# Supplementary material for: Metasurface analogues of molecular diastereomers from hierarchical multiscale chiral interactions with biomolecules
Source: Nat Commun. 2026 Apr 22;17:5541. doi: 10.1038/s41467-026-72200-6 (PMC13287669; doi:10.1038/s41467-026-72200-6)
Supplement: Supplementary file 3 — Supplementary Data 1 (Raw data) [file 41467_2026_72200_MOESM3_ESM.zip › Raw_Data/Reflectivity/Antistrept_strept_sequence/strept_after_wash/Ref_ARRAY3_RS_90_3.txt]

	345.453658	1.006669
	345.669646	1.006106
	345.885622	1.005487
	346.101585	1.004803
	346.317535	1.004047
	346.533471	1.003209
	346.749395	1.002279
	346.965306	1.001246
	347.181204	1.000098
	347.397089	0.998823
	347.612961	0.997408
	347.828820	0.995846
	348.044666	0.994130
	348.260499	0.992262
	348.476319	0.990255
	348.692126	0.988141
	348.907920	0.985971
	349.123701	0.983826
	349.339469	0.981814
	349.555224	0.980069
	349.770966	0.978730
	349.986695	0.977924
	350.202412	0.977734
	350.418115	0.978181
	350.633805	0.979215
	350.849482	0.980726
	351.065147	0.982573
	351.280798	0.984608
	351.496436	0.986702
	351.712062	0.988752
	351.927674	0.990687
	352.143273	0.989569
	352.358860	0.992500
	352.574433	0.992929
	352.789993	0.991593
	353.005541	0.991239
	353.221075	0.991674
	353.436597	0.991871
	353.652105	0.992508
	353.867600	0.992854
	354.083083	0.994068
	354.298552	0.993486
	354.514009	0.994359
	354.729452	0.996775
	354.944883	0.998488
	355.160300	0.996588
	355.375705	0.997332
	355.591096	0.997528
	355.806474	0.998274
	356.021840	0.999049
	356.237192	0.999358
	356.452532	1.000413
	356.667858	1.000012
	356.883172	1.001123
	357.098472	1.001190
	357.313760	1.000018
	357.529034	1.001093
	357.744295	0.999811
	357.959544	0.999317
	358.174779	1.001192
	358.390002	1.000780
	358.605211	1.000601
	358.820407	1.000042
	359.035591	0.999636
	359.250761	1.000664
	359.465919	0.999667
	359.681063	0.998721
	359.896194	1.000037
	360.111313	0.999943
	360.326418	0.999956
	360.541510	0.998455
	360.756589	0.997296
	360.971656	0.998769
	361.186709	0.997615
	361.401749	0.996735
	361.616776	0.994962
	361.831790	0.996034
	362.046792	0.996172
	362.261780	0.996038
	362.476755	0.996852
	362.691717	0.998332
	362.906666	0.998408
	363.121602	0.999539
	363.336525	1.000675
	363.551435	1.000171
	363.766332	0.999155
	363.981216	0.998780
	364.196087	0.997595
	364.410945	0.998582
	364.625790	0.999259
	364.840621	0.998738
	365.055440	0.998631
	365.270246	0.997803
	365.485039	1.000491
	365.699818	1.000633
	365.914585	1.001577
	366.129339	1.002498
	366.344079	1.003315
	366.558807	1.003599
	366.773521	1.004529
	366.988223	1.004550
	367.202911	1.004266
	367.417587	1.004427
	367.632249	1.004728
	367.846898	1.004061
	368.061535	1.003756
	368.276158	1.004607
	368.490768	1.005038
	368.705365	1.005001
	368.919949	1.003942
	369.134521	1.004670
	369.349079	1.005883
	369.563624	1.003292
	369.778155	1.002857
	369.992674	1.000273
	370.207180	1.000242
	370.421673	1.001488
	370.636153	1.002673
	370.850619	1.003339
	371.065073	1.002075
	371.279514	1.000054
	371.493941	0.999949
	371.708356	0.997857
	371.922757	0.995655
	372.137145	0.994314
	372.351521	0.993856
	372.565883	0.993322
	372.780232	0.994044
	372.994568	0.993332
	373.208891	0.995611
	373.423201	0.995423
	373.637498	0.996803
	373.851782	0.997144
	374.066053	0.995448
	374.280311	0.993178
	374.494556	0.992849
	374.708787	0.992913
	374.923006	0.992309
	375.137211	0.990875
	375.351404	0.989743
	375.565583	0.989047
	375.779750	0.989453
	375.993903	0.990805
	376.208043	0.990909
	376.422170	0.990390
	376.636284	0.989569
	376.850385	0.989782
	377.064473	0.990375
	377.278548	0.991187
	377.492610	0.990255
	377.706658	0.990799
	377.920694	0.990875
	378.134717	0.990719
	378.348726	0.990924
	378.562722	0.990444
	378.776706	0.991334
	378.990676	0.989958
	379.204633	0.989684
	379.418577	0.990117
	379.632508	0.990804
	379.846426	0.992595
	380.060331	0.994082
	380.274223	0.995731
	380.488101	0.996234
	380.701967	0.998027
	380.915819	0.997976
	381.129659	0.998023
	381.343485	0.997264
	381.557298	0.996917
	381.771098	0.997552
	381.984886	0.998319
	382.198659	0.995526
	382.412420	0.993464
	382.626168	0.993591
	382.839903	0.994250
	383.053624	0.995595
	383.267333	0.996686
	383.481028	0.994929
	383.694711	0.993173
	383.908380	0.992273
	384.122036	0.992205
	384.335679	0.992686
	384.549309	0.991170
	384.762926	0.991056
	384.976530	0.991297
	385.190120	0.992988
	385.403698	0.994634
	385.617262	0.996415
	385.830814	0.997181
	386.044352	0.995506
	386.257877	0.994011
	386.471389	0.991409
	386.684888	0.989303
	386.898374	0.988122
	387.111847	0.987836
	387.325306	0.987306
	387.538753	0.987727
	387.752186	0.989307
	387.965606	0.989911
	388.179014	0.989696
	388.392408	0.990141
	388.605789	0.989762
	388.819156	0.990036
	389.032511	0.989424
	389.245853	0.989017
	389.459181	0.988279
	389.672497	0.989767
	389.885799	0.990425
	390.099088	0.990720
	390.312364	0.991517
	390.525627	0.992507
	390.738877	0.993565
	390.952114	0.993972
	391.165337	0.996334
	391.378548	0.998205
	391.591745	0.997536
	391.804929	0.997687
	392.018100	0.999431
	392.231258	1.001857
	392.444403	1.003420
	392.657535	1.002549
	392.870653	1.002358
	393.083759	1.003319
	393.296851	1.003556
	393.509930	1.004534
	393.722996	1.003942
	393.936049	1.003364
	394.149089	1.002382
	394.362116	1.002099
	394.575129	1.000787
	394.788130	1.001422
	395.001117	1.001307
	395.214091	1.002276
	395.427052	1.003913
	395.640000	1.006257
	395.852935	1.005516
	396.065857	1.004661
	396.278765	1.002599
	396.491660	1.002764
	396.704543	1.003525
	396.917412	1.004398
	397.130268	1.005091
	397.343110	1.005424
	397.555940	1.006706
	397.768757	1.007967
	397.981560	1.008177
	398.194350	1.006997
	398.407127	1.004909
	398.619891	1.002910
	398.832642	1.001336
	399.045380	1.002270
	399.258104	1.002577
	399.470815	1.005432
	399.683514	1.006656
	399.896199	1.006149
	400.108870	1.006000
	400.321529	1.006776
	400.534175	1.006233
	400.746807	1.006000
	400.959427	1.005019
	401.172033	1.003745
	401.384626	1.003142
	401.597205	1.002521
	401.809772	1.001238
	402.022326	0.998951
	402.234866	0.999794
	402.447393	0.999527
	402.659907	0.998014
	402.872408	0.998537
	403.084896	0.999840
	403.297370	0.998526
	403.509832	0.998628
	403.722280	0.998235
	403.934715	0.999050
	404.147137	0.997619
	404.359546	0.995908
	404.571941	0.997012
	404.784323	0.996891
	404.996693	0.999012
	405.209049	0.998653
	405.421392	0.997747
	405.633721	0.999188
	405.846038	0.999385
	406.058341	1.000547
	406.270632	1.000680
	406.482909	1.000330
	406.695172	0.999110
	406.907423	1.000334
	407.119661	1.002734
	407.331885	1.003474
	407.544096	1.003038
	407.756294	1.002809
	407.968479	1.004706
	408.180651	1.005823
	408.392809	1.005498
	408.604954	1.003067
	408.817086	1.004081
	409.029205	1.005219
	409.241311	1.005019
	409.453404	1.004477
	409.665483	1.005385
	409.877549	1.003290
	410.089602	1.001870
	410.301642	0.999975
	410.513669	0.999778
	410.725682	0.996805
	410.937682	0.996330
	411.149669	0.997510
	411.361643	0.997353
	411.573604	0.997734
	411.785551	0.997773
	411.997486	0.998088
	412.209407	0.996885
	412.421315	0.993711
	412.633210	0.992615
	412.845091	0.993498
	413.056959	0.993635
	413.268815	0.994417
	413.480657	0.995263
	413.692485	0.993718
	413.904301	0.992476
	414.116103	0.991039
	414.327892	0.990738
	414.539668	0.991558
	414.751431	0.992617
	414.963181	0.993734
	415.174917	0.994944
	415.386640	0.995716
	415.598350	0.995900
	415.810047	0.995844
	416.021730	0.993871
	416.233401	0.993427
	416.445058	0.994429
	416.656702	0.994382
	416.868332	0.995089
	417.079950	0.995503
	417.291554	0.996174
	417.503145	0.995345
	417.714723	0.996946
	417.926288	0.996071
	418.137839	0.994320
	418.349377	0.996074
	418.560903	0.996549
	418.772414	0.997768
	418.983913	0.996086
	419.195398	0.995219
	419.406870	0.996276
	419.618329	0.998548
	419.829775	0.999035
	420.041208	0.998013
	420.252627	0.998417
	420.464033	1.001080
	420.675426	1.002320
	420.886805	1.002635
	421.098172	1.003230
	421.309525	1.004365
	421.520865	1.004567
	421.732192	1.002361
	421.943505	1.001403
	422.154805	1.001461
	422.366092	1.002337
	422.577366	1.000794
	422.788627	1.001215
	422.999874	1.001965
	423.211108	1.001839
	423.422329	1.001238
	423.633537	1.001665
	423.844731	1.002654
	424.055913	1.002573
	424.267081	1.002729
	424.478235	1.003878
	424.689377	1.004035
	424.900505	1.005181
	425.111620	1.006078
	425.322722	1.006951
	425.533811	1.009009
	425.744886	1.008997
	425.955948	1.007964
	426.166997	1.008003
	426.378032	1.005629
	426.589055	1.005064
	426.800064	1.007199
	427.011060	1.007962
	427.222042	1.007654
	427.433012	1.007266
	427.643968	1.005686
	427.854911	1.006575
	428.065840	1.005475
	428.276757	1.004351
	428.487660	1.003395
	428.698550	1.000828
	428.909427	1.001296
	429.120290	1.001568
	429.331140	1.001724
	429.541977	1.000048
	429.752801	0.999439
	429.963611	0.998366
	430.174408	1.000202
	430.385192	1.001617
	430.595963	1.000226
	430.806720	1.000317
	431.017464	1.000429
	431.228195	0.998320
	431.438913	0.998937
	431.649617	0.997856
	431.860308	0.997494
	432.070986	0.998474
	432.281650	0.996902
	432.492302	0.996645
	432.702940	0.996650
	432.913565	0.998914
	433.124176	0.999975
	433.334774	0.998720
	433.545359	0.999324
	433.755931	0.998918
	433.966489	0.998485
	434.177035	0.997168
	434.387567	0.997904
	434.598085	0.998063
	434.808591	0.998994
	435.019083	0.999668
	435.229562	1.000530
	435.440027	1.000228
	435.650479	1.000930
	435.860918	1.002069
	436.071344	1.003465
	436.281757	1.004885
	436.492156	1.005889
	436.702542	1.007358
	436.912914	1.006035
	437.123274	1.006676
	437.333620	1.005225
	437.543953	1.007129
	437.754272	1.007109
	437.964578	1.007640
	438.174871	1.007565
	438.385151	1.005678
	438.595417	1.005777
	438.805670	1.006215
	439.015910	1.006640
	439.226137	1.006880
	439.436350	1.006564
	439.646550	1.004824
	439.856737	1.005258
	440.066910	1.004686
	440.277070	1.002291
	440.487217	1.002414
	440.697351	1.002363
	440.907471	1.003055
	441.117578	1.005059
	441.327671	1.004608
	441.537752	1.003885
	441.747819	1.003069
	441.957873	1.003068
	442.167913	1.000569
	442.377940	1.001887
	442.587954	1.001161
	442.797955	1.001144
	443.007942	0.999989
	443.217916	0.998214
	443.427877	0.999151
	443.637824	0.996997
	443.847758	0.996756
	444.057679	0.997383
	444.267586	0.995592
	444.477481	0.994699
	444.687361	0.994827
	444.897229	0.993570
	445.107083	0.992776
	445.316924	0.994269
	445.526752	0.995857
	445.736566	0.993116
	445.946367	0.994396
	446.156155	0.995040
	446.365929	0.993529
	446.575690	0.992602
	446.785438	0.992750
	446.995173	0.991225
	447.204894	0.991950
	447.414602	0.992008
	447.624296	0.990472
	447.833977	0.990798
	448.043645	0.990611
	448.253300	0.990883
	448.462941	0.991549
	448.672569	0.990548
	448.882184	0.989874
	449.091785	0.990369
	449.301373	0.989195
	449.510948	0.988532
	449.720509	0.988922
	449.930057	0.989179
	450.139592	0.991246
	450.349113	0.989228
	450.558621	0.987393
	450.768116	0.986653
	450.977597	0.987291
	451.187066	0.986523
	451.396520	0.984437
	451.605962	0.983022
	451.815390	0.981282
	452.024805	0.980363
	452.234206	0.980535
	452.443594	0.980690
	452.652969	0.980166
	452.862330	0.980523
	453.071678	0.983055
	453.281013	0.983114
	453.490335	0.982754
	453.699643	0.980926
	453.908938	0.980298
	454.118219	0.980894
	454.327487	0.983147
	454.536742	0.984371
	454.745983	0.984501
	454.955211	0.985628
	455.164426	0.986515
	455.373627	0.989160
	455.582815	0.989988
	455.791990	0.989259
	456.001152	0.991532
	456.210300	0.990490
	456.419434	0.989928
	456.628556	0.990388
	456.837664	0.988663
	457.046758	0.988281
	457.255839	0.987548
	457.464907	0.988661
	457.673962	0.990703
	457.883003	0.993351
	458.092031	0.994127
	458.301046	0.993925
	458.510047	0.994786
	458.719035	0.994714
	458.928009	0.995033
	459.136970	0.995606
	459.345918	0.996226
	459.554852	0.995933
	459.763774	0.998889
	459.972681	0.998474
	460.181576	1.000365
	460.390457	1.001366
	460.599324	1.002656
	460.808178	1.001815
	461.017019	1.002862
	461.225847	1.003364
	461.434661	1.003937
	461.643462	1.005292
	461.852249	1.004302
	462.061023	1.005647
	462.269784	1.005868
	462.478531	1.006245
	462.687265	1.006509
	462.895986	1.005774
	463.104693	1.006593
	463.313387	1.007428
	463.522068	1.006306
	463.730735	1.004965
	463.939389	1.005857
	464.148029	1.005932
	464.356656	1.008173
	464.565270	1.009993
	464.773870	1.011734
	464.982457	1.012334
	465.191030	1.011152
	465.399591	1.012648
	465.608137	1.012334
	465.816671	1.011764
	466.025191	1.012553
	466.233697	1.013626
	466.442191	1.013659
	466.650671	1.013966
	466.859137	1.015127
	467.067590	1.015736
	467.276030	1.015672
	467.484456	1.015931
	467.692869	1.017183
	467.901269	1.015628
	468.109655	1.015418
	468.318028	1.016814
	468.526387	1.017343
	468.734733	1.017037
	468.943066	1.015051
	469.151385	1.014982
	469.359691	1.013166
	469.567984	1.011978
	469.776263	1.011944
	469.984528	1.013030
	470.192781	1.012793
	470.401020	1.011120
	470.609245	1.011316
	470.817457	1.009002
	471.025656	1.007878
	471.233841	1.008182
	471.442013	1.006250
	471.650172	1.007004
	471.858317	1.008181
	472.066448	1.007432
	472.274567	1.004697
	472.482672	1.002061
	472.690763	1.002819
	472.898841	1.000274
	473.106906	1.000446
	473.314957	0.998892
	473.522995	0.998087
	473.731020	0.997736
	473.939031	0.999067
	474.147029	0.999762
	474.355013	0.999653
	474.562984	1.000702
	474.770941	1.001001
	474.978885	1.000513
	475.186816	1.001038
	475.394733	0.999761
	475.602637	0.999159
	475.810527	0.999632
	476.018404	0.998041
	476.226268	0.998507
	476.434118	0.998207
	476.641955	0.998274
	476.849778	0.998920
	477.057588	0.998228
	477.265385	0.996979
	477.473168	0.996052
	477.680937	0.995447
	477.888694	0.995262
	478.096436	0.994512
	478.304166	0.994885
	478.511882	0.996612
	478.719584	0.997100
	478.927274	0.995704
	479.134949	0.997564
	479.342612	0.998412
	479.550260	0.998282
	479.757896	0.997006
	479.965518	0.997393
	480.173126	0.996480
	480.380722	0.994985
	480.588303	0.997295
	480.795872	0.996456
	481.003426	0.995093
	481.210968	0.993981
	481.418496	0.991522
	481.626010	0.991452
	481.833511	0.990677
	482.040999	0.990372
	482.248473	0.991857
	482.455934	0.991165
	482.663382	0.992218
	482.870816	0.992716
	483.078236	0.992974
	483.285643	0.992999
	483.493037	0.993503
	483.700417	0.993871
	483.907784	0.994355
	484.115137	0.994573
	484.322477	0.992785
	484.529803	0.989370
	484.737116	0.988977
	484.944416	0.991155
	485.151702	0.991526
	485.358975	0.991388
	485.566234	0.992431
	485.773479	0.993170
	485.980712	0.994203
	486.187931	0.995391
	486.395136	0.996621
	486.602328	0.997169
	486.809506	0.997561
	487.016671	0.998421
	487.223823	0.997510
	487.430961	0.996128
	487.638086	0.996442
	487.845197	0.995721
	488.052295	0.995926
	488.259379	0.996863
	488.466450	0.997912
	488.673507	0.998989
	488.880551	0.998390
	489.087582	1.000453
	489.294599	1.000871
	489.501602	1.000260
	489.708592	1.001263
	489.915569	1.001857
	490.122532	1.002648
	490.329482	1.003012
	490.536418	1.004428
	490.743341	1.004679
	490.950250	1.005134
	491.157146	1.004541
	491.364029	1.004383
	491.570897	1.005180
	491.777753	1.005114
	491.984595	1.003456
	492.191423	1.002591
	492.398238	1.002724
	492.605040	1.003063
	492.811828	1.004449
	493.018603	1.005826
	493.225364	1.003637
	493.432111	1.002520
	493.638846	1.002501
	493.845566	1.002903
	494.052274	1.002562
	494.258967	1.001539
	494.465648	1.001150
	494.672314	1.001656
	494.878968	1.001206
	495.085608	1.001103
	495.292234	1.000080
	495.498847	0.998820
	495.705446	0.999826
	495.912032	0.998374
	496.118605	0.998182
	496.325164	0.996610
	496.531709	0.994766
	496.738241	0.993747
	496.944759	0.993451
	497.151264	0.995016
	497.357756	0.993389
	497.564234	0.992214
	497.770698	0.992808
	497.977149	0.991296
	498.183587	0.990997
	498.390011	0.990668
	498.596422	0.989533
	498.802819	0.991072
	499.009202	0.991975
	499.215572	0.991050
	499.421929	0.988658
	499.628272	0.987090
	499.834602	0.986867
	500.040918	0.987607
	500.247220	0.986713
	500.453509	0.988841
	500.659785	0.990123
	500.866047	0.989190
	501.072296	0.988119
	501.278531	0.988014
	501.484752	0.989007
	501.690960	0.988695
	501.897155	0.988804
	502.103336	0.990070
	502.309504	0.990257
	502.515658	0.989907
	502.721798	0.990122
	502.927925	0.991211
	503.134039	0.990473
	503.340139	0.990491
	503.546225	0.989436
	503.752298	0.987084
	503.958358	0.988369
	504.164404	0.989020
	504.370436	0.990717
	504.576455	0.992060
	504.782461	0.993416
	504.988453	0.993967
	505.194431	0.993415
	505.400396	0.993366
	505.606347	0.992925
	505.812285	0.993873
	506.018209	0.995702
	506.224120	0.995780
	506.430017	0.996212
	506.635901	0.997065
	506.841771	0.998357
	507.047628	0.999298
	507.253471	0.999475
	507.459301	1.001079
	507.665117	1.002251
	507.870920	1.001456
	508.076709	1.001954
	508.282484	1.002362
	508.488247	1.002777
	508.693995	1.002274
	508.899730	1.002262
	509.105451	1.002322
	509.311159	1.003679
	509.516854	1.004913
	509.722535	1.004441
	509.928202	1.004815
	510.133856	1.004429
	510.339496	1.003478
	510.545123	1.003841
	510.750736	1.004644
	510.956336	1.004061
	511.161922	1.003827
	511.367494	1.002851
	511.573053	1.001691
	511.778599	1.000498
	511.984131	1.001882
	512.189649	1.002095
	512.395154	1.001808
	512.600645	1.002648
	512.806123	1.002987
	513.011587	1.001663
	513.217038	1.000720
	513.422475	1.001541
	513.627899	1.000715
	513.833309	1.000209
	514.038705	1.000793
	514.244088	1.001631
	514.449458	1.000004
	514.654814	1.000864
	514.860156	0.999518
	515.065485	0.999262
	515.270800	0.997882
	515.476102	0.996472
	515.681390	0.995837
	515.886664	0.995616
	516.091925	0.995642
	516.297173	0.996971
	516.502407	0.996427
	516.707627	0.997613
	516.912834	0.997445
	517.118027	0.998071
	517.323207	0.997792
	517.528373	0.996986
	517.733525	0.997531
	517.938664	0.998392
	518.143790	1.000731
	518.348901	1.002593
	518.554000	1.003524
	518.759084	1.004564
	518.964156	1.004514
	519.169213	1.004609
	519.374257	1.004554
	519.579288	1.004026
	519.784305	1.004579
	519.989308	1.004380
	520.194298	1.002708
	520.399274	1.003021
	520.604236	1.003197
	520.809185	1.002215
	521.014121	1.000961
	521.219043	1.000125
	521.423951	0.999496
	521.628846	0.998872
	521.833727	0.996918
	522.038595	0.994866
	522.243449	0.994463
	522.448289	0.993659
	522.653116	0.993942
	522.857929	0.994146
	523.062729	0.993875
	523.267515	0.991796
	523.472287	0.991432
	523.677046	0.991034
	523.881792	0.990037
	524.086524	0.988346
	524.291242	0.987374
	524.495946	0.987157
	524.700637	0.987871
	524.905315	0.987551
	525.109979	0.985738
	525.314629	0.984652
	525.519266	0.982790
	525.723889	0.981987
	525.928498	0.980471
	526.133094	0.981112
	526.337677	0.981024
	526.542245	0.980641
	526.746800	0.979247
	526.951342	0.980800
	527.155870	0.980129
	527.360384	0.980629
	527.564885	0.981709
	527.769372	0.983046
	527.973846	0.983069
	528.178306	0.983653
	528.382752	0.984393
	528.587185	0.985401
	528.791604	0.985608
	528.996010	0.986579
	529.200402	0.989025
	529.404780	0.988634
	529.609145	0.987522
	529.813496	0.988491
	530.017833	0.990153
	530.222157	0.991141
	530.426468	0.991649
	530.630764	0.991930
	530.835048	0.990648
	531.039317	0.989655
	531.243573	0.988075
	531.447815	0.989266
	531.652044	0.989728
	531.856259	0.989962
	532.060461	0.990840
	532.264648	0.989741
	532.468823	0.988917
	532.672983	0.989569
	532.877130	0.990297
	533.081264	0.990146
	533.285383	0.988787
	533.489490	0.988649
	533.693582	0.988395
	533.897661	0.990043
	534.101726	0.990886
	534.305778	0.992586
	534.509816	0.993652
	534.713841	0.992899
	534.917851	0.992970
	535.121849	0.991447
	535.325832	0.991075
	535.529802	0.990337
	535.733759	0.990934
	535.937701	0.990695
	536.141630	0.991377
	536.345546	0.991194
	536.549448	0.991299
	536.753336	0.993427
	536.957210	0.993838
	537.161071	0.992087
	537.364919	0.992756
	537.568752	0.992841
	537.772572	0.993208
	537.976379	0.994378
	538.180172	0.995253
	538.383951	0.997038
	538.587716	0.998125
	538.791468	0.998561
	538.995206	0.999435
	539.198931	1.000557
	539.402642	1.002080
	539.606339	1.002175
	539.810023	1.003022
	540.013693	1.002369
	540.217349	1.002444
	540.420992	1.002735
	540.624621	1.002792
	540.828237	1.002420
	541.031839	1.001697
	541.235427	1.002464
	541.439001	1.002265
	541.642562	1.000466
	541.846109	1.001426
	542.049643	1.001831
	542.253163	1.000812
	542.456669	1.000811
	542.660162	1.001428
	542.863641	1.001929
	543.067106	1.001134
	543.270558	1.001323
	543.473996	1.000714
	543.677420	1.002613
	543.880831	1.002084
	544.084228	1.001693
	544.287612	1.000685
	544.490981	1.000054
	544.694338	0.999958
	544.897680	0.999517
	545.101009	0.999497
	545.304324	0.997671
	545.507625	0.997161
	545.710913	0.996948
	545.914187	0.996783
	546.117448	0.996971
	546.320695	0.995294
	546.523928	0.996061
	546.727147	0.994420
	546.930353	0.992981
	547.133546	0.992006
	547.336724	0.991681
	547.539889	0.991229
	547.743040	0.990781
	547.946178	0.992224
	548.149301	0.993125
	548.352412	0.992828
	548.555508	0.993029
	548.758591	0.994217
	548.961660	0.995902
	549.164716	0.994866
	549.367757	0.994273
	549.570785	0.995726
	549.773800	0.995738
	549.976801	0.995092
	550.179788	0.994623
	550.382761	0.995252
	550.585721	0.996159
	550.788667	0.996330
	550.991599	0.996525
	551.194518	0.997164
	551.397423	0.998296
	551.600315	0.998287
	551.803192	0.996905
	552.006056	0.997074
	552.208906	0.996651
	552.411743	0.997753
	552.614566	0.996813
	552.817375	0.998471
	553.020171	0.998278
	553.222953	0.998714
	553.425721	0.999248
	553.628475	1.000200
	553.831216	1.001003
	554.033943	1.001081
	554.236657	1.001894
	554.439356	1.003147
	554.642042	1.005315
	554.844715	1.007103
	555.047373	1.007173
	555.250018	1.006697
	555.452650	1.007366
	555.655267	1.007256
	555.857871	1.008952
	556.060461	1.009034
	556.263038	1.008819
	556.465600	1.008698
	556.668150	1.009909
	556.870685	1.009419
	557.073207	1.010504
	557.275715	1.010518
	557.478209	1.010987
	557.680689	1.011450
	557.883156	1.012481
	558.085609	1.013479
	558.288049	1.013532
	558.490475	1.014685
	558.692887	1.016607
	558.895285	1.017583
	559.097670	1.018427
	559.300040	1.019763
	559.502398	1.020828
	559.704741	1.021552
	559.907071	1.023326
	560.109387	1.025252
	560.311689	1.025743
	560.513978	1.026053
	560.716253	1.028041
	560.918514	1.028887
	561.120762	1.028943
	561.322995	1.028920
	561.525215	1.029746
	561.727422	1.030590
	561.929614	1.030164
	562.131793	1.029277
	562.333958	1.029852
	562.536110	1.030870
	562.738248	1.029750
	562.940372	1.030222
	563.142482	1.030397
	563.344578	1.030793
	563.546661	1.031674
	563.748730	1.030313
	563.950786	1.030370
	564.152827	1.030624
	564.354855	1.031357
	564.556870	1.030803
	564.758870	1.029093
	564.960857	1.029886
	565.162830	1.029247
	565.364789	1.029048
	565.566735	1.029493
	565.768666	1.029628
	565.970584	1.029586
	566.172489	1.030215
	566.374379	1.031255
	566.576256	1.030684
	566.778119	1.030265
	566.979969	1.030375
	567.181805	1.030113
	567.383626	1.031260
	567.585435	1.030758
	567.787229	1.030294
	567.989010	1.031154
	568.190777	1.030623
	568.392530	1.030783
	568.594269	1.032401
	568.795995	1.033166
	568.997707	1.032914
	569.199405	1.034558
	569.401090	1.035408
	569.602761	1.035639
	569.804418	1.035756
	570.006061	1.037816
	570.207690	1.039094
	570.409306	1.041275
	570.610908	1.043428
	570.812497	1.044590
	571.014071	1.045059
	571.215632	1.045720
	571.417179	1.046912
	571.618712	1.047907
	571.820232	1.048755
	572.021737	1.051248
	572.223229	1.051703
	572.424707	1.053300
	572.626172	1.053080
	572.827623	1.054404
	573.029060	1.054320
	573.230483	1.055617
	573.431892	1.056396
	573.633288	1.056527
	573.834670	1.057395
	574.036038	1.056599
	574.237392	1.056290
	574.438733	1.056158
	574.640060	1.057104
	574.841373	1.056517
	575.042672	1.056983
	575.243958	1.056490
	575.445230	1.057320
	575.646488	1.056732
	575.847732	1.055349
	576.048962	1.055782
	576.250179	1.055833
	576.451382	1.054858
	576.652571	1.054302
	576.853747	1.055194
	577.054908	1.056627
	577.256056	1.055754
	577.457190	1.054839
	577.658310	1.055610
	577.859417	1.055296
	578.060510	1.054843
	578.261589	1.055622
	578.462654	1.056882
	578.663705	1.057922
	578.864743	1.058115
	579.065767	1.058542
	579.266777	1.057123
	579.467773	1.056490
	579.668755	1.054312
	579.869724	1.055809
	580.070679	1.054827
	580.271620	1.055876
	580.472548	1.057793
	580.673461	1.056615
	580.874361	1.055503
	581.075247	1.056125
	581.276119	1.056276
	581.476978	1.055949
	581.677822	1.055875
	581.878653	1.056846
	582.079470	1.056936
	582.280273	1.056798
	582.481063	1.056479
	582.681838	1.055503
	582.882600	1.054691
	583.083348	1.053744
	583.284083	1.054231
	583.484803	1.054300
	583.685510	1.055170
	583.886203	1.054439
	584.086882	1.054836
	584.287547	1.053366
	584.488199	1.052566
	584.688836	1.053343
	584.889460	1.054213
	585.090070	1.052435
	585.290666	1.052531
	585.491249	1.052019
	585.691818	1.050787
	585.892372	1.050938
	586.092914	1.049916
	586.293441	1.050517
	586.493954	1.051684
	586.694454	1.051616
	586.894940	1.051747
	587.095412	1.052567
	587.295870	1.054409
	587.496314	1.054470
	587.696745	1.054521
	587.897162	1.055062
	588.097565	1.056543
	588.297954	1.056570
	588.498329	1.057010
	588.698691	1.059566
	588.899038	1.060017
	589.099372	1.061399
	589.299692	1.061388
	589.499998	1.063453
	589.700291	1.063626
	589.900569	1.063717
	590.100834	1.063338
	590.301085	1.065269
	590.501322	1.065688
	590.701546	1.065634
	590.901755	1.065119
	591.101951	1.065134
	591.302132	1.066047
	591.502300	1.066878
	591.702455	1.067718
	591.902595	1.069721
	592.102722	1.069820
	592.302834	1.071375
	592.502933	1.069046
	592.703018	1.067936
	592.903089	1.069979
	593.103147	1.070173
	593.303190	1.069515
	593.503220	1.070002
	593.703236	1.070247
	593.903238	1.069728
	594.103226	1.070220
	594.303200	1.069818
	594.503161	1.071532
	594.703108	1.073546
	594.903040	1.073867
	595.102960	1.074434
	595.302865	1.075601
	595.502756	1.076408
	595.702634	1.076423
	595.902497	1.075234
	596.102347	1.074568
	596.302183	1.074689
	596.502005	1.074614
	596.701813	1.077033
	596.901608	1.075905
	597.101388	1.075682
	597.301155	1.078151
	597.500908	1.079343
	597.700647	1.080067
	597.900372	1.081302
	598.100083	1.082023
	598.299781	1.083593
	598.499465	1.084650
	598.699134	1.085243
	598.898790	1.086434
	599.098432	1.087150
	599.298061	1.087994
	599.497675	1.087885
	599.697275	1.088669
	599.896862	1.088603
	600.096435	1.088276
	600.295994	1.088473
	600.495539	1.089410
	600.695070	1.089132
	600.894588	1.088917
	601.094091	1.088465
	601.293581	1.086278
	601.493056	1.085714
	601.692518	1.084368
	601.891966	1.083356
	602.091401	1.084942
	602.290821	1.084720
	602.490227	1.085326
	602.689620	1.085833
	602.888999	1.084751
	603.088363	1.084210
	603.287714	1.084641
	603.487052	1.083448
	603.686375	1.083221
	603.885684	1.083518
	604.084980	1.082767
	604.284261	1.081549
	604.483529	1.081682
	604.682783	1.083331
	604.882023	1.084280
	605.081249	1.084464
	605.280461	1.084451
	605.479660	1.085583
	605.678844	1.085938
	605.878015	1.086760
	606.077172	1.087819
	606.276314	1.088312
	606.475443	1.089486
	606.674558	1.090562
	606.873660	1.089147
	607.072747	1.088296
	607.271820	1.088529
	607.470880	1.088930
	607.669926	1.089437
	607.868957	1.088189
	608.067975	1.088352
	608.266979	1.090508
	608.465969	1.090153
	608.664946	1.090673
	608.863908	1.091175
	609.062857	1.093271
	609.261791	1.094574
	609.460712	1.095511
	609.659619	1.096312
	609.858511	1.095646
	610.057390	1.096767
	610.256256	1.098339
	610.455107	1.097509
	610.653944	1.097711
	610.852767	1.096655
	611.051577	1.098118
	611.250373	1.098217
	611.449154	1.097018
	611.647922	1.096731
	611.846676	1.096793
	612.045416	1.096691
	612.244142	1.097618
	612.442854	1.097621
	612.641553	1.096745
	612.840237	1.096884
	613.038908	1.096568
	613.237564	1.096265
	613.436207	1.095768
	613.634836	1.096105
	613.833451	1.095822
	614.032052	1.098592
	614.230639	1.097708
	614.429212	1.099063
	614.627771	1.098683
	614.826316	1.098467
	615.024848	1.098356
	615.223365	1.098851
	615.421869	1.097555
	615.620358	1.098895
	615.818834	1.100587
	616.017296	1.100223
	616.215744	1.100546
	616.414178	1.101523
	616.612598	1.101114
	616.811004	1.100837
	617.009396	1.100043
	617.207775	1.099401
	617.406139	1.099693
	617.604490	1.099140
	617.802826	1.098523
	618.001149	1.098303
	618.199458	1.097483
	618.397752	1.097118
	618.596033	1.097858
	618.794300	1.094302
	618.992553	1.093968
	619.190792	1.093259
	619.389018	1.092125
	619.587229	1.091024
	619.785426	1.088783
	619.983609	1.088980
	620.181779	1.089350
	620.379934	1.088875
	620.578076	1.089529
	620.776204	1.089530
	620.974317	1.089779
	621.172417	1.089292
	621.370503	1.089603
	621.568575	1.089860
	621.766633	1.089254
	621.964677	1.090763
	622.162707	1.090903
	622.360723	1.090625
	622.558725	1.092637
	622.756714	1.092861
	622.954688	1.093499
	623.152648	1.094015
	623.350595	1.093233
	623.548527	1.094436
	623.746446	1.095050
	623.944350	1.095548
	624.142241	1.095131
	624.340118	1.095350
	624.537981	1.094614
	624.735829	1.096441
	624.933664	1.096036
	625.131485	1.094313
	625.329292	1.095488
	625.527085	1.098000
	625.724864	1.098786
	625.922629	1.099448
	626.120381	1.098290
	626.318118	1.098553
	626.515841	1.099178
	626.713550	1.098657
	626.911246	1.097730
	627.108927	1.097988
	627.306595	1.097182
	627.504248	1.097806
	627.701888	1.096520
	627.899513	1.095010
	628.097125	1.094515
	628.294722	1.093703
	628.492306	1.093658
	628.689876	1.092498
	628.887432	1.092024
	629.084973	1.091598
	629.282501	1.091349
	629.480015	1.091197
	629.677515	1.089859
	629.875001	1.088983
	630.072473	1.087235
	630.269931	1.086008
	630.467375	1.083941
	630.664805	1.082203
	630.862221	1.081028
	631.059623	1.078971
	631.257011	1.078759
	631.454385	1.077987
	631.651746	1.078332
	631.849092	1.077935
	632.046424	1.078282
	632.243742	1.078403
	632.441047	1.079101
	632.638337	1.079038
	632.835613	1.080989
	633.032876	1.082113
	633.230124	1.082155
	633.427358	1.083077
	633.624579	1.083536
	633.821785	1.084171
	634.018978	1.084689
	634.216156	1.086317
	634.413321	1.086537
	634.610471	1.086915
	634.807608	1.089124
	635.004730	1.091210
	635.201839	1.091037
	635.398933	1.092231
	635.596014	1.093602
	635.793081	1.094901
	635.990133	1.096356
	636.187172	1.098032
	636.384196	1.097002
	636.581207	1.098473
	636.778204	1.098535
	636.975186	1.101373
	637.172155	1.104755
	637.369110	1.105081
	637.566050	1.105530
	637.762977	1.105845
	637.959890	1.106895
	638.156788	1.108612
	638.353673	1.108587
	638.550544	1.109016
	638.747400	1.109304
	638.944243	1.109793
	639.141072	1.109845
	639.337886	1.109890
	639.534687	1.111231
	639.731474	1.112011
	639.928246	1.113513
	640.125005	1.114546
	640.321750	1.114952
	640.518480	1.114424
	640.715197	1.115623
	640.911899	1.115632
	641.108588	1.115679
	641.305263	1.115370
	641.501923	1.114590
	641.698570	1.114868
	641.895202	1.115407
	642.091821	1.115296
	642.288426	1.115275
	642.485016	1.115585
	642.681593	1.114925
	642.878155	1.116145
	643.074704	1.117424
	643.271238	1.117184
	643.467759	1.118298
	643.664265	1.117662
	643.860757	1.118254
	644.057236	1.118357
	644.253700	1.117742
	644.450151	1.117561
	644.646587	1.117593
	644.843009	1.117623
	645.039418	1.116838
	645.235812	1.117954
	645.432192	1.117075
	645.628558	1.117304
	645.824911	1.119848
	646.021249	1.120116
	646.217573	1.119648
	646.413883	1.120079
	646.610179	1.119831
	646.806461	1.119148
	647.002729	1.119685
	647.198983	1.119788
	647.395223	1.120276
	647.591449	1.120751
	647.787661	1.119554
	647.983859	1.118561
	648.180043	1.118402
	648.376212	1.119094
	648.572368	1.119579
	648.768510	1.121336
	648.964638	1.120638
	649.160751	1.119999
	649.356851	1.118811
	649.552937	1.119035
	649.749008	1.120003
	649.945066	1.120791
	650.141109	1.120017
	650.337138	1.121438
	650.533154	1.120963
	650.729155	1.121809
	650.925142	1.121938
	651.121116	1.123346
	651.317075	1.124234
	651.513020	1.123988
	651.708951	1.125148
	651.904868	1.124839
	652.100771	1.124558
	652.296660	1.125039
	652.492535	1.125993
	652.688396	1.126726
	652.884242	1.127210
	653.080075	1.128361
	653.275894	1.128792
	653.471699	1.128145
	653.667489	1.128225
	653.863266	1.126165
	654.059028	1.127665
	654.254776	1.129133
	654.450511	1.129418
	654.646231	1.129240
	654.841937	1.129215
	655.037629	1.129698
	655.233308	1.130505
	655.428972	1.129352
	655.624622	1.128613
	655.820258	1.129476
	656.015879	1.130200
	656.211487	1.131853
	656.407081	1.131689
	656.602661	1.131667
	656.798226	1.131433
	656.993778	1.133138
	657.189315	1.131652
	657.384839	1.132959
	657.580348	1.132424
	657.775843	1.129452
	657.971324	1.128953
	658.166791	1.129570
	658.362244	1.129156
	658.557683	1.129633
	658.753108	1.130331
	658.948519	1.130265
	659.143916	1.129897
	659.339298	1.129188
	659.534667	1.127284
	659.730022	1.127530
	659.925362	1.127434
	660.120688	1.127186
	660.316001	1.127140
	660.511299	1.127826
	660.706583	1.127609
	660.901853	1.127858
	661.097109	1.127700
	661.292351	1.130222
	661.487578	1.129998
	661.682792	1.130725
	661.877992	1.130144
	662.073177	1.131577
	662.268349	1.132066
	662.463506	1.131843
	662.658649	1.131586
	662.853779	1.132321
	663.048894	1.132036
	663.243995	1.131218
	663.439081	1.130517
	663.634154	1.131286
	663.829213	1.131530
	664.024258	1.131397
	664.219288	1.130585
	664.414305	1.130009
	664.609307	1.128816
	664.804295	1.129758
	664.999269	1.129510
	665.194229	1.128979
	665.389175	1.129051
	665.584107	1.128750
	665.779025	1.131027
	665.973928	1.128222
	666.168818	1.127720
	666.363693	1.127292
	666.558555	1.127442
	666.753402	1.126540
	666.948235	1.126292
	667.143054	1.124868
	667.337859	1.124880
	667.532650	1.124502
	667.727427	1.123913
	667.922189	1.123238
	668.116938	1.123065
	668.311672	1.123604
	668.506392	1.123383
	668.701098	1.123388
	668.895790	1.120417
	669.090468	1.119578
	669.285132	1.117504
	669.479782	1.117339
	669.674417	1.118911
	669.869039	1.118391
	670.063646	1.116992
	670.258239	1.117309
	670.452819	1.116835
	670.647384	1.114736
	670.841934	1.113726
	671.036471	1.114237
	671.230994	1.114516
	671.425502	1.114176
	671.619997	1.114427
	671.814477	1.114668
	672.008943	1.115999
	672.203395	1.115953
	672.397833	1.116302
	672.592257	1.116006
	672.786667	1.116257
	672.981062	1.117585
	673.175444	1.116767
	673.369811	1.117533
	673.564164	1.116880
	673.758503	1.117273
	673.952828	1.117508
	674.147139	1.116564
	674.341435	1.117324
	674.535718	1.117768
	674.729986	1.117388
	674.924240	1.115956
	675.118480	1.116823
	675.312706	1.117963
	675.506918	1.117263
	675.701116	1.117634
	675.895299	1.117165
	676.089469	1.118564
	676.283624	1.118703
	676.477765	1.118135
	676.671892	1.117564
	676.866005	1.116943
	677.060103	1.115746
	677.254188	1.115472
	677.448258	1.115394
	677.642315	1.114660
	677.836357	1.114955
	678.030385	1.114221
	678.224398	1.113929
	678.418398	1.114250
	678.612384	1.114641
	678.806355	1.114140
	679.000312	1.114823
	679.194255	1.114596
	679.388184	1.114680
	679.582099	1.114902
	679.776000	1.114440
	679.969886	1.113801
	680.163758	1.112664
	680.357617	1.111703
	680.551461	1.110965
	680.745290	1.110167
	680.939106	1.110647
	681.132908	1.111657
	681.326695	1.110931
	681.520468	1.109885
	681.714227	1.110039
	681.907972	1.110314
	682.101703	1.110552
	682.295419	1.109600
	682.489122	1.109398
	682.682810	1.109332
	682.876484	1.108064
	683.070144	1.106397
	683.263790	1.107505
	683.457421	1.107226
	683.651039	1.107974
	683.844642	1.105554
	684.038231	1.106793
	684.231806	1.107363
	684.425367	1.106762
	684.618913	1.107706
	684.812446	1.106775
	685.005964	1.107113
	685.199468	1.107380
	685.392958	1.106873
	685.586433	1.107629
	685.779895	1.107676
	685.973342	1.107451
	686.166775	1.105886
	686.360194	1.106128
	686.553599	1.106352
	686.746990	1.106917
	686.940366	1.106128
	687.133729	1.104030
	687.327077	1.103930
	687.520411	1.102468
	687.713730	1.101687
	687.907036	1.099790
	688.100327	1.097914
	688.293604	1.097054
	688.486867	1.096693
	688.680116	1.094945
	688.873351	1.094756
	689.066571	1.094187
	689.259777	1.094386
	689.452970	1.093157
	689.646147	1.091812
	689.839311	1.092105
	690.032461	1.091274
	690.225596	1.091806
	690.418717	1.092244
	690.611824	1.091538
	690.804917	1.090702
	690.997995	1.090221
	691.191059	1.089990
	691.384110	1.088813
	691.577145	1.090405
	691.770167	1.089405
	691.963175	1.088485
	692.156168	1.088014
	692.349147	1.086652
	692.542112	1.087048
	692.735063	1.086940
	692.927999	1.084743
	693.120922	1.084388
	693.313830	1.083683
	693.506724	1.083944
	693.699603	1.082474
	693.892469	1.081191
	694.085320	1.081523
	694.278157	1.080987
	694.470980	1.079861
	694.663789	1.079151
	694.856583	1.079514
	695.049364	1.079282
	695.242130	1.078012
	695.434881	1.075791
	695.627619	1.076723
	695.820342	1.076984
	696.013052	1.076432
	696.205747	1.076014
	696.398427	1.073669
	696.591094	1.073906
	696.783746	1.072466
	696.976384	1.070753
	697.169008	1.070440
	697.361618	1.069648
	697.554213	1.065828
	697.746795	1.065717
	697.939362	1.065018
	698.131914	1.063170
	698.324453	1.062445
	698.516977	1.060785
	698.709487	1.060373
	698.901983	1.060157
	699.094465	1.057182
	699.286932	1.056510
	699.479386	1.056538
	699.671825	1.055321
	699.864249	1.054897
	700.056660	1.053956
	700.249056	1.053396
	700.441438	1.054488
	700.633806	1.053379
	700.826160	1.052518
	701.018499	1.051489
	701.210824	1.051375
	701.403135	1.053434
	701.595432	1.053674
	701.787714	1.054400
	701.979982	1.052952
	702.172236	1.052555
	702.364476	1.052775
	702.556702	1.052063
	702.748913	1.051689
	702.941110	1.051431
	703.133293	1.050783
	703.325461	1.048468
	703.517615	1.048388
	703.709755	1.047527
	703.901881	1.046794
	704.093993	1.044967
	704.286090	1.043539
	704.478173	1.042357
	704.670242	1.042556
	704.862296	1.042450
	705.054337	1.042062
	705.246363	1.040633
	705.438375	1.040226
	705.630372	1.038260
	705.822356	1.035823
	706.014325	1.035094
	706.206279	1.032983
	706.398220	1.031035
	706.590146	1.029881
	706.782058	1.028098
	706.973956	1.026701
	707.165840	1.025177
	707.357709	1.023532
	707.549564	1.021717
	707.741405	1.020426
	707.933231	1.019633
	708.125043	1.018034
	708.316841	1.015759
	708.508625	1.015872
	708.700395	1.016132
	708.892150	1.014778
	709.083891	1.013415
	709.275617	1.014707
	709.467330	1.013464
	709.659028	1.013410
	709.850712	1.012194
	710.042381	1.009549
	710.234037	1.007942
	710.425678	1.005495
	710.617305	1.004803
	710.808917	1.004174
	711.000515	1.001951
	711.192099	1.000250
	711.383669	0.999918
	711.575225	0.998638
	711.766766	0.998781
	711.958293	0.999164
	712.149805	0.998158
	712.341304	0.998468
	712.532788	0.999260
	712.724258	0.999438
	712.915713	0.999781
	713.107154	1.000185
	713.298581	0.999362
	713.489994	0.998572
	713.681392	0.998674
	713.872776	0.998226
	714.064146	0.998208
	714.255502	0.998865
	714.446843	0.997998
	714.638170	0.999176
	714.829483	0.999508
	715.020781	1.000299
	715.212065	0.999436
	715.403335	1.000172
	715.594591	1.000416
	715.785832	1.001149
	715.977059	1.002046
	716.168272	1.002970
	716.359470	1.004149
	716.550654	1.004658
	716.741824	1.005104
	716.932979	1.005252
	717.124121	1.004512
	717.315247	1.004445
	717.506360	1.004985
	717.697458	1.004644
	717.888542	1.005851
	718.079612	1.007496
	718.270668	1.007526
	718.461709	1.007715
	718.652736	1.009561
	718.843748	1.009671
	719.034746	1.009540
	719.225730	1.009834
	719.416700	1.009437
	719.607655	1.009963
	719.798596	1.011531
	719.989523	1.013911
	720.180435	1.013503
	720.371333	1.012833
	720.562217	1.013078
	720.753087	1.012531
	720.943942	1.011264
	721.134783	1.011095
	721.325609	1.010714
	721.516422	1.010819
	721.707219	1.012604
	721.898003	1.012377
	722.088772	1.014205
	722.279527	1.012729
	722.470268	1.013623
	722.660994	1.013487
	722.851707	1.013075
	723.042404	1.013405
	723.233088	1.014991
	723.423757	1.016313
	723.614412	1.015535
	723.805052	1.016148
	723.995678	1.017070
	724.186290	1.017442
	724.376887	1.016409
	724.567471	1.015482
	724.758039	1.015161
	724.948594	1.015866
	725.139134	1.016849
	725.329660	1.018270
	725.520172	1.020060
	725.710669	1.021125
	725.901152	1.021466
	726.091620	1.023504
	726.282075	1.022824
	726.472514	1.024035
	726.662940	1.023562
	726.853351	1.025195
	727.043748	1.024106
	727.234131	1.024938
	727.424499	1.025215
	727.614853	1.026525
	727.805193	1.027546
	727.995518	1.027309
	728.185829	1.028179
	728.376125	1.027142
	728.566408	1.027520
	728.756675	1.028320
	728.946929	1.028505
	729.137168	1.028665
	729.327393	1.027643
	729.517604	1.026278
	729.707800	1.027070
	729.897982	1.028176
	730.088149	1.028496
	730.278302	1.027540
	730.468441	1.030068
	730.658566	1.031937
	730.848676	1.033881
	731.038771	1.035186
	731.228853	1.037313
	731.418920	1.039588
	731.608973	1.038942
	731.799011	1.038785
	731.989035	1.038696
	732.179045	1.038919
	732.369040	1.039309
	732.559021	1.041051
	732.748988	1.042191
	732.938940	1.041812
	733.128878	1.041455
	733.318801	1.041533
	733.508711	1.042434
	733.698605	1.041540
	733.888486	1.043198
	734.078352	1.042421
	734.268204	1.044119
	734.458041	1.045095
	734.647864	1.045976
	734.837673	1.046191
	735.027467	1.045785
	735.217247	1.047735
	735.407013	1.048186
	735.596764	1.046676
	735.786501	1.046873
	735.976223	1.048186
	736.165932	1.049546
	736.355625	1.050285
	736.545305	1.050751
	736.734970	1.051124
	736.924620	1.050818
	737.114257	1.049911
	737.303879	1.048281
	737.493486	1.047371
	737.683079	1.046080
	737.872658	1.046601
	738.062222	1.046467
	738.251772	1.046688
	738.441308	1.044664
	738.630829	1.044711
	738.820336	1.044261
	739.009829	1.045741
	739.199307	1.045625
	739.388771	1.045071
	739.578220	1.044048
	739.767655	1.042654
	739.957076	1.043597
	740.146482	1.042319
	740.335874	1.041388
	740.525251	1.040555
	740.714615	1.039959
	740.903963	1.041604
	741.093298	1.043587
	741.282618	1.043130
	741.471923	1.042347
	741.661214	1.042143
	741.850491	1.041948
	742.039753	1.040450
	742.229001	1.038290
	742.418235	1.037089
	742.607454	1.036508
	742.796659	1.033711
	742.985849	1.030718
	743.175025	1.029270
	743.364187	1.029249
	743.553334	1.028010
	743.742467	1.026831
	743.931586	1.025681
	744.120690	1.025172
	744.309779	1.023873
	744.498855	1.024989
	744.687916	1.025358
	744.876962	1.024452
	745.065994	1.023509
	745.255012	1.023617
	745.444015	1.023467
	745.633004	1.024540
	745.821978	1.023369
	746.010938	1.023204
	746.199884	1.023097
	746.388815	1.022475
	746.577732	1.023354
	746.766634	1.022003
	746.955522	1.020394
	747.144396	1.020470
	747.333255	1.019104
	747.522100	1.018411
	747.710930	1.017615
	747.899746	1.017175
	748.088548	1.016273
	748.277335	1.017392
	748.466108	1.016718
	748.654866	1.015765
	748.843610	1.015526
	749.032339	1.015473
	749.221054	1.016021
	749.409755	1.014764
	749.598441	1.013558
	749.787113	1.013325
	749.975770	1.013124
	750.164413	1.014051
	750.353042	1.013931
[truncated: 1,648 more rows]
