# Supplementary material for: Metasurface analogues of molecular diastereomers from hierarchical multiscale chiral interactions with biomolecules
Source: Nat Commun. 2026 Apr 22;17:5541. doi: 10.1038/s41467-026-72200-6 (PMC13287669; doi:10.1038/s41467-026-72200-6)
Supplement: Supplementary file 3 — Supplementary Data 1 (Raw data) [file 41467_2026_72200_MOESM3_ESM.zip › Raw_Data/Reflectivity/Antistrept_strept_sequence/strept_after_wash/Ref_ARRAY3_RS_90_4.txt]

	345.453658	0.996770
	345.669646	0.997355
	345.885622	0.997991
	346.101585	0.998684
	346.317535	0.999440
	346.533471	1.000266
	346.749395	1.001167
	346.965306	1.002151
	347.181204	1.003224
	347.397089	1.004392
	347.612961	1.005656
	347.828820	1.007017
	348.044666	1.008467
	348.260499	1.009989
	348.476319	1.011554
	348.692126	1.013116
	348.907920	1.014607
	349.123701	1.015934
	349.339469	1.016989
	349.555224	1.017650
	349.770966	1.017806
	349.986695	1.017382
	350.202412	1.016356
	350.418115	1.014778
	350.633805	1.012760
	350.849482	1.010452
	351.065147	1.008013
	351.280798	1.005583
	351.496436	1.003272
	351.712062	1.001149
	351.927674	0.999250
	352.143273	0.997519
	352.358860	0.999056
	352.574433	0.998819
	352.789993	0.995841
	353.005541	0.995411
	353.221075	0.993718
	353.436597	0.994088
	353.652105	0.994375
	353.867600	0.993820
	354.083083	0.995376
	354.298552	0.995955
	354.514009	0.993886
	354.729452	0.993310
	354.944883	0.993870
	355.160300	0.990741
	355.375705	0.990153
	355.591096	0.990634
	355.806474	0.990171
	356.021840	0.991785
	356.237192	0.991612
	356.452532	0.992776
	356.667858	0.992317
	356.883172	0.993246
	357.098472	0.993756
	357.313760	0.994198
	357.529034	0.994702
	357.744295	0.995069
	357.959544	0.996122
	358.174779	0.996865
	358.390002	0.998193
	358.605211	0.999135
	358.820407	1.000488
	359.035591	1.001819
	359.250761	1.003411
	359.465919	1.004162
	359.681063	1.004663
	359.896194	1.004449
	360.111313	1.004874
	360.326418	1.004862
	360.541510	1.004672
	360.756589	1.005281
	360.971656	1.005040
	361.186709	1.005041
	361.401749	1.007103
	361.616776	1.005566
	361.831790	1.005669
	362.046792	1.004869
	362.261780	1.003091
	362.476755	1.002984
	362.691717	1.002606
	362.906666	1.000632
	363.121602	1.000278
	363.336525	1.000746
	363.551435	1.000352
	363.766332	0.999961
	363.981216	0.999716
	364.196087	1.001943
	364.410945	1.003227
	364.625790	1.004224
	364.840621	1.002671
	365.055440	1.001921
	365.270246	1.001991
	365.485039	1.001106
	365.699818	0.999535
	365.914585	1.000514
	366.129339	0.999982
	366.344079	0.999447
	366.558807	0.999568
	366.773521	0.997403
	366.988223	0.997206
	367.202911	0.994438
	367.417587	0.992976
	367.632249	0.991388
	367.846898	0.992335
	368.061535	0.990964
	368.276158	0.991235
	368.490768	0.991638
	368.705365	0.990145
	368.919949	0.990621
	369.134521	0.990718
	369.349079	0.990651
	369.563624	0.989575
	369.778155	0.991006
	369.992674	0.991192
	370.207180	0.990221
	370.421673	0.989498
	370.636153	0.990818
	370.850619	0.990998
	371.065073	0.991135
	371.279514	0.991895
	371.493941	0.992833
	371.708356	0.992832
	371.922757	0.992910
	372.137145	0.992235
	372.351521	0.993044
	372.565883	0.993432
	372.780232	0.993657
	372.994568	0.994036
	373.208891	0.994642
	373.423201	0.993207
	373.637498	0.993259
	373.851782	0.992593
	374.066053	0.992427
	374.280311	0.992300
	374.494556	0.989922
	374.708787	0.988927
	374.923006	0.989008
	375.137211	0.987817
	375.351404	0.989359
	375.565583	0.989287
	375.779750	0.991069
	375.993903	0.992554
	376.208043	0.994270
	376.422170	0.995631
	376.636284	0.997519
	376.850385	0.998724
	377.064473	0.999097
	377.278548	0.998277
	377.492610	0.997777
	377.706658	0.996343
	377.920694	0.997205
	378.134717	0.997258
	378.348726	0.996187
	378.562722	0.995205
	378.776706	0.995290
	378.990676	0.995060
	379.204633	0.993632
	379.418577	0.994145
	379.632508	0.993271
	379.846426	0.995325
	380.060331	0.997016
	380.274223	0.997320
	380.488101	0.997931
	380.701967	0.997981
	380.915819	0.996511
	381.129659	0.996448
	381.343485	0.996490
	381.557298	0.996708
	381.771098	0.996241
	381.984886	0.996032
	382.198659	0.993945
	382.412420	0.994523
	382.626168	0.992966
	382.839903	0.992032
	383.053624	0.989929
	383.267333	0.989006
	383.481028	0.991399
	383.694711	0.990490
	383.908380	0.991949
	384.122036	0.993902
	384.335679	0.994308
	384.549309	0.993664
	384.762926	0.993629
	384.976530	0.994005
	385.190120	0.994095
	385.403698	0.991262
	385.617262	0.991050
	385.830814	0.989190
	386.044352	0.989260
	386.257877	0.989339
	386.471389	0.989571
	386.684888	0.987685
	386.898374	0.988038
	387.111847	0.989790
	387.325306	0.992445
	387.538753	0.993399
	387.752186	0.994123
	387.965606	0.995409
	388.179014	0.996867
	388.392408	0.998035
	388.605789	0.997849
	388.819156	0.998618
	389.032511	1.000260
	389.245853	1.000042
	389.459181	1.000665
	389.672497	0.999561
	389.885799	0.997915
	390.099088	0.996921
	390.312364	0.997846
	390.525627	0.996797
	390.738877	0.997221
	390.952114	0.997255
	391.165337	0.997650
	391.378548	0.999416
	391.591745	1.001695
	391.804929	1.003482
	392.018100	1.003515
	392.231258	1.006378
	392.444403	1.006043
	392.657535	1.007713
	392.870653	1.006607
	393.083759	1.004216
	393.296851	1.002851
	393.509930	1.002595
	393.722996	1.001078
	393.936049	1.001664
	394.149089	1.001689
	394.362116	1.001476
	394.575129	1.000972
	394.788130	1.001435
	395.001117	1.000763
	395.214091	1.001759
	395.427052	1.001246
	395.640000	1.002108
	395.852935	1.001383
	396.065857	1.002189
	396.278765	1.002773
	396.491660	1.000093
	396.704543	1.001401
	396.917412	0.999302
	397.130268	0.998929
	397.343110	0.999013
	397.555940	0.999230
	397.768757	1.000200
	397.981560	1.000176
	398.194350	1.001230
	398.407127	1.002391
	398.619891	1.001086
	398.832642	1.003125
	399.045380	1.003549
	399.258104	1.002795
	399.470815	1.002702
	399.683514	1.005012
	399.896199	1.003411
	400.108870	1.002525
	400.321529	1.002307
	400.534175	1.001687
	400.746807	1.001656
	400.959427	1.002166
	401.172033	1.002030
	401.384626	1.001478
	401.597205	1.002690
	401.809772	1.002299
	402.022326	1.001630
	402.234866	1.001355
	402.447393	1.000787
	402.659907	0.999855
	402.872408	1.000871
	403.084896	1.001503
	403.297370	1.001690
	403.509832	1.002597
	403.722280	1.004226
	403.934715	1.005391
	404.147137	1.004608
	404.359546	1.003580
	404.571941	1.001799
	404.784323	1.001198
	404.996693	1.002395
	405.209049	1.003286
	405.421392	1.002576
	405.633721	1.001669
	405.846038	1.002284
	406.058341	1.002114
	406.270632	1.003264
	406.482909	1.001865
	406.695172	1.003003
	406.907423	1.003016
	407.119661	1.003107
	407.331885	1.002647
	407.544096	1.001641
	407.756294	1.001147
	407.968479	1.001102
	408.180651	0.999826
	408.392809	1.000706
	408.604954	0.999494
	408.817086	0.999199
	409.029205	0.999675
	409.241311	0.999103
	409.453404	1.000127
	409.665483	0.999403
	409.877549	1.000644
	410.089602	1.000582
	410.301642	1.000682
	410.513669	1.001170
	410.725682	0.999128
	410.937682	0.998431
	411.149669	0.998275
	411.361643	0.997769
	411.573604	0.997809
	411.785551	0.995726
	411.997486	0.995604
	412.209407	0.995729
	412.421315	0.995243
	412.633210	0.994108
	412.845091	0.995805
	413.056959	0.998095
	413.268815	0.997033
	413.480657	0.997794
	413.692485	0.997845
	413.904301	0.997061
	414.116103	0.998146
	414.327892	0.998308
	414.539668	0.998416
	414.751431	0.998495
	414.963181	0.997610
	415.174917	0.997759
	415.386640	0.996807
	415.598350	0.997479
	415.810047	0.997157
	416.021730	0.998976
	416.233401	0.997875
	416.445058	0.998472
	416.656702	0.997540
	416.868332	0.997076
	417.079950	0.999322
	417.291554	0.999336
	417.503145	1.000401
	417.714723	1.000151
	417.926288	1.000043
	418.137839	0.998597
	418.349377	1.001044
	418.560903	1.000707
	418.772414	0.999375
	418.983913	1.000436
	419.195398	1.000010
	419.406870	1.000647
	419.618329	1.000795
	419.829775	1.002284
	420.041208	1.002012
	420.252627	1.004608
	420.464033	1.005275
	420.675426	1.006754
	420.886805	1.008214
	421.098172	1.009800
	421.309525	1.006657
	421.520865	1.006669
	421.732192	1.006779
	421.943505	1.006436
	422.154805	1.008535
	422.366092	1.009276
	422.577366	1.007567
	422.788627	1.006663
	422.999874	1.008370
	423.211108	1.009301
	423.422329	1.007929
	423.633537	1.008917
	423.844731	1.008486
	424.055913	1.006913
	424.267081	1.006463
	424.478235	1.005410
	424.689377	1.005744
	424.900505	1.003932
	425.111620	1.001933
	425.322722	1.004230
	425.533811	1.006308
	425.744886	1.006692
	425.955948	1.004464
	426.166997	1.004204
	426.378032	1.002435
	426.589055	1.002669
	426.800064	1.000706
	427.011060	0.999446
	427.222042	0.998130
	427.433012	0.996664
	427.643968	0.996979
	427.854911	0.997599
	428.065840	0.998369
	428.276757	0.997388
	428.487660	0.996963
	428.698550	0.998226
	428.909427	0.997266
	429.120290	0.997665
	429.331140	0.996191
	429.541977	0.994482
	429.752801	0.994053
	429.963611	0.990819
	430.174408	0.991006
	430.385192	0.990661
	430.595963	0.992282
	430.806720	0.992489
	431.017464	0.992779
	431.228195	0.991075
	431.438913	0.989584
	431.649617	0.991332
	431.860308	0.991627
	432.070986	0.990079
	432.281650	0.990364
	432.492302	0.990919
	432.702940	0.991342
	432.913565	0.992409
	433.124176	0.990610
	433.334774	0.992233
	433.545359	0.992293
	433.755931	0.990213
	433.966489	0.990898
	434.177035	0.991613
	434.387567	0.992358
	434.598085	0.993643
	434.808591	0.993617
	435.019083	0.991165
	435.229562	0.990065
	435.440027	0.992085
	435.650479	0.992049
	435.860918	0.990567
	436.071344	0.989009
	436.281757	0.989604
	436.492156	0.989442
	436.702542	0.988785
	436.912914	0.989898
	437.123274	0.989799
	437.333620	0.992453
	437.543953	0.993133
	437.754272	0.995148
	437.964578	0.996927
	438.174871	0.996453
	438.385151	0.996276
	438.595417	0.996965
	438.805670	0.997025
	439.015910	0.997912
	439.226137	0.997447
	439.436350	0.996665
	439.646550	0.999009
	439.856737	0.999596
	440.066910	0.999583
	440.277070	1.003195
	440.487217	1.003894
	440.697351	1.004148
	440.907471	1.001711
	441.117578	1.002815
	441.327671	1.004576
	441.537752	1.003803
	441.747819	1.002449
	441.957873	1.001144
	442.167913	1.002700
	442.377940	1.003573
	442.587954	1.003096
	442.797955	1.003416
	443.007942	1.004000
	443.217916	1.004898
	443.427877	1.003107
	443.637824	1.002682
	443.847758	1.002908
	444.057679	1.002744
	444.267586	1.004305
	444.477481	1.003310
	444.687361	1.001930
	444.897229	1.001917
	445.107083	1.003165
	445.316924	1.003341
	445.526752	1.001905
	445.736566	1.001511
	445.946367	1.002252
	446.156155	1.001751
	446.365929	1.000886
	446.575690	1.001097
	446.785438	0.999048
	446.995173	1.000047
	447.204894	0.999378
	447.414602	0.998457
	447.624296	0.997951
	447.833977	0.999634
	448.043645	1.000884
	448.253300	1.001127
	448.462941	1.001005
	448.672569	1.000728
	448.882184	0.999478
	449.091785	0.999226
	449.301373	1.000871
	449.510948	1.001167
	449.720509	1.001260
	449.930057	0.999267
	450.139592	0.997517
	450.349113	0.996899
	450.558621	0.996361
	450.768116	0.995871
	450.977597	0.995785
	451.187066	0.993699
	451.396520	0.992242
	451.605962	0.992105
	451.815390	0.991622
	452.024805	0.991873
	452.234206	0.992037
	452.443594	0.990253
	452.652969	0.989703
	452.862330	0.992725
	453.071678	0.990152
	453.281013	0.987538
	453.490335	0.986666
	453.699643	0.987148
	453.908938	0.987498
	454.118219	0.985810
	454.327487	0.986040
	454.536742	0.986873
	454.745983	0.989414
	454.955211	0.987546
	455.164426	0.987477
	455.373627	0.988233
	455.582815	0.989422
	455.791990	0.990001
	456.001152	0.990165
	456.210300	0.989523
	456.419434	0.990578
	456.628556	0.989881
	456.837664	0.990694
	457.046758	0.990897
	457.255839	0.991966
	457.464907	0.992543
	457.673962	0.992992
	457.883003	0.992586
	458.092031	0.993947
	458.301046	0.993356
	458.510047	0.993038
	458.719035	0.993362
	458.928009	0.995130
	459.136970	0.995242
	459.345918	0.997037
	459.554852	0.999548
	459.763774	0.998719
	459.972681	0.998758
	460.181576	1.000159
	460.390457	1.001103
	460.599324	1.001599
	460.808178	0.998877
	461.017019	0.997566
	461.225847	0.997183
	461.434661	0.996643
	461.643462	0.996401
	461.852249	0.996557
	462.061023	0.993684
	462.269784	0.992626
	462.478531	0.990790
	462.687265	0.990597
	462.895986	0.990965
	463.104693	0.990781
	463.313387	0.989370
	463.522068	0.989212
	463.730735	0.988446
	463.939389	0.990042
	464.148029	0.988716
	464.356656	0.988923
	464.565270	0.986163
	464.773870	0.985122
	464.982457	0.984921
	465.191030	0.986225
	465.399591	0.986120
	465.608137	0.983657
	465.816671	0.985371
	466.025191	0.986845
	466.233697	0.987417
	466.442191	0.989429
	466.650671	0.990960
	466.859137	0.992996
	467.067590	0.994324
	467.276030	0.994300
	467.484456	0.991457
	467.692869	0.992884
	467.901269	0.994236
	468.109655	0.994169
	468.318028	0.993535
	468.526387	0.993432
	468.734733	0.994035
	468.943066	0.995503
	469.151385	0.996409
	469.359691	0.996308
	469.567984	0.996882
	469.776263	0.997729
	469.984528	0.997151
	470.192781	0.996910
	470.401020	0.996705
	470.609245	0.996805
	470.817457	0.995064
	471.025656	0.996384
	471.233841	0.997864
	471.442013	0.998050
	471.650172	0.997507
	471.858317	0.998556
	472.066448	0.998470
	472.274567	0.997482
	472.482672	0.998448
	472.690763	0.997577
	472.898841	0.995220
	473.106906	0.992987
	473.314957	0.990324
	473.522995	0.991446
	473.731020	0.991481
	473.939031	0.992400
	474.147029	0.992061
	474.355013	0.991732
	474.562984	0.990644
	474.770941	0.991134
	474.978885	0.990814
	475.186816	0.989037
	475.394733	0.990146
	475.602637	0.988977
	475.810527	0.987680
	476.018404	0.989240
	476.226268	0.988825
	476.434118	0.988934
	476.641955	0.986736
	476.849778	0.987936
	477.057588	0.986451
	477.265385	0.989680
	477.473168	0.989351
	477.680937	0.988366
	477.888694	0.986206
	478.096436	0.988112
	478.304166	0.989813
	478.511882	0.990995
	478.719584	0.990620
	478.927274	0.991127
	479.134949	0.990569
	479.342612	0.989242
	479.550260	0.989408
	479.757896	0.988506
	479.965518	0.988820
	480.173126	0.991715
	480.380722	0.991618
	480.588303	0.991949
	480.795872	0.991355
	481.003426	0.991170
	481.210968	0.992041
	481.418496	0.990672
	481.626010	0.991263
	481.833511	0.991590
	482.040999	0.992741
	482.248473	0.993204
	482.455934	0.993056
	482.663382	0.993054
	482.870816	0.992542
	483.078236	0.992377
	483.285643	0.993328
	483.493037	0.995736
	483.700417	0.996624
	483.907784	0.997288
	484.115137	0.998803
	484.322477	0.998704
	484.529803	0.999806
	484.737116	0.999475
	484.944416	0.998310
	485.151702	0.996798
	485.358975	0.996489
	485.566234	0.996648
	485.773479	0.998946
	485.980712	1.000400
	486.187931	1.000191
	486.395136	1.001426
	486.602328	1.001764
	486.809506	1.000960
	487.016671	1.002713
	487.223823	1.002071
	487.430961	1.001006
	487.638086	0.999176
	487.845197	1.000071
	488.052295	0.999305
	488.259379	0.999201
	488.466450	0.999654
	488.673507	0.998797
	488.880551	0.999080
	489.087582	0.997480
	489.294599	0.997361
	489.501602	0.997946
	489.708592	0.997662
	489.915569	0.995903
	490.122532	0.996808
	490.329482	0.997749
	490.536418	1.000355
	490.743341	1.000389
	490.950250	1.000718
	491.157146	0.999216
	491.364029	1.000145
	491.570897	0.999036
	491.777753	0.998970
	491.984595	1.000210
	492.191423	0.998881
	492.398238	1.000363
	492.605040	1.001211
	492.811828	0.999614
	493.018603	0.998488
	493.225364	0.998057
	493.432111	0.998586
	493.638846	0.999944
	493.845566	1.001023
	494.052274	1.002350
	494.258967	1.001565
	494.465648	1.001404
	494.672314	1.001485
	494.878968	1.000587
	495.085608	1.000068
	495.292234	0.998965
	495.498847	0.999565
	495.705446	1.001185
	495.912032	0.999895
	496.118605	0.997999
	496.325164	0.997821
	496.531709	0.997133
	496.738241	0.997544
	496.944759	0.998949
	497.151264	0.996463
	497.357756	0.996599
	497.564234	0.997484
	497.770698	0.998638
	497.977149	1.000458
	498.183587	1.002391
	498.390011	1.001996
	498.596422	1.002724
	498.802819	1.002840
	499.009202	1.001049
	499.215572	0.999517
	499.421929	0.999231
	499.628272	0.996992
	499.834602	0.997078
	500.040918	0.997005
	500.247220	0.996782
	500.453509	0.996881
	500.659785	0.996646
	500.866047	0.994918
	501.072296	0.995105
	501.278531	0.995333
	501.484752	0.995422
	501.690960	0.996627
	501.897155	0.997517
	502.103336	0.996595
	502.309504	0.997522
	502.515658	0.997432
	502.721798	0.998738
	502.927925	0.998368
	503.134039	0.999074
	503.340139	0.999137
	503.546225	0.998683
	503.752298	0.998423
	503.958358	0.998024
	504.164404	0.997968
	504.370436	0.998371
	504.576455	0.998238
	504.782461	0.998952
	504.988453	0.998705
	505.194431	0.997282
	505.400396	0.997402
	505.606347	0.998468
	505.812285	0.998717
	506.018209	0.998913
	506.224120	0.997999
	506.430017	0.996654
	506.635901	0.994065
	506.841771	0.995489
	507.047628	0.995309
	507.253471	0.994929
	507.459301	0.993902
	507.665117	0.992377
	507.870920	0.992061
	508.076709	0.991426
	508.282484	0.990689
	508.488247	0.992574
	508.693995	0.992820
	508.899730	0.992804
	509.105451	0.992844
	509.311159	0.993231
	509.516854	0.991390
	509.722535	0.993608
	509.928202	0.993905
	510.133856	0.994229
	510.339496	0.993618
	510.545123	0.992442
	510.750736	0.990808
	510.956336	0.990746
	511.161922	0.989486
	511.367494	0.988551
	511.573053	0.989571
	511.778599	0.988535
	511.984131	0.987598
	512.189649	0.988183
	512.395154	0.987443
	512.600645	0.986742
	512.806123	0.986876
	513.011587	0.985617
	513.217038	0.985950
	513.422475	0.987099
	513.627899	0.988316
	513.833309	0.988821
	514.038705	0.988538
	514.244088	0.990233
	514.449458	0.990905
	514.654814	0.991176
	514.860156	0.992390
	515.065485	0.993361
	515.270800	0.991555
	515.476102	0.993130
	515.681390	0.992917
	515.886664	0.992017
	516.091925	0.992431
	516.297173	0.991428
	516.502407	0.992480
	516.707627	0.994160
	516.912834	0.993685
	517.118027	0.992164
	517.323207	0.993110
	517.528373	0.991593
	517.733525	0.993966
	517.938664	0.993764
	518.143790	0.994691
	518.348901	0.994322
	518.554000	0.995465
	518.759084	0.995802
	518.964156	0.995520
	519.169213	0.997383
	519.374257	0.995383
	519.579288	0.994513
	519.784305	0.992993
	519.989308	0.992638
	520.194298	0.992677
	520.399274	0.993054
	520.604236	0.992091
	520.809185	0.991855
	521.014121	0.990062
	521.219043	0.989998
	521.423951	0.990096
	521.628846	0.992158
	521.833727	0.991316
	522.038595	0.992454
	522.243449	0.990783
	522.448289	0.989817
	522.653116	0.988909
	522.857929	0.988113
	523.062729	0.987235
	523.267515	0.986457
	523.472287	0.985750
	523.677046	0.986211
	523.881792	0.985800
	524.086524	0.984993
	524.291242	0.984925
	524.495946	0.984826
	524.700637	0.985079
	524.905315	0.984574
	525.109979	0.984450
	525.314629	0.984074
	525.519266	0.985086
	525.723889	0.985110
	525.928498	0.987034
	526.133094	0.986086
	526.337677	0.986208
	526.542245	0.985968
	526.746800	0.985667
	526.951342	0.985064
	527.155870	0.985823
	527.360384	0.985778
	527.564885	0.985698
	527.769372	0.986718
	527.973846	0.986527
	528.178306	0.985917
	528.382752	0.986169
	528.587185	0.986472
	528.791604	0.989532
	528.996010	0.989321
	529.200402	0.989346
	529.404780	0.990870
	529.609145	0.991432
	529.813496	0.991902
	530.017833	0.993953
	530.222157	0.992955
	530.426468	0.994363
	530.630764	0.993962
	530.835048	0.994753
	531.039317	0.993843
	531.243573	0.993690
	531.447815	0.992110
	531.652044	0.990727
	531.856259	0.991742
	532.060461	0.991086
	532.264648	0.991542
	532.468823	0.991851
	532.672983	0.992234
	532.877130	0.991656
	533.081264	0.992566
	533.285383	0.992733
	533.489490	0.993032
	533.693582	0.993397
	533.897661	0.993064
	534.101726	0.992004
	534.305778	0.991752
	534.509816	0.990525
	534.713841	0.989758
	534.917851	0.989710
	535.121849	0.989475
	535.325832	0.988899
	535.529802	0.988761
	535.733759	0.989520
	535.937701	0.989360
	536.141630	0.987931
	536.345546	0.987555
	536.549448	0.986513
	536.753336	0.985073
	536.957210	0.985969
	537.161071	0.983762
	537.364919	0.983811
	537.568752	0.983824
	537.772572	0.985548
	537.976379	0.986315
	538.180172	0.985768
	538.383951	0.984566
	538.587716	0.985672
	538.791468	0.986053
	538.995206	0.986779
	539.198931	0.987195
	539.402642	0.986979
	539.606339	0.985952
	539.810023	0.985693
	540.013693	0.985698
	540.217349	0.986339
	540.420992	0.985524
	540.624621	0.986097
	540.828237	0.986791
	541.031839	0.986080
	541.235427	0.984766
	541.439001	0.985764
	541.642562	0.985136
	541.846109	0.983678
	542.049643	0.984158
	542.253163	0.984740
	542.456669	0.985167
	542.660162	0.985143
	542.863641	0.985045
	543.067106	0.984033
	543.270558	0.983373
	543.473996	0.982616
	543.677420	0.982327
	543.880831	0.982538
	544.084228	0.983677
	544.287612	0.982548
	544.490981	0.982946
	544.694338	0.982295
	544.897680	0.982412
	545.101009	0.982416
	545.304324	0.982459
	545.507625	0.982961
	545.710913	0.982519
	545.914187	0.982659
	546.117448	0.982417
	546.320695	0.981993
	546.523928	0.981678
	546.727147	0.980773
	546.930353	0.981056
	547.133546	0.982809
	547.336724	0.982928
	547.539889	0.983449
	547.743040	0.984128
	547.946178	0.983643
	548.149301	0.984339
	548.352412	0.983981
	548.555508	0.983908
	548.758591	0.984203
	548.961660	0.985054
	549.164716	0.986130
	549.367757	0.985233
	549.570785	0.987748
	549.773800	0.988933
	549.976801	0.989493
	550.179788	0.990131
	550.382761	0.989668
	550.585721	0.991215
	550.788667	0.992271
	550.991599	0.993446
	551.194518	0.993128
	551.397423	0.994083
	551.600315	0.993104
	551.803192	0.995066
	552.006056	0.996152
	552.208906	0.996850
	552.411743	0.997974
	552.614566	0.998623
	552.817375	1.000109
	553.020171	1.000805
	553.222953	1.001667
	553.425721	1.003241
	553.628475	1.004286
	553.831216	1.003650
	554.033943	1.003713
	554.236657	1.004262
	554.439356	1.004663
	554.642042	1.005563
	554.844715	1.005645
	555.047373	1.007311
	555.250018	1.008204
	555.452650	1.008915
	555.655267	1.009398
	555.857871	1.009841
	556.060461	1.009449
	556.263038	1.009958
	556.465600	1.010105
	556.668150	1.011269
	556.870685	1.011037
	557.073207	1.011845
	557.275715	1.011899
	557.478209	1.011624
	557.680689	1.012369
	557.883156	1.012424
	558.085609	1.014141
	558.288049	1.014082
	558.490475	1.014783
	558.692887	1.016109
	558.895285	1.017545
	559.097670	1.018699
	559.300040	1.019354
	559.502398	1.019331
	559.704741	1.019347
	559.907071	1.019147
	560.109387	1.020017
	560.311689	1.021847
	560.513978	1.020770
	560.716253	1.021522
	560.918514	1.021013
	561.120762	1.021894
	561.322995	1.021461
	561.525215	1.023241
	561.727422	1.023716
	561.929614	1.024922
	562.131793	1.024515
	562.333958	1.025843
	562.536110	1.024909
	562.738248	1.026035
	562.940372	1.026072
	563.142482	1.026344
	563.344578	1.026344
	563.546661	1.028788
	563.748730	1.029234
	563.950786	1.030423
	564.152827	1.030485
	564.354855	1.030465
	564.556870	1.031405
	564.758870	1.031530
	564.960857	1.031128
	565.162830	1.032095
	565.364789	1.032422
	565.566735	1.033300
	565.768666	1.033980
	565.970584	1.034042
	566.172489	1.034046
	566.374379	1.035295
	566.576256	1.036185
	566.778119	1.037546
	566.979969	1.038275
	567.181805	1.038436
	567.383626	1.038039
	567.585435	1.036608
	567.787229	1.037318
	567.989010	1.038003
	568.190777	1.037815
	568.392530	1.038290
	568.594269	1.038084
	568.795995	1.037850
	568.997707	1.037008
	569.199405	1.038388
	569.401090	1.038267
	569.602761	1.039536
	569.804418	1.039646
	570.006061	1.040154
	570.207690	1.041337
	570.409306	1.041599
	570.610908	1.041745
	570.812497	1.041189
	571.014071	1.041444
	571.215632	1.041011
	571.417179	1.041285
	571.618712	1.041901
	571.820232	1.041714
	572.021737	1.041979
	572.223229	1.042681
	572.424707	1.041099
	572.626172	1.040698
	572.827623	1.040095
	573.029060	1.039958
	573.230483	1.040963
	573.431892	1.040504
	573.633288	1.041923
	573.834670	1.041341
	574.036038	1.041796
	574.237392	1.040459
	574.438733	1.042974
	574.640060	1.041982
	574.841373	1.043425
	575.042672	1.043726
	575.243958	1.045114
	575.445230	1.045526
	575.646488	1.046546
	575.847732	1.045372
	576.048962	1.046402
	576.250179	1.046963
	576.451382	1.047105
	576.652571	1.047801
	576.853747	1.048221
	577.054908	1.048735
	577.256056	1.049963
	577.457190	1.049303
	577.658310	1.051069
	577.859417	1.050961
	578.060510	1.050284
	578.261589	1.051846
	578.462654	1.054104
	578.663705	1.055040
	578.864743	1.056448
	579.065767	1.056752
	579.266777	1.055844
	579.467773	1.056190
	579.668755	1.056344
	579.869724	1.057204
	580.070679	1.056479
	580.271620	1.056161
	580.472548	1.056831
	580.673461	1.055876
	580.874361	1.055724
	581.075247	1.056281
	581.276119	1.056974
	581.476978	1.056019
	581.677822	1.056670
	581.878653	1.055261
	582.079470	1.055529
	582.280273	1.055385
	582.481063	1.054317
	582.681838	1.051942
	582.882600	1.052385
	583.083348	1.052695
	583.284083	1.052968
	583.484803	1.052486
	583.685510	1.052491
	583.886203	1.051838
	584.086882	1.052321
	584.287547	1.053205
	584.488199	1.051936
	584.688836	1.052793
	584.889460	1.052397
	585.090070	1.054815
	585.290666	1.054862
	585.491249	1.056460
	585.691818	1.059266
	585.892372	1.059002
	586.092914	1.059170
	586.293441	1.059862
	586.493954	1.061019
	586.694454	1.060408
	586.894940	1.061581
	587.095412	1.061206
	587.295870	1.061842
	587.496314	1.061037
	587.696745	1.062120
	587.897162	1.062216
	588.097565	1.062707
	588.297954	1.062751
	588.498329	1.062386
	588.698691	1.062032
	588.899038	1.061537
	589.099372	1.062203
	589.299692	1.061300
	589.499998	1.061811
	589.700291	1.064492
	589.900569	1.064184
	590.100834	1.064414
	590.301085	1.065820
	590.501322	1.065660
	590.701546	1.064895
	590.901755	1.064202
	591.101951	1.062435
	591.302132	1.061710
	591.502300	1.062472
	591.702455	1.061805
	591.902595	1.061539
	592.102722	1.061270
	592.302834	1.061366
	592.502933	1.060529
	592.703018	1.059517
	592.903089	1.059286
	593.103147	1.060850
	593.303190	1.059657
	593.503220	1.058177
	593.703236	1.057833
	593.903238	1.055510
	594.103226	1.056246
	594.303200	1.056432
	594.503161	1.055336
	594.703108	1.055570
	594.903040	1.056537
	595.102960	1.056016
	595.302865	1.055577
	595.502756	1.055554
	595.702634	1.057135
	595.902497	1.057967
	596.102347	1.058923
	596.302183	1.058984
	596.502005	1.056897
	596.701813	1.059207
	596.901608	1.059968
	597.101388	1.061775
	597.301155	1.061804
	597.500908	1.063279
	597.700647	1.063234
	597.900372	1.061583
	598.100083	1.063322
	598.299781	1.064358
	598.499465	1.066045
	598.699134	1.066469
	598.898790	1.066969
	599.098432	1.066342
	599.298061	1.066084
	599.497675	1.066423
	599.697275	1.067542
	599.896862	1.068001
	600.096435	1.067105
	600.295994	1.067339
	600.495539	1.067991
	600.695070	1.068197
	600.894588	1.068294
	601.094091	1.070023
	601.293581	1.069035
	601.493056	1.072091
	601.692518	1.072376
	601.891966	1.071484
	602.091401	1.071249
	602.290821	1.072170
	602.490227	1.072588
	602.689620	1.072361
	602.888999	1.072696
	603.088363	1.073634
	603.287714	1.075045
	603.487052	1.074979
	603.686375	1.075528
	603.885684	1.076596
	604.084980	1.075938
	604.284261	1.076115
	604.483529	1.076532
	604.682783	1.077530
	604.882023	1.076925
	605.081249	1.077239
	605.280461	1.075799
	605.479660	1.076852
	605.678844	1.078882
	605.878015	1.079218
	606.077172	1.081526
	606.276314	1.082432
	606.475443	1.082290
	606.674558	1.082803
	606.873660	1.082706
	607.072747	1.081934
	607.271820	1.083088
	607.470880	1.084997
	607.669926	1.087231
	607.868957	1.087803
	608.067975	1.087409
	608.266979	1.088241
	608.465969	1.088954
	608.664946	1.091316
	608.863908	1.091667
	609.062857	1.092694
	609.261791	1.092249
	609.460712	1.093113
	609.659619	1.094272
	609.858511	1.095298
	610.057390	1.097217
	610.256256	1.095922
	610.455107	1.096628
	610.653944	1.096097
	610.852767	1.094999
	611.051577	1.094318
	611.250373	1.094718
	611.449154	1.096003
	611.647922	1.094497
	611.846676	1.094160
	612.045416	1.093520
	612.244142	1.094031
	612.442854	1.092816
	612.641553	1.091951
	612.840237	1.092443
	613.038908	1.091354
	613.237564	1.090683
	613.436207	1.092224
	613.634836	1.090773
	613.833451	1.089517
	614.032052	1.089880
	614.230639	1.089039
	614.429212	1.088980
	614.627771	1.087913
	614.826316	1.087933
	615.024848	1.087279
	615.223365	1.085619
	615.421869	1.083891
	615.620358	1.083855
	615.818834	1.082352
	616.017296	1.079673
	616.215744	1.080776
	616.414178	1.080666
	616.612598	1.080472
	616.811004	1.080092
	617.009396	1.081614
	617.207775	1.082736
	617.406139	1.085083
	617.604490	1.084689
	617.802826	1.084199
	618.001149	1.084337
	618.199458	1.084968
	618.397752	1.084373
	618.596033	1.084854
	618.794300	1.085981
	618.992553	1.086665
	619.190792	1.088063
	619.389018	1.088978
	619.587229	1.089935
	619.785426	1.088577
	619.983609	1.088627
	620.181779	1.090014
	620.379934	1.089385
	620.578076	1.089937
	620.776204	1.090455
	620.974317	1.090375
	621.172417	1.090657
	621.370503	1.091315
	621.568575	1.091657
	621.766633	1.089845
	621.964677	1.089184
	622.162707	1.088328
	622.360723	1.088301
	622.558725	1.087999
	622.756714	1.086880
	622.954688	1.087339
	623.152648	1.085937
	623.350595	1.084697
	623.548527	1.081594
	623.746446	1.081748
	623.944350	1.081012
	624.142241	1.079321
	624.340118	1.079500
	624.537981	1.080594
	624.735829	1.080077
	624.933664	1.078434
	625.131485	1.079529
	625.329292	1.079101
	625.527085	1.078709
	625.724864	1.076813
	625.922629	1.077151
	626.120381	1.076828
	626.318118	1.076790
	626.515841	1.075367
	626.713550	1.075636
	626.911246	1.074662
	627.108927	1.073390
	627.306595	1.072964
	627.504248	1.072491
	627.701888	1.072028
	627.899513	1.072340
	628.097125	1.074131
	628.294722	1.073890
	628.492306	1.073894
	628.689876	1.075414
	628.887432	1.076852
	629.084973	1.077460
	629.282501	1.077002
	629.480015	1.076568
	629.677515	1.077051
	629.875001	1.077784
	630.072473	1.078566
	630.269931	1.078920
	630.467375	1.079302
	630.664805	1.079299
	630.862221	1.079747
	631.059623	1.080739
	631.257011	1.082146
	631.454385	1.083554
	631.651746	1.083292
	631.849092	1.084620
	632.046424	1.084943
	632.243742	1.084984
	632.441047	1.085710
	632.638337	1.086099
	632.835613	1.086386
	633.032876	1.086784
	633.230124	1.086190
	633.427358	1.087531
	633.624579	1.086971
	633.821785	1.088962
	634.018978	1.089072
	634.216156	1.090186
	634.413321	1.091101
	634.610471	1.090093
	634.807608	1.089111
	635.004730	1.088431
	635.201839	1.089505
	635.398933	1.088084
	635.596014	1.090682
	635.793081	1.090115
	635.990133	1.090585
	636.187172	1.093042
	636.384196	1.092975
	636.581207	1.092966
	636.778204	1.092986
	636.975186	1.093480
	637.172155	1.092567
	637.369110	1.091588
	637.566050	1.090433
	637.762977	1.092334
	637.959890	1.092791
	638.156788	1.091064
	638.353673	1.090476
	638.550544	1.090133
	638.747400	1.089002
	638.944243	1.089130
	639.141072	1.089437
	639.337886	1.089443
	639.534687	1.089554
	639.731474	1.090590
	639.928246	1.089414
	640.125005	1.089943
	640.321750	1.090932
	640.518480	1.092518
	640.715197	1.093270
	640.911899	1.093017
	641.108588	1.092183
	641.305263	1.093333
	641.501923	1.093808
	641.698570	1.094904
	641.895202	1.095423
	642.091821	1.095518
	642.288426	1.096039
	642.485016	1.097065
	642.681593	1.098345
	642.878155	1.100029
	643.074704	1.102016
	643.271238	1.103877
	643.467759	1.104603
	643.664265	1.106590
	643.860757	1.107806
	644.057236	1.108367
	644.253700	1.110570
	644.450151	1.112177
	644.646587	1.113690
	644.843009	1.115358
	645.039418	1.115808
	645.235812	1.117506
	645.432192	1.118090
	645.628558	1.119240
	645.824911	1.119501
	646.021249	1.120717
	646.217573	1.119370
	646.413883	1.119561
	646.610179	1.119540
	646.806461	1.121571
	647.002729	1.122141
	647.198983	1.121003
	647.395223	1.122739
	647.591449	1.122153
	647.787661	1.123510
	647.983859	1.121915
	648.180043	1.121137
	648.376212	1.121936
	648.572368	1.121890
	648.768510	1.121358
	648.964638	1.120582
	649.160751	1.121982
	649.356851	1.122011
	649.552937	1.121570
	649.749008	1.120249
	649.945066	1.118410
	650.141109	1.119008
	650.337138	1.118822
	650.533154	1.118581
	650.729155	1.118530
	650.925142	1.118325
	651.121116	1.117584
	651.317075	1.115971
	651.513020	1.116016
	651.708951	1.115556
	651.904868	1.115786
	652.100771	1.115669
	652.296660	1.115970
	652.492535	1.116745
	652.688396	1.115352
	652.884242	1.116048
	653.080075	1.117300
	653.275894	1.117519
	653.471699	1.118063
	653.667489	1.117694
	653.863266	1.118610
	654.059028	1.120676
	654.254776	1.121903
	654.450511	1.123206
	654.646231	1.123965
	654.841937	1.125651
	655.037629	1.124523
	655.233308	1.124436
	655.428972	1.125783
	655.624622	1.125225
	655.820258	1.126035
	656.015879	1.128018
	656.211487	1.128802
	656.407081	1.128582
	656.602661	1.128495
	656.798226	1.128134
	656.993778	1.128391
	657.189315	1.127721
	657.384839	1.126963
	657.580348	1.126437
	657.775843	1.126834
	657.971324	1.125922
	658.166791	1.127056
	658.362244	1.125526
	658.557683	1.125404
	658.753108	1.124664
	658.948519	1.125183
	659.143916	1.124431
	659.339298	1.124158
	659.534667	1.123391
	659.730022	1.123364
	659.925362	1.123519
	660.120688	1.122905
	660.316001	1.120937
	660.511299	1.120078
	660.706583	1.120376
	660.901853	1.120078
	661.097109	1.117637
	661.292351	1.117452
	661.487578	1.117422
	661.682792	1.117508
	661.877992	1.119002
	662.073177	1.118884
	662.268349	1.118655
	662.463506	1.118020
	662.658649	1.117157
	662.853779	1.116292
	663.048894	1.117049
	663.243995	1.117712
	663.439081	1.117774
	663.634154	1.117236
	663.829213	1.119778
	664.024258	1.120972
	664.219288	1.120712
	664.414305	1.120313
	664.609307	1.120476
	664.804295	1.120872
	664.999269	1.120705
	665.194229	1.120723
	665.389175	1.120160
	665.584107	1.121846
	665.779025	1.122175
	665.973928	1.120987
	666.168818	1.121916
	666.363693	1.121848
	666.558555	1.122464
	666.753402	1.121798
	666.948235	1.123459
	667.143054	1.122806
	667.337859	1.121448
	667.532650	1.122290
	667.727427	1.121987
	667.922189	1.122340
	668.116938	1.120130
	668.311672	1.119691
	668.506392	1.119235
	668.701098	1.118362
	668.895790	1.117868
	669.090468	1.117553
	669.285132	1.117530
	669.479782	1.116119
	669.674417	1.114971
	669.869039	1.115397
	670.063646	1.114251
	670.258239	1.113620
	670.452819	1.113656
	670.647384	1.113315
	670.841934	1.112211
	671.036471	1.113256
	671.230994	1.112417
	671.425502	1.112406
	671.619997	1.112119
	671.814477	1.114343
	672.008943	1.115227
	672.203395	1.115195
	672.397833	1.116777
	672.592257	1.116375
	672.786667	1.117707
	672.981062	1.117480
	673.175444	1.117376
	673.369811	1.117487
	673.564164	1.116385
	673.758503	1.115003
	673.952828	1.114136
	674.147139	1.113954
	674.341435	1.113287
	674.535718	1.114406
	674.729986	1.115749
	674.924240	1.115381
	675.118480	1.117704
	675.312706	1.117326
	675.506918	1.117524
	675.701116	1.117403
	675.895299	1.117364
	676.089469	1.117500
	676.283624	1.117000
	676.477765	1.117126
	676.671892	1.115422
	676.866005	1.114995
	677.060103	1.115368
	677.254188	1.115322
	677.448258	1.114302
	677.642315	1.114508
	677.836357	1.114576
	678.030385	1.114207
	678.224398	1.114059
	678.418398	1.113868
	678.612384	1.112044
	678.806355	1.111639
	679.000312	1.112387
	679.194255	1.111068
	679.388184	1.109302
	679.582099	1.107998
	679.776000	1.106050
	679.969886	1.105324
	680.163758	1.106159
	680.357617	1.103956
	680.551461	1.104057
	680.745290	1.103621
	680.939106	1.103612
	681.132908	1.102637
	681.326695	1.101813
	681.520468	1.101178
	681.714227	1.099735
	681.907972	1.099799
	682.101703	1.101809
	682.295419	1.102445
	682.489122	1.102636
	682.682810	1.102206
	682.876484	1.101872
	683.070144	1.101526
	683.263790	1.101529
	683.457421	1.102151
	683.651039	1.101937
	683.844642	1.100567
	684.038231	1.101182
	684.231806	1.099532
	684.425367	1.099010
	684.618913	1.096185
	684.812446	1.096668
	685.005964	1.096921
	685.199468	1.096260
	685.392958	1.098581
	685.586433	1.099917
	685.779895	1.101743
	685.973342	1.101661
	686.166775	1.104229
	686.360194	1.103837
	686.553599	1.103954
	686.746990	1.104107
	686.940366	1.102858
	687.133729	1.102995
	687.327077	1.102876
	687.520411	1.102284
	687.713730	1.102276
	687.907036	1.100671
	688.100327	1.100261
	688.293604	1.101508
	688.486867	1.101480
	688.680116	1.100901
	688.873351	1.099712
	689.066571	1.100385
	689.259777	1.099610
	689.452970	1.097633
	689.646147	1.097908
	689.839311	1.095670
	690.032461	1.095025
	690.225596	1.093127
	690.418717	1.092979
	690.611824	1.091242
	690.804917	1.089428
	690.997995	1.088208
	691.191059	1.087977
	691.384110	1.088639
	691.577145	1.088326
	691.770167	1.087497
	691.963175	1.084874
	692.156168	1.084905
	692.349147	1.082869
	692.542112	1.081677
	692.735063	1.079715
	692.927999	1.076699
	693.120922	1.077588
	693.313830	1.077199
	693.506724	1.076766
	693.699603	1.075386
	693.892469	1.073621
	694.085320	1.071709
	694.278157	1.071776
	694.470980	1.071287
	694.663789	1.070459
	694.856583	1.070747
	695.049364	1.070899
	695.242130	1.069772
	695.434881	1.068850
	695.627619	1.069255
	695.820342	1.069190
	696.013052	1.068502
	696.205747	1.068581
	696.398427	1.069858
	696.591094	1.069506
	696.783746	1.069422
	696.976384	1.070175
	697.169008	1.070027
	697.361618	1.069824
	697.554213	1.068255
	697.746795	1.067815
	697.939362	1.066735
	698.131914	1.066274
	698.324453	1.065264
	698.516977	1.065514
	698.709487	1.064078
	698.901983	1.063546
	699.094465	1.063177
	699.286932	1.063330
	699.479386	1.061992
	699.671825	1.062742
	699.864249	1.060772
	700.056660	1.057641
	700.249056	1.057285
	700.441438	1.056360
	700.633806	1.055991
	700.826160	1.055204
	701.018499	1.053915
	701.210824	1.053368
	701.403135	1.051270
	701.595432	1.051526
	701.787714	1.049949
	701.979982	1.049948
	702.172236	1.048619
	702.364476	1.047870
	702.556702	1.046417
	702.748913	1.046296
	702.941110	1.044793
	703.133293	1.042151
	703.325461	1.039899
	703.517615	1.039976
	703.709755	1.040030
	703.901881	1.038512
	704.093993	1.036752
	704.286090	1.035027
	704.478173	1.033828
	704.670242	1.033920
	704.862296	1.033111
	705.054337	1.031199
	705.246363	1.031028
	705.438375	1.030651
	705.630372	1.030251
	705.822356	1.029887
	706.014325	1.027922
	706.206279	1.027370
	706.398220	1.026163
	706.590146	1.025628
	706.782058	1.026572
	706.973956	1.025614
	707.165840	1.025023
	707.357709	1.023951
	707.549564	1.022461
	707.741405	1.022913
	707.933231	1.021435
	708.125043	1.021419
	708.316841	1.020228
	708.508625	1.019170
	708.700395	1.018938
	708.892150	1.016113
	709.083891	1.015982
	709.275617	1.013897
	709.467330	1.012949
	709.659028	1.012519
	709.850712	1.012226
	710.042381	1.011606
	710.234037	1.009534
	710.425678	1.008706
	710.617305	1.007915
	710.808917	1.007593
	711.000515	1.004618
	711.192099	1.004467
	711.383669	1.002934
	711.575225	1.003166
	711.766766	1.003802
	711.958293	1.003067
	712.149805	1.003941
	712.341304	1.003263
	712.532788	1.002139
	712.724258	1.001746
	712.915713	1.002085
	713.107154	1.001563
	713.298581	1.001586
	713.489994	1.001155
	713.681392	1.000121
	713.872776	1.000048
	714.064146	0.999120
	714.255502	0.999921
	714.446843	0.998841
	714.638170	0.998804
	714.829483	0.999360
	715.020781	1.000514
	715.212065	0.999586
	715.403335	0.998172
	715.594591	0.997109
	715.785832	0.997669
	715.977059	0.996264
	716.168272	0.997405
	716.359470	0.998373
	716.550654	0.998073
	716.741824	0.998943
	716.932979	0.997646
	717.124121	0.998771
	717.315247	0.999441
	717.506360	1.001268
	717.697458	1.002795
	717.888542	1.002573
	718.079612	1.005168
	718.270668	1.006746
	718.461709	1.007525
	718.652736	1.009122
	718.843748	1.009885
	719.034746	1.011038
	719.225730	1.010915
	719.416700	1.010464
	719.607655	1.011666
	719.798596	1.012348
	719.989523	1.013956
	720.180435	1.015051
	720.371333	1.014947
	720.562217	1.015922
	720.753087	1.014849
	720.943942	1.016221
	721.134783	1.016761
	721.325609	1.015650
	721.516422	1.015146
	721.707219	1.015212
	721.898003	1.015709
	722.088772	1.015144
	722.279527	1.014659
	722.470268	1.015545
	722.660994	1.017752
	722.851707	1.018222
	723.042404	1.019235
	723.233088	1.019686
	723.423757	1.019434
	723.614412	1.019783
	723.805052	1.018176
	723.995678	1.018251
	724.186290	1.018387
	724.376887	1.018744
	724.567471	1.018799
	724.758039	1.020319
	724.948594	1.019927
	725.139134	1.019562
	725.329660	1.020638
	725.520172	1.021883
	725.710669	1.022787
	725.901152	1.021966
	726.091620	1.022043
	726.282075	1.021499
	726.472514	1.021670
	726.662940	1.022076
	726.853351	1.020678
	727.043748	1.020607
	727.234131	1.021574
	727.424499	1.022247
	727.614853	1.024417
	727.805193	1.023596
	727.995518	1.023558
	728.185829	1.024723
	728.376125	1.026795
	728.566408	1.029377
	728.756675	1.028648
	728.946929	1.028624
	729.137168	1.029521
	729.327393	1.031156
	729.517604	1.033327
	729.707800	1.033109
	729.897982	1.034221
	730.088149	1.033431
	730.278302	1.032801
	730.468441	1.033297
	730.658566	1.033062
	730.848676	1.034062
	731.038771	1.034083
	731.228853	1.034189
	731.418920	1.032464
	731.608973	1.031861
	731.799011	1.032222
	731.989035	1.032419
	732.179045	1.032909
	732.369040	1.031961
	732.559021	1.031537
	732.748988	1.031946
	732.938940	1.032979
	733.128878	1.032757
	733.318801	1.030561
	733.508711	1.031760
	733.698605	1.033292
	733.888486	1.034321
	734.078352	1.036121
	734.268204	1.035476
	734.458041	1.034531
	734.647864	1.034430
	734.837673	1.033963
	735.027467	1.034553
	735.217247	1.035010
	735.407013	1.036755
	735.596764	1.036644
	735.786501	1.037063
	735.976223	1.038172
	736.165932	1.036743
	736.355625	1.036649
	736.545305	1.036938
	736.734970	1.037572
	736.924620	1.036756
	737.114257	1.036427
	737.303879	1.034218
	737.493486	1.035094
	737.683079	1.035190
	737.872658	1.037345
	738.062222	1.037480
	738.251772	1.036970
	738.441308	1.037049
	738.630829	1.037374
	738.820336	1.037446
	739.009829	1.037069
	739.199307	1.036437
	739.388771	1.036723
	739.578220	1.036663
	739.767655	1.035836
	739.957076	1.034899
	740.146482	1.034027
	740.335874	1.035357
	740.525251	1.036109
	740.714615	1.035366
	740.903963	1.033407
	741.093298	1.032988
	741.282618	1.033099
	741.471923	1.032456
	741.661214	1.033165
	741.850491	1.033868
	742.039753	1.032830
	742.229001	1.031293
	742.418235	1.030845
	742.607454	1.030237
	742.796659	1.028670
	742.985849	1.028843
	743.175025	1.029835
	743.364187	1.028947
	743.553334	1.028091
	743.742467	1.026470
	743.931586	1.027439
	744.120690	1.026194
	744.309779	1.025046
	744.498855	1.025023
	744.687916	1.024595
	744.876962	1.025486
	745.065994	1.024572
	745.255012	1.023965
	745.444015	1.024020
	745.633004	1.022542
	745.821978	1.022130
	746.010938	1.020774
	746.199884	1.020129
	746.388815	1.020490
	746.577732	1.019612
	746.766634	1.017990
	746.955522	1.017125
	747.144396	1.016965
	747.333255	1.015490
	747.522100	1.013903
	747.710930	1.014084
	747.899746	1.013679
	748.088548	1.013322
	748.277335	1.014204
	748.466108	1.013987
	748.654866	1.013176
	748.843610	1.015481
	749.032339	1.014611
	749.221054	1.014595
	749.409755	1.012904
	749.598441	1.013951
	749.787113	1.014353
	749.975770	1.015440
	750.164413	1.014931
	750.353042	1.014832
[truncated: 1,648 more rows]
