# Supplementary material for: Metasurface analogues of molecular diastereomers from hierarchical multiscale chiral interactions with biomolecules
Source: Nat Commun. 2026 Apr 22;17:5541. doi: 10.1038/s41467-026-72200-6 (PMC13287669; doi:10.1038/s41467-026-72200-6)
Supplement: Supplementary file 3 — Supplementary Data 1 (Raw data) [file 41467_2026_72200_MOESM3_ESM.zip › Raw_Data/Reflectivity/Antistrept_strept_sequence/strept_after_wash/Ref_ARRAY3_RS_90_5.txt]

	345.453658	0.999438
	345.669646	0.999377
	345.885622	0.999303
	346.101585	0.999213
	346.317535	0.999105
	346.533471	0.998974
	346.749395	0.998816
	346.965306	0.998627
	347.181204	0.998400
	347.397089	0.998128
	347.612961	0.997803
	347.828820	0.997417
	348.044666	0.996959
	348.260499	0.996421
	348.476319	0.995794
	348.692126	0.995075
	348.907920	0.994265
	349.123701	0.993374
	349.339469	0.992426
	349.555224	0.991459
	349.770966	0.990521
	349.986695	0.989673
	350.202412	0.988969
	350.418115	0.988455
	350.633805	0.988152
	350.849482	0.988059
	351.065147	0.988154
	351.280798	0.988402
	351.496436	0.988761
	351.712062	0.989194
	351.927674	0.989669
	352.143273	0.985283
	352.358860	0.993387
	352.574433	0.993598
	352.789993	0.992960
	353.005541	0.992224
	353.221075	0.993169
	353.436597	0.992479
	353.652105	0.992718
	353.867600	0.993706
	354.083083	0.995667
	354.298552	0.997339
	354.514009	0.994967
	354.729452	0.993834
	354.944883	0.994547
	355.160300	0.994488
	355.375705	0.994441
	355.591096	0.996586
	355.806474	0.994343
	356.021840	0.993712
	356.237192	0.995583
	356.452532	0.996138
	356.667858	0.996447
	356.883172	0.996164
	357.098472	0.994082
	357.313760	0.993200
	357.529034	0.994919
	357.744295	0.995275
	357.959544	0.996121
	358.174779	0.995861
	358.390002	0.997129
	358.605211	0.996226
	358.820407	0.998622
	359.035591	0.999370
	359.250761	1.001280
	359.465919	1.000115
	359.681063	1.000174
	359.896194	1.000784
	360.111313	1.000093
	360.326418	1.001112
	360.541510	1.000641
	360.756589	1.001453
	360.971656	0.999275
	361.186709	0.998851
	361.401749	0.997802
	361.616776	0.996149
	361.831790	0.995487
	362.046792	0.996782
	362.261780	0.998206
	362.476755	0.996801
	362.691717	0.997537
	362.906666	0.998656
	363.121602	0.997199
	363.336525	0.998823
	363.551435	0.998840
	363.766332	1.000440
	363.981216	0.998646
	364.196087	1.000052
	364.410945	1.001704
	364.625790	1.003097
	364.840621	1.002420
	365.055440	1.002563
	365.270246	1.003759
	365.485039	1.002352
	365.699818	1.001569
	365.914585	1.001988
	366.129339	1.002845
	366.344079	1.002775
	366.558807	1.004295
	366.773521	1.005395
	366.988223	1.004988
	367.202911	1.005808
	367.417587	1.005026
	367.632249	1.005283
	367.846898	1.006270
	368.061535	1.004751
	368.276158	1.005330
	368.490768	1.006240
	368.705365	1.004025
	368.919949	1.005471
	369.134521	1.007629
	369.349079	1.004691
	369.563624	1.004032
	369.778155	1.003019
	369.992674	1.004383
	370.207180	1.004752
	370.421673	1.004410
	370.636153	1.002804
	370.850619	1.003851
	371.065073	1.004026
	371.279514	1.001225
	371.493941	1.001763
	371.708356	1.000919
	371.922757	1.000314
	372.137145	0.999585
	372.351521	0.998726
	372.565883	0.998643
	372.780232	0.997641
	372.994568	0.996819
	373.208891	0.996082
	373.423201	0.993294
	373.637498	0.991441
	373.851782	0.987623
	374.066053	0.987931
	374.280311	0.986447
	374.494556	0.987900
	374.708787	0.986240
	374.923006	0.986601
	375.137211	0.986257
	375.351404	0.985404
	375.565583	0.986824
	375.779750	0.986823
	375.993903	0.985612
	376.208043	0.988410
	376.422170	0.988219
	376.636284	0.990095
	376.850385	0.989591
	377.064473	0.990955
	377.278548	0.990495
	377.492610	0.992397
	377.706658	0.991576
	377.920694	0.992147
	378.134717	0.992046
	378.348726	0.993495
	378.562722	0.994086
	378.776706	0.995591
	378.990676	0.996647
	379.204633	0.997950
	379.418577	0.998276
	379.632508	0.998838
	379.846426	1.000138
	380.060331	0.999212
	380.274223	0.998531
	380.488101	0.999669
	380.701967	0.999242
	380.915819	1.000317
	381.129659	1.001732
	381.343485	1.002308
	381.557298	1.001906
	381.771098	1.002717
	381.984886	1.003184
	382.198659	1.003755
	382.412420	1.005983
	382.626168	1.007253
	382.839903	1.007570
	383.053624	1.005758
	383.267333	1.007212
	383.481028	1.009202
	383.694711	1.007765
	383.908380	1.007178
	384.122036	1.004721
	384.335679	1.006805
	384.549309	1.006181
	384.762926	1.005849
	384.976530	1.003668
	385.190120	1.003613
	385.403698	1.002740
	385.617262	1.000895
	385.830814	1.001339
	386.044352	0.998701
	386.257877	0.996940
	386.471389	0.996202
	386.684888	0.996014
	386.898374	0.995888
	387.111847	0.994634
	387.325306	0.994016
	387.538753	0.992659
	387.752186	0.993719
	387.965606	0.994085
	388.179014	0.994032
	388.392408	0.993976
	388.605789	0.993474
	388.819156	0.993998
	389.032511	0.993986
	389.245853	0.993280
	389.459181	0.994013
	389.672497	0.993352
	389.885799	0.994110
	390.099088	0.994056
	390.312364	0.993668
	390.525627	0.992293
	390.738877	0.992857
	390.952114	0.991760
	391.165337	0.992002
	391.378548	0.992913
	391.591745	0.994548
	391.804929	0.995035
	392.018100	0.995204
	392.231258	0.995325
	392.444403	0.997795
	392.657535	0.998143
	392.870653	0.997910
	393.083759	1.001032
	393.296851	1.000279
	393.509930	0.999956
	393.722996	1.000517
	393.936049	1.001097
	394.149089	1.002166
	394.362116	1.003065
	394.575129	1.001885
	394.788130	1.003333
	395.001117	1.003036
	395.214091	1.002536
	395.427052	1.003051
	395.640000	1.001593
	395.852935	1.001510
	396.065857	1.002989
	396.278765	1.003582
	396.491660	1.001597
	396.704543	1.003896
	396.917412	1.001053
	397.130268	1.005184
	397.343110	1.004747
	397.555940	1.003345
	397.768757	1.002361
	397.981560	1.002732
	398.194350	1.002736
	398.407127	1.002544
	398.619891	1.002482
	398.832642	1.000267
	399.045380	0.998813
	399.258104	1.000050
	399.470815	0.998471
	399.683514	0.998806
	399.896199	0.999551
	400.108870	1.001157
	400.321529	1.001161
	400.534175	1.000778
	400.746807	0.999683
	400.959427	0.997871
	401.172033	0.998184
	401.384626	0.997657
	401.597205	0.997960
	401.809772	0.996892
	402.022326	0.997508
	402.234866	0.997286
	402.447393	0.995482
	402.659907	0.996081
	402.872408	0.994680
	403.084896	0.993835
	403.297370	0.994005
	403.509832	0.993405
	403.722280	0.992889
	403.934715	0.993970
	404.147137	0.996258
	404.359546	0.996826
	404.571941	0.995550
	404.784323	0.994982
	404.996693	0.994554
	405.209049	0.993202
	405.421392	0.989932
	405.633721	0.990899
	405.846038	0.990456
	406.058341	0.988907
	406.270632	0.989699
	406.482909	0.990399
	406.695172	0.991491
	406.907423	0.992376
	407.119661	0.992327
	407.331885	0.991774
	407.544096	0.992078
	407.756294	0.989921
	407.968479	0.990594
	408.180651	0.989718
	408.392809	0.990591
	408.604954	0.992354
	408.817086	0.992978
	409.029205	0.992481
	409.241311	0.992435
	409.453404	0.993885
	409.665483	0.994256
	409.877549	0.997263
	410.089602	0.995554
	410.301642	0.995258
	410.513669	0.995985
	410.725682	0.998328
	410.937682	0.998867
	411.149669	0.998971
	411.361643	0.998535
	411.573604	0.998882
	411.785551	1.000323
	411.997486	1.003722
	412.209407	1.003798
	412.421315	1.003782
	412.633210	1.005473
	412.845091	1.004721
	413.056959	1.002770
	413.268815	1.002344
	413.480657	1.002360
	413.692485	1.002754
	413.904301	1.004461
	414.116103	1.002915
	414.327892	1.002929
	414.539668	1.002549
	414.751431	1.003254
	414.963181	1.002166
	415.174917	1.003311
	415.386640	1.003889
	415.598350	1.003228
	415.810047	1.001896
	416.021730	1.003027
	416.233401	1.004391
	416.445058	1.005698
	416.656702	1.005780
	416.868332	1.007182
	417.079950	1.006143
	417.291554	1.002219
	417.503145	1.001005
	417.714723	1.000623
	417.926288	0.999525
	418.137839	1.000556
	418.349377	1.004132
	418.560903	1.002690
	418.772414	1.003691
	418.983913	1.004089
	419.195398	1.004995
	419.406870	1.004822
	419.618329	1.005736
	419.829775	1.005289
	420.041208	1.003694
	420.252627	1.002665
	420.464033	1.003208
	420.675426	1.005013
	420.886805	1.004967
	421.098172	1.006300
	421.309525	1.005811
	421.520865	1.006627
	421.732192	1.007383
	421.943505	1.007872
	422.154805	1.007008
	422.366092	1.007325
	422.577366	1.006142
	422.788627	1.005425
	422.999874	1.006384
	423.211108	1.006026
	423.422329	1.005041
	423.633537	1.003515
	423.844731	1.003351
	424.055913	1.002039
	424.267081	1.001949
	424.478235	1.000761
	424.689377	0.999328
	424.900505	0.997586
	425.111620	0.997033
	425.322722	0.997111
	425.533811	0.993015
	425.744886	0.995101
	425.955948	0.995432
	426.166997	0.995933
	426.378032	0.997052
	426.589055	0.996838
	426.800064	0.997794
	427.011060	0.999322
	427.222042	1.000213
	427.433012	1.001006
	427.643968	1.001961
	427.854911	1.001900
	428.065840	0.999149
	428.276757	1.001024
	428.487660	1.002607
	428.698550	1.003904
	428.909427	1.002828
	429.120290	1.001813
	429.331140	1.003175
	429.541977	1.002561
	429.752801	1.002030
	429.963611	1.001136
	430.174408	1.003684
	430.385192	1.005056
	430.595963	1.006128
	430.806720	1.007770
	431.017464	1.006898
	431.228195	1.005716
	431.438913	1.007292
	431.649617	1.007320
	431.860308	1.006866
	432.070986	1.007584
	432.281650	1.007626
	432.492302	1.006925
	432.702940	1.007288
	432.913565	1.010317
	433.124176	1.012427
	433.334774	1.013391
	433.545359	1.012817
	433.755931	1.013851
	433.966489	1.013190
	434.177035	1.014235
	434.387567	1.012475
	434.598085	1.010726
	434.808591	1.010108
	435.019083	1.010889
	435.229562	1.006712
	435.440027	1.007894
	435.650479	1.007601
	435.860918	1.003740
	436.071344	1.002578
	436.281757	1.000587
	436.492156	0.998826
	436.702542	0.995993
	436.912914	0.993987
	437.123274	0.992135
	437.333620	0.991980
	437.543953	0.990532
	437.754272	0.990677
	437.964578	0.991205
	438.174871	0.992339
	438.385151	0.994676
	438.595417	0.994206
	438.805670	0.993669
	439.015910	0.992753
	439.226137	0.991853
	439.436350	0.992240
	439.646550	0.990007
	439.856737	0.988837
	440.066910	0.988062
	440.277070	0.985700
	440.487217	0.984850
	440.697351	0.985216
	440.907471	0.986947
	441.117578	0.984393
	441.327671	0.982892
	441.537752	0.983657
	441.747819	0.984931
	441.957873	0.983498
	442.167913	0.982443
	442.377940	0.981571
	442.587954	0.979685
	442.797955	0.980006
	443.007942	0.981008
	443.217916	0.980066
	443.427877	0.979650
	443.637824	0.980633
	443.847758	0.981668
	444.057679	0.982953
	444.267586	0.984329
	444.477481	0.984660
	444.687361	0.985926
	444.897229	0.985420
	445.107083	0.987236
	445.316924	0.988498
	445.526752	0.989400
	445.736566	0.989608
	445.946367	0.988935
	446.156155	0.988459
	446.365929	0.989716
	446.575690	0.989703
	446.785438	0.989711
	446.995173	0.988083
	447.204894	0.989246
	447.414602	0.990018
	447.624296	0.990792
	447.833977	0.988715
	448.043645	0.990259
	448.253300	0.990508
	448.462941	0.989090
	448.672569	0.990014
	448.882184	0.989684
	449.091785	0.989363
	449.301373	0.990918
	449.510948	0.993529
	449.720509	0.994207
	449.930057	0.994974
	450.139592	0.996511
	450.349113	1.000092
	450.558621	1.000447
	450.768116	1.000807
	450.977597	1.000036
	451.187066	0.999780
	451.396520	0.999529
	451.605962	0.998842
	451.815390	0.998823
	452.024805	0.999211
	452.234206	0.998347
	452.443594	0.998407
	452.652969	0.999746
	452.862330	1.000575
	453.071678	1.002343
	453.281013	1.001576
	453.490335	1.002344
	453.699643	1.002357
	453.908938	1.003133
	454.118219	1.003537
	454.327487	1.003371
	454.536742	1.000963
	454.745983	1.003502
	454.955211	1.002880
	455.164426	1.003914
	455.373627	1.005794
	455.582815	1.006990
	455.791990	1.006475
	456.001152	1.006535
	456.210300	1.008144
	456.419434	1.007064
	456.628556	1.008996
	456.837664	1.008037
	457.046758	1.006586
	457.255839	1.007048
	457.464907	1.007415
	457.673962	1.009185
	457.883003	1.007907
	458.092031	1.007688
	458.301046	1.007211
	458.510047	1.006755
	458.719035	1.007038
	458.928009	1.006541
	459.136970	1.004975
	459.345918	1.005807
	459.554852	1.007154
	459.763774	1.006334
	459.972681	1.005263
	460.181576	1.006460
	460.390457	1.005791
	460.599324	1.005658
	460.808178	1.006449
	461.017019	1.004083
	461.225847	1.004002
	461.434661	1.002904
	461.643462	1.002237
	461.852249	1.001919
	462.061023	1.001034
	462.269784	0.999097
	462.478531	1.000235
	462.687265	1.001012
	462.895986	1.000480
	463.104693	0.997596
	463.313387	0.997635
	463.522068	0.995579
	463.730735	0.994305
	463.939389	0.992986
	464.148029	0.991689
	464.356656	0.990923
	464.565270	0.989870
	464.773870	0.988658
	464.982457	0.989955
	465.191030	0.989095
	465.399591	0.987723
	465.608137	0.987691
	465.816671	0.986848
	466.025191	0.986859
	466.233697	0.987188
	466.442191	0.987653
	466.650671	0.989027
	466.859137	0.990096
	467.067590	0.990546
	467.276030	0.994323
	467.484456	0.994558
	467.692869	0.993675
	467.901269	0.995239
	468.109655	0.995794
	468.318028	0.995507
	468.526387	0.996617
	468.734733	0.997364
	468.943066	0.996436
	469.151385	0.997103
	469.359691	0.994662
	469.567984	0.995416
	469.776263	0.996498
	469.984528	0.997479
	470.192781	0.998361
	470.401020	0.996964
	470.609245	0.999849
	470.817457	1.000345
	471.025656	1.001344
	471.233841	1.001196
	471.442013	1.001904
	471.650172	1.002730
	471.858317	1.003874
	472.066448	1.003292
	472.274567	1.002610
	472.482672	1.004351
	472.690763	1.003436
	472.898841	1.003325
	473.106906	1.003298
	473.314957	1.004490
	473.522995	1.004176
	473.731020	1.002819
	473.939031	1.002073
	474.147029	1.002240
	474.355013	1.001417
	474.562984	1.001561
	474.770941	1.000691
	474.978885	1.001314
	475.186816	0.999047
	475.394733	0.997699
	475.602637	0.997300
	475.810527	0.998205
	476.018404	0.996910
	476.226268	0.998875
	476.434118	0.997788
	476.641955	0.997387
	476.849778	0.997249
	477.057588	0.998833
	477.265385	0.999516
	477.473168	0.997964
	477.680937	0.997206
	477.888694	0.997817
	478.096436	0.998042
	478.304166	0.996629
	478.511882	0.997695
	478.719584	0.998215
	478.927274	0.998205
	479.134949	0.998486
	479.342612	0.996754
	479.550260	0.996496
	479.757896	0.994996
	479.965518	0.993412
	480.173126	0.991066
	480.380722	0.992943
	480.588303	0.992247
	480.795872	0.992548
	481.003426	0.992816
	481.210968	0.991143
	481.418496	0.990386
	481.626010	0.990324
	481.833511	0.990813
	482.040999	0.993017
	482.248473	0.994390
	482.455934	0.995743
	482.663382	0.995001
	482.870816	0.995718
	483.078236	0.996906
	483.285643	0.995876
	483.493037	0.995484
	483.700417	0.996527
	483.907784	0.996479
	484.115137	0.996995
	484.322477	0.996499
	484.529803	0.996923
	484.737116	0.996523
	484.944416	0.996664
	485.151702	0.996000
	485.358975	0.998474
	485.566234	0.996876
	485.773479	0.996397
	485.980712	0.994113
	486.187931	0.993251
	486.395136	0.993162
	486.602328	0.992605
	486.809506	0.991862
	487.016671	0.992123
	487.223823	0.992043
	487.430961	0.992887
	487.638086	0.991471
	487.845197	0.991187
	488.052295	0.993016
	488.259379	0.991661
	488.466450	0.990272
	488.673507	0.989476
	488.880551	0.986950
	489.087582	0.987977
	489.294599	0.987768
	489.501602	0.987616
	489.708592	0.986053
	489.915569	0.983920
	490.122532	0.984998
	490.329482	0.983399
	490.536418	0.983419
	490.743341	0.983205
	490.950250	0.984338
	491.157146	0.983860
	491.364029	0.984705
	491.570897	0.983938
	491.777753	0.983351
	491.984595	0.982539
	492.191423	0.982909
	492.398238	0.984279
	492.605040	0.983819
	492.811828	0.986251
	493.018603	0.986539
	493.225364	0.986417
	493.432111	0.987646
	493.638846	0.987906
	493.845566	0.989662
	494.052274	0.992306
	494.258967	0.993755
	494.465648	0.995704
	494.672314	0.996239
	494.878968	0.998214
	495.085608	0.997097
	495.292234	0.997365
	495.498847	0.997205
	495.705446	0.998363
	495.912032	0.998789
	496.118605	0.999602
	496.325164	1.000841
	496.531709	1.001591
	496.738241	1.000480
	496.944759	0.999822
	497.151264	0.998983
	497.357756	0.999951
	497.564234	1.000145
	497.770698	1.000500
	497.977149	0.998839
	498.183587	1.000007
	498.390011	0.999286
	498.596422	1.000176
	498.802819	1.000008
	499.009202	1.000182
	499.215572	0.999612
	499.421929	0.999747
	499.628272	0.998623
	499.834602	0.998086
	500.040918	0.996831
	500.247220	0.997440
	500.453509	0.998877
	500.659785	0.997345
	500.866047	0.996951
	501.072296	0.996086
	501.278531	0.995041
	501.484752	0.994362
	501.690960	0.993869
	501.897155	0.991996
	502.103336	0.991135
	502.309504	0.990414
	502.515658	0.991215
	502.721798	0.990367
	502.927925	0.991092
	503.134039	0.990584
	503.340139	0.989555
	503.546225	0.989071
	503.752298	0.987344
	503.958358	0.986424
	504.164404	0.986119
	504.370436	0.985472
	504.576455	0.986903
	504.782461	0.986702
	504.988453	0.985291
	505.194431	0.985866
	505.400396	0.984853
	505.606347	0.985847
	505.812285	0.987050
	506.018209	0.986146
	506.224120	0.987556
	506.430017	0.987834
	506.635901	0.987660
	506.841771	0.987663
	507.047628	0.987116
	507.253471	0.988314
	507.459301	0.988025
	507.665117	0.988636
	507.870920	0.989863
	508.076709	0.990379
	508.282484	0.990751
	508.488247	0.991811
	508.693995	0.992821
	508.899730	0.993061
	509.105451	0.992731
	509.311159	0.992602
	509.516854	0.992902
	509.722535	0.993847
	509.928202	0.994681
	510.133856	0.995126
	510.339496	0.994891
	510.545123	0.996200
	510.750736	0.995466
	510.956336	0.996123
	511.161922	0.995216
	511.367494	0.996170
	511.573053	0.995331
	511.778599	0.994782
	511.984131	0.995269
	512.189649	0.995669
	512.395154	0.995816
	512.600645	0.997292
	512.806123	0.997256
	513.011587	0.997772
	513.217038	0.996698
	513.422475	0.996179
	513.627899	0.996298
	513.833309	0.996838
	514.038705	0.997341
	514.244088	0.996495
	514.449458	0.997499
	514.654814	0.996741
	514.860156	0.995283
	515.065485	0.995321
	515.270800	0.994935
	515.476102	0.995074
	515.681390	0.994254
	515.886664	0.994868
	516.091925	0.994046
	516.297173	0.995032
	516.502407	0.994342
	516.707627	0.994706
	516.912834	0.995341
	517.118027	0.994498
	517.323207	0.993150
	517.528373	0.993298
	517.733525	0.991619
	517.938664	0.992927
	518.143790	0.991955
	518.348901	0.992713
	518.554000	0.992764
	518.759084	0.991378
	518.964156	0.990414
	519.169213	0.989655
	519.374257	0.990308
	519.579288	0.991642
	519.784305	0.991866
	519.989308	0.990578
	520.194298	0.991268
	520.399274	0.990014
	520.604236	0.989084
	520.809185	0.988963
	521.014121	0.987300
	521.219043	0.986761
	521.423951	0.984496
	521.628846	0.983657
	521.833727	0.982893
	522.038595	0.983601
	522.243449	0.983829
	522.448289	0.983261
	522.653116	0.981987
	522.857929	0.982263
	523.062729	0.983739
	523.267515	0.984905
	523.472287	0.985394
	523.677046	0.984859
	523.881792	0.984010
	524.086524	0.985268
	524.291242	0.987302
	524.495946	0.987106
	524.700637	0.988657
	524.905315	0.990363
	525.109979	0.989548
	525.314629	0.989655
	525.519266	0.988750
	525.723889	0.988931
	525.928498	0.989650
	526.133094	0.989987
	526.337677	0.990067
	526.542245	0.990791
	526.746800	0.991690
	526.951342	0.993270
	527.155870	0.994478
	527.360384	0.996634
	527.564885	0.996899
	527.769372	0.997113
	527.973846	0.996706
	528.178306	0.997783
	528.382752	0.997668
	528.587185	0.998264
	528.791604	0.999060
	528.996010	0.998989
	529.200402	0.999293
	529.404780	1.000504
	529.609145	0.999709
	529.813496	0.999998
	530.017833	1.000944
	530.222157	1.002279
	530.426468	1.001403
	530.630764	1.001067
	530.835048	1.000046
	531.039317	0.999729
	531.243573	1.000053
	531.447815	1.000579
	531.652044	1.000644
	531.856259	1.000213
	532.060461	0.997830
	532.264648	0.995787
	532.468823	0.994342
	532.672983	0.992224
	532.877130	0.991143
	533.081264	0.991146
	533.285383	0.988699
	533.489490	0.988006
	533.693582	0.987418
	533.897661	0.986669
	534.101726	0.986915
	534.305778	0.986863
	534.509816	0.985408
	534.713841	0.985079
	534.917851	0.984552
	535.121849	0.984966
	535.325832	0.986148
	535.529802	0.985019
	535.733759	0.983972
	535.937701	0.982084
	536.141630	0.983403
	536.345546	0.983912
	536.549448	0.983837
	536.753336	0.983252
	536.957210	0.984235
	537.161071	0.983137
	537.364919	0.981989
	537.568752	0.982842
	537.772572	0.983207
	537.976379	0.982788
	538.180172	0.982730
	538.383951	0.982665
	538.587716	0.983355
	538.791468	0.984211
	538.995206	0.983835
	539.198931	0.983789
	539.402642	0.982868
	539.606339	0.982976
	539.810023	0.982954
	540.013693	0.984035
	540.217349	0.985288
	540.420992	0.986819
	540.624621	0.988043
	540.828237	0.990884
	541.031839	0.990860
	541.235427	0.990206
	541.439001	0.993202
	541.642562	0.994401
	541.846109	0.992788
	542.049643	0.994709
	542.253163	0.994507
	542.456669	0.995393
	542.660162	0.995270
	542.863641	0.994301
	543.067106	0.994482
	543.270558	0.993626
	543.473996	0.995344
	543.677420	0.995604
	543.880831	0.995565
	544.084228	0.994700
	544.287612	0.994024
	544.490981	0.993879
	544.694338	0.993681
	544.897680	0.993993
	545.101009	0.993940
	545.304324	0.994359
	545.507625	0.993809
	545.710913	0.994490
	545.914187	0.995096
	546.117448	0.994934
	546.320695	0.995608
	546.523928	0.995175
	546.727147	0.994597
	546.930353	0.996305
	547.133546	0.996221
	547.336724	0.997054
	547.539889	0.998467
	547.743040	0.996779
	547.946178	0.996928
	548.149301	0.997526
	548.352412	0.998553
	548.555508	0.998468
	548.758591	0.998451
	548.961660	0.999031
	549.164716	0.998571
	549.367757	0.997711
	549.570785	0.997798
	549.773800	0.998401
	549.976801	0.997942
	550.179788	0.996604
	550.382761	0.996798
	550.585721	0.996264
	550.788667	0.996404
	550.991599	0.996151
	551.194518	0.995509
	551.397423	0.995539
	551.600315	0.997052
	551.803192	0.997796
	552.006056	0.997984
	552.208906	0.997578
	552.411743	0.996887
	552.614566	0.997419
	552.817375	0.998142
	553.020171	0.998690
	553.222953	0.996281
	553.425721	0.998307
	553.628475	1.000694
	553.831216	1.000323
	554.033943	1.001432
	554.236657	1.003324
	554.439356	1.004173
	554.642042	1.005806
	554.844715	1.005175
	555.047373	1.004915
	555.250018	1.007454
	555.452650	1.008251
	555.655267	1.008671
	555.857871	1.007134
	556.060461	1.006205
	556.263038	1.006652
	556.465600	1.007541
	556.668150	1.008096
	556.870685	1.008287
	557.073207	1.009731
	557.275715	1.010626
	557.478209	1.011293
	557.680689	1.011301
	557.883156	1.012281
	558.085609	1.013706
	558.288049	1.014763
	558.490475	1.015572
	558.692887	1.015576
	558.895285	1.015893
	559.097670	1.017002
	559.300040	1.018707
	559.502398	1.018802
	559.704741	1.019152
	559.907071	1.018142
	560.109387	1.018946
	560.311689	1.019538
	560.513978	1.019591
	560.716253	1.019594
	560.918514	1.019838
	561.120762	1.020792
	561.322995	1.019957
	561.525215	1.021008
	561.727422	1.021077
	561.929614	1.020568
	562.131793	1.019391
	562.333958	1.018834
	562.536110	1.018250
	562.738248	1.018174
	562.940372	1.019081
	563.142482	1.020190
	563.344578	1.018837
	563.546661	1.018479
	563.748730	1.018188
	563.950786	1.017461
	564.152827	1.017783
	564.354855	1.018241
	564.556870	1.018936
	564.758870	1.017963
	564.960857	1.017512
	565.162830	1.017516
	565.364789	1.017755
	565.566735	1.020630
	565.768666	1.020203
	565.970584	1.019316
	566.172489	1.020555
	566.374379	1.020076
	566.576256	1.020492
	566.778119	1.020641
	566.979969	1.020317
	567.181805	1.020211
	567.383626	1.021597
	567.585435	1.022787
	567.787229	1.023419
	567.989010	1.026024
	568.190777	1.026687
	568.392530	1.028660
	568.594269	1.029028
	568.795995	1.030281
	568.997707	1.032193
	569.199405	1.034434
	569.401090	1.034109
	569.602761	1.033907
	569.804418	1.034107
	570.006061	1.036941
	570.207690	1.037733
	570.409306	1.037853
	570.610908	1.038588
	570.812497	1.039673
	571.014071	1.040341
	571.215632	1.041601
	571.417179	1.042342
	571.618712	1.040922
	571.820232	1.042104
	572.021737	1.043195
	572.223229	1.044929
	572.424707	1.046021
	572.626172	1.046768
	572.827623	1.046680
	573.029060	1.048336
	573.230483	1.049025
	573.431892	1.049739
	573.633288	1.050112
	573.834670	1.049941
	574.036038	1.050320
	574.237392	1.051531
	574.438733	1.052221
	574.640060	1.052988
	574.841373	1.053829
	575.042672	1.053229
	575.243958	1.053107
	575.445230	1.052908
	575.646488	1.052603
	575.847732	1.053516
	576.048962	1.054472
	576.250179	1.054629
	576.451382	1.054519
	576.652571	1.053948
	576.853747	1.053861
	577.054908	1.056676
	577.256056	1.057248
	577.457190	1.056411
	577.658310	1.056523
	577.859417	1.055964
	578.060510	1.056879
	578.261589	1.058221
	578.462654	1.059084
	578.663705	1.060234
	578.864743	1.060476
	579.065767	1.060160
	579.266777	1.060534
	579.467773	1.060357
	579.668755	1.060654
	579.869724	1.058251
	580.070679	1.057636
	580.271620	1.057168
	580.472548	1.059709
	580.673461	1.059456
	580.874361	1.059583
	581.075247	1.059644
	581.276119	1.059147
	581.476978	1.059500
	581.677822	1.059248
	581.878653	1.060459
	582.079470	1.061996
	582.280273	1.061180
	582.481063	1.060218
	582.681838	1.061159
	582.882600	1.061941
	583.083348	1.060556
	583.284083	1.061053
	583.484803	1.060171
	583.685510	1.061170
	583.886203	1.061943
	584.086882	1.062367
	584.287547	1.061343
	584.488199	1.060344
	584.688836	1.061187
	584.889460	1.061316
	585.090070	1.062185
	585.290666	1.061666
	585.491249	1.062844
	585.691818	1.060951
	585.892372	1.061874
	586.092914	1.061656
	586.293441	1.061564
	586.493954	1.060539
	586.694454	1.060688
	586.894940	1.060228
	587.095412	1.059884
	587.295870	1.061963
	587.496314	1.062102
	587.696745	1.061299
	587.897162	1.062842
	588.097565	1.062311
	588.297954	1.062925
	588.498329	1.063515
	588.698691	1.062443
	588.899038	1.062415
	589.099372	1.061692
	589.299692	1.059723
	589.499998	1.060590
	589.700291	1.061377
	589.900569	1.061897
	590.100834	1.060835
	590.301085	1.060705
	590.501322	1.060517
	590.701546	1.059477
	590.901755	1.058618
	591.101951	1.058477
	591.302132	1.057938
	591.502300	1.057542
	591.702455	1.058093
	591.902595	1.059193
	592.102722	1.061268
	592.302834	1.063075
	592.502933	1.064063
	592.703018	1.063864
	592.903089	1.064436
	593.103147	1.066246
	593.303190	1.065905
	593.503220	1.066704
	593.703236	1.064945
	593.903238	1.066668
	594.103226	1.066204
	594.303200	1.066435
	594.503161	1.066645
	594.703108	1.066877
	594.903040	1.065254
	595.102960	1.064574
	595.302865	1.065131
	595.502756	1.065146
	595.702634	1.065554
	595.902497	1.065696
	596.102347	1.064838
	596.302183	1.066000
	596.502005	1.067478
	596.701813	1.068370
	596.901608	1.067851
	597.101388	1.067601
	597.301155	1.067891
	597.500908	1.069945
	597.700647	1.068622
	597.900372	1.070197
	598.100083	1.069230
	598.299781	1.070200
	598.499465	1.070285
	598.699134	1.071539
	598.898790	1.072494
	599.098432	1.073108
	599.298061	1.074393
	599.497675	1.072958
	599.697275	1.074300
	599.896862	1.075053
	600.096435	1.076162
	600.295994	1.077910
	600.495539	1.078688
	600.695070	1.077972
	600.894588	1.078711
	601.094091	1.078244
	601.293581	1.078399
	601.493056	1.078151
	601.692518	1.076332
	601.891966	1.076406
	602.091401	1.075651
	602.290821	1.075091
	602.490227	1.074222
	602.689620	1.073336
	602.888999	1.073843
	603.088363	1.074725
	603.287714	1.074574
	603.487052	1.074671
	603.686375	1.076291
	603.885684	1.077521
	604.084980	1.076081
	604.284261	1.076140
	604.483529	1.076201
	604.682783	1.075581
	604.882023	1.074391
	605.081249	1.075071
	605.280461	1.074516
	605.479660	1.074978
	605.678844	1.074370
	605.878015	1.075308
	606.077172	1.074759
	606.276314	1.073952
	606.475443	1.072893
	606.674558	1.072718
	606.873660	1.073068
	607.072747	1.074306
	607.271820	1.074133
	607.470880	1.074288
	607.669926	1.074806
	607.868957	1.075895
	608.067975	1.076261
	608.266979	1.076622
	608.465969	1.074830
	608.664946	1.073902
	608.863908	1.073854
	609.062857	1.074404
	609.261791	1.075057
	609.460712	1.076054
	609.659619	1.075701
	609.858511	1.077077
	610.057390	1.077735
	610.256256	1.078495
	610.455107	1.078485
	610.653944	1.079813
	610.852767	1.079546
	611.051577	1.079486
	611.250373	1.080197
	611.449154	1.081580
	611.647922	1.083282
	611.846676	1.082644
	612.045416	1.082464
	612.244142	1.082909
	612.442854	1.082866
	612.641553	1.082322
	612.840237	1.081702
	613.038908	1.081706
	613.237564	1.081273
	613.436207	1.081976
	613.634836	1.083706
	613.833451	1.084183
	614.032052	1.084078
	614.230639	1.084299
	614.429212	1.084663
	614.627771	1.085234
	614.826316	1.087775
	615.024848	1.088246
	615.223365	1.090128
	615.421869	1.090423
	615.620358	1.090825
	615.818834	1.090941
	616.017296	1.091312
	616.215744	1.093169
	616.414178	1.093632
	616.612598	1.094366
	616.811004	1.094442
	617.009396	1.096262
	617.207775	1.096845
	617.406139	1.096894
	617.604490	1.097956
	617.802826	1.097488
	618.001149	1.097794
	618.199458	1.096941
	618.397752	1.098020
	618.596033	1.098439
	618.794300	1.097976
	618.992553	1.098594
	619.190792	1.097271
	619.389018	1.097018
	619.587229	1.096860
	619.785426	1.094587
	619.983609	1.092604
	620.181779	1.090869
	620.379934	1.091172
	620.578076	1.091348
	620.776204	1.091035
	620.974317	1.091208
	621.172417	1.091240
	621.370503	1.091419
	621.568575	1.090733
	621.766633	1.089578
	621.964677	1.088380
	622.162707	1.087906
	622.360723	1.087049
	622.558725	1.086286
	622.756714	1.086260
	622.954688	1.086057
	623.152648	1.088140
	623.350595	1.086719
	623.548527	1.086330
	623.746446	1.086578
	623.944350	1.086667
	624.142241	1.088373
	624.340118	1.087418
	624.537981	1.086132
	624.735829	1.085372
	624.933664	1.086394
	625.131485	1.086131
	625.329292	1.086834
	625.527085	1.086962
	625.724864	1.085489
	625.922629	1.085409
	626.120381	1.084890
	626.318118	1.084190
	626.515841	1.084106
	626.713550	1.083215
	626.911246	1.082146
	627.108927	1.082969
	627.306595	1.082443
	627.504248	1.082548
	627.701888	1.083292
	627.899513	1.083485
	628.097125	1.083465
	628.294722	1.082924
	628.492306	1.083338
	628.689876	1.083885
	628.887432	1.085408
	629.084973	1.086638
	629.282501	1.087025
	629.480015	1.086457
	629.677515	1.085253
	629.875001	1.086710
	630.072473	1.086033
	630.269931	1.086357
	630.467375	1.087112
	630.664805	1.086488
	630.862221	1.085650
	631.059623	1.084746
	631.257011	1.085203
	631.454385	1.084783
	631.651746	1.085043
	631.849092	1.085477
	632.046424	1.085702
	632.243742	1.085992
	632.441047	1.085099
	632.638337	1.084798
	632.835613	1.085519
	633.032876	1.086042
	633.230124	1.085945
	633.427358	1.085704
	633.624579	1.085846
	633.821785	1.086655
	634.018978	1.087339
	634.216156	1.087566
	634.413321	1.089046
	634.610471	1.090797
	634.807608	1.089880
	635.004730	1.091778
	635.201839	1.090325
	635.398933	1.092672
	635.596014	1.091897
	635.793081	1.092015
	635.990133	1.094557
	636.187172	1.095495
	636.384196	1.096373
	636.581207	1.097438
	636.778204	1.097939
	636.975186	1.098142
	637.172155	1.098324
	637.369110	1.098356
	637.566050	1.096773
	637.762977	1.097222
	637.959890	1.097288
	638.156788	1.097679
	638.353673	1.098646
	638.550544	1.099133
	638.747400	1.099868
	638.944243	1.100449
	639.141072	1.101623
	639.337886	1.101922
	639.534687	1.102886
	639.731474	1.103776
	639.928246	1.104026
	640.125005	1.104218
	640.321750	1.105690
	640.518480	1.105833
	640.715197	1.106238
	640.911899	1.106365
	641.108588	1.105496
	641.305263	1.104972
	641.501923	1.104983
	641.698570	1.105773
	641.895202	1.105582
	642.091821	1.105954
	642.288426	1.106766
	642.485016	1.105026
	642.681593	1.105210
	642.878155	1.105625
	643.074704	1.106543
	643.271238	1.107500
	643.467759	1.107851
	643.664265	1.108166
	643.860757	1.109474
	644.057236	1.111122
	644.253700	1.111009
	644.450151	1.110918
	644.646587	1.112065
	644.843009	1.112650
	645.039418	1.112151
	645.235812	1.112678
	645.432192	1.113942
	645.628558	1.116397
	645.824911	1.117008
	646.021249	1.118678
	646.217573	1.119532
	646.413883	1.121063
	646.610179	1.121915
	646.806461	1.122812
	647.002729	1.122887
	647.198983	1.123771
	647.395223	1.123351
	647.591449	1.125984
	647.787661	1.126632
	647.983859	1.126274
	648.180043	1.125573
	648.376212	1.125371
	648.572368	1.126642
	648.768510	1.126722
	648.964638	1.127198
	649.160751	1.128707
	649.356851	1.129527
	649.552937	1.130730
	649.749008	1.130364
	649.945066	1.130544
	650.141109	1.129882
	650.337138	1.127728
	650.533154	1.128448
	650.729155	1.129706
	650.925142	1.131830
	651.121116	1.130879
	651.317075	1.131213
	651.513020	1.130552
	651.708951	1.129571
	651.904868	1.128319
	652.100771	1.127402
	652.296660	1.126677
	652.492535	1.126491
	652.688396	1.125915
	652.884242	1.125761
	653.080075	1.126018
	653.275894	1.126538
	653.471699	1.127377
	653.667489	1.126765
	653.863266	1.126085
	654.059028	1.126601
	654.254776	1.125672
	654.450511	1.126646
	654.646231	1.126912
	654.841937	1.128123
	655.037629	1.127266
	655.233308	1.127550
	655.428972	1.127037
	655.624622	1.126560
	655.820258	1.126577
	656.015879	1.125690
	656.211487	1.126628
	656.407081	1.128945
	656.602661	1.128671
	656.798226	1.128832
	656.993778	1.129459
	657.189315	1.130720
	657.384839	1.130199
	657.580348	1.130054
	657.775843	1.129039
	657.971324	1.128093
	658.166791	1.127040
	658.362244	1.124962
	658.557683	1.123998
	658.753108	1.124205
	658.948519	1.123901
	659.143916	1.124742
	659.339298	1.126696
	659.534667	1.126880
	659.730022	1.126962
	659.925362	1.128204
	660.120688	1.128250
	660.316001	1.129617
	660.511299	1.129688
	660.706583	1.130827
	660.901853	1.131327
	661.097109	1.130355
	661.292351	1.129462
	661.487578	1.128012
	661.682792	1.127009
	661.877992	1.128131
	662.073177	1.127874
	662.268349	1.128912
	662.463506	1.128184
	662.658649	1.127826
	662.853779	1.125903
	663.048894	1.125690
	663.243995	1.123432
	663.439081	1.122532
	663.634154	1.121452
	663.829213	1.122451
	664.024258	1.122944
	664.219288	1.123278
	664.414305	1.123758
	664.609307	1.122729
	664.804295	1.122342
	664.999269	1.122107
	665.194229	1.120755
	665.389175	1.119959
	665.584107	1.119019
	665.779025	1.118373
	665.973928	1.117341
	666.168818	1.118466
	666.363693	1.119726
	666.558555	1.119581
	666.753402	1.119411
	666.948235	1.119212
	667.143054	1.118917
	667.337859	1.119344
	667.532650	1.119465
	667.727427	1.118811
	667.922189	1.118328
	668.116938	1.116707
	668.311672	1.115085
	668.506392	1.115712
	668.701098	1.116994
	668.895790	1.117103
	669.090468	1.117022
	669.285132	1.117329
	669.479782	1.116103
	669.674417	1.116581
	669.869039	1.117175
	670.063646	1.117058
	670.258239	1.118521
	670.452819	1.119164
	670.647384	1.120894
	670.841934	1.122691
	671.036471	1.123737
	671.230994	1.122881
	671.425502	1.122015
	671.619997	1.123012
	671.814477	1.122277
	672.008943	1.124151
	672.203395	1.123809
	672.397833	1.122591
	672.592257	1.121690
	672.786667	1.119042
	672.981062	1.117891
	673.175444	1.117349
	673.369811	1.117945
	673.564164	1.118203
	673.758503	1.115972
	673.952828	1.116246
	674.147139	1.116173
	674.341435	1.115467
	674.535718	1.115249
	674.729986	1.113951
	674.924240	1.113646
	675.118480	1.113729
	675.312706	1.113601
	675.506918	1.114207
	675.701116	1.113358
	675.895299	1.114194
	676.089469	1.113190
	676.283624	1.113257
	676.477765	1.112655
	676.671892	1.113185
	676.866005	1.112511
	677.060103	1.112254
	677.254188	1.110813
	677.448258	1.110901
	677.642315	1.111350
	677.836357	1.110821
	678.030385	1.110166
	678.224398	1.109160
	678.418398	1.109153
	678.612384	1.108968
	678.806355	1.108918
	679.000312	1.108654
	679.194255	1.108896
	679.388184	1.109458
	679.582099	1.108474
	679.776000	1.108871
	679.969886	1.109739
	680.163758	1.111277
	680.357617	1.111302
	680.551461	1.110189
	680.745290	1.110493
	680.939106	1.108790
	681.132908	1.109609
	681.326695	1.109416
	681.520468	1.109259
	681.714227	1.108703
	681.907972	1.109037
	682.101703	1.108744
	682.295419	1.109735
	682.489122	1.108196
	682.682810	1.108073
	682.876484	1.107955
	683.070144	1.108708
	683.263790	1.109883
	683.457421	1.109375
	683.651039	1.109672
	683.844642	1.107056
	684.038231	1.106539
	684.231806	1.105467
	684.425367	1.105416
	684.618913	1.106114
	684.812446	1.106563
	685.005964	1.106352
	685.199468	1.105564
	685.392958	1.104550
	685.586433	1.104573
	685.779895	1.104019
	685.973342	1.102535
	686.166775	1.101353
	686.360194	1.098819
	686.553599	1.098398
	686.746990	1.096232
	686.940366	1.095772
	687.133729	1.095457
	687.327077	1.095499
	687.520411	1.094915
	687.713730	1.092440
	687.907036	1.092269
	688.100327	1.091230
	688.293604	1.091431
	688.486867	1.089639
	688.680116	1.088594
	688.873351	1.087471
	689.066571	1.087891
	689.259777	1.088136
	689.452970	1.087747
	689.646147	1.088552
	689.839311	1.088494
	690.032461	1.087496
	690.225596	1.087268
	690.418717	1.083894
	690.611824	1.082427
	690.804917	1.081669
	690.997995	1.081234
	691.191059	1.078893
	691.384110	1.078794
	691.577145	1.078334
	691.770167	1.078460
	691.963175	1.077971
	692.156168	1.077795
	692.349147	1.076934
	692.542112	1.077218
	692.735063	1.077522
	692.927999	1.076628
	693.120922	1.076023
	693.313830	1.077839
	693.506724	1.078165
	693.699603	1.078765
	693.892469	1.078711
	694.085320	1.077770
	694.278157	1.078215
	694.470980	1.078976
	694.663789	1.077927
	694.856583	1.076070
	695.049364	1.074768
	695.242130	1.074370
	695.434881	1.072299
	695.627619	1.072605
	695.820342	1.071559
	696.013052	1.071908
	696.205747	1.070514
	696.398427	1.069039
	696.591094	1.068453
	696.783746	1.067129
	696.976384	1.065823
	697.169008	1.065546
	697.361618	1.064018
	697.554213	1.061668
	697.746795	1.060441
	697.939362	1.059814
	698.131914	1.060140
	698.324453	1.060223
	698.516977	1.061559
	698.709487	1.060317
	698.901983	1.059318
	699.094465	1.057530
	699.286932	1.056417
	699.479386	1.057332
	699.671825	1.057642
	699.864249	1.055416
	700.056660	1.055016
	700.249056	1.055841
	700.441438	1.054845
	700.633806	1.054976
	700.826160	1.053832
	701.018499	1.052503
	701.210824	1.051868
	701.403135	1.049709
	701.595432	1.047772
	701.787714	1.045694
	701.979982	1.044738
	702.172236	1.044560
	702.364476	1.043860
	702.556702	1.043353
	702.748913	1.042230
	702.941110	1.040983
	703.133293	1.041869
	703.325461	1.041072
	703.517615	1.040220
	703.709755	1.040056
	703.901881	1.040135
	704.093993	1.038911
	704.286090	1.037537
	704.478173	1.037082
	704.670242	1.035924
	704.862296	1.035341
	705.054337	1.031975
	705.246363	1.029034
	705.438375	1.027222
	705.630372	1.026317
	705.822356	1.024502
	706.014325	1.022907
	706.206279	1.019534
	706.398220	1.017898
	706.590146	1.016152
	706.782058	1.013912
	706.973956	1.012896
	707.165840	1.013264
	707.357709	1.011206
	707.549564	1.008753
	707.741405	1.006779
	707.933231	1.005258
	708.125043	1.004279
	708.316841	1.003046
	708.508625	1.002550
	708.700395	1.001130
	708.892150	1.000238
	709.083891	0.999384
	709.275617	0.999085
	709.467330	0.997712
	709.659028	0.997122
	709.850712	0.995688
	710.042381	0.995018
	710.234037	0.993504
	710.425678	0.993991
	710.617305	0.994692
	710.808917	0.995633
	711.000515	0.997266
	711.192099	0.997346
	711.383669	0.995968
	711.575225	0.995964
	711.766766	0.995502
	711.958293	0.994385
	712.149805	0.995351
	712.341304	0.995453
	712.532788	0.996122
	712.724258	0.996826
	712.915713	0.996706
	713.107154	0.997747
	713.298581	0.998587
	713.489994	0.998788
	713.681392	0.999555
	713.872776	1.000333
	714.064146	1.001636
	714.255502	1.002666
	714.446843	1.003341
	714.638170	1.006861
	714.829483	1.008105
	715.020781	1.009556
	715.212065	1.011208
	715.403335	1.010756
	715.594591	1.010654
	715.785832	1.011816
	715.977059	1.010984
	716.168272	1.010389
	716.359470	1.009226
	716.550654	1.009088
	716.741824	1.009442
	716.932979	1.010650
	717.124121	1.010831
	717.315247	1.010303
	717.506360	1.010787
	717.697458	1.012664
	717.888542	1.012858
	718.079612	1.013116
	718.270668	1.012793
	718.461709	1.014442
	718.652736	1.013542
	718.843748	1.013042
	719.034746	1.013498
	719.225730	1.014313
	719.416700	1.014810
	719.607655	1.015876
	719.798596	1.017747
	719.989523	1.019070
	720.180435	1.017744
	720.371333	1.018196
	720.562217	1.018694
	720.753087	1.017458
	720.943942	1.018107
	721.134783	1.019382
	721.325609	1.019987
	721.516422	1.020427
	721.707219	1.019740
	721.898003	1.020835
	722.088772	1.020989
	722.279527	1.020528
	722.470268	1.020171
	722.660994	1.018103
	722.851707	1.016771
	723.042404	1.016494
	723.233088	1.018109
	723.423757	1.019201
	723.614412	1.019367
	723.805052	1.018314
	723.995678	1.019133
	724.186290	1.018903
	724.376887	1.019378
	724.567471	1.020416
	724.758039	1.020185
	724.948594	1.019488
	725.139134	1.019877
	725.329660	1.018439
	725.520172	1.018979
	725.710669	1.019398
	725.901152	1.018369
	726.091620	1.019427
	726.282075	1.017568
	726.472514	1.016727
	726.662940	1.016245
	726.853351	1.015905
	727.043748	1.016210
	727.234131	1.015335
	727.424499	1.014885
	727.614853	1.014869
	727.805193	1.015855
	727.995518	1.017943
	728.185829	1.019534
	728.376125	1.020579
	728.566408	1.020715
	728.756675	1.020813
	728.946929	1.021450
	729.137168	1.022136
	729.327393	1.021800
	729.517604	1.023650
	729.707800	1.024249
	729.897982	1.026151
	730.088149	1.027184
	730.278302	1.029011
	730.468441	1.030987
	730.658566	1.032251
	730.848676	1.033082
	731.038771	1.033669
	731.228853	1.034110
	731.418920	1.034037
	731.608973	1.033473
	731.799011	1.034787
	731.989035	1.035662
	732.179045	1.035019
	732.369040	1.037286
	732.559021	1.039206
	732.748988	1.040464
	732.938940	1.040980
	733.128878	1.041119
	733.318801	1.043007
	733.508711	1.043459
	733.698605	1.043580
	733.888486	1.042564
	734.078352	1.044248
	734.268204	1.047049
	734.458041	1.048141
	734.647864	1.048212
	734.837673	1.048088
	735.027467	1.047424
	735.217247	1.047777
	735.407013	1.050256
	735.596764	1.049736
	735.786501	1.048970
	735.976223	1.048105
	736.165932	1.046709
	736.355625	1.046759
	736.545305	1.046851
	736.734970	1.046386
	736.924620	1.046311
	737.114257	1.046603
	737.303879	1.045429
	737.493486	1.045339
	737.683079	1.043526
	737.872658	1.044318
	738.062222	1.043595
	738.251772	1.044094
	738.441308	1.044097
	738.630829	1.044464
	738.820336	1.045030
	739.009829	1.045055
	739.199307	1.046748
	739.388771	1.046537
	739.578220	1.045486
	739.767655	1.043724
	739.957076	1.041947
	740.146482	1.041597
	740.335874	1.041394
	740.525251	1.041842
	740.714615	1.040235
	740.903963	1.039659
	741.093298	1.038097
	741.282618	1.037953
	741.471923	1.036866
	741.661214	1.034337
	741.850491	1.034948
	742.039753	1.033812
	742.229001	1.031944
	742.418235	1.031564
	742.607454	1.032046
	742.796659	1.031660
	742.985849	1.031389
	743.175025	1.031610
	743.364187	1.030702
	743.553334	1.029476
	743.742467	1.029258
	743.931586	1.028908
	744.120690	1.026629
	744.309779	1.024752
	744.498855	1.023916
	744.687916	1.023902
	744.876962	1.022869
	745.065994	1.022469
	745.255012	1.022385
	745.444015	1.024070
	745.633004	1.021983
	745.821978	1.020443
	746.010938	1.019232
	746.199884	1.020184
	746.388815	1.019209
	746.577732	1.019724
	746.766634	1.019353
	746.955522	1.018574
	747.144396	1.017638
	747.333255	1.017149
	747.522100	1.018658
	747.710930	1.018011
	747.899746	1.018005
	748.088548	1.016453
	748.277335	1.016760
	748.466108	1.016610
	748.654866	1.016289
	748.843610	1.017037
	749.032339	1.018227
	749.221054	1.019266
	749.409755	1.019542
	749.598441	1.019738
	749.787113	1.018939
	749.975770	1.018808
	750.164413	1.017269
	750.353042	1.015738
[truncated: 1,648 more rows]
