# Supplementary material for: Metasurface analogues of molecular diastereomers from hierarchical multiscale chiral interactions with biomolecules
Source: Nat Commun. 2026 Apr 22;17:5541. doi: 10.1038/s41467-026-72200-6 (PMC13287669; doi:10.1038/s41467-026-72200-6)
Supplement: Supplementary file 3 — Supplementary Data 1 (Raw data) [file 41467_2026_72200_MOESM3_ESM.zip › Raw_Data/Reflectivity/Antistrept_strept_sequence/Strept_Incubating/Ref_ARRAY3_LH_0_1.txt]

	345.453658	1.000748
	345.669646	1.000711
	345.885622	1.000665
	346.101585	1.000610
	346.317535	1.000542
	346.533471	1.000459
	346.749395	1.000359
	346.965306	1.000237
	347.181204	1.000090
	347.397089	0.999913
	347.612961	0.999699
	347.828820	0.999444
	348.044666	0.999139
	348.260499	0.998778
	348.476319	0.998354
	348.692126	0.997864
	348.907920	0.997307
	349.123701	0.996688
	349.339469	0.996022
	349.555224	0.995334
	349.770966	0.994658
	349.986695	0.994035
	350.202412	0.993507
	350.418115	0.993107
	350.633805	0.992854
	350.849482	0.992748
	351.065147	0.992777
	351.280798	0.992917
	351.496436	0.993140
	351.712062	0.993418
	351.927674	0.993729
	352.143273	0.991428
	352.358860	0.995252
	352.574433	0.994442
	352.789993	0.994114
	353.005541	0.993497
	353.221075	0.996012
	353.436597	0.996350
	353.652105	0.993280
	353.867600	0.994008
	354.083083	0.996494
	354.298552	0.995989
	354.514009	0.993642
	354.729452	0.993518
	354.944883	0.994274
	355.160300	0.995032
	355.375705	0.996075
	355.591096	0.995367
	355.806474	0.997039
	356.021840	0.997118
	356.237192	0.997198
	356.452532	0.999302
	356.667858	1.001280
	356.883172	1.001323
	357.098472	1.003570
	357.313760	1.004701
	357.529034	1.006097
	357.744295	1.005713
	357.959544	1.004433
	358.174779	1.005567
	358.390002	1.005817
	358.605211	1.002925
	358.820407	1.004194
	359.035591	1.003731
	359.250761	1.003309
	359.465919	1.002090
	359.681063	1.002986
	359.896194	1.004225
	360.111313	1.004367
	360.326418	1.002326
	360.541510	1.002496
	360.756589	1.002206
	360.971656	1.002908
	361.186709	1.003579
	361.401749	1.002140
	361.616776	1.003041
	361.831790	1.003330
	362.046792	1.000358
	362.261780	1.002436
	362.476755	1.004222
	362.691717	1.004390
	362.906666	1.005732
	363.121602	1.004411
	363.336525	1.004333
	363.551435	1.003724
	363.766332	1.005159
	363.981216	1.004015
	364.196087	1.002774
	364.410945	0.999825
	364.625790	1.000365
	364.840621	0.998930
	365.055440	0.999752
	365.270246	1.000199
	365.485039	0.999363
	365.699818	1.000575
	365.914585	1.000152
	366.129339	1.000469
	366.344079	0.999984
	366.558807	0.999421
	366.773521	1.000056
	366.988223	0.997710
	367.202911	0.996870
	367.417587	0.995090
	367.632249	0.995520
	367.846898	0.996199
	368.061535	0.995938
	368.276158	0.994486
	368.490768	0.993990
	368.705365	0.994259
	368.919949	0.995720
	369.134521	0.999036
	369.349079	1.001208
	369.563624	1.000550
	369.778155	1.000667
	369.992674	1.002344
	370.207180	1.002436
	370.421673	1.001113
	370.636153	1.002986
	370.850619	1.004209
	371.065073	1.004913
	371.279514	1.003593
	371.493941	1.003306
	371.708356	1.005742
	371.922757	1.006903
	372.137145	1.006471
	372.351521	1.007146
	372.565883	1.008620
	372.780232	1.008272
	372.994568	1.007459
	373.208891	1.007270
	373.423201	1.008053
	373.637498	1.006903
	373.851782	1.004116
	374.066053	1.003460
	374.280311	1.001764
	374.494556	1.002060
	374.708787	1.002652
	374.923006	1.003112
	375.137211	1.005719
	375.351404	1.005864
	375.565583	1.003521
	375.779750	1.002842
	375.993903	1.001540
	376.208043	1.001997
	376.422170	1.002648
	376.636284	1.002897
	376.850385	1.001845
	377.064473	1.001821
	377.278548	1.002236
	377.492610	1.004382
	377.706658	1.003344
	377.920694	1.004331
	378.134717	1.002818
	378.348726	1.002642
	378.562722	1.003051
	378.776706	1.003165
	378.990676	1.002388
	379.204633	1.003152
	379.418577	1.000738
	379.632508	0.999518
	379.846426	0.998684
	380.060331	1.000298
	380.274223	0.998932
	380.488101	0.999267
	380.701967	0.999125
	380.915819	1.000479
	381.129659	1.001267
	381.343485	1.000884
	381.557298	1.000132
	381.771098	1.002496
	381.984886	1.001449
	382.198659	1.000486
	382.412420	1.001179
	382.626168	1.003694
	382.839903	1.002861
	383.053624	1.004560
	383.267333	1.004820
	383.481028	1.007665
	383.694711	1.008719
	383.908380	1.009635
	384.122036	1.009046
	384.335679	1.009385
	384.549309	1.009771
	384.762926	1.009457
	384.976530	1.006956
	385.190120	1.007093
	385.403698	1.008486
	385.617262	1.007360
	385.830814	1.007064
	386.044352	1.006378
	386.257877	1.005689
	386.471389	1.005163
	386.684888	1.005644
	386.898374	1.006557
	387.111847	1.008198
	387.325306	1.010331
	387.538753	1.008658
	387.752186	1.009261
	387.965606	1.009418
	388.179014	1.008006
	388.392408	1.007880
	388.605789	1.008227
	388.819156	1.009539
	389.032511	1.011115
	389.245853	1.010232
	389.459181	1.009942
	389.672497	1.007437
	389.885799	1.007971
	390.099088	1.007751
	390.312364	1.007514
	390.525627	1.007572
	390.738877	1.005227
	390.952114	1.000768
	391.165337	1.000374
	391.378548	1.001580
	391.591745	1.002197
	391.804929	1.000093
	392.018100	1.000436
	392.231258	0.999204
	392.444403	1.000038
	392.657535	1.000276
	392.870653	0.998676
	393.083759	0.999131
	393.296851	0.997241
	393.509930	0.997527
	393.722996	0.997098
	393.936049	0.995070
	394.149089	0.994089
	394.362116	0.996999
	394.575129	0.999459
	394.788130	0.998195
	395.001117	1.001374
	395.214091	1.001348
	395.427052	1.002168
	395.640000	0.999918
	395.852935	1.001991
	396.065857	1.002228
	396.278765	1.005041
	396.491660	1.004617
	396.704543	1.004736
	396.917412	1.005137
	397.130268	1.005663
	397.343110	1.005989
	397.555940	1.006358
	397.768757	1.005994
	397.981560	1.006457
	398.194350	1.007033
	398.407127	1.006471
	398.619891	1.008465
	398.832642	1.006837
	399.045380	1.006878
	399.258104	1.005404
	399.470815	1.006303
	399.683514	1.007464
	399.896199	1.007088
	400.108870	1.004173
	400.321529	1.003270
	400.534175	1.003495
	400.746807	1.002581
	400.959427	1.003145
	401.172033	1.003916
	401.384626	1.002178
	401.597205	1.002074
	401.809772	1.001557
	402.022326	0.999967
	402.234866	1.000134
	402.447393	0.998925
	402.659907	1.000469
	402.872408	0.999147
	403.084896	0.999073
	403.297370	0.997363
	403.509832	0.994801
	403.722280	0.996938
	403.934715	1.000350
	404.147137	1.002867
	404.359546	1.001783
	404.571941	1.003916
	404.784323	1.003445
	404.996693	1.003038
	405.209049	1.003676
	405.421392	1.003406
	405.633721	1.004053
	405.846038	1.004612
	406.058341	1.002875
	406.270632	1.003909
	406.482909	1.004152
	406.695172	1.003514
	406.907423	1.002752
	407.119661	1.004044
	407.331885	1.003413
	407.544096	1.002753
	407.756294	1.004206
	407.968479	1.003616
	408.180651	1.002385
	408.392809	1.000704
	408.604954	1.002108
	408.817086	1.003534
	409.029205	1.005231
	409.241311	1.004045
	409.453404	1.005192
	409.665483	1.005243
	409.877549	1.005844
	410.089602	1.004997
	410.301642	1.004220
	410.513669	1.003492
	410.725682	1.004141
	410.937682	1.003720
	411.149669	1.004311
	411.361643	1.003757
	411.573604	1.002427
	411.785551	1.001849
	411.997486	1.001268
	412.209407	1.002957
	412.421315	1.001038
	412.633210	0.998539
	412.845091	0.999109
	413.056959	1.000132
	413.268815	0.999812
	413.480657	1.001935
	413.692485	1.002297
	413.904301	1.001931
	414.116103	1.002228
	414.327892	1.001624
	414.539668	0.999946
	414.751431	1.001438
	414.963181	1.001475
	415.174917	0.999678
	415.386640	0.999160
	415.598350	0.999625
	415.810047	0.998842
	416.021730	0.996769
	416.233401	0.997959
	416.445058	1.000887
	416.656702	1.001616
	416.868332	1.001385
	417.079950	0.999202
	417.291554	0.999364
	417.503145	0.995355
	417.714723	0.997743
	417.926288	0.998101
	418.137839	0.999300
	418.349377	0.998406
	418.560903	0.996397
	418.772414	0.995542
	418.983913	0.994203
	419.195398	0.993391
	419.406870	0.991661
	419.618329	0.991848
	419.829775	0.992350
	420.041208	0.990980
	420.252627	0.990945
	420.464033	0.991197
	420.675426	0.990479
	420.886805	0.990479
	421.098172	0.992127
	421.309525	0.994848
	421.520865	0.996921
	421.732192	0.997609
	421.943505	0.996889
	422.154805	0.996198
	422.366092	0.996090
	422.577366	0.996326
	422.788627	0.996287
	422.999874	0.997624
	423.211108	0.999330
	423.422329	1.000487
	423.633537	0.999331
	423.844731	0.999518
	424.055913	0.997745
	424.267081	0.997530
	424.478235	0.997854
	424.689377	0.997660
	424.900505	0.995841
	425.111620	0.995164
	425.322722	0.996804
	425.533811	0.997790
	425.744886	0.998102
	425.955948	0.997985
	426.166997	0.998373
	426.378032	0.997259
	426.589055	0.996555
	426.800064	0.996621
	427.011060	0.995124
	427.222042	0.995591
	427.433012	0.996284
	427.643968	0.994130
	427.854911	0.994764
	428.065840	0.995933
	428.276757	0.996632
	428.487660	0.998177
	428.698550	1.000095
	428.909427	0.999774
	429.120290	1.000637
	429.331140	0.998183
	429.541977	0.996275
	429.752801	0.996055
	429.963611	0.997876
	430.174408	0.998575
	430.385192	0.999705
	430.595963	0.997967
	430.806720	0.998673
	431.017464	0.996360
	431.228195	0.995575
	431.438913	0.994670
	431.649617	0.994283
	431.860308	0.994519
	432.070986	0.996199
	432.281650	0.996688
	432.492302	0.997471
	432.702940	0.996440
	432.913565	0.998117
	433.124176	0.999088
	433.334774	0.998167
	433.545359	0.999613
	433.755931	0.998714
	433.966489	0.998638
	434.177035	0.998437
	434.387567	0.998019
	434.598085	0.996421
	434.808591	0.995254
	435.019083	0.994248
	435.229562	0.994441
	435.440027	0.994767
	435.650479	0.995044
	435.860918	0.994846
	436.071344	0.993739
	436.281757	0.991663
	436.492156	0.991610
	436.702542	0.990571
	436.912914	0.991463
	437.123274	0.990578
	437.333620	0.989761
	437.543953	0.989645
	437.754272	0.990164
	437.964578	0.989793
	438.174871	0.988802
	438.385151	0.988013
	438.595417	0.987743
	438.805670	0.986726
	439.015910	0.986889
	439.226137	0.987914
	439.436350	0.987896
	439.646550	0.986748
	439.856737	0.987170
	440.066910	0.988197
	440.277070	0.991541
	440.487217	0.993306
	440.697351	0.994397
	440.907471	0.994209
	441.117578	0.995884
	441.327671	0.994966
	441.537752	0.994999
	441.747819	0.996719
	441.957873	0.998098
	442.167913	0.998947
	442.377940	0.998524
	442.587954	0.999236
	442.797955	0.997726
	443.007942	0.997195
	443.217916	0.996375
	443.427877	0.995842
	443.637824	0.995706
	443.847758	0.995977
	444.057679	0.996609
	444.267586	0.996791
	444.477481	0.997973
	444.687361	0.998033
	444.897229	0.995957
	445.107083	0.995465
	445.316924	0.993138
	445.526752	0.994710
	445.736566	0.994766
	445.946367	0.993383
	446.156155	0.993766
	446.365929	0.992481
	446.575690	0.991747
	446.785438	0.990688
	446.995173	0.989085
	447.204894	0.987063
	447.414602	0.987605
	447.624296	0.986769
	447.833977	0.987586
	448.043645	0.987421
	448.253300	0.990046
	448.462941	0.989128
	448.672569	0.987555
	448.882184	0.987156
	449.091785	0.986970
	449.301373	0.985082
	449.510948	0.985535
	449.720509	0.984836
	449.930057	0.984498
	450.139592	0.984485
	450.349113	0.982981
	450.558621	0.984211
	450.768116	0.982338
	450.977597	0.983618
	451.187066	0.985755
	451.396520	0.986436
	451.605962	0.988172
	451.815390	0.989109
	452.024805	0.990209
	452.234206	0.991228
	452.443594	0.992155
	452.652969	0.993684
	452.862330	0.995647
	453.071678	0.994214
	453.281013	0.995070
	453.490335	0.994123
	453.699643	0.996130
	453.908938	0.996493
	454.118219	0.997897
	454.327487	0.996958
	454.536742	0.998344
	454.745983	0.996224
	454.955211	0.996173
	455.164426	0.997009
	455.373627	0.996616
	455.582815	0.997141
	455.791990	0.997663
	456.001152	0.997225
	456.210300	0.998258
	456.419434	0.998263
	456.628556	0.997145
	456.837664	0.997049
	457.046758	0.999231
	457.255839	1.000088
	457.464907	0.999866
	457.673962	0.999925
	457.883003	0.997049
	458.092031	0.996985
	458.301046	0.996846
	458.510047	0.997802
	458.719035	0.998099
	458.928009	0.997158
	459.136970	0.997415
	459.345918	0.997520
	459.554852	0.997346
	459.763774	0.996834
	459.972681	0.996780
	460.181576	0.995278
	460.390457	0.995675
	460.599324	0.996654
	460.808178	0.997625
	461.017019	0.994643
	461.225847	0.993514
	461.434661	0.992826
	461.643462	0.990800
	461.852249	0.990077
	462.061023	0.991002
	462.269784	0.990576
	462.478531	0.989880
	462.687265	0.990325
	462.895986	0.988580
	463.104693	0.989541
	463.313387	0.989063
	463.522068	0.990763
	463.730735	0.990613
	463.939389	0.990834
	464.148029	0.989123
	464.356656	0.990122
	464.565270	0.988339
	464.773870	0.987999
	464.982457	0.989370
	465.191030	0.989717
	465.399591	0.989010
	465.608137	0.987815
	465.816671	0.988719
	466.025191	0.987544
	466.233697	0.988897
	466.442191	0.989262
	466.650671	0.990462
	466.859137	0.991334
	467.067590	0.992682
	467.276030	0.991981
	467.484456	0.991474
	467.692869	0.992342
	467.901269	0.990431
	468.109655	0.989101
	468.318028	0.989240
	468.526387	0.989647
	468.734733	0.990353
	468.943066	0.990625
	469.151385	0.990451
	469.359691	0.991600
	469.567984	0.992353
	469.776263	0.991002
	469.984528	0.989870
	470.192781	0.990162
	470.401020	0.989589
	470.609245	0.990184
	470.817457	0.992639
	471.025656	0.992632
	471.233841	0.991103
	471.442013	0.990361
	471.650172	0.992107
	471.858317	0.991245
	472.066448	0.989563
	472.274567	0.988465
	472.482672	0.988038
	472.690763	0.988625
	472.898841	0.989404
	473.106906	0.988978
	473.314957	0.988172
	473.522995	0.988462
	473.731020	0.988954
	473.939031	0.990481
	474.147029	0.988768
	474.355013	0.989986
	474.562984	0.990351
	474.770941	0.990115
	474.978885	0.988587
	475.186816	0.989747
	475.394733	0.989477
	475.602637	0.989698
	475.810527	0.990085
	476.018404	0.989480
	476.226268	0.990377
	476.434118	0.988828
	476.641955	0.986996
	476.849778	0.986698
	477.057588	0.985733
	477.265385	0.986593
	477.473168	0.985264
	477.680937	0.984329
	477.888694	0.984733
	478.096436	0.985446
	478.304166	0.986183
	478.511882	0.987696
	478.719584	0.989335
	478.927274	0.989589
	479.134949	0.990166
	479.342612	0.986868
	479.550260	0.983986
	479.757896	0.982140
	479.965518	0.981372
	480.173126	0.981267
	480.380722	0.979988
	480.588303	0.981310
	480.795872	0.980911
	481.003426	0.980993
	481.210968	0.980908
	481.418496	0.981687
	481.626010	0.981389
	481.833511	0.981294
	482.040999	0.981023
	482.248473	0.979736
	482.455934	0.979290
	482.663382	0.978000
	482.870816	0.978669
	483.078236	0.978611
	483.285643	0.978764
	483.493037	0.977328
	483.700417	0.977985
	483.907784	0.977328
	484.115137	0.977494
	484.322477	0.976796
	484.529803	0.977248
	484.737116	0.977974
	484.944416	0.976767
	485.151702	0.975767
	485.358975	0.974171
	485.566234	0.974041
	485.773479	0.975592
	485.980712	0.976367
	486.187931	0.976101
	486.395136	0.975532
	486.602328	0.973588
	486.809506	0.975706
	487.016671	0.973382
	487.223823	0.972252
	487.430961	0.972461
	487.638086	0.972621
	487.845197	0.971975
	488.052295	0.972270
	488.259379	0.971740
	488.466450	0.971654
	488.673507	0.971580
	488.880551	0.970106
	489.087582	0.970102
	489.294599	0.970500
	489.501602	0.971716
	489.708592	0.970852
	489.915569	0.972955
	490.122532	0.974316
	490.329482	0.973216
	490.536418	0.973364
	490.743341	0.973233
	490.950250	0.972720
	491.157146	0.971299
	491.364029	0.970446
	491.570897	0.969079
	491.777753	0.968177
	491.984595	0.969375
	492.191423	0.968899
	492.398238	0.969077
	492.605040	0.969169
	492.811828	0.969099
	493.018603	0.968689
	493.225364	0.967748
	493.432111	0.968810
	493.638846	0.968399
	493.845566	0.966799
	494.052274	0.964497
	494.258967	0.964362
	494.465648	0.964996
	494.672314	0.964456
	494.878968	0.965964
	495.085608	0.965191
	495.292234	0.966351
	495.498847	0.963336
	495.705446	0.963360
	495.912032	0.963112
	496.118605	0.965005
	496.325164	0.964472
	496.531709	0.964706
	496.738241	0.964007
	496.944759	0.964390
	497.151264	0.962794
	497.357756	0.962340
	497.564234	0.964391
	497.770698	0.965938
	497.977149	0.966330
	498.183587	0.967094
	498.390011	0.966652
	498.596422	0.965615
	498.802819	0.966000
	499.009202	0.965600
	499.215572	0.965894
	499.421929	0.965196
	499.628272	0.967659
	499.834602	0.967931
	500.040918	0.967640
	500.247220	0.968931
	500.453509	0.968422
	500.659785	0.967045
	500.866047	0.965696
	501.072296	0.964257
	501.278531	0.963614
	501.484752	0.963621
	501.690960	0.964533
	501.897155	0.964698
	502.103336	0.963069
	502.309504	0.962746
	502.515658	0.960573
	502.721798	0.959940
	502.927925	0.960700
	503.134039	0.960319
	503.340139	0.959100
	503.546225	0.959045
	503.752298	0.957953
	503.958358	0.956640
	504.164404	0.956178
	504.370436	0.955832
	504.576455	0.954983
	504.782461	0.956095
	504.988453	0.954944
	505.194431	0.953478
	505.400396	0.952883
	505.606347	0.952959
	505.812285	0.953561
	506.018209	0.951540
	506.224120	0.950607
	506.430017	0.950403
	506.635901	0.951269
	506.841771	0.952850
	507.047628	0.951878
	507.253471	0.952053
	507.459301	0.951027
	507.665117	0.950521
	507.870920	0.949567
	508.076709	0.950465
	508.282484	0.949024
	508.488247	0.950326
	508.693995	0.948541
	508.899730	0.948473
	509.105451	0.949075
	509.311159	0.950100
	509.516854	0.948931
	509.722535	0.949308
	509.928202	0.949324
	510.133856	0.949448
	510.339496	0.949056
	510.545123	0.950373
	510.750736	0.950022
	510.956336	0.949377
	511.161922	0.951782
	511.367494	0.951791
	511.573053	0.953461
	511.778599	0.954516
	511.984131	0.954349
	512.189649	0.954461
	512.395154	0.954374
	512.600645	0.953314
	512.806123	0.953837
	513.011587	0.952851
	513.217038	0.954090
	513.422475	0.956607
	513.627899	0.956669
	513.833309	0.957811
	514.038705	0.958474
	514.244088	0.958693
	514.449458	0.958076
	514.654814	0.957713
	514.860156	0.957811
	515.065485	0.960014
	515.270800	0.960727
	515.476102	0.961110
	515.681390	0.961417
	515.886664	0.962765
	516.091925	0.962206
	516.297173	0.962887
	516.502407	0.964000
	516.707627	0.963395
	516.912834	0.962889
	517.118027	0.961609
	517.323207	0.960359
	517.528373	0.961451
	517.733525	0.960919
	517.938664	0.960659
	518.143790	0.959446
	518.348901	0.958656
	518.554000	0.958694
	518.759084	0.958207
	518.964156	0.957306
	519.169213	0.957309
	519.374257	0.955526
	519.579288	0.955422
	519.784305	0.954051
	519.989308	0.951809
	520.194298	0.950449
	520.399274	0.949830
	520.604236	0.948506
	520.809185	0.948845
	521.014121	0.948133
	521.219043	0.947401
	521.423951	0.947121
	521.628846	0.946034
	521.833727	0.944508
	522.038595	0.942925
	522.243449	0.941851
	522.448289	0.942626
	522.653116	0.941381
	522.857929	0.940247
	523.062729	0.939313
	523.267515	0.939501
	523.472287	0.940464
	523.677046	0.940427
	523.881792	0.941172
	524.086524	0.941537
	524.291242	0.941066
	524.495946	0.940536
	524.700637	0.939928
	524.905315	0.940115
	525.109979	0.940491
	525.314629	0.940726
	525.519266	0.942429
	525.723889	0.940821
	525.928498	0.940037
	526.133094	0.940986
	526.337677	0.940794
	526.542245	0.940881
	526.746800	0.941008
	526.951342	0.940248
	527.155870	0.941898
	527.360384	0.943281
	527.564885	0.941444
	527.769372	0.941282
	527.973846	0.940373
	528.178306	0.939049
	528.382752	0.938551
	528.587185	0.938773
	528.791604	0.938479
	528.996010	0.937921
	529.200402	0.937919
	529.404780	0.938849
	529.609145	0.941134
	529.813496	0.942579
	530.017833	0.941463
	530.222157	0.941524
	530.426468	0.941585
	530.630764	0.942553
	530.835048	0.942524
	531.039317	0.941723
	531.243573	0.941745
	531.447815	0.943272
	531.652044	0.942852
	531.856259	0.942258
	532.060461	0.941979
	532.264648	0.940806
	532.468823	0.940493
	532.672983	0.940901
	532.877130	0.940689
	533.081264	0.940193
	533.285383	0.939807
	533.489490	0.938993
	533.693582	0.939188
	533.897661	0.937538
	534.101726	0.937217
	534.305778	0.937973
	534.509816	0.938059
	534.713841	0.939012
	534.917851	0.937747
	535.121849	0.937701
	535.325832	0.937827
	535.529802	0.938724
	535.733759	0.940600
	535.937701	0.941728
	536.141630	0.942972
	536.345546	0.942145
	536.549448	0.941515
	536.753336	0.941704
	536.957210	0.942435
	537.161071	0.941914
	537.364919	0.942279
	537.568752	0.943265
	537.772572	0.942961
	537.976379	0.941985
	538.180172	0.942489
	538.383951	0.943665
	538.587716	0.943444
	538.791468	0.942963
	538.995206	0.941747
	539.198931	0.939745
	539.402642	0.940456
	539.606339	0.940957
	539.810023	0.940625
	540.013693	0.940924
	540.217349	0.941405
	540.420992	0.941628
	540.624621	0.943654
	540.828237	0.944603
	541.031839	0.944706
	541.235427	0.945016
	541.439001	0.944774
	541.642562	0.945564
	541.846109	0.944425
	542.049643	0.943471
	542.253163	0.942638
	542.456669	0.942786
	542.660162	0.942601
	542.863641	0.943581
	543.067106	0.941756
	543.270558	0.940645
	543.473996	0.941265
	543.677420	0.941256
	543.880831	0.941154
	544.084228	0.939900
	544.287612	0.939285
	544.490981	0.937519
	544.694338	0.936693
	544.897680	0.937069
	545.101009	0.935946
	545.304324	0.935699
	545.507625	0.936561
	545.710913	0.937099
	545.914187	0.937951
	546.117448	0.938327
	546.320695	0.939704
	546.523928	0.939588
	546.727147	0.939784
	546.930353	0.940566
	547.133546	0.941019
	547.336724	0.941234
	547.539889	0.942888
	547.743040	0.945725
	547.946178	0.946443
	548.149301	0.946489
	548.352412	0.947017
	548.555508	0.947517
	548.758591	0.947970
	548.961660	0.949334
	549.164716	0.950119
	549.367757	0.950287
	549.570785	0.950998
	549.773800	0.952164
	549.976801	0.952694
	550.179788	0.953729
	550.382761	0.954433
	550.585721	0.955690
	550.788667	0.955807
	550.991599	0.955592
	551.194518	0.956170
	551.397423	0.958211
	551.600315	0.959453
	551.803192	0.959808
	552.006056	0.958707
	552.208906	0.957478
	552.411743	0.958775
	552.614566	0.957836
	552.817375	0.958792
	553.020171	0.958660
	553.222953	0.957646
	553.425721	0.957806
	553.628475	0.958039
	553.831216	0.958200
	554.033943	0.958725
	554.236657	0.959573
	554.439356	0.960599
	554.642042	0.958680
	554.844715	0.958530
	555.047373	0.957912
	555.250018	0.956574
	555.452650	0.957781
	555.655267	0.957704
	555.857871	0.957180
	556.060461	0.955759
	556.263038	0.953797
	556.465600	0.954548
	556.668150	0.955684
	556.870685	0.956606
	557.073207	0.957755
	557.275715	0.956865
	557.478209	0.958204
	557.680689	0.959271
	557.883156	0.960303
	558.085609	0.961202
	558.288049	0.960888
	558.490475	0.960416
	558.692887	0.960941
	558.895285	0.961687
	559.097670	0.962080
	559.300040	0.963537
	559.502398	0.963089
	559.704741	0.964397
	559.907071	0.964755
	560.109387	0.964204
	560.311689	0.964956
	560.513978	0.965290
	560.716253	0.966118
	560.918514	0.965152
	561.120762	0.966732
	561.322995	0.965369
	561.525215	0.964586
	561.727422	0.965196
	561.929614	0.966435
	562.131793	0.966909
	562.333958	0.967232
	562.536110	0.966372
	562.738248	0.967079
	562.940372	0.966660
	563.142482	0.964857
	563.344578	0.965661
	563.546661	0.966525
	563.748730	0.964805
	563.950786	0.965113
	564.152827	0.965535
	564.354855	0.965491
	564.556870	0.967678
	564.758870	0.967644
	564.960857	0.968244
	565.162830	0.967657
	565.364789	0.967896
	565.566735	0.969022
	565.768666	0.970360
	565.970584	0.970444
	566.172489	0.970789
	566.374379	0.970527
	566.576256	0.970530
	566.778119	0.969961
	566.979969	0.972111
	567.181805	0.972686
	567.383626	0.973321
	567.585435	0.973997
	567.787229	0.974053
	567.989010	0.974370
	568.190777	0.975054
	568.392530	0.978950
	568.594269	0.981591
	568.795995	0.982822
	568.997707	0.982940
	569.199405	0.983373
	569.401090	0.985088
	569.602761	0.986341
	569.804418	0.987725
	570.006061	0.988362
	570.207690	0.988925
	570.409306	0.989963
	570.610908	0.991580
	570.812497	0.993802
	571.014071	0.992982
	571.215632	0.993120
	571.417179	0.993499
	571.618712	0.993164
	571.820232	0.993569
	572.021737	0.995590
	572.223229	0.997121
	572.424707	0.997950
	572.626172	0.998105
	572.827623	0.997502
	573.029060	0.997137
	573.230483	0.997351
	573.431892	0.998428
	573.633288	0.999942
	573.834670	1.001162
	574.036038	1.001675
	574.237392	1.001729
	574.438733	1.002658
	574.640060	1.002573
	574.841373	1.004114
	575.042672	1.005450
	575.243958	1.005700
	575.445230	1.007809
	575.646488	1.008092
	575.847732	1.008364
	576.048962	1.009147
	576.250179	1.009083
	576.451382	1.008081
	576.652571	1.010208
	576.853747	1.010444
	577.054908	1.011007
	577.256056	1.012106
	577.457190	1.012718
	577.658310	1.013455
	577.859417	1.013964
	578.060510	1.012936
	578.261589	1.013513
	578.462654	1.015579
	578.663705	1.016931
	578.864743	1.017733
	579.065767	1.018010
	579.266777	1.018297
	579.467773	1.019360
	579.668755	1.020215
	579.869724	1.021527
	580.070679	1.022999
	580.271620	1.025273
	580.472548	1.026793
	580.673461	1.026682
	580.874361	1.027590
	581.075247	1.027018
	581.276119	1.027979
	581.476978	1.028441
	581.677822	1.028487
	581.878653	1.030969
	582.079470	1.031096
	582.280273	1.031014
	582.481063	1.031420
	582.681838	1.031696
	582.882600	1.032374
	583.083348	1.032699
	583.284083	1.034717
	583.484803	1.036262
	583.685510	1.036849
	583.886203	1.037597
	584.086882	1.039912
	584.287547	1.039311
	584.488199	1.038646
	584.688836	1.038683
	584.889460	1.039751
	585.090070	1.042010
	585.290666	1.043290
	585.491249	1.044102
	585.691818	1.044992
	585.892372	1.046478
	586.092914	1.046554
	586.293441	1.048137
	586.493954	1.049122
	586.694454	1.049259
	586.894940	1.050643
	587.095412	1.049978
	587.295870	1.048984
	587.496314	1.049430
	587.696745	1.049059
	587.897162	1.049864
	588.097565	1.050109
	588.297954	1.051666
	588.498329	1.051597
	588.698691	1.053154
	588.899038	1.052514
	589.099372	1.052763
	589.299692	1.054675
	589.499998	1.054419
	589.700291	1.055712
	589.900569	1.056434
	590.100834	1.057077
	590.301085	1.058283
	590.501322	1.059252
	590.701546	1.058377
	590.901755	1.060283
	591.101951	1.060387
	591.302132	1.061123
	591.502300	1.061448
	591.702455	1.062223
	591.902595	1.064320
	592.102722	1.065574
	592.302834	1.066864
	592.502933	1.066969
	592.703018	1.067695
	592.903089	1.067926
	593.103147	1.067391
	593.303190	1.068652
	593.503220	1.068829
	593.703236	1.070714
	593.903238	1.072163
	594.103226	1.071465
	594.303200	1.071381
	594.503161	1.071846
	594.703108	1.072542
	594.903040	1.072895
	595.102960	1.074192
	595.302865	1.075873
	595.502756	1.076005
	595.702634	1.075262
	595.902497	1.075213
	596.102347	1.075287
	596.302183	1.075737
	596.502005	1.075629
	596.701813	1.076697
	596.901608	1.076555
	597.101388	1.076543
	597.301155	1.075515
	597.500908	1.075954
	597.700647	1.075971
	597.900372	1.075756
	598.100083	1.074689
	598.299781	1.074255
	598.499465	1.074415
	598.699134	1.075137
	598.898790	1.075415
	599.098432	1.074991
	599.298061	1.075620
	599.497675	1.075393
	599.697275	1.076692
	599.896862	1.078508
	600.096435	1.078090
	600.295994	1.077654
	600.495539	1.076947
	600.695070	1.078236
	600.894588	1.077727
	601.094091	1.079250
	601.293581	1.080947
	601.493056	1.079314
	601.692518	1.079382
	601.891966	1.079082
	602.091401	1.078738
	602.290821	1.079559
	602.490227	1.081648
	602.689620	1.082290
	602.888999	1.084543
	603.088363	1.084328
	603.287714	1.084626
	603.487052	1.086528
	603.686375	1.088912
	603.885684	1.089522
	604.084980	1.090481
	604.284261	1.091908
	604.483529	1.092620
	604.682783	1.093621
	604.882023	1.092817
	605.081249	1.094009
	605.280461	1.095265
	605.479660	1.096860
	605.678844	1.098304
	605.878015	1.098885
	606.077172	1.098909
	606.276314	1.097522
	606.475443	1.098514
	606.674558	1.099829
	606.873660	1.099814
	607.072747	1.101877
	607.271820	1.101622
	607.470880	1.100230
	607.669926	1.100037
	607.868957	1.101090
	608.067975	1.102744
	608.266979	1.103639
	608.465969	1.103840
	608.664946	1.104394
	608.863908	1.103474
	609.062857	1.104236
	609.261791	1.104222
	609.460712	1.105067
	609.659619	1.104809
	609.858511	1.106032
	610.057390	1.105330
	610.256256	1.105009
	610.455107	1.105832
	610.653944	1.104674
	610.852767	1.105085
	611.051577	1.104900
	611.250373	1.105537
	611.449154	1.105569
	611.647922	1.106669
	611.846676	1.105623
	612.045416	1.103887
	612.244142	1.104666
	612.442854	1.105445
	612.641553	1.105361
	612.840237	1.105982
	613.038908	1.106945
	613.237564	1.105988
	613.436207	1.105569
	613.634836	1.104035
	613.833451	1.104617
	614.032052	1.106751
	614.230639	1.108174
	614.429212	1.109301
	614.627771	1.109584
	614.826316	1.111485
	615.024848	1.111494
	615.223365	1.112830
	615.421869	1.115424
	615.620358	1.116619
	615.818834	1.116316
	616.017296	1.116672
	616.215744	1.117671
	616.414178	1.118439
	616.612598	1.119238
	616.811004	1.120359
	617.009396	1.123232
	617.207775	1.124593
	617.406139	1.124607
	617.604490	1.125567
	617.802826	1.125960
	618.001149	1.126708
	618.199458	1.127034
	618.397752	1.129935
	618.596033	1.131045
	618.794300	1.132674
	618.992553	1.135410
	619.190792	1.135490
	619.389018	1.136706
	619.587229	1.138655
	619.785426	1.141078
	619.983609	1.143936
	620.181779	1.144828
	620.379934	1.146700
	620.578076	1.147185
	620.776204	1.148017
	620.974317	1.150891
	621.172417	1.152745
	621.370503	1.152909
	621.568575	1.155676
	621.766633	1.156181
	621.964677	1.157584
	622.162707	1.159891
	622.360723	1.162689
	622.558725	1.165382
	622.756714	1.168814
	622.954688	1.169998
	623.152648	1.171348
	623.350595	1.173701
	623.548527	1.176517
	623.746446	1.177908
	623.944350	1.180184
	624.142241	1.182297
	624.340118	1.183529
	624.537981	1.184534
	624.735829	1.186434
	624.933664	1.187080
	625.131485	1.189930
	625.329292	1.191713
	625.527085	1.194009
	625.724864	1.198891
	625.922629	1.202453
	626.120381	1.204357
	626.318118	1.207393
	626.515841	1.210286
	626.713550	1.213616
	626.911246	1.215116
	627.108927	1.217859
	627.306595	1.218958
	627.504248	1.221404
	627.701888	1.223177
	627.899513	1.227170
	628.097125	1.230819
	628.294722	1.233344
	628.492306	1.235174
	628.689876	1.236249
	628.887432	1.237462
	629.084973	1.239883
	629.282501	1.241224
	629.480015	1.245056
	629.677515	1.246699
	629.875001	1.249756
	630.072473	1.250481
	630.269931	1.251312
	630.467375	1.251630
	630.664805	1.254290
	630.862221	1.256011
	631.059623	1.258190
	631.257011	1.262717
	631.454385	1.265318
	631.651746	1.267738
	631.849092	1.269518
	632.046424	1.271616
	632.243742	1.273000
	632.441047	1.274016
	632.638337	1.274862
	632.835613	1.277708
	633.032876	1.277504
	633.230124	1.277960
	633.427358	1.281447
	633.624579	1.281914
	633.821785	1.284597
	634.018978	1.286212
	634.216156	1.287409
	634.413321	1.287456
	634.610471	1.287638
	634.807608	1.287913
	635.004730	1.288493
	635.201839	1.290408
	635.398933	1.290539
	635.596014	1.290311
	635.793081	1.289016
	635.990133	1.289474
	636.187172	1.289651
	636.384196	1.288176
	636.581207	1.288349
	636.778204	1.290585
	636.975186	1.291363
	637.172155	1.291448
	637.369110	1.293912
	637.566050	1.292890
	637.762977	1.291226
	637.959890	1.291707
	638.156788	1.291381
	638.353673	1.291761
	638.550544	1.290558
	638.747400	1.288653
	638.944243	1.288399
	639.141072	1.287835
	639.337886	1.289324
	639.534687	1.287817
	639.731474	1.288154
	639.928246	1.285252
	640.125005	1.283546
	640.321750	1.281885
	640.518480	1.279671
	640.715197	1.280476
	640.911899	1.279479
	641.108588	1.277650
	641.305263	1.277245
	641.501923	1.276141
	641.698570	1.274983
	641.895202	1.273364
	642.091821	1.273328
	642.288426	1.274135
	642.485016	1.275429
	642.681593	1.273070
	642.878155	1.272715
	643.074704	1.271952
	643.271238	1.269180
	643.467759	1.266843
	643.664265	1.266483
	643.860757	1.264157
	644.057236	1.261559
	644.253700	1.259826
	644.450151	1.257717
	644.646587	1.256864
	644.843009	1.256572
	645.039418	1.256802
	645.235812	1.256867
	645.432192	1.254187
	645.628558	1.252554
	645.824911	1.250900
	646.021249	1.247726
	646.217573	1.245814
	646.413883	1.244473
	646.610179	1.242660
	646.806461	1.240199
	647.002729	1.238587
	647.198983	1.236005
	647.395223	1.233243
	647.591449	1.229122
	647.787661	1.227111
	647.983859	1.224877
	648.180043	1.222978
	648.376212	1.223264
	648.572368	1.221204
	648.768510	1.218051
	648.964638	1.215075
	649.160751	1.213718
	649.356851	1.210697
	649.552937	1.208760
	649.749008	1.208603
	649.945066	1.203377
	650.141109	1.200879
	650.337138	1.197274
	650.533154	1.195542
	650.729155	1.193425
	650.925142	1.192470
	651.121116	1.190774
	651.317075	1.187752
	651.513020	1.185065
	651.708951	1.182024
	651.904868	1.179640
	652.100771	1.178077
	652.296660	1.177309
	652.492535	1.177171
	652.688396	1.174599
	652.884242	1.174456
	653.080075	1.173191
	653.275894	1.172344
	653.471699	1.171069
	653.667489	1.170391
	653.863266	1.168747
	654.059028	1.167948
	654.254776	1.165632
	654.450511	1.163770
	654.646231	1.163551
	654.841937	1.162371
	655.037629	1.162277
	655.233308	1.160655
	655.428972	1.161974
	655.624622	1.160268
	655.820258	1.162696
	656.015879	1.162902
	656.211487	1.164215
	656.407081	1.165750
	656.602661	1.166265
	656.798226	1.165951
	656.993778	1.166452
	657.189315	1.166391
	657.384839	1.167515
	657.580348	1.168134
	657.775843	1.168825
	657.971324	1.169777
	658.166791	1.169853
	658.362244	1.169759
	658.557683	1.169634
	658.753108	1.171853
	658.948519	1.172627
	659.143916	1.172854
	659.339298	1.173014
	659.534667	1.174997
	659.730022	1.177091
	659.925362	1.177330
	660.120688	1.177967
	660.316001	1.179297
	660.511299	1.181126
	660.706583	1.181208
	660.901853	1.183426
	661.097109	1.184250
	661.292351	1.184883
	661.487578	1.185803
	661.682792	1.184661
	661.877992	1.187634
	662.073177	1.189394
	662.268349	1.191656
	662.463506	1.191164
	662.658649	1.193057
	662.853779	1.195312
	663.048894	1.197113
	663.243995	1.198674
	663.439081	1.200727
	663.634154	1.202741
	663.829213	1.205914
	664.024258	1.208086
	664.219288	1.209699
	664.414305	1.209317
	664.609307	1.212166
	664.804295	1.212947
	664.999269	1.215166
	665.194229	1.217051
	665.389175	1.217878
	665.584107	1.218456
	665.779025	1.220130
	665.973928	1.220192
	666.168818	1.222617
	666.363693	1.223764
	666.558555	1.226036
	666.753402	1.226978
	666.948235	1.226381
	667.143054	1.228541
	667.337859	1.227905
	667.532650	1.230910
	667.727427	1.229540
	667.922189	1.230902
	668.116938	1.232547
	668.311672	1.233826
	668.506392	1.236032
	668.701098	1.237747
	668.895790	1.238805
	669.090468	1.239578
	669.285132	1.242086
	669.479782	1.242727
	669.674417	1.243796
	669.869039	1.245349
	670.063646	1.247618
	670.258239	1.248306
	670.452819	1.249595
	670.647384	1.250577
	670.841934	1.249519
	671.036471	1.250821
	671.230994	1.251942
	671.425502	1.251381
	671.619997	1.251966
	671.814477	1.253299
	672.008943	1.254493
	672.203395	1.254874
	672.397833	1.257183
	672.592257	1.258075
	672.786667	1.259333
	672.981062	1.259857
	673.175444	1.259821
	673.369811	1.259215
	673.564164	1.260046
	673.758503	1.259193
	673.952828	1.258788
	674.147139	1.259300
	674.341435	1.262966
	674.535718	1.264885
	674.729986	1.264555
	674.924240	1.264647
	675.118480	1.264663
	675.312706	1.266558
	675.506918	1.266444
	675.701116	1.268717
	675.895299	1.268838
	676.089469	1.268998
	676.283624	1.270485
	676.477765	1.270249
	676.671892	1.272677
	676.866005	1.272967
	677.060103	1.273338
	677.254188	1.272690
	677.448258	1.271757
	677.642315	1.271045
	677.836357	1.272066
	678.030385	1.274072
	678.224398	1.274028
	678.418398	1.274417
	678.612384	1.274624
	678.806355	1.276405
	679.000312	1.277738
	679.194255	1.280500
	679.388184	1.280214
	679.582099	1.281811
	679.776000	1.283245
	679.969886	1.283153
	680.163758	1.283192
	680.357617	1.283325
	680.551461	1.284357
	680.745290	1.285054
	680.939106	1.284871
	681.132908	1.283392
	681.326695	1.283047
	681.520468	1.280987
	681.714227	1.281068
	681.907972	1.279065
	682.101703	1.279126
	682.295419	1.279950
	682.489122	1.278775
	682.682810	1.280003
	682.876484	1.278485
	683.070144	1.277601
	683.263790	1.277457
	683.457421	1.278218
	683.651039	1.277183
	683.844642	1.275833
	684.038231	1.274397
	684.231806	1.271265
	684.425367	1.270996
	684.618913	1.269821
	684.812446	1.267575
	685.005964	1.267084
	685.199468	1.267704
	685.392958	1.267665
	685.586433	1.267627
	685.779895	1.267723
	685.973342	1.267961
	686.166775	1.266984
	686.360194	1.266301
	686.553599	1.265326
	686.746990	1.263802
	686.940366	1.262858
	687.133729	1.261442
	687.327077	1.261578
	687.520411	1.258561
	687.713730	1.258261
	687.907036	1.256713
	688.100327	1.257948
	688.293604	1.258927
	688.486867	1.257209
	688.680116	1.256245
	688.873351	1.254069
	689.066571	1.254816
	689.259777	1.256237
	689.452970	1.256733
	689.646147	1.256128
	689.839311	1.253364
	690.032461	1.253093
	690.225596	1.251608
	690.418717	1.251298
	690.611824	1.249127
	690.804917	1.247873
	690.997995	1.247196
	691.191059	1.244862
	691.384110	1.243830
	691.577145	1.240224
	691.770167	1.238068
	691.963175	1.237018
	692.156168	1.235915
	692.349147	1.232741
	692.542112	1.230812
	692.735063	1.230781
	692.927999	1.228611
	693.120922	1.226883
	693.313830	1.225825
	693.506724	1.222458
	693.699603	1.220128
	693.892469	1.218024
	694.085320	1.216252
	694.278157	1.212983
	694.470980	1.210592
	694.663789	1.207842
	694.856583	1.206411
	695.049364	1.205975
	695.242130	1.202302
	695.434881	1.201082
	695.627619	1.200409
	695.820342	1.199566
	696.013052	1.198862
	696.205747	1.197483
	696.398427	1.196604
	696.591094	1.195306
	696.783746	1.193816
	696.976384	1.192184
	697.169008	1.188150
	697.361618	1.186601
	697.554213	1.185823
	697.746795	1.183114
	697.939362	1.182104
	698.131914	1.180159
	698.324453	1.179400
	698.516977	1.179701
	698.709487	1.180026
	698.901983	1.178608
	699.094465	1.176909
	699.286932	1.176188
	699.479386	1.177079
	699.671825	1.177522
	699.864249	1.176370
	700.056660	1.174687
	700.249056	1.172532
	700.441438	1.172294
	700.633806	1.172857
	700.826160	1.170418
	701.018499	1.169164
	701.210824	1.168080
	701.403135	1.166703
	701.595432	1.165221
	701.787714	1.164098
	701.979982	1.161411
	702.172236	1.158531
	702.364476	1.157874
	702.556702	1.155552
	702.748913	1.150754
	702.941110	1.148690
	703.133293	1.145968
	703.325461	1.146038
	703.517615	1.145381
	703.709755	1.143203
	703.901881	1.140982
	704.093993	1.138812
	704.286090	1.136119
	704.478173	1.132932
	704.670242	1.130443
	704.862296	1.128282
	705.054337	1.126238
	705.246363	1.125130
	705.438375	1.124455
	705.630372	1.122920
	705.822356	1.120726
	706.014325	1.119800
	706.206279	1.119687
	706.398220	1.118705
	706.590146	1.117735
	706.782058	1.115682
	706.973956	1.112726
	707.165840	1.111586
	707.357709	1.108755
	707.549564	1.107893
	707.741405	1.107481
	707.933231	1.106909
	708.125043	1.105432
	708.316841	1.104010
	708.508625	1.103106
	708.700395	1.102364
	708.892150	1.103119
	709.083891	1.102231
	709.275617	1.099737
	709.467330	1.099475
	709.659028	1.098852
	709.850712	1.097396
	710.042381	1.097282
	710.234037	1.096914
	710.425678	1.096268
	710.617305	1.096806
	710.808917	1.096307
	711.000515	1.098296
	711.192099	1.097073
	711.383669	1.096444
	711.575225	1.095221
	711.766766	1.094057
	711.958293	1.093804
	712.149805	1.091923
	712.341304	1.091192
	712.532788	1.090939
	712.724258	1.088404
	712.915713	1.087177
	713.107154	1.086629
	713.298581	1.085779
	713.489994	1.084076
	713.681392	1.083304
	713.872776	1.082326
	714.064146	1.081340
	714.255502	1.079905
	714.446843	1.080856
	714.638170	1.080307
	714.829483	1.078923
	715.020781	1.076888
	715.212065	1.075438
	715.403335	1.074120
	715.594591	1.072868
	715.785832	1.072189
	715.977059	1.071292
	716.168272	1.069324
	716.359470	1.068042
	716.550654	1.066107
	716.741824	1.065046
	716.932979	1.064862
	717.124121	1.061813
	717.315247	1.060756
	717.506360	1.060152
	717.697458	1.057612
	717.888542	1.056847
	718.079612	1.055053
	718.270668	1.052850
	718.461709	1.051719
	718.652736	1.053313
	718.843748	1.050854
	719.034746	1.051406
	719.225730	1.050737
	719.416700	1.049085
	719.607655	1.048489
	719.798596	1.046926
	719.989523	1.046878
	720.180435	1.046962
	720.371333	1.044020
	720.562217	1.043581
	720.753087	1.043427
	720.943942	1.044839
	721.134783	1.044697
	721.325609	1.044304
	721.516422	1.044596
	721.707219	1.044817
	721.898003	1.043375
	722.088772	1.042887
	722.279527	1.042291
	722.470268	1.043314
	722.660994	1.042151
	722.851707	1.040833
	723.042404	1.040479
	723.233088	1.040756
	723.423757	1.040384
	723.614412	1.039984
	723.805052	1.040449
	723.995678	1.039389
	724.186290	1.037743
	724.376887	1.039037
	724.567471	1.037675
	724.758039	1.037553
	724.948594	1.036743
	725.139134	1.036172
	725.329660	1.035161
	725.520172	1.036245
	725.710669	1.035495
	725.901152	1.033623
	726.091620	1.031835
	726.282075	1.031431
	726.472514	1.030736
	726.662940	1.030769
	726.853351	1.029361
	727.043748	1.027634
	727.234131	1.026138
	727.424499	1.025443
	727.614853	1.024397
	727.805193	1.022911
	727.995518	1.023041
	728.185829	1.022922
	728.376125	1.021720
	728.566408	1.020879
	728.756675	1.021163
	728.946929	1.019280
	729.137168	1.017298
	729.327393	1.018616
	729.517604	1.015723
	729.707800	1.015478
	729.897982	1.015880
	730.088149	1.013901
	730.278302	1.012662
	730.468441	1.013500
	730.658566	1.012515
	730.848676	1.011819
	731.038771	1.011432
	731.228853	1.010513
	731.418920	1.009672
	731.608973	1.009154
	731.799011	1.007389
	731.989035	1.008303
	732.179045	1.007002
	732.369040	1.004324
	732.559021	1.003466
	732.748988	1.002425
	732.938940	1.001376
	733.128878	1.001418
	733.318801	1.000859
	733.508711	1.001826
	733.698605	1.001448
	733.888486	1.002276
	734.078352	1.001743
	734.268204	1.002121
	734.458041	1.001912
	734.647864	1.001222
	734.837673	1.001402
	735.027467	1.001985
	735.217247	1.002357
	735.407013	1.002454
	735.596764	1.002050
	735.786501	1.003287
	735.976223	1.002951
	736.165932	1.002676
	736.355625	1.003153
	736.545305	1.003792
	736.734970	1.003830
	736.924620	1.003693
	737.114257	1.002450
	737.303879	1.001465
	737.493486	1.001620
	737.683079	1.002646
	737.872658	1.001344
	738.062222	1.002052
	738.251772	1.002558
	738.441308	1.002225
	738.630829	1.001824
	738.820336	1.002363
	739.009829	1.001188
	739.199307	1.001054
	739.388771	1.001232
	739.578220	1.000787
	739.767655	1.000461
	739.957076	0.999524
	740.146482	0.999297
	740.335874	0.998806
	740.525251	0.999892
	740.714615	0.999453
	740.903963	0.998282
	741.093298	0.999722
	741.282618	0.999701
	741.471923	0.998631
	741.661214	0.998960
	741.850491	0.997929
	742.039753	0.995502
	742.229001	0.995885
	742.418235	0.994593
	742.607454	0.992957
	742.796659	0.991675
	742.985849	0.992202
	743.175025	0.991620
	743.364187	0.991509
	743.553334	0.989125
	743.742467	0.988023
	743.931586	0.988536
	744.120690	0.987754
	744.309779	0.987348
	744.498855	0.987700
	744.687916	0.988655
	744.876962	0.987971
	745.065994	0.987709
	745.255012	0.988814
	745.444015	0.987441
	745.633004	0.986892
	745.821978	0.984559
	746.010938	0.985395
	746.199884	0.986262
	746.388815	0.985071
	746.577732	0.983701
	746.766634	0.983161
	746.955522	0.982345
	747.144396	0.981271
	747.333255	0.980966
	747.522100	0.979737
	747.710930	0.980264
	747.899746	0.979931
	748.088548	0.979428
	748.277335	0.978102
	748.466108	0.978274
	748.654866	0.978719
	748.843610	0.977999
	749.032339	0.978429
	749.221054	0.977124
	749.409755	0.978477
	749.598441	0.978056
	749.787113	0.977261
	749.975770	0.977146
	750.164413	0.977704
	750.353042	0.978269
[truncated: 1,648 more rows]
