# Supplementary material for: Metasurface analogues of molecular diastereomers from hierarchical multiscale chiral interactions with biomolecules
Source: Nat Commun. 2026 Apr 22;17:5541. doi: 10.1038/s41467-026-72200-6 (PMC13287669; doi:10.1038/s41467-026-72200-6)
Supplement: Supplementary file 3 — Supplementary Data 1 (Raw data) [file 41467_2026_72200_MOESM3_ESM.zip › Raw_Data/Reflectivity/Antistrept_strept_sequence/Strept_Incubating/Ref_ARRAY3_LH_0_2.txt]

	345.453658	1.001046
	345.669646	1.000694
	345.885622	1.000305
	346.101585	0.999874
	346.317535	0.999396
	346.533471	0.998863
	346.749395	0.998271
	346.965306	0.997610
	347.181204	0.996874
	347.397089	0.996054
	347.612961	0.995143
	347.828820	0.994136
	348.044666	0.993028
	348.260499	0.991822
	348.476319	0.990529
	348.692126	0.989168
	348.907920	0.987779
	349.123701	0.986416
	349.339469	0.985157
	349.555224	0.984093
	349.770966	0.983322
	349.986695	0.982930
	350.202412	0.982972
	350.418115	0.983458
	350.633805	0.984348
	350.849482	0.985562
	351.065147	0.986998
	351.280798	0.988553
	351.496436	0.990137
	351.712062	0.991681
	351.927674	0.993140
	352.143273	0.993015
	352.358860	0.997289
	352.574433	0.998992
	352.789993	0.999824
	353.005541	1.001465
	353.221075	1.003521
	353.436597	1.002002
	353.652105	1.000846
	353.867600	1.001491
	354.083083	1.000439
	354.298552	1.002095
	354.514009	1.003369
	354.729452	1.002797
	354.944883	1.002491
	355.160300	1.001386
	355.375705	1.003395
	355.591096	1.003174
	355.806474	1.001744
	356.021840	1.000383
	356.237192	0.999002
	356.452532	0.999694
	356.667858	0.999679
	356.883172	0.999020
	357.098472	0.998679
	357.313760	0.998071
	357.529034	0.997979
	357.744295	0.997596
	357.959544	0.997362
	358.174779	0.998611
	358.390002	0.998029
	358.605211	0.997221
	358.820407	0.997037
	359.035591	0.996916
	359.250761	0.997074
	359.465919	0.997148
	359.681063	0.998623
	359.896194	0.997876
	360.111313	0.998010
	360.326418	0.997061
	360.541510	0.998158
	360.756589	0.998300
	360.971656	0.997817
	361.186709	0.999873
	361.401749	0.997447
	361.616776	0.996624
	361.831790	0.996442
	362.046792	0.997427
	362.261780	0.996221
	362.476755	0.996132
	362.691717	0.996205
	362.906666	0.997286
	363.121602	0.998987
	363.336525	0.998780
	363.551435	0.999506
	363.766332	1.000281
	363.981216	1.001107
	364.196087	1.002248
	364.410945	1.002067
	364.625790	1.001504
	364.840621	1.001575
	365.055440	1.003297
	365.270246	1.003844
	365.485039	1.003235
	365.699818	1.003670
	365.914585	1.003886
	366.129339	1.003068
	366.344079	1.001639
	366.558807	1.002611
	366.773521	1.003305
	366.988223	1.004994
	367.202911	1.006682
	367.417587	1.005344
	367.632249	1.004440
	367.846898	1.005645
	368.061535	1.005213
	368.276158	1.006744
	368.490768	1.005791
	368.705365	1.006749
	368.919949	1.006151
	369.134521	1.005239
	369.349079	1.006838
	369.563624	1.005462
	369.778155	1.004808
	369.992674	1.005073
	370.207180	1.005603
	370.421673	1.004952
	370.636153	1.004752
	370.850619	1.005787
	371.065073	1.004557
	371.279514	1.004663
	371.493941	1.002687
	371.708356	1.001423
	371.922757	1.002031
	372.137145	1.002356
	372.351521	1.003551
	372.565883	1.004182
	372.780232	1.001087
	372.994568	1.002913
	373.208891	1.002942
	373.423201	1.002669
	373.637498	1.002029
	373.851782	1.001870
	374.066053	1.000899
	374.280311	1.001148
	374.494556	1.002271
	374.708787	1.002428
	374.923006	1.001914
	375.137211	1.000583
	375.351404	1.001379
	375.565583	1.001080
	375.779750	1.001635
	375.993903	1.002208
	376.208043	1.000888
	376.422170	1.001363
	376.636284	0.999953
	376.850385	0.999024
	377.064473	0.997500
	377.278548	0.996131
	377.492610	0.995942
	377.706658	0.997516
	377.920694	0.998010
	378.134717	0.997544
	378.348726	0.998761
	378.562722	0.999498
	378.776706	1.000384
	378.990676	1.000271
	379.204633	1.001904
	379.418577	1.003114
	379.632508	1.004239
	379.846426	1.005211
	380.060331	1.004363
	380.274223	1.004122
	380.488101	1.003399
	380.701967	1.003352
	380.915819	1.004533
	381.129659	1.003874
	381.343485	1.004585
	381.557298	1.005360
	381.771098	1.003840
	381.984886	1.004663
	382.198659	1.004641
	382.412420	1.003010
	382.626168	1.004025
	382.839903	1.002747
	383.053624	1.000383
	383.267333	0.999189
	383.481028	0.999869
	383.694711	0.998318
	383.908380	0.996156
	384.122036	0.995382
	384.335679	0.993964
	384.549309	0.994166
	384.762926	0.992922
	384.976530	0.991969
	385.190120	0.993282
	385.403698	0.992892
	385.617262	0.991657
	385.830814	0.991516
	386.044352	0.989659
	386.257877	0.989389
	386.471389	0.988404
	386.684888	0.987007
	386.898374	0.986776
	387.111847	0.986955
	387.325306	0.983572
	387.538753	0.982654
	387.752186	0.982758
	387.965606	0.983370
	388.179014	0.984853
	388.392408	0.984503
	388.605789	0.983618
	388.819156	0.982085
	389.032511	0.981443
	389.245853	0.982095
	389.459181	0.981246
	389.672497	0.983780
	389.885799	0.984560
	390.099088	0.986646
	390.312364	0.987392
	390.525627	0.988824
	390.738877	0.990743
	390.952114	0.991995
	391.165337	0.995080
	391.378548	0.994128
	391.591745	0.995453
	391.804929	0.995224
	392.018100	0.997078
	392.231258	0.997321
	392.444403	0.996379
	392.657535	0.996138
	392.870653	0.998447
	393.083759	0.999451
	393.296851	0.999128
	393.509930	1.001941
	393.722996	1.004767
	393.936049	1.005000
	394.149089	1.005986
	394.362116	1.006156
	394.575129	1.005645
	394.788130	1.005832
	395.001117	1.003963
	395.214091	1.006378
	395.427052	1.006183
	395.640000	1.005842
	395.852935	1.005669
	396.065857	1.005699
	396.278765	1.003892
	396.491660	1.002191
	396.704543	1.000764
	396.917412	1.000605
	397.130268	1.000499
	397.343110	0.999432
	397.555940	0.998852
	397.768757	1.001102
	397.981560	1.002815
	398.194350	1.000905
	398.407127	0.999413
	398.619891	0.998738
	398.832642	0.998968
	399.045380	0.998361
	399.258104	0.999421
	399.470815	1.000212
	399.683514	0.999932
	399.896199	0.999495
	400.108870	0.998605
	400.321529	0.999532
	400.534175	0.999548
	400.746807	0.997726
	400.959427	0.995614
	401.172033	0.992778
	401.384626	0.993123
	401.597205	0.995435
	401.809772	0.997058
	402.022326	0.998505
	402.234866	0.999283
	402.447393	0.998457
	402.659907	0.996407
	402.872408	0.998004
	403.084896	0.996488
	403.297370	0.999588
	403.509832	0.998179
	403.722280	0.996153
	403.934715	0.997109
	404.147137	0.995056
	404.359546	0.996313
	404.571941	0.993204
	404.784323	0.993034
	404.996693	0.992230
	405.209049	0.991956
	405.421392	0.993642
	405.633721	0.993842
	405.846038	0.992298
	406.058341	0.992108
	406.270632	0.992299
	406.482909	0.991311
	406.695172	0.990980
	406.907423	0.991176
	407.119661	0.990364
	407.331885	0.990845
	407.544096	0.989709
	407.756294	0.990539
	407.968479	0.992108
	408.180651	0.991869
	408.392809	0.992508
	408.604954	0.991695
	408.817086	0.991174
	409.029205	0.991463
	409.241311	0.992681
	409.453404	0.992744
	409.665483	0.993538
	409.877549	0.994431
	410.089602	0.993130
	410.301642	0.993705
	410.513669	0.995609
	410.725682	0.995369
	410.937682	0.995653
	411.149669	0.996423
	411.361643	0.998156
	411.573604	0.999659
	411.785551	1.001368
	411.997486	1.003820
	412.209407	1.004145
	412.421315	1.002376
	412.633210	1.004508
	412.845091	1.003610
	413.056959	1.002013
	413.268815	1.002360
	413.480657	1.003867
	413.692485	1.007146
	413.904301	1.008630
	414.116103	1.012574
	414.327892	1.012407
	414.539668	1.011651
	414.751431	1.011593
	414.963181	1.012436
	415.174917	1.012069
	415.386640	1.011871
	415.598350	1.011483
	415.810047	1.011774
	416.021730	1.012666
	416.233401	1.010168
	416.445058	1.011508
	416.656702	1.013852
	416.868332	1.013403
	417.079950	1.012792
	417.291554	1.011391
	417.503145	1.012072
	417.714723	1.011613
	417.926288	1.012898
	418.137839	1.010752
	418.349377	1.009751
	418.560903	1.010385
	418.772414	1.011770
	418.983913	1.010693
	419.195398	1.011552
	419.406870	1.012218
	419.618329	1.013115
	419.829775	1.011240
	420.041208	1.011222
	420.252627	1.011346
	420.464033	1.012287
	420.675426	1.010851
	420.886805	1.009776
	421.098172	1.008927
	421.309525	1.008262
	421.520865	1.006736
	421.732192	1.005196
	421.943505	1.003765
	422.154805	1.001560
	422.366092	0.999635
	422.577366	0.999935
	422.788627	0.998846
	422.999874	0.999194
	423.211108	1.000227
	423.422329	0.998825
	423.633537	0.998965
	423.844731	0.996619
	424.055913	0.997351
	424.267081	0.997190
	424.478235	0.997115
	424.689377	0.996585
	424.900505	0.996358
	425.111620	0.994729
	425.322722	0.996000
	425.533811	0.993801
	425.744886	0.993978
	425.955948	0.996779
	426.166997	0.996713
	426.378032	0.996316
	426.589055	0.996211
	426.800064	0.996286
	427.011060	0.994504
	427.222042	0.995904
	427.433012	0.996818
	427.643968	0.997111
	427.854911	0.997060
	428.065840	0.996842
	428.276757	0.997737
	428.487660	1.001770
	428.698550	1.004339
	428.909427	1.004366
	429.120290	1.005408
	429.331140	1.005458
	429.541977	1.005527
	429.752801	1.005133
	429.963611	1.005046
	430.174408	1.004377
	430.385192	1.006740
	430.595963	1.007887
	430.806720	1.006432
	431.017464	1.007732
	431.228195	1.010187
	431.438913	1.009077
	431.649617	1.008757
	431.860308	1.011779
	432.070986	1.011962
	432.281650	1.012965
	432.492302	1.012481
	432.702940	1.012874
	432.913565	1.012800
	433.124176	1.011720
	433.334774	1.010916
	433.545359	1.011482
	433.755931	1.011566
	433.966489	1.011125
	434.177035	1.008351
	434.387567	1.006257
	434.598085	1.004996
	434.808591	1.002778
	435.019083	1.001927
	435.229562	1.002781
	435.440027	1.001861
	435.650479	1.000822
	435.860918	1.001723
	436.071344	1.000143
	436.281757	0.999518
	436.492156	0.999566
	436.702542	1.000977
	436.912914	1.002081
	437.123274	1.002535
	437.333620	1.001949
	437.543953	1.001913
	437.754272	1.002064
	437.964578	1.001748
	438.174871	1.001326
	438.385151	1.002909
	438.595417	1.003672
	438.805670	1.002029
	439.015910	1.003781
	439.226137	1.005193
	439.436350	1.005621
	439.646550	1.006847
	439.856737	1.007310
	440.066910	1.005366
	440.277070	1.006345
	440.487217	1.007353
	440.697351	1.006919
	440.907471	1.005272
	441.117578	1.005432
	441.327671	1.003777
	441.537752	1.000975
	441.747819	1.000536
	441.957873	1.000323
	442.167913	1.000159
	442.377940	0.998819
	442.587954	1.000796
	442.797955	1.000283
	443.007942	1.000634
	443.217916	1.000330
	443.427877	0.998279
	443.637824	0.998756
	443.847758	0.998297
	444.057679	0.997000
	444.267586	0.996901
	444.477481	0.996187
	444.687361	0.995215
	444.897229	0.993969
	445.107083	0.992196
	445.316924	0.989753
	445.526752	0.988882
	445.736566	0.987517
	445.946367	0.985297
	446.156155	0.984977
	446.365929	0.983518
	446.575690	0.982426
	446.785438	0.980561
	446.995173	0.979113
	447.204894	0.978708
	447.414602	0.978548
	447.624296	0.980780
	447.833977	0.981281
	448.043645	0.981193
	448.253300	0.982006
	448.462941	0.984140
	448.672569	0.984337
	448.882184	0.985480
	449.091785	0.987579
	449.301373	0.988449
	449.510948	0.989507
	449.720509	0.991111
	449.930057	0.991621
	450.139592	0.994333
	450.349113	0.993776
	450.558621	0.993746
	450.768116	0.995081
	450.977597	0.995320
	451.187066	0.994682
	451.396520	0.993865
	451.605962	0.996104
	451.815390	0.997490
	452.024805	0.996470
	452.234206	0.995720
	452.443594	0.994912
	452.652969	0.994145
	452.862330	0.996231
	453.071678	0.994182
	453.281013	0.993758
	453.490335	0.994439
	453.699643	0.994667
	453.908938	0.997330
	454.118219	0.998250
	454.327487	0.998988
	454.536742	0.999983
	454.745983	1.000362
	454.955211	1.001059
	455.164426	1.001277
	455.373627	0.999729
	455.582815	0.999549
	455.791990	0.998178
	456.001152	0.997788
	456.210300	0.998156
	456.419434	0.997714
	456.628556	0.998294
	456.837664	0.998821
	457.046758	1.000084
	457.255839	0.999097
	457.464907	0.997998
	457.673962	0.996578
	457.883003	0.996388
	458.092031	0.997030
	458.301046	0.994015
	458.510047	0.995837
	458.719035	0.997213
	458.928009	0.997862
	459.136970	0.997209
	459.345918	0.998428
	459.554852	0.998266
	459.763774	0.999636
	459.972681	1.001764
	460.181576	1.002351
	460.390457	1.000304
	460.599324	1.001001
	460.808178	1.001994
	461.017019	1.001908
	461.225847	1.002660
	461.434661	1.003073
	461.643462	1.002433
	461.852249	1.001428
	462.061023	0.999872
	462.269784	0.999035
	462.478531	0.996986
	462.687265	0.997179
	462.895986	0.995841
	463.104693	0.996854
	463.313387	0.996958
	463.522068	0.995408
	463.730735	0.994623
	463.939389	0.995656
	464.148029	0.996027
	464.356656	0.994943
	464.565270	0.992281
	464.773870	0.993432
	464.982457	0.992694
	465.191030	0.992848
	465.399591	0.992944
	465.608137	0.993359
	465.816671	0.993686
	466.025191	0.993224
	466.233697	0.992571
	466.442191	0.994393
	466.650671	0.992426
	466.859137	0.991713
	467.067590	0.993093
	467.276030	0.991600
	467.484456	0.991391
	467.692869	0.990250
	467.901269	0.990729
	468.109655	0.988583
	468.318028	0.987557
	468.526387	0.988326
	468.734733	0.988239
	468.943066	0.987808
	469.151385	0.985894
	469.359691	0.985030
	469.567984	0.984845
	469.776263	0.983235
	469.984528	0.982319
	470.192781	0.980629
	470.401020	0.979824
	470.609245	0.978964
	470.817457	0.978912
	471.025656	0.980944
	471.233841	0.980323
	471.442013	0.978637
	471.650172	0.976659
	471.858317	0.977218
	472.066448	0.976638
	472.274567	0.976203
	472.482672	0.975344
	472.690763	0.974451
	472.898841	0.974125
	473.106906	0.975152
	473.314957	0.974945
	473.522995	0.976414
	473.731020	0.977633
	473.939031	0.976653
	474.147029	0.975742
	474.355013	0.974267
	474.562984	0.974250
	474.770941	0.974905
	474.978885	0.975948
	475.186816	0.978565
	475.394733	0.978732
	475.602637	0.978545
	475.810527	0.978204
	476.018404	0.976142
	476.226268	0.977218
	476.434118	0.977704
	476.641955	0.977200
	476.849778	0.978639
	477.057588	0.979492
	477.265385	0.980726
	477.473168	0.980182
	477.680937	0.980940
	477.888694	0.981968
	478.096436	0.982255
	478.304166	0.981899
	478.511882	0.982600
	478.719584	0.983277
	478.927274	0.984291
	479.134949	0.983679
	479.342612	0.984618
	479.550260	0.984745
	479.757896	0.982585
	479.965518	0.983719
	480.173126	0.983217
	480.380722	0.982594
	480.588303	0.982101
	480.795872	0.982494
	481.003426	0.982989
	481.210968	0.982293
	481.418496	0.980024
	481.626010	0.978960
	481.833511	0.980240
	482.040999	0.979504
	482.248473	0.977595
	482.455934	0.976317
	482.663382	0.975030
	482.870816	0.974537
	483.078236	0.975160
	483.285643	0.975012
	483.493037	0.975238
	483.700417	0.973845
	483.907784	0.974369
	484.115137	0.974412
	484.322477	0.975088
	484.529803	0.975602
	484.737116	0.975835
	484.944416	0.975079
	485.151702	0.975188
	485.358975	0.973351
	485.566234	0.975024
	485.773479	0.976308
	485.980712	0.977629
	486.187931	0.976544
	486.395136	0.974841
	486.602328	0.974642
	486.809506	0.974113
	487.016671	0.975785
	487.223823	0.975216
	487.430961	0.975825
	487.638086	0.974980
	487.845197	0.973686
	488.052295	0.972422
	488.259379	0.973036
	488.466450	0.973803
	488.673507	0.975798
	488.880551	0.975669
	489.087582	0.975235
	489.294599	0.974125
	489.501602	0.973239
	489.708592	0.973783
	489.915569	0.972270
	490.122532	0.971373
	490.329482	0.970893
	490.536418	0.970698
	490.743341	0.970571
	490.950250	0.969642
	491.157146	0.969193
	491.364029	0.968878
	491.570897	0.968187
	491.777753	0.969228
	491.984595	0.967718
	492.191423	0.968034
	492.398238	0.968176
	492.605040	0.967404
	492.811828	0.968214
	493.018603	0.968330
	493.225364	0.966973
	493.432111	0.967577
	493.638846	0.967170
	493.845566	0.966452
	494.052274	0.965870
	494.258967	0.965908
	494.465648	0.964871
	494.672314	0.966364
	494.878968	0.966231
	495.085608	0.966489
	495.292234	0.967271
	495.498847	0.968027
	495.705446	0.968289
	495.912032	0.968893
	496.118605	0.968055
	496.325164	0.969401
	496.531709	0.968908
	496.738241	0.969741
	496.944759	0.970246
	497.151264	0.972640
	497.357756	0.972911
	497.564234	0.973622
	497.770698	0.974269
	497.977149	0.975842
	498.183587	0.975675
	498.390011	0.974610
	498.596422	0.974486
	498.802819	0.974289
	499.009202	0.974703
	499.215572	0.974161
	499.421929	0.974560
	499.628272	0.973632
	499.834602	0.973112
	500.040918	0.973063
	500.247220	0.971516
	500.453509	0.970674
	500.659785	0.970491
	500.866047	0.970410
	501.072296	0.969077
	501.278531	0.967916
	501.484752	0.967046
	501.690960	0.966433
	501.897155	0.964932
	502.103336	0.963416
	502.309504	0.962509
	502.515658	0.963555
	502.721798	0.964218
	502.927925	0.964266
	503.134039	0.963841
	503.340139	0.964102
	503.546225	0.963526
	503.752298	0.963189
	503.958358	0.963619
	504.164404	0.963828
	504.370436	0.962920
	504.576455	0.962398
	504.782461	0.962846
	504.988453	0.962527
	505.194431	0.962839
	505.400396	0.962236
	505.606347	0.963261
	505.812285	0.963531
	506.018209	0.962006
	506.224120	0.960978
	506.430017	0.960499
	506.635901	0.961287
	506.841771	0.960060
	507.047628	0.960068
	507.253471	0.958259
	507.459301	0.957693
	507.665117	0.955767
	507.870920	0.955859
	508.076709	0.956739
	508.282484	0.957581
	508.488247	0.957511
	508.693995	0.958977
	508.899730	0.960479
	509.105451	0.959182
	509.311159	0.960513
	509.516854	0.960366
	509.722535	0.959093
	509.928202	0.956970
	510.133856	0.957679
	510.339496	0.958723
	510.545123	0.959739
	510.750736	0.960781
	510.956336	0.961894
	511.161922	0.962236
	511.367494	0.961222
	511.573053	0.961603
	511.778599	0.960667
	511.984131	0.960015
	512.189649	0.958677
	512.395154	0.958568
	512.600645	0.958208
	512.806123	0.960567
	513.011587	0.960666
	513.217038	0.961500
	513.422475	0.960067
	513.627899	0.959799
	513.833309	0.959079
	514.038705	0.957478
	514.244088	0.958336
	514.449458	0.959507
	514.654814	0.960257
	514.860156	0.960010
	515.065485	0.960316
	515.270800	0.958646
	515.476102	0.958620
	515.681390	0.957518
	515.886664	0.956501
	516.091925	0.955819
	516.297173	0.957289
	516.502407	0.958683
	516.707627	0.958736
	516.912834	0.961236
	517.118027	0.962579
	517.323207	0.963363
	517.528373	0.963282
	517.733525	0.963466
	517.938664	0.962233
	518.143790	0.960751
	518.348901	0.960542
	518.554000	0.960210
	518.759084	0.960113
	518.964156	0.958889
	519.169213	0.957684
	519.374257	0.957902
	519.579288	0.957559
	519.784305	0.957619
	519.989308	0.958412
	520.194298	0.959806
	520.399274	0.959464
	520.604236	0.957988
	520.809185	0.957198
	521.014121	0.957936
	521.219043	0.957161
	521.423951	0.956003
	521.628846	0.957404
	521.833727	0.958454
	522.038595	0.959107
	522.243449	0.958566
	522.448289	0.958656
	522.653116	0.958990
	522.857929	0.958310
	523.062729	0.957558
	523.267515	0.955489
	523.472287	0.954502
	523.677046	0.952286
	523.881792	0.951384
	524.086524	0.949904
	524.291242	0.949743
	524.495946	0.948673
	524.700637	0.948530
	524.905315	0.947607
	525.109979	0.946741
	525.314629	0.944408
	525.519266	0.943688
	525.723889	0.942271
	525.928498	0.942380
	526.133094	0.941333
	526.337677	0.941482
	526.542245	0.942115
	526.746800	0.940731
	526.951342	0.940132
	527.155870	0.941020
	527.360384	0.940040
	527.564885	0.939727
	527.769372	0.940229
	527.973846	0.939951
	528.178306	0.941079
	528.382752	0.941575
	528.587185	0.943176
	528.791604	0.942541
	528.996010	0.942758
	529.200402	0.944110
	529.404780	0.942139
	529.609145	0.941663
	529.813496	0.941396
	530.017833	0.941585
	530.222157	0.940572
	530.426468	0.941481
	530.630764	0.942201
	530.835048	0.941443
	531.039317	0.941056
	531.243573	0.940727
	531.447815	0.941846
	531.652044	0.941423
	531.856259	0.942210
	532.060461	0.943132
	532.264648	0.944404
	532.468823	0.943119
	532.672983	0.942408
	532.877130	0.942573
	533.081264	0.943210
	533.285383	0.944215
	533.489490	0.944273
	533.693582	0.944020
	533.897661	0.943392
	534.101726	0.942986
	534.305778	0.942084
	534.509816	0.941552
	534.713841	0.942075
	534.917851	0.942803
	535.121849	0.942523
	535.325832	0.941821
	535.529802	0.942422
	535.733759	0.943744
	535.937701	0.943748
	536.141630	0.943979
	536.345546	0.944444
	536.549448	0.945186
	536.753336	0.944571
	536.957210	0.944355
	537.161071	0.944380
	537.364919	0.944729
	537.568752	0.945041
	537.772572	0.945956
	537.976379	0.946701
	538.180172	0.946886
	538.383951	0.946969
	538.587716	0.947702
	538.791468	0.946929
	538.995206	0.947820
	539.198931	0.948338
	539.402642	0.948274
	539.606339	0.947395
	539.810023	0.948427
	540.013693	0.947935
	540.217349	0.948705
	540.420992	0.948499
	540.624621	0.948706
	540.828237	0.949362
	541.031839	0.950026
	541.235427	0.951612
	541.439001	0.952040
	541.642562	0.951714
	541.846109	0.951683
	542.049643	0.952566
	542.253163	0.952723
	542.456669	0.952893
	542.660162	0.953793
	542.863641	0.953035
	543.067106	0.952325
	543.270558	0.953368
	543.473996	0.953908
	543.677420	0.952798
	543.880831	0.951560
	544.084228	0.953394
	544.287612	0.952007
	544.490981	0.951443
	544.694338	0.949796
	544.897680	0.949317
	545.101009	0.949951
	545.304324	0.949756
	545.507625	0.951100
	545.710913	0.950185
	545.914187	0.950965
	546.117448	0.951283
	546.320695	0.952599
	546.523928	0.952985
	546.727147	0.952821
	546.930353	0.953346
	547.133546	0.952536
	547.336724	0.953629
	547.539889	0.953405
	547.743040	0.954993
	547.946178	0.956357
	548.149301	0.955023
	548.352412	0.955124
	548.555508	0.955263
	548.758591	0.955005
	548.961660	0.954021
	549.164716	0.954700
	549.367757	0.955245
	549.570785	0.954547
	549.773800	0.956161
	549.976801	0.956140
	550.179788	0.957453
	550.382761	0.957438
	550.585721	0.958101
	550.788667	0.958281
	550.991599	0.958613
	551.194518	0.959398
	551.397423	0.959371
	551.600315	0.959466
	551.803192	0.959275
	552.006056	0.960272
	552.208906	0.960796
	552.411743	0.960450
	552.614566	0.960364
	552.817375	0.960252
	553.020171	0.959670
	553.222953	0.959627
	553.425721	0.958874
	553.628475	0.959155
	553.831216	0.958395
	554.033943	0.958940
	554.236657	0.959464
	554.439356	0.959100
	554.642042	0.957945
	554.844715	0.958844
	555.047373	0.958502
	555.250018	0.959064
	555.452650	0.958920
	555.655267	0.956927
	555.857871	0.955763
	556.060461	0.957018
	556.263038	0.958125
	556.465600	0.957065
	556.668150	0.957107
	556.870685	0.956162
	557.073207	0.955707
	557.275715	0.956251
	557.478209	0.955666
	557.680689	0.955536
	557.883156	0.954627
	558.085609	0.954664
	558.288049	0.954201
	558.490475	0.954776
	558.692887	0.955132
	558.895285	0.955847
	559.097670	0.956449
	559.300040	0.957396
	559.502398	0.959637
	559.704741	0.961165
	559.907071	0.961732
	560.109387	0.961645
	560.311689	0.960690
	560.513978	0.961098
	560.716253	0.961445
	560.918514	0.962263
	561.120762	0.961855
	561.322995	0.963813
	561.525215	0.964879
	561.727422	0.965787
	561.929614	0.967297
	562.131793	0.967591
	562.333958	0.969138
	562.536110	0.970245
	562.738248	0.971162
	562.940372	0.971040
	563.142482	0.971049
	563.344578	0.971723
	563.546661	0.972929
	563.748730	0.974293
	563.950786	0.975874
	564.152827	0.977366
	564.354855	0.978187
	564.556870	0.979123
	564.758870	0.980273
	564.960857	0.981073
	565.162830	0.982741
	565.364789	0.984902
	565.566735	0.986443
	565.768666	0.988356
	565.970584	0.989401
	566.172489	0.990575
	566.374379	0.991293
	566.576256	0.992357
	566.778119	0.993078
	566.979969	0.993942
	567.181805	0.993278
	567.383626	0.994232
	567.585435	0.994040
	567.787229	0.994087
	567.989010	0.996036
	568.190777	0.996978
	568.392530	0.996724
	568.594269	0.995232
	568.795995	0.995848
	568.997707	0.996165
	569.199405	0.996041
	569.401090	0.997362
	569.602761	0.996922
	569.804418	0.997518
	570.006061	0.997808
	570.207690	0.998426
	570.409306	0.999836
	570.610908	0.999868
	570.812497	1.000140
	571.014071	1.000618
	571.215632	1.000747
	571.417179	1.002476
	571.618712	1.003656
	571.820232	1.003228
	572.021737	1.002508
	572.223229	1.004503
	572.424707	1.005491
	572.626172	1.004734
	572.827623	1.005531
	573.029060	1.005886
	573.230483	1.005004
	573.431892	1.007035
	573.633288	1.006617
	573.834670	1.006673
	574.036038	1.006413
	574.237392	1.008294
	574.438733	1.008417
	574.640060	1.008800
	574.841373	1.008605
	575.042672	1.008109
	575.243958	1.009744
	575.445230	1.011204
	575.646488	1.011119
	575.847732	1.012611
	576.048962	1.013527
	576.250179	1.014141
	576.451382	1.015730
	576.652571	1.015961
	576.853747	1.015601
	577.054908	1.016698
	577.256056	1.017607
	577.457190	1.018470
	577.658310	1.018604
	577.859417	1.018885
	578.060510	1.020154
	578.261589	1.019897
	578.462654	1.020874
	578.663705	1.021689
	578.864743	1.020548
	579.065767	1.020091
	579.266777	1.021006
	579.467773	1.022469
	579.668755	1.021651
	579.869724	1.021942
	580.070679	1.022142
	580.271620	1.022286
	580.472548	1.023818
	580.673461	1.023354
	580.874361	1.024851
	581.075247	1.024135
	581.276119	1.024463
	581.476978	1.026181
	581.677822	1.027360
	581.878653	1.028709
	582.079470	1.030058
	582.280273	1.032055
	582.481063	1.033429
	582.681838	1.033486
	582.882600	1.033904
	583.083348	1.035406
	583.284083	1.035726
	583.484803	1.037956
	583.685510	1.038943
	583.886203	1.038671
	584.086882	1.039278
	584.287547	1.040362
	584.488199	1.039652
	584.688836	1.040408
	584.889460	1.042495
	585.090070	1.043347
	585.290666	1.042951
	585.491249	1.044193
	585.691818	1.044328
	585.892372	1.045609
	586.092914	1.046958
	586.293441	1.048718
	586.493954	1.049195
	586.694454	1.049968
	586.894940	1.050061
	587.095412	1.049832
	587.295870	1.050605
	587.496314	1.050730
	587.696745	1.051649
	587.897162	1.053503
	588.097565	1.053354
	588.297954	1.053570
	588.498329	1.052174
	588.698691	1.052956
	588.899038	1.053436
	589.099372	1.055613
	589.299692	1.055653
	589.499998	1.055740
	589.700291	1.055350
	589.900569	1.055773
	590.100834	1.056142
	590.301085	1.055217
	590.501322	1.056326
	590.701546	1.054823
	590.901755	1.054921
	591.101951	1.055235
	591.302132	1.057539
	591.502300	1.058191
	591.702455	1.057785
	591.902595	1.059961
	592.102722	1.060772
	592.302834	1.062998
	592.502933	1.065316
	592.703018	1.064045
	592.903089	1.064311
	593.103147	1.065094
	593.303190	1.066099
	593.503220	1.068422
	593.703236	1.070047
	593.903238	1.069699
	594.103226	1.070369
	594.303200	1.071952
	594.503161	1.071934
	594.703108	1.072222
	594.903040	1.074532
	595.102960	1.075419
	595.302865	1.075981
	595.502756	1.078255
	595.702634	1.079589
	595.902497	1.080120
	596.102347	1.082443
	596.302183	1.082517
	596.502005	1.084643
	596.701813	1.086589
	596.901608	1.086494
	597.101388	1.087378
	597.301155	1.087865
	597.500908	1.088586
	597.700647	1.090349
	597.900372	1.091412
	598.100083	1.090440
	598.299781	1.089644
	598.499465	1.089132
	598.699134	1.089516
	598.898790	1.089897
	599.098432	1.090227
	599.298061	1.090321
	599.497675	1.091481
	599.697275	1.091650
	599.896862	1.093221
	600.096435	1.093461
	600.295994	1.094681
	600.495539	1.095329
	600.695070	1.097409
	600.894588	1.097413
	601.094091	1.097949
	601.293581	1.097241
	601.493056	1.098351
	601.692518	1.099394
	601.891966	1.100262
	602.091401	1.100097
	602.290821	1.100259
	602.490227	1.102287
	602.689620	1.102921
	602.888999	1.104377
	603.088363	1.104992
	603.287714	1.106207
	603.487052	1.106864
	603.686375	1.107064
	603.885684	1.107778
	604.084980	1.107887
	604.284261	1.109024
	604.483529	1.110531
	604.682783	1.109630
	604.882023	1.111089
	605.081249	1.112409
	605.280461	1.113952
	605.479660	1.114680
	605.678844	1.116665
	605.878015	1.115478
	606.077172	1.117231
	606.276314	1.119535
	606.475443	1.119235
	606.674558	1.119251
	606.873660	1.119074
	607.072747	1.116623
	607.271820	1.118881
	607.470880	1.119428
	607.669926	1.119425
	607.868957	1.119011
	608.067975	1.119341
	608.266979	1.119355
	608.465969	1.120270
	608.664946	1.120163
	608.863908	1.119601
	609.062857	1.119634
	609.261791	1.118993
	609.460712	1.119823
	609.659619	1.119489
	609.858511	1.118074
	610.057390	1.117455
	610.256256	1.117961
	610.455107	1.118652
	610.653944	1.119216
	610.852767	1.118430
	611.051577	1.118071
	611.250373	1.118521
	611.449154	1.118578
	611.647922	1.118684
	611.846676	1.118298
	612.045416	1.116643
	612.244142	1.116334
	612.442854	1.115642
	612.641553	1.114599
	612.840237	1.114143
	613.038908	1.114480
	613.237564	1.114857
	613.436207	1.114402
	613.634836	1.114539
	613.833451	1.113713
	614.032052	1.114039
	614.230639	1.115492
	614.429212	1.116195
	614.627771	1.116246
	614.826316	1.116191
	615.024848	1.116119
	615.223365	1.116121
	615.421869	1.118210
	615.620358	1.118413
	615.818834	1.119933
	616.017296	1.121356
	616.215744	1.121777
	616.414178	1.123601
	616.612598	1.122285
	616.811004	1.122750
	617.009396	1.124892
	617.207775	1.127515
	617.406139	1.128922
	617.604490	1.130578
	617.802826	1.131140
	618.001149	1.133906
	618.199458	1.134011
	618.397752	1.134808
	618.596033	1.135521
	618.794300	1.136944
	618.992553	1.138980
	619.190792	1.141866
	619.389018	1.143349
	619.587229	1.145766
	619.785426	1.147940
	619.983609	1.150000
	620.181779	1.151367
	620.379934	1.153489
	620.578076	1.157100
	620.776204	1.158461
	620.974317	1.160252
	621.172417	1.161931
	621.370503	1.164109
	621.568575	1.164995
	621.766633	1.167439
	621.964677	1.169138
	622.162707	1.170467
	622.360723	1.173101
	622.558725	1.173926
	622.756714	1.175201
	622.954688	1.177776
	623.152648	1.179669
	623.350595	1.180828
	623.548527	1.184399
	623.746446	1.186178
	623.944350	1.189923
	624.142241	1.192294
	624.340118	1.195039
	624.537981	1.197593
	624.735829	1.201203
	624.933664	1.202910
	625.131485	1.206021
	625.329292	1.208839
	625.527085	1.213438
	625.724864	1.214462
	625.922629	1.217251
	626.120381	1.220993
	626.318118	1.222750
	626.515841	1.226030
	626.713550	1.228269
	626.911246	1.230763
	627.108927	1.234811
	627.306595	1.236716
	627.504248	1.238723
	627.701888	1.241233
	627.899513	1.243770
	628.097125	1.246788
	628.294722	1.249233
	628.492306	1.251825
	628.689876	1.255650
	628.887432	1.258947
	629.084973	1.261099
	629.282501	1.261610
	629.480015	1.262477
	629.677515	1.266930
	629.875001	1.267961
	630.072473	1.269746
	630.269931	1.271848
	630.467375	1.273874
	630.664805	1.277743
	630.862221	1.280698
	631.059623	1.283093
	631.257011	1.286153
	631.454385	1.288239
	631.651746	1.289580
	631.849092	1.292104
	632.046424	1.294954
	632.243742	1.296077
	632.441047	1.295217
	632.638337	1.295643
	632.835613	1.297477
	633.032876	1.298947
	633.230124	1.301493
	633.427358	1.302401
	633.624579	1.303613
	633.821785	1.306287
	634.018978	1.307199
	634.216156	1.308994
	634.413321	1.309993
	634.610471	1.311820
	634.807608	1.313932
	635.004730	1.313548
	635.201839	1.315343
	635.398933	1.317095
	635.596014	1.317115
	635.793081	1.316834
	635.990133	1.316889
	636.187172	1.318349
	636.384196	1.318454
	636.581207	1.318340
	636.778204	1.316340
	636.975186	1.317899
	637.172155	1.317269
	637.369110	1.316959
	637.566050	1.316251
	637.762977	1.317945
	637.959890	1.317672
	638.156788	1.315203
	638.353673	1.314564
	638.550544	1.313189
	638.747400	1.311582
	638.944243	1.309473
	639.141072	1.307114
	639.337886	1.306861
	639.534687	1.304430
	639.731474	1.302644
	639.928246	1.300107
	640.125005	1.298151
	640.321750	1.297493
	640.518480	1.295295
	640.715197	1.293361
	640.911899	1.291784
	641.108588	1.289422
	641.305263	1.289181
	641.501923	1.288244
	641.698570	1.284921
	641.895202	1.283364
	642.091821	1.283587
	642.288426	1.283256
	642.485016	1.281477
	642.681593	1.279222
	642.878155	1.277235
	643.074704	1.274748
	643.271238	1.272289
	643.467759	1.270248
	643.664265	1.268693
	643.860757	1.265046
	644.057236	1.261344
	644.253700	1.259526
	644.450151	1.259372
	644.646587	1.259300
	644.843009	1.256639
	645.039418	1.254778
	645.235812	1.252577
	645.432192	1.250805
	645.628558	1.248944
	645.824911	1.244126
	646.021249	1.242521
	646.217573	1.240347
	646.413883	1.236860
	646.610179	1.235411
	646.806461	1.234222
	647.002729	1.233080
	647.198983	1.230862
	647.395223	1.229136
	647.591449	1.227013
	647.787661	1.227150
	647.983859	1.224857
	648.180043	1.223654
	648.376212	1.222556
	648.572368	1.220061
	648.768510	1.219266
	648.964638	1.217930
	649.160751	1.215863
	649.356851	1.213726
	649.552937	1.211772
	649.749008	1.209136
	649.945066	1.207579
	650.141109	1.206352
	650.337138	1.204232
	650.533154	1.201574
	650.729155	1.200253
	650.925142	1.198893
	651.121116	1.198015
	651.317075	1.196576
	651.513020	1.194868
	651.708951	1.194274
	651.904868	1.193272
	652.100771	1.191757
	652.296660	1.190060
	652.492535	1.189673
	652.688396	1.188271
	652.884242	1.188341
	653.080075	1.186946
	653.275894	1.185379
	653.471699	1.184381
	653.667489	1.185449
	653.863266	1.185338
	654.059028	1.182895
	654.254776	1.181795
	654.450511	1.180981
	654.646231	1.179685
	654.841937	1.179928
	655.037629	1.180176
	655.233308	1.179548
	655.428972	1.178071
	655.624622	1.177295
	655.820258	1.177508
	656.015879	1.176582
	656.211487	1.177898
	656.407081	1.179110
	656.602661	1.178374
	656.798226	1.179352
	656.993778	1.179408
	657.189315	1.178301
	657.384839	1.177559
	657.580348	1.177372
	657.775843	1.179036
	657.971324	1.179928
	658.166791	1.180996
	658.362244	1.182259
	658.557683	1.182642
	658.753108	1.181764
	658.948519	1.183239
	659.143916	1.183114
	659.339298	1.185610
	659.534667	1.187053
	659.730022	1.187286
	659.925362	1.188769
	660.120688	1.189089
	660.316001	1.188473
	660.511299	1.190391
	660.706583	1.192449
	660.901853	1.194898
	661.097109	1.195742
	661.292351	1.197142
	661.487578	1.198251
	661.682792	1.198821
	661.877992	1.200180
	662.073177	1.201545
	662.268349	1.203737
	662.463506	1.205058
	662.658649	1.205823
	662.853779	1.207529
	663.048894	1.208849
	663.243995	1.209259
	663.439081	1.211534
	663.634154	1.212434
	663.829213	1.214600
	664.024258	1.217090
	664.219288	1.219093
	664.414305	1.220214
	664.609307	1.221853
	664.804295	1.222486
	664.999269	1.224393
	665.194229	1.226555
	665.389175	1.227894
	665.584107	1.227445
	665.779025	1.229600
	665.973928	1.231836
	666.168818	1.233881
	666.363693	1.235911
	666.558555	1.237642
	666.753402	1.239143
	666.948235	1.239701
	667.143054	1.241984
	667.337859	1.243828
	667.532650	1.246601
	667.727427	1.248532
	667.922189	1.251415
	668.116938	1.253286
	668.311672	1.253329
	668.506392	1.255155
	668.701098	1.255541
	668.895790	1.256358
	669.090468	1.257690
	669.285132	1.260500
	669.479782	1.261282
	669.674417	1.262952
	669.869039	1.264088
	670.063646	1.264557
	670.258239	1.265427
	670.452819	1.267524
	670.647384	1.269301
	670.841934	1.270431
	671.036471	1.272250
	671.230994	1.272558
	671.425502	1.273701
	671.619997	1.274206
	671.814477	1.276526
	672.008943	1.276667
	672.203395	1.278836
	672.397833	1.279480
	672.592257	1.280218
	672.786667	1.279749
	672.981062	1.281888
	673.175444	1.282904
	673.369811	1.283311
	673.564164	1.284917
	673.758503	1.286022
	673.952828	1.285462
	674.147139	1.285636
	674.341435	1.286931
	674.535718	1.287840
	674.729986	1.287526
	674.924240	1.287791
	675.118480	1.288988
	675.312706	1.288971
	675.506918	1.290018
	675.701116	1.291149
	675.895299	1.290539
	676.089469	1.290962
	676.283624	1.291093
	676.477765	1.291253
	676.671892	1.290675
	676.866005	1.291525
	677.060103	1.290874
	677.254188	1.292647
	677.448258	1.293239
	677.642315	1.293892
	677.836357	1.294094
	678.030385	1.295288
	678.224398	1.297029
	678.418398	1.299641
	678.612384	1.299206
	678.806355	1.300228
	679.000312	1.300732
	679.194255	1.301839
	679.388184	1.302499
	679.582099	1.304254
	679.776000	1.305545
	679.969886	1.303107
	680.163758	1.303269
	680.357617	1.301570
	680.551461	1.301841
	680.745290	1.301429
	680.939106	1.301721
	681.132908	1.299671
	681.326695	1.301507
	681.520468	1.300858
	681.714227	1.299283
	681.907972	1.298482
	682.101703	1.298073
	682.295419	1.296795
	682.489122	1.296120
	682.682810	1.296745
	682.876484	1.297260
	683.070144	1.296948
	683.263790	1.296564
	683.457421	1.296930
	683.651039	1.295415
	683.844642	1.294772
	684.038231	1.292866
	684.231806	1.292354
	684.425367	1.289327
	684.618913	1.288613
	684.812446	1.286760
	685.005964	1.286111
	685.199468	1.284225
	685.392958	1.283814
	685.586433	1.281834
	685.779895	1.280699
	685.973342	1.279510
	686.166775	1.278044
	686.360194	1.276174
	686.553599	1.275213
	686.746990	1.273030
	686.940366	1.271622
	687.133729	1.272127
	687.327077	1.270723
	687.520411	1.269467
	687.713730	1.268866
	687.907036	1.267069
	688.100327	1.265020
	688.293604	1.265362
	688.486867	1.265368
	688.680116	1.264947
	688.873351	1.264427
	689.066571	1.264323
	689.259777	1.263952
	689.452970	1.262648
	689.646147	1.261985
	689.839311	1.261170
	690.032461	1.260042
	690.225596	1.257432
	690.418717	1.256874
	690.611824	1.256179
	690.804917	1.254479
	690.997995	1.254411
	691.191059	1.251788
	691.384110	1.249223
	691.577145	1.246700
	691.770167	1.248071
	691.963175	1.247078
	692.156168	1.245207
	692.349147	1.242765
	692.542112	1.240306
	692.735063	1.237765
	692.927999	1.235958
	693.120922	1.233742
	693.313830	1.231651
	693.506724	1.231402
	693.699603	1.229943
	693.892469	1.229929
	694.085320	1.228451
	694.278157	1.227240
	694.470980	1.224537
	694.663789	1.222696
	694.856583	1.219088
	695.049364	1.217531
	695.242130	1.214948
	695.434881	1.213173
	695.627619	1.212203
	695.820342	1.209543
	696.013052	1.206982
	696.205747	1.207254
	696.398427	1.204141
	696.591094	1.202400
	696.783746	1.200662
	696.976384	1.199854
	697.169008	1.197153
	697.361618	1.194962
	697.554213	1.194785
	697.746795	1.193516
	697.939362	1.192616
	698.131914	1.191265
	698.324453	1.189185
	698.516977	1.187768
	698.709487	1.187012
	698.901983	1.185478
	699.094465	1.183842
	699.286932	1.180677
	699.479386	1.179077
	699.671825	1.179229
	699.864249	1.177884
	700.056660	1.175912
	700.249056	1.174644
	700.441438	1.172590
	700.633806	1.172336
	700.826160	1.170636
	701.018499	1.169071
	701.210824	1.167946
	701.403135	1.166148
	701.595432	1.165679
	701.787714	1.163352
	701.979982	1.162294
	702.172236	1.162286
	702.364476	1.161458
	702.556702	1.160175
	702.748913	1.157791
	702.941110	1.157178
	703.133293	1.154620
	703.325461	1.151815
	703.517615	1.147553
	703.709755	1.144974
	703.901881	1.143205
	704.093993	1.141084
	704.286090	1.139673
	704.478173	1.139291
	704.670242	1.138699
	704.862296	1.137463
	705.054337	1.136029
	705.246363	1.135320
	705.438375	1.133940
	705.630372	1.131965
	705.822356	1.132921
	706.014325	1.131040
	706.206279	1.129436
	706.398220	1.128836
	706.590146	1.128607
	706.782058	1.128055
	706.973956	1.127454
	707.165840	1.125825
	707.357709	1.124333
	707.549564	1.125057
	707.741405	1.124351
	707.933231	1.124076
	708.125043	1.125146
	708.316841	1.124322
	708.508625	1.123800
	708.700395	1.122717
	708.892150	1.121651
	709.083891	1.120944
	709.275617	1.119487
	709.467330	1.117126
	709.659028	1.115570
	709.850712	1.112876
	710.042381	1.112486
	710.234037	1.111401
	710.425678	1.110665
	710.617305	1.108246
	710.808917	1.106031
	711.000515	1.105772
	711.192099	1.104508
	711.383669	1.102080
	711.575225	1.100322
	711.766766	1.099026
	711.958293	1.097783
	712.149805	1.095223
	712.341304	1.094469
	712.532788	1.092730
	712.724258	1.092709
	712.915713	1.091029
	713.107154	1.091519
	713.298581	1.090132
	713.489994	1.089846
	713.681392	1.088751
	713.872776	1.086646
	714.064146	1.084528
	714.255502	1.082715
	714.446843	1.081750
	714.638170	1.078745
	714.829483	1.076132
	715.020781	1.075822
	715.212065	1.075135
	715.403335	1.073288
	715.594591	1.072894
	715.785832	1.071236
	715.977059	1.070330
	716.168272	1.069527
	716.359470	1.069044
	716.550654	1.068884
	716.741824	1.068605
	716.932979	1.067102
	717.124121	1.067762
	717.315247	1.067288
	717.506360	1.066670
	717.697458	1.067020
	717.888542	1.066891
	718.079612	1.066617
	718.270668	1.066489
	718.461709	1.065247
	718.652736	1.065370
	718.843748	1.066320
	719.034746	1.064172
	719.225730	1.062738
	719.416700	1.061007
	719.607655	1.060500
	719.798596	1.059436
	719.989523	1.058826
	720.180435	1.057641
	720.371333	1.056859
	720.562217	1.056375
	720.753087	1.055159
	720.943942	1.053713
	721.134783	1.053112
	721.325609	1.050511
	721.516422	1.050677
	721.707219	1.048750
	721.898003	1.048727
	722.088772	1.046505
	722.279527	1.044689
	722.470268	1.043820
	722.660994	1.042089
	722.851707	1.041549
	723.042404	1.040819
	723.233088	1.040670
	723.423757	1.040757
	723.614412	1.039883
	723.805052	1.041083
	723.995678	1.039522
	724.186290	1.039196
	724.376887	1.038135
	724.567471	1.038439
	724.758039	1.036431
	724.948594	1.035878
	725.139134	1.035276
	725.329660	1.034141
	725.520172	1.033188
	725.710669	1.032823
	725.901152	1.032182
	726.091620	1.031306
	726.282075	1.030865
	726.472514	1.030775
	726.662940	1.028826
	726.853351	1.028537
	727.043748	1.028350
	727.234131	1.027513
	727.424499	1.028615
	727.614853	1.027912
	727.805193	1.026422
	727.995518	1.027273
	728.185829	1.026568
	728.376125	1.026758
	728.566408	1.026575
	728.756675	1.025445
	728.946929	1.025812
	729.137168	1.024081
	729.327393	1.022859
	729.517604	1.023067
	729.707800	1.023166
	729.897982	1.023539
	730.088149	1.023307
	730.278302	1.021826
	730.468441	1.020431
	730.658566	1.021836
	730.848676	1.022519
	731.038771	1.024679
	731.228853	1.025010
	731.418920	1.022918
	731.608973	1.021597
	731.799011	1.020020
	731.989035	1.019532
	732.179045	1.018339
	732.369040	1.018403
	732.559021	1.018463
	732.748988	1.018454
	732.938940	1.018922
	733.128878	1.017531
	733.318801	1.018485
	733.508711	1.018073
	733.698605	1.016352
	733.888486	1.015659
	734.078352	1.015651
	734.268204	1.015736
	734.458041	1.015384
	734.647864	1.015576
	734.837673	1.015316
	735.027467	1.014521
	735.217247	1.013874
	735.407013	1.013930
	735.596764	1.013889
	735.786501	1.013041
	735.976223	1.013426
	736.165932	1.013149
	736.355625	1.013828
	736.545305	1.012633
	736.734970	1.010964
	736.924620	1.010140
	737.114257	1.008720
	737.303879	1.007193
	737.493486	1.006723
	737.683079	1.004065
	737.872658	1.002979
	738.062222	1.001567
	738.251772	1.001669
	738.441308	1.000886
	738.630829	1.000508
	738.820336	0.999237
	739.009829	0.997295
	739.199307	0.996988
	739.388771	0.997599
	739.578220	0.997585
	739.767655	0.996851
	739.957076	0.995946
	740.146482	0.995664
	740.335874	0.994887
	740.525251	0.995727
	740.714615	0.995061
	740.903963	0.995587
	741.093298	0.995187
	741.282618	0.993676
	741.471923	0.991921
	741.661214	0.992513
	741.850491	0.993280
	742.039753	0.993681
	742.229001	0.993388
	742.418235	0.991688
	742.607454	0.990164
	742.796659	0.988221
	742.985849	0.988979
	743.175025	0.989750
	743.364187	0.991415
	743.553334	0.990552
	743.742467	0.991517
	743.931586	0.990512
	744.120690	0.990068
	744.309779	0.991073
	744.498855	0.990233
	744.687916	0.992471
	744.876962	0.990822
	745.065994	0.989794
	745.255012	0.989247
	745.444015	0.989301
	745.633004	0.989438
	745.821978	0.990439
	746.010938	0.989991
	746.199884	0.989167
	746.388815	0.986635
	746.577732	0.986512
	746.766634	0.987519
	746.955522	0.986163
	747.144396	0.986447
	747.333255	0.986400
	747.522100	0.984583
	747.710930	0.983644
	747.899746	0.982978
	748.088548	0.982864
	748.277335	0.983224
	748.466108	0.983890
	748.654866	0.983831
	748.843610	0.982733
	749.032339	0.982056
	749.221054	0.982631
	749.409755	0.982560
	749.598441	0.983370
	749.787113	0.983195
	749.975770	0.983109
	750.164413	0.981984
	750.353042	0.981842
[truncated: 1,648 more rows]
