# Supplementary material for: Metasurface analogues of molecular diastereomers from hierarchical multiscale chiral interactions with biomolecules
Source: Nat Commun. 2026 Apr 22;17:5541. doi: 10.1038/s41467-026-72200-6 (PMC13287669; doi:10.1038/s41467-026-72200-6)
Supplement: Supplementary file 3 — Supplementary Data 1 (Raw data) [file 41467_2026_72200_MOESM3_ESM.zip › Raw_Data/Reflectivity/Antistrept_strept_sequence/Strept_Incubating/Ref_ARRAY3_LH_0_3.txt]

	345.453658	0.998526
	345.669646	0.998285
	345.885622	0.998021
	346.101585	0.997731
	346.317535	0.997413
	346.533471	0.997063
	346.749395	0.996679
	346.965306	0.996256
	347.181204	0.995793
	347.397089	0.995286
	347.612961	0.994734
	347.828820	0.994137
	348.044666	0.993499
	348.260499	0.992826
	348.476319	0.992134
	348.692126	0.991442
	348.907920	0.990784
	349.123701	0.990201
	349.339469	0.989748
	349.555224	0.989480
	349.770966	0.989454
	349.986695	0.989706
	350.202412	0.990249
	350.418115	0.991063
	350.633805	0.992095
	350.849482	0.993277
	351.065147	0.994531
	351.280798	0.995791
	351.496436	0.997005
	351.712062	0.998139
	351.927674	0.999175
	352.143273	1.000759
	352.358860	1.000438
	352.574433	0.999731
	352.789993	1.002144
	353.005541	1.002360
	353.221075	1.002216
	353.436597	1.000669
	353.652105	1.001804
	353.867600	1.002586
	354.083083	1.004444
	354.298552	1.006128
	354.514009	1.007653
	354.729452	1.010611
	354.944883	1.011986
	355.160300	1.012654
	355.375705	1.012899
	355.591096	1.013759
	355.806474	1.013412
	356.021840	1.013343
	356.237192	1.017147
	356.452532	1.017537
	356.667858	1.017554
	356.883172	1.017436
	357.098472	1.018539
	357.313760	1.017819
	357.529034	1.018481
	357.744295	1.019562
	357.959544	1.019369
	358.174779	1.017582
	358.390002	1.017932
	358.605211	1.017959
	358.820407	1.019021
	359.035591	1.016738
	359.250761	1.015979
	359.465919	1.015992
	359.681063	1.013058
	359.896194	1.009708
	360.111313	1.008542
	360.326418	1.005218
	360.541510	1.006498
	360.756589	1.005884
	360.971656	1.004751
	361.186709	1.005196
	361.401749	1.003178
	361.616776	1.005306
	361.831790	1.004494
	362.046792	1.003869
	362.261780	1.002268
	362.476755	1.005497
	362.691717	1.004504
	362.906666	1.003383
	363.121602	1.005097
	363.336525	1.005522
	363.551435	1.006059
	363.766332	1.006394
	363.981216	1.005203
	364.196087	1.005510
	364.410945	1.003295
	364.625790	1.000759
	364.840621	0.998963
	365.055440	1.000069
	365.270246	1.000644
	365.485039	1.002540
	365.699818	1.002288
	365.914585	1.000739
	366.129339	1.000306
	366.344079	1.001665
	366.558807	1.004240
	366.773521	1.004711
	366.988223	1.007487
	367.202911	1.009331
	367.417587	1.007912
	367.632249	1.006325
	367.846898	1.006060
	368.061535	1.006800
	368.276158	1.004811
	368.490768	1.006564
	368.705365	1.005619
	368.919949	1.007246
	369.134521	1.007793
	369.349079	1.005830
	369.563624	1.005050
	369.778155	1.005038
	369.992674	1.004331
	370.207180	1.005454
	370.421673	1.006965
	370.636153	1.006877
	370.850619	1.005652
	371.065073	1.004811
	371.279514	1.005960
	371.493941	1.004733
	371.708356	1.002718
	371.922757	1.000942
	372.137145	0.999323
	372.351521	0.998102
	372.565883	0.995361
	372.780232	0.995233
	372.994568	0.994652
	373.208891	0.992861
	373.423201	0.995313
	373.637498	0.994826
	373.851782	0.996473
	374.066053	0.998024
	374.280311	0.997853
	374.494556	0.999260
	374.708787	0.999063
	374.923006	0.999057
	375.137211	0.999154
	375.351404	1.001121
	375.565583	1.000864
	375.779750	1.000462
	375.993903	0.998255
	376.208043	0.998315
	376.422170	0.998951
	376.636284	0.996276
	376.850385	0.994945
	377.064473	0.995750
	377.278548	0.994310
	377.492610	0.995320
	377.706658	0.998197
	377.920694	0.999445
	378.134717	0.999927
	378.348726	0.999978
	378.562722	0.996959
	378.776706	0.997113
	378.990676	0.998382
	379.204633	0.999624
	379.418577	1.001540
	379.632508	1.001474
	379.846426	1.003249
	380.060331	1.001459
	380.274223	1.001477
	380.488101	1.003454
	380.701967	1.005327
	380.915819	1.004845
	381.129659	1.003955
	381.343485	1.004275
	381.557298	1.003747
	381.771098	1.004500
	381.984886	1.002932
	382.198659	1.003167
	382.412420	1.002536
	382.626168	1.002886
	382.839903	1.004349
	383.053624	1.003592
	383.267333	1.003231
	383.481028	1.003079
	383.694711	1.001411
	383.908380	1.002005
	384.122036	1.001327
	384.335679	0.998455
	384.549309	0.997713
	384.762926	0.996620
	384.976530	0.995467
	385.190120	0.994612
	385.403698	0.995364
	385.617262	0.997857
	385.830814	0.997855
	386.044352	0.998346
	386.257877	0.999396
	386.471389	0.998954
	386.684888	0.998889
	386.898374	0.995666
	387.111847	0.996047
	387.325306	0.997402
	387.538753	0.997330
	387.752186	0.996970
	387.965606	0.997168
	388.179014	0.997839
	388.392408	0.997521
	388.605789	0.996438
	388.819156	0.995464
	389.032511	0.996698
	389.245853	0.996380
	389.459181	0.997112
	389.672497	0.997297
	389.885799	0.998974
	390.099088	0.997164
	390.312364	0.998214
	390.525627	0.998093
	390.738877	0.998171
	390.952114	1.000172
	391.165337	1.000885
	391.378548	1.001179
	391.591745	1.003138
	391.804929	1.003368
	392.018100	1.002146
	392.231258	1.001992
	392.444403	1.002039
	392.657535	1.002093
	392.870653	1.003124
	393.083759	1.006329
	393.296851	1.006338
	393.509930	1.007844
	393.722996	1.007807
	393.936049	1.007849
	394.149089	1.010161
	394.362116	1.012614
	394.575129	1.013355
	394.788130	1.012842
	395.001117	1.011679
	395.214091	1.012629
	395.427052	1.012715
	395.640000	1.012217
	395.852935	1.010630
	396.065857	1.010996
	396.278765	1.010160
	396.491660	1.008877
	396.704543	1.010200
	396.917412	1.009086
	397.130268	1.008234
	397.343110	1.010466
	397.555940	1.009454
	397.768757	1.010790
	397.981560	1.009566
	398.194350	1.010288
	398.407127	1.008189
	398.619891	1.006811
	398.832642	1.006017
	399.045380	1.004734
	399.258104	1.001908
	399.470815	1.000762
	399.683514	1.000535
	399.896199	1.002850
	400.108870	1.002511
	400.321529	1.000162
	400.534175	1.000453
	400.746807	0.999839
	400.959427	0.998500
	401.172033	0.995945
	401.384626	0.995219
	401.597205	0.992635
	401.809772	0.993272
	402.022326	0.993207
	402.234866	0.992954
	402.447393	0.992133
	402.659907	0.990584
	402.872408	0.990075
	403.084896	0.991595
	403.297370	0.991097
	403.509832	0.991560
	403.722280	0.991198
	403.934715	0.990634
	404.147137	0.990303
	404.359546	0.990075
	404.571941	0.992056
	404.784323	0.994379
	404.996693	0.995301
	405.209049	0.998213
	405.421392	0.998427
	405.633721	1.001182
	405.846038	1.002710
	406.058341	1.003884
	406.270632	1.003956
	406.482909	1.004502
	406.695172	1.005947
	406.907423	1.007071
	407.119661	1.003768
	407.331885	1.002527
	407.544096	1.001543
	407.756294	1.003321
	407.968479	1.003398
	408.180651	1.003253
	408.392809	1.002921
	408.604954	1.003218
	408.817086	1.002602
	409.029205	1.003467
	409.241311	1.005534
	409.453404	1.007537
	409.665483	1.006703
	409.877549	1.004448
	410.089602	1.004200
	410.301642	1.002058
	410.513669	1.002520
	410.725682	1.000822
	410.937682	1.000937
	411.149669	0.999930
	411.361643	1.001412
	411.573604	1.001260
	411.785551	1.001364
	411.997486	1.000841
	412.209407	1.002712
	412.421315	1.003917
	412.633210	1.004360
	412.845091	1.004978
	413.056959	1.004972
	413.268815	1.005350
	413.480657	1.004285
	413.692485	1.003443
	413.904301	1.002939
	414.116103	1.003358
	414.327892	1.002925
	414.539668	1.003314
	414.751431	1.002153
	414.963181	1.001277
	415.174917	1.000867
	415.386640	1.000209
	415.598350	1.002006
	415.810047	1.002255
	416.021730	1.002691
	416.233401	1.003477
	416.445058	1.004155
	416.656702	1.003153
	416.868332	1.002368
	417.079950	1.003224
	417.291554	1.004586
	417.503145	1.003414
	417.714723	1.002137
	417.926288	1.002713
	418.137839	1.001987
	418.349377	1.003455
	418.560903	1.001562
	418.772414	0.999986
	418.983913	0.998797
	419.195398	0.999281
	419.406870	0.997566
	419.618329	0.995381
	419.829775	0.995677
	420.041208	0.996135
	420.252627	0.995503
	420.464033	0.996103
	420.675426	0.994515
	420.886805	0.995378
	421.098172	0.995173
	421.309525	0.994918
	421.520865	0.996508
	421.732192	0.997335
	421.943505	0.996985
	422.154805	0.995536
	422.366092	0.993422
	422.577366	0.991781
	422.788627	0.993177
	422.999874	0.992792
	423.211108	0.992865
	423.422329	0.993932
	423.633537	0.994431
	423.844731	0.996696
	424.055913	0.998015
	424.267081	0.998072
	424.478235	0.996872
	424.689377	0.996841
	424.900505	0.997198
	425.111620	0.998295
	425.322722	0.997722
	425.533811	0.995913
	425.744886	0.997787
	425.955948	0.996343
	426.166997	0.995155
	426.378032	0.994852
	426.589055	0.993003
	426.800064	0.993616
	427.011060	0.995350
	427.222042	0.995710
	427.433012	0.995628
	427.643968	0.996303
	427.854911	0.997043
	428.065840	0.995548
	428.276757	0.995025
	428.487660	0.994260
	428.698550	0.994429
	428.909427	0.995677
	429.120290	0.996055
	429.331140	0.996104
	429.541977	0.997395
	429.752801	0.997268
	429.963611	0.996104
	430.174408	0.993981
	430.385192	0.994061
	430.595963	0.993576
	430.806720	0.991788
	431.017464	0.990780
	431.228195	0.990239
	431.438913	0.991004
	431.649617	0.993369
	431.860308	0.993439
	432.070986	0.993159
	432.281650	0.994755
	432.492302	0.996296
	432.702940	0.994700
	432.913565	0.996196
	433.124176	0.996341
	433.334774	0.997132
	433.545359	0.997618
	433.755931	0.997334
	433.966489	0.997262
	434.177035	0.999386
	434.387567	0.996898
	434.598085	0.997608
	434.808591	0.998544
	435.019083	0.998233
	435.229562	1.000522
	435.440027	1.001244
	435.650479	1.002391
	435.860918	1.002941
	436.071344	1.004107
	436.281757	1.004281
	436.492156	1.003740
	436.702542	1.001131
	436.912914	1.000516
	437.123274	1.000675
	437.333620	1.002245
	437.543953	1.001112
	437.754272	1.001626
	437.964578	1.000428
	438.174871	1.001168
	438.385151	1.002054
	438.595417	1.000771
	438.805670	1.001968
	439.015910	1.002607
	439.226137	1.001950
	439.436350	1.001953
	439.646550	1.001485
	439.856737	1.001433
	440.066910	0.999476
	440.277070	1.000058
	440.487217	0.997673
	440.697351	0.997212
	440.907471	0.999321
	441.117578	0.999774
	441.327671	1.001934
	441.537752	1.000544
	441.747819	0.996251
	441.957873	0.993419
	442.167913	0.991335
	442.377940	0.990057
	442.587954	0.990124
	442.797955	0.989720
	443.007942	0.989363
	443.217916	0.988132
	443.427877	0.987963
	443.637824	0.989564
	443.847758	0.989190
	444.057679	0.988464
	444.267586	0.989654
	444.477481	0.989091
	444.687361	0.988970
	444.897229	0.989785
	445.107083	0.989372
	445.316924	0.989089
	445.526752	0.989381
	445.736566	0.988019
	445.946367	0.989037
	446.156155	0.990040
	446.365929	0.991183
	446.575690	0.992693
	446.785438	0.992372
	446.995173	0.991543
	447.204894	0.993327
	447.414602	0.993583
	447.624296	0.993478
	447.833977	0.995190
	448.043645	0.993967
	448.253300	0.993292
	448.462941	0.993071
	448.672569	0.993442
	448.882184	0.992749
	449.091785	0.992764
	449.301373	0.992912
	449.510948	0.993098
	449.720509	0.993849
	449.930057	0.994888
	450.139592	0.994476
	450.349113	0.994123
	450.558621	0.993854
	450.768116	0.995042
	450.977597	0.995418
	451.187066	0.996750
	451.396520	0.997463
	451.605962	0.995685
	451.815390	0.995507
	452.024805	0.996256
	452.234206	0.997915
	452.443594	0.999195
	452.652969	0.996861
	452.862330	0.996860
	453.071678	0.996203
	453.281013	0.995904
	453.490335	0.993583
	453.699643	0.991580
	453.908938	0.990965
	454.118219	0.989040
	454.327487	0.988010
	454.536742	0.989140
	454.745983	0.992394
	454.955211	0.992136
	455.164426	0.992766
	455.373627	0.992889
	455.582815	0.993593
	455.791990	0.993613
	456.001152	0.992725
	456.210300	0.994024
	456.419434	0.993930
	456.628556	0.996103
	456.837664	0.996319
	457.046758	0.995830
	457.255839	0.995895
	457.464907	0.996588
	457.673962	0.996546
	457.883003	0.998210
	458.092031	0.998449
	458.301046	0.999075
	458.510047	1.000048
	458.719035	0.999659
	458.928009	0.999514
	459.136970	0.998479
	459.345918	0.996787
	459.554852	0.997992
	459.763774	0.998508
	459.972681	0.998669
	460.181576	0.998203
	460.390457	0.998257
	460.599324	0.996538
	460.808178	0.994590
	461.017019	0.993175
	461.225847	0.992906
	461.434661	0.991259
	461.643462	0.991720
	461.852249	0.992259
	462.061023	0.991628
	462.269784	0.993035
	462.478531	0.994339
	462.687265	0.993344
	462.895986	0.994350
	463.104693	0.994958
	463.313387	0.995477
	463.522068	0.995318
	463.730735	0.996041
	463.939389	0.994901
	464.148029	0.994841
	464.356656	0.996171
	464.565270	0.996707
	464.773870	0.994125
	464.982457	0.993420
	465.191030	0.990081
	465.399591	0.988932
	465.608137	0.988592
	465.816671	0.986862
	466.025191	0.986661
	466.233697	0.987694
	466.442191	0.989602
	466.650671	0.990050
	466.859137	0.990863
	467.067590	0.990646
	467.276030	0.993467
	467.484456	0.992449
	467.692869	0.993710
	467.901269	0.993646
	468.109655	0.993498
	468.318028	0.990544
	468.526387	0.989509
	468.734733	0.991876
	468.943066	0.990385
	469.151385	0.989604
	469.359691	0.987787
	469.567984	0.987900
	469.776263	0.988910
	469.984528	0.989117
	470.192781	0.987897
	470.401020	0.987747
	470.609245	0.986490
	470.817457	0.985846
	471.025656	0.985960
	471.233841	0.985741
	471.442013	0.986412
	471.650172	0.984215
	471.858317	0.985052
	472.066448	0.982320
	472.274567	0.980147
	472.482672	0.980651
	472.690763	0.979027
	472.898841	0.980074
	473.106906	0.978897
	473.314957	0.978629
	473.522995	0.978164
	473.731020	0.979447
	473.939031	0.980424
	474.147029	0.981805
	474.355013	0.983512
	474.562984	0.983301
	474.770941	0.985931
	474.978885	0.986074
	475.186816	0.986202
	475.394733	0.986946
	475.602637	0.987494
	475.810527	0.989411
	476.018404	0.989533
	476.226268	0.991068
	476.434118	0.991312
	476.641955	0.992984
	476.849778	0.991833
	477.057588	0.992121
	477.265385	0.989721
	477.473168	0.990544
	477.680937	0.991044
	477.888694	0.991902
	478.096436	0.991472
	478.304166	0.991917
	478.511882	0.994659
	478.719584	0.995557
	478.927274	0.995928
	479.134949	0.996871
	479.342612	0.997051
	479.550260	0.994679
	479.757896	0.996350
	479.965518	0.994098
	480.173126	0.993359
	480.380722	0.990908
	480.588303	0.990064
	480.795872	0.989680
	481.003426	0.989703
	481.210968	0.989751
	481.418496	0.988585
	481.626010	0.988406
	481.833511	0.987498
	482.040999	0.986148
	482.248473	0.985412
	482.455934	0.982411
	482.663382	0.981056
	482.870816	0.980824
	483.078236	0.981877
	483.285643	0.979373
	483.493037	0.978338
	483.700417	0.976338
	483.907784	0.974817
	484.115137	0.971497
	484.322477	0.972575
	484.529803	0.970551
	484.737116	0.972417
	484.944416	0.972429
	485.151702	0.970820
	485.358975	0.970474
	485.566234	0.968774
	485.773479	0.969268
	485.980712	0.968908
	486.187931	0.970295
	486.395136	0.971183
	486.602328	0.971929
	486.809506	0.973839
	487.016671	0.973182
	487.223823	0.972929
	487.430961	0.973015
	487.638086	0.974072
	487.845197	0.972374
	488.052295	0.973456
	488.259379	0.972405
	488.466450	0.970688
	488.673507	0.971605
	488.880551	0.970651
	489.087582	0.969653
	489.294599	0.969335
	489.501602	0.970161
	489.708592	0.969636
	489.915569	0.970244
	490.122532	0.970697
	490.329482	0.969719
	490.536418	0.970288
	490.743341	0.970490
	490.950250	0.970898
	491.157146	0.968863
	491.364029	0.969776
	491.570897	0.970589
	491.777753	0.968270
	491.984595	0.966935
	492.191423	0.967514
	492.398238	0.965043
	492.605040	0.964704
	492.811828	0.965207
	493.018603	0.964484
	493.225364	0.964059
	493.432111	0.963573
	493.638846	0.963249
	493.845566	0.963353
	494.052274	0.964252
	494.258967	0.961838
	494.465648	0.961228
	494.672314	0.962023
	494.878968	0.961845
	495.085608	0.962209
	495.292234	0.961955
	495.498847	0.961927
	495.705446	0.959655
	495.912032	0.961479
	496.118605	0.961312
	496.325164	0.962405
	496.531709	0.963386
	496.738241	0.964053
	496.944759	0.962176
	497.151264	0.962432
	497.357756	0.961886
	497.564234	0.962417
	497.770698	0.961736
	497.977149	0.963048
	498.183587	0.962522
	498.390011	0.961337
	498.596422	0.960577
	498.802819	0.961493
	499.009202	0.962621
	499.215572	0.961869
	499.421929	0.961021
	499.628272	0.960728
	499.834602	0.961673
	500.040918	0.960644
	500.247220	0.959345
	500.453509	0.960606
	500.659785	0.958330
	500.866047	0.956842
	501.072296	0.957695
	501.278531	0.958103
	501.484752	0.958134
	501.690960	0.958302
	501.897155	0.957137
	502.103336	0.956096
	502.309504	0.955572
	502.515658	0.953833
	502.721798	0.952711
	502.927925	0.952756
	503.134039	0.952022
	503.340139	0.953099
	503.546225	0.953358
	503.752298	0.953601
	503.958358	0.952578
	504.164404	0.951484
	504.370436	0.952544
	504.576455	0.951948
	504.782461	0.951583
	504.988453	0.951958
	505.194431	0.953218
	505.400396	0.952413
	505.606347	0.954421
	505.812285	0.953555
	506.018209	0.953988
	506.224120	0.954412
	506.430017	0.954578
	506.635901	0.952497
	506.841771	0.954149
	507.047628	0.954077
	507.253471	0.952077
	507.459301	0.952043
	507.665117	0.951967
	507.870920	0.952794
	508.076709	0.952678
	508.282484	0.953697
	508.488247	0.952807
	508.693995	0.952088
	508.899730	0.951131
	509.105451	0.949793
	509.311159	0.949431
	509.516854	0.949785
	509.722535	0.950270
	509.928202	0.948874
	510.133856	0.948650
	510.339496	0.949510
	510.545123	0.949157
	510.750736	0.949291
	510.956336	0.950967
	511.161922	0.952241
	511.367494	0.952052
	511.573053	0.951068
	511.778599	0.951331
	511.984131	0.951200
	512.189649	0.951104
	512.395154	0.949646
	512.600645	0.948379
	512.806123	0.948390
	513.011587	0.947852
	513.217038	0.948782
	513.422475	0.949759
	513.627899	0.949997
	513.833309	0.948882
	514.038705	0.949388
	514.244088	0.949121
	514.449458	0.950016
	514.654814	0.950023
	514.860156	0.950503
	515.065485	0.952203
	515.270800	0.954004
	515.476102	0.955366
	515.681390	0.955202
	515.886664	0.955621
	516.091925	0.954110
	516.297173	0.954186
	516.502407	0.953809
	516.707627	0.953192
	516.912834	0.952021
	517.118027	0.952013
	517.323207	0.951973
	517.528373	0.952710
	517.733525	0.953929
	517.938664	0.954381
	518.143790	0.953995
	518.348901	0.955462
	518.554000	0.953567
	518.759084	0.953352
	518.964156	0.953571
	519.169213	0.954593
	519.374257	0.952148
	519.579288	0.950436
	519.784305	0.950082
	519.989308	0.948613
	520.194298	0.948122
	520.399274	0.947658
	520.604236	0.947957
	520.809185	0.948267
	521.014121	0.946682
	521.219043	0.947899
	521.423951	0.947166
	521.628846	0.947177
	521.833727	0.948369
	522.038595	0.948665
	522.243449	0.946545
	522.448289	0.948314
	522.653116	0.948600
	522.857929	0.946907
	523.062729	0.947465
	523.267515	0.946925
	523.472287	0.945446
	523.677046	0.945192
	523.881792	0.944850
	524.086524	0.945478
	524.291242	0.944117
	524.495946	0.944161
	524.700637	0.944095
	524.905315	0.944061
	525.109979	0.944970
	525.314629	0.945622
	525.519266	0.945374
	525.723889	0.947173
	525.928498	0.947238
	526.133094	0.946753
	526.337677	0.947090
	526.542245	0.948523
	526.746800	0.947883
	526.951342	0.948247
	527.155870	0.948085
	527.360384	0.946688
	527.564885	0.947541
	527.769372	0.946199
	527.973846	0.943769
	528.178306	0.943150
	528.382752	0.941631
	528.587185	0.941962
	528.791604	0.940957
	528.996010	0.940548
	529.200402	0.941322
	529.404780	0.941498
	529.609145	0.942426
	529.813496	0.942625
	530.017833	0.943414
	530.222157	0.942859
	530.426468	0.942766
	530.630764	0.941887
	530.835048	0.940599
	531.039317	0.940192
	531.243573	0.940808
	531.447815	0.940487
	531.652044	0.939318
	531.856259	0.939826
	532.060461	0.940307
	532.264648	0.940635
	532.468823	0.942363
	532.672983	0.942838
	532.877130	0.943584
	533.081264	0.944000
	533.285383	0.942551
	533.489490	0.943976
	533.693582	0.944660
	533.897661	0.946672
	534.101726	0.945332
	534.305778	0.944032
	534.509816	0.943728
	534.713841	0.943647
	534.917851	0.943081
	535.121849	0.943069
	535.325832	0.944194
	535.529802	0.943291
	535.733759	0.944257
	535.937701	0.945335
	536.141630	0.945922
	536.345546	0.945906
	536.549448	0.945730
	536.753336	0.946779
	536.957210	0.945979
	537.161071	0.946548
	537.364919	0.946040
	537.568752	0.945570
	537.772572	0.944594
	537.976379	0.944582
	538.180172	0.942728
	538.383951	0.943853
	538.587716	0.944093
	538.791468	0.944764
	538.995206	0.943142
	539.198931	0.943115
	539.402642	0.942385
	539.606339	0.943978
	539.810023	0.943195
	540.013693	0.943029
	540.217349	0.942888
	540.420992	0.942984
	540.624621	0.943269
	540.828237	0.942247
	541.031839	0.943740
	541.235427	0.943587
	541.439001	0.943024
	541.642562	0.942982
	541.846109	0.943086
	542.049643	0.943315
	542.253163	0.944338
	542.456669	0.944190
	542.660162	0.943579
	542.863641	0.943843
	543.067106	0.944594
	543.270558	0.944742
	543.473996	0.946083
	543.677420	0.946588
	543.880831	0.946458
	544.084228	0.946623
	544.287612	0.946460
	544.490981	0.947897
	544.694338	0.949304
	544.897680	0.949119
	545.101009	0.949374
	545.304324	0.949830
	545.507625	0.949516
	545.710913	0.950810
	545.914187	0.950390
	546.117448	0.949705
	546.320695	0.948812
	546.523928	0.950526
	546.727147	0.950903
	546.930353	0.950427
	547.133546	0.952092
	547.336724	0.951585
	547.539889	0.951126
	547.743040	0.950871
	547.946178	0.950599
	548.149301	0.951151
	548.352412	0.950260
	548.555508	0.949137
	548.758591	0.949566
	548.961660	0.949442
	549.164716	0.949438
	549.367757	0.949518
	549.570785	0.948889
	549.773800	0.950486
	549.976801	0.950866
	550.179788	0.951045
	550.382761	0.951719
	550.585721	0.953806
	550.788667	0.954547
	550.991599	0.954760
	551.194518	0.955489
	551.397423	0.957339
	551.600315	0.957568
	551.803192	0.958209
	552.006056	0.957535
	552.208906	0.959160
	552.411743	0.958171
	552.614566	0.957916
	552.817375	0.957919
	553.020171	0.957540
	553.222953	0.959735
	553.425721	0.958289
	553.628475	0.959274
	553.831216	0.959657
	554.033943	0.959114
	554.236657	0.959547
	554.439356	0.958849
	554.642042	0.957452
	554.844715	0.958417
	555.047373	0.958562
	555.250018	0.958745
	555.452650	0.958825
	555.655267	0.959269
	555.857871	0.960210
	556.060461	0.958692
	556.263038	0.959760
	556.465600	0.959722
	556.668150	0.960108
	556.870685	0.959758
	557.073207	0.958637
	557.275715	0.959162
	557.478209	0.959345
	557.680689	0.958789
	557.883156	0.959595
	558.085609	0.958871
	558.288049	0.959837
	558.490475	0.959363
	558.692887	0.959564
	558.895285	0.958813
	559.097670	0.959004
	559.300040	0.959915
	559.502398	0.959803
	559.704741	0.961223
	559.907071	0.960497
	560.109387	0.961547
	560.311689	0.962565
	560.513978	0.961990
	560.716253	0.962956
	560.918514	0.965067
	561.120762	0.964825
	561.322995	0.966101
	561.525215	0.967253
	561.727422	0.968188
	561.929614	0.969063
	562.131793	0.969750
	562.333958	0.971284
	562.536110	0.974893
	562.738248	0.977274
	562.940372	0.978439
	563.142482	0.978499
	563.344578	0.979754
	563.546661	0.980006
	563.748730	0.978298
	563.950786	0.979637
	564.152827	0.980914
	564.354855	0.981334
	564.556870	0.981691
	564.758870	0.982313
	564.960857	0.982585
	565.162830	0.982585
	565.364789	0.983193
	565.566735	0.982102
	565.768666	0.982746
	565.970584	0.982309
	566.172489	0.982410
	566.374379	0.981887
	566.576256	0.981362
	566.778119	0.982536
	566.979969	0.984545
	567.181805	0.986577
	567.383626	0.987584
	567.585435	0.986814
	567.787229	0.986751
	567.989010	0.987778
	568.190777	0.987555
	568.392530	0.988735
	568.594269	0.988863
	568.795995	0.989091
	568.997707	0.989269
	569.199405	0.989445
	569.401090	0.991267
	569.602761	0.991841
	569.804418	0.992823
	570.006061	0.993514
	570.207690	0.994382
	570.409306	0.995617
	570.610908	0.996215
	570.812497	0.998042
	571.014071	0.998607
	571.215632	0.999584
	571.417179	1.000855
	571.618712	1.002462
	571.820232	1.003468
	572.021737	1.004602
	572.223229	1.006655
	572.424707	1.007125
	572.626172	1.007171
	572.827623	1.007948
	573.029060	1.008849
	573.230483	1.008904
	573.431892	1.010991
	573.633288	1.011242
	573.834670	1.011630
	574.036038	1.012571
	574.237392	1.013291
	574.438733	1.012160
	574.640060	1.012802
	574.841373	1.011986
	575.042672	1.011719
	575.243958	1.011914
	575.445230	1.011499
	575.646488	1.013273
	575.847732	1.015969
	576.048962	1.017055
	576.250179	1.017729
	576.451382	1.017539
	576.652571	1.017632
	576.853747	1.017852
	577.054908	1.018366
	577.256056	1.018497
	577.457190	1.019269
	577.658310	1.020013
	577.859417	1.021380
	578.060510	1.021124
	578.261589	1.019600
	578.462654	1.020750
	578.663705	1.021984
	578.864743	1.023608
	579.065767	1.024477
	579.266777	1.024410
	579.467773	1.022620
	579.668755	1.021965
	579.869724	1.023052
	580.070679	1.023845
	580.271620	1.024818
	580.472548	1.026609
	580.673461	1.027937
	580.874361	1.027663
	581.075247	1.028517
	581.276119	1.029788
	581.476978	1.030059
	581.677822	1.030669
	581.878653	1.030260
	582.079470	1.032692
	582.280273	1.033420
	582.481063	1.034013
	582.681838	1.034810
	582.882600	1.036117
	583.083348	1.037290
	583.284083	1.038719
	583.484803	1.039634
	583.685510	1.040147
	583.886203	1.040762
	584.086882	1.042467
	584.287547	1.041465
	584.488199	1.041111
	584.688836	1.042603
	584.889460	1.044043
	585.090070	1.045202
	585.290666	1.045330
	585.491249	1.046057
	585.691818	1.046569
	585.892372	1.047063
	586.092914	1.047401
	586.293441	1.048179
	586.493954	1.048294
	586.694454	1.050343
	586.894940	1.052615
	587.095412	1.053909
	587.295870	1.056084
	587.496314	1.056808
	587.696745	1.058920
	587.897162	1.059714
	588.097565	1.059201
	588.297954	1.060453
	588.498329	1.060760
	588.698691	1.061783
	588.899038	1.061905
	589.099372	1.062316
	589.299692	1.062550
	589.499998	1.062368
	589.700291	1.061231
	589.900569	1.060390
	590.100834	1.059732
	590.301085	1.059210
	590.501322	1.059598
	590.701546	1.057522
	590.901755	1.058486
	591.101951	1.058678
	591.302132	1.058666
	591.502300	1.058936
	591.702455	1.060621
	591.902595	1.062313
	592.102722	1.061869
	592.302834	1.063609
	592.502933	1.061938
	592.703018	1.061379
	592.903089	1.060534
	593.103147	1.061201
	593.303190	1.061571
	593.503220	1.063467
	593.703236	1.064504
	593.903238	1.065361
	594.103226	1.066920
	594.303200	1.066828
	594.503161	1.069235
	594.703108	1.069280
	594.903040	1.070876
	595.102960	1.072178
	595.302865	1.073004
	595.502756	1.074950
	595.702634	1.077210
	595.902497	1.079935
	596.102347	1.081553
	596.302183	1.082068
	596.502005	1.082578
	596.701813	1.083735
	596.901608	1.083534
	597.101388	1.083477
	597.301155	1.084381
	597.500908	1.085853
	597.700647	1.087780
	597.900372	1.089044
	598.100083	1.090726
	598.299781	1.093138
	598.499465	1.094177
	598.699134	1.095392
	598.898790	1.097611
	599.098432	1.098336
	599.298061	1.099304
	599.497675	1.099316
	599.697275	1.099970
	599.896862	1.100235
	600.096435	1.100639
	600.295994	1.100693
	600.495539	1.101101
	600.695070	1.102270
	600.894588	1.101754
	601.094091	1.100594
	601.293581	1.100428
	601.493056	1.099498
	601.692518	1.098186
	601.891966	1.099409
	602.091401	1.098651
	602.290821	1.098429
	602.490227	1.097916
	602.689620	1.098178
	602.888999	1.099892
	603.088363	1.100052
	603.287714	1.100681
	603.487052	1.099464
	603.686375	1.098994
	603.885684	1.098245
	604.084980	1.097178
	604.284261	1.098207
	604.483529	1.097272
	604.682783	1.098881
	604.882023	1.098194
	605.081249	1.098770
	605.280461	1.100692
	605.479660	1.101810
	605.678844	1.101172
	605.878015	1.100507
	606.077172	1.100392
	606.276314	1.100981
	606.475443	1.101032
	606.674558	1.100699
	606.873660	1.101430
	607.072747	1.101236
	607.271820	1.102299
	607.470880	1.102420
	607.669926	1.101812
	607.868957	1.102115
	608.067975	1.100996
	608.266979	1.100406
	608.465969	1.100456
	608.664946	1.102578
	608.863908	1.104045
	609.062857	1.105553
	609.261791	1.107558
	609.460712	1.109282
	609.659619	1.110793
	609.858511	1.111783
	610.057390	1.111972
	610.256256	1.113570
	610.455107	1.112251
	610.653944	1.112563
	610.852767	1.112859
	611.051577	1.113054
	611.250373	1.112468
	611.449154	1.113227
	611.647922	1.113031
	611.846676	1.113241
	612.045416	1.112879
	612.244142	1.112651
	612.442854	1.111725
	612.641553	1.110405
	612.840237	1.109252
	613.038908	1.109055
	613.237564	1.110429
	613.436207	1.109721
	613.634836	1.108996
	613.833451	1.109261
	614.032052	1.108566
	614.230639	1.108687
	614.429212	1.108239
	614.627771	1.108152
	614.826316	1.108544
	615.024848	1.108843
	615.223365	1.109674
	615.421869	1.110552
	615.620358	1.111860
	615.818834	1.112658
	616.017296	1.112809
	616.215744	1.114056
	616.414178	1.114067
	616.612598	1.115229
	616.811004	1.116021
	617.009396	1.117433
	617.207775	1.119746
	617.406139	1.118793
	617.604490	1.119621
	617.802826	1.119992
	618.001149	1.122742
	618.199458	1.125774
	618.397752	1.126790
	618.596033	1.128962
	618.794300	1.129732
	618.992553	1.131005
	619.190792	1.132377
	619.389018	1.133862
	619.587229	1.136709
	619.785426	1.138665
	619.983609	1.142787
	620.181779	1.146359
	620.379934	1.150875
	620.578076	1.151791
	620.776204	1.153101
	620.974317	1.155348
	621.172417	1.158582
	621.370503	1.160469
	621.568575	1.162110
	621.766633	1.163346
	621.964677	1.164941
	622.162707	1.168039
	622.360723	1.169219
	622.558725	1.171828
	622.756714	1.173427
	622.954688	1.176315
	623.152648	1.179522
	623.350595	1.181152
	623.548527	1.182940
	623.746446	1.185962
	623.944350	1.187896
	624.142241	1.191904
	624.340118	1.195067
	624.537981	1.197105
	624.735829	1.199583
	624.933664	1.201774
	625.131485	1.203729
	625.329292	1.204818
	625.527085	1.207232
	625.724864	1.208800
	625.922629	1.211347
	626.120381	1.212952
	626.318118	1.215532
	626.515841	1.217027
	626.713550	1.220314
	626.911246	1.224031
	627.108927	1.225072
	627.306595	1.226535
	627.504248	1.226944
	627.701888	1.228265
	627.899513	1.231574
	628.097125	1.234741
	628.294722	1.236887
	628.492306	1.240273
	628.689876	1.241613
	628.887432	1.244039
	629.084973	1.246884
	629.282501	1.247995
	629.480015	1.251105
	629.677515	1.251866
	629.875001	1.254189
	630.072473	1.255147
	630.269931	1.255848
	630.467375	1.256787
	630.664805	1.257665
	630.862221	1.258564
	631.059623	1.260476
	631.257011	1.263612
	631.454385	1.265792
	631.651746	1.267612
	631.849092	1.272115
	632.046424	1.272447
	632.243742	1.273382
	632.441047	1.273137
	632.638337	1.275681
	632.835613	1.278982
	633.032876	1.280762
	633.230124	1.281324
	633.427358	1.282151
	633.624579	1.284013
	633.821785	1.286422
	634.018978	1.289364
	634.216156	1.289898
	634.413321	1.291370
	634.610471	1.291192
	634.807608	1.292803
	635.004730	1.294074
	635.201839	1.294492
	635.398933	1.296603
	635.596014	1.296587
	635.793081	1.296952
	635.990133	1.298493
	636.187172	1.298155
	636.384196	1.298321
	636.581207	1.298684
	636.778204	1.298424
	636.975186	1.297789
	637.172155	1.296989
	637.369110	1.296802
	637.566050	1.295406
	637.762977	1.295620
	637.959890	1.294029
	638.156788	1.295493
	638.353673	1.294299
	638.550544	1.294222
	638.747400	1.293133
	638.944243	1.291940
	639.141072	1.294058
	639.337886	1.295093
	639.534687	1.295488
	639.731474	1.295527
	639.928246	1.294846
	640.125005	1.293959
	640.321750	1.292214
	640.518480	1.290267
	640.715197	1.289395
	640.911899	1.288236
	641.108588	1.285930
	641.305263	1.284285
	641.501923	1.281823
	641.698570	1.281533
	641.895202	1.280653
	642.091821	1.282008
	642.288426	1.281239
	642.485016	1.280982
	642.681593	1.279428
	642.878155	1.278835
	643.074704	1.277598
	643.271238	1.276725
	643.467759	1.275332
	643.664265	1.275469
	643.860757	1.271530
	644.057236	1.269708
	644.253700	1.269367
	644.450151	1.267948
	644.646587	1.265878
	644.843009	1.262893
	645.039418	1.261020
	645.235812	1.260000
	645.432192	1.258474
	645.628558	1.256763
	645.824911	1.254633
	646.021249	1.251240
	646.217573	1.248624
	646.413883	1.247293
	646.610179	1.246495
	646.806461	1.244599
	647.002729	1.242404
	647.198983	1.239061
	647.395223	1.237004
	647.591449	1.235499
	647.787661	1.233569
	647.983859	1.230578
	648.180043	1.228101
	648.376212	1.224044
	648.572368	1.221597
	648.768510	1.218989
	648.964638	1.216954
	649.160751	1.214249
	649.356851	1.211111
	649.552937	1.208358
	649.749008	1.205524
	649.945066	1.205058
	650.141109	1.200780
	650.337138	1.199281
	650.533154	1.197221
	650.729155	1.196086
	650.925142	1.194961
	651.121116	1.192510
	651.317075	1.190233
	651.513020	1.187034
	651.708951	1.185705
	651.904868	1.182785
	652.100771	1.180467
	652.296660	1.178466
	652.492535	1.178498
	652.688396	1.179035
	652.884242	1.177846
	653.080075	1.178390
	653.275894	1.178529
	653.471699	1.179836
	653.667489	1.179773
	653.863266	1.179647
	654.059028	1.177399
	654.254776	1.175332
	654.450511	1.174876
	654.646231	1.174712
	654.841937	1.174637
	655.037629	1.176606
	655.233308	1.176481
	655.428972	1.177316
	655.624622	1.176476
	655.820258	1.177452
	656.015879	1.178120
	656.211487	1.177162
	656.407081	1.177580
	656.602661	1.178210
	656.798226	1.178660
	656.993778	1.179515
	657.189315	1.178001
	657.384839	1.178754
	657.580348	1.179601
	657.775843	1.180456
	657.971324	1.180969
	658.166791	1.181242
	658.362244	1.179962
	658.557683	1.179933
	658.753108	1.180593
	658.948519	1.180264
	659.143916	1.181248
	659.339298	1.180592
	659.534667	1.181704
	659.730022	1.182074
	659.925362	1.181637
	660.120688	1.182483
	660.316001	1.182017
	660.511299	1.181372
	660.706583	1.180197
	660.901853	1.178752
	661.097109	1.177768
	661.292351	1.178085
	661.487578	1.178670
	661.682792	1.179912
	661.877992	1.179969
	662.073177	1.181310
	662.268349	1.182059
	662.463506	1.183348
	662.658649	1.183869
	662.853779	1.184585
	663.048894	1.185628
	663.243995	1.186993
	663.439081	1.190825
	663.634154	1.191460
	663.829213	1.193901
	664.024258	1.196812
	664.219288	1.201221
	664.414305	1.202408
	664.609307	1.203564
	664.804295	1.205691
	664.999269	1.206636
	665.194229	1.208096
	665.389175	1.209814
	665.584107	1.210751
	665.779025	1.213013
	665.973928	1.214810
	666.168818	1.218071
	666.363693	1.220964
	666.558555	1.223997
	666.753402	1.226619
	666.948235	1.227220
	667.143054	1.229003
	667.337859	1.229250
	667.532650	1.232363
	667.727427	1.235489
	667.922189	1.236591
	668.116938	1.239186
	668.311672	1.241607
	668.506392	1.244352
	668.701098	1.248220
	668.895790	1.249490
	669.090468	1.251679
	669.285132	1.253765
	669.479782	1.254684
	669.674417	1.255123
	669.869039	1.257099
	670.063646	1.260581
	670.258239	1.262521
	670.452819	1.263393
	670.647384	1.263845
	670.841934	1.267842
	671.036471	1.268435
	671.230994	1.270810
	671.425502	1.271232
	671.619997	1.272674
	671.814477	1.273164
	672.008943	1.272238
	672.203395	1.273128
	672.397833	1.272978
	672.592257	1.274099
	672.786667	1.275358
	672.981062	1.275768
	673.175444	1.276631
	673.369811	1.277550
	673.564164	1.278280
	673.758503	1.277738
	673.952828	1.278313
	674.147139	1.279578
	674.341435	1.280471
	674.535718	1.282663
	674.729986	1.281932
	674.924240	1.281876
	675.118480	1.283552
	675.312706	1.283425
	675.506918	1.285585
	675.701116	1.286828
	675.895299	1.286702
	676.089469	1.286084
	676.283624	1.285671
	676.477765	1.285076
	676.671892	1.283861
	676.866005	1.283944
	677.060103	1.284938
	677.254188	1.285092
	677.448258	1.285255
	677.642315	1.285102
	677.836357	1.285732
	678.030385	1.287407
	678.224398	1.286654
	678.418398	1.287080
	678.612384	1.287330
	678.806355	1.289106
	679.000312	1.290025
	679.194255	1.292901
	679.388184	1.291580
	679.582099	1.290158
	679.776000	1.291476
	679.969886	1.292132
	680.163758	1.291805
	680.357617	1.290422
	680.551461	1.288661
	680.745290	1.288143
	680.939106	1.288327
	681.132908	1.289003
	681.326695	1.289884
	681.520468	1.290840
	681.714227	1.290497
	681.907972	1.290993
	682.101703	1.290719
	682.295419	1.292173
	682.489122	1.291234
	682.682810	1.289052
	682.876484	1.288677
	683.070144	1.288125
	683.263790	1.287167
	683.457421	1.284749
	683.651039	1.284427
	683.844642	1.284059
	684.038231	1.282196
	684.231806	1.281386
	684.425367	1.281579
	684.618913	1.279534
	684.812446	1.280259
	685.005964	1.278494
	685.199468	1.278476
	685.392958	1.277631
	685.586433	1.278628
	685.779895	1.276916
	685.973342	1.276188
	686.166775	1.275565
	686.360194	1.273792
	686.553599	1.275703
	686.746990	1.275922
	686.940366	1.275043
	687.133729	1.274135
	687.327077	1.272355
	687.520411	1.269644
	687.713730	1.269055
	687.907036	1.267724
	688.100327	1.266695
	688.293604	1.266674
	688.486867	1.266225
	688.680116	1.265321
	688.873351	1.264733
	689.066571	1.262662
	689.259777	1.264924
	689.452970	1.264371
	689.646147	1.265493
	689.839311	1.263617
	690.032461	1.263841
	690.225596	1.261665
	690.418717	1.262368
	690.611824	1.260172
	690.804917	1.258706
	690.997995	1.256536
	691.191059	1.256546
	691.384110	1.256081
	691.577145	1.252042
	691.770167	1.250747
	691.963175	1.249350
	692.156168	1.248681
	692.349147	1.247513
	692.542112	1.245308
	692.735063	1.242762
	692.927999	1.240143
	693.120922	1.237917
	693.313830	1.236232
	693.506724	1.234256
	693.699603	1.229550
	693.892469	1.227763
	694.085320	1.225284
	694.278157	1.223272
	694.470980	1.220928
	694.663789	1.220321
	694.856583	1.217494
	695.049364	1.215583
	695.242130	1.214796
	695.434881	1.211667
	695.627619	1.209882
	695.820342	1.208782
	696.013052	1.207086
	696.205747	1.204968
	696.398427	1.203475
	696.591094	1.200737
	696.783746	1.200012
	696.976384	1.198438
	697.169008	1.195657
	697.361618	1.192386
	697.554213	1.191753
	697.746795	1.189565
	697.939362	1.189271
	698.131914	1.187823
	698.324453	1.186532
	698.516977	1.186650
	698.709487	1.184423
	698.901983	1.182933
	699.094465	1.181815
	699.286932	1.183115
	699.479386	1.180831
	699.671825	1.178676
	699.864249	1.178355
	700.056660	1.176502
	700.249056	1.175568
	700.441438	1.174985
	700.633806	1.173757
	700.826160	1.173571
	701.018499	1.170684
	701.210824	1.169117
	701.403135	1.167153
	701.595432	1.165039
	701.787714	1.164129
	701.979982	1.163970
	702.172236	1.160553
	702.364476	1.158511
	702.556702	1.155874
	702.748913	1.153108
	702.941110	1.151132
	703.133293	1.148176
	703.325461	1.148039
	703.517615	1.146245
	703.709755	1.143261
	703.901881	1.141247
	704.093993	1.138729
	704.286090	1.137959
	704.478173	1.137479
	704.670242	1.136911
	704.862296	1.135284
	705.054337	1.134477
	705.246363	1.133436
	705.438375	1.133303
	705.630372	1.130513
	705.822356	1.128448
	706.014325	1.126572
	706.206279	1.124856
	706.398220	1.122601
	706.590146	1.119745
	706.782058	1.118356
	706.973956	1.116353
	707.165840	1.117099
	707.357709	1.115214
	707.549564	1.113393
	707.741405	1.111782
	707.933231	1.110073
	708.125043	1.108003
	708.316841	1.107235
	708.508625	1.106763
	708.700395	1.104956
	708.892150	1.104730
	709.083891	1.105856
	709.275617	1.106768
	709.467330	1.106738
	709.659028	1.106001
	709.850712	1.105612
	710.042381	1.104397
	710.234037	1.102831
	710.425678	1.102124
	710.617305	1.102208
	710.808917	1.101015
	711.000515	1.098688
	711.192099	1.098024
	711.383669	1.096795
	711.575225	1.095491
	711.766766	1.093675
	711.958293	1.093085
	712.149805	1.091544
	712.341304	1.089978
	712.532788	1.089724
	712.724258	1.089427
	712.915713	1.089330
	713.107154	1.088424
	713.298581	1.087873
	713.489994	1.086317
	713.681392	1.084560
	713.872776	1.084168
	714.064146	1.083117
	714.255502	1.084928
	714.446843	1.084821
	714.638170	1.084808
	714.829483	1.083908
	715.020781	1.084224
	715.212065	1.084482
	715.403335	1.084334
	715.594591	1.084120
	715.785832	1.084617
	715.977059	1.085021
	716.168272	1.083805
	716.359470	1.081689
	716.550654	1.080234
	716.741824	1.077905
	716.932979	1.075111
	717.124121	1.073301
	717.315247	1.072096
	717.506360	1.069949
	717.697458	1.070314
	717.888542	1.069322
	718.079612	1.068143
	718.270668	1.067950
	718.461709	1.066915
	718.652736	1.065300
	718.843748	1.063575
	719.034746	1.062898
	719.225730	1.061390
	719.416700	1.061273
	719.607655	1.059726
	719.798596	1.059220
	719.989523	1.059049
	720.180435	1.058033
	720.371333	1.059046
	720.562217	1.058051
	720.753087	1.057371
	720.943942	1.055659
	721.134783	1.055029
	721.325609	1.054033
	721.516422	1.053903
	721.707219	1.053673
	721.898003	1.051533
	722.088772	1.051241
	722.279527	1.049385
	722.470268	1.050172
	722.660994	1.048876
	722.851707	1.048018
	723.042404	1.047508
	723.233088	1.046146
	723.423757	1.046215
	723.614412	1.045765
	723.805052	1.045663
	723.995678	1.045905
	724.186290	1.045203
	724.376887	1.043946
	724.567471	1.042460
	724.758039	1.042029
	724.948594	1.041417
	725.139134	1.041079
	725.329660	1.040243
	725.520172	1.039449
	725.710669	1.039802
	725.901152	1.038385
	726.091620	1.038852
	726.282075	1.036480
	726.472514	1.037048
	726.662940	1.036315
	726.853351	1.034311
	727.043748	1.034346
	727.234131	1.033948
	727.424499	1.032547
	727.614853	1.030348
	727.805193	1.029005
	727.995518	1.028883
	728.185829	1.026617
	728.376125	1.026178
	728.566408	1.025395
	728.756675	1.025963
	728.946929	1.025061
	729.137168	1.023966
	729.327393	1.023382
	729.517604	1.023314
	729.707800	1.021617
	729.897982	1.020405
	730.088149	1.020278
	730.278302	1.018938
	730.468441	1.017676
	730.658566	1.017731
	730.848676	1.017835
	731.038771	1.015824
	731.228853	1.014889
	731.418920	1.014891
	731.608973	1.016035
	731.799011	1.016490
	731.989035	1.014506
	732.179045	1.016217
	732.369040	1.015602
	732.559021	1.015004
	732.748988	1.014870
	732.938940	1.013239
	733.128878	1.013285
	733.318801	1.012564
	733.508711	1.013279
	733.698605	1.012584
	733.888486	1.010897
	734.078352	1.009076
	734.268204	1.008963
	734.458041	1.007776
	734.647864	1.008048
	734.837673	1.008149
	735.027467	1.008048
	735.217247	1.006765
	735.407013	1.006217
	735.596764	1.005949
	735.786501	1.005085
	735.976223	1.003711
	736.165932	1.003669
	736.355625	1.002364
	736.545305	1.001750
	736.734970	1.000921
	736.924620	1.000734
	737.114257	1.001339
	737.303879	1.000310
	737.493486	0.998892
	737.683079	0.997747
	737.872658	0.998143
	738.062222	0.997340
	738.251772	0.995927
	738.441308	0.995478
	738.630829	0.994844
	738.820336	0.993137
	739.009829	0.991686
	739.199307	0.989781
	739.388771	0.989809
	739.578220	0.988860
	739.767655	0.989594
	739.957076	0.988520
	740.146482	0.989179
	740.335874	0.988173
	740.525251	0.987052
	740.714615	0.987378
	740.903963	0.986318
	741.093298	0.984972
	741.282618	0.983513
	741.471923	0.984722
	741.661214	0.982588
	741.850491	0.984010
	742.039753	0.984358
	742.229001	0.983716
	742.418235	0.983533
	742.607454	0.985028
	742.796659	0.986166
	742.985849	0.986473
	743.175025	0.984885
	743.364187	0.984667
	743.553334	0.985591
	743.742467	0.983767
	743.931586	0.983571
	744.120690	0.983951
	744.309779	0.983558
	744.498855	0.983858
	744.687916	0.983393
	744.876962	0.982972
	745.065994	0.983239
	745.255012	0.983456
	745.444015	0.985122
	745.633004	0.984327
	745.821978	0.984439
	746.010938	0.985089
	746.199884	0.984680
	746.388815	0.984785
	746.577732	0.984979
	746.766634	0.986431
	746.955522	0.985895
	747.144396	0.986370
	747.333255	0.986897
	747.522100	0.987254
	747.710930	0.987566
	747.899746	0.987262
	748.088548	0.988506
	748.277335	0.986739
	748.466108	0.986575
	748.654866	0.985492
	748.843610	0.986036
	749.032339	0.986501
	749.221054	0.985446
	749.409755	0.984930
	749.598441	0.983696
	749.787113	0.983796
	749.975770	0.982864
	750.164413	0.980840
	750.353042	0.979783
[truncated: 1,648 more rows]
