# Supplementary material for: Metasurface analogues of molecular diastereomers from hierarchical multiscale chiral interactions with biomolecules
Source: Nat Commun. 2026 Apr 22;17:5541. doi: 10.1038/s41467-026-72200-6 (PMC13287669; doi:10.1038/s41467-026-72200-6)
Supplement: Supplementary file 3 — Supplementary Data 1 (Raw data) [file 41467_2026_72200_MOESM3_ESM.zip › Raw_Data/Reflectivity/Antistrept_strept_sequence/Strept_Incubating/Ref_ARRAY3_LH_0_4.txt]

	345.453658	1.001869
	345.669646	1.001631
	345.885622	1.001366
	346.101585	1.001070
	346.317535	1.000739
	346.533471	1.000367
	346.749395	0.999950
	346.965306	0.999479
	347.181204	0.998948
	347.397089	0.998349
	347.612961	0.997672
	347.828820	0.996910
	348.044666	0.996055
	348.260499	0.995103
	348.476319	0.994053
	348.692126	0.992913
	348.907920	0.991701
	349.123701	0.990450
	349.339469	0.989212
	349.555224	0.988052
	349.770966	0.987051
	349.986695	0.986285
	350.202412	0.985816
	350.418115	0.985676
	350.633805	0.985858
	350.849482	0.986323
	351.065147	0.987006
	351.280798	0.987833
	351.496436	0.988735
	351.712062	0.989654
	351.927674	0.990547
	352.143273	0.987039
	352.358860	0.993932
	352.574433	0.993942
	352.789993	0.995571
	353.005541	0.993165
	353.221075	0.993292
	353.436597	0.993046
	353.652105	0.992458
	353.867600	0.990792
	354.083083	0.990241
	354.298552	0.988788
	354.514009	0.989408
	354.729452	0.987850
	354.944883	0.988888
	355.160300	0.990426
	355.375705	0.990353
	355.591096	0.990022
	355.806474	0.991733
	356.021840	0.990892
	356.237192	0.990419
	356.452532	0.991498
	356.667858	0.991619
	356.883172	0.993439
	357.098472	0.996566
	357.313760	0.997071
	357.529034	0.997069
	357.744295	0.998361
	357.959544	0.997951
	358.174779	0.997671
	358.390002	1.000827
	358.605211	1.001997
	358.820407	1.005316
	359.035591	1.006831
	359.250761	1.006434
	359.465919	1.004050
	359.681063	1.003248
	359.896194	1.003286
	360.111313	1.004577
	360.326418	1.004789
	360.541510	1.005032
	360.756589	1.004856
	360.971656	1.006356
	361.186709	1.006792
	361.401749	1.007150
	361.616776	1.007535
	361.831790	1.006053
	362.046792	1.006208
	362.261780	1.005201
	362.476755	1.006543
	362.691717	1.006065
	362.906666	1.004909
	363.121602	1.005654
	363.336525	1.005005
	363.551435	1.004400
	363.766332	1.003810
	363.981216	1.002854
	364.196087	1.003109
	364.410945	1.000711
	364.625790	0.999479
	364.840621	0.997184
	365.055440	0.996765
	365.270246	0.998173
	365.485039	0.994899
	365.699818	0.994855
	365.914585	0.991621
	366.129339	0.992211
	366.344079	0.992446
	366.558807	0.989921
	366.773521	0.990629
	366.988223	0.988866
	367.202911	0.988422
	367.417587	0.986736
	367.632249	0.987232
	367.846898	0.988194
	368.061535	0.988337
	368.276158	0.989020
	368.490768	0.989324
	368.705365	0.988620
	368.919949	0.988232
	369.134521	0.987632
	369.349079	0.987345
	369.563624	0.988584
	369.778155	0.989912
	369.992674	0.989382
	370.207180	0.990289
	370.421673	0.991038
	370.636153	0.992270
	370.850619	0.992163
	371.065073	0.993157
	371.279514	0.993635
	371.493941	0.994356
	371.708356	0.993150
	371.922757	0.991139
	372.137145	0.990636
	372.351521	0.990508
	372.565883	0.992752
	372.780232	0.994188
	372.994568	0.994308
	373.208891	0.992848
	373.423201	0.995384
	373.637498	0.996842
	373.851782	0.997111
	374.066053	0.994661
	374.280311	0.995048
	374.494556	0.995089
	374.708787	0.993001
	374.923006	0.994075
	375.137211	0.995662
	375.351404	0.997496
	375.565583	0.997111
	375.779750	0.997266
	375.993903	0.998002
	376.208043	0.997515
	376.422170	0.996732
	376.636284	0.996062
	376.850385	0.997675
	377.064473	0.998099
	377.278548	0.999437
	377.492610	1.001068
	377.706658	1.002431
	377.920694	1.002910
	378.134717	1.003501
	378.348726	1.002311
	378.562722	1.001932
	378.776706	0.999736
	378.990676	1.000964
	379.204633	1.000785
	379.418577	0.999761
	379.632508	1.000183
	379.846426	0.998796
	380.060331	1.000496
	380.274223	1.001601
	380.488101	1.001977
	380.701967	0.999630
	380.915819	0.999012
	381.129659	0.999310
	381.343485	0.998849
	381.557298	0.997426
	381.771098	0.996972
	381.984886	0.996801
	382.198659	0.997451
	382.412420	0.999024
	382.626168	0.999548
	382.839903	0.999051
	383.053624	0.998904
	383.267333	0.996026
	383.481028	0.995469
	383.694711	0.993098
	383.908380	0.994562
	384.122036	0.995361
	384.335679	0.995717
	384.549309	0.995465
	384.762926	0.995957
	384.976530	0.996432
	385.190120	0.997242
	385.403698	0.997615
	385.617262	0.996768
	385.830814	0.995014
	386.044352	0.994782
	386.257877	0.996879
	386.471389	0.993320
	386.684888	0.990712
	386.898374	0.989448
	387.111847	0.991775
	387.325306	0.992154
	387.538753	0.991808
	387.752186	0.993357
	387.965606	0.994401
	388.179014	0.993262
	388.392408	0.993124
	388.605789	0.994400
	388.819156	0.997847
	389.032511	0.998052
	389.245853	0.997514
	389.459181	0.998001
	389.672497	1.000343
	389.885799	1.001754
	390.099088	1.002758
	390.312364	1.003187
	390.525627	1.002421
	390.738877	1.001204
	390.952114	1.002321
	391.165337	1.003537
	391.378548	1.004046
	391.591745	1.004553
	391.804929	1.005662
	392.018100	1.005707
	392.231258	1.007049
	392.444403	1.008312
	392.657535	1.007525
	392.870653	1.007950
	393.083759	1.007185
	393.296851	1.005562
	393.509930	1.004658
	393.722996	1.006427
	393.936049	1.007796
	394.149089	1.006566
	394.362116	1.005654
	394.575129	1.006408
	394.788130	1.008005
	395.001117	1.006867
	395.214091	1.006376
	395.427052	1.003906
	395.640000	1.004147
	395.852935	1.002210
	396.065857	1.002193
	396.278765	1.002354
	396.491660	1.001709
	396.704543	1.001772
	396.917412	0.999840
	397.130268	0.998287
	397.343110	0.996933
	397.555940	0.994387
	397.768757	0.993725
	397.981560	0.994346
	398.194350	0.994416
	398.407127	0.993356
	398.619891	0.993354
	398.832642	0.994366
	399.045380	0.995787
	399.258104	0.995746
	399.470815	0.994857
	399.683514	0.994568
	399.896199	0.995243
	400.108870	0.994656
	400.321529	0.992350
	400.534175	0.993893
	400.746807	0.993174
	400.959427	0.994314
	401.172033	0.997917
	401.384626	0.997997
	401.597205	0.996610
	401.809772	0.993240
	402.022326	0.992346
	402.234866	0.991864
	402.447393	0.994019
	402.659907	0.994412
	402.872408	0.993568
	403.084896	0.995219
	403.297370	0.995017
	403.509832	0.995807
	403.722280	0.995305
	403.934715	0.995469
	404.147137	0.996744
	404.359546	0.996416
	404.571941	0.997193
	404.784323	0.997641
	404.996693	0.997093
	405.209049	0.994144
	405.421392	0.991984
	405.633721	0.992719
	405.846038	0.990919
	406.058341	0.991470
	406.270632	0.991406
	406.482909	0.992265
	406.695172	0.993533
	406.907423	0.994415
	407.119661	0.996483
	407.331885	0.997266
	407.544096	0.998162
	407.756294	0.996651
	407.968479	0.996293
	408.180651	0.995889
	408.392809	0.996074
	408.604954	0.995627
	408.817086	0.995749
	409.029205	0.994896
	409.241311	0.994533
	409.453404	0.995889
	409.665483	0.996472
	409.877549	0.998204
	410.089602	0.998457
	410.301642	1.000491
	410.513669	1.003205
	410.725682	1.004257
	410.937682	1.004543
	411.149669	1.005890
	411.361643	1.005398
	411.573604	1.006505
	411.785551	1.006891
	411.997486	1.007436
	412.209407	1.008748
	412.421315	1.010507
	412.633210	1.012406
	412.845091	1.013772
	413.056959	1.013334
	413.268815	1.014637
	413.480657	1.012905
	413.692485	1.013890
	413.904301	1.011993
	414.116103	1.008605
	414.327892	1.008557
	414.539668	1.010611
	414.751431	1.010214
	414.963181	1.009955
	415.174917	1.010220
	415.386640	1.010129
	415.598350	1.008323
	415.810047	1.008989
	416.021730	1.006456
	416.233401	1.005837
	416.445058	1.005906
	416.656702	1.005668
	416.868332	1.005001
	417.079950	1.000223
	417.291554	0.998643
	417.503145	0.996350
	417.714723	0.996046
	417.926288	0.995824
	418.137839	0.995897
	418.349377	0.997262
	418.560903	0.998559
	418.772414	1.000406
	418.983913	0.999089
	419.195398	0.998582
	419.406870	0.999354
	419.618329	0.999116
	419.829775	0.996945
	420.041208	0.996703
	420.252627	0.997180
	420.464033	0.995406
	420.675426	0.995898
	420.886805	0.994076
	421.098172	0.992092
	421.309525	0.991465
	421.520865	0.991451
	421.732192	0.990986
	421.943505	0.991040
	422.154805	0.991075
	422.366092	0.991283
	422.577366	0.991765
	422.788627	0.990830
	422.999874	0.991817
	423.211108	0.993191
	423.422329	0.993873
	423.633537	0.994226
	423.844731	0.995158
	424.055913	0.994889
	424.267081	0.996846
	424.478235	0.997052
	424.689377	0.999664
	424.900505	0.999737
	425.111620	0.999740
	425.322722	1.000477
	425.533811	1.000444
	425.744886	0.998509
	425.955948	0.998115
	426.166997	0.998163
	426.378032	0.999718
	426.589055	1.000556
	426.800064	1.001424
	427.011060	1.002972
	427.222042	1.002591
	427.433012	1.000379
	427.643968	1.000735
	427.854911	1.001030
	428.065840	0.999940
	428.276757	0.999585
	428.487660	0.999591
	428.698550	0.998349
	428.909427	0.998002
	429.120290	0.996910
	429.331140	0.995258
	429.541977	0.994372
	429.752801	0.993819
	429.963611	0.994903
	430.174408	0.996823
	430.385192	0.997457
	430.595963	0.994881
	430.806720	0.996039
	431.017464	0.996324
	431.228195	0.996379
	431.438913	0.994145
	431.649617	0.994200
	431.860308	0.995374
	432.070986	0.996066
	432.281650	0.995447
	432.492302	0.994426
	432.702940	0.992714
	432.913565	0.990998
	433.124176	0.988042
	433.334774	0.986056
	433.545359	0.983292
	433.755931	0.983770
	433.966489	0.985151
	434.177035	0.987894
	434.387567	0.986248
	434.598085	0.987103
	434.808591	0.987327
	435.019083	0.987197
	435.229562	0.987792
	435.440027	0.986993
	435.650479	0.988942
	435.860918	0.988516
	436.071344	0.989660
	436.281757	0.990954
	436.492156	0.991618
	436.702542	0.993838
	436.912914	0.993632
	437.123274	0.995391
	437.333620	0.998484
	437.543953	0.998669
	437.754272	0.999559
	437.964578	1.000025
	438.174871	0.999752
	438.385151	1.000266
	438.595417	1.001295
	438.805670	1.001650
	439.015910	1.003154
	439.226137	1.002230
	439.436350	1.000863
	439.646550	1.000679
	439.856737	1.001304
	440.066910	1.001468
	440.277070	1.000746
	440.487217	0.999782
	440.697351	0.999821
	440.907471	1.000483
	441.117578	0.999936
	441.327671	1.000842
	441.537752	1.002774
	441.747819	1.001375
	441.957873	1.001392
	442.167913	1.000339
	442.377940	1.001311
	442.587954	1.000295
	442.797955	1.001557
	443.007942	1.000669
	443.217916	0.999979
	443.427877	1.000090
	443.637824	0.998841
	443.847758	0.999227
	444.057679	0.998784
	444.267586	0.999935
	444.477481	0.996298
	444.687361	0.993922
	444.897229	0.993138
	445.107083	0.992176
	445.316924	0.990464
	445.526752	0.991136
	445.736566	0.990815
	445.946367	0.989896
	446.156155	0.990048
	446.365929	0.990660
	446.575690	0.989850
	446.785438	0.988777
	446.995173	0.985881
	447.204894	0.986138
	447.414602	0.985671
	447.624296	0.986720
	447.833977	0.987140
	448.043645	0.985733
	448.253300	0.987738
	448.462941	0.987471
	448.672569	0.988215
	448.882184	0.988659
	449.091785	0.988356
	449.301373	0.988743
	449.510948	0.987627
	449.720509	0.988699
	449.930057	0.990252
	450.139592	0.988516
	450.349113	0.988451
	450.558621	0.988534
	450.768116	0.987390
	450.977597	0.988066
	451.187066	0.986427
	451.396520	0.985141
	451.605962	0.986769
	451.815390	0.984993
	452.024805	0.986450
	452.234206	0.986486
	452.443594	0.988503
	452.652969	0.988167
	452.862330	0.986675
	453.071678	0.987035
	453.281013	0.988690
	453.490335	0.988813
	453.699643	0.988799
	453.908938	0.990291
	454.118219	0.990168
	454.327487	0.989492
	454.536742	0.991017
	454.745983	0.990168
	454.955211	0.992391
	455.164426	0.992129
	455.373627	0.994160
	455.582815	0.995379
	455.791990	0.995172
	456.001152	0.994692
	456.210300	0.996536
	456.419434	0.997161
	456.628556	0.995209
	456.837664	0.994962
	457.046758	0.993779
	457.255839	0.993906
	457.464907	0.993297
	457.673962	0.992379
	457.883003	0.989838
	458.092031	0.989543
	458.301046	0.989612
	458.510047	0.988660
	458.719035	0.991056
	458.928009	0.992048
	459.136970	0.989630
	459.345918	0.988739
	459.554852	0.989265
	459.763774	0.991719
	459.972681	0.992680
	460.181576	0.993789
	460.390457	0.993256
	460.599324	0.994480
	460.808178	0.995794
	461.017019	0.994990
	461.225847	0.994632
	461.434661	0.994685
	461.643462	0.992333
	461.852249	0.991903
	462.061023	0.992411
	462.269784	0.993324
	462.478531	0.992375
	462.687265	0.989420
	462.895986	0.990822
	463.104693	0.989820
	463.313387	0.990025
	463.522068	0.989717
	463.730735	0.989815
	463.939389	0.990350
	464.148029	0.991776
	464.356656	0.991907
	464.565270	0.991831
	464.773870	0.991216
	464.982457	0.991235
	465.191030	0.990761
	465.399591	0.991635
	465.608137	0.992278
	465.816671	0.993487
	466.025191	0.992776
	466.233697	0.991056
	466.442191	0.992217
	466.650671	0.992533
	466.859137	0.994101
	467.067590	0.993672
	467.276030	0.993306
	467.484456	0.993526
	467.692869	0.993096
	467.901269	0.993196
	468.109655	0.993201
	468.318028	0.992366
	468.526387	0.991052
	468.734733	0.991243
	468.943066	0.990366
	469.151385	0.988596
	469.359691	0.988153
	469.567984	0.986498
	469.776263	0.983519
	469.984528	0.984860
	470.192781	0.985879
	470.401020	0.984681
	470.609245	0.986166
	470.817457	0.985744
	471.025656	0.986433
	471.233841	0.987531
	471.442013	0.987524
	471.650172	0.987621
	471.858317	0.991246
	472.066448	0.992222
	472.274567	0.992710
	472.482672	0.991060
	472.690763	0.991433
	472.898841	0.991710
	473.106906	0.991056
	473.314957	0.989407
	473.522995	0.988648
	473.731020	0.989531
	473.939031	0.988942
	474.147029	0.988774
	474.355013	0.990309
	474.562984	0.988649
	474.770941	0.988197
	474.978885	0.987375
	475.186816	0.988782
	475.394733	0.989997
	475.602637	0.989278
	475.810527	0.990346
	476.018404	0.989211
	476.226268	0.991240
	476.434118	0.990600
	476.641955	0.990313
	476.849778	0.988609
	477.057588	0.986785
	477.265385	0.989375
	477.473168	0.988143
	477.680937	0.988049
	477.888694	0.986652
	478.096436	0.985438
	478.304166	0.985147
	478.511882	0.983200
	478.719584	0.983479
	478.927274	0.983084
	479.134949	0.983008
	479.342612	0.982670
	479.550260	0.981040
	479.757896	0.980037
	479.965518	0.978814
	480.173126	0.978289
	480.380722	0.978526
	480.588303	0.978843
	480.795872	0.978275
	481.003426	0.977692
	481.210968	0.976707
	481.418496	0.977407
	481.626010	0.976080
	481.833511	0.975131
	482.040999	0.975572
	482.248473	0.975406
	482.455934	0.975935
	482.663382	0.975383
	482.870816	0.975860
	483.078236	0.976862
	483.285643	0.979231
	483.493037	0.981418
	483.700417	0.981592
	483.907784	0.982495
	484.115137	0.983676
	484.322477	0.983170
	484.529803	0.981445
	484.737116	0.981560
	484.944416	0.981043
	485.151702	0.982672
	485.358975	0.982374
	485.566234	0.982999
	485.773479	0.983246
	485.980712	0.983494
	486.187931	0.983353
	486.395136	0.983032
	486.602328	0.982852
	486.809506	0.982274
	487.016671	0.983123
	487.223823	0.983639
	487.430961	0.983623
	487.638086	0.983030
	487.845197	0.981367
	488.052295	0.981035
	488.259379	0.979612
	488.466450	0.977659
	488.673507	0.979448
	488.880551	0.977414
	489.087582	0.977150
	489.294599	0.977434
	489.501602	0.977903
	489.708592	0.977185
	489.915569	0.975064
	490.122532	0.974375
	490.329482	0.974225
	490.536418	0.974195
	490.743341	0.973163
	490.950250	0.971284
	491.157146	0.971777
	491.364029	0.970274
	491.570897	0.972464
	491.777753	0.972096
	491.984595	0.970033
	492.191423	0.968585
	492.398238	0.966986
	492.605040	0.967199
	492.811828	0.967646
	493.018603	0.967332
	493.225364	0.966128
	493.432111	0.964570
	493.638846	0.963669
	493.845566	0.965213
	494.052274	0.963235
	494.258967	0.961850
	494.465648	0.961971
	494.672314	0.962628
	494.878968	0.963558
	495.085608	0.965806
	495.292234	0.966396
	495.498847	0.966448
	495.705446	0.966838
	495.912032	0.965173
	496.118605	0.964281
	496.325164	0.964119
	496.531709	0.964981
	496.738241	0.964705
	496.944759	0.964267
	497.151264	0.962841
	497.357756	0.963227
	497.564234	0.962278
	497.770698	0.961570
	497.977149	0.962200
	498.183587	0.960908
	498.390011	0.960612
	498.596422	0.959853
	498.802819	0.958840
	499.009202	0.958903
	499.215572	0.958386
	499.421929	0.958416
	499.628272	0.956257
	499.834602	0.957318
	500.040918	0.957329
	500.247220	0.956192
	500.453509	0.957677
	500.659785	0.957059
	500.866047	0.958475
	501.072296	0.960461
	501.278531	0.959804
	501.484752	0.960564
	501.690960	0.960398
	501.897155	0.960343
	502.103336	0.960337
	502.309504	0.962108
	502.515658	0.962410
	502.721798	0.964539
	502.927925	0.963499
	503.134039	0.964556
	503.340139	0.964614
	503.546225	0.965923
	503.752298	0.966201
	503.958358	0.967021
	504.164404	0.965375
	504.370436	0.965233
	504.576455	0.966394
	504.782461	0.967301
	504.988453	0.967721
	505.194431	0.966901
	505.400396	0.967474
	505.606347	0.967219
	505.812285	0.966659
	506.018209	0.967087
	506.224120	0.967689
	506.430017	0.967216
	506.635901	0.968702
	506.841771	0.970979
	507.047628	0.970974
	507.253471	0.971136
	507.459301	0.968995
	507.665117	0.968848
	507.870920	0.969356
	508.076709	0.966748
	508.282484	0.966205
	508.488247	0.965349
	508.693995	0.965684
	508.899730	0.965291
	509.105451	0.963750
	509.311159	0.961665
	509.516854	0.961625
	509.722535	0.961296
	509.928202	0.961240
	510.133856	0.962312
	510.339496	0.960459
	510.545123	0.959407
	510.750736	0.957813
	510.956336	0.956151
	511.161922	0.954920
	511.367494	0.954305
	511.573053	0.952571
	511.778599	0.952250
	511.984131	0.953332
	512.189649	0.953474
	512.395154	0.952007
	512.600645	0.950457
	512.806123	0.951173
	513.011587	0.950396
	513.217038	0.951419
	513.422475	0.951368
	513.627899	0.950266
	513.833309	0.950108
	514.038705	0.951356
	514.244088	0.951260
	514.449458	0.952631
	514.654814	0.954394
	514.860156	0.954449
	515.065485	0.954851
	515.270800	0.953606
	515.476102	0.955265
	515.681390	0.954026
	515.886664	0.952832
	516.091925	0.952639
	516.297173	0.953332
	516.502407	0.952519
	516.707627	0.952969
	516.912834	0.951979
	517.118027	0.950493
	517.323207	0.951151
	517.528373	0.951176
	517.733525	0.951590
	517.938664	0.949748
	518.143790	0.949015
	518.348901	0.951059
	518.554000	0.951606
	518.759084	0.951994
	518.964156	0.950513
	519.169213	0.949551
	519.374257	0.948664
	519.579288	0.947083
	519.784305	0.944599
	519.989308	0.945315
	520.194298	0.943694
	520.399274	0.941313
	520.604236	0.942363
	520.809185	0.942188
	521.014121	0.942825
	521.219043	0.943081
	521.423951	0.943216
	521.628846	0.943995
	521.833727	0.944600
	522.038595	0.943088
	522.243449	0.942689
	522.448289	0.941539
	522.653116	0.940364
	522.857929	0.941633
	523.062729	0.942617
	523.267515	0.942090
	523.472287	0.944434
	523.677046	0.946021
	523.881792	0.947771
	524.086524	0.949476
	524.291242	0.948729
	524.495946	0.948272
	524.700637	0.948441
	524.905315	0.948417
	525.109979	0.950502
	525.314629	0.951542
	525.519266	0.952000
	525.723889	0.951837
	525.928498	0.951844
	526.133094	0.953638
	526.337677	0.954270
	526.542245	0.953798
	526.746800	0.954873
	526.951342	0.953823
	527.155870	0.950990
	527.360384	0.949547
	527.564885	0.948730
	527.769372	0.948172
	527.973846	0.947855
	528.178306	0.947237
	528.382752	0.948798
	528.587185	0.948288
	528.791604	0.947507
	528.996010	0.947715
	529.200402	0.946975
	529.404780	0.947573
	529.609145	0.947537
	529.813496	0.945402
	530.017833	0.945613
	530.222157	0.944710
	530.426468	0.946172
	530.630764	0.945017
	530.835048	0.944266
	531.039317	0.944020
	531.243573	0.943042
	531.447815	0.943886
	531.652044	0.943236
	531.856259	0.942922
	532.060461	0.943551
	532.264648	0.943869
	532.468823	0.943992
	532.672983	0.944566
	532.877130	0.944838
	533.081264	0.945741
	533.285383	0.946519
	533.489490	0.945931
	533.693582	0.946419
	533.897661	0.948051
	534.101726	0.947624
	534.305778	0.946776
	534.509816	0.948925
	534.713841	0.949772
	534.917851	0.950912
	535.121849	0.951509
	535.325832	0.952652
	535.529802	0.950962
	535.733759	0.952853
	535.937701	0.951430
	536.141630	0.951589
	536.345546	0.951394
	536.549448	0.950163
	536.753336	0.951732
	536.957210	0.950826
	537.161071	0.949927
	537.364919	0.950749
	537.568752	0.949498
	537.772572	0.948821
	537.976379	0.948068
	538.180172	0.946948
	538.383951	0.946388
	538.587716	0.944646
	538.791468	0.944229
	538.995206	0.944088
	539.198931	0.942294
	539.402642	0.941097
	539.606339	0.942035
	539.810023	0.942778
	540.013693	0.942694
	540.217349	0.944185
	540.420992	0.943595
	540.624621	0.944939
	540.828237	0.943334
	541.031839	0.943367
	541.235427	0.943931
	541.439001	0.943451
	541.642562	0.943497
	541.846109	0.942241
	542.049643	0.942623
	542.253163	0.944981
	542.456669	0.945237
	542.660162	0.947141
	542.863641	0.947648
	543.067106	0.948831
	543.270558	0.948491
	543.473996	0.949047
	543.677420	0.948892
	543.880831	0.948028
	544.084228	0.948086
	544.287612	0.947434
	544.490981	0.946708
	544.694338	0.948356
	544.897680	0.948103
	545.101009	0.947877
	545.304324	0.948078
	545.507625	0.947784
	545.710913	0.947317
	545.914187	0.948177
	546.117448	0.947621
	546.320695	0.947704
	546.523928	0.947083
	546.727147	0.948724
	546.930353	0.946410
	547.133546	0.947156
	547.336724	0.946118
	547.539889	0.945372
	547.743040	0.944638
	547.946178	0.945349
	548.149301	0.944372
	548.352412	0.945258
	548.555508	0.945158
	548.758591	0.944821
	548.961660	0.945207
	549.164716	0.945947
	549.367757	0.946209
	549.570785	0.946436
	549.773800	0.945775
	549.976801	0.946484
	550.179788	0.946689
	550.382761	0.947710
	550.585721	0.948347
	550.788667	0.949062
	550.991599	0.950022
	551.194518	0.949487
	551.397423	0.949169
	551.600315	0.949181
	551.803192	0.949005
	552.006056	0.950892
	552.208906	0.951251
	552.411743	0.952259
	552.614566	0.952086
	552.817375	0.952851
	553.020171	0.952362
	553.222953	0.952378
	553.425721	0.954459
	553.628475	0.953995
	553.831216	0.955416
	554.033943	0.955743
	554.236657	0.957684
	554.439356	0.959830
	554.642042	0.959963
	554.844715	0.961249
	555.047373	0.961380
	555.250018	0.959994
	555.452650	0.960346
	555.655267	0.961272
	555.857871	0.960743
	556.060461	0.960918
	556.263038	0.961520
	556.465600	0.962243
	556.668150	0.962003
	556.870685	0.962331
	557.073207	0.962124
	557.275715	0.962848
	557.478209	0.962849
	557.680689	0.963240
	557.883156	0.963296
	558.085609	0.963824
	558.288049	0.965096
	558.490475	0.966045
	558.692887	0.965607
	558.895285	0.965264
	559.097670	0.963589
	559.300040	0.964711
	559.502398	0.965039
	559.704741	0.964740
	559.907071	0.965965
	560.109387	0.965608
	560.311689	0.966942
	560.513978	0.967738
	560.716253	0.968642
	560.918514	0.969291
	561.120762	0.970267
	561.322995	0.970180
	561.525215	0.969235
	561.727422	0.971077
	561.929614	0.971946
	562.131793	0.972665
	562.333958	0.972446
	562.536110	0.973557
	562.738248	0.974365
	562.940372	0.975341
	563.142482	0.976012
	563.344578	0.975478
	563.546661	0.976494
	563.748730	0.976301
	563.950786	0.977392
	564.152827	0.978914
	564.354855	0.978597
	564.556870	0.977858
	564.758870	0.978735
	564.960857	0.979011
	565.162830	0.979482
	565.364789	0.979464
	565.566735	0.980003
	565.768666	0.978556
	565.970584	0.979469
	566.172489	0.979178
	566.374379	0.979558
	566.576256	0.979553
	566.778119	0.978746
	566.979969	0.979339
	567.181805	0.978993
	567.383626	0.977476
	567.585435	0.979746
	567.787229	0.979736
	567.989010	0.979199
	568.190777	0.979298
	568.392530	0.980391
	568.594269	0.981594
	568.795995	0.981677
	568.997707	0.983268
	569.199405	0.984187
	569.401090	0.984417
	569.602761	0.985052
	569.804418	0.985878
	570.006061	0.986990
	570.207690	0.986790
	570.409306	0.987865
	570.610908	0.987538
	570.812497	0.987195
	571.014071	0.987526
	571.215632	0.988776
	571.417179	0.990887
	571.618712	0.991618
	571.820232	0.992194
	572.021737	0.993755
	572.223229	0.994333
	572.424707	0.996436
	572.626172	0.996259
	572.827623	0.998665
	573.029060	0.999157
	573.230483	0.999812
	573.431892	1.000459
	573.633288	1.002879
	573.834670	1.004281
	574.036038	1.006118
	574.237392	1.008160
	574.438733	1.009561
	574.640060	1.012595
	574.841373	1.014003
	575.042672	1.013897
	575.243958	1.014841
	575.445230	1.015452
	575.646488	1.015809
	575.847732	1.015440
	576.048962	1.015918
	576.250179	1.016648
	576.451382	1.016196
	576.652571	1.016529
	576.853747	1.019657
	577.054908	1.020386
	577.256056	1.019517
	577.457190	1.019883
	577.658310	1.019428
	577.859417	1.019864
	578.060510	1.021308
	578.261589	1.021118
	578.462654	1.020692
	578.663705	1.020294
	578.864743	1.020807
	579.065767	1.021555
	579.266777	1.021437
	579.467773	1.021688
	579.668755	1.023352
	579.869724	1.022790
	580.070679	1.023442
	580.271620	1.024312
	580.472548	1.025436
	580.673461	1.025419
	580.874361	1.025656
	581.075247	1.024334
	581.276119	1.023802
	581.476978	1.024319
	581.677822	1.025769
	581.878653	1.025229
	582.079470	1.025656
	582.280273	1.025076
	582.481063	1.027002
	582.681838	1.027849
	582.882600	1.028709
	583.083348	1.029630
	583.284083	1.030263
	583.484803	1.031288
	583.685510	1.031006
	583.886203	1.031409
	584.086882	1.031897
	584.287547	1.032987
	584.488199	1.034550
	584.688836	1.034055
	584.889460	1.036370
	585.090070	1.036506
	585.290666	1.037730
	585.491249	1.039906
	585.691818	1.041981
	585.892372	1.043355
	586.092914	1.044418
	586.293441	1.045222
	586.493954	1.045731
	586.694454	1.047721
	586.894940	1.049182
	587.095412	1.048992
	587.295870	1.050325
	587.496314	1.050207
	587.696745	1.051134
	587.897162	1.052712
	588.097565	1.055009
	588.297954	1.056778
	588.498329	1.057999
	588.698691	1.060883
	588.899038	1.060975
	589.099372	1.061274
	589.299692	1.061190
	589.499998	1.062565
	589.700291	1.062158
	589.900569	1.063104
	590.100834	1.064346
	590.301085	1.063566
	590.501322	1.063710
	590.701546	1.064802
	590.901755	1.065901
	591.101951	1.067485
	591.302132	1.067675
	591.502300	1.068272
	591.702455	1.069371
	591.902595	1.069058
	592.102722	1.070057
	592.302834	1.070899
	592.502933	1.071011
	592.703018	1.071498
	592.903089	1.070711
	593.103147	1.071322
	593.303190	1.073616
	593.503220	1.074809
	593.703236	1.076486
	593.903238	1.074912
	594.103226	1.077119
	594.303200	1.076941
	594.503161	1.079414
	594.703108	1.079931
	594.903040	1.079866
	595.102960	1.079588
	595.302865	1.080456
	595.502756	1.080739
	595.702634	1.081817
	595.902497	1.083715
	596.102347	1.086113
	596.302183	1.087319
	596.502005	1.088144
	596.701813	1.088412
	596.901608	1.090686
	597.101388	1.091703
	597.301155	1.092382
	597.500908	1.092228
	597.700647	1.092679
	597.900372	1.092479
	598.100083	1.093227
	598.299781	1.094340
	598.499465	1.093250
	598.699134	1.092852
	598.898790	1.092760
	599.098432	1.090901
	599.298061	1.091482
	599.497675	1.091384
	599.697275	1.091927
	599.896862	1.092768
	600.096435	1.092297
	600.295994	1.091299
	600.495539	1.091139
	600.695070	1.090503
	600.894588	1.091119
	601.094091	1.091727
	601.293581	1.090868
	601.493056	1.090395
	601.692518	1.091593
	601.891966	1.090747
	602.091401	1.089696
	602.290821	1.089085
	602.490227	1.088646
	602.689620	1.089278
	602.888999	1.088690
	603.088363	1.089396
	603.287714	1.088178
	603.487052	1.090227
	603.686375	1.090116
	603.885684	1.090147
	604.084980	1.090904
	604.284261	1.091257
	604.483529	1.091317
	604.682783	1.091383
	604.882023	1.091605
	605.081249	1.093322
	605.280461	1.094526
	605.479660	1.094349
	605.678844	1.094680
	605.878015	1.094562
	606.077172	1.096257
	606.276314	1.095728
	606.475443	1.098286
	606.674558	1.098538
	606.873660	1.099580
	607.072747	1.100041
	607.271820	1.102955
	607.470880	1.104758
	607.669926	1.107136
	607.868957	1.108613
	608.067975	1.109524
	608.266979	1.109263
	608.465969	1.109024
	608.664946	1.108617
	608.863908	1.109014
	609.062857	1.108701
	609.261791	1.107252
	609.460712	1.108243
	609.659619	1.108101
	609.858511	1.106804
	610.057390	1.107315
	610.256256	1.106383
	610.455107	1.106534
	610.653944	1.106377
	610.852767	1.106678
	611.051577	1.106606
	611.250373	1.107124
	611.449154	1.106846
	611.647922	1.107762
	611.846676	1.108508
	612.045416	1.107756
	612.244142	1.108578
	612.442854	1.110506
	612.641553	1.111319
	612.840237	1.111742
	613.038908	1.110348
	613.237564	1.110995
	613.436207	1.110773
	613.634836	1.110376
	613.833451	1.108469
	614.032052	1.109130
	614.230639	1.109392
	614.429212	1.110393
	614.627771	1.111220
	614.826316	1.111860
	615.024848	1.112713
	615.223365	1.112397
	615.421869	1.114146
	615.620358	1.113205
	615.818834	1.114536
	616.017296	1.114768
	616.215744	1.117504
	616.414178	1.116895
	616.612598	1.117478
	616.811004	1.118831
	617.009396	1.119910
	617.207775	1.121644
	617.406139	1.121193
	617.604490	1.124004
	617.802826	1.126665
	618.001149	1.129497
	618.199458	1.131222
	618.397752	1.133617
	618.596033	1.134348
	618.794300	1.136653
	618.992553	1.138705
	619.190792	1.141100
	619.389018	1.142319
	619.587229	1.144402
	619.785426	1.145339
	619.983609	1.147465
	620.181779	1.148607
	620.379934	1.151019
	620.578076	1.153620
	620.776204	1.156271
	620.974317	1.158902
	621.172417	1.159401
	621.370503	1.161397
	621.568575	1.161557
	621.766633	1.164378
	621.964677	1.166576
	622.162707	1.168908
	622.360723	1.170753
	622.558725	1.172638
	622.756714	1.175492
	622.954688	1.178133
	623.152648	1.181373
	623.350595	1.182846
	623.548527	1.186252
	623.746446	1.187778
	623.944350	1.190853
	624.142241	1.191911
	624.340118	1.194283
	624.537981	1.196828
	624.735829	1.199177
	624.933664	1.200276
	625.131485	1.201829
	625.329292	1.202000
	625.527085	1.204919
	625.724864	1.207342
	625.922629	1.210677
	626.120381	1.212266
	626.318118	1.215405
	626.515841	1.215938
	626.713550	1.218335
	626.911246	1.219373
	627.108927	1.221928
	627.306595	1.224185
	627.504248	1.226422
	627.701888	1.229370
	627.899513	1.232237
	628.097125	1.236318
	628.294722	1.237329
	628.492306	1.239862
	628.689876	1.241304
	628.887432	1.244544
	629.084973	1.247218
	629.282501	1.249321
	629.480015	1.252873
	629.677515	1.254324
	629.875001	1.256265
	630.072473	1.258302
	630.269931	1.259726
	630.467375	1.260328
	630.664805	1.262331
	630.862221	1.264614
	631.059623	1.267227
	631.257011	1.268626
	631.454385	1.270650
	631.651746	1.272996
	631.849092	1.276612
	632.046424	1.279203
	632.243742	1.279858
	632.441047	1.279425
	632.638337	1.281103
	632.835613	1.280543
	633.032876	1.280424
	633.230124	1.283839
	633.427358	1.286449
	633.624579	1.289146
	633.821785	1.290541
	634.018978	1.291775
	634.216156	1.293494
	634.413321	1.294633
	634.610471	1.297414
	634.807608	1.297131
	635.004730	1.299799
	635.201839	1.299013
	635.398933	1.301663
	635.596014	1.302572
	635.793081	1.305320
	635.990133	1.306521
	636.187172	1.308254
	636.384196	1.308018
	636.581207	1.307448
	636.778204	1.306658
	636.975186	1.307475
	637.172155	1.308295
	637.369110	1.309029
	637.566050	1.308326
	637.762977	1.308522
	637.959890	1.307313
	638.156788	1.307455
	638.353673	1.306161
	638.550544	1.305670
	638.747400	1.306087
	638.944243	1.306656
	639.141072	1.305546
	639.337886	1.304969
	639.534687	1.304118
	639.731474	1.304266
	639.928246	1.302690
	640.125005	1.299333
	640.321750	1.296715
	640.518480	1.294330
	640.715197	1.294215
	640.911899	1.291187
	641.108588	1.288040
	641.305263	1.285813
	641.501923	1.282889
	641.698570	1.280530
	641.895202	1.278304
	642.091821	1.274785
	642.288426	1.273367
	642.485016	1.272532
	642.681593	1.270757
	642.878155	1.269657
	643.074704	1.267404
	643.271238	1.266373
	643.467759	1.265077
	643.664265	1.263576
	643.860757	1.260260
	644.057236	1.257510
	644.253700	1.257958
	644.450151	1.257367
	644.646587	1.255793
	644.843009	1.255223
	645.039418	1.254872
	645.235812	1.252838
	645.432192	1.250636
	645.628558	1.248533
	645.824911	1.246955
	646.021249	1.246686
	646.217573	1.244778
	646.413883	1.243919
	646.610179	1.241024
	646.806461	1.240362
	647.002729	1.237312
	647.198983	1.235803
	647.395223	1.233113
	647.591449	1.231713
	647.787661	1.228684
	647.983859	1.224552
	648.180043	1.222024
	648.376212	1.220762
	648.572368	1.220024
	648.768510	1.217655
	648.964638	1.215423
	649.160751	1.213525
	649.356851	1.212488
	649.552937	1.210652
	649.749008	1.207852
	649.945066	1.205809
	650.141109	1.203148
	650.337138	1.201483
	650.533154	1.200087
	650.729155	1.198032
	650.925142	1.195744
	651.121116	1.195444
	651.317075	1.194345
	651.513020	1.192798
	651.708951	1.189848
	651.904868	1.187215
	652.100771	1.185151
	652.296660	1.182466
	652.492535	1.181182
	652.688396	1.179331
	652.884242	1.179668
	653.080075	1.179470
	653.275894	1.178004
	653.471699	1.177680
	653.667489	1.177889
	653.863266	1.177505
	654.059028	1.177829
	654.254776	1.177846
	654.450511	1.178046
	654.646231	1.179325
	654.841937	1.178571
	655.037629	1.178401
	655.233308	1.179892
	655.428972	1.179834
	655.624622	1.180774
	655.820258	1.182417
	656.015879	1.182790
	656.211487	1.182089
	656.407081	1.183888
	656.602661	1.183060
	656.798226	1.184419
	656.993778	1.184137
	657.189315	1.184118
	657.384839	1.184721
	657.580348	1.185235
	657.775843	1.186285
	657.971324	1.185324
	658.166791	1.184747
	658.362244	1.182581
	658.557683	1.181780
	658.753108	1.181483
	658.948519	1.182682
	659.143916	1.183002
	659.339298	1.183709
	659.534667	1.183491
	659.730022	1.183211
	659.925362	1.184522
	660.120688	1.185685
	660.316001	1.186460
	660.511299	1.185833
	660.706583	1.187277
	660.901853	1.188500
	661.097109	1.188912
	661.292351	1.188557
	661.487578	1.187610
	661.682792	1.188839
	661.877992	1.189648
	662.073177	1.190318
	662.268349	1.190844
	662.463506	1.192862
	662.658649	1.193532
	662.853779	1.194050
	663.048894	1.193214
	663.243995	1.192760
	663.439081	1.193523
	663.634154	1.194611
	663.829213	1.196578
	664.024258	1.197849
	664.219288	1.200217
	664.414305	1.201492
	664.609307	1.203388
	664.804295	1.204398
	664.999269	1.205380
	665.194229	1.207463
	665.389175	1.209828
	665.584107	1.212024
	665.779025	1.213644
	665.973928	1.216690
	666.168818	1.220523
	666.363693	1.223490
	666.558555	1.225515
	666.753402	1.228658
	666.948235	1.230390
	667.143054	1.232208
	667.337859	1.234617
	667.532650	1.237204
	667.727427	1.237671
	667.922189	1.239804
	668.116938	1.241411
	668.311672	1.242120
	668.506392	1.243758
	668.701098	1.244225
	668.895790	1.246225
	669.090468	1.247359
	669.285132	1.247578
	669.479782	1.247989
	669.674417	1.247402
	669.869039	1.248232
	670.063646	1.250645
	670.258239	1.254638
	670.452819	1.256272
	670.647384	1.257822
	670.841934	1.258213
	671.036471	1.259831
	671.230994	1.262355
	671.425502	1.264057
	671.619997	1.266392
	671.814477	1.267409
	672.008943	1.268248
	672.203395	1.269434
	672.397833	1.271061
	672.592257	1.270851
	672.786667	1.271341
	672.981062	1.269713
	673.175444	1.269194
	673.369811	1.269986
	673.564164	1.269656
	673.758503	1.271053
	673.952828	1.271590
	674.147139	1.273761
	674.341435	1.273949
	674.535718	1.275699
	674.729986	1.276616
	674.924240	1.277791
	675.118480	1.280968
	675.312706	1.281549
	675.506918	1.281539
	675.701116	1.282096
	675.895299	1.282199
	676.089469	1.282778
	676.283624	1.285156
	676.477765	1.286856
	676.671892	1.288354
	676.866005	1.290125
	677.060103	1.292098
	677.254188	1.293164
	677.448258	1.294281
	677.642315	1.296790
	677.836357	1.297102
	678.030385	1.296308
	678.224398	1.296560
	678.418398	1.298498
	678.612384	1.299183
	678.806355	1.300544
	679.000312	1.301815
	679.194255	1.304459
	679.388184	1.302551
	679.582099	1.303870
	679.776000	1.302708
	679.969886	1.303728
	680.163758	1.304636
	680.357617	1.305131
	680.551461	1.304872
	680.745290	1.304253
	680.939106	1.305499
	681.132908	1.305468
	681.326695	1.304631
	681.520468	1.304874
	681.714227	1.304646
	681.907972	1.303915
	682.101703	1.302372
	682.295419	1.302569
	682.489122	1.303015
	682.682810	1.302420
	682.876484	1.302973
	683.070144	1.303019
	683.263790	1.302359
	683.457421	1.300413
	683.651039	1.299814
	683.844642	1.297136
	684.038231	1.296809
	684.231806	1.295115
	684.425367	1.294924
	684.618913	1.293498
	684.812446	1.293480
	685.005964	1.292236
	685.199468	1.290892
	685.392958	1.290452
	685.586433	1.286819
	685.779895	1.286386
	685.973342	1.284776
	686.166775	1.283537
	686.360194	1.281000
	686.553599	1.279245
	686.746990	1.277095
	686.940366	1.276301
	687.133729	1.276114
	687.327077	1.275884
	687.520411	1.275239
	687.713730	1.274516
	687.907036	1.273090
	688.100327	1.271790
	688.293604	1.269603
	688.486867	1.266847
	688.680116	1.266367
	688.873351	1.264095
	689.066571	1.261449
	689.259777	1.261677
	689.452970	1.260356
	689.646147	1.259658
	689.839311	1.258336
	690.032461	1.256131
	690.225596	1.254306
	690.418717	1.253817
	690.611824	1.252285
	690.804917	1.250461
	690.997995	1.247093
	691.191059	1.245783
	691.384110	1.244671
	691.577145	1.245331
	691.770167	1.242522
	691.963175	1.239576
	692.156168	1.236348
	692.349147	1.234274
	692.542112	1.232314
	692.735063	1.228721
	692.927999	1.226641
	693.120922	1.225221
	693.313830	1.223683
	693.506724	1.222744
	693.699603	1.219590
	693.892469	1.219929
	694.085320	1.217679
	694.278157	1.215943
	694.470980	1.213769
	694.663789	1.211944
	694.856583	1.209782
	695.049364	1.209147
	695.242130	1.205198
	695.434881	1.201657
	695.627619	1.202236
	695.820342	1.200641
	696.013052	1.199515
	696.205747	1.197967
	696.398427	1.195232
	696.591094	1.193635
	696.783746	1.191928
	696.976384	1.192770
	697.169008	1.191407
	697.361618	1.191940
	697.554213	1.190603
	697.746795	1.190135
	697.939362	1.190406
	698.131914	1.190014
	698.324453	1.191163
	698.516977	1.191588
	698.709487	1.191377
	698.901983	1.190045
	699.094465	1.189519
	699.286932	1.187338
	699.479386	1.187216
	699.671825	1.186921
	699.864249	1.185680
	700.056660	1.183563
	700.249056	1.183770
	700.441438	1.181272
	700.633806	1.181481
	700.826160	1.181981
	701.018499	1.179755
	701.210824	1.177435
	701.403135	1.176731
	701.595432	1.176010
	701.787714	1.175784
	701.979982	1.173545
	702.172236	1.172102
	702.364476	1.172047
	702.556702	1.170171
	702.748913	1.168808
	702.941110	1.167404
	703.133293	1.166275
	703.325461	1.162855
	703.517615	1.159446
	703.709755	1.156889
	703.901881	1.155049
	704.093993	1.153052
	704.286090	1.151268
	704.478173	1.149804
	704.670242	1.146199
	704.862296	1.144691
	705.054337	1.140787
	705.246363	1.138535
	705.438375	1.137626
	705.630372	1.133736
	705.822356	1.132562
	706.014325	1.130791
	706.206279	1.129733
	706.398220	1.127886
	706.590146	1.126046
	706.782058	1.124467
	706.973956	1.125833
	707.165840	1.126377
	707.357709	1.125187
	707.549564	1.124052
	707.741405	1.122232
	707.933231	1.119678
	708.125043	1.119438
	708.316841	1.118069
	708.508625	1.118511
	708.700395	1.117054
	708.892150	1.117567
	709.083891	1.116858
	709.275617	1.116941
	709.467330	1.115742
	709.659028	1.115176
	709.850712	1.114275
	710.042381	1.112370
	710.234037	1.112059
	710.425678	1.110237
	710.617305	1.110367
	710.808917	1.107733
	711.000515	1.105323
	711.192099	1.103708
	711.383669	1.101074
	711.575225	1.099691
	711.766766	1.098919
	711.958293	1.097373
	712.149805	1.097303
	712.341304	1.095804
	712.532788	1.094723
	712.724258	1.094527
	712.915713	1.094281
	713.107154	1.092820
	713.298581	1.092019
	713.489994	1.091285
	713.681392	1.091633
	713.872776	1.089161
	714.064146	1.086976
	714.255502	1.085366
	714.446843	1.084013
	714.638170	1.084085
	714.829483	1.081512
	715.020781	1.079963
	715.212065	1.080660
	715.403335	1.080712
	715.594591	1.080042
	715.785832	1.080595
	715.977059	1.078834
	716.168272	1.076949
	716.359470	1.078625
	716.550654	1.076762
	716.741824	1.076972
	716.932979	1.076569
	717.124121	1.076407
	717.315247	1.075984
	717.506360	1.076392
	717.697458	1.075322
	717.888542	1.074441
	718.079612	1.073343
	718.270668	1.072751
	718.461709	1.070251
	718.652736	1.068909
	718.843748	1.067764
	719.034746	1.066686
	719.225730	1.065868
	719.416700	1.065400
	719.607655	1.065739
	719.798596	1.064983
	719.989523	1.064313
	720.180435	1.063178
	720.371333	1.060248
	720.562217	1.057920
	720.753087	1.057564
	720.943942	1.056184
	721.134783	1.054924
	721.325609	1.052459
	721.516422	1.050761
	721.707219	1.049174
	721.898003	1.047551
	722.088772	1.045064
	722.279527	1.042473
	722.470268	1.042038
	722.660994	1.042420
	722.851707	1.040458
	723.042404	1.041637
	723.233088	1.040691
	723.423757	1.040315
	723.614412	1.039334
	723.805052	1.037730
	723.995678	1.035975
	724.186290	1.034971
	724.376887	1.033582
	724.567471	1.033877
	724.758039	1.033743
	724.948594	1.032978
	725.139134	1.032222
	725.329660	1.030918
	725.520172	1.031746
	725.710669	1.032027
	725.901152	1.031658
	726.091620	1.030978
	726.282075	1.030631
	726.472514	1.031333
	726.662940	1.030613
	726.853351	1.030060
	727.043748	1.027235
	727.234131	1.026949
	727.424499	1.024989
	727.614853	1.025207
	727.805193	1.024798
	727.995518	1.023354
	728.185829	1.023143
	728.376125	1.022440
	728.566408	1.022893
	728.756675	1.022018
	728.946929	1.022268
	729.137168	1.021213
	729.327393	1.020959
	729.517604	1.020091
	729.707800	1.020133
	729.897982	1.019267
	730.088149	1.018014
	730.278302	1.017999
	730.468441	1.018092
	730.658566	1.017741
	730.848676	1.016853
	731.038771	1.016452
	731.228853	1.015158
	731.418920	1.015024
	731.608973	1.015227
	731.799011	1.014242
	731.989035	1.015833
	732.179045	1.015427
	732.369040	1.014364
	732.559021	1.012143
	732.748988	1.011249
	732.938940	1.011569
	733.128878	1.011550
	733.318801	1.012636
	733.508711	1.012391
	733.698605	1.013289
	733.888486	1.012615
	734.078352	1.011595
	734.268204	1.009486
	734.458041	1.009668
	734.647864	1.009098
	734.837673	1.008146
	735.027467	1.008573
	735.217247	1.008161
	735.407013	1.008515
	735.596764	1.009443
	735.786501	1.009800
	735.976223	1.008640
	736.165932	1.007419
	736.355625	1.006590
	736.545305	1.006041
	736.734970	1.005679
	736.924620	1.005428
	737.114257	1.003140
	737.303879	1.001802
	737.493486	1.001108
	737.683079	1.000584
	737.872658	0.999640
	738.062222	0.998737
	738.251772	0.998126
	738.441308	0.996094
	738.630829	0.996754
	738.820336	0.995928
	739.009829	0.995595
	739.199307	0.994831
	739.388771	0.994887
	739.578220	0.994111
	739.767655	0.994566
	739.957076	0.994722
	740.146482	0.994356
	740.335874	0.994420
	740.525251	0.993371
	740.714615	0.991338
	740.903963	0.988846
	741.093298	0.989485
	741.282618	0.990231
	741.471923	0.990182
	741.661214	0.992785
	741.850491	0.992235
	742.039753	0.992259
	742.229001	0.992466
	742.418235	0.992825
	742.607454	0.992378
	742.796659	0.993233
	742.985849	0.991601
	743.175025	0.991295
	743.364187	0.992313
	743.553334	0.991148
	743.742467	0.991036
	743.931586	0.990303
	744.120690	0.990240
	744.309779	0.991506
	744.498855	0.991303
	744.687916	0.990732
	744.876962	0.990204
	745.065994	0.990613
	745.255012	0.989337
	745.444015	0.989946
	745.633004	0.990039
	745.821978	0.990114
	746.010938	0.990242
	746.199884	0.989490
	746.388815	0.989408
	746.577732	0.988665
	746.766634	0.989068
	746.955522	0.987539
	747.144396	0.987126
	747.333255	0.986349
	747.522100	0.987380
	747.710930	0.986849
	747.899746	0.985805
	748.088548	0.983023
	748.277335	0.981846
	748.466108	0.980778
	748.654866	0.980094
	748.843610	0.978278
	749.032339	0.977501
	749.221054	0.976980
	749.409755	0.975744
	749.598441	0.974240
	749.787113	0.972513
	749.975770	0.972412
	750.164413	0.973036
	750.353042	0.971705
[truncated: 1,648 more rows]
