# Supplementary material for: Metasurface analogues of molecular diastereomers from hierarchical multiscale chiral interactions with biomolecules
Source: Nat Commun. 2026 Apr 22;17:5541. doi: 10.1038/s41467-026-72200-6 (PMC13287669; doi:10.1038/s41467-026-72200-6)
Supplement: Supplementary file 3 — Supplementary Data 1 (Raw data) [file 41467_2026_72200_MOESM3_ESM.zip › Raw_Data/Reflectivity/Antistrept_strept_sequence/Strept_Incubating/Ref_ARRAY3_LH_0_5.txt]

	345.453658	0.997477
	345.669646	0.997410
	345.885622	0.997326
	346.101585	0.997219
	346.317535	0.997085
	346.533471	0.996920
	346.749395	0.996717
	346.965306	0.996468
	347.181204	0.996165
	347.397089	0.995797
	347.612961	0.995352
	347.828820	0.994818
	348.044666	0.994180
	348.260499	0.993425
	348.476319	0.992540
	348.692126	0.991520
	348.907920	0.990366
	349.123701	0.989092
	349.339469	0.987733
	349.555224	0.986343
	349.770966	0.984997
	349.986695	0.983782
	350.202412	0.982782
	350.418115	0.982064
	350.633805	0.981664
	350.849482	0.981579
	351.065147	0.981778
	351.280798	0.982209
	351.496436	0.982812
	351.712062	0.983531
	351.927674	0.984317
	352.143273	0.983200
	352.358860	0.990785
	352.574433	0.988756
	352.789993	0.988364
	353.005541	0.987987
	353.221075	0.987833
	353.436597	0.989970
	353.652105	0.991434
	353.867600	0.991317
	354.083083	0.991854
	354.298552	0.993801
	354.514009	0.993785
	354.729452	0.995039
	354.944883	0.996497
	355.160300	0.997183
	355.375705	0.997137
	355.591096	0.997894
	355.806474	0.999346
	356.021840	1.001980
	356.237192	1.002063
	356.452532	1.004401
	356.667858	1.004299
	356.883172	1.004078
	357.098472	1.002130
	357.313760	1.001339
	357.529034	1.000333
	357.744295	1.001617
	357.959544	1.003416
	358.174779	1.004892
	358.390002	1.004284
	358.605211	1.003068
	358.820407	1.004113
	359.035591	1.004009
	359.250761	1.003505
	359.465919	1.005178
	359.681063	1.005824
	359.896194	1.006321
	360.111313	1.006193
	360.326418	1.004707
	360.541510	1.005930
	360.756589	1.004326
	360.971656	1.005218
	361.186709	1.004258
	361.401749	1.002574
	361.616776	1.002885
	361.831790	1.001441
	362.046792	1.002184
	362.261780	1.001049
	362.476755	1.000471
	362.691717	1.000830
	362.906666	1.003963
	363.121602	1.002771
	363.336525	1.003395
	363.551435	1.004490
	363.766332	1.003043
	363.981216	1.003723
	364.196087	1.002902
	364.410945	1.003893
	364.625790	1.003952
	364.840621	1.001067
	365.055440	1.000705
	365.270246	0.999093
	365.485039	0.999014
	365.699818	0.998307
	365.914585	0.998850
	366.129339	0.999823
	366.344079	1.000263
	366.558807	0.998708
	366.773521	0.996534
	366.988223	0.998942
	367.202911	0.997555
	367.417587	0.997270
	367.632249	0.999129
	367.846898	0.998598
	368.061535	0.997754
	368.276158	0.998494
	368.490768	0.998989
	368.705365	1.000380
	368.919949	0.997307
	369.134521	0.997292
	369.349079	0.997646
	369.563624	0.997809
	369.778155	0.998320
	369.992674	0.998121
	370.207180	0.997449
	370.421673	0.997438
	370.636153	0.997752
	370.850619	0.996445
	371.065073	0.994509
	371.279514	0.996414
	371.493941	0.995829
	371.708356	0.997619
	371.922757	0.996563
	372.137145	0.998495
	372.351521	1.000459
	372.565883	0.999135
	372.780232	0.997697
	372.994568	0.996763
	373.208891	0.997624
	373.423201	0.999322
	373.637498	0.997344
	373.851782	0.998635
	374.066053	0.998325
	374.280311	1.000298
	374.494556	1.000464
	374.708787	1.002160
	374.923006	1.001942
	375.137211	1.001532
	375.351404	1.000408
	375.565583	1.002965
	375.779750	1.004248
	375.993903	1.002205
	376.208043	1.000820
	376.422170	0.998304
	376.636284	0.998223
	376.850385	0.998225
	377.064473	0.995373
	377.278548	0.996119
	377.492610	0.994913
	377.706658	0.993199
	377.920694	0.992655
	378.134717	0.991533
	378.348726	0.991728
	378.562722	0.990834
	378.776706	0.991313
	378.990676	0.990392
	379.204633	0.990926
	379.418577	0.991025
	379.632508	0.991140
	379.846426	0.991837
	380.060331	0.989520
	380.274223	0.991467
	380.488101	0.993551
	380.701967	0.993002
	380.915819	0.993280
	381.129659	0.993614
	381.343485	0.992740
	381.557298	0.994721
	381.771098	0.995356
	381.984886	0.996751
	382.198659	0.996181
	382.412420	0.995796
	382.626168	0.995031
	382.839903	0.995897
	383.053624	0.995528
	383.267333	0.997892
	383.481028	0.998900
	383.694711	0.999700
	383.908380	1.002974
	384.122036	1.003868
	384.335679	1.003027
	384.549309	1.004652
	384.762926	1.005118
	384.976530	1.005931
	385.190120	1.003691
	385.403698	1.004351
	385.617262	1.004762
	385.830814	1.007731
	386.044352	1.009174
	386.257877	1.009360
	386.471389	1.010477
	386.684888	1.012246
	386.898374	1.013555
	387.111847	1.013534
	387.325306	1.012751
	387.538753	1.013885
	387.752186	1.013203
	387.965606	1.013331
	388.179014	1.014029
	388.392408	1.016089
	388.605789	1.014503
	388.819156	1.013978
	389.032511	1.012543
	389.245853	1.011912
	389.459181	1.012426
	389.672497	1.010987
	389.885799	1.009726
	390.099088	1.009709
	390.312364	1.008809
	390.525627	1.007578
	390.738877	1.006768
	390.952114	1.006886
	391.165337	1.007374
	391.378548	1.007049
	391.591745	1.007756
	391.804929	1.007818
	392.018100	1.009541
	392.231258	1.010143
	392.444403	1.008674
	392.657535	1.009896
	392.870653	1.009051
	393.083759	1.010486
	393.296851	1.008308
	393.509930	1.007337
	393.722996	1.005441
	393.936049	1.005639
	394.149089	1.004255
	394.362116	1.003890
	394.575129	1.002924
	394.788130	1.001229
	395.001117	1.002380
	395.214091	1.001335
	395.427052	1.002962
	395.640000	1.004467
	395.852935	1.005695
	396.065857	1.006413
	396.278765	1.004952
	396.491660	1.005759
	396.704543	1.005049
	396.917412	1.003399
	397.130268	1.003857
	397.343110	1.004152
	397.555940	1.004145
	397.768757	1.002934
	397.981560	1.004633
	398.194350	1.005705
	398.407127	1.006756
	398.619891	1.006975
	398.832642	1.006226
	399.045380	1.006215
	399.258104	1.008279
	399.470815	1.006783
	399.683514	1.006436
	399.896199	1.006986
	400.108870	1.006982
	400.321529	1.007651
	400.534175	1.008356
	400.746807	1.007311
	400.959427	1.007299
	401.172033	1.005949
	401.384626	1.006218
	401.597205	1.005356
	401.809772	1.002473
	402.022326	1.002314
	402.234866	1.003857
	402.447393	1.002700
	402.659907	1.001995
	402.872408	1.002247
	403.084896	1.002873
	403.297370	1.002572
	403.509832	1.004003
	403.722280	1.003742
	403.934715	1.004075
	404.147137	1.003933
	404.359546	1.004399
	404.571941	1.003159
	404.784323	1.001764
	404.996693	0.999838
	405.209049	0.997199
	405.421392	0.997500
	405.633721	0.996188
	405.846038	0.997393
	406.058341	0.995588
	406.270632	0.994032
	406.482909	0.992613
	406.695172	0.992260
	406.907423	0.991614
	407.119661	0.991647
	407.331885	0.992768
	407.544096	0.991991
	407.756294	0.992682
	407.968479	0.992604
	408.180651	0.993730
	408.392809	0.993635
	408.604954	0.994151
	408.817086	0.991825
	409.029205	0.990666
	409.241311	0.990814
	409.453404	0.990033
	409.665483	0.991897
	409.877549	0.991991
	410.089602	0.992912
	410.301642	0.992174
	410.513669	0.993984
	410.725682	0.993884
	410.937682	0.994419
	411.149669	0.996781
	411.361643	0.997139
	411.573604	0.997877
	411.785551	1.000607
	411.997486	1.001159
	412.209407	1.000443
	412.421315	1.000597
	412.633210	1.002016
	412.845091	1.001648
	413.056959	1.003009
	413.268815	1.004144
	413.480657	1.003678
	413.692485	1.004770
	413.904301	1.004966
	414.116103	1.005594
	414.327892	1.004010
	414.539668	1.004003
	414.751431	1.007180
	414.963181	1.009019
	415.174917	1.008724
	415.386640	1.009180
	415.598350	1.009898
	415.810047	1.010291
	416.021730	1.010922
	416.233401	1.012392
	416.445058	1.011970
	416.656702	1.012500
	416.868332	1.011702
	417.079950	1.011080
	417.291554	1.010814
	417.503145	1.009616
	417.714723	1.010311
	417.926288	1.010183
	418.137839	1.011780
	418.349377	1.010981
	418.560903	1.009603
	418.772414	1.008553
	418.983913	1.009173
	419.195398	1.009168
	419.406870	1.007218
	419.618329	1.007391
	419.829775	1.007055
	420.041208	1.007039
	420.252627	1.006072
	420.464033	1.007119
	420.675426	1.005050
	420.886805	1.004565
	421.098172	1.004416
	421.309525	1.003637
	421.520865	1.001815
	421.732192	1.001142
	421.943505	1.000558
	422.154805	1.001365
	422.366092	1.001282
	422.577366	0.999330
	422.788627	0.998952
	422.999874	0.998537
	423.211108	1.000110
	423.422329	0.997349
	423.633537	0.998783
	423.844731	0.998902
	424.055913	0.997285
	424.267081	0.995907
	424.478235	0.996733
	424.689377	0.994354
	424.900505	0.994687
	425.111620	0.994566
	425.322722	0.995618
	425.533811	0.995477
	425.744886	0.995864
	425.955948	0.996907
	426.166997	0.995365
	426.378032	0.996893
	426.589055	0.996843
	426.800064	0.997165
	427.011060	0.998291
	427.222042	0.998726
	427.433012	0.999687
	427.643968	0.998265
	427.854911	0.998161
	428.065840	0.998364
	428.276757	1.000237
	428.487660	1.000108
	428.698550	1.000351
	428.909427	1.001253
	429.120290	0.999419
	429.331140	1.000274
	429.541977	1.001672
	429.752801	1.002489
	429.963611	1.002914
	430.174408	1.001991
	430.385192	1.003142
	430.595963	1.001783
	430.806720	1.000865
	431.017464	0.999165
	431.228195	0.998702
	431.438913	1.000702
	431.649617	1.000577
	431.860308	0.998453
	432.070986	0.998052
	432.281650	0.998893
	432.492302	0.998912
	432.702940	0.997792
	432.913565	0.998273
	433.124176	0.997642
	433.334774	0.996264
	433.545359	0.995677
	433.755931	0.996692
	433.966489	0.996813
	434.177035	0.995963
	434.387567	0.995581
	434.598085	0.996723
	434.808591	0.997124
	435.019083	0.994874
	435.229562	0.994500
	435.440027	0.993501
	435.650479	0.992653
	435.860918	0.992033
	436.071344	0.990404
	436.281757	0.991219
	436.492156	0.991251
	436.702542	0.991025
	436.912914	0.991824
	437.123274	0.993128
	437.333620	0.994399
	437.543953	0.994162
	437.754272	0.992954
	437.964578	0.993782
	438.174871	0.994179
	438.385151	0.993475
	438.595417	0.993581
	438.805670	0.992933
	439.015910	0.994290
	439.226137	0.994932
	439.436350	0.995402
	439.646550	0.996539
	439.856737	0.996812
	440.066910	0.998783
	440.277070	0.999457
	440.487217	1.000520
	440.697351	1.001173
	440.907471	1.002849
	441.117578	1.002649
	441.327671	1.002577
	441.537752	1.003295
	441.747819	1.002459
	441.957873	1.004375
	442.167913	1.004447
	442.377940	1.002572
	442.587954	1.003189
	442.797955	1.003368
	443.007942	1.001903
	443.217916	1.001198
	443.427877	1.000877
	443.637824	1.000505
	443.847758	1.001092
	444.057679	1.000998
	444.267586	1.000055
	444.477481	1.000285
	444.687361	1.000450
	444.897229	1.002118
	445.107083	1.003516
	445.316924	1.001432
	445.526752	1.001909
	445.736566	1.000550
	445.946367	1.000288
	446.156155	1.000634
	446.365929	1.001440
	446.575690	1.000511
	446.785438	0.999407
	446.995173	0.998931
	447.204894	0.997471
	447.414602	0.996796
	447.624296	0.994058
	447.833977	0.993734
	448.043645	0.993725
	448.253300	0.993984
	448.462941	0.993927
	448.672569	0.993272
	448.882184	0.992405
	449.091785	0.992692
	449.301373	0.991674
	449.510948	0.990733
	449.720509	0.990098
	449.930057	0.989422
	450.139592	0.987989
	450.349113	0.989708
	450.558621	0.989973
	450.768116	0.989235
	450.977597	0.988855
	451.187066	0.989887
	451.396520	0.990219
	451.605962	0.991285
	451.815390	0.992585
	452.024805	0.991924
	452.234206	0.991373
	452.443594	0.989358
	452.652969	0.989762
	452.862330	0.988159
	453.071678	0.988899
	453.281013	0.988788
	453.490335	0.989741
	453.699643	0.988367
	453.908938	0.987584
	454.118219	0.987621
	454.327487	0.987179
	454.536742	0.988358
	454.745983	0.988603
	454.955211	0.987557
	455.164426	0.988602
	455.373627	0.987798
	455.582815	0.988094
	455.791990	0.988920
	456.001152	0.988787
	456.210300	0.989529
	456.419434	0.990027
	456.628556	0.990881
	456.837664	0.992397
	457.046758	0.991768
	457.255839	0.991076
	457.464907	0.992765
	457.673962	0.992081
	457.883003	0.990877
	458.092031	0.991615
	458.301046	0.992894
	458.510047	0.993254
	458.719035	0.993416
	458.928009	0.993435
	459.136970	0.995119
	459.345918	0.995075
	459.554852	0.994374
	459.763774	0.995166
	459.972681	0.996325
	460.181576	0.994736
	460.390457	0.996454
	460.599324	0.997621
	460.808178	0.996908
	461.017019	0.996486
	461.225847	0.995053
	461.434661	0.994288
	461.643462	0.996592
	461.852249	0.997882
	462.061023	0.999847
	462.269784	1.000060
	462.478531	1.000489
	462.687265	0.999767
	462.895986	1.000771
	463.104693	0.998623
	463.313387	0.999916
	463.522068	0.999302
	463.730735	0.999211
	463.939389	0.998992
	464.148029	0.999287
	464.356656	0.996702
	464.565270	0.995983
	464.773870	0.995041
	464.982457	0.995801
	465.191030	0.997390
	465.399591	0.995571
	465.608137	0.997529
	465.816671	0.996969
	466.025191	0.996519
	466.233697	0.994583
	466.442191	0.993972
	466.650671	0.992431
	466.859137	0.992321
	467.067590	0.991927
	467.276030	0.991335
	467.484456	0.991439
	467.692869	0.991244
	467.901269	0.990769
	468.109655	0.989488
	468.318028	0.988325
	468.526387	0.986419
	468.734733	0.986552
	468.943066	0.985512
	469.151385	0.984620
	469.359691	0.984029
	469.567984	0.984121
	469.776263	0.985976
	469.984528	0.986231
	470.192781	0.985204
	470.401020	0.985660
	470.609245	0.983714
	470.817457	0.984164
	471.025656	0.982972
	471.233841	0.983392
	471.442013	0.983545
	471.650172	0.984148
	471.858317	0.982713
	472.066448	0.983278
	472.274567	0.984796
	472.482672	0.982755
	472.690763	0.982849
	472.898841	0.984625
	473.106906	0.984826
	473.314957	0.983657
	473.522995	0.983740
	473.731020	0.984567
	473.939031	0.986814
	474.147029	0.988449
	474.355013	0.988328
	474.562984	0.987631
	474.770941	0.987253
	474.978885	0.987998
	475.186816	0.988882
	475.394733	0.989499
	475.602637	0.990777
	475.810527	0.991614
	476.018404	0.989492
	476.226268	0.989604
	476.434118	0.988355
	476.641955	0.987617
	476.849778	0.987269
	477.057588	0.989791
	477.265385	0.988115
	477.473168	0.989539
	477.680937	0.989318
	477.888694	0.988662
	478.096436	0.988890
	478.304166	0.985691
	478.511882	0.984403
	478.719584	0.985241
	478.927274	0.983345
	479.134949	0.981849
	479.342612	0.981960
	479.550260	0.982286
	479.757896	0.982739
	479.965518	0.982573
	480.173126	0.980280
	480.380722	0.980525
	480.588303	0.979251
	480.795872	0.977584
	481.003426	0.976135
	481.210968	0.977774
	481.418496	0.976815
	481.626010	0.976318
	481.833511	0.976937
	482.040999	0.976824
	482.248473	0.975825
	482.455934	0.975110
	482.663382	0.974137
	482.870816	0.972448
	483.078236	0.971088
	483.285643	0.969965
	483.493037	0.968870
	483.700417	0.968779
	483.907784	0.968610
	484.115137	0.968622
	484.322477	0.967245
	484.529803	0.967445
	484.737116	0.967539
	484.944416	0.966981
	485.151702	0.969671
	485.358975	0.968764
	485.566234	0.968695
	485.773479	0.969205
	485.980712	0.971117
	486.187931	0.971057
	486.395136	0.972883
	486.602328	0.973698
	486.809506	0.973578
	487.016671	0.973582
	487.223823	0.974003
	487.430961	0.975583
	487.638086	0.976311
	487.845197	0.975885
	488.052295	0.975718
	488.259379	0.972253
	488.466450	0.971986
	488.673507	0.972394
	488.880551	0.971457
	489.087582	0.972432
	489.294599	0.973295
	489.501602	0.972752
	489.708592	0.971976
	489.915569	0.974549
	490.122532	0.972136
	490.329482	0.971127
	490.536418	0.971302
	490.743341	0.971048
	490.950250	0.973199
	491.157146	0.972081
	491.364029	0.971317
	491.570897	0.972802
	491.777753	0.974134
	491.984595	0.974115
	492.191423	0.973169
	492.398238	0.973461
	492.605040	0.973198
	492.811828	0.972917
	493.018603	0.971413
	493.225364	0.970040
	493.432111	0.970693
	493.638846	0.971663
	493.845566	0.969735
	494.052274	0.967760
	494.258967	0.965941
	494.465648	0.965543
	494.672314	0.964053
	494.878968	0.962818
	495.085608	0.961991
	495.292234	0.959773
	495.498847	0.959370
	495.705446	0.957534
	495.912032	0.958442
	496.118605	0.960135
	496.325164	0.960532
	496.531709	0.960695
	496.738241	0.959960
	496.944759	0.960580
	497.151264	0.961492
	497.357756	0.960314
	497.564234	0.961101
	497.770698	0.961313
	497.977149	0.963400
	498.183587	0.963604
	498.390011	0.963380
	498.596422	0.963916
	498.802819	0.964076
	499.009202	0.962996
	499.215572	0.962057
	499.421929	0.963097
	499.628272	0.963765
	499.834602	0.964006
	500.040918	0.963460
	500.247220	0.963637
	500.453509	0.962469
	500.659785	0.963842
	500.866047	0.965750
	501.072296	0.965083
	501.278531	0.965633
	501.484752	0.965592
	501.690960	0.965441
	501.897155	0.965285
	502.103336	0.965689
	502.309504	0.964856
	502.515658	0.964768
	502.721798	0.965949
	502.927925	0.966178
	503.134039	0.965888
	503.340139	0.965541
	503.546225	0.964371
	503.752298	0.964376
	503.958358	0.964580
	504.164404	0.965044
	504.370436	0.963794
	504.576455	0.964669
	504.782461	0.964904
	504.988453	0.963819
	505.194431	0.963334
	505.400396	0.963520
	505.606347	0.964190
	505.812285	0.965113
	506.018209	0.964465
	506.224120	0.962587
	506.430017	0.962220
	506.635901	0.962383
	506.841771	0.963373
	507.047628	0.963041
	507.253471	0.964590
	507.459301	0.965651
	507.665117	0.964894
	507.870920	0.964922
	508.076709	0.964977
	508.282484	0.964469
	508.488247	0.963994
	508.693995	0.963013
	508.899730	0.963959
	509.105451	0.963943
	509.311159	0.962902
	509.516854	0.964835
	509.722535	0.963836
	509.928202	0.964482
	510.133856	0.963671
	510.339496	0.963149
	510.545123	0.962043
	510.750736	0.960989
	510.956336	0.961767
	511.161922	0.959571
	511.367494	0.960155
	511.573053	0.960104
	511.778599	0.960370
	511.984131	0.959709
	512.189649	0.960144
	512.395154	0.961058
	512.600645	0.960819
	512.806123	0.959982
	513.011587	0.960590
	513.217038	0.959546
	513.422475	0.957882
	513.627899	0.958465
	513.833309	0.957812
	514.038705	0.957611
	514.244088	0.957053
	514.449458	0.955789
	514.654814	0.953739
	514.860156	0.954570
	515.065485	0.953047
	515.270800	0.953353
	515.476102	0.953161
	515.681390	0.952484
	515.886664	0.953866
	516.091925	0.954872
	516.297173	0.955613
	516.502407	0.954865
	516.707627	0.954515
	516.912834	0.956670
	517.118027	0.956605
	517.323207	0.955309
	517.528373	0.956330
	517.733525	0.956081
	517.938664	0.955953
	518.143790	0.955759
	518.348901	0.957062
	518.554000	0.958943
	518.759084	0.959781
	518.964156	0.960649
	519.169213	0.961368
	519.374257	0.962174
	519.579288	0.962626
	519.784305	0.962737
	519.989308	0.961366
	520.194298	0.960231
	520.399274	0.960303
	520.604236	0.960467
	520.809185	0.961601
	521.014121	0.961962
	521.219043	0.962277
	521.423951	0.961636
	521.628846	0.960102
	521.833727	0.960592
	522.038595	0.958714
	522.243449	0.957955
	522.448289	0.957259
	522.653116	0.956954
	522.857929	0.956466
	523.062729	0.955954
	523.267515	0.955870
	523.472287	0.954601
	523.677046	0.955819
	523.881792	0.955597
	524.086524	0.956037
	524.291242	0.956197
	524.495946	0.957102
	524.700637	0.956145
	524.905315	0.954921
	525.109979	0.953705
	525.314629	0.953906
	525.519266	0.953458
	525.723889	0.953525
	525.928498	0.953377
	526.133094	0.952421
	526.337677	0.952423
	526.542245	0.950710
	526.746800	0.948986
	526.951342	0.948797
	527.155870	0.949635
	527.360384	0.948525
	527.564885	0.948103
	527.769372	0.947287
	527.973846	0.947858
	528.178306	0.948561
	528.382752	0.947898
	528.587185	0.946703
	528.791604	0.946768
	528.996010	0.946714
	529.200402	0.946879
	529.404780	0.945458
	529.609145	0.945560
	529.813496	0.946263
	530.017833	0.946672
	530.222157	0.947007
	530.426468	0.948529
	530.630764	0.949122
	530.835048	0.949351
	531.039317	0.948251
	531.243573	0.947627
	531.447815	0.947904
	531.652044	0.948298
	531.856259	0.948298
	532.060461	0.948270
	532.264648	0.946410
	532.468823	0.946790
	532.672983	0.945157
	532.877130	0.943433
	533.081264	0.942284
	533.285383	0.942570
	533.489490	0.942558
	533.693582	0.941358
	533.897661	0.941396
	534.101726	0.942302
	534.305778	0.942739
	534.509816	0.942274
	534.713841	0.942379
	534.917851	0.942431
	535.121849	0.942041
	535.325832	0.942673
	535.529802	0.943871
	535.733759	0.944726
	535.937701	0.946010
	536.141630	0.946107
	536.345546	0.946107
	536.549448	0.946315
	536.753336	0.947080
	536.957210	0.946527
	537.161071	0.947241
	537.364919	0.947650
	537.568752	0.948891
	537.772572	0.948267
	537.976379	0.949169
	538.180172	0.948584
	538.383951	0.948690
	538.587716	0.947882
	538.791468	0.945612
	538.995206	0.946402
	539.198931	0.946933
	539.402642	0.946398
	539.606339	0.947027
	539.810023	0.948032
	540.013693	0.949735
	540.217349	0.950161
	540.420992	0.950260
	540.624621	0.950009
	540.828237	0.948594
	541.031839	0.949105
	541.235427	0.948106
	541.439001	0.949555
	541.642562	0.948241
	541.846109	0.948258
	542.049643	0.948140
	542.253163	0.948476
	542.456669	0.946988
	542.660162	0.946889
	542.863641	0.945912
	543.067106	0.945034
	543.270558	0.943766
	543.473996	0.944476
	543.677420	0.944517
	543.880831	0.944591
	544.084228	0.943393
	544.287612	0.943550
	544.490981	0.943300
	544.694338	0.942082
	544.897680	0.940991
	545.101009	0.941631
	545.304324	0.942792
	545.507625	0.944021
	545.710913	0.943426
	545.914187	0.945312
	546.117448	0.946293
	546.320695	0.946456
	546.523928	0.947203
	546.727147	0.948003
	546.930353	0.948599
	547.133546	0.948826
	547.336724	0.949456
	547.539889	0.950667
	547.743040	0.950183
	547.946178	0.949883
	548.149301	0.950351
	548.352412	0.950863
	548.555508	0.952058
	548.758591	0.953785
	548.961660	0.954499
	549.164716	0.953952
	549.367757	0.953441
	549.570785	0.953091
	549.773800	0.952860
	549.976801	0.952417
	550.179788	0.951804
	550.382761	0.951223
	550.585721	0.951773
	550.788667	0.952251
	550.991599	0.952025
	551.194518	0.952278
	551.397423	0.952415
	551.600315	0.952986
	551.803192	0.954722
	552.006056	0.955621
	552.208906	0.955375
	552.411743	0.954811
	552.614566	0.954629
	552.817375	0.952727
	553.020171	0.952724
	553.222953	0.954614
	553.425721	0.954407
	553.628475	0.954503
	553.831216	0.951652
	554.033943	0.953880
	554.236657	0.955173
	554.439356	0.953972
	554.642042	0.954815
	554.844715	0.955813
	555.047373	0.956661
	555.250018	0.957958
	555.452650	0.959724
	555.655267	0.960276
	555.857871	0.960612
	556.060461	0.961210
	556.263038	0.961388
	556.465600	0.963109
	556.668150	0.962997
	556.870685	0.962578
	557.073207	0.963809
	557.275715	0.965477
	557.478209	0.967577
	557.680689	0.969235
	557.883156	0.969395
	558.085609	0.969898
	558.288049	0.969420
	558.490475	0.970244
	558.692887	0.971016
	558.895285	0.972008
	559.097670	0.972240
	559.300040	0.972398
	559.502398	0.972817
	559.704741	0.971686
	559.907071	0.971844
	560.109387	0.973281
	560.311689	0.974666
	560.513978	0.975660
	560.716253	0.975334
	560.918514	0.973676
	561.120762	0.972834
	561.322995	0.971848
	561.525215	0.971889
	561.727422	0.972576
	561.929614	0.973079
	562.131793	0.973870
	562.333958	0.973795
	562.536110	0.974244
	562.738248	0.974706
	562.940372	0.974610
	563.142482	0.974708
	563.344578	0.975126
	563.546661	0.977022
	563.748730	0.977843
	563.950786	0.978512
	564.152827	0.978395
	564.354855	0.979268
	564.556870	0.980617
	564.758870	0.980152
	564.960857	0.980992
	565.162830	0.982785
	565.364789	0.983819
	565.566735	0.984597
	565.768666	0.985287
	565.970584	0.986963
	566.172489	0.989344
	566.374379	0.989285
	566.576256	0.988810
	566.778119	0.990723
	566.979969	0.989894
	567.181805	0.991247
	567.383626	0.990645
	567.585435	0.990290
	567.787229	0.989315
	567.989010	0.989589
	568.190777	0.989455
	568.392530	0.989235
	568.594269	0.989518
	568.795995	0.989580
	568.997707	0.988989
	569.199405	0.989795
	569.401090	0.990120
	569.602761	0.988789
	569.804418	0.987398
	570.006061	0.988482
	570.207690	0.988313
	570.409306	0.988263
	570.610908	0.987897
	570.812497	0.988153
	571.014071	0.988130
	571.215632	0.988010
	571.417179	0.987113
	571.618712	0.987127
	571.820232	0.987269
	572.021737	0.989082
	572.223229	0.989675
	572.424707	0.989193
	572.626172	0.989068
	572.827623	0.989063
	573.029060	0.990683
	573.230483	0.991995
	573.431892	0.993096
	573.633288	0.993718
	573.834670	0.993300
	574.036038	0.993516
	574.237392	0.994156
	574.438733	0.995179
	574.640060	0.996414
	574.841373	0.998149
	575.042672	0.998502
	575.243958	0.999186
	575.445230	0.999985
	575.646488	1.001206
	575.847732	1.001233
	576.048962	1.000644
	576.250179	1.003363
	576.451382	1.005244
	576.652571	1.005785
	576.853747	1.006978
	577.054908	1.008600
	577.256056	1.011146
	577.457190	1.013329
	577.658310	1.014359
	577.859417	1.014219
	578.060510	1.014661
	578.261589	1.014900
	578.462654	1.015806
	578.663705	1.016204
	578.864743	1.016792
	579.065767	1.016348
	579.266777	1.017658
	579.467773	1.017143
	579.668755	1.017851
	579.869724	1.018599
	580.070679	1.020330
	580.271620	1.021584
	580.472548	1.022503
	580.673461	1.023705
	580.874361	1.024084
	581.075247	1.024779
	581.276119	1.025669
	581.476978	1.027203
	581.677822	1.027977
	581.878653	1.029883
	582.079470	1.031147
	582.280273	1.031200
	582.481063	1.032324
	582.681838	1.033999
	582.882600	1.035404
	583.083348	1.037038
	583.284083	1.038493
	583.484803	1.038042
	583.685510	1.039674
	583.886203	1.040675
	584.086882	1.041954
	584.287547	1.041375
	584.488199	1.043455
	584.688836	1.045031
	584.889460	1.045765
	585.090070	1.047171
	585.290666	1.046530
	585.491249	1.047395
	585.691818	1.047160
	585.892372	1.047574
	586.092914	1.048196
	586.293441	1.050160
	586.493954	1.049580
	586.694454	1.048254
	586.894940	1.047867
	587.095412	1.047634
	587.295870	1.047333
	587.496314	1.047634
	587.696745	1.047705
	587.897162	1.047887
	588.097565	1.048417
	588.297954	1.051273
	588.498329	1.050547
	588.698691	1.052637
	588.899038	1.054412
	589.099372	1.053373
	589.299692	1.055604
	589.499998	1.054962
	589.700291	1.055679
	589.900569	1.056679
	590.100834	1.057866
	590.301085	1.058544
	590.501322	1.059434
	590.701546	1.060334
	590.901755	1.062085
	591.101951	1.062646
	591.302132	1.063002
	591.502300	1.063792
	591.702455	1.064345
	591.902595	1.065638
	592.102722	1.067013
	592.302834	1.066567
	592.502933	1.066928
	592.703018	1.067643
	592.903089	1.068912
	593.103147	1.070310
	593.303190	1.072817
	593.503220	1.073073
	593.703236	1.073930
	593.903238	1.075136
	594.103226	1.075929
	594.303200	1.076579
	594.503161	1.077046
	594.703108	1.078178
	594.903040	1.079077
	595.102960	1.079594
	595.302865	1.080726
	595.502756	1.080306
	595.702634	1.081651
	595.902497	1.082201
	596.102347	1.083477
	596.302183	1.084167
	596.502005	1.086110
	596.701813	1.086074
	596.901608	1.086132
	597.101388	1.086651
	597.301155	1.087150
	597.500908	1.087752
	597.700647	1.088116
	597.900372	1.087871
	598.100083	1.087379
	598.299781	1.087830
	598.499465	1.087308
	598.699134	1.086705
	598.898790	1.087538
	599.098432	1.086922
	599.298061	1.086669
	599.497675	1.087638
	599.697275	1.088812
	599.896862	1.089042
	600.096435	1.090093
	600.295994	1.091016
	600.495539	1.091457
	600.695070	1.093827
	600.894588	1.093889
	601.094091	1.093828
	601.293581	1.095672
	601.493056	1.096498
	601.692518	1.096663
	601.891966	1.095818
	602.091401	1.095246
	602.290821	1.094739
	602.490227	1.094656
	602.689620	1.095182
	602.888999	1.095837
	603.088363	1.093571
	603.287714	1.093005
	603.487052	1.093078
	603.686375	1.093769
	603.885684	1.094021
	604.084980	1.094985
	604.284261	1.094794
	604.483529	1.095772
	604.682783	1.096197
	604.882023	1.096487
	605.081249	1.096094
	605.280461	1.096069
	605.479660	1.095081
	605.678844	1.096153
	605.878015	1.095115
	606.077172	1.096018
	606.276314	1.096661
	606.475443	1.096938
	606.674558	1.096260
	606.873660	1.096867
	607.072747	1.098134
	607.271820	1.099100
	607.470880	1.098741
	607.669926	1.099767
	607.868957	1.101107
	608.067975	1.101021
	608.266979	1.100916
	608.465969	1.100777
	608.664946	1.101134
	608.863908	1.102159
	609.062857	1.102876
	609.261791	1.104348
	609.460712	1.104505
	609.659619	1.104763
	609.858511	1.104038
	610.057390	1.105329
	610.256256	1.106439
	610.455107	1.106491
	610.653944	1.106803
	610.852767	1.108149
	611.051577	1.109924
	611.250373	1.111432
	611.449154	1.111571
	611.647922	1.112509
	611.846676	1.111555
	612.045416	1.113297
	612.244142	1.112513
	612.442854	1.114179
	612.641553	1.114520
	612.840237	1.113980
	613.038908	1.112809
	613.237564	1.112762
	613.436207	1.112602
	613.634836	1.110821
	613.833451	1.109977
	614.032052	1.110818
	614.230639	1.110437
	614.429212	1.111213
	614.627771	1.111345
	614.826316	1.111241
	615.024848	1.110355
	615.223365	1.111612
	615.421869	1.111205
	615.620358	1.111540
	615.818834	1.111934
	616.017296	1.111563
	616.215744	1.110016
	616.414178	1.109889
	616.612598	1.110904
	616.811004	1.111581
	617.009396	1.111811
	617.207775	1.113246
	617.406139	1.114881
	617.604490	1.115214
	617.802826	1.117255
	618.001149	1.120282
	618.199458	1.122381
	618.397752	1.123832
	618.596033	1.125763
	618.794300	1.129752
	618.992553	1.132232
	619.190792	1.133292
	619.389018	1.135118
	619.587229	1.137889
	619.785426	1.140675
	619.983609	1.142802
	620.181779	1.145290
	620.379934	1.147739
	620.578076	1.150674
	620.776204	1.154726
	620.974317	1.156298
	621.172417	1.159204
	621.370503	1.160878
	621.568575	1.163029
	621.766633	1.166417
	621.964677	1.170024
	622.162707	1.171463
	622.360723	1.174598
	622.558725	1.176505
	622.756714	1.178339
	622.954688	1.180973
	623.152648	1.182051
	623.350595	1.183885
	623.548527	1.185867
	623.746446	1.189023
	623.944350	1.192720
	624.142241	1.193514
	624.340118	1.196622
	624.537981	1.196315
	624.735829	1.199056
	624.933664	1.200412
	625.131485	1.203621
	625.329292	1.203874
	625.527085	1.205267
	625.724864	1.206428
	625.922629	1.209680
	626.120381	1.211627
	626.318118	1.213896
	626.515841	1.213641
	626.713550	1.214719
	626.911246	1.214805
	627.108927	1.216202
	627.306595	1.216701
	627.504248	1.218208
	627.701888	1.219735
	627.899513	1.219976
	628.097125	1.223419
	628.294722	1.225839
	628.492306	1.228334
	628.689876	1.229549
	628.887432	1.232639
	629.084973	1.234683
	629.282501	1.237367
	629.480015	1.238616
	629.677515	1.240577
	629.875001	1.244248
	630.072473	1.245235
	630.269931	1.247119
	630.467375	1.249976
	630.664805	1.253221
	630.862221	1.254108
	631.059623	1.254730
	631.257011	1.256596
	631.454385	1.258936
	631.651746	1.259157
	631.849092	1.261655
	632.046424	1.261407
	632.243742	1.264137
	632.441047	1.266730
	632.638337	1.269055
	632.835613	1.270200
	633.032876	1.273255
	633.230124	1.275900
	633.427358	1.278229
	633.624579	1.281320
	633.821785	1.283578
	634.018978	1.283881
	634.216156	1.285785
	634.413321	1.286512
	634.610471	1.288117
	634.807608	1.289637
	635.004730	1.291932
	635.201839	1.291963
	635.398933	1.293905
	635.596014	1.295877
	635.793081	1.295342
	635.990133	1.296836
	636.187172	1.297999
	636.384196	1.297712
	636.581207	1.297183
	636.778204	1.297231
	636.975186	1.298154
	637.172155	1.297483
	637.369110	1.298245
	637.566050	1.297848
	637.762977	1.298963
	637.959890	1.298097
	638.156788	1.295417
	638.353673	1.293509
	638.550544	1.294291
	638.747400	1.294296
	638.944243	1.294395
	639.141072	1.293244
	639.337886	1.291503
	639.534687	1.291555
	639.731474	1.291924
	639.928246	1.290003
	640.125005	1.287814
	640.321750	1.287766
	640.518480	1.286078
	640.715197	1.284570
	640.911899	1.282274
	641.108588	1.282115
	641.305263	1.280839
	641.501923	1.279765
	641.698570	1.278655
	641.895202	1.277128
	642.091821	1.277655
	642.288426	1.274997
	642.485016	1.272688
	642.681593	1.270435
	642.878155	1.268874
	643.074704	1.268749
	643.271238	1.268106
	643.467759	1.265826
	643.664265	1.265494
	643.860757	1.264073
	644.057236	1.265008
	644.253700	1.264237
	644.450151	1.263844
	644.646587	1.262470
	644.843009	1.261208
	645.039418	1.259068
	645.235812	1.257085
	645.432192	1.256498
	645.628558	1.254907
	645.824911	1.251689
	646.021249	1.251158
	646.217573	1.249422
	646.413883	1.246889
	646.610179	1.247321
	646.806461	1.246291
	647.002729	1.242909
	647.198983	1.243069
	647.395223	1.241238
	647.591449	1.239876
	647.787661	1.238280
	647.983859	1.234920
	648.180043	1.231636
	648.376212	1.228665
	648.572368	1.228441
	648.768510	1.226355
	648.964638	1.223935
	649.160751	1.222143
	649.356851	1.220886
	649.552937	1.217885
	649.749008	1.214641
	649.945066	1.209277
	650.141109	1.207247
	650.337138	1.206695
	650.533154	1.204047
	650.729155	1.202299
	650.925142	1.200663
	651.121116	1.199057
	651.317075	1.197928
	651.513020	1.195799
	651.708951	1.191602
	651.904868	1.191672
	652.100771	1.190142
	652.296660	1.187576
	652.492535	1.186348
	652.688396	1.186176
	652.884242	1.185779
	653.080075	1.183574
	653.275894	1.181223
	653.471699	1.181137
	653.667489	1.180021
	653.863266	1.178472
	654.059028	1.175913
	654.254776	1.174529
	654.450511	1.172646
	654.646231	1.172097
	654.841937	1.171408
	655.037629	1.170390
	655.233308	1.169461
	655.428972	1.168412
	655.624622	1.168282
	655.820258	1.167566
	656.015879	1.166142
	656.211487	1.165577
	656.407081	1.165049
	656.602661	1.164574
	656.798226	1.164951
	656.993778	1.165341
	657.189315	1.167745
	657.384839	1.168244
	657.580348	1.168090
	657.775843	1.169591
	657.971324	1.169281
	658.166791	1.170731
	658.362244	1.172086
	658.557683	1.172284
	658.753108	1.171976
	658.948519	1.173892
	659.143916	1.172847
	659.339298	1.172975
	659.534667	1.174043
	659.730022	1.173932
	659.925362	1.174435
	660.120688	1.175343
	660.316001	1.177690
	660.511299	1.178218
	660.706583	1.178981
	660.901853	1.180584
	661.097109	1.180844
	661.292351	1.181493
	661.487578	1.182360
	661.682792	1.184485
	661.877992	1.187685
	662.073177	1.190166
	662.268349	1.192333
	662.463506	1.193706
	662.658649	1.194686
	662.853779	1.195662
	663.048894	1.196305
	663.243995	1.198230
	663.439081	1.199464
	663.634154	1.202358
	663.829213	1.202949
	664.024258	1.204509
	664.219288	1.206378
	664.414305	1.207324
	664.609307	1.207170
	664.804295	1.207384
	664.999269	1.208830
	665.194229	1.209699
	665.389175	1.208602
	665.584107	1.211577
	665.779025	1.210356
	665.973928	1.210255
	666.168818	1.211975
	666.363693	1.214086
	666.558555	1.215848
	666.753402	1.217599
	666.948235	1.218208
	667.143054	1.217453
	667.337859	1.219180
	667.532650	1.220525
	667.727427	1.222263
	667.922189	1.224232
	668.116938	1.225478
	668.311672	1.226379
	668.506392	1.227742
	668.701098	1.230102
	668.895790	1.231813
	669.090468	1.232425
	669.285132	1.232756
	669.479782	1.233108
	669.674417	1.233661
	669.869039	1.236272
	670.063646	1.236618
	670.258239	1.238680
	670.452819	1.238855
	670.647384	1.240453
	670.841934	1.241202
	671.036471	1.242597
	671.230994	1.244746
	671.425502	1.245139
	671.619997	1.247194
	671.814477	1.248117
	672.008943	1.249118
	672.203395	1.249082
	672.397833	1.251917
	672.592257	1.253746
	672.786667	1.254298
	672.981062	1.255018
	673.175444	1.254936
	673.369811	1.257411
	673.564164	1.258115
	673.758503	1.259737
	673.952828	1.260109
	674.147139	1.259766
	674.341435	1.260775
	674.535718	1.263203
	674.729986	1.264908
	674.924240	1.264624
	675.118480	1.265192
	675.312706	1.265548
	675.506918	1.266509
	675.701116	1.268616
	675.895299	1.269757
	676.089469	1.270521
	676.283624	1.271739
	676.477765	1.274017
	676.671892	1.275587
	676.866005	1.276113
	677.060103	1.276646
	677.254188	1.280115
	677.448258	1.279939
	677.642315	1.282716
	677.836357	1.285040
	678.030385	1.286693
	678.224398	1.287779
	678.418398	1.287518
	678.612384	1.287504
	678.806355	1.288475
	679.000312	1.291376
	679.194255	1.291491
	679.388184	1.292008
	679.582099	1.290329
	679.776000	1.289666
	679.969886	1.290313
	680.163758	1.290651
	680.357617	1.290574
	680.551461	1.291709
	680.745290	1.292040
	680.939106	1.290793
	681.132908	1.290347
	681.326695	1.290675
	681.520468	1.290359
	681.714227	1.288860
	681.907972	1.289022
	682.101703	1.287343
	682.295419	1.287012
	682.489122	1.285468
	682.682810	1.283942
	682.876484	1.283478
	683.070144	1.280670
	683.263790	1.278070
	683.457421	1.276100
	683.651039	1.275976
	683.844642	1.275298
	684.038231	1.276352
	684.231806	1.274466
	684.425367	1.271967
	684.618913	1.269906
	684.812446	1.270753
	685.005964	1.270730
	685.199468	1.269034
	685.392958	1.266460
	685.586433	1.266378
	685.779895	1.265673
	685.973342	1.265224
	686.166775	1.264440
	686.360194	1.263302
	686.553599	1.261683
	686.746990	1.262596
	686.940366	1.260758
	687.133729	1.261189
	687.327077	1.261314
	687.520411	1.260963
	687.713730	1.260383
	687.907036	1.259706
	688.100327	1.258956
	688.293604	1.258103
	688.486867	1.256723
	688.680116	1.256253
	688.873351	1.256557
	689.066571	1.255418
	689.259777	1.254363
	689.452970	1.252330
	689.646147	1.251134
	689.839311	1.249577
	690.032461	1.247729
	690.225596	1.246947
	690.418717	1.245422
	690.611824	1.243253
	690.804917	1.240671
	690.997995	1.239118
	691.191059	1.237306
	691.384110	1.236141
	691.577145	1.234509
	691.770167	1.232873
	691.963175	1.231920
	692.156168	1.232371
	692.349147	1.228464
	692.542112	1.226296
	692.735063	1.224761
	692.927999	1.223145
	693.120922	1.221871
	693.313830	1.218665
	693.506724	1.217614
	693.699603	1.214362
	693.892469	1.212607
	694.085320	1.209549
	694.278157	1.207259
	694.470980	1.205208
	694.663789	1.201882
	694.856583	1.201769
	695.049364	1.201098
	695.242130	1.200785
	695.434881	1.198506
	695.627619	1.196263
	695.820342	1.193815
	696.013052	1.190641
	696.205747	1.188986
	696.398427	1.187389
	696.591094	1.185111
	696.783746	1.183265
	696.976384	1.182253
	697.169008	1.180555
	697.361618	1.179225
	697.554213	1.178613
	697.746795	1.177992
	697.939362	1.176758
	698.131914	1.176266
	698.324453	1.175383
	698.516977	1.174106
	698.709487	1.175185
	698.901983	1.173920
	699.094465	1.173532
	699.286932	1.172799
	699.479386	1.171545
	699.671825	1.170353
	699.864249	1.169645
	700.056660	1.168313
	700.249056	1.167652
	700.441438	1.167037
	700.633806	1.165893
	700.826160	1.162872
	701.018499	1.160076
	701.210824	1.159123
	701.403135	1.157667
	701.595432	1.157057
	701.787714	1.156281
	701.979982	1.154224
	702.172236	1.153714
	702.364476	1.152874
	702.556702	1.152547
	702.748913	1.152315
	702.941110	1.150362
	703.133293	1.149327
	703.325461	1.149117
	703.517615	1.147152
	703.709755	1.144931
	703.901881	1.142713
	704.093993	1.140941
	704.286090	1.139914
	704.478173	1.139270
	704.670242	1.138059
	704.862296	1.136991
	705.054337	1.137901
	705.246363	1.136134
	705.438375	1.133967
	705.630372	1.131814
	705.822356	1.131669
	706.014325	1.129663
	706.206279	1.127411
	706.398220	1.127195
	706.590146	1.123262
	706.782058	1.121261
	706.973956	1.118882
	707.165840	1.116357
	707.357709	1.115459
	707.549564	1.113507
	707.741405	1.114640
	707.933231	1.114898
	708.125043	1.114972
	708.316841	1.113972
	708.508625	1.112463
	708.700395	1.111254
	708.892150	1.110808
	709.083891	1.110550
	709.275617	1.108807
	709.467330	1.109256
	709.659028	1.108680
	709.850712	1.106387
	710.042381	1.105424
	710.234037	1.105218
	710.425678	1.104503
	710.617305	1.103998
	710.808917	1.102207
	711.000515	1.101495
	711.192099	1.100128
	711.383669	1.099381
	711.575225	1.097634
	711.766766	1.096701
	711.958293	1.095387
	712.149805	1.092554
	712.341304	1.090605
	712.532788	1.089267
	712.724258	1.090909
	712.915713	1.088710
	713.107154	1.088354
	713.298581	1.086308
	713.489994	1.083888
	713.681392	1.084391
	713.872776	1.082356
	714.064146	1.082182
	714.255502	1.080439
	714.446843	1.078294
	714.638170	1.077914
	714.829483	1.076845
	715.020781	1.075168
	715.212065	1.074983
	715.403335	1.074191
	715.594591	1.072568
	715.785832	1.072251
	715.977059	1.071036
	716.168272	1.069170
	716.359470	1.067517
	716.550654	1.066267
	716.741824	1.063791
	716.932979	1.062511
	717.124121	1.062188
	717.315247	1.060407
	717.506360	1.058055
	717.697458	1.058276
	717.888542	1.059315
	718.079612	1.058428
	718.270668	1.059345
	718.461709	1.060422
	718.652736	1.060221
	718.843748	1.059873
	719.034746	1.059292
	719.225730	1.059540
	719.416700	1.057251
	719.607655	1.055896
	719.798596	1.055703
	719.989523	1.054312
	720.180435	1.053727
	720.371333	1.052069
	720.562217	1.051641
	720.753087	1.050376
	720.943942	1.050751
	721.134783	1.049084
	721.325609	1.049202
	721.516422	1.051092
	721.707219	1.051920
	721.898003	1.049638
	722.088772	1.048558
	722.279527	1.047728
	722.470268	1.048299
	722.660994	1.046367
	722.851707	1.045906
	723.042404	1.043021
	723.233088	1.042244
	723.423757	1.041763
	723.614412	1.041170
	723.805052	1.040823
	723.995678	1.040998
	724.186290	1.041864
	724.376887	1.039670
	724.567471	1.039443
	724.758039	1.038241
	724.948594	1.037748
	725.139134	1.038035
	725.329660	1.035225
	725.520172	1.035125
	725.710669	1.034019
	725.901152	1.032524
	726.091620	1.031371
	726.282075	1.030527
	726.472514	1.029853
	726.662940	1.028617
	726.853351	1.027189
	727.043748	1.027364
	727.234131	1.026069
	727.424499	1.023557
	727.614853	1.023144
	727.805193	1.021474
	727.995518	1.021747
	728.185829	1.020223
	728.376125	1.019061
	728.566408	1.019443
	728.756675	1.019785
	728.946929	1.020744
	729.137168	1.020756
	729.327393	1.020350
	729.517604	1.017796
	729.707800	1.016487
	729.897982	1.016195
	730.088149	1.015482
	730.278302	1.014219
	730.468441	1.013970
	730.658566	1.013979
	730.848676	1.012164
	731.038771	1.011829
	731.228853	1.012158
	731.418920	1.011835
	731.608973	1.011132
	731.799011	1.011640
	731.989035	1.013363
	732.179045	1.014556
	732.369040	1.013698
	732.559021	1.013520
	732.748988	1.013133
	732.938940	1.013168
	733.128878	1.010811
	733.318801	1.010788
	733.508711	1.011555
	733.698605	1.009517
	733.888486	1.008995
	734.078352	1.007432
	734.268204	1.006699
	734.458041	1.006405
	734.647864	1.008081
	734.837673	1.008137
	735.027467	1.007322
	735.217247	1.007894
	735.407013	1.007904
	735.596764	1.007143
	735.786501	1.006388
	735.976223	1.004875
	736.165932	1.005139
	736.355625	1.004841
	736.545305	1.004449
	736.734970	1.003586
	736.924620	1.003651
	737.114257	1.004906
	737.303879	1.003078
	737.493486	1.002974
	737.683079	1.002074
	737.872658	1.000596
	738.062222	0.999150
	738.251772	0.998693
	738.441308	0.997012
	738.630829	0.994781
	738.820336	0.993758
	739.009829	0.994001
	739.199307	0.992405
	739.388771	0.992816
	739.578220	0.992331
	739.767655	0.993342
	739.957076	0.993881
	740.146482	0.993128
	740.335874	0.992747
	740.525251	0.991691
	740.714615	0.991140
	740.903963	0.990850
	741.093298	0.991021
	741.282618	0.991457
	741.471923	0.991310
	741.661214	0.990549
	741.850491	0.990939
	742.039753	0.991255
	742.229001	0.991551
	742.418235	0.992982
	742.607454	0.994196
	742.796659	0.993540
	742.985849	0.992749
	743.175025	0.993500
	743.364187	0.992876
	743.553334	0.991887
	743.742467	0.990062
	743.931586	0.990634
	744.120690	0.989591
	744.309779	0.988745
	744.498855	0.988231
	744.687916	0.988455
	744.876962	0.986182
	745.065994	0.984234
	745.255012	0.984386
	745.444015	0.983938
	745.633004	0.983492
	745.821978	0.983049
	746.010938	0.982981
	746.199884	0.982356
	746.388815	0.982236
	746.577732	0.982305
	746.766634	0.981135
	746.955522	0.980578
	747.144396	0.979681
	747.333255	0.977763
	747.522100	0.977733
	747.710930	0.976077
	747.899746	0.974855
	748.088548	0.974222
	748.277335	0.974394
	748.466108	0.973555
	748.654866	0.971313
	748.843610	0.971102
	749.032339	0.971109
	749.221054	0.970959
	749.409755	0.971157
	749.598441	0.970507
	749.787113	0.969869
	749.975770	0.969588
	750.164413	0.969344
	750.353042	0.970703
[truncated: 1,648 more rows]
