# Supplementary material for: Metasurface analogues of molecular diastereomers from hierarchical multiscale chiral interactions with biomolecules
Source: Nat Commun. 2026 Apr 22;17:5541. doi: 10.1038/s41467-026-72200-6 (PMC13287669; doi:10.1038/s41467-026-72200-6)
Supplement: Supplementary file 3 — Supplementary Data 1 (Raw data) [file 41467_2026_72200_MOESM3_ESM.zip › Raw_Data/Reflectivity/Antistrept_strept_sequence/Strept_Incubating/Ref_ARRAY3_LH_90_1.txt]

	345.453658	0.995068
	345.669646	0.994989
	345.885622	0.994906
	346.101585	0.994817
	346.317535	0.994723
	346.533471	0.994623
	346.749395	0.994517
	346.965306	0.994405
	347.181204	0.994287
	347.397089	0.994164
	347.612961	0.994037
	347.828820	0.993907
	348.044666	0.993778
	348.260499	0.993654
	348.476319	0.993539
	348.692126	0.993442
	348.907920	0.993373
	349.123701	0.993341
	349.339469	0.993359
	349.555224	0.993436
	349.770966	0.993580
	349.986695	0.993789
	350.202412	0.994057
	350.418115	0.994367
	350.633805	0.994699
	350.849482	0.995031
	351.065147	0.995343
	351.280798	0.995623
	351.496436	0.995862
	351.712062	0.996058
	351.927674	0.996212
	352.143273	0.997313
	352.358860	0.999476
	352.574433	0.997274
	352.789993	0.995314
	353.005541	0.996009
	353.221075	0.995605
	353.436597	0.995185
	353.652105	0.996123
	353.867600	0.995713
	354.083083	0.995237
	354.298552	0.994827
	354.514009	0.994567
	354.729452	0.996644
	354.944883	0.995922
	355.160300	0.995864
	355.375705	0.995996
	355.591096	0.994935
	355.806474	0.995441
	356.021840	0.993066
	356.237192	0.992580
	356.452532	0.993618
	356.667858	0.990175
	356.883172	0.990412
	357.098472	0.990554
	357.313760	0.990316
	357.529034	0.989434
	357.744295	0.992757
	357.959544	0.992613
	358.174779	0.993494
	358.390002	0.993901
	358.605211	0.994604
	358.820407	0.994568
	359.035591	0.994232
	359.250761	0.994614
	359.465919	0.996090
	359.681063	0.997137
	359.896194	0.996394
	360.111313	0.995892
	360.326418	0.996876
	360.541510	1.000254
	360.756589	0.999949
	360.971656	1.000237
	361.186709	0.999031
	361.401749	0.999140
	361.616776	1.000310
	361.831790	1.000376
	362.046792	1.001814
	362.261780	1.002448
	362.476755	0.999351
	362.691717	0.999627
	362.906666	0.998761
	363.121602	0.999196
	363.336525	0.999701
	363.551435	0.997448
	363.766332	0.997801
	363.981216	0.997536
	364.196087	0.992860
	364.410945	0.992759
	364.625790	0.992728
	364.840621	0.991195
	365.055440	0.990631
	365.270246	0.990373
	365.485039	0.989096
	365.699818	0.988607
	365.914585	0.989300
	366.129339	0.986476
	366.344079	0.985307
	366.558807	0.984378
	366.773521	0.982256
	366.988223	0.981164
	367.202911	0.981276
	367.417587	0.980220
	367.632249	0.980791
	367.846898	0.980118
	368.061535	0.978193
	368.276158	0.976754
	368.490768	0.976826
	368.705365	0.976053
	368.919949	0.976238
	369.134521	0.976394
	369.349079	0.975413
	369.563624	0.975063
	369.778155	0.978026
	369.992674	0.978742
	370.207180	0.977043
	370.421673	0.980783
	370.636153	0.982170
	370.850619	0.981238
	371.065073	0.982648
	371.279514	0.983279
	371.493941	0.982870
	371.708356	0.984522
	371.922757	0.984349
	372.137145	0.986232
	372.351521	0.987068
	372.565883	0.987136
	372.780232	0.987583
	372.994568	0.988412
	373.208891	0.990867
	373.423201	0.992597
	373.637498	0.991274
	373.851782	0.991531
	374.066053	0.994587
	374.280311	0.998204
	374.494556	1.000393
	374.708787	1.001497
	374.923006	1.001520
	375.137211	1.001970
	375.351404	1.000974
	375.565583	1.002362
	375.779750	1.000728
	375.993903	1.000423
	376.208043	0.998967
	376.422170	0.996879
	376.636284	0.997129
	376.850385	0.997073
	377.064473	0.997638
	377.278548	0.999909
	377.492610	0.999905
	377.706658	0.999757
	377.920694	0.998276
	378.134717	0.998719
	378.348726	0.996484
	378.562722	0.995119
	378.776706	0.994401
	378.990676	0.994053
	379.204633	0.994775
	379.418577	0.994145
	379.632508	0.994925
	379.846426	0.993741
	380.060331	0.994273
	380.274223	0.995227
	380.488101	0.995931
	380.701967	0.994542
	380.915819	0.993171
	381.129659	0.994082
	381.343485	0.994646
	381.557298	0.994476
	381.771098	0.993528
	381.984886	0.990859
	382.198659	0.991887
	382.412420	0.990490
	382.626168	0.990911
	382.839903	0.989952
	383.053624	0.990126
	383.267333	0.991766
	383.481028	0.989228
	383.694711	0.989561
	383.908380	0.990246
	384.122036	0.989750
	384.335679	0.990636
	384.549309	0.992038
	384.762926	0.991271
	384.976530	0.992784
	385.190120	0.993602
	385.403698	0.993625
	385.617262	0.994815
	385.830814	0.995917
	386.044352	0.997095
	386.257877	0.996903
	386.471389	0.995143
	386.684888	0.997869
	386.898374	0.999640
	387.111847	1.000166
	387.325306	0.999638
	387.538753	0.999523
	387.752186	0.999392
	387.965606	1.000263
	388.179014	0.999251
	388.392408	0.998637
	388.605789	0.999856
	388.819156	0.999493
	389.032511	0.999947
	389.245853	0.999351
	389.459181	1.000174
	389.672497	1.001759
	389.885799	1.000990
	390.099088	1.000549
	390.312364	1.001009
	390.525627	0.999964
	390.738877	0.998700
	390.952114	1.000703
	391.165337	0.999789
	391.378548	0.999362
	391.591745	1.000129
	391.804929	1.001274
	392.018100	1.000336
	392.231258	1.001173
	392.444403	1.000313
	392.657535	0.998676
	392.870653	0.999648
	393.083759	1.000089
	393.296851	0.998950
	393.509930	0.998340
	393.722996	0.998784
	393.936049	0.998504
	394.149089	0.997675
	394.362116	0.996444
	394.575129	0.995767
	394.788130	0.996652
	395.001117	0.997331
	395.214091	0.996171
	395.427052	0.995781
	395.640000	0.995454
	395.852935	0.994824
	396.065857	0.992659
	396.278765	0.991993
	396.491660	0.993325
	396.704543	0.993898
	396.917412	0.994833
	397.130268	0.995495
	397.343110	0.995529
	397.555940	0.994619
	397.768757	0.993858
	397.981560	0.991548
	398.194350	0.990124
	398.407127	0.991966
	398.619891	0.992330
	398.832642	0.993901
	399.045380	0.992476
	399.258104	0.992229
	399.470815	0.994949
	399.683514	0.994997
	399.896199	0.993218
	400.108870	0.992732
	400.321529	0.993401
	400.534175	0.993169
	400.746807	0.993977
	400.959427	0.993335
	401.172033	0.995349
	401.384626	0.994556
	401.597205	0.994600
	401.809772	0.994740
	402.022326	0.994824
	402.234866	0.995043
	402.447393	0.995759
	402.659907	0.995768
	402.872408	0.996322
	403.084896	0.995467
	403.297370	0.996446
	403.509832	0.998347
	403.722280	0.999024
	403.934715	0.998182
	404.147137	0.999454
	404.359546	1.001096
	404.571941	1.000531
	404.784323	1.000875
	404.996693	1.000287
	405.209049	0.998776
	405.421392	0.999563
	405.633721	1.000173
	405.846038	1.002122
	406.058341	1.002257
	406.270632	1.002589
	406.482909	1.002652
	406.695172	1.002712
	406.907423	1.004518
	407.119661	1.005597
	407.331885	1.007112
	407.544096	1.006901
	407.756294	1.006332
	407.968479	1.005292
	408.180651	1.004315
	408.392809	1.006184
	408.604954	1.005414
	408.817086	1.006347
	409.029205	1.008674
	409.241311	1.008072
	409.453404	1.009465
	409.665483	1.008161
	409.877549	1.006848
	410.089602	1.006895
	410.301642	1.006179
	410.513669	1.007620
	410.725682	1.010281
	410.937682	1.011478
	411.149669	1.009577
	411.361643	1.008959
	411.573604	1.008169
	411.785551	1.006723
	411.997486	1.007293
	412.209407	1.008951
	412.421315	1.008202
	412.633210	1.007412
	412.845091	1.008167
	413.056959	1.008594
	413.268815	1.008919
	413.480657	1.010132
	413.692485	1.008933
	413.904301	1.011186
	414.116103	1.009506
	414.327892	1.009114
	414.539668	1.008617
	414.751431	1.010463
	414.963181	1.009851
	415.174917	1.009000
	415.386640	1.008211
	415.598350	1.007416
	415.810047	1.005138
	416.021730	1.005688
	416.233401	1.003653
	416.445058	1.001498
	416.656702	1.001190
	416.868332	1.000365
	417.079950	0.999630
	417.291554	0.998072
	417.503145	0.998149
	417.714723	0.998083
	417.926288	0.997897
	418.137839	0.998353
	418.349377	0.999538
	418.560903	0.999126
	418.772414	0.998342
	418.983913	0.998193
	419.195398	0.998678
	419.406870	0.998717
	419.618329	1.000482
	419.829775	0.998453
	420.041208	0.997547
	420.252627	0.994692
	420.464033	0.993203
	420.675426	0.993959
	420.886805	0.996258
	421.098172	0.996322
	421.309525	0.996530
	421.520865	0.995565
	421.732192	0.995614
	421.943505	0.996165
	422.154805	0.997363
	422.366092	0.997865
	422.577366	0.997107
	422.788627	0.998627
	422.999874	0.997894
	423.211108	0.996464
	423.422329	0.995115
	423.633537	0.993551
	423.844731	0.992600
	424.055913	0.995850
	424.267081	0.995862
	424.478235	0.994544
	424.689377	0.994435
	424.900505	0.995408
	425.111620	0.994551
	425.322722	0.994241
	425.533811	0.994810
	425.744886	0.995850
	425.955948	0.996696
	426.166997	0.996335
	426.378032	0.996480
	426.589055	0.997709
	426.800064	0.996843
	427.011060	0.996134
	427.222042	0.996188
	427.433012	0.994331
	427.643968	0.991547
	427.854911	0.989391
	428.065840	0.988542
	428.276757	0.987666
	428.487660	0.986729
	428.698550	0.988447
	428.909427	0.987698
	429.120290	0.989870
	429.331140	0.989961
	429.541977	0.991230
	429.752801	0.991634
	429.963611	0.990461
	430.174408	0.988917
	430.385192	0.988121
	430.595963	0.988408
	430.806720	0.989217
	431.017464	0.987203
	431.228195	0.987274
	431.438913	0.987418
	431.649617	0.985799
	431.860308	0.986097
	432.070986	0.986136
	432.281650	0.986157
	432.492302	0.983799
	432.702940	0.983685
	432.913565	0.983338
	433.124176	0.984205
	433.334774	0.987137
	433.545359	0.987217
	433.755931	0.985574
	433.966489	0.985450
	434.177035	0.984705
	434.387567	0.984932
	434.598085	0.984470
	434.808591	0.985421
	435.019083	0.984341
	435.229562	0.983198
	435.440027	0.984732
	435.650479	0.982864
	435.860918	0.980620
	436.071344	0.982889
	436.281757	0.981915
	436.492156	0.981477
	436.702542	0.981566
	436.912914	0.980162
	437.123274	0.979684
	437.333620	0.981483
	437.543953	0.981015
	437.754272	0.980425
	437.964578	0.979119
	438.174871	0.979281
	438.385151	0.979407
	438.595417	0.979467
	438.805670	0.979581
	439.015910	0.982240
	439.226137	0.980736
	439.436350	0.979936
	439.646550	0.979802
	439.856737	0.978646
	440.066910	0.979225
	440.277070	0.980900
	440.487217	0.981637
	440.697351	0.982140
	440.907471	0.983603
	441.117578	0.984603
	441.327671	0.985412
	441.537752	0.984939
	441.747819	0.984911
	441.957873	0.983339
	442.167913	0.982565
	442.377940	0.980755
	442.587954	0.981708
	442.797955	0.981310
	443.007942	0.983701
	443.217916	0.984262
	443.427877	0.982660
	443.637824	0.980857
	443.847758	0.981874
	444.057679	0.979495
	444.267586	0.980041
	444.477481	0.982288
	444.687361	0.982366
	444.897229	0.981187
	445.107083	0.981195
	445.316924	0.982239
	445.526752	0.982045
	445.736566	0.980439
	445.946367	0.981255
	446.156155	0.979730
	446.365929	0.979656
	446.575690	0.979784
	446.785438	0.980222
	446.995173	0.980396
	447.204894	0.979928
	447.414602	0.981502
	447.624296	0.981123
	447.833977	0.981949
	448.043645	0.981626
	448.253300	0.980279
	448.462941	0.980903
	448.672569	0.983182
	448.882184	0.982154
	449.091785	0.982346
	449.301373	0.982697
	449.510948	0.983173
	449.720509	0.981504
	449.930057	0.981691
	450.139592	0.980016
	450.349113	0.981889
	450.558621	0.981412
	450.768116	0.980814
	450.977597	0.981875
	451.187066	0.982543
	451.396520	0.984025
	451.605962	0.984411
	451.815390	0.983848
	452.024805	0.984139
	452.234206	0.984068
	452.443594	0.983731
	452.652969	0.985069
	452.862330	0.984671
	453.071678	0.984465
	453.281013	0.983377
	453.490335	0.983442
	453.699643	0.982228
	453.908938	0.982381
	454.118219	0.983527
	454.327487	0.981524
	454.536742	0.981611
	454.745983	0.981018
	454.955211	0.982611
	455.164426	0.982069
	455.373627	0.980703
	455.582815	0.980988
	455.791990	0.979556
	456.001152	0.979015
	456.210300	0.979382
	456.419434	0.980761
	456.628556	0.981047
	456.837664	0.984568
	457.046758	0.986363
	457.255839	0.984328
	457.464907	0.984896
	457.673962	0.986248
	457.883003	0.986288
	458.092031	0.985160
	458.301046	0.984721
	458.510047	0.986756
	458.719035	0.987091
	458.928009	0.987579
	459.136970	0.986682
	459.345918	0.988512
	459.554852	0.989614
	459.763774	0.991199
	459.972681	0.992041
	460.181576	0.991760
	460.390457	0.991901
	460.599324	0.992080
	460.808178	0.993661
	461.017019	0.993589
	461.225847	0.993417
	461.434661	0.993343
	461.643462	0.991971
	461.852249	0.993990
	462.061023	0.992953
	462.269784	0.991857
	462.478531	0.992898
	462.687265	0.993201
	462.895986	0.993464
	463.104693	0.992059
	463.313387	0.991027
	463.522068	0.994521
	463.730735	0.994621
	463.939389	0.995000
	464.148029	0.993208
	464.356656	0.993877
	464.565270	0.992707
	464.773870	0.992618
	464.982457	0.993928
	465.191030	0.994368
	465.399591	0.993394
	465.608137	0.991286
	465.816671	0.990533
	466.025191	0.989845
	466.233697	0.991307
	466.442191	0.990740
	466.650671	0.989717
	466.859137	0.987125
	467.067590	0.988728
	467.276030	0.987993
	467.484456	0.986725
	467.692869	0.985529
	467.901269	0.986954
	468.109655	0.986023
	468.318028	0.986986
	468.526387	0.988438
	468.734733	0.989507
	468.943066	0.990632
	469.151385	0.990523
	469.359691	0.992891
	469.567984	0.991310
	469.776263	0.988851
	469.984528	0.990758
	470.192781	0.991695
	470.401020	0.990597
	470.609245	0.989721
	470.817457	0.990195
	471.025656	0.991534
	471.233841	0.991415
	471.442013	0.991534
	471.650172	0.990865
	471.858317	0.991589
	472.066448	0.990106
	472.274567	0.989403
	472.482672	0.986226
	472.690763	0.986951
	472.898841	0.987837
	473.106906	0.987148
	473.314957	0.989015
	473.522995	0.987246
	473.731020	0.987703
	473.939031	0.987340
	474.147029	0.986982
	474.355013	0.986785
	474.562984	0.984959
	474.770941	0.985085
	474.978885	0.987082
	475.186816	0.987811
	475.394733	0.986726
	475.602637	0.986857
	475.810527	0.984929
	476.018404	0.986314
	476.226268	0.983448
	476.434118	0.982242
	476.641955	0.982466
	476.849778	0.982606
	477.057588	0.982489
	477.265385	0.982806
	477.473168	0.983227
	477.680937	0.981845
	477.888694	0.979747
	478.096436	0.977674
	478.304166	0.979201
	478.511882	0.978849
	478.719584	0.978855
	478.927274	0.978082
	479.134949	0.978329
	479.342612	0.978298
	479.550260	0.978131
	479.757896	0.978311
	479.965518	0.979301
	480.173126	0.981643
	480.380722	0.981960
	480.588303	0.982097
	480.795872	0.984201
	481.003426	0.984374
	481.210968	0.986756
	481.418496	0.987962
	481.626010	0.986644
	481.833511	0.986686
	482.040999	0.985759
	482.248473	0.987977
	482.455934	0.988834
	482.663382	0.988372
	482.870816	0.986311
	483.078236	0.986301
	483.285643	0.987184
	483.493037	0.987466
	483.700417	0.985573
	483.907784	0.984058
	484.115137	0.982519
	484.322477	0.981184
	484.529803	0.981668
	484.737116	0.980966
	484.944416	0.981945
	485.151702	0.981423
	485.358975	0.980821
	485.566234	0.980231
	485.773479	0.981240
	485.980712	0.980145
	486.187931	0.978836
	486.395136	0.977703
	486.602328	0.978196
	486.809506	0.977284
	487.016671	0.976602
	487.223823	0.975556
	487.430961	0.974883
	487.638086	0.972175
	487.845197	0.970829
	488.052295	0.970593
	488.259379	0.969283
	488.466450	0.969518
	488.673507	0.968246
	488.880551	0.969317
	489.087582	0.969255
	489.294599	0.968171
	489.501602	0.969517
	489.708592	0.968764
	489.915569	0.967654
	490.122532	0.966440
	490.329482	0.965432
	490.536418	0.964615
	490.743341	0.965526
	490.950250	0.965127
	491.157146	0.964869
	491.364029	0.966357
	491.570897	0.965903
	491.777753	0.965304
	491.984595	0.963056
	492.191423	0.963317
	492.398238	0.962652
	492.605040	0.962045
	492.811828	0.961442
	493.018603	0.962406
	493.225364	0.962907
	493.432111	0.962690
	493.638846	0.962306
	493.845566	0.960787
	494.052274	0.960653
	494.258967	0.962991
	494.465648	0.962828
	494.672314	0.964440
	494.878968	0.963207
	495.085608	0.963587
	495.292234	0.963197
	495.498847	0.964712
	495.705446	0.964613
	495.912032	0.963054
	496.118605	0.963071
	496.325164	0.962622
	496.531709	0.962629
	496.738241	0.963731
	496.944759	0.965683
	497.151264	0.966437
	497.357756	0.968424
	497.564234	0.966819
	497.770698	0.967659
	497.977149	0.969100
	498.183587	0.970074
	498.390011	0.970361
	498.596422	0.970286
	498.802819	0.971708
	499.009202	0.972461
	499.215572	0.974034
	499.421929	0.975438
	499.628272	0.976997
	499.834602	0.978497
	500.040918	0.979021
	500.247220	0.980472
	500.453509	0.979860
	500.659785	0.978351
	500.866047	0.978252
	501.072296	0.978943
	501.278531	0.979056
	501.484752	0.979545
	501.690960	0.980362
	501.897155	0.979863
	502.103336	0.978202
	502.309504	0.978216
	502.515658	0.976228
	502.721798	0.975134
	502.927925	0.972950
	503.134039	0.973774
	503.340139	0.972681
	503.546225	0.971898
	503.752298	0.972066
	503.958358	0.971702
	504.164404	0.971014
	504.370436	0.971211
	504.576455	0.972067
	504.782461	0.971918
	504.988453	0.972266
	505.194431	0.972611
	505.400396	0.971951
	505.606347	0.970544
	505.812285	0.968939
	506.018209	0.968612
	506.224120	0.969858
	506.430017	0.970211
	506.635901	0.969801
	506.841771	0.968451
	507.047628	0.969744
	507.253471	0.968654
	507.459301	0.967494
	507.665117	0.966720
	507.870920	0.966092
	508.076709	0.965335
	508.282484	0.966385
	508.488247	0.967805
	508.693995	0.966673
	508.899730	0.967414
	509.105451	0.968011
	509.311159	0.968560
	509.516854	0.967953
	509.722535	0.966468
	509.928202	0.965143
	510.133856	0.965937
	510.339496	0.966780
	510.545123	0.965695
	510.750736	0.966301
	510.956336	0.965782
	511.161922	0.966786
	511.367494	0.967022
	511.573053	0.967028
	511.778599	0.965553
	511.984131	0.964226
	512.189649	0.963115
	512.395154	0.961838
	512.600645	0.962310
	512.806123	0.961266
	513.011587	0.962247
	513.217038	0.961987
	513.422475	0.962298
	513.627899	0.962451
	513.833309	0.961857
	514.038705	0.961830
	514.244088	0.960507
	514.449458	0.959926
	514.654814	0.959547
	514.860156	0.958983
	515.065485	0.961177
	515.270800	0.962823
	515.476102	0.964742
	515.681390	0.965348
	515.886664	0.967268
	516.091925	0.969256
	516.297173	0.968432
	516.502407	0.967652
	516.707627	0.967444
	516.912834	0.968322
	517.118027	0.967908
	517.323207	0.968085
	517.528373	0.967644
	517.733525	0.967016
	517.938664	0.967081
	518.143790	0.967314
	518.348901	0.968309
	518.554000	0.969001
	518.759084	0.969673
	518.964156	0.969124
	519.169213	0.968604
	519.374257	0.968333
	519.579288	0.968623
	519.784305	0.968624
	519.989308	0.970233
	520.194298	0.970360
	520.399274	0.971496
	520.604236	0.971686
	520.809185	0.971294
	521.014121	0.970635
	521.219043	0.970438
	521.423951	0.969755
	521.628846	0.969755
	521.833727	0.968506
	522.038595	0.968047
	522.243449	0.968977
	522.448289	0.967959
	522.653116	0.966821
	522.857929	0.967080
	523.062729	0.967764
	523.267515	0.966888
	523.472287	0.967855
	523.677046	0.967282
	523.881792	0.966759
	524.086524	0.967197
	524.291242	0.966655
	524.495946	0.965154
	524.700637	0.964178
	524.905315	0.965662
	525.109979	0.963104
	525.314629	0.962665
	525.519266	0.961917
	525.723889	0.962134
	525.928498	0.962036
	526.133094	0.961158
	526.337677	0.960937
	526.542245	0.959560
	526.746800	0.958877
	526.951342	0.958258
	527.155870	0.959654
	527.360384	0.959253
	527.564885	0.957341
	527.769372	0.957278
	527.973846	0.955388
	528.178306	0.954814
	528.382752	0.953158
	528.587185	0.952966
	528.791604	0.953291
	528.996010	0.953679
	529.200402	0.952888
	529.404780	0.951566
	529.609145	0.951773
	529.813496	0.950593
	530.017833	0.950202
	530.222157	0.950725
	530.426468	0.950265
	530.630764	0.949229
	530.835048	0.948887
	531.039317	0.947882
	531.243573	0.946532
	531.447815	0.947200
	531.652044	0.947354
	531.856259	0.947902
	532.060461	0.946924
	532.264648	0.946622
	532.468823	0.946414
	532.672983	0.947932
	532.877130	0.946956
	533.081264	0.946403
	533.285383	0.945506
	533.489490	0.946078
	533.693582	0.946218
	533.897661	0.946096
	534.101726	0.945396
	534.305778	0.945644
	534.509816	0.946450
	534.713841	0.945010
	534.917851	0.946583
	535.121849	0.947653
	535.325832	0.947313
	535.529802	0.947147
	535.733759	0.947874
	535.937701	0.948231
	536.141630	0.947421
	536.345546	0.946945
	536.549448	0.947712
	536.753336	0.947519
	536.957210	0.949220
	537.161071	0.950682
	537.364919	0.948231
	537.568752	0.949114
	537.772572	0.948992
	537.976379	0.947734
	538.180172	0.947572
	538.383951	0.946973
	538.587716	0.946436
	538.791468	0.945881
	538.995206	0.945055
	539.198931	0.945232
	539.402642	0.946503
	539.606339	0.946093
	539.810023	0.947764
	540.013693	0.949154
	540.217349	0.948146
	540.420992	0.951056
	540.624621	0.951597
	540.828237	0.952991
	541.031839	0.952045
	541.235427	0.952603
	541.439001	0.952694
	541.642562	0.953315
	541.846109	0.953645
	542.049643	0.952991
	542.253163	0.951321
	542.456669	0.950759
	542.660162	0.948489
	542.863641	0.947743
	543.067106	0.948236
	543.270558	0.948335
	543.473996	0.948729
	543.677420	0.948080
	543.880831	0.947709
	544.084228	0.947904
	544.287612	0.948596
	544.490981	0.948878
	544.694338	0.948446
	544.897680	0.947898
	545.101009	0.945973
	545.304324	0.946712
	545.507625	0.947683
	545.710913	0.947334
	545.914187	0.947450
	546.117448	0.948088
	546.320695	0.948931
	546.523928	0.949349
	546.727147	0.949170
	546.930353	0.949117
	547.133546	0.949829
	547.336724	0.948821
	547.539889	0.948386
	547.743040	0.948809
	547.946178	0.949276
	548.149301	0.950352
	548.352412	0.950881
	548.555508	0.949778
	548.758591	0.949835
	548.961660	0.949397
	549.164716	0.948532
	549.367757	0.947639
	549.570785	0.946461
	549.773800	0.947372
	549.976801	0.947722
	550.179788	0.947488
	550.382761	0.947573
	550.585721	0.948234
	550.788667	0.948649
	550.991599	0.948482
	551.194518	0.951107
	551.397423	0.951668
	551.600315	0.953163
	551.803192	0.954350
	552.006056	0.955475
	552.208906	0.956032
	552.411743	0.956493
	552.614566	0.956698
	552.817375	0.956549
	553.020171	0.956535
	553.222953	0.956735
	553.425721	0.957502
	553.628475	0.957734
	553.831216	0.956691
	554.033943	0.956209
	554.236657	0.955134
	554.439356	0.954679
	554.642042	0.956505
	554.844715	0.955995
	555.047373	0.957326
	555.250018	0.957398
	555.452650	0.957427
	555.655267	0.957535
	555.857871	0.957152
	556.060461	0.957949
	556.263038	0.958356
	556.465600	0.957479
	556.668150	0.955851
	556.870685	0.956575
	557.073207	0.955963
	557.275715	0.955476
	557.478209	0.956199
	557.680689	0.955264
	557.883156	0.955421
	558.085609	0.955617
	558.288049	0.955252
	558.490475	0.953932
	558.692887	0.953854
	558.895285	0.954465
	559.097670	0.953977
	559.300040	0.953909
	559.502398	0.953142
	559.704741	0.952988
	559.907071	0.953279
	560.109387	0.953183
	560.311689	0.953252
	560.513978	0.952158
	560.716253	0.950817
	560.918514	0.953274
	561.120762	0.955260
	561.322995	0.956039
	561.525215	0.958272
	561.727422	0.959135
	561.929614	0.959686
	562.131793	0.959952
	562.333958	0.960030
	562.536110	0.960471
	562.738248	0.961203
	562.940372	0.961080
	563.142482	0.962607
	563.344578	0.963518
	563.546661	0.962397
	563.748730	0.964178
	563.950786	0.965325
	564.152827	0.966276
	564.354855	0.965187
	564.556870	0.964947
	564.758870	0.965481
	564.960857	0.967424
	565.162830	0.968243
	565.364789	0.969057
	565.566735	0.969554
	565.768666	0.970524
	565.970584	0.971389
	566.172489	0.972853
	566.374379	0.974852
	566.576256	0.975807
	566.778119	0.976341
	566.979969	0.977082
	567.181805	0.979175
	567.383626	0.979314
	567.585435	0.980533
	567.787229	0.981190
	567.989010	0.980555
	568.190777	0.981313
	568.392530	0.981414
	568.594269	0.979990
	568.795995	0.980975
	568.997707	0.981402
	569.199405	0.979809
	569.401090	0.980442
	569.602761	0.981124
	569.804418	0.981068
	570.006061	0.981187
	570.207690	0.980681
	570.409306	0.982579
	570.610908	0.982880
	570.812497	0.983644
	571.014071	0.983017
	571.215632	0.982943
	571.417179	0.983651
	571.618712	0.984068
	571.820232	0.985042
	572.021737	0.984715
	572.223229	0.984991
	572.424707	0.985123
	572.626172	0.986831
	572.827623	0.987135
	573.029060	0.987912
	573.230483	0.987216
	573.431892	0.985625
	573.633288	0.984242
	573.834670	0.983237
	574.036038	0.982537
	574.237392	0.982334
	574.438733	0.982853
	574.640060	0.982677
	574.841373	0.981868
	575.042672	0.982223
	575.243958	0.982907
	575.445230	0.983119
	575.646488	0.983167
	575.847732	0.983791
	576.048962	0.984212
	576.250179	0.984212
	576.451382	0.983762
	576.652571	0.985727
	576.853747	0.985868
	577.054908	0.986648
	577.256056	0.987868
	577.457190	0.987558
	577.658310	0.988822
	577.859417	0.990106
	578.060510	0.991089
	578.261589	0.991692
	578.462654	0.991579
	578.663705	0.991578
	578.864743	0.991670
	579.065767	0.991977
	579.266777	0.992929
	579.467773	0.992396
	579.668755	0.993088
	579.869724	0.992385
	580.070679	0.991438
	580.271620	0.992471
	580.472548	0.992420
	580.673461	0.993281
	580.874361	0.995421
	581.075247	0.994302
	581.276119	0.994475
	581.476978	0.994607
	581.677822	0.994242
	581.878653	0.993491
	582.079470	0.993876
	582.280273	0.995037
	582.481063	0.995431
	582.681838	0.994962
	582.882600	0.995663
	583.083348	0.996389
	583.284083	0.995657
	583.484803	0.996085
	583.685510	0.995354
	583.886203	0.994571
	584.086882	0.992736
	584.287547	0.994279
	584.488199	0.993772
	584.688836	0.993332
	584.889460	0.993048
	585.090070	0.993451
	585.290666	0.993659
	585.491249	0.994265
	585.691818	0.995531
	585.892372	0.997829
	586.092914	0.997961
	586.293441	0.998403
	586.493954	0.999668
	586.694454	0.999480
	586.894940	1.000209
	587.095412	1.002160
	587.295870	1.002612
	587.496314	1.003002
	587.696745	1.002886
	587.897162	1.003766
	588.097565	1.003157
	588.297954	1.002519
	588.498329	1.003143
	588.698691	1.003218
	588.899038	1.003105
	589.099372	1.005086
	589.299692	1.005056
	589.499998	1.004419
	589.700291	1.005905
	589.900569	1.005738
	590.100834	1.005894
	590.301085	1.007072
	590.501322	1.007613
	590.701546	1.009160
	590.901755	1.009264
	591.101951	1.009451
	591.302132	1.011870
	591.502300	1.011630
	591.702455	1.012000
	591.902595	1.011552
	592.102722	1.011764
	592.302834	1.013196
	592.502933	1.012447
	592.703018	1.012952
	592.903089	1.011576
	593.103147	1.009700
	593.303190	1.010431
	593.503220	1.009749
	593.703236	1.008941
	593.903238	1.008928
	594.103226	1.010337
	594.303200	1.010544
	594.503161	1.010176
	594.703108	1.011289
	594.903040	1.011059
	595.102960	1.009847
	595.302865	1.009245
	595.502756	1.011674
	595.702634	1.010609
	595.902497	1.012215
	596.102347	1.011647
	596.302183	1.013417
	596.502005	1.012660
	596.701813	1.013247
	596.901608	1.014390
	597.101388	1.014339
	597.301155	1.013941
	597.500908	1.015071
	597.700647	1.013918
	597.900372	1.014470
	598.100083	1.013433
	598.299781	1.014091
	598.499465	1.014380
	598.699134	1.014479
	598.898790	1.014284
	599.098432	1.013589
	599.298061	1.012560
	599.497675	1.012271
	599.697275	1.010925
	599.896862	1.009971
	600.096435	1.009104
	600.295994	1.010615
	600.495539	1.010835
	600.695070	1.010886
	600.894588	1.011351
	601.094091	1.012412
	601.293581	1.011197
	601.493056	1.010960
	601.692518	1.011811
	601.891966	1.012284
	602.091401	1.012241
	602.290821	1.012797
	602.490227	1.011287
	602.689620	1.009792
	602.888999	1.009740
	603.088363	1.009652
	603.287714	1.009775
	603.487052	1.007772
	603.686375	1.007548
	603.885684	1.006958
	604.084980	1.007120
	604.284261	1.006841
	604.483529	1.007183
	604.682783	1.008298
	604.882023	1.008355
	605.081249	1.009863
	605.280461	1.010802
	605.479660	1.010509
	605.678844	1.011342
	605.878015	1.012059
	606.077172	1.012873
	606.276314	1.012725
	606.475443	1.012773
	606.674558	1.013591
	606.873660	1.014206
	607.072747	1.015402
	607.271820	1.016726
	607.470880	1.018776
	607.669926	1.018185
	607.868957	1.019449
	608.067975	1.018426
	608.266979	1.018087
	608.465969	1.018330
	608.664946	1.018178
	608.863908	1.018065
	609.062857	1.018995
	609.261791	1.019606
	609.460712	1.020878
	609.659619	1.020246
	609.858511	1.021924
	610.057390	1.023176
	610.256256	1.023974
	610.455107	1.024882
	610.653944	1.025543
	610.852767	1.025576
	611.051577	1.025486
	611.250373	1.025963
	611.449154	1.026782
	611.647922	1.026864
	611.846676	1.027951
	612.045416	1.028576
	612.244142	1.029378
	612.442854	1.029521
	612.641553	1.030534
	612.840237	1.030244
	613.038908	1.029182
	613.237564	1.028621
	613.436207	1.028988
	613.634836	1.030079
	613.833451	1.030041
	614.032052	1.028308
	614.230639	1.027953
	614.429212	1.027984
	614.627771	1.028761
	614.826316	1.030615
	615.024848	1.030095
	615.223365	1.029703
	615.421869	1.030199
	615.620358	1.031032
	615.818834	1.031186
	616.017296	1.031597
	616.215744	1.032563
	616.414178	1.034377
	616.612598	1.034958
	616.811004	1.035272
	617.009396	1.034887
	617.207775	1.035138
	617.406139	1.035230
	617.604490	1.035825
	617.802826	1.036304
	618.001149	1.035649
	618.199458	1.036497
	618.397752	1.037849
	618.596033	1.038051
	618.794300	1.039731
	618.992553	1.040161
	619.190792	1.040446
	619.389018	1.040790
	619.587229	1.041643
	619.785426	1.042021
	619.983609	1.042217
	620.181779	1.042156
	620.379934	1.044079
	620.578076	1.044118
	620.776204	1.047445
	620.974317	1.048789
	621.172417	1.049318
	621.370503	1.050023
	621.568575	1.050301
	621.766633	1.051758
	621.964677	1.052819
	622.162707	1.054575
	622.360723	1.055171
	622.558725	1.055508
	622.756714	1.056358
	622.954688	1.055619
	623.152648	1.057350
	623.350595	1.057563
	623.548527	1.057337
	623.746446	1.056428
	623.944350	1.057723
	624.142241	1.057763
	624.340118	1.057858
	624.537981	1.056847
	624.735829	1.056042
	624.933664	1.056477
	625.131485	1.057473
	625.329292	1.057400
	625.527085	1.056853
	625.724864	1.055770
	625.922629	1.055710
	626.120381	1.055679
	626.318118	1.055242
	626.515841	1.054107
	626.713550	1.052944
	626.911246	1.052367
	627.108927	1.052612
	627.306595	1.053190
	627.504248	1.051413
	627.701888	1.051023
	627.899513	1.050178
	628.097125	1.051202
	628.294722	1.049269
	628.492306	1.048874
	628.689876	1.047891
	628.887432	1.047120
	629.084973	1.047612
	629.282501	1.046906
	629.480015	1.046791
	629.677515	1.046854
	629.875001	1.046883
	630.072473	1.047260
	630.269931	1.047347
	630.467375	1.046773
	630.664805	1.045937
	630.862221	1.046292
	631.059623	1.045730
	631.257011	1.045512
	631.454385	1.046244
	631.651746	1.044442
	631.849092	1.044526
	632.046424	1.043690
	632.243742	1.043761
	632.441047	1.044012
	632.638337	1.043417
	632.835613	1.040879
	633.032876	1.041530
	633.230124	1.041082
	633.427358	1.041513
	633.624579	1.042109
	633.821785	1.041584
	634.018978	1.042007
	634.216156	1.040312
	634.413321	1.040379
	634.610471	1.040760
	634.807608	1.040408
	635.004730	1.042052
	635.201839	1.041022
	635.398933	1.040966
	635.596014	1.042299
	635.793081	1.043733
	635.990133	1.042525
	636.187172	1.043569
	636.384196	1.044713
	636.581207	1.045920
	636.778204	1.047242
	636.975186	1.047554
	637.172155	1.047333
	637.369110	1.047959
	637.566050	1.049738
	637.762977	1.050514
	637.959890	1.050373
	638.156788	1.051139
	638.353673	1.052111
	638.550544	1.053387
	638.747400	1.053394
	638.944243	1.053552
	639.141072	1.053026
	639.337886	1.051916
	639.534687	1.053192
	639.731474	1.054187
	639.928246	1.055496
	640.125005	1.054997
	640.321750	1.056422
	640.518480	1.055466
	640.715197	1.055906
	640.911899	1.055923
	641.108588	1.055966
	641.305263	1.055780
	641.501923	1.054978
	641.698570	1.054634
	641.895202	1.053391
	642.091821	1.054076
	642.288426	1.054130
	642.485016	1.053557
	642.681593	1.055271
	642.878155	1.054095
	643.074704	1.053106
	643.271238	1.053408
	643.467759	1.052888
	643.664265	1.052643
	643.860757	1.051542
	644.057236	1.051812
	644.253700	1.051787
	644.450151	1.050493
	644.646587	1.049915
	644.843009	1.049777
	645.039418	1.048809
	645.235812	1.048993
	645.432192	1.048084
	645.628558	1.048168
	645.824911	1.047499
	646.021249	1.048680
	646.217573	1.049105
	646.413883	1.050020
	646.610179	1.050753
	646.806461	1.051873
	647.002729	1.051505
	647.198983	1.053716
	647.395223	1.055183
	647.591449	1.054414
	647.787661	1.055531
	647.983859	1.057297
	648.180043	1.058389
	648.376212	1.058582
	648.572368	1.059215
	648.768510	1.059317
	648.964638	1.059673
	649.160751	1.061123
	649.356851	1.062448
	649.552937	1.062559
	649.749008	1.061855
	649.945066	1.062127
	650.141109	1.062889
	650.337138	1.064523
	650.533154	1.064273
	650.729155	1.065090
	650.925142	1.065382
	651.121116	1.066916
	651.317075	1.067998
	651.513020	1.067560
	651.708951	1.068304
	651.904868	1.067498
	652.100771	1.066652
	652.296660	1.066471
	652.492535	1.066517
	652.688396	1.066095
	652.884242	1.066433
	653.080075	1.066512
	653.275894	1.066727
	653.471699	1.068185
	653.667489	1.069328
	653.863266	1.068424
	654.059028	1.068579
	654.254776	1.067961
	654.450511	1.068215
	654.646231	1.067521
	654.841937	1.068409
	655.037629	1.068814
	655.233308	1.068832
	655.428972	1.068852
	655.624622	1.068788
	655.820258	1.069888
	656.015879	1.068520
	656.211487	1.067260
	656.407081	1.065662
	656.602661	1.066893
	656.798226	1.067142
	656.993778	1.067705
	657.189315	1.067760
	657.384839	1.068148
	657.580348	1.069695
	657.775843	1.071103
	657.971324	1.070483
	658.166791	1.071778
	658.362244	1.071285
	658.557683	1.070613
	658.753108	1.071204
	658.948519	1.072214
	659.143916	1.071665
	659.339298	1.072861
	659.534667	1.074189
	659.730022	1.074504
	659.925362	1.075099
	660.120688	1.074134
	660.316001	1.074672
	660.511299	1.074795
	660.706583	1.076040
	660.901853	1.076641
	661.097109	1.077244
	661.292351	1.077317
	661.487578	1.077513
	661.682792	1.080093
	661.877992	1.080328
	662.073177	1.080732
	662.268349	1.080396
	662.463506	1.081447
	662.658649	1.082495
	662.853779	1.083596
	663.048894	1.082844
	663.243995	1.082976
	663.439081	1.083943
	663.634154	1.082929
	663.829213	1.083690
	664.024258	1.083968
	664.219288	1.084911
	664.414305	1.084975
	664.609307	1.085553
	664.804295	1.086654
	664.999269	1.087249
	665.194229	1.088555
	665.389175	1.088241
	665.584107	1.087718
	665.779025	1.089339
	665.973928	1.089052
	666.168818	1.089867
	666.363693	1.090304
	666.558555	1.091365
	666.753402	1.090420
	666.948235	1.091256
	667.143054	1.092006
	667.337859	1.090922
	667.532650	1.090110
	667.727427	1.088328
	667.922189	1.087847
	668.116938	1.086831
	668.311672	1.087643
	668.506392	1.087133
	668.701098	1.088509
	668.895790	1.087984
	669.090468	1.087908
	669.285132	1.087717
	669.479782	1.085858
	669.674417	1.085588
	669.869039	1.085237
	670.063646	1.084704
	670.258239	1.085593
	670.452819	1.086263
	670.647384	1.087593
	670.841934	1.086290
	671.036471	1.085990
	671.230994	1.084980
	671.425502	1.084797
	671.619997	1.084498
	671.814477	1.083441
	672.008943	1.083752
	672.203395	1.083399
	672.397833	1.084218
	672.592257	1.083234
	672.786667	1.083506
	672.981062	1.083052
	673.175444	1.082135
	673.369811	1.082671
	673.564164	1.082789
	673.758503	1.083515
	673.952828	1.083488
	674.147139	1.083835
	674.341435	1.083781
	674.535718	1.083703
	674.729986	1.081731
	674.924240	1.081453
	675.118480	1.082271
	675.312706	1.082916
	675.506918	1.083161
	675.701116	1.083058
	675.895299	1.084063
	676.089469	1.084237
	676.283624	1.085793
	676.477765	1.085788
	676.671892	1.084987
	676.866005	1.084718
	677.060103	1.084192
	677.254188	1.084310
	677.448258	1.083218
	677.642315	1.081860
	677.836357	1.082981
	678.030385	1.083291
	678.224398	1.082451
	678.418398	1.082201
	678.612384	1.082565
	678.806355	1.082120
	679.000312	1.079105
	679.194255	1.078766
	679.388184	1.079461
	679.582099	1.079032
	679.776000	1.079524
	679.969886	1.080757
	680.163758	1.080731
	680.357617	1.080266
	680.551461	1.079163
	680.745290	1.079023
	680.939106	1.078624
	681.132908	1.079496
	681.326695	1.079507
	681.520468	1.078803
	681.714227	1.079470
	681.907972	1.077999
	682.101703	1.076842
	682.295419	1.076743
	682.489122	1.074593
	682.682810	1.075153
	682.876484	1.074151
	683.070144	1.072799
	683.263790	1.071711
	683.457421	1.070459
	683.651039	1.069507
	683.844642	1.069521
	684.038231	1.069882
	684.231806	1.067485
	684.425367	1.068044
	684.618913	1.068243
	684.812446	1.067052
	685.005964	1.067565
	685.199468	1.067727
	685.392958	1.066582
	685.586433	1.065125
	685.779895	1.064801
	685.973342	1.063355
	686.166775	1.062276
	686.360194	1.061343
	686.553599	1.061867
	686.746990	1.062035
	686.940366	1.061426
	687.133729	1.061153
	687.327077	1.059514
	687.520411	1.059813
	687.713730	1.058978
	687.907036	1.058684
	688.100327	1.058573
	688.293604	1.057964
	688.486867	1.058615
	688.680116	1.058002
	688.873351	1.057699
	689.066571	1.057216
	689.259777	1.057651
	689.452970	1.058458
	689.646147	1.058805
	689.839311	1.058030
	690.032461	1.058828
	690.225596	1.059626
	690.418717	1.059311
	690.611824	1.058310
	690.804917	1.060347
	690.997995	1.060477
	691.191059	1.061053
	691.384110	1.061296
	691.577145	1.060300
	691.770167	1.058737
	691.963175	1.059787
	692.156168	1.061042
	692.349147	1.061055
	692.542112	1.061121
	692.735063	1.060575
	692.927999	1.059702
	693.120922	1.059687
	693.313830	1.059293
	693.506724	1.057030
	693.699603	1.057523
	693.892469	1.058140
	694.085320	1.057883
	694.278157	1.056792
	694.470980	1.055488
	694.663789	1.056156
	694.856583	1.057082
	695.049364	1.056460
	695.242130	1.057078
	695.434881	1.057531
	695.627619	1.057246
	695.820342	1.056209
	696.013052	1.057993
	696.205747	1.056771
	696.398427	1.056635
	696.591094	1.058343
	696.783746	1.059860
	696.976384	1.058871
	697.169008	1.058030
	697.361618	1.058227
	697.554213	1.057710
	697.746795	1.058203
	697.939362	1.057351
	698.131914	1.057552
	698.324453	1.057664
	698.516977	1.057804
	698.709487	1.057481
	698.901983	1.057457
	699.094465	1.060610
	699.286932	1.060940
	699.479386	1.060942
	699.671825	1.059994
	699.864249	1.059180
	700.056660	1.058935
	700.249056	1.059433
	700.441438	1.060597
	700.633806	1.059446
	700.826160	1.059801
	701.018499	1.061203
	701.210824	1.061681
	701.403135	1.060473
	701.595432	1.061902
	701.787714	1.061909
	701.979982	1.059908
	702.172236	1.059122
	702.364476	1.058975
	702.556702	1.057951
	702.748913	1.057699
	702.941110	1.056959
	703.133293	1.056645
	703.325461	1.056961
	703.517615	1.059144
	703.709755	1.059236
	703.901881	1.056651
	704.093993	1.056236
	704.286090	1.053399
	704.478173	1.052598
	704.670242	1.051264
	704.862296	1.049771
	705.054337	1.049036
	705.246363	1.049009
	705.438375	1.049919
	705.630372	1.048884
	705.822356	1.047932
	706.014325	1.047892
	706.206279	1.047759
	706.398220	1.046823
	706.590146	1.046562
	706.782058	1.046969
	706.973956	1.045867
	707.165840	1.044826
	707.357709	1.044572
	707.549564	1.044514
	707.741405	1.043967
	707.933231	1.045250
	708.125043	1.043432
	708.316841	1.042007
	708.508625	1.039081
	708.700395	1.037334
	708.892150	1.037397
	709.083891	1.036187
	709.275617	1.036130
	709.467330	1.034692
	709.659028	1.035180
	709.850712	1.034685
	710.042381	1.034270
	710.234037	1.034166
	710.425678	1.032736
	710.617305	1.031308
	710.808917	1.030819
	711.000515	1.029685
	711.192099	1.029083
	711.383669	1.028732
	711.575225	1.026448
	711.766766	1.027286
	711.958293	1.026233
	712.149805	1.025133
	712.341304	1.026858
	712.532788	1.026579
	712.724258	1.023636
	712.915713	1.023485
	713.107154	1.023924
	713.298581	1.023737
	713.489994	1.023113
	713.681392	1.023671
	713.872776	1.023466
	714.064146	1.024557
	714.255502	1.024459
	714.446843	1.025278
	714.638170	1.024840
	714.829483	1.023553
	715.020781	1.022607
	715.212065	1.021036
	715.403335	1.020133
	715.594591	1.020222
	715.785832	1.020047
	715.977059	1.021022
	716.168272	1.021112
	716.359470	1.021427
	716.550654	1.022532
	716.741824	1.022665
	716.932979	1.022564
	717.124121	1.021404
	717.315247	1.020369
	717.506360	1.019182
	717.697458	1.017545
	717.888542	1.016067
	718.079612	1.015763
	718.270668	1.014109
	718.461709	1.012296
	718.652736	1.011667
	718.843748	1.013332
	719.034746	1.013206
	719.225730	1.013046
	719.416700	1.010454
	719.607655	1.008454
	719.798596	1.008639
	719.989523	1.008148
	720.180435	1.007272
	720.371333	1.008079
	720.562217	1.006625
	720.753087	1.008106
	720.943942	1.007070
	721.134783	1.007368
	721.325609	1.006024
	721.516422	1.004879
	721.707219	1.003632
	721.898003	1.002925
	722.088772	1.002792
	722.279527	1.003972
	722.470268	1.002820
	722.660994	1.003037
	722.851707	1.004458
	723.042404	1.005714
	723.233088	1.008272
	723.423757	1.008360
	723.614412	1.007968
	723.805052	1.008306
	723.995678	1.008613
	724.186290	1.009135
	724.376887	1.011603
	724.567471	1.012380
	724.758039	1.013827
	724.948594	1.013158
	725.139134	1.014381
	725.329660	1.014145
	725.520172	1.013914
	725.710669	1.013224
	725.901152	1.013753
	726.091620	1.013989
	726.282075	1.013239
	726.472514	1.014863
	726.662940	1.014830
	726.853351	1.015221
	727.043748	1.014588
	727.234131	1.016434
	727.424499	1.016581
	727.614853	1.017611
	727.805193	1.018547
	727.995518	1.018795
	728.185829	1.018658
	728.376125	1.018780
	728.566408	1.019318
	728.756675	1.018598
	728.946929	1.017933
	729.137168	1.018113
	729.327393	1.019652
	729.517604	1.021341
	729.707800	1.023053
	729.897982	1.025726
	730.088149	1.026560
	730.278302	1.028125
	730.468441	1.028054
	730.658566	1.027307
	730.848676	1.026068
	731.038771	1.027505
	731.228853	1.027759
	731.418920	1.027859
	731.608973	1.028399
	731.799011	1.029504
	731.989035	1.028585
	732.179045	1.028621
	732.369040	1.027141
	732.559021	1.026971
	732.748988	1.026742
	732.938940	1.026437
	733.128878	1.026911
	733.318801	1.028114
	733.508711	1.028835
	733.698605	1.030287
	733.888486	1.031027
	734.078352	1.032279
	734.268204	1.032539
	734.458041	1.031610
	734.647864	1.030834
	734.837673	1.030753
	735.027467	1.030874
	735.217247	1.032399
	735.407013	1.033227
	735.596764	1.032543
	735.786501	1.032601
	735.976223	1.032569
	736.165932	1.033220
	736.355625	1.032355
	736.545305	1.032134
	736.734970	1.031569
	736.924620	1.031189
	737.114257	1.031053
	737.303879	1.032462
	737.493486	1.032806
	737.683079	1.033345
	737.872658	1.034529
	738.062222	1.035352
	738.251772	1.037519
	738.441308	1.039956
	738.630829	1.042353
	738.820336	1.043629
	739.009829	1.042706
	739.199307	1.043410
	739.388771	1.043493
	739.578220	1.045367
	739.767655	1.045113
	739.957076	1.044657
	740.146482	1.044622
	740.335874	1.045861
	740.525251	1.047622
	740.714615	1.048796
	740.903963	1.048029
	741.093298	1.049691
	741.282618	1.048942
	741.471923	1.047237
	741.661214	1.048359
	741.850491	1.046455
	742.039753	1.044858
	742.229001	1.043702
	742.418235	1.043191
	742.607454	1.041949
	742.796659	1.040267
	742.985849	1.039793
	743.175025	1.038433
	743.364187	1.036485
	743.553334	1.035660
	743.742467	1.033556
	743.931586	1.032580
	744.120690	1.030647
	744.309779	1.027035
	744.498855	1.026206
	744.687916	1.023580
	744.876962	1.021798
	745.065994	1.019869
	745.255012	1.019172
	745.444015	1.016864
	745.633004	1.015523
	745.821978	1.013327
	746.010938	1.011677
	746.199884	1.008855
	746.388815	1.006888
	746.577732	1.006163
	746.766634	1.004281
	746.955522	1.002762
	747.144396	1.002386
	747.333255	1.001044
	747.522100	0.999389
	747.710930	0.997477
	747.899746	0.996527
	748.088548	0.996712
	748.277335	0.996437
	748.466108	0.996348
	748.654866	0.997045
	748.843610	0.996241
	749.032339	0.995825
	749.221054	0.994446
	749.409755	0.993949
	749.598441	0.992724
	749.787113	0.991452
	749.975770	0.990233
	750.164413	0.989021
	750.353042	0.986566
[truncated: 1,648 more rows]
