# Supplementary material for: Metasurface analogues of molecular diastereomers from hierarchical multiscale chiral interactions with biomolecules
Source: Nat Commun. 2026 Apr 22;17:5541. doi: 10.1038/s41467-026-72200-6 (PMC13287669; doi:10.1038/s41467-026-72200-6)
Supplement: Supplementary file 3 — Supplementary Data 1 (Raw data) [file 41467_2026_72200_MOESM3_ESM.zip › Raw_Data/Reflectivity/Antistrept_strept_sequence/Strept_Incubating/Ref_ARRAY3_LH_90_2.txt]

	345.453658	0.999732
	345.669646	0.999493
	345.885622	0.999227
	346.101585	0.998932
	346.317535	0.998602
	346.533471	0.998233
	346.749395	0.997821
	346.965306	0.997359
	347.181204	0.996841
	347.397089	0.996262
	347.612961	0.995614
	347.828820	0.994892
	348.044666	0.994094
	348.260499	0.993219
	348.476319	0.992272
	348.692126	0.991268
	348.907920	0.990231
	349.123701	0.989203
	349.339469	0.988236
	349.555224	0.987401
	349.770966	0.986768
	349.986695	0.986406
	350.202412	0.986357
	350.418115	0.986634
	350.633805	0.987210
	350.849482	0.988030
	351.065147	0.989020
	351.280798	0.990107
	351.496436	0.991224
	351.712062	0.992321
	351.927674	0.993365
	352.143273	0.994347
	352.358860	0.996538
	352.574433	0.995049
	352.789993	0.996373
	353.005541	0.996344
	353.221075	0.999210
	353.436597	1.000741
	353.652105	0.999032
	353.867600	1.000448
	354.083083	1.000528
	354.298552	0.999559
	354.514009	0.999944
	354.729452	0.999527
	354.944883	1.001110
	355.160300	1.000368
	355.375705	1.000275
	355.591096	1.000770
	355.806474	1.001242
	356.021840	1.002307
	356.237192	1.000468
	356.452532	1.001200
	356.667858	1.002602
	356.883172	1.002287
	357.098472	1.000958
	357.313760	0.998351
	357.529034	0.998400
	357.744295	0.999461
	357.959544	0.999639
	358.174779	0.995911
	358.390002	0.994675
	358.605211	0.994663
	358.820407	0.993414
	359.035591	0.992837
	359.250761	0.993085
	359.465919	0.992978
	359.681063	0.993124
	359.896194	0.991257
	360.111313	0.990394
	360.326418	0.989698
	360.541510	0.987756
	360.756589	0.988087
	360.971656	0.989591
	361.186709	0.988823
	361.401749	0.987629
	361.616776	0.985479
	361.831790	0.985846
	362.046792	0.985838
	362.261780	0.986595
	362.476755	0.986285
	362.691717	0.987030
	362.906666	0.987149
	363.121602	0.986560
	363.336525	0.985735
	363.551435	0.986142
	363.766332	0.990438
	363.981216	0.992212
	364.196087	0.991059
	364.410945	0.992885
	364.625790	0.993557
	364.840621	0.993746
	365.055440	0.995330
	365.270246	0.996152
	365.485039	0.998114
	365.699818	1.002332
	365.914585	1.001655
	366.129339	1.004058
	366.344079	1.003546
	366.558807	1.003100
	366.773521	1.005496
	366.988223	1.007094
	367.202911	1.008971
	367.417587	1.009651
	367.632249	1.010835
	367.846898	1.012381
	368.061535	1.010055
	368.276158	1.012543
	368.490768	1.013678
	368.705365	1.014641
	368.919949	1.014071
	369.134521	1.013947
	369.349079	1.014637
	369.563624	1.011897
	369.778155	1.010907
	369.992674	1.011743
	370.207180	1.011434
	370.421673	1.011224
	370.636153	1.011048
	370.850619	1.009261
	371.065073	1.007403
	371.279514	1.009666
	371.493941	1.011189
	371.708356	1.010781
	371.922757	1.010284
	372.137145	1.009134
	372.351521	1.006704
	372.565883	1.005254
	372.780232	1.002981
	372.994568	1.002768
	373.208891	1.003041
	373.423201	1.003136
	373.637498	1.003172
	373.851782	1.003142
	374.066053	1.002374
	374.280311	1.003400
	374.494556	1.003142
	374.708787	1.003695
	374.923006	1.003897
	375.137211	1.002263
	375.351404	0.999106
	375.565583	0.999157
	375.779750	0.999186
	375.993903	1.000115
	376.208043	0.999853
	376.422170	1.001708
	376.636284	1.001816
	376.850385	1.000823
	377.064473	1.000377
	377.278548	1.000960
	377.492610	1.000605
	377.706658	1.000424
	377.920694	0.999799
	378.134717	1.001317
	378.348726	1.002399
	378.562722	1.003229
	378.776706	1.001755
	378.990676	1.005098
	379.204633	1.004955
	379.418577	1.005030
	379.632508	1.003179
	379.846426	1.002602
	380.060331	1.001283
	380.274223	1.001180
	380.488101	1.003029
	380.701967	1.002657
	380.915819	1.002827
	381.129659	1.003774
	381.343485	1.003184
	381.557298	1.003532
	381.771098	1.004846
	381.984886	1.004981
	382.198659	1.003909
	382.412420	1.003492
	382.626168	1.003512
	382.839903	1.003534
	383.053624	1.002771
	383.267333	1.001795
	383.481028	1.001412
	383.694711	1.000493
	383.908380	1.000782
	384.122036	1.001976
	384.335679	1.000925
	384.549309	0.999241
	384.762926	0.998430
	384.976530	0.998613
	385.190120	1.000277
	385.403698	1.003151
	385.617262	1.003421
	385.830814	1.003354
	386.044352	1.003830
	386.257877	1.004978
	386.471389	1.004854
	386.684888	1.003458
	386.898374	1.004461
	387.111847	1.004432
	387.325306	1.001922
	387.538753	1.002395
	387.752186	1.001698
	387.965606	1.000369
	388.179014	0.999302
	388.392408	1.000967
	388.605789	1.002139
	388.819156	1.003151
	389.032511	1.002376
	389.245853	1.003592
	389.459181	1.001612
	389.672497	1.000912
	389.885799	1.001305
	390.099088	1.002509
	390.312364	1.002013
	390.525627	1.002825
	390.738877	1.003092
	390.952114	1.004429
	391.165337	1.004657
	391.378548	1.003221
	391.591745	1.002537
	391.804929	1.002653
	392.018100	1.000172
	392.231258	1.000509
	392.444403	1.001190
	392.657535	1.001994
	392.870653	1.002732
	393.083759	1.003136
	393.296851	1.002661
	393.509930	1.002523
	393.722996	1.004410
	393.936049	1.004628
	394.149089	1.006655
	394.362116	1.004997
	394.575129	1.004577
	394.788130	1.004061
	395.001117	1.004145
	395.214091	1.006132
	395.427052	1.006822
	395.640000	1.006747
	395.852935	1.006865
	396.065857	1.006967
	396.278765	1.008059
	396.491660	1.007211
	396.704543	1.006931
	396.917412	1.005628
	397.130268	1.005955
	397.343110	1.006237
	397.555940	1.005487
	397.768757	1.005430
	397.981560	1.006726
	398.194350	1.006604
	398.407127	1.005587
	398.619891	1.003915
	398.832642	1.004870
	399.045380	1.003810
	399.258104	1.003648
	399.470815	1.003256
	399.683514	1.003129
	399.896199	1.002314
	400.108870	1.001622
	400.321529	1.002862
	400.534175	1.000014
	400.746807	0.999500
	400.959427	0.997456
	401.172033	0.997609
	401.384626	0.998402
	401.597205	0.998233
	401.809772	0.996490
	402.022326	0.997000
	402.234866	0.994477
	402.447393	0.995250
	402.659907	0.996324
	402.872408	0.995182
	403.084896	0.992756
	403.297370	0.991333
	403.509832	0.991761
	403.722280	0.989145
	403.934715	0.987754
	404.147137	0.988095
	404.359546	0.988892
	404.571941	0.988966
	404.784323	0.987559
	404.996693	0.986916
	405.209049	0.987007
	405.421392	0.986028
	405.633721	0.986903
	405.846038	0.987017
	406.058341	0.988104
	406.270632	0.988628
	406.482909	0.989363
	406.695172	0.988761
	406.907423	0.989017
	407.119661	0.986526
	407.331885	0.988557
	407.544096	0.989609
	407.756294	0.989643
	407.968479	0.988355
	408.180651	0.987504
	408.392809	0.986692
	408.604954	0.985858
	408.817086	0.984388
	409.029205	0.983962
	409.241311	0.981676
	409.453404	0.982239
	409.665483	0.983253
	409.877549	0.982516
	410.089602	0.985591
	410.301642	0.985378
	410.513669	0.988130
	410.725682	0.991020
	410.937682	0.990370
	411.149669	0.991253
	411.361643	0.991485
	411.573604	0.992543
	411.785551	0.991924
	411.997486	0.992681
	412.209407	0.993895
	412.421315	0.994483
	412.633210	0.995285
	412.845091	0.996457
	413.056959	0.996949
	413.268815	0.996372
	413.480657	0.997390
	413.692485	0.999369
	413.904301	1.002893
	414.116103	1.002662
	414.327892	1.002719
	414.539668	1.001452
	414.751431	1.001312
	414.963181	1.000680
	415.174917	1.002290
	415.386640	1.003247
	415.598350	1.002980
	415.810047	1.002042
	416.021730	1.003809
	416.233401	1.005749
	416.445058	1.003858
	416.656702	1.005675
	416.868332	1.006295
	417.079950	1.004347
	417.291554	1.004597
	417.503145	1.005033
	417.714723	1.005538
	417.926288	1.006979
	418.137839	1.005900
	418.349377	1.004895
	418.560903	1.004431
	418.772414	1.004058
	418.983913	1.002507
	419.195398	1.003750
	419.406870	1.002757
	419.618329	1.001737
	419.829775	1.000480
	420.041208	1.000732
	420.252627	1.000286
	420.464033	0.999499
	420.675426	1.000082
	420.886805	1.000083
	421.098172	1.000104
	421.309525	0.999732
	421.520865	0.999441
	421.732192	1.000397
	421.943505	0.998481
	422.154805	1.001329
	422.366092	1.002847
	422.577366	1.002600
	422.788627	1.006110
	422.999874	1.005102
	423.211108	1.007048
	423.422329	1.006734
	423.633537	1.006073
	423.844731	1.007140
	424.055913	1.007679
	424.267081	1.007332
	424.478235	1.007897
	424.689377	1.008946
	424.900505	1.009181
	425.111620	1.008887
	425.322722	1.006808
	425.533811	1.005975
	425.744886	1.004778
	425.955948	1.004408
	426.166997	1.004132
	426.378032	1.003406
	426.589055	1.002622
	426.800064	1.001353
	427.011060	1.002391
	427.222042	1.001965
	427.433012	1.002009
	427.643968	1.001937
	427.854911	1.000769
	428.065840	1.001679
	428.276757	1.000090
	428.487660	0.998586
	428.698550	1.000198
	428.909427	0.999123
	429.120290	0.997672
	429.331140	0.996445
	429.541977	0.995790
	429.752801	0.995378
	429.963611	0.995986
	430.174408	0.994565
	430.385192	0.993118
	430.595963	0.994750
	430.806720	0.994677
	431.017464	0.995493
	431.228195	0.997203
	431.438913	0.996966
	431.649617	0.996715
	431.860308	0.996705
	432.070986	0.995579
	432.281650	0.994533
	432.492302	0.995138
	432.702940	0.995791
	432.913565	0.996903
	433.124176	0.997705
	433.334774	0.996692
	433.545359	0.995874
	433.755931	0.995926
	433.966489	0.994512
	434.177035	0.994325
	434.387567	0.996028
	434.598085	0.995372
	434.808591	0.997036
	435.019083	0.995485
	435.229562	0.995921
	435.440027	0.997814
	435.650479	0.998233
	435.860918	0.998412
	436.071344	0.997911
	436.281757	0.996962
	436.492156	0.996227
	436.702542	0.995301
	436.912914	0.993936
	437.123274	0.994593
	437.333620	0.994951
	437.543953	0.993114
	437.754272	0.993683
	437.964578	0.991876
	438.174871	0.992865
	438.385151	0.993732
	438.595417	0.994348
	438.805670	0.993715
	439.015910	0.993616
	439.226137	0.994643
	439.436350	0.993608
	439.646550	0.992814
	439.856737	0.991585
	440.066910	0.989792
	440.277070	0.989882
	440.487217	0.989334
	440.697351	0.990892
	440.907471	0.989544
	441.117578	0.987784
	441.327671	0.988225
	441.537752	0.987102
	441.747819	0.986787
	441.957873	0.988103
	442.167913	0.989747
	442.377940	0.988109
	442.587954	0.990506
	442.797955	0.991068
	443.007942	0.993129
	443.217916	0.994057
	443.427877	0.993038
	443.637824	0.991778
	443.847758	0.992152
	444.057679	0.991046
	444.267586	0.991116
	444.477481	0.992012
	444.687361	0.992995
	444.897229	0.992674
	445.107083	0.993264
	445.316924	0.994275
	445.526752	0.993711
	445.736566	0.994417
	445.946367	0.992418
	446.156155	0.991372
	446.365929	0.989188
	446.575690	0.989384
	446.785438	0.988934
	446.995173	0.989249
	447.204894	0.988509
	447.414602	0.988150
	447.624296	0.988277
	447.833977	0.988790
	448.043645	0.988481
	448.253300	0.987931
	448.462941	0.988574
	448.672569	0.986049
	448.882184	0.985175
	449.091785	0.985448
	449.301373	0.985580
	449.510948	0.988226
	449.720509	0.989956
	449.930057	0.990033
	450.139592	0.989053
	450.349113	0.990657
	450.558621	0.989541
	450.768116	0.990457
	450.977597	0.990320
	451.187066	0.991449
	451.396520	0.992557
	451.605962	0.993488
	451.815390	0.992349
	452.024805	0.992453
	452.234206	0.992978
	452.443594	0.992446
	452.652969	0.994073
	452.862330	0.995157
	453.071678	0.996172
	453.281013	0.997229
	453.490335	0.995792
	453.699643	0.994980
	453.908938	0.996326
	454.118219	0.996938
	454.327487	0.996897
	454.536742	0.996726
	454.745983	0.996472
	454.955211	0.995479
	455.164426	0.996992
	455.373627	0.995185
	455.582815	0.996969
	455.791990	0.997464
	456.001152	0.997814
	456.210300	0.996942
	456.419434	0.999703
	456.628556	0.998554
	456.837664	0.999403
	457.046758	0.998876
	457.255839	0.996804
	457.464907	0.996025
	457.673962	0.996255
	457.883003	0.997006
	458.092031	0.994294
	458.301046	0.993433
	458.510047	0.990294
	458.719035	0.990663
	458.928009	0.990035
	459.136970	0.991064
	459.345918	0.989745
	459.554852	0.991322
	459.763774	0.991586
	459.972681	0.990989
	460.181576	0.991067
	460.390457	0.992293
	460.599324	0.992069
	460.808178	0.992031
	461.017019	0.990470
	461.225847	0.989095
	461.434661	0.988709
	461.643462	0.990202
	461.852249	0.993214
	462.061023	0.995097
	462.269784	0.994498
	462.478531	0.994147
	462.687265	0.993820
	462.895986	0.995463
	463.104693	0.993247
	463.313387	0.992592
	463.522068	0.992275
	463.730735	0.993471
	463.939389	0.993787
	464.148029	0.993155
	464.356656	0.992504
	464.565270	0.994012
	464.773870	0.992908
	464.982457	0.991811
	465.191030	0.993131
	465.399591	0.991632
	465.608137	0.991149
	465.816671	0.990337
	466.025191	0.989626
	466.233697	0.990150
	466.442191	0.989347
	466.650671	0.988550
	466.859137	0.988094
	467.067590	0.989528
	467.276030	0.988390
	467.484456	0.986993
	467.692869	0.988173
	467.901269	0.987494
	468.109655	0.987555
	468.318028	0.986158
	468.526387	0.984333
	468.734733	0.982865
	468.943066	0.982928
	469.151385	0.980700
	469.359691	0.979691
	469.567984	0.979582
	469.776263	0.979689
	469.984528	0.979781
	470.192781	0.979837
	470.401020	0.979167
	470.609245	0.977490
	470.817457	0.977867
	471.025656	0.978099
	471.233841	0.980521
	471.442013	0.981233
	471.650172	0.983762
	471.858317	0.983954
	472.066448	0.984743
	472.274567	0.985515
	472.482672	0.985389
	472.690763	0.986368
	472.898841	0.987062
	473.106906	0.986383
	473.314957	0.987041
	473.522995	0.986985
	473.731020	0.988528
	473.939031	0.988249
	474.147029	0.991756
	474.355013	0.992376
	474.562984	0.991418
	474.770941	0.990166
	474.978885	0.989819
	475.186816	0.988321
	475.394733	0.986551
	475.602637	0.985618
	475.810527	0.988741
	476.018404	0.990947
	476.226268	0.992625
	476.434118	0.994070
	476.641955	0.993421
	476.849778	0.994104
	477.057588	0.993696
	477.265385	0.992142
	477.473168	0.993594
	477.680937	0.995248
	477.888694	0.994353
	478.096436	0.994170
	478.304166	0.994428
	478.511882	0.992810
	478.719584	0.991945
	478.927274	0.990766
	479.134949	0.990358
	479.342612	0.990434
	479.550260	0.988724
	479.757896	0.986987
	479.965518	0.986060
	480.173126	0.984602
	480.380722	0.981557
	480.588303	0.981446
	480.795872	0.980988
	481.003426	0.979712
	481.210968	0.979361
	481.418496	0.981796
	481.626010	0.981424
	481.833511	0.982907
	482.040999	0.983669
	482.248473	0.982516
	482.455934	0.982913
	482.663382	0.984035
	482.870816	0.984939
	483.078236	0.983988
	483.285643	0.984824
	483.493037	0.983907
	483.700417	0.984914
	483.907784	0.985138
	484.115137	0.984685
	484.322477	0.984377
	484.529803	0.984595
	484.737116	0.985083
	484.944416	0.984996
	485.151702	0.985635
	485.358975	0.986427
	485.566234	0.986901
	485.773479	0.987388
	485.980712	0.988242
	486.187931	0.988560
	486.395136	0.987826
	486.602328	0.987771
	486.809506	0.985989
	487.016671	0.986000
	487.223823	0.984392
	487.430961	0.984341
	487.638086	0.983932
	487.845197	0.983822
	488.052295	0.984872
	488.259379	0.984366
	488.466450	0.982018
	488.673507	0.981336
	488.880551	0.979892
	489.087582	0.978761
	489.294599	0.978523
	489.501602	0.978235
	489.708592	0.977706
	489.915569	0.978292
	490.122532	0.975261
	490.329482	0.973340
	490.536418	0.971875
	490.743341	0.972520
	490.950250	0.971991
	491.157146	0.971125
	491.364029	0.970126
	491.570897	0.969262
	491.777753	0.969187
	491.984595	0.969933
	492.191423	0.968963
	492.398238	0.968910
	492.605040	0.968145
	492.811828	0.967262
	493.018603	0.967750
	493.225364	0.968088
	493.432111	0.967503
	493.638846	0.968992
	493.845566	0.970606
	494.052274	0.968542
	494.258967	0.970996
	494.465648	0.969953
	494.672314	0.970123
	494.878968	0.969905
	495.085608	0.968825
	495.292234	0.967884
	495.498847	0.966067
	495.705446	0.966995
	495.912032	0.967393
	496.118605	0.969471
	496.325164	0.969891
	496.531709	0.969613
	496.738241	0.970334
	496.944759	0.969422
	497.151264	0.969952
	497.357756	0.971184
	497.564234	0.972124
	497.770698	0.972018
	497.977149	0.972092
	498.183587	0.972565
	498.390011	0.973782
	498.596422	0.973273
	498.802819	0.973141
	499.009202	0.972153
	499.215572	0.973058
	499.421929	0.972690
	499.628272	0.971972
	499.834602	0.972123
	500.040918	0.971579
	500.247220	0.971134
	500.453509	0.971471
	500.659785	0.971344
	500.866047	0.972161
	501.072296	0.974560
	501.278531	0.973312
	501.484752	0.974335
	501.690960	0.973516
	501.897155	0.972769
	502.103336	0.972062
	502.309504	0.971917
	502.515658	0.970216
	502.721798	0.970816
	502.927925	0.970285
	503.134039	0.971071
	503.340139	0.971227
	503.546225	0.972261
	503.752298	0.973938
	503.958358	0.973167
	504.164404	0.973876
	504.370436	0.972812
	504.576455	0.971736
	504.782461	0.971986
	504.988453	0.970891
	505.194431	0.971621
	505.400396	0.971693
	505.606347	0.973409
	505.812285	0.972390
	506.018209	0.972788
	506.224120	0.972266
	506.430017	0.970188
	506.635901	0.969947
	506.841771	0.967377
	507.047628	0.966385
	507.253471	0.965083
	507.459301	0.964295
	507.665117	0.963799
	507.870920	0.964128
	508.076709	0.963521
	508.282484	0.962292
	508.488247	0.961750
	508.693995	0.961478
	508.899730	0.961693
	509.105451	0.962128
	509.311159	0.959729
	509.516854	0.961414
	509.722535	0.961865
	509.928202	0.961839
	510.133856	0.961667
	510.339496	0.962175
	510.545123	0.962362
	510.750736	0.962887
	510.956336	0.962633
	511.161922	0.962618
	511.367494	0.962114
	511.573053	0.964941
	511.778599	0.963939
	511.984131	0.963811
	512.189649	0.963099
	512.395154	0.962844
	512.600645	0.963204
	512.806123	0.962680
	513.011587	0.962909
	513.217038	0.962176
	513.422475	0.960882
	513.627899	0.959087
	513.833309	0.959653
	514.038705	0.958957
	514.244088	0.958440
	514.449458	0.958539
	514.654814	0.957847
	514.860156	0.958054
	515.065485	0.959036
	515.270800	0.958793
	515.476102	0.959356
	515.681390	0.960024
	515.886664	0.960564
	516.091925	0.958704
	516.297173	0.958183
	516.502407	0.959717
	516.707627	0.960950
	516.912834	0.962806
	517.118027	0.962690
	517.323207	0.963441
	517.528373	0.963351
	517.733525	0.962063
	517.938664	0.961725
	518.143790	0.960537
	518.348901	0.961043
	518.554000	0.960422
	518.759084	0.958817
	518.964156	0.958777
	519.169213	0.960064
	519.374257	0.960587
	519.579288	0.962301
	519.784305	0.962944
	519.989308	0.963244
	520.194298	0.963285
	520.399274	0.962264
	520.604236	0.963539
	520.809185	0.964513
	521.014121	0.964579
	521.219043	0.963122
	521.423951	0.961879
	521.628846	0.961089
	521.833727	0.962725
	522.038595	0.962323
	522.243449	0.961443
	522.448289	0.961430
	522.653116	0.961538
	522.857929	0.961233
	523.062729	0.961132
	523.267515	0.961028
	523.472287	0.960745
	523.677046	0.960275
	523.881792	0.959953
	524.086524	0.957786
	524.291242	0.957321
	524.495946	0.956455
	524.700637	0.956484
	524.905315	0.956340
	525.109979	0.954868
	525.314629	0.953557
	525.519266	0.951893
	525.723889	0.951296
	525.928498	0.951312
	526.133094	0.951217
	526.337677	0.951220
	526.542245	0.951014
	526.746800	0.950837
	526.951342	0.951500
	527.155870	0.951786
	527.360384	0.951459
	527.564885	0.951475
	527.769372	0.951884
	527.973846	0.953165
	528.178306	0.953255
	528.382752	0.952967
	528.587185	0.955009
	528.791604	0.955511
	528.996010	0.956094
	529.200402	0.955611
	529.404780	0.956438
	529.609145	0.955155
	529.813496	0.955635
	530.017833	0.955712
	530.222157	0.955973
	530.426468	0.956735
	530.630764	0.957397
	530.835048	0.956972
	531.039317	0.955441
	531.243573	0.957272
	531.447815	0.959285
	531.652044	0.959221
	531.856259	0.959341
	532.060461	0.957803
	532.264648	0.958248
	532.468823	0.958390
	532.672983	0.958047
	532.877130	0.958239
	533.081264	0.958351
	533.285383	0.957554
	533.489490	0.955901
	533.693582	0.955967
	533.897661	0.957371
	534.101726	0.956547
	534.305778	0.957030
	534.509816	0.957228
	534.713841	0.957284
	534.917851	0.957892
	535.121849	0.956804
	535.325832	0.956326
	535.529802	0.957137
	535.733759	0.957668
	535.937701	0.957631
	536.141630	0.957226
	536.345546	0.957572
	536.549448	0.957469
	536.753336	0.956778
	536.957210	0.958378
	537.161071	0.957397
	537.364919	0.957263
	537.568752	0.956698
	537.772572	0.957789
	537.976379	0.957997
	538.180172	0.958667
	538.383951	0.958548
	538.587716	0.957931
	538.791468	0.957057
	538.995206	0.955970
	539.198931	0.956445
	539.402642	0.956287
	539.606339	0.956523
	539.810023	0.955843
	540.013693	0.954263
	540.217349	0.953681
	540.420992	0.952354
	540.624621	0.953217
	540.828237	0.954090
	541.031839	0.953062
	541.235427	0.953486
	541.439001	0.952476
	541.642562	0.951101
	541.846109	0.949497
	542.049643	0.949904
	542.253163	0.949138
	542.456669	0.947715
	542.660162	0.947924
	542.863641	0.946700
	543.067106	0.944480
	543.270558	0.944157
	543.473996	0.946426
	543.677420	0.946526
	543.880831	0.945122
	544.084228	0.944765
	544.287612	0.944595
	544.490981	0.944029
	544.694338	0.943276
	544.897680	0.942134
	545.101009	0.942780
	545.304324	0.942478
	545.507625	0.941923
	545.710913	0.941902
	545.914187	0.942809
	546.117448	0.943697
	546.320695	0.943383
	546.523928	0.944385
	546.727147	0.944026
	546.930353	0.943962
	547.133546	0.944668
	547.336724	0.943799
	547.539889	0.945488
	547.743040	0.947567
	547.946178	0.947783
	548.149301	0.948131
	548.352412	0.949225
	548.555508	0.949971
	548.758591	0.950090
	548.961660	0.950365
	549.164716	0.950217
	549.367757	0.949008
	549.570785	0.949241
	549.773800	0.948688
	549.976801	0.950618
	550.179788	0.949338
	550.382761	0.949854
	550.585721	0.950523
	550.788667	0.950357
	550.991599	0.950635
	551.194518	0.951799
	551.397423	0.952908
	551.600315	0.952660
	551.803192	0.953748
	552.006056	0.952048
	552.208906	0.952236
	552.411743	0.952526
	552.614566	0.953790
	552.817375	0.953878
	553.020171	0.953821
	553.222953	0.953230
	553.425721	0.953814
	553.628475	0.952693
	553.831216	0.952554
	554.033943	0.953472
	554.236657	0.953322
	554.439356	0.954310
	554.642042	0.953152
	554.844715	0.953499
	555.047373	0.952773
	555.250018	0.952501
	555.452650	0.952436
	555.655267	0.953087
	555.857871	0.952931
	556.060461	0.951846
	556.263038	0.950394
	556.465600	0.950556
	556.668150	0.950848
	556.870685	0.951985
	557.073207	0.951758
	557.275715	0.953098
	557.478209	0.952191
	557.680689	0.953328
	557.883156	0.953445
	558.085609	0.953719
	558.288049	0.954964
	558.490475	0.954600
	558.692887	0.953918
	558.895285	0.952375
	559.097670	0.952981
	559.300040	0.953223
	559.502398	0.953664
	559.704741	0.953919
	559.907071	0.954793
	560.109387	0.954361
	560.311689	0.954663
	560.513978	0.954910
	560.716253	0.953434
	560.918514	0.953757
	561.120762	0.953956
	561.322995	0.954202
	561.525215	0.954797
	561.727422	0.954545
	561.929614	0.955978
	562.131793	0.957534
	562.333958	0.956540
	562.536110	0.957746
	562.738248	0.958527
	562.940372	0.958732
	563.142482	0.960220
	563.344578	0.960828
	563.546661	0.960117
	563.748730	0.959582
	563.950786	0.960485
	564.152827	0.960184
	564.354855	0.961145
	564.556870	0.960675
	564.758870	0.961490
	564.960857	0.960401
	565.162830	0.962322
	565.364789	0.962183
	565.566735	0.963536
	565.768666	0.963451
	565.970584	0.964639
	566.172489	0.965917
	566.374379	0.966679
	566.576256	0.966998
	566.778119	0.967264
	566.979969	0.969325
	567.181805	0.970024
	567.383626	0.970601
	567.585435	0.971923
	567.787229	0.973063
	567.989010	0.971690
	568.190777	0.971980
	568.392530	0.972550
	568.594269	0.973860
	568.795995	0.973722
	568.997707	0.974743
	569.199405	0.974139
	569.401090	0.974987
	569.602761	0.975439
	569.804418	0.976322
	570.006061	0.976608
	570.207690	0.976379
	570.409306	0.976314
	570.610908	0.975990
	570.812497	0.976732
	571.014071	0.977450
	571.215632	0.979956
	571.417179	0.980341
	571.618712	0.980282
	571.820232	0.980876
	572.021737	0.981907
	572.223229	0.981736
	572.424707	0.982353
	572.626172	0.982689
	572.827623	0.982553
	573.029060	0.982902
	573.230483	0.983324
	573.431892	0.983230
	573.633288	0.983078
	573.834670	0.984516
	574.036038	0.985347
	574.237392	0.985606
	574.438733	0.985317
	574.640060	0.986230
	574.841373	0.987290
	575.042672	0.988558
	575.243958	0.987748
	575.445230	0.987327
	575.646488	0.988256
	575.847732	0.988412
	576.048962	0.990352
	576.250179	0.990580
	576.451382	0.990190
	576.652571	0.989294
	576.853747	0.990745
	577.054908	0.990016
	577.256056	0.992193
	577.457190	0.992800
	577.658310	0.994186
	577.859417	0.994560
	578.060510	0.996182
	578.261589	0.996870
	578.462654	0.997416
	578.663705	0.997941
	578.864743	0.998863
	579.065767	0.998877
	579.266777	0.997549
	579.467773	0.998153
	579.668755	0.997789
	579.869724	0.997898
	580.070679	0.997933
	580.271620	0.998285
	580.472548	0.996869
	580.673461	0.996278
	580.874361	0.996287
	581.075247	0.997123
	581.276119	0.996711
	581.476978	0.998380
	581.677822	0.998321
	581.878653	0.999696
	582.079470	1.000503
	582.280273	1.000927
	582.481063	1.001483
	582.681838	1.002514
	582.882600	1.003859
	583.083348	1.004330
	583.284083	1.005157
	583.484803	1.005557
	583.685510	1.004826
	583.886203	1.005901
	584.086882	1.006399
	584.287547	1.006634
	584.488199	1.005958
	584.688836	1.005532
	584.889460	1.005054
	585.090070	1.005416
	585.290666	1.006831
	585.491249	1.007086
	585.691818	1.007222
	585.892372	1.008730
	586.092914	1.006981
	586.293441	1.008184
	586.493954	1.008294
	586.694454	1.008406
	586.894940	1.008610
	587.095412	1.007444
	587.295870	1.007006
	587.496314	1.008020
	587.696745	1.008002
	587.897162	1.007581
	588.097565	1.007643
	588.297954	1.006115
	588.498329	1.003793
	588.698691	1.003009
	588.899038	1.003757
	589.099372	1.003263
	589.299692	1.004060
	589.499998	1.003517
	589.700291	1.003196
	589.900569	1.003126
	590.100834	1.002925
	590.301085	1.002748
	590.501322	1.002701
	590.701546	1.002418
	590.901755	1.001335
	591.101951	1.001327
	591.302132	1.000974
	591.502300	1.000608
	591.702455	0.999295
	591.902595	0.999121
	592.102722	0.997879
	592.302834	0.998843
	592.502933	0.998739
	592.703018	0.999022
	592.903089	0.999326
	593.103147	1.001577
	593.303190	1.001497
	593.503220	1.002199
	593.703236	1.002186
	593.903238	1.003226
	594.103226	1.002073
	594.303200	1.002092
	594.503161	1.001605
	594.703108	1.003149
	594.903040	1.005158
	595.102960	1.004267
	595.302865	1.004419
	595.502756	1.003779
	595.702634	1.003404
	595.902497	1.003904
	596.102347	1.003823
	596.302183	1.003511
	596.502005	1.004349
	596.701813	1.005961
	596.901608	1.006397
	597.101388	1.007287
	597.301155	1.007627
	597.500908	1.006035
	597.700647	1.004706
	597.900372	1.004021
	598.100083	1.003426
	598.299781	1.004584
	598.499465	1.003556
	598.699134	1.003041
	598.898790	1.003279
	599.098432	1.003172
	599.298061	1.003860
	599.497675	1.002459
	599.697275	1.000945
	599.896862	1.001625
	600.096435	0.999847
	600.295994	0.998556
	600.495539	0.997192
	600.695070	0.998735
	600.894588	0.999596
	601.094091	0.998417
	601.293581	0.998702
	601.493056	0.998333
	601.692518	0.998246
	601.891966	0.998487
	602.091401	0.998039
	602.290821	0.997515
	602.490227	0.997751
	602.689620	0.995974
	602.888999	0.996107
	603.088363	0.996318
	603.287714	0.996293
	603.487052	0.995477
	603.686375	0.995694
	603.885684	0.996365
	604.084980	0.996803
	604.284261	0.997415
	604.483529	0.996909
	604.682783	0.997262
	604.882023	0.997837
	605.081249	0.998388
	605.280461	0.996979
	605.479660	0.998017
	605.678844	0.998093
	605.878015	0.997871
	606.077172	0.997958
	606.276314	0.999529
	606.475443	1.000363
	606.674558	1.001807
	606.873660	1.002386
	607.072747	1.001360
	607.271820	1.002804
	607.470880	1.004200
	607.669926	1.005568
	607.868957	1.005054
	608.067975	1.006455
	608.266979	1.008768
	608.465969	1.009655
	608.664946	1.010361
	608.863908	1.009998
	609.062857	1.010783
	609.261791	1.010689
	609.460712	1.010318
	609.659619	1.011741
	609.858511	1.012748
	610.057390	1.014392
	610.256256	1.015614
	610.455107	1.016065
	610.653944	1.017006
	610.852767	1.018014
	611.051577	1.018695
	611.250373	1.018297
	611.449154	1.019948
	611.647922	1.020902
	611.846676	1.023318
	612.045416	1.022923
	612.244142	1.023650
	612.442854	1.023954
	612.641553	1.026219
	612.840237	1.027051
	613.038908	1.027662
	613.237564	1.028755
	613.436207	1.028497
	613.634836	1.030029
	613.833451	1.030135
	614.032052	1.032204
	614.230639	1.033142
	614.429212	1.033804
	614.627771	1.034098
	614.826316	1.036063
	615.024848	1.036538
	615.223365	1.036748
	615.421869	1.036733
	615.620358	1.038575
	615.818834	1.039068
	616.017296	1.039560
	616.215744	1.039796
	616.414178	1.041597
	616.612598	1.040675
	616.811004	1.041101
	617.009396	1.041193
	617.207775	1.042425
	617.406139	1.043121
	617.604490	1.041754
	617.802826	1.042557
	618.001149	1.043846
	618.199458	1.043443
	618.397752	1.042103
	618.596033	1.041799
	618.794300	1.042173
	618.992553	1.042955
	619.190792	1.044571
	619.389018	1.044666
	619.587229	1.045091
	619.785426	1.043883
	619.983609	1.045401
	620.181779	1.045465
	620.379934	1.043733
	620.578076	1.044124
	620.776204	1.043211
	620.974317	1.042354
	621.172417	1.043013
	621.370503	1.041672
	621.568575	1.041411
	621.766633	1.041203
	621.964677	1.041962
	622.162707	1.041939
	622.360723	1.041656
	622.558725	1.042418
	622.756714	1.043164
	622.954688	1.043688
	623.152648	1.044677
	623.350595	1.045823
	623.548527	1.044738
	623.746446	1.045473
	623.944350	1.045862
	624.142241	1.045300
	624.340118	1.045688
	624.537981	1.047216
	624.735829	1.046931
	624.933664	1.048073
	625.131485	1.048590
	625.329292	1.048958
	625.527085	1.048792
	625.724864	1.049338
	625.922629	1.050303
	626.120381	1.049225
	626.318118	1.048940
	626.515841	1.048135
	626.713550	1.046596
	626.911246	1.046194
	627.108927	1.046261
	627.306595	1.045180
	627.504248	1.045483
	627.701888	1.045052
	627.899513	1.045767
	628.097125	1.045774
	628.294722	1.046437
	628.492306	1.044845
	628.689876	1.044821
	628.887432	1.044328
	629.084973	1.044286
	629.282501	1.042059
	629.480015	1.041108
	629.677515	1.042577
	629.875001	1.040902
	630.072473	1.040117
	630.269931	1.040108
	630.467375	1.041593
	630.664805	1.042024
	630.862221	1.042454
	631.059623	1.042384
	631.257011	1.040140
	631.454385	1.040143
	631.651746	1.038227
	631.849092	1.037928
	632.046424	1.037159
	632.243742	1.037665
	632.441047	1.036970
	632.638337	1.036019
	632.835613	1.035626
	633.032876	1.036145
	633.230124	1.034678
	633.427358	1.036298
	633.624579	1.037113
	633.821785	1.037881
	634.018978	1.038741
	634.216156	1.039908
	634.413321	1.039392
	634.610471	1.038329
	634.807608	1.038138
	635.004730	1.038906
	635.201839	1.039573
	635.398933	1.040088
	635.596014	1.041851
	635.793081	1.042933
	635.990133	1.041717
	636.187172	1.043266
	636.384196	1.043637
	636.581207	1.043174
	636.778204	1.043599
	636.975186	1.043868
	637.172155	1.042400
	637.369110	1.041664
	637.566050	1.042164
	637.762977	1.041614
	637.959890	1.039878
	638.156788	1.038428
	638.353673	1.038158
	638.550544	1.038923
	638.747400	1.039504
	638.944243	1.039671
	639.141072	1.038847
	639.337886	1.041017
	639.534687	1.040145
	639.731474	1.039753
	639.928246	1.038767
	640.125005	1.038155
	640.321750	1.037389
	640.518480	1.037748
	640.715197	1.037623
	640.911899	1.038047
	641.108588	1.037438
	641.305263	1.038506
	641.501923	1.038619
	641.698570	1.038452
	641.895202	1.040543
	642.091821	1.040752
	642.288426	1.042216
	642.485016	1.042411
	642.681593	1.042027
	642.878155	1.042840
	643.074704	1.042435
	643.271238	1.042616
	643.467759	1.042466
	643.664265	1.043213
	643.860757	1.044389
	644.057236	1.044240
	644.253700	1.044474
	644.450151	1.046664
	644.646587	1.047914
	644.843009	1.048374
	645.039418	1.049593
	645.235812	1.049378
	645.432192	1.049818
	645.628558	1.050736
	645.824911	1.051836
	646.021249	1.050618
	646.217573	1.050593
	646.413883	1.052223
	646.610179	1.052732
	646.806461	1.054561
	647.002729	1.055968
	647.198983	1.055718
	647.395223	1.056679
	647.591449	1.056493
	647.787661	1.056479
	647.983859	1.057730
	648.180043	1.057337
	648.376212	1.056925
	648.572368	1.058437
	648.768510	1.057664
	648.964638	1.057385
	649.160751	1.056941
	649.356851	1.058030
	649.552937	1.058133
	649.749008	1.058514
	649.945066	1.058854
	650.141109	1.059415
	650.337138	1.058124
	650.533154	1.058914
	650.729155	1.059297
	650.925142	1.059646
	651.121116	1.059456
	651.317075	1.059247
	651.513020	1.058991
	651.708951	1.058315
	651.904868	1.060184
	652.100771	1.060534
	652.296660	1.060145
	652.492535	1.060390
	652.688396	1.062398
	652.884242	1.061809
	653.080075	1.065369
	653.275894	1.065461
	653.471699	1.065854
	653.667489	1.066120
	653.863266	1.064510
	654.059028	1.064677
	654.254776	1.062965
	654.450511	1.062324
	654.646231	1.062780
	654.841937	1.062681
	655.037629	1.062755
	655.233308	1.064085
	655.428972	1.064003
	655.624622	1.064126
	655.820258	1.064173
	656.015879	1.064706
	656.211487	1.064681
	656.407081	1.064281
	656.602661	1.062952
	656.798226	1.063325
	656.993778	1.062696
	657.189315	1.063814
	657.384839	1.064245
	657.580348	1.064749
	657.775843	1.062749
	657.971324	1.064102
	658.166791	1.064514
	658.362244	1.064538
	658.557683	1.066448
	658.753108	1.067389
	658.948519	1.066291
	659.143916	1.067602
	659.339298	1.067959
	659.534667	1.068099
	659.730022	1.068066
	659.925362	1.069118
	660.120688	1.069355
	660.316001	1.070800
	660.511299	1.070688
	660.706583	1.072652
	660.901853	1.072541
	661.097109	1.073028
	661.292351	1.073343
	661.487578	1.074042
	661.682792	1.073721
	661.877992	1.074777
	662.073177	1.075450
	662.268349	1.077719
	662.463506	1.078371
	662.658649	1.078554
	662.853779	1.077108
	663.048894	1.078177
	663.243995	1.077259
	663.439081	1.077376
	663.634154	1.078534
	663.829213	1.077660
	664.024258	1.077327
	664.219288	1.077210
	664.414305	1.077546
	664.609307	1.077299
	664.804295	1.078198
	664.999269	1.075375
	665.194229	1.074593
	665.389175	1.075173
	665.584107	1.074171
	665.779025	1.075197
	665.973928	1.074435
	666.168818	1.073471
	666.363693	1.072687
	666.558555	1.073477
	666.753402	1.072568
	666.948235	1.071755
	667.143054	1.071997
	667.337859	1.071862
	667.532650	1.072215
	667.727427	1.072876
	667.922189	1.073475
	668.116938	1.072994
	668.311672	1.073127
	668.506392	1.073895
	668.701098	1.074313
	668.895790	1.073546
	669.090468	1.073934
	669.285132	1.073060
	669.479782	1.070571
	669.674417	1.072142
	669.869039	1.071435
	670.063646	1.071060
	670.258239	1.070741
	670.452819	1.069152
	670.647384	1.068842
	670.841934	1.068645
	671.036471	1.068285
	671.230994	1.068043
	671.425502	1.068779
	671.619997	1.069057
	671.814477	1.068320
	672.008943	1.068473
	672.203395	1.068206
	672.397833	1.067524
	672.592257	1.067513
	672.786667	1.066914
	672.981062	1.068242
	673.175444	1.067896
	673.369811	1.067782
	673.564164	1.066871
	673.758503	1.066616
	673.952828	1.066236
	674.147139	1.066023
	674.341435	1.065153
	674.535718	1.064411
	674.729986	1.064760
	674.924240	1.064123
	675.118480	1.063513
	675.312706	1.063624
	675.506918	1.063612
	675.701116	1.063414
	675.895299	1.063903
	676.089469	1.065197
	676.283624	1.064742
	676.477765	1.063961
	676.671892	1.064712
	676.866005	1.064949
	677.060103	1.065162
	677.254188	1.064977
	677.448258	1.065337
	677.642315	1.065244
	677.836357	1.065106
	678.030385	1.067801
	678.224398	1.068581
	678.418398	1.070077
	678.612384	1.071561
	678.806355	1.073011
	679.000312	1.073462
	679.194255	1.074051
	679.388184	1.075001
	679.582099	1.074491
	679.776000	1.073905
	679.969886	1.073317
	680.163758	1.072102
	680.357617	1.071068
	680.551461	1.069534
	680.745290	1.070067
	680.939106	1.067326
	681.132908	1.067195
	681.326695	1.066271
	681.520468	1.065219
	681.714227	1.065285
	681.907972	1.063706
	682.101703	1.061610
	682.295419	1.061880
	682.489122	1.060972
	682.682810	1.061761
	682.876484	1.061385
	683.070144	1.061245
	683.263790	1.060126
	683.457421	1.059116
	683.651039	1.058136
	683.844642	1.057809
	684.038231	1.057245
	684.231806	1.056905
	684.425367	1.055550
	684.618913	1.056058
	684.812446	1.054890
	685.005964	1.054596
	685.199468	1.054647
	685.392958	1.055186
	685.586433	1.054340
	685.779895	1.055131
	685.973342	1.054780
	686.166775	1.053260
	686.360194	1.052833
	686.553599	1.053980
	686.746990	1.053981
	686.940366	1.053078
	687.133729	1.054458
	687.327077	1.054785
	687.520411	1.055658
	687.713730	1.057177
	687.907036	1.058125
	688.100327	1.059414
	688.293604	1.060206
	688.486867	1.059676
	688.680116	1.060130
	688.873351	1.060743
	689.066571	1.061797
	689.259777	1.063573
	689.452970	1.063569
	689.646147	1.064719
	689.839311	1.064002
	690.032461	1.065542
	690.225596	1.065683
	690.418717	1.066420
	690.611824	1.066251
	690.804917	1.065174
	690.997995	1.065761
	691.191059	1.064127
	691.384110	1.063360
	691.577145	1.063412
	691.770167	1.065140
	691.963175	1.065285
	692.156168	1.065112
	692.349147	1.064851
	692.542112	1.063356
	692.735063	1.063918
	692.927999	1.062761
	693.120922	1.062669
	693.313830	1.061385
	693.506724	1.060590
	693.699603	1.059908
	693.892469	1.060792
	694.085320	1.059497
	694.278157	1.059160
	694.470980	1.058132
	694.663789	1.057480
	694.856583	1.055788
	695.049364	1.054692
	695.242130	1.053939
	695.434881	1.052925
	695.627619	1.052210
	695.820342	1.051531
	696.013052	1.050834
	696.205747	1.049150
	696.398427	1.047652
	696.591094	1.046722
	696.783746	1.046033
	696.976384	1.044988
	697.169008	1.044752
	697.361618	1.045515
	697.554213	1.043404
	697.746795	1.042543
	697.939362	1.043282
	698.131914	1.042762
	698.324453	1.041643
	698.516977	1.039956
	698.709487	1.040630
	698.901983	1.039046
	699.094465	1.037726
	699.286932	1.036600
	699.479386	1.034733
	699.671825	1.033278
	699.864249	1.032391
	700.056660	1.031886
	700.249056	1.033073
	700.441438	1.033498
	700.633806	1.034556
	700.826160	1.034604
	701.018499	1.033590
	701.210824	1.033211
	701.403135	1.033168
	701.595432	1.033700
	701.787714	1.034352
	701.979982	1.034235
	702.172236	1.033703
	702.364476	1.034805
	702.556702	1.036119
	702.748913	1.035470
	702.941110	1.035745
	703.133293	1.036122
	703.325461	1.036888
	703.517615	1.036070
	703.709755	1.035805
	703.901881	1.036416
	704.093993	1.036971
	704.286090	1.037070
	704.478173	1.037122
	704.670242	1.036488
	704.862296	1.038878
	705.054337	1.039173
	705.246363	1.038707
	705.438375	1.039380
	705.630372	1.039544
	705.822356	1.040356
	706.014325	1.038861
	706.206279	1.039083
	706.398220	1.038837
	706.590146	1.038470
	706.782058	1.038181
	706.973956	1.038232
	707.165840	1.037647
	707.357709	1.036023
	707.549564	1.034686
	707.741405	1.033765
	707.933231	1.035738
	708.125043	1.034726
	708.316841	1.034395
	708.508625	1.034866
	708.700395	1.033555
	708.892150	1.030706
	709.083891	1.028733
	709.275617	1.028156
	709.467330	1.027025
	709.659028	1.025431
	709.850712	1.023859
	710.042381	1.022689
	710.234037	1.022192
	710.425678	1.021387
	710.617305	1.021851
	710.808917	1.021282
	711.000515	1.020467
	711.192099	1.019736
	711.383669	1.019668
	711.575225	1.019400
	711.766766	1.020000
	711.958293	1.018326
	712.149805	1.017487
	712.341304	1.016330
	712.532788	1.015072
	712.724258	1.014753
	712.915713	1.015602
	713.107154	1.015107
	713.298581	1.015533
	713.489994	1.014988
	713.681392	1.015145
	713.872776	1.014476
	714.064146	1.012941
	714.255502	1.012470
	714.446843	1.012445
	714.638170	1.014022
	714.829483	1.014276
	715.020781	1.014960
	715.212065	1.015806
	715.403335	1.016008
	715.594591	1.015245
	715.785832	1.015045
	715.977059	1.015383
	716.168272	1.016784
	716.359470	1.017149
	716.550654	1.016283
	716.741824	1.017183
	716.932979	1.017670
	717.124121	1.017264
	717.315247	1.016033
	717.506360	1.015689
	717.697458	1.016537
	717.888542	1.015663
	718.079612	1.014589
	718.270668	1.014007
	718.461709	1.013677
	718.652736	1.013537
	718.843748	1.013971
	719.034746	1.013795
	719.225730	1.013474
	719.416700	1.012925
	719.607655	1.011124
	719.798596	1.009442
	719.989523	1.008251
	720.180435	1.006446
	720.371333	1.006340
	720.562217	1.006930
	720.753087	1.006362
	720.943942	1.006112
	721.134783	1.004873
	721.325609	1.003915
	721.516422	1.003529
	721.707219	1.001921
	721.898003	1.001190
	722.088772	1.000535
	722.279527	0.999396
	722.470268	0.999669
	722.660994	0.997638
	722.851707	0.998160
	723.042404	0.998092
	723.233088	0.998016
	723.423757	0.996754
	723.614412	0.997225
	723.805052	0.997147
	723.995678	0.998389
	724.186290	0.998842
	724.376887	0.999345
	724.567471	0.999136
	724.758039	0.998258
	724.948594	0.998081
	725.139134	0.996841
	725.329660	0.996476
	725.520172	0.998212
	725.710669	0.999312
	725.901152	0.999613
	726.091620	1.001459
	726.282075	1.000993
	726.472514	1.002745
	726.662940	1.002573
	726.853351	1.003138
	727.043748	1.004113
	727.234131	1.006406
	727.424499	1.007237
	727.614853	1.008486
	727.805193	1.008486
	727.995518	1.009433
	728.185829	1.010025
	728.376125	1.009822
	728.566408	1.009479
	728.756675	1.008756
	728.946929	1.009490
	729.137168	1.009826
	729.327393	1.009003
	729.517604	1.009648
	729.707800	1.009501
	729.897982	1.009698
	730.088149	1.009289
	730.278302	1.008046
	730.468441	1.007815
	730.658566	1.007766
	730.848676	1.007763
	731.038771	1.008378
	731.228853	1.008378
	731.418920	1.008879
	731.608973	1.009246
	731.799011	1.009439
	731.989035	1.008812
	732.179045	1.007356
	732.369040	1.006850
	732.559021	1.005811
	732.748988	1.005287
	732.938940	1.005342
	733.128878	1.005784
	733.318801	1.006185
	733.508711	1.006825
	733.698605	1.006501
	733.888486	1.006363
	734.078352	1.006273
	734.268204	1.008122
	734.458041	1.009601
	734.647864	1.010044
	734.837673	1.011230
	735.027467	1.012071
	735.217247	1.013017
	735.407013	1.013689
	735.596764	1.013294
	735.786501	1.013793
	735.976223	1.013840
	736.165932	1.013221
	736.355625	1.014853
	736.545305	1.015751
	736.734970	1.018232
	736.924620	1.018775
	737.114257	1.017974
	737.303879	1.019950
	737.493486	1.021811
	737.683079	1.022189
	737.872658	1.023784
	738.062222	1.024741
	738.251772	1.025598
	738.441308	1.025477
	738.630829	1.025099
	738.820336	1.025281
	739.009829	1.025295
	739.199307	1.024564
	739.388771	1.024148
	739.578220	1.024534
	739.767655	1.025003
	739.957076	1.024827
	740.146482	1.023316
	740.335874	1.024171
	740.525251	1.023426
	740.714615	1.024341
	740.903963	1.024658
	741.093298	1.024402
	741.282618	1.023820
	741.471923	1.023296
	741.661214	1.022759
	741.850491	1.023064
	742.039753	1.021687
	742.229001	1.021415
	742.418235	1.021103
	742.607454	1.018890
	742.796659	1.016276
	742.985849	1.015382
	743.175025	1.014037
	743.364187	1.013078
	743.553334	1.011698
	743.742467	1.011488
	743.931586	1.010387
	744.120690	1.009567
	744.309779	1.009663
	744.498855	1.008724
	744.687916	1.006708
	744.876962	1.006559
	745.065994	1.005673
	745.255012	1.006065
	745.444015	1.005498
	745.633004	1.004477
	745.821978	1.003106
	746.010938	1.001104
	746.199884	0.999555
	746.388815	0.998971
	746.577732	0.998850
	746.766634	0.997087
	746.955522	0.995198
	747.144396	0.995039
	747.333255	0.993468
	747.522100	0.991764
	747.710930	0.991915
	747.899746	0.989987
	748.088548	0.989221
	748.277335	0.988472
	748.466108	0.989323
	748.654866	0.990305
	748.843610	0.989051
	749.032339	0.988193
	749.221054	0.987433
	749.409755	0.985378
	749.598441	0.983535
	749.787113	0.982472
	749.975770	0.982751
	750.164413	0.982851
	750.353042	0.981915
[truncated: 1,648 more rows]
