# Supplementary material for: Metasurface analogues of molecular diastereomers from hierarchical multiscale chiral interactions with biomolecules
Source: Nat Commun. 2026 Apr 22;17:5541. doi: 10.1038/s41467-026-72200-6 (PMC13287669; doi:10.1038/s41467-026-72200-6)
Supplement: Supplementary file 3 — Supplementary Data 1 (Raw data) [file 41467_2026_72200_MOESM3_ESM.zip › Raw_Data/Reflectivity/Antistrept_strept_sequence/Strept_Incubating/Ref_ARRAY3_LH_90_3.txt]

	345.453658	0.997790
	345.669646	0.997825
	345.885622	0.997867
	346.101585	0.997918
	346.317535	0.997979
	346.533471	0.998054
	346.749395	0.998144
	346.965306	0.998253
	347.181204	0.998383
	347.397089	0.998541
	347.612961	0.998729
	347.828820	0.998954
	348.044666	0.999221
	348.260499	0.999537
	348.476319	0.999907
	348.692126	1.000334
	348.907920	1.000818
	349.123701	1.001354
	349.339469	1.001930
	349.555224	1.002523
	349.770966	1.003103
	349.986695	1.003635
	350.202412	1.004083
	350.418115	1.004418
	350.633805	1.004625
	350.849482	1.004703
	351.065147	1.004664
	351.280798	1.004530
	351.496436	1.004326
	351.712062	1.004076
	351.927674	1.003798
	352.143273	1.003908
	352.358860	1.001660
	352.574433	0.999678
	352.789993	0.999174
	353.005541	0.998338
	353.221075	0.999937
	353.436597	0.998892
	353.652105	0.998440
	353.867600	0.996093
	354.083083	0.996941
	354.298552	1.000469
	354.514009	1.001760
	354.729452	1.002457
	354.944883	1.002949
	355.160300	1.000116
	355.375705	1.001707
	355.591096	1.002972
	355.806474	1.004747
	356.021840	1.007307
	356.237192	1.007853
	356.452532	1.009007
	356.667858	1.009830
	356.883172	1.010601
	357.098472	1.013073
	357.313760	1.013207
	357.529034	1.013847
	357.744295	1.013249
	357.959544	1.015586
	358.174779	1.016021
	358.390002	1.015960
	358.605211	1.017105
	358.820407	1.016815
	359.035591	1.015303
	359.250761	1.014287
	359.465919	1.015110
	359.681063	1.014901
	359.896194	1.015596
	360.111313	1.015039
	360.326418	1.013325
	360.541510	1.011929
	360.756589	1.013013
	360.971656	1.013242
	361.186709	1.012417
	361.401749	1.013264
	361.616776	1.010834
	361.831790	1.012112
	362.046792	1.011485
	362.261780	1.011348
	362.476755	1.009492
	362.691717	1.007880
	362.906666	1.006526
	363.121602	1.005628
	363.336525	1.005703
	363.551435	1.004241
	363.766332	1.002057
	363.981216	1.001799
	364.196087	0.999340
	364.410945	0.997494
	364.625790	0.995791
	364.840621	0.995510
	365.055440	0.993446
	365.270246	0.991198
	365.485039	0.991747
	365.699818	0.992663
	365.914585	0.990999
	366.129339	0.991904
	366.344079	0.989551
	366.558807	0.989529
	366.773521	0.988443
	366.988223	0.990329
	367.202911	0.990370
	367.417587	0.989396
	367.632249	0.988564
	367.846898	0.990410
	368.061535	0.990770
	368.276158	0.994193
	368.490768	0.992889
	368.705365	0.994974
	368.919949	0.995078
	369.134521	0.995018
	369.349079	0.997326
	369.563624	1.000141
	369.778155	1.002835
	369.992674	1.003467
	370.207180	1.002181
	370.421673	1.005060
	370.636153	1.004633
	370.850619	1.005960
	371.065073	1.006663
	371.279514	1.007651
	371.493941	1.009151
	371.708356	1.010177
	371.922757	1.009561
	372.137145	1.010680
	372.351521	1.009192
	372.565883	1.009875
	372.780232	1.008913
	372.994568	1.007814
	373.208891	1.007673
	373.423201	1.009490
	373.637498	1.011174
	373.851782	1.010624
	374.066053	1.010322
	374.280311	1.011193
	374.494556	1.010332
	374.708787	1.010378
	374.923006	1.009215
	375.137211	1.009335
	375.351404	1.008433
	375.565583	1.009136
	375.779750	1.008954
	375.993903	1.008850
	376.208043	1.007578
	376.422170	1.006828
	376.636284	1.005260
	376.850385	1.003812
	377.064473	1.003845
	377.278548	1.004533
	377.492610	1.003876
	377.706658	1.002530
	377.920694	1.002168
	378.134717	1.001766
	378.348726	1.003544
	378.562722	1.001266
	378.776706	0.999542
	378.990676	0.999133
	379.204633	0.999219
	379.418577	0.999160
	379.632508	0.998524
	379.846426	0.998681
	380.060331	0.997758
	380.274223	0.996545
	380.488101	0.996152
	380.701967	0.996220
	380.915819	0.995425
	381.129659	0.996935
	381.343485	0.996667
	381.557298	0.998979
	381.771098	0.998757
	381.984886	1.000391
	382.198659	1.002665
	382.412420	1.003955
	382.626168	1.004832
	382.839903	1.003654
	383.053624	1.003801
	383.267333	1.003128
	383.481028	1.002082
	383.694711	1.003639
	383.908380	1.003819
	384.122036	1.004194
	384.335679	1.006133
	384.549309	1.006881
	384.762926	1.005941
	384.976530	1.006735
	385.190120	1.005674
	385.403698	1.006647
	385.617262	1.004839
	385.830814	1.006925
	386.044352	1.009344
	386.257877	1.010866
	386.471389	1.009519
	386.684888	1.008752
	386.898374	1.009609
	387.111847	1.008777
	387.325306	1.007930
	387.538753	1.007581
	387.752186	1.009895
	387.965606	1.009856
	388.179014	1.008733
	388.392408	1.007474
	388.605789	1.007192
	388.819156	1.008239
	389.032511	1.008906
	389.245853	1.009880
	389.459181	1.009781
	389.672497	1.012181
	389.885799	1.013756
	390.099088	1.012981
	390.312364	1.014422
	390.525627	1.015353
	390.738877	1.014088
	390.952114	1.012923
	391.165337	1.012915
	391.378548	1.010748
	391.591745	1.010099
	391.804929	1.010230
	392.018100	1.010660
	392.231258	1.009935
	392.444403	1.010505
	392.657535	1.011667
	392.870653	1.011533
	393.083759	1.011635
	393.296851	1.011050
	393.509930	1.012068
	393.722996	1.012465
	393.936049	1.011027
	394.149089	1.011529
	394.362116	1.010202
	394.575129	1.007870
	394.788130	1.009223
	395.001117	1.007341
	395.214091	1.005608
	395.427052	1.005704
	395.640000	1.005530
	395.852935	1.006283
	396.065857	1.006604
	396.278765	1.007327
	396.491660	1.007149
	396.704543	1.005347
	396.917412	1.005273
	397.130268	1.004521
	397.343110	1.001472
	397.555940	1.000598
	397.768757	0.998617
	397.981560	0.997504
	398.194350	0.999171
	398.407127	0.997649
	398.619891	0.997365
	398.832642	0.998005
	399.045380	0.995150
	399.258104	0.994966
	399.470815	0.994799
	399.683514	0.996584
	399.896199	0.995784
	400.108870	0.995573
	400.321529	0.996036
	400.534175	0.996404
	400.746807	0.995168
	400.959427	0.993805
	401.172033	0.994616
	401.384626	0.996518
	401.597205	0.996201
	401.809772	0.996409
	402.022326	0.996544
	402.234866	0.996741
	402.447393	0.997487
	402.659907	0.997521
	402.872408	0.998655
	403.084896	0.998190
	403.297370	0.997792
	403.509832	0.997503
	403.722280	0.997968
	403.934715	0.998387
	404.147137	0.999569
	404.359546	1.000083
	404.571941	1.000972
	404.784323	1.001973
	404.996693	1.003980
	405.209049	1.003337
	405.421392	1.001728
	405.633721	1.000267
	405.846038	0.999348
	406.058341	0.996777
	406.270632	0.997747
	406.482909	0.995787
	406.695172	0.995413
	406.907423	0.996168
	407.119661	0.993586
	407.331885	0.993287
	407.544096	0.994857
	407.756294	0.993679
	407.968479	0.995387
	408.180651	0.997095
	408.392809	0.995776
	408.604954	0.996320
	408.817086	0.996379
	409.029205	0.995840
	409.241311	0.995445
	409.453404	0.994599
	409.665483	0.996687
	409.877549	0.996019
	410.089602	0.993825
	410.301642	0.993890
	410.513669	0.993593
	410.725682	0.993954
	410.937682	0.995314
	411.149669	0.994377
	411.361643	0.992959
	411.573604	0.993739
	411.785551	0.990896
	411.997486	0.990382
	412.209407	0.989080
	412.421315	0.989710
	412.633210	0.986385
	412.845091	0.983808
	413.056959	0.984563
	413.268815	0.983820
	413.480657	0.983620
	413.692485	0.985041
	413.904301	0.985183
	414.116103	0.984703
	414.327892	0.985923
	414.539668	0.985696
	414.751431	0.985621
	414.963181	0.987427
	415.174917	0.988892
	415.386640	0.990581
	415.598350	0.990619
	415.810047	0.988974
	416.021730	0.990691
	416.233401	0.989946
	416.445058	0.990150
	416.656702	0.990853
	416.868332	0.992442
	417.079950	0.991330
	417.291554	0.992809
	417.503145	0.993614
	417.714723	0.993198
	417.926288	0.992396
	418.137839	0.992705
	418.349377	0.992725
	418.560903	0.991248
	418.772414	0.993119
	418.983913	0.994043
	419.195398	0.994179
	419.406870	0.995464
	419.618329	0.996172
	419.829775	0.997214
	420.041208	0.998388
	420.252627	0.998784
	420.464033	1.000011
	420.675426	1.001105
	420.886805	1.002532
	421.098172	1.002499
	421.309525	1.003254
	421.520865	1.003356
	421.732192	1.002789
	421.943505	1.002522
	422.154805	1.001214
	422.366092	1.000961
	422.577366	0.999630
	422.788627	0.999240
	422.999874	0.999853
	423.211108	1.000473
	423.422329	0.998454
	423.633537	0.998379
	423.844731	0.995750
	424.055913	0.994380
	424.267081	0.993090
	424.478235	0.990505
	424.689377	0.991399
	424.900505	0.993181
	425.111620	0.992372
	425.322722	0.990481
	425.533811	0.991557
	425.744886	0.993033
	425.955948	0.991342
	426.166997	0.991721
	426.378032	0.992919
	426.589055	0.992313
	426.800064	0.989871
	427.011060	0.990400
	427.222042	0.987429
	427.433012	0.987740
	427.643968	0.988196
	427.854911	0.988193
	428.065840	0.986819
	428.276757	0.986982
	428.487660	0.985647
	428.698550	0.987974
	428.909427	0.987147
	429.120290	0.987789
	429.331140	0.987378
	429.541977	0.989080
	429.752801	0.987762
	429.963611	0.988853
	430.174408	0.988235
	430.385192	0.989165
	430.595963	0.988831
	430.806720	0.988358
	431.017464	0.987889
	431.228195	0.989549
	431.438913	0.990389
	431.649617	0.987701
	431.860308	0.989417
	432.070986	0.989711
	432.281650	0.990369
	432.492302	0.990300
	432.702940	0.989410
	432.913565	0.991449
	433.124176	0.993137
	433.334774	0.993323
	433.545359	0.993906
	433.755931	0.993445
	433.966489	0.994145
	434.177035	0.995704
	434.387567	0.997546
	434.598085	0.997412
	434.808591	0.997486
	435.019083	0.999566
	435.229562	0.999796
	435.440027	1.000207
	435.650479	0.998902
	435.860918	1.000385
	436.071344	0.999135
	436.281757	1.000371
	436.492156	1.000545
	436.702542	1.000576
	436.912914	0.999960
	437.123274	0.999335
	437.333620	1.000229
	437.543953	1.000778
	437.754272	0.998582
	437.964578	0.998234
	438.174871	0.998064
	438.385151	0.996547
	438.595417	0.996143
	438.805670	0.996398
	439.015910	0.996111
	439.226137	0.994178
	439.436350	0.991695
	439.646550	0.993380
	439.856737	0.993659
	440.066910	0.993350
	440.277070	0.993477
	440.487217	0.994343
	440.697351	0.993194
	440.907471	0.994362
	441.117578	0.993227
	441.327671	0.994464
	441.537752	0.994245
	441.747819	0.994601
	441.957873	0.994855
	442.167913	0.995784
	442.377940	0.995293
	442.587954	0.995948
	442.797955	0.995176
	443.007942	0.995093
	443.217916	0.993663
	443.427877	0.996058
	443.637824	0.996292
	443.847758	0.995962
	444.057679	0.994517
	444.267586	0.994741
	444.477481	0.994228
	444.687361	0.991656
	444.897229	0.991171
	445.107083	0.990167
	445.316924	0.989806
	445.526752	0.989537
	445.736566	0.987453
	445.946367	0.986251
	446.156155	0.986183
	446.365929	0.987596
	446.575690	0.988177
	446.785438	0.989388
	446.995173	0.988392
	447.204894	0.987292
	447.414602	0.987008
	447.624296	0.985956
	447.833977	0.984139
	448.043645	0.983980
	448.253300	0.983419
	448.462941	0.984303
	448.672569	0.983758
	448.882184	0.984138
	449.091785	0.982351
	449.301373	0.981636
	449.510948	0.979551
	449.720509	0.980152
	449.930057	0.982859
	450.139592	0.983403
	450.349113	0.982605
	450.558621	0.982963
	450.768116	0.982264
	450.977597	0.982534
	451.187066	0.982240
	451.396520	0.983140
	451.605962	0.982702
	451.815390	0.983546
	452.024805	0.983160
	452.234206	0.984828
	452.443594	0.985343
	452.652969	0.984159
	452.862330	0.984526
	453.071678	0.986241
	453.281013	0.987711
	453.490335	0.988934
	453.699643	0.989051
	453.908938	0.989763
	454.118219	0.990592
	454.327487	0.990642
	454.536742	0.990523
	454.745983	0.990248
	454.955211	0.989523
	455.164426	0.988222
	455.373627	0.989289
	455.582815	0.988952
	455.791990	0.988798
	456.001152	0.990046
	456.210300	0.988616
	456.419434	0.987292
	456.628556	0.986704
	456.837664	0.987530
	457.046758	0.985743
	457.255839	0.985170
	457.464907	0.984577
	457.673962	0.983278
	457.883003	0.983362
	458.092031	0.983014
	458.301046	0.984428
	458.510047	0.983978
	458.719035	0.985523
	458.928009	0.985785
	459.136970	0.985991
	459.345918	0.985164
	459.554852	0.981919
	459.763774	0.980634
	459.972681	0.978704
	460.181576	0.978573
	460.390457	0.979753
	460.599324	0.981206
	460.808178	0.983803
	461.017019	0.984772
	461.225847	0.984474
	461.434661	0.984513
	461.643462	0.984075
	461.852249	0.985580
	462.061023	0.985761
	462.269784	0.987189
	462.478531	0.986617
	462.687265	0.986411
	462.895986	0.987129
	463.104693	0.987269
	463.313387	0.986302
	463.522068	0.987055
	463.730735	0.986619
	463.939389	0.986397
	464.148029	0.985324
	464.356656	0.986331
	464.565270	0.985977
	464.773870	0.987293
	464.982457	0.987219
	465.191030	0.987525
	465.399591	0.989108
	465.608137	0.991587
	465.816671	0.991163
	466.025191	0.988867
	466.233697	0.989298
	466.442191	0.988254
	466.650671	0.988972
	466.859137	0.988990
	467.067590	0.989667
	467.276030	0.989734
	467.484456	0.990369
	467.692869	0.991565
	467.901269	0.993400
	468.109655	0.992813
	468.318028	0.992992
	468.526387	0.994185
	468.734733	0.992966
	468.943066	0.993527
	469.151385	0.993151
	469.359691	0.993418
	469.567984	0.992605
	469.776263	0.992175
	469.984528	0.990599
	470.192781	0.991691
	470.401020	0.991281
	470.609245	0.990773
	470.817457	0.990074
	471.025656	0.988082
	471.233841	0.988037
	471.442013	0.987766
	471.650172	0.986769
	471.858317	0.984829
	472.066448	0.982111
	472.274567	0.983205
	472.482672	0.983742
	472.690763	0.983886
	472.898841	0.983697
	473.106906	0.982997
	473.314957	0.982556
	473.522995	0.981177
	473.731020	0.978673
	473.939031	0.978164
	474.147029	0.976367
	474.355013	0.977114
	474.562984	0.978056
	474.770941	0.977594
	474.978885	0.977909
	475.186816	0.977554
	475.394733	0.976597
	475.602637	0.975393
	475.810527	0.974185
	476.018404	0.973409
	476.226268	0.973474
	476.434118	0.973634
	476.641955	0.975557
	476.849778	0.977111
	477.057588	0.976828
	477.265385	0.975872
	477.473168	0.976302
	477.680937	0.976723
	477.888694	0.976540
	478.096436	0.976356
	478.304166	0.975188
	478.511882	0.975624
	478.719584	0.977384
	478.927274	0.978541
	479.134949	0.979846
	479.342612	0.978693
	479.550260	0.978712
	479.757896	0.977886
	479.965518	0.979318
	480.173126	0.980193
	480.380722	0.980365
	480.588303	0.979726
	480.795872	0.979897
	481.003426	0.982244
	481.210968	0.983101
	481.418496	0.984404
	481.626010	0.984172
	481.833511	0.984476
	482.040999	0.983614
	482.248473	0.983742
	482.455934	0.983540
	482.663382	0.985728
	482.870816	0.985000
	483.078236	0.987290
	483.285643	0.987380
	483.493037	0.986420
	483.700417	0.986475
	483.907784	0.987519
	484.115137	0.985001
	484.322477	0.982757
	484.529803	0.981592
	484.737116	0.983868
	484.944416	0.982525
	485.151702	0.982310
	485.358975	0.980607
	485.566234	0.980727
	485.773479	0.980537
	485.980712	0.979856
	486.187931	0.979351
	486.395136	0.980742
	486.602328	0.981085
	486.809506	0.980720
	487.016671	0.978638
	487.223823	0.976603
	487.430961	0.975514
	487.638086	0.974728
	487.845197	0.972721
	488.052295	0.972500
	488.259379	0.971378
	488.466450	0.970379
	488.673507	0.970025
	488.880551	0.969435
	489.087582	0.968180
	489.294599	0.967338
	489.501602	0.965696
	489.708592	0.964920
	489.915569	0.963344
	490.122532	0.962669
	490.329482	0.962104
	490.536418	0.962686
	490.743341	0.962069
	490.950250	0.962901
	491.157146	0.961854
	491.364029	0.961202
	491.570897	0.959713
	491.777753	0.960506
	491.984595	0.961290
	492.191423	0.961010
	492.398238	0.960392
	492.605040	0.960750
	492.811828	0.961910
	493.018603	0.962595
	493.225364	0.964096
	493.432111	0.967061
	493.638846	0.966888
	493.845566	0.966854
	494.052274	0.968348
	494.258967	0.969117
	494.465648	0.970384
	494.672314	0.971915
	494.878968	0.972456
	495.085608	0.973595
	495.292234	0.974032
	495.498847	0.975315
	495.705446	0.974709
	495.912032	0.974034
	496.118605	0.976372
	496.325164	0.976856
	496.531709	0.976132
	496.738241	0.976714
	496.944759	0.978256
	497.151264	0.978920
	497.357756	0.977346
	497.564234	0.978636
	497.770698	0.978753
	497.977149	0.980184
	498.183587	0.980300
	498.390011	0.980106
	498.596422	0.979947
	498.802819	0.978863
	499.009202	0.978138
	499.215572	0.976456
	499.421929	0.976289
	499.628272	0.975464
	499.834602	0.975314
	500.040918	0.974517
	500.247220	0.973805
	500.453509	0.973244
	500.659785	0.970802
	500.866047	0.970592
	501.072296	0.969334
	501.278531	0.969381
	501.484752	0.968657
	501.690960	0.969256
	501.897155	0.967322
	502.103336	0.965393
	502.309504	0.965060
	502.515658	0.964597
	502.721798	0.964204
	502.927925	0.963397
	503.134039	0.963250
	503.340139	0.963664
	503.546225	0.962998
	503.752298	0.963363
	503.958358	0.963047
	504.164404	0.963400
	504.370436	0.962313
	504.576455	0.962901
	504.782461	0.963352
	504.988453	0.966411
	505.194431	0.966834
	505.400396	0.965568
	505.606347	0.966001
	505.812285	0.966695
	506.018209	0.966491
	506.224120	0.967173
	506.430017	0.968520
	506.635901	0.967824
	506.841771	0.967726
	507.047628	0.967930
	507.253471	0.967745
	507.459301	0.968239
	507.665117	0.968051
	507.870920	0.967698
	508.076709	0.967881
	508.282484	0.966729
	508.488247	0.968294
	508.693995	0.967269
	508.899730	0.966182
	509.105451	0.964841
	509.311159	0.965518
	509.516854	0.967056
	509.722535	0.966876
	509.928202	0.966104
	510.133856	0.964539
	510.339496	0.964931
	510.545123	0.964236
	510.750736	0.962770
	510.956336	0.961249
	511.161922	0.961034
	511.367494	0.959699
	511.573053	0.958649
	511.778599	0.958265
	511.984131	0.957646
	512.189649	0.957541
	512.395154	0.956087
	512.600645	0.955681
	512.806123	0.954882
	513.011587	0.955128
	513.217038	0.956340
	513.422475	0.954552
	513.627899	0.956104
	513.833309	0.955402
	514.038705	0.955139
	514.244088	0.953500
	514.449458	0.952883
	514.654814	0.952388
	514.860156	0.952221
	515.065485	0.953512
	515.270800	0.953633
	515.476102	0.954747
	515.681390	0.953409
	515.886664	0.953081
	516.091925	0.952450
	516.297173	0.952635
	516.502407	0.953060
	516.707627	0.954511
	516.912834	0.954449
	517.118027	0.955267
	517.323207	0.956943
	517.528373	0.957176
	517.733525	0.957535
	517.938664	0.958174
	518.143790	0.958037
	518.348901	0.958388
	518.554000	0.958051
	518.759084	0.957413
	518.964156	0.956477
	519.169213	0.957074
	519.374257	0.957468
	519.579288	0.958809
	519.784305	0.958916
	519.989308	0.958809
	520.194298	0.958767
	520.399274	0.958457
	520.604236	0.958425
	520.809185	0.959075
	521.014121	0.958252
	521.219043	0.957791
	521.423951	0.957373
	521.628846	0.958136
	521.833727	0.957996
	522.038595	0.956362
	522.243449	0.956033
	522.448289	0.957292
	522.653116	0.956890
	522.857929	0.955280
	523.062729	0.954133
	523.267515	0.954008
	523.472287	0.953406
	523.677046	0.953626
	523.881792	0.954382
	524.086524	0.955324
	524.291242	0.955704
	524.495946	0.956034
	524.700637	0.956827
	524.905315	0.957605
	525.109979	0.958812
	525.314629	0.958656
	525.519266	0.958103
	525.723889	0.957211
	525.928498	0.958332
	526.133094	0.956516
	526.337677	0.956069
	526.542245	0.955032
	526.746800	0.955183
	526.951342	0.954595
	527.155870	0.955846
	527.360384	0.954637
	527.564885	0.954855
	527.769372	0.956066
	527.973846	0.956823
	528.178306	0.958109
	528.382752	0.957600
	528.587185	0.957759
	528.791604	0.957471
	528.996010	0.956929
	529.200402	0.956084
	529.404780	0.957328
	529.609145	0.956369
	529.813496	0.956350
	530.017833	0.956084
	530.222157	0.955590
	530.426468	0.955496
	530.630764	0.955314
	530.835048	0.954779
	531.039317	0.953157
	531.243573	0.954846
	531.447815	0.955388
	531.652044	0.954982
	531.856259	0.954138
	532.060461	0.952617
	532.264648	0.952074
	532.468823	0.950569
	532.672983	0.950747
	532.877130	0.950986
	533.081264	0.949646
	533.285383	0.950178
	533.489490	0.951358
	533.693582	0.950066
	533.897661	0.951106
	534.101726	0.951397
	534.305778	0.951877
	534.509816	0.952616
	534.713841	0.952362
	534.917851	0.952314
	535.121849	0.953433
	535.325832	0.952900
	535.529802	0.953193
	535.733759	0.953211
	535.937701	0.954962
	536.141630	0.954758
	536.345546	0.955301
	536.549448	0.955430
	536.753336	0.955264
	536.957210	0.957261
	537.161071	0.956758
	537.364919	0.955638
	537.568752	0.954878
	537.772572	0.956180
	537.976379	0.955990
	538.180172	0.956947
	538.383951	0.956463
	538.587716	0.957246
	538.791468	0.958305
	538.995206	0.957439
	539.198931	0.956605
	539.402642	0.957612
	539.606339	0.957302
	539.810023	0.959070
	540.013693	0.958503
	540.217349	0.957529
	540.420992	0.955530
	540.624621	0.955261
	540.828237	0.955271
	541.031839	0.955186
	541.235427	0.954721
	541.439001	0.955016
	541.642562	0.954371
	541.846109	0.953042
	542.049643	0.953545
	542.253163	0.952522
	542.456669	0.951539
	542.660162	0.950676
	542.863641	0.950254
	543.067106	0.950639
	543.270558	0.949298
	543.473996	0.949960
	543.677420	0.948508
	543.880831	0.947581
	544.084228	0.947019
	544.287612	0.947502
	544.490981	0.946636
	544.694338	0.948306
	544.897680	0.949366
	545.101009	0.949470
	545.304324	0.950595
	545.507625	0.951865
	545.710913	0.951395
	545.914187	0.949797
	546.117448	0.950214
	546.320695	0.950092
	546.523928	0.950361
	546.727147	0.948830
	546.930353	0.947943
	547.133546	0.946986
	547.336724	0.945123
	547.539889	0.944457
	547.743040	0.945846
	547.946178	0.946421
	548.149301	0.946310
	548.352412	0.946918
	548.555508	0.947246
	548.758591	0.947671
	548.961660	0.947376
	549.164716	0.948007
	549.367757	0.946520
	549.570785	0.947092
	549.773800	0.948260
	549.976801	0.948588
	550.179788	0.947291
	550.382761	0.948015
	550.585721	0.947807
	550.788667	0.947566
	550.991599	0.947374
	551.194518	0.946164
	551.397423	0.946560
	551.600315	0.946881
	551.803192	0.947081
	552.006056	0.947976
	552.208906	0.948179
	552.411743	0.949327
	552.614566	0.949770
	552.817375	0.951847
	553.020171	0.950280
	553.222953	0.950983
	553.425721	0.950641
	553.628475	0.950505
	553.831216	0.952654
	554.033943	0.954006
	554.236657	0.954758
	554.439356	0.954580
	554.642042	0.954804
	554.844715	0.955051
	555.047373	0.955107
	555.250018	0.954988
	555.452650	0.954377
	555.655267	0.955673
	555.857871	0.955480
	556.060461	0.955979
	556.263038	0.956498
	556.465600	0.957686
	556.668150	0.958548
	556.870685	0.958955
	557.073207	0.959003
	557.275715	0.958618
	557.478209	0.958510
	557.680689	0.957440
	557.883156	0.956912
	558.085609	0.956951
	558.288049	0.956719
	558.490475	0.957385
	558.692887	0.958151
	558.895285	0.957194
	559.097670	0.958943
	559.300040	0.959384
	559.502398	0.959946
	559.704741	0.961812
	559.907071	0.962536
	560.109387	0.961419
	560.311689	0.960532
	560.513978	0.961235
	560.716253	0.960520
	560.918514	0.960086
	561.120762	0.960222
	561.322995	0.959929
	561.525215	0.960341
	561.727422	0.959888
	561.929614	0.958969
	562.131793	0.958722
	562.333958	0.958985
	562.536110	0.961184
	562.738248	0.962098
	562.940372	0.962217
	563.142482	0.963039
	563.344578	0.964270
	563.546661	0.965884
	563.748730	0.967080
	563.950786	0.968304
	564.152827	0.970206
	564.354855	0.970654
	564.556870	0.971034
	564.758870	0.972018
	564.960857	0.972866
	565.162830	0.973690
	565.364789	0.974735
	565.566735	0.975550
	565.768666	0.976723
	565.970584	0.978045
	566.172489	0.978459
	566.374379	0.978105
	566.576256	0.977917
	566.778119	0.977992
	566.979969	0.978887
	567.181805	0.978189
	567.383626	0.976711
	567.585435	0.977183
	567.787229	0.976387
	567.989010	0.976393
	568.190777	0.977572
	568.392530	0.977105
	568.594269	0.978130
	568.795995	0.977720
	568.997707	0.977512
	569.199405	0.977720
	569.401090	0.977777
	569.602761	0.977960
	569.804418	0.977577
	570.006061	0.978180
	570.207690	0.979003
	570.409306	0.978537
	570.610908	0.978451
	570.812497	0.978065
	571.014071	0.977107
	571.215632	0.977048
	571.417179	0.975775
	571.618712	0.976030
	571.820232	0.976549
	572.021737	0.975471
	572.223229	0.974881
	572.424707	0.974993
	572.626172	0.975294
	572.827623	0.975062
	573.029060	0.975559
	573.230483	0.976026
	573.431892	0.975977
	573.633288	0.976143
	573.834670	0.976183
	574.036038	0.977699
	574.237392	0.979028
	574.438733	0.980620
	574.640060	0.981026
	574.841373	0.981022
	575.042672	0.981391
	575.243958	0.982528
	575.445230	0.983667
	575.646488	0.983676
	575.847732	0.984375
	576.048962	0.984826
	576.250179	0.985784
	576.451382	0.985383
	576.652571	0.985656
	576.853747	0.986660
	577.054908	0.986145
	577.256056	0.986829
	577.457190	0.986067
	577.658310	0.988310
	577.859417	0.987572
	578.060510	0.987143
	578.261589	0.988121
	578.462654	0.987287
	578.663705	0.986603
	578.864743	0.987452
	579.065767	0.988104
	579.266777	0.986678
	579.467773	0.986454
	579.668755	0.987853
	579.869724	0.988199
	580.070679	0.989673
	580.271620	0.989047
	580.472548	0.988740
	580.673461	0.989862
	580.874361	0.989821
	581.075247	0.990044
	581.276119	0.989237
	581.476978	0.990531
	581.677822	0.990096
	581.878653	0.991002
	582.079470	0.991852
	582.280273	0.991390
	582.481063	0.991222
	582.681838	0.991502
	582.882600	0.992408
	583.083348	0.993382
	583.284083	0.993710
	583.484803	0.995438
	583.685510	0.997110
	583.886203	0.997214
	584.086882	0.997296
	584.287547	0.998357
	584.488199	0.999161
	584.688836	1.000095
	584.889460	1.001866
	585.090070	1.002611
	585.290666	1.003047
	585.491249	1.004155
	585.691818	1.003757
	585.892372	1.004331
	586.092914	1.004637
	586.293441	1.004825
	586.493954	1.004721
	586.694454	1.004743
	586.894940	1.006424
	587.095412	1.007433
	587.295870	1.008347
	587.496314	1.008877
	587.696745	1.008693
	587.897162	1.008471
	588.097565	1.007657
	588.297954	1.006472
	588.498329	1.006700
	588.698691	1.006562
	588.899038	1.006714
	589.099372	1.007168
	589.299692	1.007624
	589.499998	1.008189
	589.700291	1.008459
	589.900569	1.007132
	590.100834	1.007528
	590.301085	1.008456
	590.501322	1.008697
	590.701546	1.008144
	590.901755	1.008490
	591.101951	1.008198
	591.302132	1.007505
	591.502300	1.008588
	591.702455	1.008348
	591.902595	1.008833
	592.102722	1.007658
	592.302834	1.006441
	592.502933	1.006876
	592.703018	1.005770
	592.903089	1.006786
	593.103147	1.006442
	593.303190	1.006286
	593.503220	1.007257
	593.703236	1.007806
	593.903238	1.008978
	594.103226	1.008671
	594.303200	1.009343
	594.503161	1.009810
	594.703108	1.009318
	594.903040	1.010754
	595.102960	1.011676
	595.302865	1.011038
	595.502756	1.011839
	595.702634	1.011070
	595.902497	1.010724
	596.102347	1.009979
	596.302183	1.010042
	596.502005	1.010311
	596.701813	1.009607
	596.901608	1.009245
	597.101388	1.008683
	597.301155	1.007591
	597.500908	1.006238
	597.700647	1.004593
	597.900372	1.005017
	598.100083	1.005124
	598.299781	1.004647
	598.499465	1.004235
	598.699134	1.005120
	598.898790	1.004946
	599.098432	1.004406
	599.298061	1.004130
	599.497675	1.002562
	599.697275	1.001466
	599.896862	0.999468
	600.096435	0.998230
	600.295994	0.997844
	600.495539	0.998815
	600.695070	0.998440
	600.894588	0.998502
	601.094091	0.998517
	601.293581	0.998504
	601.493056	0.998968
	601.692518	0.999583
	601.891966	0.999365
	602.091401	1.000907
	602.290821	1.002046
	602.490227	1.001453
	602.689620	1.000437
	602.888999	1.001789
	603.088363	1.002073
	603.287714	1.002268
	603.487052	1.002356
	603.686375	1.001666
	603.885684	1.002064
	604.084980	1.002208
	604.284261	1.002658
	604.483529	1.003488
	604.682783	1.005090
	604.882023	1.006909
	605.081249	1.006087
	605.280461	1.008346
	605.479660	1.009385
	605.678844	1.009934
	605.878015	1.010716
	606.077172	1.010474
	606.276314	1.010132
	606.475443	1.010927
	606.674558	1.011154
	606.873660	1.012678
	607.072747	1.012869
	607.271820	1.012777
	607.470880	1.013859
	607.669926	1.014565
	607.868957	1.014327
	608.067975	1.013418
	608.266979	1.015462
	608.465969	1.015125
	608.664946	1.016115
	608.863908	1.016414
	609.062857	1.016112
	609.261791	1.015700
	609.460712	1.016402
	609.659619	1.015770
	609.858511	1.016938
	610.057390	1.015515
	610.256256	1.014494
	610.455107	1.015667
	610.653944	1.016373
	610.852767	1.016989
	611.051577	1.017588
	611.250373	1.018687
	611.449154	1.018935
	611.647922	1.019385
	611.846676	1.019456
	612.045416	1.021332
	612.244142	1.023379
	612.442854	1.024622
	612.641553	1.025778
	612.840237	1.025901
	613.038908	1.025995
	613.237564	1.027801
	613.436207	1.027179
	613.634836	1.028127
	613.833451	1.029058
	614.032052	1.030664
	614.230639	1.030044
	614.429212	1.031306
	614.627771	1.031638
	614.826316	1.034031
	615.024848	1.034463
	615.223365	1.036478
	615.421869	1.037873
	615.620358	1.038499
	615.818834	1.039866
	616.017296	1.041026
	616.215744	1.041724
	616.414178	1.042956
	616.612598	1.044187
	616.811004	1.043684
	617.009396	1.045018
	617.207775	1.047087
	617.406139	1.046087
	617.604490	1.047360
	617.802826	1.049946
	618.001149	1.049500
	618.199458	1.049397
	618.397752	1.051408
	618.596033	1.051419
	618.794300	1.052210
	618.992553	1.051464
	619.190792	1.050771
	619.389018	1.050112
	619.587229	1.049838
	619.785426	1.049634
	619.983609	1.050157
	620.181779	1.051275
	620.379934	1.049160
	620.578076	1.050532
	620.776204	1.051296
	620.974317	1.051036
	621.172417	1.051782
	621.370503	1.051049
	621.568575	1.049901
	621.766633	1.049861
	621.964677	1.048537
	622.162707	1.048376
	622.360723	1.049511
	622.558725	1.049564
	622.756714	1.049374
	622.954688	1.047048
	623.152648	1.047175
	623.350595	1.044869
	623.548527	1.043033
	623.746446	1.042603
	623.944350	1.041856
	624.142241	1.041533
	624.340118	1.039087
	624.537981	1.037937
	624.735829	1.036102
	624.933664	1.035885
	625.131485	1.035852
	625.329292	1.035252
	625.527085	1.034861
	625.724864	1.034198
	625.922629	1.034071
	626.120381	1.034873
	626.318118	1.035173
	626.515841	1.034270
	626.713550	1.034982
	626.911246	1.034311
	627.108927	1.032925
	627.306595	1.031852
	627.504248	1.030398
	627.701888	1.031383
	627.899513	1.030852
	628.097125	1.030237
	628.294722	1.031515
	628.492306	1.030178
	628.689876	1.030192
	628.887432	1.030436
	629.084973	1.030026
	629.282501	1.029821
	629.480015	1.031072
	629.677515	1.031049
	629.875001	1.029903
	630.072473	1.030130
	630.269931	1.032157
	630.467375	1.031478
	630.664805	1.031870
	630.862221	1.032442
	631.059623	1.033646
	631.257011	1.035036
	631.454385	1.035894
	631.651746	1.036570
	631.849092	1.036022
	632.046424	1.036845
	632.243742	1.036364
	632.441047	1.037666
	632.638337	1.037218
	632.835613	1.034910
	633.032876	1.035013
	633.230124	1.033687
	633.427358	1.033291
	633.624579	1.033279
	633.821785	1.033542
	634.018978	1.033066
	634.216156	1.034195
	634.413321	1.034133
	634.610471	1.032964
	634.807608	1.031385
	635.004730	1.032372
	635.201839	1.031631
	635.398933	1.031872
	635.596014	1.032083
	635.793081	1.031501
	635.990133	1.030862
	636.187172	1.030354
	636.384196	1.031689
	636.581207	1.032185
	636.778204	1.032535
	636.975186	1.033458
	637.172155	1.034428
	637.369110	1.033826
	637.566050	1.034103
	637.762977	1.036045
	637.959890	1.035291
	638.156788	1.033475
	638.353673	1.033955
	638.550544	1.033460
	638.747400	1.033184
	638.944243	1.032233
	639.141072	1.032123
	639.337886	1.032884
	639.534687	1.033373
	639.731474	1.033807
	639.928246	1.033427
	640.125005	1.033813
	640.321750	1.032910
	640.518480	1.034918
	640.715197	1.036497
	640.911899	1.038039
	641.108588	1.039796
	641.305263	1.041425
	641.501923	1.041034
	641.698570	1.041446
	641.895202	1.042067
	642.091821	1.043935
	642.288426	1.043418
	642.485016	1.043992
	642.681593	1.043997
	642.878155	1.045180
	643.074704	1.045459
	643.271238	1.046060
	643.467759	1.045966
	643.664265	1.047313
	643.860757	1.048405
	644.057236	1.047872
	644.253700	1.048242
	644.450151	1.049000
	644.646587	1.050068
	644.843009	1.051625
	645.039418	1.052324
	645.235812	1.054074
	645.432192	1.054896
	645.628558	1.055662
	645.824911	1.056062
	646.021249	1.057139
	646.217573	1.057308
	646.413883	1.057128
	646.610179	1.058010
	646.806461	1.059087
	647.002729	1.059821
	647.198983	1.060543
	647.395223	1.061659
	647.591449	1.061975
	647.787661	1.062207
	647.983859	1.063816
	648.180043	1.064602
	648.376212	1.064398
	648.572368	1.063910
	648.768510	1.063751
	648.964638	1.062155
	649.160751	1.061387
	649.356851	1.059568
	649.552937	1.060013
	649.749008	1.057645
	649.945066	1.056340
	650.141109	1.055992
	650.337138	1.055219
	650.533154	1.054382
	650.729155	1.053612
	650.925142	1.054795
	651.121116	1.055584
	651.317075	1.054483
	651.513020	1.054933
	651.708951	1.054842
	651.904868	1.056127
	652.100771	1.056505
	652.296660	1.056281
	652.492535	1.056174
	652.688396	1.054942
	652.884242	1.055156
	653.080075	1.053988
	653.275894	1.053755
	653.471699	1.054972
	653.667489	1.056474
	653.863266	1.057350
	654.059028	1.056513
	654.254776	1.057505
	654.450511	1.057913
	654.646231	1.058029
	654.841937	1.057031
	655.037629	1.056389
	655.233308	1.055690
	655.428972	1.056563
	655.624622	1.056278
	655.820258	1.055800
	656.015879	1.057012
	656.211487	1.058130
	656.407081	1.059265
	656.602661	1.060215
	656.798226	1.060946
	656.993778	1.062084
	657.189315	1.061956
	657.384839	1.061832
	657.580348	1.062637
	657.775843	1.062773
	657.971324	1.062559
	658.166791	1.063394
	658.362244	1.064447
	658.557683	1.065300
	658.753108	1.064771
	658.948519	1.064961
	659.143916	1.064128
	659.339298	1.064901
	659.534667	1.065172
	659.730022	1.065461
	659.925362	1.065420
	660.120688	1.065432
	660.316001	1.065991
	660.511299	1.065805
	660.706583	1.065920
	660.901853	1.066767
	661.097109	1.066721
	661.292351	1.068828
	661.487578	1.069322
	661.682792	1.071011
	661.877992	1.073443
	662.073177	1.074041
	662.268349	1.074739
	662.463506	1.074802
	662.658649	1.076156
	662.853779	1.075561
	663.048894	1.076909
	663.243995	1.077121
	663.439081	1.078240
	663.634154	1.077416
	663.829213	1.076724
	664.024258	1.077602
	664.219288	1.078604
	664.414305	1.078767
	664.609307	1.079859
	664.804295	1.080284
	664.999269	1.081190
	665.194229	1.080196
	665.389175	1.080859
	665.584107	1.079261
	665.779025	1.077379
	665.973928	1.076272
	666.168818	1.074611
	666.363693	1.074724
	666.558555	1.074677
	666.753402	1.074673
	666.948235	1.074964
	667.143054	1.075491
	667.337859	1.075775
	667.532650	1.075514
	667.727427	1.075126
	667.922189	1.074159
	668.116938	1.074359
	668.311672	1.074128
	668.506392	1.074367
	668.701098	1.073700
	668.895790	1.071915
	669.090468	1.071893
	669.285132	1.072575
	669.479782	1.071184
	669.674417	1.070610
	669.869039	1.069502
	670.063646	1.069856
	670.258239	1.069281
	670.452819	1.067493
	670.647384	1.068083
	670.841934	1.067192
	671.036471	1.067938
	671.230994	1.066919
	671.425502	1.066837
	671.619997	1.067818
	671.814477	1.067367
	672.008943	1.066719
	672.203395	1.067759
	672.397833	1.068257
	672.592257	1.069953
	672.786667	1.070371
	672.981062	1.070271
	673.175444	1.070107
	673.369811	1.070528
	673.564164	1.069089
	673.758503	1.067795
	673.952828	1.068703
	674.147139	1.068688
	674.341435	1.069153
	674.535718	1.068567
	674.729986	1.068533
	674.924240	1.067200
	675.118480	1.068176
	675.312706	1.066518
	675.506918	1.066131
	675.701116	1.066616
	675.895299	1.066985
	676.089469	1.066744
	676.283624	1.068217
	676.477765	1.068365
	676.671892	1.067758
	676.866005	1.067588
	677.060103	1.067762
	677.254188	1.066621
	677.448258	1.066821
	677.642315	1.067757
	677.836357	1.067659
	678.030385	1.068069
	678.224398	1.067597
	678.418398	1.067788
	678.612384	1.067238
	678.806355	1.067667
	679.000312	1.067793
	679.194255	1.068412
	679.388184	1.068437
	679.582099	1.069298
	679.776000	1.069103
	679.969886	1.069980
	680.163758	1.069768
	680.357617	1.069210
	680.551461	1.067457
	680.745290	1.067829
	680.939106	1.067074
	681.132908	1.066486
	681.326695	1.066122
	681.520468	1.064450
	681.714227	1.065319
	681.907972	1.064578
	682.101703	1.064913
	682.295419	1.065246
	682.489122	1.065185
	682.682810	1.065588
	682.876484	1.065843
	683.070144	1.065666
	683.263790	1.066362
	683.457421	1.066032
	683.651039	1.068166
	683.844642	1.069790
	684.038231	1.068366
	684.231806	1.069317
	684.425367	1.068352
	684.618913	1.067374
	684.812446	1.066257
	685.005964	1.064715
	685.199468	1.063043
	685.392958	1.062445
	685.586433	1.062352
	685.779895	1.060760
	685.973342	1.058844
	686.166775	1.058321
	686.360194	1.057656
	686.553599	1.057204
	686.746990	1.056638
	686.940366	1.055657
	687.133729	1.056967
	687.327077	1.057628
	687.520411	1.058153
	687.713730	1.057616
	687.907036	1.056936
	688.100327	1.054349
	688.293604	1.053558
	688.486867	1.051466
	688.680116	1.051309
	688.873351	1.052001
	689.066571	1.051941
	689.259777	1.051556
	689.452970	1.051427
	689.646147	1.052616
	689.839311	1.053034
	690.032461	1.051720
	690.225596	1.050922
	690.418717	1.051402
	690.611824	1.051677
	690.804917	1.052121
	690.997995	1.050830
	691.191059	1.051362
	691.384110	1.050931
	691.577145	1.051069
	691.770167	1.050420
	691.963175	1.050171
	692.156168	1.049544
	692.349147	1.050910
	692.542112	1.051349
	692.735063	1.051266
	692.927999	1.050926
	693.120922	1.051879
	693.313830	1.053653
	693.506724	1.053837
	693.699603	1.053130
	693.892469	1.052678
	694.085320	1.052713
	694.278157	1.052327
	694.470980	1.052320
	694.663789	1.051303
	694.856583	1.051351
	695.049364	1.050936
	695.242130	1.051408
	695.434881	1.049880
	695.627619	1.048097
	695.820342	1.048331
	696.013052	1.046370
	696.205747	1.044832
	696.398427	1.043976
	696.591094	1.043766
	696.783746	1.043971
	696.976384	1.042743
	697.169008	1.043133
	697.361618	1.042714
	697.554213	1.042707
	697.746795	1.043427
	697.939362	1.042886
	698.131914	1.043027
	698.324453	1.043820
	698.516977	1.042309
	698.709487	1.042624
	698.901983	1.041638
	699.094465	1.040872
	699.286932	1.041036
	699.479386	1.040121
	699.671825	1.040477
	699.864249	1.040459
	700.056660	1.040841
	700.249056	1.042793
	700.441438	1.042916
	700.633806	1.041930
	700.826160	1.041781
	701.018499	1.041542
	701.210824	1.041676
	701.403135	1.040428
	701.595432	1.038841
	701.787714	1.040188
	701.979982	1.040852
	702.172236	1.040840
	702.364476	1.040634
	702.556702	1.040928
	702.748913	1.042586
	702.941110	1.042121
	703.133293	1.042087
	703.325461	1.042082
	703.517615	1.041286
	703.709755	1.041072
	703.901881	1.040858
	704.093993	1.039653
	704.286090	1.038618
	704.478173	1.038227
	704.670242	1.036704
	704.862296	1.034239
	705.054337	1.034220
	705.246363	1.034220
	705.438375	1.034155
	705.630372	1.033671
	705.822356	1.032264
	706.014325	1.031943
	706.206279	1.031309
	706.398220	1.031275
	706.590146	1.032618
	706.782058	1.032714
	706.973956	1.032660
	707.165840	1.032550
	707.357709	1.032858
	707.549564	1.031564
	707.741405	1.030953
	707.933231	1.029447
	708.125043	1.028801
	708.316841	1.029118
	708.508625	1.027165
	708.700395	1.028814
	708.892150	1.028644
	709.083891	1.028634
	709.275617	1.028520
	709.467330	1.026836
	709.659028	1.025001
	709.850712	1.024009
	710.042381	1.022175
	710.234037	1.023421
	710.425678	1.022153
	710.617305	1.021877
	710.808917	1.021676
	711.000515	1.019995
	711.192099	1.020100
	711.383669	1.018719
	711.575225	1.019615
	711.766766	1.017900
	711.958293	1.016705
	712.149805	1.016127
	712.341304	1.016490
	712.532788	1.014463
	712.724258	1.014819
	712.915713	1.013385
	713.107154	1.013469
	713.298581	1.015046
	713.489994	1.014254
	713.681392	1.014373
	713.872776	1.014369
	714.064146	1.015238
	714.255502	1.013369
	714.446843	1.013102
	714.638170	1.011346
	714.829483	1.009132
	715.020781	1.008087
	715.212065	1.007714
	715.403335	1.007115
	715.594591	1.005607
	715.785832	1.004397
	715.977059	1.004431
	716.168272	1.004427
	716.359470	1.004133
	716.550654	1.004913
	716.741824	1.004291
	716.932979	1.002770
	717.124121	1.002027
	717.315247	1.001072
	717.506360	1.002262
	717.697458	1.002828
	717.888542	1.003247
	718.079612	1.003774
	718.270668	1.002524
	718.461709	1.001563
	718.652736	1.001166
	718.843748	0.999946
	719.034746	0.999998
	719.225730	1.000270
	719.416700	0.999404
	719.607655	1.001306
	719.798596	1.001255
	719.989523	1.000265
	720.180435	1.000545
	720.371333	1.000181
	720.562217	0.999694
	720.753087	0.999186
	720.943942	0.998901
	721.134783	0.999079
	721.325609	1.000563
	721.516422	1.000783
	721.707219	1.001614
	721.898003	1.001890
	722.088772	1.002879
	722.279527	1.003135
	722.470268	1.003961
	722.660994	1.005209
	722.851707	1.005307
	723.042404	1.007723
	723.233088	1.009038
	723.423757	1.009947
	723.614412	1.010194
	723.805052	1.011522
	723.995678	1.012436
	724.186290	1.014283
	724.376887	1.014306
	724.567471	1.015862
	724.758039	1.017015
	724.948594	1.016489
	725.139134	1.016431
	725.329660	1.015330
	725.520172	1.014442
	725.710669	1.014063
	725.901152	1.015153
	726.091620	1.014583
	726.282075	1.014558
	726.472514	1.013758
	726.662940	1.015066
	726.853351	1.014238
	727.043748	1.013771
	727.234131	1.014226
	727.424499	1.016692
	727.614853	1.017387
	727.805193	1.016356
	727.995518	1.017069
	728.185829	1.016456
	728.376125	1.016332
	728.566408	1.016177
	728.756675	1.017092
	728.946929	1.017874
	729.137168	1.017277
	729.327393	1.017461
	729.517604	1.016633
	729.707800	1.016015
	729.897982	1.015496
	730.088149	1.016336
	730.278302	1.015241
	730.468441	1.015552
	730.658566	1.014578
	730.848676	1.014183
	731.038771	1.015525
	731.228853	1.014959
	731.418920	1.014945
	731.608973	1.014115
	731.799011	1.014702
	731.989035	1.013809
	732.179045	1.013924
	732.369040	1.013875
	732.559021	1.014009
	732.748988	1.015298
	732.938940	1.016990
	733.128878	1.018679
	733.318801	1.017931
	733.508711	1.019888
	733.698605	1.022698
	733.888486	1.022786
	734.078352	1.024682
	734.268204	1.025695
	734.458041	1.027448
	734.647864	1.026060
	734.837673	1.024508
	735.027467	1.025704
	735.217247	1.028026
	735.407013	1.028107
	735.596764	1.028540
	735.786501	1.029509
	735.976223	1.029349
	736.165932	1.029561
	736.355625	1.030065
	736.545305	1.029409
	736.734970	1.028833
	736.924620	1.029645
	737.114257	1.031037
	737.303879	1.030485
	737.493486	1.030788
	737.683079	1.030367
	737.872658	1.030552
	738.062222	1.031826
	738.251772	1.030687
	738.441308	1.030875
	738.630829	1.032231
	738.820336	1.032608
	739.009829	1.031883
	739.199307	1.030950
	739.388771	1.031224
	739.578220	1.030616
	739.767655	1.030644
	739.957076	1.030553
	740.146482	1.031724
	740.335874	1.029909
	740.525251	1.029045
	740.714615	1.028495
	740.903963	1.027259
	741.093298	1.026689
	741.282618	1.025475
	741.471923	1.025605
	741.661214	1.024449
	741.850491	1.024557
	742.039753	1.024492
	742.229001	1.024542
	742.418235	1.023612
	742.607454	1.021521
	742.796659	1.018868
	742.985849	1.016935
	743.175025	1.015709
	743.364187	1.014284
	743.553334	1.013578
	743.742467	1.013041
	743.931586	1.013404
	744.120690	1.013184
	744.309779	1.013265
	744.498855	1.010569
	744.687916	1.008422
	744.876962	1.009428
	745.065994	1.008143
	745.255012	1.005102
	745.444015	1.004121
	745.633004	1.002297
	745.821978	1.000759
	746.010938	0.998812
	746.199884	0.997955
	746.388815	0.998208
	746.577732	0.997205
	746.766634	0.995440
	746.955522	0.993342
	747.144396	0.990560
	747.333255	0.988660
	747.522100	0.986982
	747.710930	0.985011
	747.899746	0.982623
	748.088548	0.981236
	748.277335	0.981231
	748.466108	0.980114
	748.654866	0.978082
	748.843610	0.978391
	749.032339	0.977295
	749.221054	0.975749
	749.409755	0.974707
	749.598441	0.973933
	749.787113	0.973606
	749.975770	0.974453
	750.164413	0.973979
	750.353042	0.972942
[truncated: 1,648 more rows]
