# Supplementary material for: Metasurface analogues of molecular diastereomers from hierarchical multiscale chiral interactions with biomolecules
Source: Nat Commun. 2026 Apr 22;17:5541. doi: 10.1038/s41467-026-72200-6 (PMC13287669; doi:10.1038/s41467-026-72200-6)
Supplement: Supplementary file 3 — Supplementary Data 1 (Raw data) [file 41467_2026_72200_MOESM3_ESM.zip › Raw_Data/Reflectivity/Antistrept_strept_sequence/Strept_Incubating/Ref_ARRAY3_LH_90_4.txt]

	345.453658	1.001302
	345.669646	1.001491
	345.885622	1.001695
	346.101585	1.001915
	346.317535	1.002153
	346.533471	1.002410
	346.749395	1.002688
	346.965306	1.002987
	347.181204	1.003309
	347.397089	1.003653
	347.612961	1.004019
	347.828820	1.004403
	348.044666	1.004802
	348.260499	1.005207
	348.476319	1.005606
	348.692126	1.005980
	348.907920	1.006305
	349.123701	1.006552
	349.339469	1.006686
	349.555224	1.006673
	349.770966	1.006486
	349.986695	1.006112
	350.202412	1.005558
	350.418115	1.004852
	350.633805	1.004040
	350.849482	1.003175
	351.065147	1.002310
	351.280798	1.001486
	351.496436	1.000731
	351.712062	1.000061
	351.927674	0.999481
	352.143273	0.998975
	352.358860	0.999583
	352.574433	1.000434
	352.789993	0.999416
	353.005541	0.998845
	353.221075	0.997269
	353.436597	0.998425
	353.652105	0.999216
	353.867600	0.998467
	354.083083	0.995705
	354.298552	0.992323
	354.514009	0.992913
	354.729452	0.992564
	354.944883	0.992769
	355.160300	0.994601
	355.375705	0.995342
	355.591096	0.995084
	355.806474	0.997563
	356.021840	0.999484
	356.237192	1.000060
	356.452532	0.999362
	356.667858	1.000286
	356.883172	1.000060
	357.098472	1.000035
	357.313760	0.997539
	357.529034	0.998045
	357.744295	1.000509
	357.959544	1.001681
	358.174779	1.002472
	358.390002	1.000055
	358.605211	1.000174
	358.820407	0.999776
	359.035591	1.001381
	359.250761	1.001009
	359.465919	1.001904
	359.681063	1.003499
	359.896194	1.005466
	360.111313	1.004732
	360.326418	1.004218
	360.541510	1.004242
	360.756589	1.004676
	360.971656	1.006343
	361.186709	1.006030
	361.401749	1.004909
	361.616776	1.003764
	361.831790	1.001769
	362.046792	0.999859
	362.261780	1.001069
	362.476755	1.000685
	362.691717	1.001102
	362.906666	0.999983
	363.121602	0.998880
	363.336525	0.999377
	363.551435	1.000828
	363.766332	0.999227
	363.981216	0.998841
	364.196087	1.000358
	364.410945	0.999930
	364.625790	1.000521
	364.840621	1.001596
	365.055440	1.000250
	365.270246	1.001415
	365.485039	1.000152
	365.699818	0.999240
	365.914585	0.998734
	366.129339	0.999207
	366.344079	0.998430
	366.558807	0.997096
	366.773521	0.997431
	366.988223	0.996112
	367.202911	0.998425
	367.417587	0.999413
	367.632249	0.997925
	367.846898	0.998551
	368.061535	0.999713
	368.276158	0.999788
	368.490768	0.999814
	368.705365	1.000143
	368.919949	0.999095
	369.134521	0.997678
	369.349079	0.996669
	369.563624	0.996542
	369.778155	0.995783
	369.992674	0.995274
	370.207180	0.995444
	370.421673	0.998160
	370.636153	0.998395
	370.850619	0.996579
	371.065073	0.996483
	371.279514	0.995105
	371.493941	0.996249
	371.708356	0.997195
	371.922757	0.997835
	372.137145	0.995989
	372.351521	0.997957
	372.565883	0.997746
	372.780232	0.997620
	372.994568	0.996965
	373.208891	0.995134
	373.423201	0.993115
	373.637498	0.994257
	373.851782	0.994756
	374.066053	0.993345
	374.280311	0.992603
	374.494556	0.992946
	374.708787	0.993734
	374.923006	0.995213
	375.137211	0.993943
	375.351404	0.993145
	375.565583	0.992524
	375.779750	0.993451
	375.993903	0.995070
	376.208043	0.995417
	376.422170	0.993203
	376.636284	0.992305
	376.850385	0.993778
	377.064473	0.994914
	377.278548	0.994849
	377.492610	0.994735
	377.706658	0.998242
	377.920694	1.000140
	378.134717	1.000473
	378.348726	0.999106
	378.562722	0.999808
	378.776706	1.000672
	378.990676	1.002391
	379.204633	1.002910
	379.418577	1.004977
	379.632508	1.004998
	379.846426	1.002994
	380.060331	1.002364
	380.274223	1.002642
	380.488101	1.003936
	380.701967	1.006576
	380.915819	1.007509
	381.129659	1.007949
	381.343485	1.006370
	381.557298	1.006919
	381.771098	1.005685
	381.984886	1.006878
	382.198659	1.006379
	382.412420	1.006115
	382.626168	1.007027
	382.839903	1.007234
	383.053624	1.006851
	383.267333	1.005532
	383.481028	1.005631
	383.694711	1.005249
	383.908380	1.006338
	384.122036	1.004988
	384.335679	1.004961
	384.549309	1.004088
	384.762926	1.004805
	384.976530	1.006618
	385.190120	1.006545
	385.403698	1.006008
	385.617262	1.007056
	385.830814	1.006524
	386.044352	1.005258
	386.257877	1.006523
	386.471389	1.008005
	386.684888	1.005069
	386.898374	1.004834
	387.111847	1.005339
	387.325306	1.004680
	387.538753	1.003997
	387.752186	1.002527
	387.965606	1.001923
	388.179014	1.002465
	388.392408	1.002396
	388.605789	1.000192
	388.819156	0.998084
	389.032511	0.997877
	389.245853	0.998492
	389.459181	0.999969
	389.672497	1.000103
	389.885799	1.001968
	390.099088	1.002451
	390.312364	1.004699
	390.525627	1.006062
	390.738877	1.005787
	390.952114	1.003407
	391.165337	1.003139
	391.378548	1.003825
	391.591745	1.003145
	391.804929	1.004113
	392.018100	1.003275
	392.231258	1.004243
	392.444403	1.002622
	392.657535	1.003609
	392.870653	1.004099
	393.083759	1.005560
	393.296851	1.005234
	393.509930	1.005538
	393.722996	1.002996
	393.936049	1.004228
	394.149089	1.002754
	394.362116	1.002386
	394.575129	1.000844
	394.788130	1.000452
	395.001117	0.998882
	395.214091	0.998620
	395.427052	0.998879
	395.640000	0.999250
	395.852935	0.999679
	396.065857	1.000768
	396.278765	1.002531
	396.491660	1.001884
	396.704543	1.003591
	396.917412	1.003422
	397.130268	1.005615
	397.343110	1.007404
	397.555940	1.007547
	397.768757	1.008424
	397.981560	1.005369
	398.194350	1.003812
	398.407127	1.003226
	398.619891	1.004112
	398.832642	1.004698
	399.045380	1.003967
	399.258104	1.002573
	399.470815	1.001724
	399.683514	1.001017
	399.896199	0.999851
	400.108870	0.998384
	400.321529	0.998025
	400.534175	0.997566
	400.746807	0.997174
	400.959427	0.995853
	401.172033	0.995164
	401.384626	0.995136
	401.597205	0.995813
	401.809772	0.997847
	402.022326	0.997593
	402.234866	0.996607
	402.447393	0.996817
	402.659907	0.996002
	402.872408	0.994061
	403.084896	0.992756
	403.297370	0.991494
	403.509832	0.989771
	403.722280	0.988082
	403.934715	0.989083
	404.147137	0.989608
	404.359546	0.989011
	404.571941	0.990548
	404.784323	0.990550
	404.996693	0.989084
	405.209049	0.989951
	405.421392	0.992832
	405.633721	0.991441
	405.846038	0.992091
	406.058341	0.991922
	406.270632	0.992137
	406.482909	0.992810
	406.695172	0.994096
	406.907423	0.992439
	407.119661	0.991684
	407.331885	0.992131
	407.544096	0.991421
	407.756294	0.990957
	407.968479	0.992672
	408.180651	0.994489
	408.392809	0.995250
	408.604954	0.995722
	408.817086	0.994913
	409.029205	0.995160
	409.241311	0.994464
	409.453404	0.994856
	409.665483	0.994947
	409.877549	0.995643
	410.089602	0.994540
	410.301642	0.994299
	410.513669	0.995472
	410.725682	0.994754
	410.937682	0.997434
	411.149669	0.999994
	411.361643	1.001177
	411.573604	0.999521
	411.785551	0.998861
	411.997486	0.999848
	412.209407	1.000918
	412.421315	0.999537
	412.633210	0.999555
	412.845091	1.000082
	413.056959	1.000657
	413.268815	1.000203
	413.480657	0.998573
	413.692485	0.998968
	413.904301	0.998431
	414.116103	0.999137
	414.327892	0.998281
	414.539668	0.999455
	414.751431	0.999842
	414.963181	0.998082
	415.174917	0.998094
	415.386640	0.997892
	415.598350	0.996379
	415.810047	0.996206
	416.021730	0.996936
	416.233401	0.997115
	416.445058	1.000107
	416.656702	1.001687
	416.868332	1.001916
	417.079950	1.001109
	417.291554	1.002288
	417.503145	1.002497
	417.714723	1.003332
	417.926288	1.005251
	418.137839	1.003816
	418.349377	1.001962
	418.560903	1.003461
	418.772414	1.004001
	418.983913	1.004541
	419.195398	1.004177
	419.406870	1.002539
	419.618329	1.001578
	419.829775	1.000234
	420.041208	0.999585
	420.252627	0.996645
	420.464033	0.996112
	420.675426	0.997347
	420.886805	0.996448
	421.098172	0.996605
	421.309525	0.995956
	421.520865	0.995714
	421.732192	0.995991
	421.943505	0.995505
	422.154805	0.996264
	422.366092	0.997869
	422.577366	0.997619
	422.788627	0.997906
	422.999874	0.996403
	423.211108	0.996093
	423.422329	0.995198
	423.633537	0.994169
	423.844731	0.992785
	424.055913	0.990648
	424.267081	0.990180
	424.478235	0.991623
	424.689377	0.990234
	424.900505	0.988797
	425.111620	0.984810
	425.322722	0.984988
	425.533811	0.983958
	425.744886	0.984468
	425.955948	0.982767
	426.166997	0.984065
	426.378032	0.984966
	426.589055	0.984969
	426.800064	0.987038
	427.011060	0.986392
	427.222042	0.986947
	427.433012	0.985868
	427.643968	0.983889
	427.854911	0.985446
	428.065840	0.985934
	428.276757	0.985088
	428.487660	0.985704
	428.698550	0.986611
	428.909427	0.987482
	429.120290	0.988522
	429.331140	0.989294
	429.541977	0.988755
	429.752801	0.987741
	429.963611	0.988453
	430.174408	0.987409
	430.385192	0.987050
	430.595963	0.986071
	430.806720	0.987756
	431.017464	0.989889
	431.228195	0.992279
	431.438913	0.990505
	431.649617	0.989677
	431.860308	0.987999
	432.070986	0.988874
	432.281650	0.989618
	432.492302	0.989650
	432.702940	0.992215
	432.913565	0.992752
	433.124176	0.996096
	433.334774	0.996462
	433.545359	0.997271
	433.755931	0.997596
	433.966489	0.997126
	434.177035	0.998585
	434.387567	0.999703
	434.598085	0.999573
	434.808591	0.999788
	435.019083	1.000576
	435.229562	0.999156
	435.440027	0.999212
	435.650479	0.997322
	435.860918	0.999002
	436.071344	0.998058
	436.281757	0.998934
	436.492156	0.999078
	436.702542	0.999614
	436.912914	1.000875
	437.123274	1.000986
	437.333620	0.998923
	437.543953	0.999318
	437.754272	0.999386
	437.964578	1.000483
	438.174871	1.000247
	438.385151	1.001892
	438.595417	1.001579
	438.805670	1.003489
	439.015910	1.002270
	439.226137	1.000399
	439.436350	1.000025
	439.646550	0.998611
	439.856737	0.998586
	440.066910	0.996904
	440.277070	0.996247
	440.487217	0.995374
	440.697351	0.993833
	440.907471	0.993707
	441.117578	0.992414
	441.327671	0.993247
	441.537752	0.992275
	441.747819	0.992020
	441.957873	0.990808
	442.167913	0.988747
	442.377940	0.987315
	442.587954	0.986911
	442.797955	0.987613
	443.007942	0.987882
	443.217916	0.986875
	443.427877	0.987632
	443.637824	0.987474
	443.847758	0.987750
	444.057679	0.986504
	444.267586	0.988139
	444.477481	0.989419
	444.687361	0.991545
	444.897229	0.990752
	445.107083	0.991063
	445.316924	0.991592
	445.526752	0.989766
	445.736566	0.990370
	445.946367	0.989647
	446.156155	0.990879
	446.365929	0.991126
	446.575690	0.990640
	446.785438	0.991098
	446.995173	0.991803
	447.204894	0.991040
	447.414602	0.992711
	447.624296	0.992936
	447.833977	0.992805
	448.043645	0.993751
	448.253300	0.993364
	448.462941	0.993954
	448.672569	0.992217
	448.882184	0.991758
	449.091785	0.990497
	449.301373	0.990564
	449.510948	0.989463
	449.720509	0.988233
	449.930057	0.987505
	450.139592	0.987839
	450.349113	0.987080
	450.558621	0.987728
	450.768116	0.987603
	450.977597	0.987989
	451.187066	0.988267
	451.396520	0.988049
	451.605962	0.987199
	451.815390	0.985771
	452.024805	0.986033
	452.234206	0.986071
	452.443594	0.985426
	452.652969	0.985251
	452.862330	0.985177
	453.071678	0.987016
	453.281013	0.988206
	453.490335	0.989272
	453.699643	0.988103
	453.908938	0.986811
	454.118219	0.984126
	454.327487	0.984805
	454.536742	0.983123
	454.745983	0.983062
	454.955211	0.982520
	455.164426	0.982145
	455.373627	0.982741
	455.582815	0.982082
	455.791990	0.982466
	456.001152	0.984827
	456.210300	0.987965
	456.419434	0.988576
	456.628556	0.988438
	456.837664	0.988146
	457.046758	0.987617
	457.255839	0.987576
	457.464907	0.986410
	457.673962	0.986079
	457.883003	0.985038
	458.092031	0.984607
	458.301046	0.986319
	458.510047	0.985665
	458.719035	0.985055
	458.928009	0.984284
	459.136970	0.984499
	459.345918	0.986239
	459.554852	0.987238
	459.763774	0.985723
	459.972681	0.986530
	460.181576	0.984776
	460.390457	0.985419
	460.599324	0.984189
	460.808178	0.983457
	461.017019	0.982427
	461.225847	0.982853
	461.434661	0.984407
	461.643462	0.984850
	461.852249	0.985743
	462.061023	0.986653
	462.269784	0.987915
	462.478531	0.989691
	462.687265	0.990778
	462.895986	0.991179
	463.104693	0.990103
	463.313387	0.990899
	463.522068	0.989912
	463.730735	0.990519
	463.939389	0.989508
	464.148029	0.988138
	464.356656	0.988270
	464.565270	0.988594
	464.773870	0.989877
	464.982457	0.990288
	465.191030	0.989820
	465.399591	0.989015
	465.608137	0.988865
	465.816671	0.987254
	466.025191	0.985622
	466.233697	0.984198
	466.442191	0.981994
	466.650671	0.982144
	466.859137	0.984470
	467.067590	0.983324
	467.276030	0.985429
	467.484456	0.984954
	467.692869	0.985138
	467.901269	0.985154
	468.109655	0.986600
	468.318028	0.985167
	468.526387	0.985723
	468.734733	0.986337
	468.943066	0.983705
	469.151385	0.982445
	469.359691	0.980444
	469.567984	0.979331
	469.776263	0.979679
	469.984528	0.978604
	470.192781	0.979195
	470.401020	0.979555
	470.609245	0.980237
	470.817457	0.981002
	471.025656	0.979215
	471.233841	0.980600
	471.442013	0.981819
	471.650172	0.982697
	471.858317	0.983181
	472.066448	0.984742
	472.274567	0.984750
	472.482672	0.982852
	472.690763	0.984169
	472.898841	0.986904
	473.106906	0.986875
	473.314957	0.987146
	473.522995	0.987265
	473.731020	0.988213
	473.939031	0.988917
	474.147029	0.989810
	474.355013	0.989520
	474.562984	0.989903
	474.770941	0.988894
	474.978885	0.987861
	475.186816	0.985625
	475.394733	0.985992
	475.602637	0.985621
	475.810527	0.987979
	476.018404	0.987074
	476.226268	0.988944
	476.434118	0.989140
	476.641955	0.989203
	476.849778	0.988543
	477.057588	0.987770
	477.265385	0.987363
	477.473168	0.987557
	477.680937	0.986387
	477.888694	0.987901
	478.096436	0.988109
	478.304166	0.988587
	478.511882	0.986056
	478.719584	0.985010
	478.927274	0.985746
	479.134949	0.986183
	479.342612	0.984915
	479.550260	0.985214
	479.757896	0.986444
	479.965518	0.985301
	480.173126	0.985000
	480.380722	0.985189
	480.588303	0.984883
	480.795872	0.982496
	481.003426	0.983495
	481.210968	0.982703
	481.418496	0.982314
	481.626010	0.983624
	481.833511	0.981912
	482.040999	0.981998
	482.248473	0.983524
	482.455934	0.982806
	482.663382	0.983691
	482.870816	0.983585
	483.078236	0.984248
	483.285643	0.983566
	483.493037	0.983737
	483.700417	0.983411
	483.907784	0.981116
	484.115137	0.981501
	484.322477	0.982755
	484.529803	0.982657
	484.737116	0.979779
	484.944416	0.978704
	485.151702	0.982428
	485.358975	0.981524
	485.566234	0.979909
	485.773479	0.978122
	485.980712	0.977506
	486.187931	0.979190
	486.395136	0.980018
	486.602328	0.978170
	486.809506	0.976314
	487.016671	0.975592
	487.223823	0.974577
	487.430961	0.975584
	487.638086	0.977426
	487.845197	0.978977
	488.052295	0.977737
	488.259379	0.977634
	488.466450	0.976346
	488.673507	0.977280
	488.880551	0.976650
	489.087582	0.975679
	489.294599	0.974929
	489.501602	0.976179
	489.708592	0.976219
	489.915569	0.975978
	490.122532	0.976349
	490.329482	0.976597
	490.536418	0.975179
	490.743341	0.974795
	490.950250	0.971445
	491.157146	0.971761
	491.364029	0.970946
	491.570897	0.968967
	491.777753	0.967962
	491.984595	0.969755
	492.191423	0.969507
	492.398238	0.969542
	492.605040	0.968925
	492.811828	0.967958
	493.018603	0.966774
	493.225364	0.966702
	493.432111	0.967141
	493.638846	0.967272
	493.845566	0.968328
	494.052274	0.967887
	494.258967	0.966454
	494.465648	0.967780
	494.672314	0.968774
	494.878968	0.968847
	495.085608	0.969352
	495.292234	0.968772
	495.498847	0.968649
	495.705446	0.968309
	495.912032	0.968892
	496.118605	0.969395
	496.325164	0.970420
	496.531709	0.971658
	496.738241	0.970364
	496.944759	0.970007
	497.151264	0.969500
	497.357756	0.968720
	497.564234	0.969473
	497.770698	0.969619
	497.977149	0.969245
	498.183587	0.969274
	498.390011	0.969896
	498.596422	0.972041
	498.802819	0.972009
	499.009202	0.973113
	499.215572	0.973062
	499.421929	0.974119
	499.628272	0.975166
	499.834602	0.976722
	500.040918	0.976966
	500.247220	0.976704
	500.453509	0.975786
	500.659785	0.975995
	500.866047	0.975100
	501.072296	0.976716
	501.278531	0.976014
	501.484752	0.975707
	501.690960	0.976247
	501.897155	0.975227
	502.103336	0.974696
	502.309504	0.975004
	502.515658	0.975194
	502.721798	0.972598
	502.927925	0.970283
	503.134039	0.970318
	503.340139	0.967429
	503.546225	0.968417
	503.752298	0.967573
	503.958358	0.967513
	504.164404	0.967978
	504.370436	0.967833
	504.576455	0.966131
	504.782461	0.966198
	504.988453	0.964588
	505.194431	0.964093
	505.400396	0.965574
	505.606347	0.965628
	505.812285	0.965869
	506.018209	0.964861
	506.224120	0.964247
	506.430017	0.963972
	506.635901	0.963417
	506.841771	0.963359
	507.047628	0.964413
	507.253471	0.963219
	507.459301	0.962084
	507.665117	0.962009
	507.870920	0.963169
	508.076709	0.964615
	508.282484	0.966106
	508.488247	0.965769
	508.693995	0.964647
	508.899730	0.963812
	509.105451	0.963377
	509.311159	0.964559
	509.516854	0.965235
	509.722535	0.965564
	509.928202	0.968447
	510.133856	0.967768
	510.339496	0.966552
	510.545123	0.967962
	510.750736	0.968581
	510.956336	0.969123
	511.161922	0.969189
	511.367494	0.969797
	511.573053	0.968490
	511.778599	0.969749
	511.984131	0.969281
	512.189649	0.971247
	512.395154	0.970557
	512.600645	0.969332
	512.806123	0.968641
	513.011587	0.968615
	513.217038	0.968257
	513.422475	0.970074
	513.627899	0.969274
	513.833309	0.969934
	514.038705	0.970199
	514.244088	0.969129
	514.449458	0.968563
	514.654814	0.969408
	514.860156	0.967701
	515.065485	0.967090
	515.270800	0.966585
	515.476102	0.967994
	515.681390	0.965628
	515.886664	0.966524
	516.091925	0.965760
	516.297173	0.964862
	516.502407	0.963835
	516.707627	0.964515
	516.912834	0.965204
	517.118027	0.964782
	517.323207	0.963961
	517.528373	0.963795
	517.733525	0.963486
	517.938664	0.961119
	518.143790	0.960695
	518.348901	0.959815
	518.554000	0.959971
	518.759084	0.960175
	518.964156	0.958984
	519.169213	0.959430
	519.374257	0.958858
	519.579288	0.958490
	519.784305	0.957887
	519.989308	0.959731
	520.194298	0.960640
	520.399274	0.960319
	520.604236	0.958675
	520.809185	0.957269
	521.014121	0.958421
	521.219043	0.958379
	521.423951	0.959191
	521.628846	0.959555
	521.833727	0.958819
	522.038595	0.956253
	522.243449	0.954797
	522.448289	0.953274
	522.653116	0.954323
	522.857929	0.953849
	523.062729	0.952345
	523.267515	0.951445
	523.472287	0.953060
	523.677046	0.952603
	523.881792	0.951579
	524.086524	0.952098
	524.291242	0.952047
	524.495946	0.951538
	524.700637	0.950171
	524.905315	0.950104
	525.109979	0.951583
	525.314629	0.951851
	525.519266	0.951849
	525.723889	0.952498
	525.928498	0.951773
	526.133094	0.952395
	526.337677	0.951657
	526.542245	0.951525
	526.746800	0.950825
	526.951342	0.952494
	527.155870	0.950802
	527.360384	0.952098
	527.564885	0.950966
	527.769372	0.952452
	527.973846	0.950773
	528.178306	0.951829
	528.382752	0.951245
	528.587185	0.951015
	528.791604	0.951246
	528.996010	0.952106
	529.200402	0.950679
	529.404780	0.950185
	529.609145	0.951686
	529.813496	0.951762
	530.017833	0.952237
	530.222157	0.952164
	530.426468	0.953126
	530.630764	0.953315
	530.835048	0.954462
	531.039317	0.954005
	531.243573	0.954521
	531.447815	0.955265
	531.652044	0.954701
	531.856259	0.955898
	532.060461	0.955396
	532.264648	0.957900
	532.468823	0.957861
	532.672983	0.957675
	532.877130	0.957805
	533.081264	0.959945
	533.285383	0.960630
	533.489490	0.960751
	533.693582	0.960312
	533.897661	0.960556
	534.101726	0.959743
	534.305778	0.960164
	534.509816	0.959742
	534.713841	0.959304
	534.917851	0.958848
	535.121849	0.957540
	535.325832	0.958487
	535.529802	0.958947
	535.733759	0.959452
	535.937701	0.958990
	536.141630	0.958769
	536.345546	0.957720
	536.549448	0.957058
	536.753336	0.957131
	536.957210	0.957617
	537.161071	0.956832
	537.364919	0.956392
	537.568752	0.955504
	537.772572	0.954819
	537.976379	0.954188
	538.180172	0.953845
	538.383951	0.952628
	538.587716	0.952369
	538.791468	0.953624
	538.995206	0.953898
	539.198931	0.953821
	539.402642	0.953564
	539.606339	0.953257
	539.810023	0.952539
	540.013693	0.952566
	540.217349	0.951326
	540.420992	0.951140
	540.624621	0.950318
	540.828237	0.948864
	541.031839	0.948448
	541.235427	0.947764
	541.439001	0.947133
	541.642562	0.947921
	541.846109	0.948456
	542.049643	0.947423
	542.253163	0.947784
	542.456669	0.946776
	542.660162	0.946551
	542.863641	0.946165
	543.067106	0.946694
	543.270558	0.946141
	543.473996	0.946702
	543.677420	0.946980
	543.880831	0.946425
	544.084228	0.947589
	544.287612	0.947882
	544.490981	0.948622
	544.694338	0.948171
	544.897680	0.947629
	545.101009	0.947550
	545.304324	0.948620
	545.507625	0.947881
	545.710913	0.947319
	545.914187	0.946547
	546.117448	0.947319
	546.320695	0.945800
	546.523928	0.946377
	546.727147	0.945657
	546.930353	0.947204
	547.133546	0.948266
	547.336724	0.948507
	547.539889	0.948195
	547.743040	0.948082
	547.946178	0.948097
	548.149301	0.947847
	548.352412	0.947590
	548.555508	0.946640
	548.758591	0.947852
	548.961660	0.947914
	549.164716	0.946944
	549.367757	0.946906
	549.570785	0.947214
	549.773800	0.948075
	549.976801	0.947558
	550.179788	0.948071
	550.382761	0.948990
	550.585721	0.949748
	550.788667	0.951762
	550.991599	0.951546
	551.194518	0.951314
	551.397423	0.950164
	551.600315	0.949580
	551.803192	0.950496
	552.006056	0.950624
	552.208906	0.950510
	552.411743	0.950939
	552.614566	0.949964
	552.817375	0.950223
	553.020171	0.950432
	553.222953	0.952242
	553.425721	0.952877
	553.628475	0.953636
	553.831216	0.955425
	554.033943	0.954824
	554.236657	0.954487
	554.439356	0.956104
	554.642042	0.955236
	554.844715	0.955776
	555.047373	0.957002
	555.250018	0.957319
	555.452650	0.957965
	555.655267	0.958140
	555.857871	0.957827
	556.060461	0.957442
	556.263038	0.958252
	556.465600	0.957195
	556.668150	0.957293
	556.870685	0.957971
	557.073207	0.958212
	557.275715	0.959233
	557.478209	0.961036
	557.680689	0.960733
	557.883156	0.961345
	558.085609	0.963491
	558.288049	0.964346
	558.490475	0.965592
	558.692887	0.966607
	558.895285	0.966495
	559.097670	0.966704
	559.300040	0.965442
	559.502398	0.964679
	559.704741	0.965021
	559.907071	0.965018
	560.109387	0.964787
	560.311689	0.964502
	560.513978	0.964659
	560.716253	0.964437
	560.918514	0.964883
	561.120762	0.963749
	561.322995	0.964699
	561.525215	0.964231
	561.727422	0.965615
	561.929614	0.964947
	562.131793	0.964733
	562.333958	0.965000
	562.536110	0.965558
	562.738248	0.966119
	562.940372	0.966750
	563.142482	0.965488
	563.344578	0.966776
	563.546661	0.966242
	563.748730	0.968304
	563.950786	0.970830
	564.152827	0.969260
	564.354855	0.969946
	564.556870	0.969570
	564.758870	0.970448
	564.960857	0.971281
	565.162830	0.972563
	565.364789	0.973220
	565.566735	0.972915
	565.768666	0.972220
	565.970584	0.972241
	566.172489	0.972490
	566.374379	0.972976
	566.576256	0.972701
	566.778119	0.971155
	566.979969	0.973637
	567.181805	0.974674
	567.383626	0.974547
	567.585435	0.974885
	567.787229	0.973789
	567.989010	0.974512
	568.190777	0.975040
	568.392530	0.975782
	568.594269	0.976899
	568.795995	0.978585
	568.997707	0.978237
	569.199405	0.977124
	569.401090	0.978210
	569.602761	0.978759
	569.804418	0.979448
	570.006061	0.980654
	570.207690	0.981973
	570.409306	0.981892
	570.610908	0.981922
	570.812497	0.982621
	571.014071	0.983289
	571.215632	0.982497
	571.417179	0.982436
	571.618712	0.983740
	571.820232	0.983821
	572.021737	0.982358
	572.223229	0.983451
	572.424707	0.983472
	572.626172	0.984157
	572.827623	0.984148
	573.029060	0.982289
	573.230483	0.982751
	573.431892	0.983863
	573.633288	0.982698
	573.834670	0.984354
	574.036038	0.982371
	574.237392	0.982912
	574.438733	0.981816
	574.640060	0.982856
	574.841373	0.982012
	575.042672	0.981804
	575.243958	0.981658
	575.445230	0.982789
	575.646488	0.983861
	575.847732	0.983895
	576.048962	0.983575
	576.250179	0.983226
	576.451382	0.984118
	576.652571	0.982901
	576.853747	0.984466
	577.054908	0.983302
	577.256056	0.983352
	577.457190	0.982708
	577.658310	0.982799
	577.859417	0.983437
	578.060510	0.983934
	578.261589	0.984237
	578.462654	0.983236
	578.663705	0.983204
	578.864743	0.984021
	579.065767	0.986557
	579.266777	0.985769
	579.467773	0.986993
	579.668755	0.988329
	579.869724	0.990038
	580.070679	0.991833
	580.271620	0.993102
	580.472548	0.994618
	580.673461	0.994044
	580.874361	0.994881
	581.075247	0.994922
	581.276119	0.996118
	581.476978	0.997951
	581.677822	0.999623
	581.878653	1.000528
	582.079470	1.000714
	582.280273	1.002041
	582.481063	1.001264
	582.681838	1.002402
	582.882600	1.003262
	583.083348	1.002575
	583.284083	1.001573
	583.484803	1.004310
	583.685510	1.004548
	583.886203	1.003974
	584.086882	1.004382
	584.287547	1.005334
	584.488199	1.005388
	584.688836	1.005754
	584.889460	1.003921
	585.090070	1.003606
	585.290666	1.004243
	585.491249	1.005028
	585.691818	1.004897
	585.892372	1.005568
	586.092914	1.004987
	586.293441	1.005606
	586.493954	1.006465
	586.694454	1.007780
	586.894940	1.008551
	587.095412	1.008443
	587.295870	1.009379
	587.496314	1.009690
	587.696745	1.009928
	587.897162	1.010006
	588.097565	1.010618
	588.297954	1.009946
	588.498329	1.008899
	588.698691	1.008598
	588.899038	1.009163
	589.099372	1.007145
	589.299692	1.007731
	589.499998	1.008098
	589.700291	1.008960
	589.900569	1.009264
	590.100834	1.009127
	590.301085	1.009081
	590.501322	1.009815
	590.701546	1.010456
	590.901755	1.011549
	591.101951	1.013702
	591.302132	1.013220
	591.502300	1.014822
	591.702455	1.014331
	591.902595	1.014104
	592.102722	1.014455
	592.302834	1.014509
	592.502933	1.013513
	592.703018	1.012079
	592.903089	1.012961
	593.103147	1.012792
	593.303190	1.012884
	593.503220	1.012876
	593.703236	1.013140
	593.903238	1.012263
	594.103226	1.012223
	594.303200	1.012803
	594.503161	1.011801
	594.703108	1.012181
	594.903040	1.012263
	595.102960	1.012793
	595.302865	1.012610
	595.502756	1.012998
	595.702634	1.011847
	595.902497	1.011880
	596.102347	1.012747
	596.302183	1.013291
	596.502005	1.011567
	596.701813	1.011469
	596.901608	1.011942
	597.101388	1.013050
	597.301155	1.013984
	597.500908	1.015646
	597.700647	1.015335
	597.900372	1.014468
	598.100083	1.015023
	598.299781	1.013831
	598.499465	1.013801
	598.699134	1.013483
	598.898790	1.013370
	599.098432	1.012380
	599.298061	1.013063
	599.497675	1.013132
	599.697275	1.013074
	599.896862	1.013406
	600.096435	1.012683
	600.295994	1.011460
	600.495539	1.012149
	600.695070	1.012718
	600.894588	1.012433
	601.094091	1.012975
	601.293581	1.014318
	601.493056	1.014270
	601.692518	1.014190
	601.891966	1.013393
	602.091401	1.013164
	602.290821	1.012446
	602.490227	1.012404
	602.689620	1.011955
	602.888999	1.012637
	603.088363	1.013131
	603.287714	1.012267
	603.487052	1.012995
	603.686375	1.011634
	603.885684	1.011476
	604.084980	1.011810
	604.284261	1.011158
	604.483529	1.011598
	604.682783	1.011905
	604.882023	1.011991
	605.081249	1.011671
	605.280461	1.010990
	605.479660	1.011188
	605.678844	1.010969
	605.878015	1.011178
	606.077172	1.011541
	606.276314	1.011152
	606.475443	1.010518
	606.674558	1.011329
	606.873660	1.011737
	607.072747	1.011854
	607.271820	1.011093
	607.470880	1.011469
	607.669926	1.012229
	607.868957	1.011603
	608.067975	1.011917
	608.266979	1.010964
	608.465969	1.010604
	608.664946	1.013422
	608.863908	1.014103
	609.062857	1.013397
	609.261791	1.014691
	609.460712	1.014898
	609.659619	1.014376
	609.858511	1.013666
	610.057390	1.015076
	610.256256	1.013811
	610.455107	1.015042
	610.653944	1.016138
	610.852767	1.017304
	611.051577	1.018997
	611.250373	1.020342
	611.449154	1.022908
	611.647922	1.024562
	611.846676	1.025527
	612.045416	1.024711
	612.244142	1.026102
	612.442854	1.027287
	612.641553	1.028335
	612.840237	1.028798
	613.038908	1.029160
	613.237564	1.029239
	613.436207	1.030856
	613.634836	1.031110
	613.833451	1.033501
	614.032052	1.035019
	614.230639	1.035225
	614.429212	1.035829
	614.627771	1.035512
	614.826316	1.037054
	615.024848	1.038640
	615.223365	1.039116
	615.421869	1.040779
	615.620358	1.040728
	615.818834	1.042374
	616.017296	1.043694
	616.215744	1.044605
	616.414178	1.045703
	616.612598	1.047098
	616.811004	1.047093
	617.009396	1.047784
	617.207775	1.049331
	617.406139	1.050652
	617.604490	1.050604
	617.802826	1.051500
	618.001149	1.052270
	618.199458	1.052608
	618.397752	1.054236
	618.596033	1.054583
	618.794300	1.054338
	618.992553	1.054980
	619.190792	1.054615
	619.389018	1.056270
	619.587229	1.056584
	619.785426	1.057364
	619.983609	1.059152
	620.181779	1.060501
	620.379934	1.060742
	620.578076	1.061386
	620.776204	1.061190
	620.974317	1.060873
	621.172417	1.059881
	621.370503	1.058663
	621.568575	1.058418
	621.766633	1.057846
	621.964677	1.057703
	622.162707	1.057592
	622.360723	1.057331
	622.558725	1.057590
	622.756714	1.056995
	622.954688	1.056936
	623.152648	1.056992
	623.350595	1.056982
	623.548527	1.056784
	623.746446	1.055627
	623.944350	1.055517
	624.142241	1.056933
	624.340118	1.054981
	624.537981	1.055035
	624.735829	1.054243
	624.933664	1.053926
	625.131485	1.055193
	625.329292	1.055545
	625.527085	1.054672
	625.724864	1.055288
	625.922629	1.054359
	626.120381	1.053970
	626.318118	1.053628
	626.515841	1.053401
	626.713550	1.054625
	626.911246	1.054802
	627.108927	1.053611
	627.306595	1.054029
	627.504248	1.053150
	627.701888	1.053750
	627.899513	1.053410
	628.097125	1.053382
	628.294722	1.054698
	628.492306	1.056301
	628.689876	1.056521
	628.887432	1.056473
	629.084973	1.056718
	629.282501	1.057045
	629.480015	1.057131
	629.677515	1.057828
	629.875001	1.058796
	630.072473	1.059692
	630.269931	1.059577
	630.467375	1.059017
	630.664805	1.059406
	630.862221	1.059318
	631.059623	1.059838
	631.257011	1.060401
	631.454385	1.058705
	631.651746	1.057447
	631.849092	1.055561
	632.046424	1.054795
	632.243742	1.052945
	632.441047	1.052314
	632.638337	1.051278
	632.835613	1.048800
	633.032876	1.045815
	633.230124	1.045483
	633.427358	1.044358
	633.624579	1.042734
	633.821785	1.041943
	634.018978	1.042218
	634.216156	1.041541
	634.413321	1.041299
	634.610471	1.042086
	634.807608	1.041621
	635.004730	1.041380
	635.201839	1.039730
	635.398933	1.040129
	635.596014	1.039097
	635.793081	1.037968
	635.990133	1.037172
	636.187172	1.036312
	636.384196	1.034938
	636.581207	1.035136
	636.778204	1.035481
	636.975186	1.035730
	637.172155	1.035162
	637.369110	1.036167
	637.566050	1.035990
	637.762977	1.035070
	637.959890	1.033160
	638.156788	1.033086
	638.353673	1.032215
	638.550544	1.032685
	638.747400	1.033133
	638.944243	1.032879
	639.141072	1.034091
	639.337886	1.034737
	639.534687	1.036946
	639.731474	1.037719
	639.928246	1.039157
	640.125005	1.041980
	640.321750	1.041576
	640.518480	1.041768
	640.715197	1.042331
	640.911899	1.043713
	641.108588	1.046044
	641.305263	1.047082
	641.501923	1.048043
	641.698570	1.049587
	641.895202	1.050177
	642.091821	1.051353
	642.288426	1.052119
	642.485016	1.053089
	642.681593	1.053380
	642.878155	1.054933
	643.074704	1.054786
	643.271238	1.054910
	643.467759	1.055600
	643.664265	1.057738
	643.860757	1.058813
	644.057236	1.059701
	644.253700	1.060624
	644.450151	1.061134
	644.646587	1.062355
	644.843009	1.062980
	645.039418	1.064646
	645.235812	1.066390
	645.432192	1.067944
	645.628558	1.068871
	645.824911	1.071791
	646.021249	1.072908
	646.217573	1.073303
	646.413883	1.073985
	646.610179	1.073644
	646.806461	1.074460
	647.002729	1.074573
	647.198983	1.075057
	647.395223	1.074948
	647.591449	1.074727
	647.787661	1.075108
	647.983859	1.074009
	648.180043	1.073447
	648.376212	1.073988
	648.572368	1.075001
	648.768510	1.075088
	648.964638	1.074519
	649.160751	1.073269
	649.356851	1.072357
	649.552937	1.071526
	649.749008	1.071208
	649.945066	1.072413
	650.141109	1.070964
	650.337138	1.071073
	650.533154	1.071757
	650.729155	1.071003
	650.925142	1.071112
	651.121116	1.070618
	651.317075	1.070951
	651.513020	1.069628
	651.708951	1.070042
	651.904868	1.070133
	652.100771	1.068584
	652.296660	1.069890
	652.492535	1.071149
	652.688396	1.071344
	652.884242	1.070685
	653.080075	1.070642
	653.275894	1.070775
	653.471699	1.071465
	653.667489	1.070678
	653.863266	1.071598
	654.059028	1.069896
	654.254776	1.070548
	654.450511	1.070438
	654.646231	1.071297
	654.841937	1.072045
	655.037629	1.072301
	655.233308	1.073040
	655.428972	1.074184
	655.624622	1.074413
	655.820258	1.076462
	656.015879	1.078060
	656.211487	1.078840
	656.407081	1.080624
	656.602661	1.079284
	656.798226	1.081282
	656.993778	1.081939
	657.189315	1.082908
	657.384839	1.084153
	657.580348	1.084349
	657.775843	1.082290
	657.971324	1.080901
	658.166791	1.081168
	658.362244	1.081919
	658.557683	1.081505
	658.753108	1.082325
	658.948519	1.083961
	659.143916	1.084222
	659.339298	1.083813
	659.534667	1.084471
	659.730022	1.084608
	659.925362	1.085568
	660.120688	1.085229
	660.316001	1.086457
	660.511299	1.086739
	660.706583	1.086394
	660.901853	1.086219
	661.097109	1.087366
	661.292351	1.086670
	661.487578	1.085746
	661.682792	1.086318
	661.877992	1.084640
	662.073177	1.085699
	662.268349	1.086490
	662.463506	1.087228
	662.658649	1.086948
	662.853779	1.087764
	663.048894	1.087748
	663.243995	1.087703
	663.439081	1.087130
	663.634154	1.087343
	663.829213	1.086928
	664.024258	1.087365
	664.219288	1.087251
	664.414305	1.085324
	664.609307	1.084757
	664.804295	1.085466
	664.999269	1.085798
	665.194229	1.086472
	665.389175	1.085490
	665.584107	1.086365
	665.779025	1.086597
	665.973928	1.087997
	666.168818	1.087896
	666.363693	1.087460
	666.558555	1.088118
	666.753402	1.087421
	666.948235	1.088068
	667.143054	1.088119
	667.337859	1.088392
	667.532650	1.089170
	667.727427	1.088850
	667.922189	1.087884
	668.116938	1.088306
	668.311672	1.086341
	668.506392	1.087259
	668.701098	1.086008
	668.895790	1.085672
	669.090468	1.086014
	669.285132	1.084148
	669.479782	1.085480
	669.674417	1.086702
	669.869039	1.088199
	670.063646	1.088029
	670.258239	1.088950
	670.452819	1.089633
	670.647384	1.090113
	670.841934	1.088666
	671.036471	1.089412
	671.230994	1.089757
	671.425502	1.089374
	671.619997	1.089249
	671.814477	1.089418
	672.008943	1.089361
	672.203395	1.088251
	672.397833	1.087636
	672.592257	1.087105
	672.786667	1.088127
	672.981062	1.088854
	673.175444	1.089315
	673.369811	1.089432
	673.564164	1.089551
	673.758503	1.091783
	673.952828	1.091465
	674.147139	1.091419
	674.341435	1.089802
	674.535718	1.090867
	674.729986	1.090493
	674.924240	1.090595
	675.118480	1.088618
	675.312706	1.087780
	675.506918	1.087306
	675.701116	1.088148
	675.895299	1.088149
	676.089469	1.086949
	676.283624	1.087034
	676.477765	1.086469
	676.671892	1.086465
	676.866005	1.086260
	677.060103	1.086609
	677.254188	1.087359
	677.448258	1.087238
	677.642315	1.086740
	677.836357	1.085624
	678.030385	1.085401
	678.224398	1.085699
	678.418398	1.084403
	678.612384	1.084588
	678.806355	1.083545
	679.000312	1.083476
	679.194255	1.083527
	679.388184	1.082788
	679.582099	1.082378
	679.776000	1.081587
	679.969886	1.079992
	680.163758	1.080837
	680.357617	1.079843
	680.551461	1.079961
	680.745290	1.080058
	680.939106	1.079776
	681.132908	1.081268
	681.326695	1.080573
	681.520468	1.080980
	681.714227	1.080752
	681.907972	1.079490
	682.101703	1.077810
	682.295419	1.079444
	682.489122	1.078815
	682.682810	1.077911
	682.876484	1.077481
	683.070144	1.077707
	683.263790	1.075865
	683.457421	1.075417
	683.651039	1.074302
	683.844642	1.073922
	684.038231	1.075598
	684.231806	1.074642
	684.425367	1.074992
	684.618913	1.073958
	684.812446	1.072600
	685.005964	1.071011
	685.199468	1.072506
	685.392958	1.072589
	685.586433	1.071688
	685.779895	1.070793
	685.973342	1.071263
	686.166775	1.071454
	686.360194	1.069429
	686.553599	1.068027
	686.746990	1.067269
	686.940366	1.067843
	687.133729	1.068066
	687.327077	1.068226
	687.520411	1.066483
	687.713730	1.065483
	687.907036	1.065629
	688.100327	1.065544
	688.293604	1.065969
	688.486867	1.065866
	688.680116	1.066073
	688.873351	1.065214
	689.066571	1.065496
	689.259777	1.064195
	689.452970	1.063691
	689.646147	1.065153
	689.839311	1.065424
	690.032461	1.065376
	690.225596	1.065563
	690.418717	1.064717
	690.611824	1.065039
	690.804917	1.064924
	690.997995	1.064346
	691.191059	1.063908
	691.384110	1.065554
	691.577145	1.065513
	691.770167	1.066136
	691.963175	1.066232
	692.156168	1.066914
	692.349147	1.066897
	692.542112	1.068644
	692.735063	1.067888
	692.927999	1.069219
	693.120922	1.069779
	693.313830	1.068891
	693.506724	1.068704
	693.699603	1.069435
	693.892469	1.070172
	694.085320	1.068040
	694.278157	1.067475
	694.470980	1.068286
	694.663789	1.068594
	694.856583	1.067201
	695.049364	1.068670
	695.242130	1.069084
	695.434881	1.068460
	695.627619	1.067712
	695.820342	1.067395
	696.013052	1.067330
	696.205747	1.067042
	696.398427	1.066365
	696.591094	1.065840
	696.783746	1.067503
	696.976384	1.068336
	697.169008	1.068455
	697.361618	1.067451
	697.554213	1.067307
	697.746795	1.066969
	697.939362	1.064681
	698.131914	1.064611
	698.324453	1.065231
	698.516977	1.063573
	698.709487	1.062831
	698.901983	1.061957
	699.094465	1.060709
	699.286932	1.060016
	699.479386	1.059747
	699.671825	1.059030
	699.864249	1.059315
	700.056660	1.059336
	700.249056	1.059484
	700.441438	1.059030
	700.633806	1.058401
	700.826160	1.058107
	701.018499	1.059637
	701.210824	1.058549
	701.403135	1.057483
	701.595432	1.056312
	701.787714	1.054963
	701.979982	1.054291
	702.172236	1.053716
	702.364476	1.054431
	702.556702	1.054321
	702.748913	1.054358
	702.941110	1.055292
	703.133293	1.054647
	703.325461	1.055284
	703.517615	1.055310
	703.709755	1.056392
	703.901881	1.055810
	704.093993	1.055955
	704.286090	1.055240
	704.478173	1.055012
	704.670242	1.054652
	704.862296	1.053906
	705.054337	1.054130
	705.246363	1.053299
	705.438375	1.052981
	705.630372	1.053652
	705.822356	1.052665
	706.014325	1.052400
	706.206279	1.049970
	706.398220	1.049579
	706.590146	1.050120
	706.782058	1.047942
	706.973956	1.045415
	707.165840	1.043822
	707.357709	1.043366
	707.549564	1.042345
	707.741405	1.042054
	707.933231	1.039948
	708.125043	1.039428
	708.316841	1.039305
	708.508625	1.039087
	708.700395	1.036975
	708.892150	1.034198
	709.083891	1.034168
	709.275617	1.033732
	709.467330	1.032050
	709.659028	1.032093
	709.850712	1.030723
	710.042381	1.029459
	710.234037	1.029559
	710.425678	1.028262
	710.617305	1.027696
	710.808917	1.026594
	711.000515	1.026667
	711.192099	1.025425
	711.383669	1.024398
	711.575225	1.024055
	711.766766	1.022758
	711.958293	1.022281
	712.149805	1.022035
	712.341304	1.023657
	712.532788	1.023137
	712.724258	1.021000
	712.915713	1.021230
	713.107154	1.020261
	713.298581	1.019703
	713.489994	1.020729
	713.681392	1.020651
	713.872776	1.020241
	714.064146	1.020406
	714.255502	1.020367
	714.446843	1.021803
	714.638170	1.021750
	714.829483	1.021399
	715.020781	1.021531
	715.212065	1.021808
	715.403335	1.019800
	715.594591	1.019745
	715.785832	1.019371
	715.977059	1.019082
	716.168272	1.019471
	716.359470	1.017872
	716.550654	1.018663
	716.741824	1.019091
	716.932979	1.018637
	717.124121	1.018280
	717.315247	1.016916
	717.506360	1.017182
	717.697458	1.016412
	717.888542	1.017276
	718.079612	1.016260
	718.270668	1.013530
	718.461709	1.013234
	718.652736	1.012949
	718.843748	1.013081
	719.034746	1.013268
	719.225730	1.012701
	719.416700	1.010682
	719.607655	1.011942
	719.798596	1.012671
	719.989523	1.012873
	720.180435	1.011995
	720.371333	1.012348
	720.562217	1.012632
	720.753087	1.012003
	720.943942	1.013042
	721.134783	1.012446
	721.325609	1.011943
	721.516422	1.012421
	721.707219	1.011882
	721.898003	1.011808
	722.088772	1.010837
	722.279527	1.011863
	722.470268	1.012410
	722.660994	1.011866
	722.851707	1.012178
	723.042404	1.013360
	723.233088	1.012226
	723.423757	1.014343
	723.614412	1.015682
	723.805052	1.016473
	723.995678	1.013837
	724.186290	1.012488
	724.376887	1.013031
	724.567471	1.013653
	724.758039	1.014189
	724.948594	1.014614
	725.139134	1.014717
	725.329660	1.014625
	725.520172	1.015845
	725.710669	1.014804
	725.901152	1.015327
	726.091620	1.014621
	726.282075	1.014691
	726.472514	1.014598
	726.662940	1.014707
	726.853351	1.015140
	727.043748	1.015201
	727.234131	1.016075
	727.424499	1.016229
	727.614853	1.016780
	727.805193	1.016982
	727.995518	1.017660
	728.185829	1.017507
	728.376125	1.017748
	728.566408	1.018401
	728.756675	1.018983
	728.946929	1.019841
	729.137168	1.020112
	729.327393	1.020117
	729.517604	1.021010
	729.707800	1.019859
	729.897982	1.020574
	730.088149	1.022014
	730.278302	1.022791
	730.468441	1.024564
	730.658566	1.023593
	730.848676	1.024193
	731.038771	1.025904
	731.228853	1.026568
	731.418920	1.027674
	731.608973	1.028349
	731.799011	1.029565
	731.989035	1.029426
	732.179045	1.032280
	732.369040	1.034465
	732.559021	1.034136
	732.748988	1.036009
	732.938940	1.036967
	733.128878	1.040521
	733.318801	1.041689
	733.508711	1.042559
	733.698605	1.044176
	733.888486	1.044018
	734.078352	1.043761
	734.268204	1.044695
	734.458041	1.044656
	734.647864	1.044426
	734.837673	1.045799
	735.027467	1.045552
	735.217247	1.045252
	735.407013	1.044860
	735.596764	1.045460
	735.786501	1.045047
	735.976223	1.045897
	736.165932	1.045411
	736.355625	1.044308
	736.545305	1.044083
	736.734970	1.043147
	736.924620	1.043585
	737.114257	1.042846
	737.303879	1.043042
	737.493486	1.044109
	737.683079	1.043949
	737.872658	1.043119
	738.062222	1.042636
	738.251772	1.042527
	738.441308	1.041225
	738.630829	1.040791
	738.820336	1.041200
	739.009829	1.040378
	739.199307	1.040119
	739.388771	1.041043
	739.578220	1.041637
	739.767655	1.041587
	739.957076	1.041761
	740.146482	1.041748
	740.335874	1.039747
	740.525251	1.040755
	740.714615	1.041382
	740.903963	1.040466
	741.093298	1.038998
	741.282618	1.039011
	741.471923	1.039539
	741.661214	1.037666
	741.850491	1.037361
	742.039753	1.034754
	742.229001	1.035811
	742.418235	1.035796
	742.607454	1.033763
	742.796659	1.033362
	742.985849	1.031760
	743.175025	1.031189
	743.364187	1.030591
	743.553334	1.030889
	743.742467	1.029501
	743.931586	1.028004
	744.120690	1.026960
	744.309779	1.025549
	744.498855	1.024231
	744.687916	1.020472
	744.876962	1.018561
	745.065994	1.015833
	745.255012	1.014781
	745.444015	1.014490
	745.633004	1.013056
	745.821978	1.010941
	746.010938	1.009479
	746.199884	1.007769
	746.388815	1.006528
	746.577732	1.004522
	746.766634	1.002694
	746.955522	0.999609
	747.144396	0.998542
	747.333255	0.999982
	747.522100	0.997578
	747.710930	0.997088
	747.899746	0.996227
	748.088548	0.994708
	748.277335	0.992790
	748.466108	0.990851
	748.654866	0.990746
	748.843610	0.990016
	749.032339	0.988136
	749.221054	0.985390
	749.409755	0.984617
	749.598441	0.984037
	749.787113	0.983655
	749.975770	0.982604
	750.164413	0.983159
	750.353042	0.981615
[truncated: 1,648 more rows]
