# Supplementary material for: Metasurface analogues of molecular diastereomers from hierarchical multiscale chiral interactions with biomolecules
Source: Nat Commun. 2026 Apr 22;17:5541. doi: 10.1038/s41467-026-72200-6 (PMC13287669; doi:10.1038/s41467-026-72200-6)
Supplement: Supplementary file 3 — Supplementary Data 1 (Raw data) [file 41467_2026_72200_MOESM3_ESM.zip › Raw_Data/Reflectivity/Antistrept_strept_sequence/Strept_Incubating/Ref_ARRAY3_LH_90_5.txt]

	345.453658	1.001050
	345.669646	1.000146
	345.885622	0.999169
	346.101585	0.998113
	346.317535	0.996969
	346.533471	0.995731
	346.749395	0.994390
	346.965306	0.992940
	347.181204	0.991374
	347.397089	0.989689
	347.612961	0.987885
	347.828820	0.985971
	348.044666	0.983962
	348.260499	0.981890
	348.476319	0.979804
	348.692126	0.977780
	348.907920	0.975920
	349.123701	0.974357
	349.339469	0.973245
	349.555224	0.972747
	349.770966	0.973004
	349.986695	0.974102
	350.202412	0.976043
	350.418115	0.978731
	350.633805	0.981988
	350.849482	0.985585
	351.065147	0.989287
	351.280798	0.992896
	351.496436	0.996262
	351.712062	0.999294
	351.927674	1.001949
	352.143273	1.002617
	352.358860	1.002415
	352.574433	1.004290
	352.789993	1.005898
	353.005541	1.006664
	353.221075	1.007339
	353.436597	1.006978
	353.652105	1.007399
	353.867600	1.007023
	354.083083	1.006541
	354.298552	1.005367
	354.514009	1.004872
	354.729452	1.005237
	354.944883	1.004361
	355.160300	1.004562
	355.375705	1.005676
	355.591096	1.002973
	355.806474	1.003427
	356.021840	1.001153
	356.237192	0.999615
	356.452532	0.997884
	356.667858	0.996754
	356.883172	0.998684
	357.098472	0.997311
	357.313760	0.995288
	357.529034	0.995714
	357.744295	0.996127
	357.959544	0.995789
	358.174779	0.996638
	358.390002	0.995923
	358.605211	0.998378
	358.820407	0.998930
	359.035591	0.997713
	359.250761	0.997303
	359.465919	0.996552
	359.681063	0.996161
	359.896194	0.996421
	360.111313	0.998678
	360.326418	0.999608
	360.541510	0.999931
	360.756589	1.000717
	360.971656	1.000523
	361.186709	1.001165
	361.401749	1.001518
	361.616776	1.002435
	361.831790	1.002596
	362.046792	1.001636
	362.261780	1.001425
	362.476755	1.002441
	362.691717	1.002075
	362.906666	1.003114
	363.121602	1.004136
	363.336525	1.006186
	363.551435	1.005601
	363.766332	1.004979
	363.981216	1.004273
	364.196087	1.003892
	364.410945	1.002834
	364.625790	1.003059
	364.840621	1.001893
	365.055440	1.001478
	365.270246	1.001951
	365.485039	1.001826
	365.699818	0.998432
	365.914585	0.996818
	366.129339	0.998005
	366.344079	0.996800
	366.558807	0.995496
	366.773521	0.996875
	366.988223	0.996536
	367.202911	0.997264
	367.417587	0.998369
	367.632249	0.997547
	367.846898	0.996681
	368.061535	0.995739
	368.276158	0.994783
	368.490768	0.993672
	368.705365	0.995577
	368.919949	0.995710
	369.134521	0.998282
	369.349079	0.998537
	369.563624	0.998959
	369.778155	1.002066
	369.992674	1.000798
	370.207180	0.999760
	370.421673	1.000618
	370.636153	0.999872
	370.850619	1.000284
	371.065073	1.002035
	371.279514	1.003247
	371.493941	1.003410
	371.708356	1.001927
	371.922757	1.002184
	372.137145	1.003780
	372.351521	1.007288
	372.565883	1.006119
	372.780232	1.006199
	372.994568	1.008042
	373.208891	1.006230
	373.423201	1.005203
	373.637498	1.005533
	373.851782	1.005884
	374.066053	1.005524
	374.280311	1.006487
	374.494556	1.005942
	374.708787	1.006112
	374.923006	1.006117
	375.137211	1.005179
	375.351404	1.005956
	375.565583	1.006642
	375.779750	1.006548
	375.993903	1.007552
	376.208043	1.006059
	376.422170	1.004117
	376.636284	1.005272
	376.850385	1.005970
	377.064473	1.005706
	377.278548	1.006904
	377.492610	1.007769
	377.706658	1.006415
	377.920694	1.005486
	378.134717	1.007500
	378.348726	1.006618
	378.562722	1.006142
	378.776706	1.007055
	378.990676	1.007206
	379.204633	1.004842
	379.418577	1.005337
	379.632508	1.006758
	379.846426	1.005734
	380.060331	1.005159
	380.274223	1.005250
	380.488101	1.005646
	380.701967	1.005632
	380.915819	1.006250
	381.129659	1.005635
	381.343485	1.005919
	381.557298	1.006378
	381.771098	1.006311
	381.984886	1.007607
	382.198659	1.005691
	382.412420	1.005574
	382.626168	1.008752
	382.839903	1.007455
	383.053624	1.005482
	383.267333	1.007822
	383.481028	1.008085
	383.694711	1.007680
	383.908380	1.007284
	384.122036	1.007484
	384.335679	1.006172
	384.549309	1.002815
	384.762926	1.003388
	384.976530	1.002576
	385.190120	1.001329
	385.403698	0.998360
	385.617262	0.999931
	385.830814	0.998265
	386.044352	0.997151
	386.257877	0.997739
	386.471389	0.999461
	386.684888	0.998120
	386.898374	0.996439
	387.111847	0.997866
	387.325306	0.995400
	387.538753	0.997345
	387.752186	0.995490
	387.965606	0.995027
	388.179014	0.994630
	388.392408	0.993297
	388.605789	0.993886
	388.819156	0.993992
	389.032511	0.993043
	389.245853	0.993084
	389.459181	0.993151
	389.672497	0.993295
	389.885799	0.992111
	390.099088	0.995867
	390.312364	0.994952
	390.525627	0.994442
	390.738877	0.993591
	390.952114	0.996448
	391.165337	0.993803
	391.378548	0.994187
	391.591745	0.992077
	391.804929	0.992077
	392.018100	0.993597
	392.231258	0.994429
	392.444403	0.994115
	392.657535	0.993486
	392.870653	0.995321
	393.083759	0.995857
	393.296851	0.995500
	393.509930	0.996322
	393.722996	0.998726
	393.936049	0.998956
	394.149089	1.002247
	394.362116	1.002314
	394.575129	1.001824
	394.788130	1.000935
	395.001117	0.999117
	395.214091	0.998906
	395.427052	0.998240
	395.640000	0.996342
	395.852935	0.995864
	396.065857	0.997917
	396.278765	0.997022
	396.491660	0.996530
	396.704543	0.997242
	396.917412	0.995839
	397.130268	0.995507
	397.343110	0.995156
	397.555940	0.998159
	397.768757	0.995568
	397.981560	0.995168
	398.194350	0.995168
	398.407127	0.994652
	398.619891	0.996130
	398.832642	0.996257
	399.045380	0.997854
	399.258104	0.997265
	399.470815	0.995146
	399.683514	0.995176
	399.896199	0.994960
	400.108870	0.993296
	400.321529	0.994345
	400.534175	0.993753
	400.746807	0.993885
	400.959427	0.991586
	401.172033	0.993201
	401.384626	0.992961
	401.597205	0.990386
	401.809772	0.991376
	402.022326	0.991685
	402.234866	0.992051
	402.447393	0.994009
	402.659907	0.995154
	402.872408	0.994999
	403.084896	0.992713
	403.297370	0.992211
	403.509832	0.991416
	403.722280	0.991379
	403.934715	0.989788
	404.147137	0.989283
	404.359546	0.988888
	404.571941	0.992554
	404.784323	0.993822
	404.996693	0.995424
	405.209049	0.995313
	405.421392	0.995964
	405.633721	0.997977
	405.846038	0.998011
	406.058341	0.999645
	406.270632	1.000534
	406.482909	0.999178
	406.695172	0.996974
	406.907423	0.996526
	407.119661	0.995336
	407.331885	0.995992
	407.544096	0.996084
	407.756294	0.996660
	407.968479	0.997726
	408.180651	0.999271
	408.392809	1.000553
	408.604954	1.003370
	408.817086	1.004181
	409.029205	1.006040
	409.241311	1.007020
	409.453404	1.006660
	409.665483	1.006833
	409.877549	1.007477
	410.089602	1.007680
	410.301642	1.007616
	410.513669	1.005657
	410.725682	1.007450
	410.937682	1.007213
	411.149669	1.008234
	411.361643	1.009626
	411.573604	1.006638
	411.785551	1.008197
	411.997486	1.006652
	412.209407	1.006435
	412.421315	1.006624
	412.633210	1.006966
	412.845091	1.006112
	413.056959	1.005804
	413.268815	1.006232
	413.480657	1.005749
	413.692485	1.005003
	413.904301	1.004742
	414.116103	1.002546
	414.327892	1.002763
	414.539668	1.004059
	414.751431	1.001269
	414.963181	1.002279
	415.174917	1.002372
	415.386640	1.000380
	415.598350	0.997744
	415.810047	0.997586
	416.021730	0.996904
	416.233401	0.995698
	416.445058	0.995452
	416.656702	0.995327
	416.868332	0.994125
	417.079950	0.994270
	417.291554	0.995187
	417.503145	0.994424
	417.714723	0.992788
	417.926288	0.991884
	418.137839	0.992948
	418.349377	0.993309
	418.560903	0.991348
	418.772414	0.989867
	418.983913	0.987454
	419.195398	0.987551
	419.406870	0.986945
	419.618329	0.987503
	419.829775	0.987389
	420.041208	0.986126
	420.252627	0.985234
	420.464033	0.984643
	420.675426	0.983777
	420.886805	0.983199
	421.098172	0.984559
	421.309525	0.986041
	421.520865	0.984741
	421.732192	0.985324
	421.943505	0.983741
	422.154805	0.983419
	422.366092	0.984764
	422.577366	0.985411
	422.788627	0.986471
	422.999874	0.987168
	423.211108	0.987403
	423.422329	0.987703
	423.633537	0.986942
	423.844731	0.988513
	424.055913	0.987066
	424.267081	0.986665
	424.478235	0.989546
	424.689377	0.989194
	424.900505	0.989691
	425.111620	0.990517
	425.322722	0.989589
	425.533811	0.990226
	425.744886	0.991143
	425.955948	0.991764
	426.166997	0.990451
	426.378032	0.989400
	426.589055	0.990489
	426.800064	0.992240
	427.011060	0.992437
	427.222042	0.992063
	427.433012	0.992767
	427.643968	0.994571
	427.854911	0.992913
	428.065840	0.993787
	428.276757	0.994509
	428.487660	0.995931
	428.698550	0.995555
	428.909427	0.994883
	429.120290	0.995175
	429.331140	0.995924
	429.541977	0.996373
	429.752801	0.997864
	429.963611	0.998722
	430.174408	0.999366
	430.385192	0.999778
	430.595963	1.001249
	430.806720	1.001192
	431.017464	1.000113
	431.228195	0.999394
	431.438913	0.999410
	431.649617	0.998581
	431.860308	1.000665
	432.070986	0.999203
	432.281650	1.000155
	432.492302	0.999871
	432.702940	1.001315
	432.913565	1.001886
	433.124176	1.003324
	433.334774	1.005296
	433.545359	1.007200
	433.755931	1.007208
	433.966489	1.005197
	434.177035	1.005812
	434.387567	1.006407
	434.598085	1.005472
	434.808591	1.005686
	435.019083	1.005548
	435.229562	1.004909
	435.440027	1.002189
	435.650479	1.001006
	435.860918	0.999633
	436.071344	0.998354
	436.281757	0.999082
	436.492156	0.998362
	436.702542	0.997731
	436.912914	0.998120
	437.123274	0.998257
	437.333620	0.996610
	437.543953	0.996535
	437.754272	0.994877
	437.964578	0.994172
	438.174871	0.993770
	438.385151	0.991884
	438.595417	0.991889
	438.805670	0.989419
	439.015910	0.989814
	439.226137	0.989833
	439.436350	0.987975
	439.646550	0.987956
	439.856737	0.989072
	440.066910	0.989312
	440.277070	0.989231
	440.487217	0.989892
	440.697351	0.991172
	440.907471	0.989545
	441.117578	0.988570
	441.327671	0.986794
	441.537752	0.986630
	441.747819	0.986456
	441.957873	0.987393
	442.167913	0.986960
	442.377940	0.988446
	442.587954	0.988643
	442.797955	0.989163
	443.007942	0.989673
	443.217916	0.991068
	443.427877	0.991179
	443.637824	0.992010
	443.847758	0.993557
	444.057679	0.992303
	444.267586	0.992148
	444.477481	0.992601
	444.687361	0.993866
	444.897229	0.994450
	445.107083	0.994926
	445.316924	0.995583
	445.526752	0.994597
	445.736566	0.995280
	445.946367	0.994633
	446.156155	0.991610
	446.365929	0.990873
	446.575690	0.989863
	446.785438	0.990263
	446.995173	0.988763
	447.204894	0.988918
	447.414602	0.988272
	447.624296	0.988687
	447.833977	0.987303
	448.043645	0.987039
	448.253300	0.987931
	448.462941	0.988378
	448.672569	0.987161
	448.882184	0.987609
	449.091785	0.985261
	449.301373	0.986650
	449.510948	0.985522
	449.720509	0.986183
	449.930057	0.985431
	450.139592	0.985101
	450.349113	0.985054
	450.558621	0.986303
	450.768116	0.985056
	450.977597	0.985493
	451.187066	0.985307
	451.396520	0.984103
	451.605962	0.986523
	451.815390	0.987650
	452.024805	0.987484
	452.234206	0.987872
	452.443594	0.988278
	452.652969	0.988613
	452.862330	0.988707
	453.071678	0.989384
	453.281013	0.987148
	453.490335	0.985942
	453.699643	0.986533
	453.908938	0.987955
	454.118219	0.987641
	454.327487	0.990135
	454.536742	0.989914
	454.745983	0.991130
	454.955211	0.993379
	455.164426	0.991895
	455.373627	0.992435
	455.582815	0.994207
	455.791990	0.995130
	456.001152	0.993201
	456.210300	0.993793
	456.419434	0.992225
	456.628556	0.991708
	456.837664	0.991546
	457.046758	0.993233
	457.255839	0.994388
	457.464907	0.992633
	457.673962	0.992769
	457.883003	0.991625
	458.092031	0.992161
	458.301046	0.992725
	458.510047	0.992539
	458.719035	0.991702
	458.928009	0.991130
	459.136970	0.991434
	459.345918	0.993532
	459.554852	0.992788
	459.763774	0.992131
	459.972681	0.991932
	460.181576	0.992976
	460.390457	0.992198
	460.599324	0.992983
	460.808178	0.992021
	461.017019	0.992563
	461.225847	0.992097
	461.434661	0.992238
	461.643462	0.991295
	461.852249	0.991750
	462.061023	0.990321
	462.269784	0.990566
	462.478531	0.990562
	462.687265	0.991481
	462.895986	0.992674
	463.104693	0.992679
	463.313387	0.992824
	463.522068	0.992629
	463.730735	0.992847
	463.939389	0.992366
	464.148029	0.991912
	464.356656	0.991170
	464.565270	0.992285
	464.773870	0.991820
	464.982457	0.991823
	465.191030	0.991468
	465.399591	0.989905
	465.608137	0.988897
	465.816671	0.987404
	466.025191	0.989543
	466.233697	0.988509
	466.442191	0.988864
	466.650671	0.988049
	466.859137	0.988762
	467.067590	0.987050
	467.276030	0.987869
	467.484456	0.986632
	467.692869	0.984438
	467.901269	0.984929
	468.109655	0.985758
	468.318028	0.985047
	468.526387	0.983528
	468.734733	0.986214
	468.943066	0.986863
	469.151385	0.989326
	469.359691	0.988023
	469.567984	0.989466
	469.776263	0.987934
	469.984528	0.987320
	470.192781	0.988361
	470.401020	0.988650
	470.609245	0.989815
	470.817457	0.989635
	471.025656	0.990660
	471.233841	0.990760
	471.442013	0.989831
	471.650172	0.990688
	471.858317	0.990379
	472.066448	0.988462
	472.274567	0.988410
	472.482672	0.988707
	472.690763	0.988338
	472.898841	0.988092
	473.106906	0.988161
	473.314957	0.987994
	473.522995	0.987214
	473.731020	0.987341
	473.939031	0.988880
	474.147029	0.989417
	474.355013	0.990009
	474.562984	0.990882
	474.770941	0.991526
	474.978885	0.990302
	475.186816	0.989864
	475.394733	0.990007
	475.602637	0.988463
	475.810527	0.988644
	476.018404	0.987178
	476.226268	0.986577
	476.434118	0.986772
	476.641955	0.986790
	476.849778	0.988070
	477.057588	0.987780
	477.265385	0.985700
	477.473168	0.984593
	477.680937	0.984353
	477.888694	0.983554
	478.096436	0.983588
	478.304166	0.984145
	478.511882	0.983394
	478.719584	0.981797
	478.927274	0.982423
	479.134949	0.981663
	479.342612	0.981365
	479.550260	0.980725
	479.757896	0.981210
	479.965518	0.981603
	480.173126	0.981945
	480.380722	0.983403
	480.588303	0.983998
	480.795872	0.983543
	481.003426	0.983696
	481.210968	0.982884
	481.418496	0.980880
	481.626010	0.979493
	481.833511	0.977055
	482.040999	0.977182
	482.248473	0.976674
	482.455934	0.978404
	482.663382	0.977881
	482.870816	0.977218
	483.078236	0.976971
	483.285643	0.976147
	483.493037	0.974926
	483.700417	0.973102
	483.907784	0.971037
	484.115137	0.969916
	484.322477	0.970142
	484.529803	0.970459
	484.737116	0.969653
	484.944416	0.970409
	485.151702	0.971097
	485.358975	0.970801
	485.566234	0.970276
	485.773479	0.971414
	485.980712	0.971682
	486.187931	0.972465
	486.395136	0.971484
	486.602328	0.968932
	486.809506	0.967857
	487.016671	0.966301
	487.223823	0.966663
	487.430961	0.966057
	487.638086	0.966692
	487.845197	0.966065
	488.052295	0.965530
	488.259379	0.964974
	488.466450	0.965484
	488.673507	0.966201
	488.880551	0.965561
	489.087582	0.964683
	489.294599	0.964712
	489.501602	0.964531
	489.708592	0.964318
	489.915569	0.964127
	490.122532	0.963891
	490.329482	0.965022
	490.536418	0.966032
	490.743341	0.967125
	490.950250	0.967579
	491.157146	0.968769
	491.364029	0.969299
	491.570897	0.968567
	491.777753	0.969400
	491.984595	0.969762
	492.191423	0.971519
	492.398238	0.972473
	492.605040	0.973183
	492.811828	0.972336
	493.018603	0.971465
	493.225364	0.971703
	493.432111	0.970873
	493.638846	0.971616
	493.845566	0.972774
	494.052274	0.973113
	494.258967	0.972837
	494.465648	0.973711
	494.672314	0.973754
	494.878968	0.974203
	495.085608	0.972512
	495.292234	0.972476
	495.498847	0.970668
	495.705446	0.970144
	495.912032	0.970092
	496.118605	0.970932
	496.325164	0.970582
	496.531709	0.970830
	496.738241	0.970316
	496.944759	0.970884
	497.151264	0.968879
	497.357756	0.967739
	497.564234	0.966949
	497.770698	0.965590
	497.977149	0.966231
	498.183587	0.967318
	498.390011	0.966032
	498.596422	0.964701
	498.802819	0.963665
	499.009202	0.963741
	499.215572	0.964394
	499.421929	0.965014
	499.628272	0.965869
	499.834602	0.965156
	500.040918	0.965329
	500.247220	0.964818
	500.453509	0.965731
	500.659785	0.966024
	500.866047	0.967261
	501.072296	0.966802
	501.278531	0.966623
	501.484752	0.967847
	501.690960	0.968209
	501.897155	0.969767
	502.103336	0.969889
	502.309504	0.970349
	502.515658	0.973162
	502.721798	0.975939
	502.927925	0.976615
	503.134039	0.977732
	503.340139	0.977101
	503.546225	0.977904
	503.752298	0.978851
	503.958358	0.979455
	504.164404	0.980447
	504.370436	0.981427
	504.576455	0.982367
	504.782461	0.981857
	504.988453	0.981714
	505.194431	0.981915
	505.400396	0.982991
	505.606347	0.982364
	505.812285	0.980781
	506.018209	0.981706
	506.224120	0.980121
	506.430017	0.979818
	506.635901	0.979089
	506.841771	0.980428
	507.047628	0.979883
	507.253471	0.979302
	507.459301	0.977522
	507.665117	0.976846
	507.870920	0.976746
	508.076709	0.976599
	508.282484	0.976127
	508.488247	0.975868
	508.693995	0.974988
	508.899730	0.973434
	509.105451	0.971819
	509.311159	0.971952
	509.516854	0.970292
	509.722535	0.968858
	509.928202	0.969867
	510.133856	0.969586
	510.339496	0.970289
	510.545123	0.970524
	510.750736	0.968532
	510.956336	0.967751
	511.161922	0.968629
	511.367494	0.968050
	511.573053	0.968818
	511.778599	0.969353
	511.984131	0.969435
	512.189649	0.968810
	512.395154	0.969100
	512.600645	0.968862
	512.806123	0.969397
	513.011587	0.968782
	513.217038	0.969539
	513.422475	0.969818
	513.627899	0.970045
	513.833309	0.970034
	514.038705	0.971790
	514.244088	0.972174
	514.449458	0.972044
	514.654814	0.972120
	514.860156	0.973205
	515.065485	0.972504
	515.270800	0.972654
	515.476102	0.972709
	515.681390	0.972228
	515.886664	0.973322
	516.091925	0.971959
	516.297173	0.970618
	516.502407	0.971145
	516.707627	0.971195
	516.912834	0.972095
	517.118027	0.970703
	517.323207	0.971037
	517.528373	0.969867
	517.733525	0.966881
	517.938664	0.966086
	518.143790	0.965878
	518.348901	0.967267
	518.554000	0.965676
	518.759084	0.966141
	518.964156	0.965703
	519.169213	0.966231
	519.374257	0.964793
	519.579288	0.964832
	519.784305	0.963600
	519.989308	0.962481
	520.194298	0.961424
	520.399274	0.961723
	520.604236	0.961399
	520.809185	0.960026
	521.014121	0.959449
	521.219043	0.957977
	521.423951	0.958592
	521.628846	0.958776
	521.833727	0.957932
	522.038595	0.957386
	522.243449	0.958173
	522.448289	0.957458
	522.653116	0.957956
	522.857929	0.957227
	523.062729	0.956396
	523.267515	0.957917
	523.472287	0.958098
	523.677046	0.958171
	523.881792	0.959819
	524.086524	0.958456
	524.291242	0.958490
	524.495946	0.958403
	524.700637	0.958920
	524.905315	0.958247
	525.109979	0.958223
	525.314629	0.957598
	525.519266	0.958068
	525.723889	0.957708
	525.928498	0.958004
	526.133094	0.958404
	526.337677	0.958791
	526.542245	0.957257
	526.746800	0.957159
	526.951342	0.957137
	527.155870	0.957968
	527.360384	0.957608
	527.564885	0.956663
	527.769372	0.956009
	527.973846	0.955129
	528.178306	0.955165
	528.382752	0.954006
	528.587185	0.954604
	528.791604	0.954432
	528.996010	0.954791
	529.200402	0.954850
	529.404780	0.952538
	529.609145	0.952000
	529.813496	0.950907
	530.017833	0.950169
	530.222157	0.951454
	530.426468	0.951529
	530.630764	0.952374
	530.835048	0.952614
	531.039317	0.953655
	531.243573	0.952728
	531.447815	0.952427
	531.652044	0.951841
	531.856259	0.950903
	532.060461	0.949772
	532.264648	0.950061
	532.468823	0.951284
	532.672983	0.952905
	532.877130	0.951763
	533.081264	0.951819
	533.285383	0.953753
	533.489490	0.953821
	533.693582	0.955672
	533.897661	0.955775
	534.101726	0.956032
	534.305778	0.957011
	534.509816	0.958120
	534.713841	0.957967
	534.917851	0.957817
	535.121849	0.957475
	535.325832	0.958001
	535.529802	0.956992
	535.733759	0.956803
	535.937701	0.958254
	536.141630	0.957597
	536.345546	0.957294
	536.549448	0.958971
	536.753336	0.958449
	536.957210	0.959499
	537.161071	0.959346
	537.364919	0.959037
	537.568752	0.959388
	537.772572	0.959772
	537.976379	0.959593
	538.180172	0.959307
	538.383951	0.959433
	538.587716	0.959612
	538.791468	0.958541
	538.995206	0.959324
	539.198931	0.959775
	539.402642	0.959138
	539.606339	0.958831
	539.810023	0.958568
	540.013693	0.959544
	540.217349	0.958549
	540.420992	0.959691
	540.624621	0.958003
	540.828237	0.957551
	541.031839	0.956925
	541.235427	0.956654
	541.439001	0.954333
	541.642562	0.955091
	541.846109	0.955752
	542.049643	0.955592
	542.253163	0.955315
	542.456669	0.955265
	542.660162	0.955669
	542.863641	0.955420
	543.067106	0.954309
	543.270558	0.954511
	543.473996	0.953481
	543.677420	0.952471
	543.880831	0.953447
	544.084228	0.953899
	544.287612	0.954173
	544.490981	0.955850
	544.694338	0.955144
	544.897680	0.954843
	545.101009	0.953441
	545.304324	0.953039
	545.507625	0.952735
	545.710913	0.951487
	545.914187	0.951575
	546.117448	0.951170
	546.320695	0.950550
	546.523928	0.948941
	546.727147	0.948895
	546.930353	0.947818
	547.133546	0.947262
	547.336724	0.947733
	547.539889	0.947253
	547.743040	0.947428
	547.946178	0.948370
	548.149301	0.949126
	548.352412	0.948708
	548.555508	0.949220
	548.758591	0.949376
	548.961660	0.948276
	549.164716	0.948087
	549.367757	0.947472
	549.570785	0.947375
	549.773800	0.947008
	549.976801	0.945955
	550.179788	0.946123
	550.382761	0.947732
	550.585721	0.948467
	550.788667	0.947718
	550.991599	0.947219
	551.194518	0.947777
	551.397423	0.947360
	551.600315	0.946827
	551.803192	0.947509
	552.006056	0.947359
	552.208906	0.947835
	552.411743	0.948195
	552.614566	0.949046
	552.817375	0.948294
	553.020171	0.949823
	553.222953	0.949868
	553.425721	0.949384
	553.628475	0.949806
	553.831216	0.951187
	554.033943	0.950272
	554.236657	0.950134
	554.439356	0.950860
	554.642042	0.951513
	554.844715	0.952225
	555.047373	0.951870
	555.250018	0.952360
	555.452650	0.954191
	555.655267	0.952716
	555.857871	0.953871
	556.060461	0.955243
	556.263038	0.954415
	556.465600	0.952899
	556.668150	0.951973
	556.870685	0.949589
	557.073207	0.950376
	557.275715	0.949479
	557.478209	0.951668
	557.680689	0.951906
	557.883156	0.952826
	558.085609	0.954094
	558.288049	0.954494
	558.490475	0.954362
	558.692887	0.955213
	558.895285	0.957628
	559.097670	0.956671
	559.300040	0.957076
	559.502398	0.956971
	559.704741	0.958100
	559.907071	0.959302
	560.109387	0.959508
	560.311689	0.959801
	560.513978	0.960005
	560.716253	0.958857
	560.918514	0.957814
	561.120762	0.957654
	561.322995	0.957635
	561.525215	0.958108
	561.727422	0.957502
	561.929614	0.955264
	562.131793	0.955946
	562.333958	0.956374
	562.536110	0.956430
	562.738248	0.956882
	562.940372	0.957509
	563.142482	0.957587
	563.344578	0.957972
	563.546661	0.959247
	563.748730	0.960238
	563.950786	0.960166
	564.152827	0.960283
	564.354855	0.960859
	564.556870	0.961445
	564.758870	0.960357
	564.960857	0.960884
	565.162830	0.961779
	565.364789	0.961497
	565.566735	0.961136
	565.768666	0.961861
	565.970584	0.963100
	566.172489	0.964838
	566.374379	0.965050
	566.576256	0.965474
	566.778119	0.967840
	566.979969	0.968936
	567.181805	0.969716
	567.383626	0.969605
	567.585435	0.970707
	567.787229	0.971135
	567.989010	0.972556
	568.190777	0.972156
	568.392530	0.973156
	568.594269	0.974103
	568.795995	0.975751
	568.997707	0.978765
	569.199405	0.981237
	569.401090	0.982258
	569.602761	0.984479
	569.804418	0.983713
	570.006061	0.985488
	570.207690	0.985586
	570.409306	0.985826
	570.610908	0.987473
	570.812497	0.988330
	571.014071	0.989261
	571.215632	0.990451
	571.417179	0.990994
	571.618712	0.992031
	571.820232	0.993424
	572.021737	0.993145
	572.223229	0.992556
	572.424707	0.992920
	572.626172	0.993104
	572.827623	0.991668
	573.029060	0.992083
	573.230483	0.991283
	573.431892	0.989899
	573.633288	0.990115
	573.834670	0.989131
	574.036038	0.989254
	574.237392	0.990091
	574.438733	0.991237
	574.640060	0.992146
	574.841373	0.992746
	575.042672	0.991906
	575.243958	0.991399
	575.445230	0.991148
	575.646488	0.991406
	575.847732	0.990658
	576.048962	0.989200
	576.250179	0.988704
	576.451382	0.987635
	576.652571	0.987175
	576.853747	0.986296
	577.054908	0.987499
	577.256056	0.987966
	577.457190	0.986378
	577.658310	0.985736
	577.859417	0.986886
	578.060510	0.988547
	578.261589	0.989386
	578.462654	0.987773
	578.663705	0.988432
	578.864743	0.989226
	579.065767	0.986991
	579.266777	0.986821
	579.467773	0.986816
	579.668755	0.988389
	579.869724	0.989008
	580.070679	0.987989
	580.271620	0.989060
	580.472548	0.990426
	580.673461	0.990831
	580.874361	0.991274
	581.075247	0.991266
	581.276119	0.990358
	581.476978	0.990464
	581.677822	0.990649
	581.878653	0.992001
	582.079470	0.992412
	582.280273	0.992394
	582.481063	0.993253
	582.681838	0.995196
	582.882600	0.996032
	583.083348	0.997942
	583.284083	0.999607
	583.484803	0.998868
	583.685510	1.000553
	583.886203	1.001008
	584.086882	1.001183
	584.287547	1.001236
	584.488199	1.003293
	584.688836	1.002644
	584.889460	1.002278
	585.090070	1.003546
	585.290666	1.003935
	585.491249	1.006697
	585.691818	1.008253
	585.892372	1.009193
	586.092914	1.010156
	586.293441	1.010003
	586.493954	1.011941
	586.694454	1.011112
	586.894940	1.010882
	587.095412	1.011637
	587.295870	1.011029
	587.496314	1.011055
	587.696745	1.012134
	587.897162	1.012077
	588.097565	1.011764
	588.297954	1.011727
	588.498329	1.012382
	588.698691	1.013804
	588.899038	1.013063
	589.099372	1.012840
	589.299692	1.012296
	589.499998	1.010481
	589.700291	1.011043
	589.900569	1.011262
	590.100834	1.010534
	590.301085	1.008969
	590.501322	1.006991
	590.701546	1.008005
	590.901755	1.007631
	591.101951	1.007324
	591.302132	1.008193
	591.502300	1.007382
	591.702455	1.006855
	591.902595	1.005568
	592.102722	1.004192
	592.302834	1.004324
	592.502933	1.003925
	592.703018	1.003535
	592.903089	1.002734
	593.103147	1.002662
	593.303190	1.002272
	593.503220	1.002605
	593.703236	1.001628
	593.903238	1.000560
	594.103226	0.999442
	594.303200	1.000469
	594.503161	1.000441
	594.703108	1.002365
	594.903040	1.002633
	595.102960	1.002551
	595.302865	1.001747
	595.502756	1.000978
	595.702634	1.000760
	595.902497	1.001051
	596.102347	1.001657
	596.302183	1.003201
	596.502005	1.002794
	596.701813	1.002965
	596.901608	1.003778
	597.101388	1.005872
	597.301155	1.006699
	597.500908	1.007549
	597.700647	1.007599
	597.900372	1.008336
	598.100083	1.007253
	598.299781	1.008808
	598.499465	1.010432
	598.699134	1.012547
	598.898790	1.013748
	599.098432	1.015295
	599.298061	1.015443
	599.497675	1.017792
	599.697275	1.018872
	599.896862	1.019136
	600.096435	1.019767
	600.295994	1.020288
	600.495539	1.020654
	600.695070	1.020812
	600.894588	1.020144
	601.094091	1.020696
	601.293581	1.021809
	601.493056	1.021720
	601.692518	1.021887
	601.891966	1.021744
	602.091401	1.022350
	602.290821	1.022730
	602.490227	1.022892
	602.689620	1.024583
	602.888999	1.023468
	603.088363	1.023529
	603.287714	1.022793
	603.487052	1.021393
	603.686375	1.021620
	603.885684	1.020931
	604.084980	1.019862
	604.284261	1.019035
	604.483529	1.019147
	604.682783	1.018649
	604.882023	1.017631
	605.081249	1.015808
	605.280461	1.013945
	605.479660	1.014073
	605.678844	1.013394
	605.878015	1.013265
	606.077172	1.014065
	606.276314	1.014092
	606.475443	1.012497
	606.674558	1.012696
	606.873660	1.011229
	607.072747	1.010796
	607.271820	1.010509
	607.470880	1.010260
	607.669926	1.010114
	607.868957	1.011451
	608.067975	1.012923
	608.266979	1.012656
	608.465969	1.011857
	608.664946	1.014739
	608.863908	1.012874
	609.062857	1.013884
	609.261791	1.013690
	609.460712	1.014155
	609.659619	1.014368
	609.858511	1.014532
	610.057390	1.015160
	610.256256	1.017607
	610.455107	1.019647
	610.653944	1.019900
	610.852767	1.019091
	611.051577	1.020809
	611.250373	1.020498
	611.449154	1.020979
	611.647922	1.021418
	611.846676	1.021394
	612.045416	1.023178
	612.244142	1.023185
	612.442854	1.024358
	612.641553	1.025926
	612.840237	1.026819
	613.038908	1.027204
	613.237564	1.028262
	613.436207	1.028655
	613.634836	1.029433
	613.833451	1.032230
	614.032052	1.033357
	614.230639	1.033784
	614.429212	1.034466
	614.627771	1.035369
	614.826316	1.034178
	615.024848	1.034993
	615.223365	1.034894
	615.421869	1.035333
	615.620358	1.036015
	615.818834	1.034306
	616.017296	1.035240
	616.215744	1.035203
	616.414178	1.036936
	616.612598	1.037649
	616.811004	1.037996
	617.009396	1.037913
	617.207775	1.038763
	617.406139	1.040257
	617.604490	1.040240
	617.802826	1.039730
	618.001149	1.041061
	618.199458	1.041696
	618.397752	1.042055
	618.596033	1.042685
	618.794300	1.042760
	618.992553	1.044253
	619.190792	1.045369
	619.389018	1.046384
	619.587229	1.047853
	619.785426	1.049119
	619.983609	1.050078
	620.181779	1.049581
	620.379934	1.049816
	620.578076	1.049817
	620.776204	1.049011
	620.974317	1.050758
	621.172417	1.050285
	621.370503	1.050546
	621.568575	1.049756
	621.766633	1.050754
	621.964677	1.050639
	622.162707	1.051050
	622.360723	1.050507
	622.558725	1.048698
	622.756714	1.049280
	622.954688	1.050064
	623.152648	1.049829
	623.350595	1.050672
	623.548527	1.051934
	623.746446	1.053375
	623.944350	1.053571
	624.142241	1.053112
	624.340118	1.054848
	624.537981	1.054298
	624.735829	1.054545
	624.933664	1.055153
	625.131485	1.055856
	625.329292	1.055174
	625.527085	1.055877
	625.724864	1.055715
	625.922629	1.054352
	626.120381	1.052573
	626.318118	1.051110
	626.515841	1.050347
	626.713550	1.049832
	626.911246	1.049266
	627.108927	1.047741
	627.306595	1.047939
	627.504248	1.047649
	627.701888	1.046956
	627.899513	1.048398
	628.097125	1.046289
	628.294722	1.048372
	628.492306	1.048000
	628.689876	1.047534
	628.887432	1.047977
	629.084973	1.047095
	629.282501	1.046571
	629.480015	1.046594
	629.677515	1.046787
	629.875001	1.047666
	630.072473	1.046729
	630.269931	1.046943
	630.467375	1.046060
	630.664805	1.046866
	630.862221	1.047842
	631.059623	1.048008
	631.257011	1.048627
	631.454385	1.047615
	631.651746	1.047900
	631.849092	1.047667
	632.046424	1.046514
	632.243742	1.046171
	632.441047	1.045810
	632.638337	1.045258
	632.835613	1.044675
	633.032876	1.043672
	633.230124	1.044676
	633.427358	1.045313
	633.624579	1.047172
	633.821785	1.045736
	634.018978	1.045576
	634.216156	1.045324
	634.413321	1.046415
	634.610471	1.046950
	634.807608	1.046448
	635.004730	1.045730
	635.201839	1.045789
	635.398933	1.046434
	635.596014	1.046929
	635.793081	1.046649
	635.990133	1.048010
	636.187172	1.048289
	636.384196	1.047193
	636.581207	1.048059
	636.778204	1.046916
	636.975186	1.045767
	637.172155	1.045504
	637.369110	1.044125
	637.566050	1.042510
	637.762977	1.042009
	637.959890	1.040880
	638.156788	1.041572
	638.353673	1.042162
	638.550544	1.041965
	638.747400	1.041981
	638.944243	1.041943
	639.141072	1.043607
	639.337886	1.043699
	639.534687	1.044046
	639.731474	1.044807
	639.928246	1.044044
	640.125005	1.045619
	640.321750	1.044301
	640.518480	1.044311
	640.715197	1.044247
	640.911899	1.043521
	641.108588	1.044115
	641.305263	1.045166
	641.501923	1.046041
	641.698570	1.046248
	641.895202	1.047233
	642.091821	1.048857
	642.288426	1.049099
	642.485016	1.051299
	642.681593	1.052466
	642.878155	1.052902
	643.074704	1.052855
	643.271238	1.051902
	643.467759	1.052702
	643.664265	1.052278
	643.860757	1.052972
	644.057236	1.053812
	644.253700	1.054089
	644.450151	1.055388
	644.646587	1.056228
	644.843009	1.057192
	645.039418	1.059472
	645.235812	1.060108
	645.432192	1.061638
	645.628558	1.061242
	645.824911	1.062177
	646.021249	1.063085
	646.217573	1.064020
	646.413883	1.063367
	646.610179	1.064544
	646.806461	1.065373
	647.002729	1.066391
	647.198983	1.067212
	647.395223	1.067624
	647.591449	1.068674
	647.787661	1.068134
	647.983859	1.068092
	648.180043	1.068238
	648.376212	1.068378
	648.572368	1.068415
	648.768510	1.068113
	648.964638	1.068458
	649.160751	1.067084
	649.356851	1.067047
	649.552937	1.067410
	649.749008	1.066558
	649.945066	1.066008
	650.141109	1.066454
	650.337138	1.064659
	650.533154	1.065304
	650.729155	1.065250
	650.925142	1.066476
	651.121116	1.065096
	651.317075	1.064050
	651.513020	1.064853
	651.708951	1.063925
	651.904868	1.063550
	652.100771	1.063445
	652.296660	1.064596
	652.492535	1.064950
	652.688396	1.064514
	652.884242	1.064953
	653.080075	1.064821
	653.275894	1.065722
	653.471699	1.065154
	653.667489	1.066123
	653.863266	1.065996
	654.059028	1.064705
	654.254776	1.065618
	654.450511	1.065972
	654.646231	1.065785
	654.841937	1.066559
	655.037629	1.067000
	655.233308	1.067628
	655.428972	1.069448
	655.624622	1.070364
	655.820258	1.070416
	656.015879	1.070899
	656.211487	1.070930
	656.407081	1.071430
	656.602661	1.072512
	656.798226	1.073312
	656.993778	1.073703
	657.189315	1.075256
	657.384839	1.074231
	657.580348	1.074387
	657.775843	1.075223
	657.971324	1.075255
	658.166791	1.075651
	658.362244	1.077222
	658.557683	1.076854
	658.753108	1.078163
	658.948519	1.078630
	659.143916	1.078246
	659.339298	1.079187
	659.534667	1.079630
	659.730022	1.079743
	659.925362	1.079345
	660.120688	1.079400
	660.316001	1.080169
	660.511299	1.078851
	660.706583	1.079534
	660.901853	1.077926
	661.097109	1.076705
	661.292351	1.077667
	661.487578	1.077676
	661.682792	1.078857
	661.877992	1.079388
	662.073177	1.079991
	662.268349	1.080596
	662.463506	1.080565
	662.658649	1.081758
	662.853779	1.081957
	663.048894	1.082002
	663.243995	1.082808
	663.439081	1.081116
	663.634154	1.081826
	663.829213	1.083502
	664.024258	1.083252
	664.219288	1.082112
	664.414305	1.082011
	664.609307	1.083174
	664.804295	1.082987
	664.999269	1.084137
	665.194229	1.085095
	665.389175	1.086142
	665.584107	1.085561
	665.779025	1.085174
	665.973928	1.087659
	666.168818	1.087192
	666.363693	1.087526
	666.558555	1.087277
	666.753402	1.086345
	666.948235	1.086382
	667.143054	1.085994
	667.337859	1.085801
	667.532650	1.086150
	667.727427	1.087048
	667.922189	1.087308
	668.116938	1.088756
	668.311672	1.088580
	668.506392	1.088917
	668.701098	1.089988
	668.895790	1.090535
	669.090468	1.088300
	669.285132	1.089410
	669.479782	1.088693
	669.674417	1.088778
	669.869039	1.090546
	670.063646	1.089970
	670.258239	1.088978
	670.452819	1.088398
	670.647384	1.087481
	670.841934	1.086864
	671.036471	1.086293
	671.230994	1.086047
	671.425502	1.084850
	671.619997	1.083812
	671.814477	1.084046
	672.008943	1.083132
	672.203395	1.081440
	672.397833	1.080738
	672.592257	1.079874
	672.786667	1.079074
	672.981062	1.081157
	673.175444	1.079822
	673.369811	1.079475
	673.564164	1.079034
	673.758503	1.079038
	673.952828	1.078486
	674.147139	1.080105
	674.341435	1.079909
	674.535718	1.079651
	674.729986	1.079229
	674.924240	1.079113
	675.118480	1.077815
	675.312706	1.078039
	675.506918	1.078680
	675.701116	1.078415
	675.895299	1.078054
	676.089469	1.078949
	676.283624	1.079043
	676.477765	1.078986
	676.671892	1.079120
	676.866005	1.078159
	677.060103	1.077288
	677.254188	1.077166
	677.448258	1.078326
	677.642315	1.080242
	677.836357	1.079964
	678.030385	1.081093
	678.224398	1.079970
	678.418398	1.081293
	678.612384	1.082256
	678.806355	1.082286
	679.000312	1.084343
	679.194255	1.084058
	679.388184	1.085403
	679.582099	1.085076
	679.776000	1.086205
	679.969886	1.086860
	680.163758	1.087777
	680.357617	1.088523
	680.551461	1.088511
	680.745290	1.086835
	680.939106	1.087571
	681.132908	1.087622
	681.326695	1.088575
	681.520468	1.088264
	681.714227	1.086210
	681.907972	1.087135
	682.101703	1.086999
	682.295419	1.086714
	682.489122	1.085988
	682.682810	1.086441
	682.876484	1.086086
	683.070144	1.084991
	683.263790	1.084216
	683.457421	1.085445
	683.651039	1.084439
	683.844642	1.084043
	684.038231	1.082965
	684.231806	1.083025
	684.425367	1.082617
	684.618913	1.083083
	684.812446	1.081199
	685.005964	1.080643
	685.199468	1.080909
	685.392958	1.080715
	685.586433	1.081453
	685.779895	1.080052
	685.973342	1.079737
	686.166775	1.079755
	686.360194	1.077748
	686.553599	1.077290
	686.746990	1.076973
	686.940366	1.077006
	687.133729	1.076351
	687.327077	1.075495
	687.520411	1.074480
	687.713730	1.073958
	687.907036	1.073627
	688.100327	1.072360
	688.293604	1.072068
	688.486867	1.072045
	688.680116	1.072702
	688.873351	1.073967
	689.066571	1.074211
	689.259777	1.073446
	689.452970	1.072330
	689.646147	1.072232
	689.839311	1.071008
	690.032461	1.072047
	690.225596	1.071837
	690.418717	1.071499
	690.611824	1.071980
	690.804917	1.070635
	690.997995	1.070699
	691.191059	1.070549
	691.384110	1.070543
	691.577145	1.069387
	691.770167	1.067599
	691.963175	1.067757
	692.156168	1.068208
	692.349147	1.067770
	692.542112	1.068593
	692.735063	1.069545
	692.927999	1.069868
	693.120922	1.070727
	693.313830	1.071252
	693.506724	1.071870
	693.699603	1.070622
	693.892469	1.071384
	694.085320	1.069656
	694.278157	1.071274
	694.470980	1.069406
	694.663789	1.068835
	694.856583	1.068970
	695.049364	1.068256
	695.242130	1.065166
	695.434881	1.064314
	695.627619	1.063521
	695.820342	1.063522
	696.013052	1.061633
	696.205747	1.059032
	696.398427	1.057291
	696.591094	1.057490
	696.783746	1.057923
	696.976384	1.057538
	697.169008	1.056421
	697.361618	1.056600
	697.554213	1.056644
	697.746795	1.055302
	697.939362	1.054172
	698.131914	1.054078
	698.324453	1.052411
	698.516977	1.051199
	698.709487	1.051621
	698.901983	1.051651
	699.094465	1.049981
	699.286932	1.050296
	699.479386	1.050961
	699.671825	1.050072
	699.864249	1.051091
	700.056660	1.051651
	700.249056	1.051519
	700.441438	1.050793
	700.633806	1.049428
	700.826160	1.048112
	701.018499	1.048335
	701.210824	1.048580
	701.403135	1.047100
	701.595432	1.046632
	701.787714	1.045498
	701.979982	1.044625
	702.172236	1.044905
	702.364476	1.045322
	702.556702	1.046129
	702.748913	1.046289
	702.941110	1.046221
	703.133293	1.046167
	703.325461	1.046992
	703.517615	1.047670
	703.709755	1.046441
	703.901881	1.046039
	704.093993	1.046545
	704.286090	1.046038
	704.478173	1.046526
	704.670242	1.047228
	704.862296	1.047017
	705.054337	1.046233
	705.246363	1.044479
	705.438375	1.045133
	705.630372	1.043316
	705.822356	1.044838
	706.014325	1.042972
	706.206279	1.042506
	706.398220	1.043729
	706.590146	1.042177
	706.782058	1.041929
	706.973956	1.042276
	707.165840	1.040113
	707.357709	1.038640
	707.549564	1.036178
	707.741405	1.036537
	707.933231	1.037189
	708.125043	1.037082
	708.316841	1.035709
	708.508625	1.034964
	708.700395	1.034461
	708.892150	1.034256
	709.083891	1.033203
	709.275617	1.032708
	709.467330	1.032114
	709.659028	1.032392
	709.850712	1.030637
	710.042381	1.029660
	710.234037	1.029724
	710.425678	1.029381
	710.617305	1.029658
	710.808917	1.029948
	711.000515	1.028358
	711.192099	1.027595
	711.383669	1.026574
	711.575225	1.026483
	711.766766	1.025350
	711.958293	1.023575
	712.149805	1.023964
	712.341304	1.022995
	712.532788	1.022922
	712.724258	1.021448
	712.915713	1.019997
	713.107154	1.020239
	713.298581	1.020607
	713.489994	1.020689
	713.681392	1.021423
	713.872776	1.021624
	714.064146	1.020981
	714.255502	1.019728
	714.446843	1.018786
	714.638170	1.017971
	714.829483	1.018665
	715.020781	1.018397
	715.212065	1.019230
	715.403335	1.019360
	715.594591	1.018763
	715.785832	1.019840
	715.977059	1.019431
	716.168272	1.019129
	716.359470	1.018202
	716.550654	1.017158
	716.741824	1.017256
	716.932979	1.019239
	717.124121	1.018250
	717.315247	1.018333
	717.506360	1.017706
	717.697458	1.017261
	717.888542	1.018431
	718.079612	1.017301
	718.270668	1.016918
	718.461709	1.015076
	718.652736	1.014023
	718.843748	1.015036
	719.034746	1.014244
	719.225730	1.014896
	719.416700	1.013624
	719.607655	1.012826
	719.798596	1.014408
	719.989523	1.014920
	720.180435	1.015466
	720.371333	1.014879
	720.562217	1.015034
	720.753087	1.014084
	720.943942	1.013330
	721.134783	1.012480
	721.325609	1.010849
	721.516422	1.012245
	721.707219	1.012774
	721.898003	1.012568
	722.088772	1.012184
	722.279527	1.011168
	722.470268	1.010949
	722.660994	1.012454
	722.851707	1.011667
	723.042404	1.012307
	723.233088	1.012118
	723.423757	1.011901
	723.614412	1.012511
	723.805052	1.012637
	723.995678	1.013475
	724.186290	1.013428
	724.376887	1.013610
	724.567471	1.014095
	724.758039	1.013636
	724.948594	1.013556
	725.139134	1.015112
	725.329660	1.015918
	725.520172	1.015155
	725.710669	1.014783
	725.901152	1.015094
	726.091620	1.015966
	726.282075	1.016040
	726.472514	1.015052
	726.662940	1.014812
	726.853351	1.014975
	727.043748	1.015620
	727.234131	1.015930
	727.424499	1.013564
	727.614853	1.014424
	727.805193	1.013078
	727.995518	1.012512
	728.185829	1.012405
	728.376125	1.012581
	728.566408	1.012215
	728.756675	1.012268
	728.946929	1.013333
	729.137168	1.013431
	729.327393	1.013226
	729.517604	1.012970
	729.707800	1.012700
	729.897982	1.012590
	730.088149	1.013055
	730.278302	1.013964
	730.468441	1.013993
	730.658566	1.014647
	730.848676	1.014411
	731.038771	1.017660
	731.228853	1.019310
	731.418920	1.019567
	731.608973	1.020480
	731.799011	1.021574
	731.989035	1.023109
	732.179045	1.024522
	732.369040	1.025243
	732.559021	1.025547
	732.748988	1.026582
	732.938940	1.027878
	733.128878	1.028318
	733.318801	1.029605
	733.508711	1.031336
	733.698605	1.033279
	733.888486	1.034250
	734.078352	1.035774
	734.268204	1.037421
	734.458041	1.039380
	734.647864	1.040615
	734.837673	1.040986
	735.027467	1.042629
	735.217247	1.043552
	735.407013	1.043874
	735.596764	1.043949
	735.786501	1.044873
	735.976223	1.044645
	736.165932	1.046010
	736.355625	1.047711
	736.545305	1.048110
	736.734970	1.047437
	736.924620	1.047229
	737.114257	1.049190
	737.303879	1.049155
	737.493486	1.049506
	737.683079	1.048936
	737.872658	1.048223
	738.062222	1.048628
	738.251772	1.047602
	738.441308	1.047351
	738.630829	1.045423
	738.820336	1.044733
	739.009829	1.042555
	739.199307	1.041781
	739.388771	1.042047
	739.578220	1.040412
	739.767655	1.039083
	739.957076	1.039861
	740.146482	1.039115
	740.335874	1.038688
	740.525251	1.037624
	740.714615	1.036822
	740.903963	1.036166
	741.093298	1.034796
	741.282618	1.034043
	741.471923	1.032027
	741.661214	1.032120
	741.850491	1.031393
	742.039753	1.030229
	742.229001	1.031266
	742.418235	1.032381
	742.607454	1.029654
	742.796659	1.028503
	742.985849	1.027480
	743.175025	1.026091
	743.364187	1.025653
	743.553334	1.025114
	743.742467	1.023406
	743.931586	1.023252
	744.120690	1.022492
	744.309779	1.021223
	744.498855	1.022447
	744.687916	1.022594
	744.876962	1.020817
	745.065994	1.018962
	745.255012	1.016667
	745.444015	1.016696
	745.633004	1.016173
	745.821978	1.012642
	746.010938	1.010912
	746.199884	1.008724
	746.388815	1.008228
	746.577732	1.006039
	746.766634	1.003880
	746.955522	1.002246
	747.144396	1.000728
	747.333255	0.997558
	747.522100	0.997678
	747.710930	0.996975
	747.899746	0.996057
	748.088548	0.995265
	748.277335	0.995682
	748.466108	0.994518
	748.654866	0.991504
	748.843610	0.989668
	749.032339	0.987588
	749.221054	0.987342
	749.409755	0.987129
	749.598441	0.985126
	749.787113	0.985824
	749.975770	0.982598
	750.164413	0.981648
	750.353042	0.979390
[truncated: 1,648 more rows]
