# Supplementary material for: Metasurface analogues of molecular diastereomers from hierarchical multiscale chiral interactions with biomolecules
Source: Nat Commun. 2026 Apr 22;17:5541. doi: 10.1038/s41467-026-72200-6 (PMC13287669; doi:10.1038/s41467-026-72200-6)
Supplement: Supplementary file 3 — Supplementary Data 1 (Raw data) [file 41467_2026_72200_MOESM3_ESM.zip › Raw_Data/Reflectivity/Antistrept_strept_sequence/Strept_Incubating/Ref_ARRAY3_RA_0_1.txt]

	345.453658	0.995047
	345.669646	0.995141
	345.885622	0.995257
	346.101585	0.995400
	346.317535	0.995573
	346.533471	0.995782
	346.749395	0.996036
	346.965306	0.996341
	347.181204	0.996707
	347.397089	0.997145
	347.612961	0.997668
	347.828820	0.998289
	348.044666	0.999021
	348.260499	0.999879
	348.476319	1.000873
	348.692126	1.002007
	348.907920	1.003276
	349.123701	1.004660
	349.339469	1.006117
	349.555224	1.007582
	349.770966	1.008971
	349.986695	1.010188
	350.202412	1.011140
	350.418115	1.011760
	350.633805	1.012015
	350.849482	1.011917
	351.065147	1.011507
	351.280798	1.010852
	351.496436	1.010020
	351.712062	1.009077
	351.927674	1.008076
	352.143273	1.008701
	352.358860	1.005555
	352.574433	1.005092
	352.789993	1.004482
	353.005541	1.004593
	353.221075	1.002978
	353.436597	1.002255
	353.652105	1.000317
	353.867600	0.998920
	354.083083	0.997115
	354.298552	0.997276
	354.514009	0.994669
	354.729452	0.991978
	354.944883	0.991228
	355.160300	0.987488
	355.375705	0.985276
	355.591096	0.986739
	355.806474	0.986931
	356.021840	0.985221
	356.237192	0.984893
	356.452532	0.985778
	356.667858	0.987752
	356.883172	0.990194
	357.098472	0.991566
	357.313760	0.991020
	357.529034	0.990964
	357.744295	0.991621
	357.959544	0.990965
	358.174779	0.993266
	358.390002	0.992668
	358.605211	0.993346
	358.820407	0.993109
	359.035591	0.994813
	359.250761	0.995765
	359.465919	0.997819
	359.681063	0.998795
	359.896194	0.999090
	360.111313	0.998221
	360.326418	1.000161
	360.541510	1.002400
	360.756589	1.001444
	360.971656	1.000455
	361.186709	1.000078
	361.401749	1.000934
	361.616776	0.999739
	361.831790	0.999318
	362.046792	0.998358
	362.261780	0.999463
	362.476755	1.000077
	362.691717	1.001348
	362.906666	1.001507
	363.121602	1.000928
	363.336525	0.999144
	363.551435	1.000945
	363.766332	1.000275
	363.981216	1.000194
	364.196087	0.998892
	364.410945	0.997665
	364.625790	0.997466
	364.840621	0.996350
	365.055440	0.996934
	365.270246	0.997557
	365.485039	0.996524
	365.699818	0.998346
	365.914585	0.997483
	366.129339	0.996101
	366.344079	0.995445
	366.558807	0.996018
	366.773521	0.995267
	366.988223	0.995852
	367.202911	0.994868
	367.417587	0.993565
	367.632249	0.993290
	367.846898	0.995544
	368.061535	0.995644
	368.276158	0.998726
	368.490768	1.000393
	368.705365	1.001496
	368.919949	1.003660
	369.134521	1.004928
	369.349079	1.007060
	369.563624	1.005307
	369.778155	1.003968
	369.992674	1.003393
	370.207180	1.004659
	370.421673	1.003944
	370.636153	1.004414
	370.850619	1.004974
	371.065073	1.004804
	371.279514	1.002736
	371.493941	1.003970
	371.708356	1.005814
	371.922757	1.005865
	372.137145	1.004203
	372.351521	1.004819
	372.565883	1.002001
	372.780232	1.002112
	372.994568	1.002084
	373.208891	1.003584
	373.423201	1.003376
	373.637498	1.000194
	373.851782	1.000602
	374.066053	1.003296
	374.280311	1.003649
	374.494556	1.002510
	374.708787	1.001731
	374.923006	1.001877
	375.137211	1.001890
	375.351404	1.000177
	375.565583	1.001366
	375.779750	1.001112
	375.993903	1.002327
	376.208043	1.001980
	376.422170	1.003352
	376.636284	1.002016
	376.850385	1.001250
	377.064473	1.000666
	377.278548	1.000203
	377.492610	1.002463
	377.706658	1.001868
	377.920694	1.003957
	378.134717	1.003355
	378.348726	1.001759
	378.562722	1.000938
	378.776706	0.999551
	378.990676	0.998633
	379.204633	0.998829
	379.418577	0.998188
	379.632508	0.997616
	379.846426	0.998380
	380.060331	0.997728
	380.274223	0.998625
	380.488101	0.999521
	380.701967	0.999534
	380.915819	0.998631
	381.129659	0.998615
	381.343485	0.998700
	381.557298	0.998464
	381.771098	0.997131
	381.984886	0.996394
	382.198659	0.995989
	382.412420	0.994414
	382.626168	0.993070
	382.839903	0.994387
	383.053624	0.995562
	383.267333	0.993545
	383.481028	0.993863
	383.694711	0.995292
	383.908380	0.993817
	384.122036	0.994161
	384.335679	0.997840
	384.549309	0.996877
	384.762926	0.995334
	384.976530	0.996386
	385.190120	0.997932
	385.403698	0.997173
	385.617262	0.998665
	385.830814	0.997531
	386.044352	0.996159
	386.257877	0.996089
	386.471389	0.996585
	386.684888	1.000242
	386.898374	1.000817
	387.111847	0.999604
	387.325306	0.999102
	387.538753	0.999506
	387.752186	1.001567
	387.965606	1.001426
	388.179014	1.002962
	388.392408	1.004924
	388.605789	1.005455
	388.819156	1.004665
	389.032511	1.004222
	389.245853	1.003218
	389.459181	1.002718
	389.672497	1.002344
	389.885799	1.002186
	390.099088	1.002129
	390.312364	1.001739
	390.525627	0.999338
	390.738877	0.997956
	390.952114	0.996220
	391.165337	0.995736
	391.378548	0.995408
	391.591745	0.993713
	391.804929	0.993349
	392.018100	0.990873
	392.231258	0.988224
	392.444403	0.989226
	392.657535	0.989628
	392.870653	0.988975
	393.083759	0.988810
	393.296851	0.988809
	393.509930	0.987231
	393.722996	0.985832
	393.936049	0.986437
	394.149089	0.985777
	394.362116	0.983985
	394.575129	0.981925
	394.788130	0.980851
	395.001117	0.979728
	395.214091	0.980865
	395.427052	0.979330
	395.640000	0.981071
	395.852935	0.980045
	396.065857	0.978784
	396.278765	0.978952
	396.491660	0.980961
	396.704543	0.980809
	396.917412	0.982119
	397.130268	0.982382
	397.343110	0.981037
	397.555940	0.981385
	397.768757	0.983812
	397.981560	0.984344
	398.194350	0.985183
	398.407127	0.987752
	398.619891	0.989437
	398.832642	0.991935
	399.045380	0.994127
	399.258104	0.995444
	399.470815	0.997560
	399.683514	1.000158
	399.896199	1.000676
	400.108870	1.002070
	400.321529	1.004048
	400.534175	1.005596
	400.746807	1.006418
	400.959427	1.007407
	401.172033	1.007512
	401.384626	1.008054
	401.597205	1.007124
	401.809772	1.009046
	402.022326	1.007575
	402.234866	1.006770
	402.447393	1.006591
	402.659907	1.004147
	402.872408	1.004319
	403.084896	1.003438
	403.297370	1.004477
	403.509832	1.002766
	403.722280	1.002489
	403.934715	1.003210
	404.147137	1.002280
	404.359546	1.000965
	404.571941	1.001667
	404.784323	1.000219
	404.996693	1.001566
	405.209049	1.002176
	405.421392	0.999893
	405.633721	1.000444
	405.846038	0.998358
	406.058341	0.998414
	406.270632	0.996582
	406.482909	0.995187
	406.695172	0.994050
	406.907423	0.993016
	407.119661	0.991456
	407.331885	0.990260
	407.544096	0.989645
	407.756294	0.989180
	407.968479	0.988957
	408.180651	0.987779
	408.392809	0.987922
	408.604954	0.989208
	408.817086	0.989542
	409.029205	0.989626
	409.241311	0.990394
	409.453404	0.990601
	409.665483	0.989960
	409.877549	0.988845
	410.089602	0.991100
	410.301642	0.990507
	410.513669	0.991549
	410.725682	0.990755
	410.937682	0.992662
	411.149669	0.994074
	411.361643	0.994336
	411.573604	0.994119
	411.785551	0.995620
	411.997486	0.995933
	412.209407	0.998328
	412.421315	1.000400
	412.633210	0.999165
	412.845091	0.999714
	413.056959	1.000929
	413.268815	1.001346
	413.480657	1.000809
	413.692485	0.999167
	413.904301	0.997598
	414.116103	0.999261
	414.327892	0.998937
	414.539668	0.999952
	414.751431	0.998944
	414.963181	0.999682
	415.174917	1.000245
	415.386640	0.999621
	415.598350	1.001007
	415.810047	1.000690
	416.021730	1.001560
	416.233401	1.001409
	416.445058	1.003174
	416.656702	1.003541
	416.868332	1.002966
	417.079950	0.999945
	417.291554	0.999607
	417.503145	0.997411
	417.714723	0.996016
	417.926288	0.997533
	418.137839	0.997635
	418.349377	0.998952
	418.560903	0.996834
	418.772414	0.997689
	418.983913	0.997322
	419.195398	0.996732
	419.406870	0.996294
	419.618329	0.995804
	419.829775	0.994584
	420.041208	0.994928
	420.252627	0.996498
	420.464033	0.997428
	420.675426	0.997946
	420.886805	0.998110
	421.098172	0.999214
	421.309525	0.999590
	421.520865	0.997128
	421.732192	0.997272
	421.943505	0.997382
	422.154805	0.998879
	422.366092	0.997527
	422.577366	0.998459
	422.788627	0.998646
	422.999874	0.998317
	423.211108	0.999704
	423.422329	1.001176
	423.633537	1.002521
	423.844731	1.002663
	424.055913	1.002692
	424.267081	1.003219
	424.478235	1.001978
	424.689377	1.001697
	424.900505	1.002511
	425.111620	1.002649
	425.322722	1.001249
	425.533811	0.999652
	425.744886	0.999927
	425.955948	0.998396
	426.166997	0.998283
	426.378032	0.997807
	426.589055	1.000219
	426.800064	1.004351
	427.011060	1.002923
	427.222042	1.001805
	427.433012	1.001003
	427.643968	1.000100
	427.854911	0.999150
	428.065840	0.999120
	428.276757	0.999391
	428.487660	0.999766
	428.698550	0.997898
	428.909427	0.996289
	429.120290	0.993109
	429.331140	0.992025
	429.541977	0.989555
	429.752801	0.987536
	429.963611	0.987322
	430.174408	0.986451
	430.385192	0.987660
	430.595963	0.988731
	430.806720	0.986722
	431.017464	0.986302
	431.228195	0.986368
	431.438913	0.985338
	431.649617	0.984335
	431.860308	0.983320
	432.070986	0.983561
	432.281650	0.985763
	432.492302	0.987117
	432.702940	0.986024
	432.913565	0.985986
	433.124176	0.985150
	433.334774	0.985443
	433.545359	0.985586
	433.755931	0.986136
	433.966489	0.982892
	434.177035	0.982656
	434.387567	0.983244
	434.598085	0.981843
	434.808591	0.982614
	435.019083	0.981925
	435.229562	0.981062
	435.440027	0.982493
	435.650479	0.984793
	435.860918	0.985215
	436.071344	0.985907
	436.281757	0.985968
	436.492156	0.985130
	436.702542	0.983588
	436.912914	0.983534
	437.123274	0.982600
	437.333620	0.984654
	437.543953	0.985028
	437.754272	0.986869
	437.964578	0.988817
	438.174871	0.989935
	438.385151	0.993159
	438.595417	0.994680
	438.805670	0.996130
	439.015910	0.996787
	439.226137	0.998829
	439.436350	0.999244
	439.646550	0.997883
	439.856737	0.998789
	440.066910	0.999817
	440.277070	1.000724
	440.487217	1.001691
	440.697351	1.002090
	440.907471	1.001893
	441.117578	1.002106
	441.327671	1.003480
	441.537752	1.004118
	441.747819	1.003686
	441.957873	1.005537
	442.167913	1.004219
	442.377940	1.005872
	442.587954	1.005619
	442.797955	1.007674
	443.007942	1.007079
	443.217916	1.005586
	443.427877	1.004971
	443.637824	1.003611
	443.847758	1.003579
	444.057679	1.002845
	444.267586	1.004171
	444.477481	1.004638
	444.687361	1.005538
	444.897229	1.006092
	445.107083	1.002909
	445.316924	1.003225
	445.526752	1.003803
	445.736566	1.004732
	445.946367	1.004352
	446.156155	1.002245
	446.365929	1.001367
	446.575690	1.001625
	446.785438	1.002335
	446.995173	1.000234
	447.204894	1.000964
	447.414602	1.001152
	447.624296	1.001463
	447.833977	1.001143
	448.043645	1.003388
	448.253300	1.001905
	448.462941	0.999599
	448.672569	0.999346
	448.882184	0.998494
	449.091785	0.998383
	449.301373	0.998636
	449.510948	0.998102
	449.720509	0.998099
	449.930057	0.998782
	450.139592	0.999489
	450.349113	1.000384
	450.558621	0.999714
	450.768116	0.996680
	450.977597	0.996149
	451.187066	0.994886
	451.396520	0.994109
	451.605962	0.993595
	451.815390	0.994194
	452.024805	0.993025
	452.234206	0.990993
	452.443594	0.988329
	452.652969	0.987773
	452.862330	0.988611
	453.071678	0.987356
	453.281013	0.986533
	453.490335	0.987231
	453.699643	0.987748
	453.908938	0.986814
	454.118219	0.984977
	454.327487	0.985583
	454.536742	0.986416
	454.745983	0.985290
	454.955211	0.984951
	455.164426	0.984548
	455.373627	0.985017
	455.582815	0.981891
	455.791990	0.981203
	456.001152	0.981813
	456.210300	0.981243
	456.419434	0.982807
	456.628556	0.983141
	456.837664	0.983777
	457.046758	0.984645
	457.255839	0.986333
	457.464907	0.986842
	457.673962	0.987594
	457.883003	0.988244
	458.092031	0.987794
	458.301046	0.987977
	458.510047	0.988774
	458.719035	0.989026
	458.928009	0.991224
	459.136970	0.991744
	459.345918	0.991639
	459.554852	0.992028
	459.763774	0.994599
	459.972681	0.995105
	460.181576	0.996363
	460.390457	0.996052
	460.599324	0.995548
	460.808178	0.996993
	461.017019	0.998950
	461.225847	1.001514
	461.434661	1.001840
	461.643462	1.000404
	461.852249	1.000103
	462.061023	0.999495
	462.269784	1.000107
	462.478531	0.998598
	462.687265	0.997401
	462.895986	0.996905
	463.104693	0.995444
	463.313387	0.996440
	463.522068	0.996876
	463.730735	0.995877
	463.939389	0.994812
	464.148029	0.994363
	464.356656	0.994980
	464.565270	0.994072
	464.773870	0.994387
	464.982457	0.995476
	465.191030	0.997464
	465.399591	0.997449
	465.608137	0.996647
	465.816671	0.998612
	466.025191	0.999082
	466.233697	0.999712
	466.442191	1.000236
	466.650671	0.998954
	466.859137	0.999926
	467.067590	0.999668
	467.276030	0.998022
	467.484456	0.997777
	467.692869	0.996857
	467.901269	0.995164
	468.109655	0.993531
	468.318028	0.994714
	468.526387	0.994086
	468.734733	0.994271
	468.943066	0.994247
	469.151385	0.993024
	469.359691	0.993085
	469.567984	0.993550
	469.776263	0.993380
	469.984528	0.992484
	470.192781	0.992093
	470.401020	0.990754
	470.609245	0.992055
	470.817457	0.992618
	471.025656	0.992638
	471.233841	0.992547
	471.442013	0.992700
	471.650172	0.991921
	471.858317	0.990834
	472.066448	0.990630
	472.274567	0.990391
	472.482672	0.988908
	472.690763	0.986445
	472.898841	0.986386
	473.106906	0.988248
	473.314957	0.989802
	473.522995	0.989352
	473.731020	0.988550
	473.939031	0.988861
	474.147029	0.989087
	474.355013	0.988922
	474.562984	0.987922
	474.770941	0.987935
	474.978885	0.987949
	475.186816	0.987569
	475.394733	0.988656
	475.602637	0.988531
	475.810527	0.988500
	476.018404	0.987628
	476.226268	0.988866
	476.434118	0.990111
	476.641955	0.991275
	476.849778	0.993370
	477.057588	0.993051
	477.265385	0.992700
	477.473168	0.993489
	477.680937	0.993487
	477.888694	0.992501
	478.096436	0.991976
	478.304166	0.992690
	478.511882	0.991152
	478.719584	0.990614
	478.927274	0.990840
	479.134949	0.989300
	479.342612	0.991158
	479.550260	0.988609
	479.757896	0.987099
	479.965518	0.985595
	480.173126	0.983796
	480.380722	0.983116
	480.588303	0.982532
	480.795872	0.980725
	481.003426	0.980546
	481.210968	0.981001
	481.418496	0.980612
	481.626010	0.980846
	481.833511	0.982175
	482.040999	0.981548
	482.248473	0.981077
	482.455934	0.980258
	482.663382	0.979382
	482.870816	0.977701
	483.078236	0.977040
	483.285643	0.975993
	483.493037	0.976418
	483.700417	0.975066
	483.907784	0.973511
	484.115137	0.971742
	484.322477	0.970596
	484.529803	0.971504
	484.737116	0.971443
	484.944416	0.971546
	485.151702	0.971116
	485.358975	0.974614
	485.566234	0.975177
	485.773479	0.975094
	485.980712	0.976522
	486.187931	0.977075
	486.395136	0.977450
	486.602328	0.975594
	486.809506	0.974518
	487.016671	0.975624
	487.223823	0.976833
	487.430961	0.976424
	487.638086	0.975537
	487.845197	0.977436
	488.052295	0.978107
	488.259379	0.979157
	488.466450	0.979917
	488.673507	0.982607
	488.880551	0.983862
	489.087582	0.984596
	489.294599	0.985361
	489.501602	0.985097
	489.708592	0.986153
	489.915569	0.986433
	490.122532	0.986995
	490.329482	0.986300
	490.536418	0.986341
	490.743341	0.986274
	490.950250	0.985666
	491.157146	0.986129
	491.364029	0.984887
	491.570897	0.985089
	491.777753	0.984562
	491.984595	0.984536
	492.191423	0.985149
	492.398238	0.984439
	492.605040	0.986359
	492.811828	0.986844
	493.018603	0.987331
	493.225364	0.986630
	493.432111	0.988300
	493.638846	0.986840
	493.845566	0.984355
	494.052274	0.983051
	494.258967	0.982563
	494.465648	0.980544
	494.672314	0.978903
	494.878968	0.977147
	495.085608	0.975529
	495.292234	0.973115
	495.498847	0.973171
	495.705446	0.972096
	495.912032	0.970908
	496.118605	0.969297
	496.325164	0.968561
	496.531709	0.967703
	496.738241	0.968871
	496.944759	0.969112
	497.151264	0.969100
	497.357756	0.968665
	497.564234	0.967463
	497.770698	0.968124
	497.977149	0.965780
	498.183587	0.965507
	498.390011	0.966484
	498.596422	0.966627
	498.802819	0.965247
	499.009202	0.966194
	499.215572	0.967365
	499.421929	0.967752
	499.628272	0.968397
	499.834602	0.968773
	500.040918	0.969192
	500.247220	0.970927
	500.453509	0.972123
	500.659785	0.974071
	500.866047	0.975047
	501.072296	0.978052
	501.278531	0.976661
	501.484752	0.976722
	501.690960	0.976877
	501.897155	0.976917
	502.103336	0.977377
	502.309504	0.978961
	502.515658	0.979976
	502.721798	0.978755
	502.927925	0.978402
	503.134039	0.979843
	503.340139	0.980462
	503.546225	0.981108
	503.752298	0.981926
	503.958358	0.983078
	504.164404	0.983010
	504.370436	0.984049
	504.576455	0.985178
	504.782461	0.985299
	504.988453	0.985945
	505.194431	0.983529
	505.400396	0.983262
	505.606347	0.981728
	505.812285	0.981891
	506.018209	0.979119
	506.224120	0.978757
	506.430017	0.979502
	506.635901	0.978810
	506.841771	0.977937
	507.047628	0.978370
	507.253471	0.978364
	507.459301	0.977474
	507.665117	0.976036
	507.870920	0.976351
	508.076709	0.976620
	508.282484	0.977894
	508.488247	0.977737
	508.693995	0.976554
	508.899730	0.976563
	509.105451	0.977903
	509.311159	0.978249
	509.516854	0.977470
	509.722535	0.975924
	509.928202	0.975457
	510.133856	0.976612
	510.339496	0.976185
	510.545123	0.978165
	510.750736	0.979185
	510.956336	0.978347
	511.161922	0.976724
	511.367494	0.977444
	511.573053	0.977368
	511.778599	0.978114
	511.984131	0.978342
	512.189649	0.977250
	512.395154	0.976353
	512.600645	0.977727
	512.806123	0.977919
	513.011587	0.978444
	513.217038	0.977172
	513.422475	0.976009
	513.627899	0.974794
	513.833309	0.975528
	514.038705	0.975725
	514.244088	0.976567
	514.449458	0.976119
	514.654814	0.975491
	514.860156	0.974362
	515.065485	0.973042
	515.270800	0.973610
	515.476102	0.974326
	515.681390	0.974093
	515.886664	0.972876
	516.091925	0.972390
	516.297173	0.971780
	516.502407	0.973382
	516.707627	0.973095
	516.912834	0.973267
	517.118027	0.971386
	517.323207	0.969614
	517.528373	0.967894
	517.733525	0.966581
	517.938664	0.965775
	518.143790	0.965574
	518.348901	0.964471
	518.554000	0.965282
	518.759084	0.964685
	518.964156	0.963880
	519.169213	0.964394
	519.374257	0.963838
	519.579288	0.962279
	519.784305	0.962906
	519.989308	0.962347
	520.194298	0.962047
	520.399274	0.963077
	520.604236	0.963227
	520.809185	0.962535
	521.014121	0.963150
	521.219043	0.962680
	521.423951	0.963317
	521.628846	0.962603
	521.833727	0.961364
	522.038595	0.961772
	522.243449	0.962276
	522.448289	0.962753
	522.653116	0.962207
	522.857929	0.962754
	523.062729	0.962522
	523.267515	0.962612
	523.472287	0.962216
	523.677046	0.962375
	523.881792	0.961919
	524.086524	0.960956
	524.291242	0.961516
	524.495946	0.961947
	524.700637	0.963110
	524.905315	0.963641
	525.109979	0.963996
	525.314629	0.963975
	525.519266	0.964082
	525.723889	0.965066
	525.928498	0.965363
	526.133094	0.965338
	526.337677	0.964809
	526.542245	0.964340
	526.746800	0.963089
	526.951342	0.964098
	527.155870	0.964363
	527.360384	0.963734
	527.564885	0.964337
	527.769372	0.964828
	527.973846	0.963996
	528.178306	0.962645
	528.382752	0.963975
	528.587185	0.965232
	528.791604	0.965753
	528.996010	0.965791
	529.200402	0.965876
	529.404780	0.964353
	529.609145	0.964563
	529.813496	0.964646
	530.017833	0.966503
	530.222157	0.967532
	530.426468	0.967528
	530.630764	0.967339
	530.835048	0.967722
	531.039317	0.967575
	531.243573	0.966736
	531.447815	0.967834
	531.652044	0.968314
	531.856259	0.969180
	532.060461	0.969935
	532.264648	0.968182
	532.468823	0.967362
	532.672983	0.967633
	532.877130	0.966471
	533.081264	0.964994
	533.285383	0.964503
	533.489490	0.963798
	533.693582	0.964685
	533.897661	0.964347
	534.101726	0.963995
	534.305778	0.964685
	534.509816	0.967017
	534.713841	0.968132
	534.917851	0.968315
	535.121849	0.968517
	535.325832	0.969274
	535.529802	0.969668
	535.733759	0.969256
	535.937701	0.970640
	536.141630	0.971360
	536.345546	0.972090
	536.549448	0.973137
	536.753336	0.972305
	536.957210	0.971946
	537.161071	0.971886
	537.364919	0.973160
	537.568752	0.972860
	537.772572	0.974256
	537.976379	0.974080
	538.180172	0.973428
	538.383951	0.973762
	538.587716	0.973988
	538.791468	0.975188
	538.995206	0.974726
	539.198931	0.974077
	539.402642	0.975018
	539.606339	0.974705
	539.810023	0.975351
	540.013693	0.975682
	540.217349	0.975200
	540.420992	0.975952
	540.624621	0.978333
	540.828237	0.979291
	541.031839	0.978910
	541.235427	0.978634
	541.439001	0.979179
	541.642562	0.978621
	541.846109	0.979090
	542.049643	0.979039
	542.253163	0.979986
	542.456669	0.979545
	542.660162	0.980129
	542.863641	0.979891
	543.067106	0.980169
	543.270558	0.980355
	543.473996	0.981020
	543.677420	0.981580
	543.880831	0.981953
	544.084228	0.981076
	544.287612	0.981213
	544.490981	0.980469
	544.694338	0.979690
	544.897680	0.979225
	545.101009	0.980354
	545.304324	0.980727
	545.507625	0.981751
	545.710913	0.981464
	545.914187	0.982661
	546.117448	0.983644
	546.320695	0.984856
	546.523928	0.986197
	546.727147	0.986900
	546.930353	0.985900
	547.133546	0.986141
	547.336724	0.985130
	547.539889	0.986102
	547.743040	0.986350
	547.946178	0.986873
	548.149301	0.987299
	548.352412	0.988040
	548.555508	0.988559
	548.758591	0.989554
	548.961660	0.991288
	549.164716	0.992342
	549.367757	0.994876
	549.570785	0.995952
	549.773800	0.996730
	549.976801	0.998477
	550.179788	0.997857
	550.382761	0.999472
	550.585721	1.000892
	550.788667	1.002149
	550.991599	1.002011
	551.194518	1.001642
	551.397423	1.003795
	551.600315	1.005824
	551.803192	1.004407
	552.006056	1.005145
	552.208906	1.006132
	552.411743	1.005839
	552.614566	1.006497
	552.817375	1.007748
	553.020171	1.007849
	553.222953	1.008767
	553.425721	1.008623
	553.628475	1.009203
	553.831216	1.007190
	554.033943	1.007382
	554.236657	1.008019
	554.439356	1.008215
	554.642042	1.008253
	554.844715	1.008552
	555.047373	1.007797
	555.250018	1.009167
	555.452650	1.009882
	555.655267	1.009737
	555.857871	1.008629
	556.060461	1.009604
	556.263038	1.009472
	556.465600	1.009674
	556.668150	1.008525
	556.870685	1.008741
	557.073207	1.009040
	557.275715	1.009941
	557.478209	1.009165
	557.680689	1.010377
	557.883156	1.009774
	558.085609	1.008964
	558.288049	1.008838
	558.490475	1.009330
	558.692887	1.009479
	558.895285	1.009118
	559.097670	1.009502
	559.300040	1.008899
	559.502398	1.009494
	559.704741	1.011723
	559.907071	1.011919
	560.109387	1.013687
	560.311689	1.014184
	560.513978	1.014856
	560.716253	1.016118
	560.918514	1.017037
	561.120762	1.018944
	561.322995	1.019215
	561.525215	1.020774
	561.727422	1.021000
	561.929614	1.022999
	562.131793	1.023066
	562.333958	1.023705
	562.536110	1.025122
	562.738248	1.025206
	562.940372	1.025246
	563.142482	1.025327
	563.344578	1.025637
	563.546661	1.026147
	563.748730	1.024066
	563.950786	1.023489
	564.152827	1.024400
	564.354855	1.024713
	564.556870	1.024247
	564.758870	1.024273
	564.960857	1.023730
	565.162830	1.023727
	565.364789	1.022392
	565.566735	1.021807
	565.768666	1.020342
	565.970584	1.019940
	566.172489	1.020661
	566.374379	1.021886
	566.576256	1.023085
	566.778119	1.024608
	566.979969	1.025167
	567.181805	1.025677
	567.383626	1.026764
	567.585435	1.027729
	567.787229	1.028434
	567.989010	1.031042
	568.190777	1.033038
	568.392530	1.033631
	568.594269	1.034092
	568.795995	1.034766
	568.997707	1.034873
	569.199405	1.035313
	569.401090	1.035163
	569.602761	1.035654
	569.804418	1.034611
	570.006061	1.033517
	570.207690	1.035480
	570.409306	1.037348
	570.610908	1.038016
	570.812497	1.037500
	571.014071	1.037664
	571.215632	1.039436
	571.417179	1.040891
	571.618712	1.042800
	571.820232	1.043094
	572.021737	1.043478
	572.223229	1.045180
	572.424707	1.044817
	572.626172	1.043601
	572.827623	1.045523
	573.029060	1.045506
	573.230483	1.045770
	573.431892	1.047086
	573.633288	1.048617
	573.834670	1.048751
	574.036038	1.048382
	574.237392	1.048587
	574.438733	1.049510
	574.640060	1.050695
	574.841373	1.051688
	575.042672	1.052336
	575.243958	1.053080
	575.445230	1.053387
	575.646488	1.053886
	575.847732	1.054011
	576.048962	1.055719
	576.250179	1.056465
	576.451382	1.057044
	576.652571	1.056270
	576.853747	1.056227
	577.054908	1.056293
	577.256056	1.055819
	577.457190	1.054075
	577.658310	1.054339
	577.859417	1.054598
	578.060510	1.056640
	578.261589	1.058958
	578.462654	1.060954
	578.663705	1.061757
	578.864743	1.062125
	579.065767	1.062570
	579.266777	1.063680
	579.467773	1.063923
	579.668755	1.064950
	579.869724	1.065341
	580.070679	1.065947
	580.271620	1.065478
	580.472548	1.067080
	580.673461	1.067185
	580.874361	1.067108
	581.075247	1.066630
	581.276119	1.068533
	581.476978	1.068855
	581.677822	1.069660
	581.878653	1.070455
	582.079470	1.073006
	582.280273	1.073779
	582.481063	1.073944
	582.681838	1.075227
	582.882600	1.077219
	583.083348	1.078896
	583.284083	1.079931
	583.484803	1.079940
	583.685510	1.080010
	583.886203	1.080014
	584.086882	1.081060
	584.287547	1.082499
	584.488199	1.080943
	584.688836	1.082443
	584.889460	1.085235
	585.090070	1.085161
	585.290666	1.085328
	585.491249	1.086398
	585.691818	1.086083
	585.892372	1.086139
	586.092914	1.087218
	586.293441	1.088885
	586.493954	1.088370
	586.694454	1.089396
	586.894940	1.088189
	587.095412	1.088595
	587.295870	1.088751
	587.496314	1.087952
	587.696745	1.088561
	587.897162	1.088987
	588.097565	1.088802
	588.297954	1.088756
	588.498329	1.088429
	588.698691	1.087966
	588.899038	1.088999
	589.099372	1.088262
	589.299692	1.089124
	589.499998	1.090420
	589.700291	1.093050
	589.900569	1.096100
	590.100834	1.097107
	590.301085	1.098166
	590.501322	1.097570
	590.701546	1.098556
	590.901755	1.099238
	591.101951	1.100349
	591.302132	1.101900
	591.502300	1.103020
	591.702455	1.104605
	591.902595	1.106726
	592.102722	1.108317
	592.302834	1.110565
	592.502933	1.112637
	592.703018	1.112052
	592.903089	1.113961
	593.103147	1.114733
	593.303190	1.117678
	593.503220	1.117990
	593.703236	1.117746
	593.903238	1.119595
	594.103226	1.121305
	594.303200	1.122231
	594.503161	1.124598
	594.703108	1.125881
	594.903040	1.125645
	595.102960	1.126339
	595.302865	1.125918
	595.502756	1.126662
	595.702634	1.128044
	595.902497	1.126713
	596.102347	1.126794
	596.302183	1.125591
	596.502005	1.126074
	596.701813	1.126913
	596.901608	1.126273
	597.101388	1.125184
	597.301155	1.124108
	597.500908	1.123544
	597.700647	1.122998
	597.900372	1.122643
	598.100083	1.120546
	598.299781	1.119117
	598.499465	1.118600
	598.699134	1.119602
	598.898790	1.120243
	599.098432	1.121135
	599.298061	1.121489
	599.497675	1.119564
	599.697275	1.120018
	599.896862	1.119724
	600.096435	1.119213
	600.295994	1.119887
	600.495539	1.119959
	600.695070	1.119920
	600.894588	1.119543
	601.094091	1.118917
	601.293581	1.118504
	601.493056	1.118048
	601.692518	1.117109
	601.891966	1.116452
	602.091401	1.116246
	602.290821	1.116725
	602.490227	1.116941
	602.689620	1.117496
	602.888999	1.117545
	603.088363	1.118414
	603.287714	1.119236
	603.487052	1.118928
	603.686375	1.120679
	603.885684	1.121206
	604.084980	1.121527
	604.284261	1.121792
	604.483529	1.120780
	604.682783	1.119392
	604.882023	1.119495
	605.081249	1.119096
	605.280461	1.119896
	605.479660	1.119183
	605.678844	1.119649
	605.878015	1.120059
	606.077172	1.120128
	606.276314	1.119594
	606.475443	1.119931
	606.674558	1.119186
	606.873660	1.118460
	607.072747	1.120752
	607.271820	1.120696
	607.470880	1.121413
	607.669926	1.122120
	607.868957	1.121850
	608.067975	1.124650
	608.266979	1.126687
	608.465969	1.128821
	608.664946	1.127449
	608.863908	1.128351
	609.062857	1.127299
	609.261791	1.128433
	609.460712	1.128368
	609.659619	1.130200
	609.858511	1.132228
	610.057390	1.133994
	610.256256	1.137504
	610.455107	1.141378
	610.653944	1.143928
	610.852767	1.144979
	611.051577	1.146568
	611.250373	1.148084
	611.449154	1.149632
	611.647922	1.153217
	611.846676	1.154686
	612.045416	1.155102
	612.244142	1.157663
	612.442854	1.158636
	612.641553	1.160026
	612.840237	1.162124
	613.038908	1.163636
	613.237564	1.164045
	613.436207	1.167087
	613.634836	1.168605
	613.833451	1.171926
	614.032052	1.175539
	614.230639	1.176401
	614.429212	1.178158
	614.627771	1.180591
	614.826316	1.182915
	615.024848	1.184899
	615.223365	1.186504
	615.421869	1.189582
	615.620358	1.192629
	615.818834	1.192591
	616.017296	1.194455
	616.215744	1.196412
	616.414178	1.197012
	616.612598	1.198222
	616.811004	1.200998
	617.009396	1.201656
	617.207775	1.202767
	617.406139	1.204182
	617.604490	1.207852
	617.802826	1.207840
	618.001149	1.210388
	618.199458	1.211639
	618.397752	1.212896
	618.596033	1.214792
	618.794300	1.216636
	618.992553	1.219535
	619.190792	1.221575
	619.389018	1.223265
	619.587229	1.225514
	619.785426	1.225596
	619.983609	1.227625
	620.181779	1.227305
	620.379934	1.227608
	620.578076	1.228765
	620.776204	1.231150
	620.974317	1.231730
	621.172417	1.234137
	621.370503	1.234905
	621.568575	1.237996
	621.766633	1.239648
	621.964677	1.242323
	622.162707	1.242574
	622.360723	1.244063
	622.558725	1.244000
	622.756714	1.244585
	622.954688	1.246361
	623.152648	1.247479
	623.350595	1.248648
	623.548527	1.249163
	623.746446	1.249124
	623.944350	1.249063
	624.142241	1.250960
	624.340118	1.250352
	624.537981	1.251536
	624.735829	1.251716
	624.933664	1.251139
	625.131485	1.250720
	625.329292	1.252707
	625.527085	1.253503
	625.724864	1.254423
	625.922629	1.255500
	626.120381	1.254853
	626.318118	1.257069
	626.515841	1.256110
	626.713550	1.257322
	626.911246	1.257758
	627.108927	1.260164
	627.306595	1.261531
	627.504248	1.262762
	627.701888	1.262766
	627.899513	1.264898
	628.097125	1.266691
	628.294722	1.268806
	628.492306	1.270332
	628.689876	1.270225
	628.887432	1.269788
	629.084973	1.271119
	629.282501	1.271813
	629.480015	1.272995
	629.677515	1.270181
	629.875001	1.271111
	630.072473	1.271955
	630.269931	1.273321
	630.467375	1.274876
	630.664805	1.274535
	630.862221	1.273624
	631.059623	1.274106
	631.257011	1.274228
	631.454385	1.273694
	631.651746	1.273213
	631.849092	1.273850
	632.046424	1.272051
	632.243742	1.272909
	632.441047	1.271808
	632.638337	1.269497
	632.835613	1.267475
	633.032876	1.267218
	633.230124	1.266110
	633.427358	1.265695
	633.624579	1.265390
	633.821785	1.263694
	634.018978	1.261271
	634.216156	1.260058
	634.413321	1.258920
	634.610471	1.257911
	634.807608	1.256785
	635.004730	1.256408
	635.201839	1.255175
	635.398933	1.253670
	635.596014	1.250858
	635.793081	1.247777
	635.990133	1.246889
	636.187172	1.245143
	636.384196	1.244680
	636.581207	1.241735
	636.778204	1.239627
	636.975186	1.237640
	637.172155	1.237031
	637.369110	1.235057
	637.566050	1.232504
	637.762977	1.230347
	637.959890	1.228325
	638.156788	1.227354
	638.353673	1.225158
	638.550544	1.225256
	638.747400	1.222833
	638.944243	1.223678
	639.141072	1.222510
	639.337886	1.220982
	639.534687	1.218082
	639.731474	1.216735
	639.928246	1.213930
	640.125005	1.212016
	640.321750	1.208123
	640.518480	1.205120
	640.715197	1.206244
	640.911899	1.204932
	641.108588	1.202840
	641.305263	1.202202
	641.501923	1.199290
	641.698570	1.199362
	641.895202	1.198721
	642.091821	1.198438
	642.288426	1.197503
	642.485016	1.196494
	642.681593	1.195919
	642.878155	1.196693
	643.074704	1.194715
	643.271238	1.193353
	643.467759	1.192741
	643.664265	1.190847
	643.860757	1.189762
	644.057236	1.190700
	644.253700	1.189889
	644.450151	1.189747
	644.646587	1.190739
	644.843009	1.190728
	645.039418	1.191351
	645.235812	1.191333
	645.432192	1.190006
	645.628558	1.190889
	645.824911	1.191477
	646.021249	1.192494
	646.217573	1.194371
	646.413883	1.194734
	646.610179	1.196197
	646.806461	1.197965
	647.002729	1.197649
	647.198983	1.197111
	647.395223	1.197092
	647.591449	1.197913
	647.787661	1.198991
	647.983859	1.199499
	648.180043	1.199722
	648.376212	1.199235
	648.572368	1.200295
	648.768510	1.201842
	648.964638	1.203439
	649.160751	1.203388
	649.356851	1.204796
	649.552937	1.206641
	649.749008	1.208503
	649.945066	1.211209
	650.141109	1.212597
	650.337138	1.213383
	650.533154	1.214983
	650.729155	1.216875
	650.925142	1.216939
	651.121116	1.217996
	651.317075	1.218516
	651.513020	1.221600
	651.708951	1.223064
	651.904868	1.226074
	652.100771	1.227808
	652.296660	1.229856
	652.492535	1.231853
	652.688396	1.233276
	652.884242	1.234654
	653.080075	1.236601
	653.275894	1.237943
	653.471699	1.241546
	653.667489	1.245305
	653.863266	1.248243
	654.059028	1.249123
	654.254776	1.250882
	654.450511	1.252582
	654.646231	1.254240
	654.841937	1.256165
	655.037629	1.259755
	655.233308	1.261040
	655.428972	1.263495
	655.624622	1.265921
	655.820258	1.268160
	656.015879	1.269832
	656.211487	1.271073
	656.407081	1.273160
	656.602661	1.274308
	656.798226	1.275756
	656.993778	1.276623
	657.189315	1.278180
	657.384839	1.281336
	657.580348	1.281452
	657.775843	1.283086
	657.971324	1.283513
	658.166791	1.284786
	658.362244	1.287080
	658.557683	1.287189
	658.753108	1.286516
	658.948519	1.287136
	659.143916	1.287772
	659.339298	1.288365
	659.534667	1.287977
	659.730022	1.289355
	659.925362	1.290495
	660.120688	1.290920
	660.316001	1.291276
	660.511299	1.293423
	660.706583	1.295533
	660.901853	1.297485
	661.097109	1.299201
	661.292351	1.300024
	661.487578	1.300818
	661.682792	1.302378
	661.877992	1.302790
	662.073177	1.304612
	662.268349	1.305442
	662.463506	1.305695
	662.658649	1.305676
	662.853779	1.307128
	663.048894	1.307442
	663.243995	1.308137
	663.439081	1.308464
	663.634154	1.309913
	663.829213	1.309810
	664.024258	1.310191
	664.219288	1.310644
	664.414305	1.311294
	664.609307	1.312952
	664.804295	1.315308
	664.999269	1.317426
	665.194229	1.317925
	665.389175	1.318548
	665.584107	1.319510
	665.779025	1.319060
	665.973928	1.320528
	666.168818	1.322532
	666.363693	1.321443
	666.558555	1.321413
	666.753402	1.321205
	666.948235	1.320705
	667.143054	1.320575
	667.337859	1.319708
	667.532650	1.319638
	667.727427	1.318900
	667.922189	1.320368
	668.116938	1.320398
	668.311672	1.320382
	668.506392	1.319963
	668.701098	1.319814
	668.895790	1.318858
	669.090468	1.319430
	669.285132	1.318988
	669.479782	1.319312
	669.674417	1.318688
	669.869039	1.319670
	670.063646	1.320673
	670.258239	1.318716
	670.452819	1.318126
	670.647384	1.317083
	670.841934	1.316935
	671.036471	1.317452
	671.230994	1.315771
	671.425502	1.316925
	671.619997	1.316071
	671.814477	1.315107
	672.008943	1.313658
	672.203395	1.314388
	672.397833	1.312481
	672.592257	1.310758
	672.786667	1.310065
	672.981062	1.309580
	673.175444	1.308974
	673.369811	1.306759
	673.564164	1.305259
	673.758503	1.302144
	673.952828	1.299588
	674.147139	1.297541
	674.341435	1.294603
	674.535718	1.295381
	674.729986	1.292673
	674.924240	1.289615
	675.118480	1.289669
	675.312706	1.287034
	675.506918	1.284640
	675.701116	1.283866
	675.895299	1.283263
	676.089469	1.281781
	676.283624	1.281021
	676.477765	1.278523
	676.671892	1.275534
	676.866005	1.274485
	677.060103	1.274088
	677.254188	1.271059
	677.448258	1.267078
	677.642315	1.267371
	677.836357	1.266349
	678.030385	1.263250
	678.224398	1.262566
	678.418398	1.261431
	678.612384	1.259851
	678.806355	1.259268
	679.000312	1.258794
	679.194255	1.257637
	679.388184	1.258236
	679.582099	1.259435
	679.776000	1.258506
	679.969886	1.256871
	680.163758	1.254918
	680.357617	1.253401
	680.551461	1.255502
	680.745290	1.254229
	680.939106	1.253544
	681.132908	1.253680
	681.326695	1.253357
	681.520468	1.253248
	681.714227	1.250918
	681.907972	1.247332
	682.101703	1.246356
	682.295419	1.245456
	682.489122	1.245005
	682.682810	1.243509
	682.876484	1.240136
	683.070144	1.238481
	683.263790	1.235677
	683.457421	1.234543
	683.651039	1.232077
	683.844642	1.231010
	684.038231	1.228852
	684.231806	1.227343
	684.425367	1.225348
	684.618913	1.222589
	684.812446	1.220694
	685.005964	1.218721
	685.199468	1.218401
	685.392958	1.216101
	685.586433	1.214495
	685.779895	1.211350
	685.973342	1.210660
	686.166775	1.209595
	686.360194	1.208111
	686.553599	1.206717
	686.746990	1.206316
	686.940366	1.204674
	687.133729	1.204688
	687.327077	1.203245
	687.520411	1.202385
	687.713730	1.199561
	687.907036	1.199103
	688.100327	1.197003
	688.293604	1.195164
	688.486867	1.194430
	688.680116	1.192187
	688.873351	1.190256
	689.066571	1.190501
	689.259777	1.189758
	689.452970	1.187174
	689.646147	1.185527
	689.839311	1.184297
	690.032461	1.183783
	690.225596	1.182822
	690.418717	1.182395
	690.611824	1.180201
	690.804917	1.179666
	690.997995	1.179104
	691.191059	1.178032
	691.384110	1.175848
	691.577145	1.172101
	691.770167	1.171792
	691.963175	1.171640
	692.156168	1.171735
	692.349147	1.168259
	692.542112	1.168332
	692.735063	1.166903
	692.927999	1.163913
	693.120922	1.161976
	693.313830	1.158889
	693.506724	1.157257
	693.699603	1.155857
	693.892469	1.153915
	694.085320	1.152307
	694.278157	1.150073
	694.470980	1.147688
	694.663789	1.145998
	694.856583	1.144811
	695.049364	1.144530
	695.242130	1.142857
	695.434881	1.141956
	695.627619	1.141068
	695.820342	1.141055
	696.013052	1.140140
	696.205747	1.139527
	696.398427	1.139442
	696.591094	1.138086
	696.783746	1.137008
	696.976384	1.135686
	697.169008	1.134615
	697.361618	1.135458
	697.554213	1.135858
	697.746795	1.135743
	697.939362	1.136319
	698.131914	1.134837
	698.324453	1.135313
	698.516977	1.134749
	698.709487	1.134586
	698.901983	1.132219
	699.094465	1.132119
	699.286932	1.129562
	699.479386	1.128412
	699.671825	1.126585
	699.864249	1.126667
	700.056660	1.126095
	700.249056	1.125497
	700.441438	1.124526
	700.633806	1.123860
	700.826160	1.124168
	701.018499	1.123942
	701.210824	1.124657
	701.403135	1.123149
	701.595432	1.121936
	701.787714	1.120784
	701.979982	1.120614
	702.172236	1.120200
	702.364476	1.120673
	702.556702	1.119020
	702.748913	1.117700
	702.941110	1.115618
	703.133293	1.114566
	703.325461	1.113390
	703.517615	1.111644
	703.709755	1.109786
	703.901881	1.108207
	704.093993	1.106284
	704.286090	1.104321
	704.478173	1.103645
	704.670242	1.103480
	704.862296	1.100306
	705.054337	1.099045
	705.246363	1.098196
	705.438375	1.096692
	705.630372	1.095455
	705.822356	1.093987
	706.014325	1.094524
	706.206279	1.092960
	706.398220	1.092740
	706.590146	1.091066
	706.782058	1.088079
	706.973956	1.084498
	707.165840	1.083778
	707.357709	1.083027
	707.549564	1.080804
	707.741405	1.079268
	707.933231	1.078327
	708.125043	1.077668
	708.316841	1.077164
	708.508625	1.076553
	708.700395	1.075021
	708.892150	1.075197
	709.083891	1.074341
	709.275617	1.073107
	709.467330	1.071248
	709.659028	1.070072
	709.850712	1.068497
	710.042381	1.066111
	710.234037	1.066198
	710.425678	1.064621
	710.617305	1.063328
	710.808917	1.061099
	711.000515	1.061923
	711.192099	1.062752
	711.383669	1.062916
	711.575225	1.063221
	711.766766	1.063672
	711.958293	1.062977
	712.149805	1.064429
	712.341304	1.065162
	712.532788	1.063254
	712.724258	1.063355
	712.915713	1.062170
	713.107154	1.062822
	713.298581	1.063952
	713.489994	1.063615
	713.681392	1.063546
	713.872776	1.062647
	714.064146	1.062290
	714.255502	1.062014
	714.446843	1.061796
	714.638170	1.061049
	714.829483	1.061337
	715.020781	1.061393
	715.212065	1.060522
	715.403335	1.060678
	715.594591	1.060212
	715.785832	1.061126
	715.977059	1.061519
	716.168272	1.060031
	716.359470	1.060279
	716.550654	1.061666
	716.741824	1.061847
	716.932979	1.061104
	717.124121	1.061533
	717.315247	1.063370
	717.506360	1.061787
	717.697458	1.059137
	717.888542	1.057653
	718.079612	1.055352
	718.270668	1.055085
	718.461709	1.054266
	718.652736	1.055493
	718.843748	1.055180
	719.034746	1.054364
	719.225730	1.054520
	719.416700	1.055713
	719.607655	1.055139
	719.798596	1.052750
	719.989523	1.051491
	720.180435	1.049327
	720.371333	1.049517
	720.562217	1.047408
	720.753087	1.045367
	720.943942	1.044087
	721.134783	1.042667
	721.325609	1.041428
	721.516422	1.041730
	721.707219	1.041269
	721.898003	1.037839
	722.088772	1.036537
	722.279527	1.035779
	722.470268	1.035116
	722.660994	1.033645
	722.851707	1.032983
	723.042404	1.031680
	723.233088	1.032272
	723.423757	1.030596
	723.614412	1.030319
	723.805052	1.029432
	723.995678	1.027187
	724.186290	1.027005
	724.376887	1.026395
	724.567471	1.026814
	724.758039	1.025650
	724.948594	1.023914
	725.139134	1.023113
	725.329660	1.022478
	725.520172	1.022738
	725.710669	1.021673
	725.901152	1.022075
	726.091620	1.021735
	726.282075	1.022179
	726.472514	1.021123
	726.662940	1.021000
	726.853351	1.022147
	727.043748	1.021421
	727.234131	1.021747
	727.424499	1.021823
	727.614853	1.022591
	727.805193	1.023481
	727.995518	1.022463
	728.185829	1.021312
	728.376125	1.021606
	728.566408	1.021178
	728.756675	1.022486
	728.946929	1.021573
	729.137168	1.021807
	729.327393	1.023441
	729.517604	1.023796
	729.707800	1.025624
	729.897982	1.026982
	730.088149	1.029135
	730.278302	1.030168
	730.468441	1.028984
	730.658566	1.029137
	730.848676	1.029149
	731.038771	1.028458
	731.228853	1.027434
	731.418920	1.027438
	731.608973	1.027782
	731.799011	1.028417
	731.989035	1.027431
	732.179045	1.026500
	732.369040	1.025189
	732.559021	1.025311
	732.748988	1.026508
	732.938940	1.026554
	733.128878	1.025589
	733.318801	1.024590
	733.508711	1.025953
	733.698605	1.025840
	733.888486	1.025972
	734.078352	1.026540
	734.268204	1.026484
	734.458041	1.025292
	734.647864	1.025585
	734.837673	1.022364
	735.027467	1.021065
	735.217247	1.020121
	735.407013	1.019198
	735.596764	1.017958
	735.786501	1.018018
	735.976223	1.016357
	736.165932	1.013774
	736.355625	1.013479
	736.545305	1.013624
	736.734970	1.013222
	736.924620	1.012123
	737.114257	1.011816
	737.303879	1.011429
	737.493486	1.009537
	737.683079	1.007849
	737.872658	1.007074
	738.062222	1.006050
	738.251772	1.005375
	738.441308	1.004116
	738.630829	1.003863
	738.820336	1.004096
	739.009829	1.002985
	739.199307	1.000745
	739.388771	1.000482
	739.578220	0.999226
	739.767655	1.000062
	739.957076	1.000060
	740.146482	1.001033
	740.335874	1.000484
	740.525251	1.000028
	740.714615	1.000314
	740.903963	0.999352
	741.093298	1.001880
	741.282618	1.001660
	741.471923	1.000452
	741.661214	1.000745
	741.850491	1.000286
	742.039753	1.002587
	742.229001	1.002466
	742.418235	1.002154
	742.607454	1.001008
	742.796659	1.001366
	742.985849	1.002156
	743.175025	1.001354
	743.364187	1.001378
	743.553334	1.001330
	743.742467	1.002560
	743.931586	1.003751
	744.120690	1.003444
	744.309779	1.002415
	744.498855	1.001855
	744.687916	1.000808
	744.876962	1.000347
	745.065994	0.999241
	745.255012	0.998340
	745.444015	0.997146
	745.633004	0.995911
	745.821978	0.995570
	746.010938	0.994964
	746.199884	0.993681
	746.388815	0.993834
	746.577732	0.994210
	746.766634	0.993988
	746.955522	0.993147
	747.144396	0.993386
	747.333255	0.992775
	747.522100	0.993965
	747.710930	0.995135
	747.899746	0.994377
	748.088548	0.994449
	748.277335	0.994470
	748.466108	0.994368
	748.654866	0.993446
	748.843610	0.992981
	749.032339	0.992288
	749.221054	0.993327
	749.409755	0.991417
	749.598441	0.989700
	749.787113	0.988769
	749.975770	0.988649
	750.164413	0.987142
	750.353042	0.985600
[truncated: 1,648 more rows]
