# Supplementary material for: Metasurface analogues of molecular diastereomers from hierarchical multiscale chiral interactions with biomolecules
Source: Nat Commun. 2026 Apr 22;17:5541. doi: 10.1038/s41467-026-72200-6 (PMC13287669; doi:10.1038/s41467-026-72200-6)
Supplement: Supplementary file 3 — Supplementary Data 1 (Raw data) [file 41467_2026_72200_MOESM3_ESM.zip › Raw_Data/Reflectivity/Antistrept_strept_sequence/Strept_Incubating/Ref_ARRAY3_RA_0_2.txt]

	345.453658	1.001480
	345.669646	1.001800
	345.885622	1.002146
	346.101585	1.002523
	346.317535	1.002934
	346.533471	1.003381
	346.749395	1.003868
	346.965306	1.004399
	347.181204	1.004976
	347.397089	1.005601
	347.612961	1.006275
	347.828820	1.006998
	348.044666	1.007762
	348.260499	1.008559
	348.476319	1.009370
	348.692126	1.010168
	348.907920	1.010912
	349.123701	1.011552
	349.339469	1.012025
	349.555224	1.012263
	349.770966	1.012209
	349.986695	1.011823
	350.202412	1.011100
	350.418115	1.010077
	350.633805	1.008823
	350.849482	1.007428
	351.065147	1.005985
	351.280798	1.004572
	351.496436	1.003246
	351.712062	1.002043
	351.927674	1.000979
	352.143273	0.997865
	352.358860	0.998442
	352.574433	0.998635
	352.789993	0.998999
	353.005541	0.997797
	353.221075	0.995105
	353.436597	0.997132
	353.652105	0.995674
	353.867600	0.995591
	354.083083	0.995971
	354.298552	0.994660
	354.514009	0.996982
	354.729452	0.997065
	354.944883	0.997569
	355.160300	0.994885
	355.375705	0.993692
	355.591096	0.995694
	355.806474	0.997003
	356.021840	0.997107
	356.237192	0.998810
	356.452532	0.999268
	356.667858	0.998374
	356.883172	1.001220
	357.098472	1.002207
	357.313760	1.000792
	357.529034	1.000965
	357.744295	1.003025
	357.959544	1.003947
	358.174779	1.002597
	358.390002	1.003649
	358.605211	1.006943
	358.820407	1.007334
	359.035591	1.007334
	359.250761	1.007837
	359.465919	1.006306
	359.681063	1.009733
	359.896194	1.009424
	360.111313	1.009686
	360.326418	1.011183
	360.541510	1.013871
	360.756589	1.014712
	360.971656	1.015642
	361.186709	1.014806
	361.401749	1.019026
	361.616776	1.019771
	361.831790	1.018782
	362.046792	1.019430
	362.261780	1.016662
	362.476755	1.015549
	362.691717	1.014343
	362.906666	1.014653
	363.121602	1.014991
	363.336525	1.014763
	363.551435	1.013603
	363.766332	1.013541
	363.981216	1.013333
	364.196087	1.012242
	364.410945	1.011651
	364.625790	1.011325
	364.840621	1.010085
	365.055440	1.010485
	365.270246	1.010780
	365.485039	1.010231
	365.699818	1.010733
	365.914585	1.010366
	366.129339	1.009121
	366.344079	1.009066
	366.558807	1.006013
	366.773521	1.005528
	366.988223	1.003497
	367.202911	1.002214
	367.417587	1.002472
	367.632249	1.001433
	367.846898	1.000115
	368.061535	0.998841
	368.276158	0.998246
	368.490768	0.998531
	368.705365	0.998001
	368.919949	0.996731
	369.134521	0.995677
	369.349079	0.994695
	369.563624	0.996548
	369.778155	0.997350
	369.992674	0.995726
	370.207180	0.996342
	370.421673	0.998699
	370.636153	1.000661
	370.850619	1.000074
	371.065073	0.999445
	371.279514	1.000737
	371.493941	0.998464
	371.708356	0.996508
	371.922757	0.996932
	372.137145	0.997670
	372.351521	0.998615
	372.565883	1.001611
	372.780232	1.000269
	372.994568	1.001325
	373.208891	1.003297
	373.423201	1.003097
	373.637498	1.003092
	373.851782	1.002038
	374.066053	1.001641
	374.280311	0.999469
	374.494556	0.999170
	374.708787	0.996840
	374.923006	0.998160
	375.137211	0.996844
	375.351404	0.999134
	375.565583	0.999929
	375.779750	1.001928
	375.993903	1.002795
	376.208043	1.001853
	376.422170	1.002750
	376.636284	1.003759
	376.850385	1.003063
	377.064473	1.003657
	377.278548	1.004307
	377.492610	1.005071
	377.706658	1.006025
	377.920694	1.007566
	378.134717	1.009352
	378.348726	1.009792
	378.562722	1.009588
	378.776706	1.008326
	378.990676	1.006851
	379.204633	1.006580
	379.418577	1.006391
	379.632508	1.006372
	379.846426	1.006431
	380.060331	1.006735
	380.274223	1.007107
	380.488101	1.005461
	380.701967	1.005836
	380.915819	1.007350
	381.129659	1.006945
	381.343485	1.008919
	381.557298	1.010476
	381.771098	1.009642
	381.984886	1.012638
	382.198659	1.015130
	382.412420	1.016232
	382.626168	1.015480
	382.839903	1.015994
	383.053624	1.018338
	383.267333	1.016770
	383.481028	1.016060
	383.694711	1.014463
	383.908380	1.014746
	384.122036	1.014048
	384.335679	1.012726
	384.549309	1.014634
	384.762926	1.015750
	384.976530	1.015234
	385.190120	1.015244
	385.403698	1.013140
	385.617262	1.011852
	385.830814	1.010252
	386.044352	1.010304
	386.257877	1.007175
	386.471389	1.007319
	386.684888	1.007621
	386.898374	1.006519
	387.111847	1.005120
	387.325306	1.007284
	387.538753	1.007996
	387.752186	1.009346
	387.965606	1.008682
	388.179014	1.008839
	388.392408	1.006793
	388.605789	1.006891
	388.819156	1.004710
	389.032511	1.003151
	389.245853	1.003738
	389.459181	1.003256
	389.672497	1.001179
	389.885799	1.002426
	390.099088	1.001427
	390.312364	1.000828
	390.525627	0.999869
	390.738877	0.999140
	390.952114	0.998842
	391.165337	0.997619
	391.378548	0.997304
	391.591745	0.996808
	391.804929	0.998001
	392.018100	0.999169
	392.231258	1.000585
	392.444403	0.998983
	392.657535	0.998309
	392.870653	0.999499
	393.083759	1.000071
	393.296851	1.001390
	393.509930	1.003134
	393.722996	1.005245
	393.936049	1.006519
	394.149089	1.007527
	394.362116	1.009148
	394.575129	1.007862
	394.788130	1.008224
	395.001117	1.006478
	395.214091	1.005728
	395.427052	1.005285
	395.640000	1.005647
	395.852935	1.005992
	396.065857	1.006006
	396.278765	1.005241
	396.491660	1.005686
	396.704543	1.005506
	396.917412	1.004965
	397.130268	1.005015
	397.343110	1.003874
	397.555940	1.003753
	397.768757	1.003826
	397.981560	1.002961
	398.194350	1.001472
	398.407127	1.003302
	398.619891	1.003964
	398.832642	1.004379
	399.045380	1.002374
	399.258104	1.003629
	399.470815	1.003064
	399.683514	1.000839
	399.896199	1.002342
	400.108870	1.002256
	400.321529	1.002245
	400.534175	1.001641
	400.746807	1.002007
	400.959427	1.000143
	401.172033	0.998912
	401.384626	0.998241
	401.597205	0.997397
	401.809772	0.997172
	402.022326	0.995815
	402.234866	0.995017
	402.447393	0.994152
	402.659907	0.992185
	402.872408	0.991304
	403.084896	0.991659
	403.297370	0.992521
	403.509832	0.992693
	403.722280	0.994092
	403.934715	0.995128
	404.147137	0.996623
	404.359546	0.998144
	404.571941	0.999629
	404.784323	0.999460
	404.996693	0.999719
	405.209049	0.998372
	405.421392	1.001278
	405.633721	1.001739
	405.846038	1.004034
	406.058341	1.003913
	406.270632	1.002855
	406.482909	1.005734
	406.695172	1.004654
	406.907423	1.002970
	407.119661	1.005648
	407.331885	1.005011
	407.544096	1.004323
	407.756294	1.005468
	407.968479	1.006936
	408.180651	1.008459
	408.392809	1.007974
	408.604954	1.006491
	408.817086	1.005934
	409.029205	1.002882
	409.241311	1.003694
	409.453404	1.004320
	409.665483	1.005406
	409.877549	1.004186
	410.089602	1.004517
	410.301642	1.006225
	410.513669	1.007584
	410.725682	1.007781
	410.937682	1.007219
	411.149669	1.010494
	411.361643	1.011260
	411.573604	1.011907
	411.785551	1.012782
	411.997486	1.014282
	412.209407	1.014154
	412.421315	1.012951
	412.633210	1.013293
	412.845091	1.013061
	413.056959	1.012930
	413.268815	1.013730
	413.480657	1.013542
	413.692485	1.010841
	413.904301	1.010497
	414.116103	1.011257
	414.327892	1.010396
	414.539668	1.009131
	414.751431	1.009082
	414.963181	1.009610
	415.174917	1.009233
	415.386640	1.009368
	415.598350	1.011633
	415.810047	1.011715
	416.021730	1.012012
	416.233401	1.011911
	416.445058	1.012757
	416.656702	1.012105
	416.868332	1.012297
	417.079950	1.011946
	417.291554	1.011376
	417.503145	1.009759
	417.714723	1.010201
	417.926288	1.007699
	418.137839	1.009811
	418.349377	1.008707
	418.560903	1.010228
	418.772414	1.008542
	418.983913	1.009408
	419.195398	1.010318
	419.406870	1.007708
	419.618329	1.009400
	419.829775	1.009433
	420.041208	1.006887
	420.252627	1.002553
	420.464033	1.001294
	420.675426	1.000135
	420.886805	0.998117
	421.098172	0.995980
	421.309525	0.994178
	421.520865	0.995152
	421.732192	0.992567
	421.943505	0.992614
	422.154805	0.992859
	422.366092	0.992796
	422.577366	0.991626
	422.788627	0.992503
	422.999874	0.991160
	423.211108	0.991343
	423.422329	0.990144
	423.633537	0.990722
	423.844731	0.993096
	424.055913	0.992667
	424.267081	0.992184
	424.478235	0.990834
	424.689377	0.989529
	424.900505	0.990241
	425.111620	0.990333
	425.322722	0.992278
	425.533811	0.994965
	425.744886	0.995557
	425.955948	0.996233
	426.166997	0.995680
	426.378032	0.995497
	426.589055	0.996147
	426.800064	0.997963
	427.011060	0.997356
	427.222042	0.999247
	427.433012	0.999985
	427.643968	0.998342
	427.854911	0.997275
	428.065840	0.997220
	428.276757	0.996325
	428.487660	0.998859
	428.698550	1.001686
	428.909427	1.001101
	429.120290	1.002133
	429.331140	1.003504
	429.541977	1.005202
	429.752801	1.006447
	429.963611	1.005997
	430.174408	1.005963
	430.385192	1.008363
	430.595963	1.007964
	430.806720	1.009064
	431.017464	1.009464
	431.228195	1.009840
	431.438913	1.010410
	431.649617	1.010933
	431.860308	1.010598
	432.070986	1.010047
	432.281650	1.011624
	432.492302	1.008436
	432.702940	1.007337
	432.913565	1.005376
	433.124176	1.006563
	433.334774	1.007806
	433.545359	1.007906
	433.755931	1.006085
	433.966489	1.005049
	434.177035	1.006949
	434.387567	1.005378
	434.598085	1.005638
	434.808591	1.004834
	435.019083	1.003641
	435.229562	1.003633
	435.440027	1.004428
	435.650479	1.005415
	435.860918	1.008102
	436.071344	1.010065
	436.281757	1.011934
	436.492156	1.012952
	436.702542	1.010902
	436.912914	1.008713
	437.123274	1.008822
	437.333620	1.008466
	437.543953	1.008473
	437.754272	1.007689
	437.964578	1.006281
	438.174871	1.007245
	438.385151	1.006177
	438.595417	1.005506
	438.805670	1.004594
	439.015910	1.001670
	439.226137	1.001197
	439.436350	1.001508
	439.646550	1.000502
	439.856737	1.000227
	440.066910	0.998835
	440.277070	0.998176
	440.487217	1.001216
	440.697351	1.001678
	440.907471	1.001196
	441.117578	1.002352
	441.327671	0.998643
	441.537752	0.995920
	441.747819	0.996800
	441.957873	0.994649
	442.167913	0.994450
	442.377940	0.993742
	442.587954	0.995228
	442.797955	0.993391
	443.007942	0.993516
	443.217916	0.992658
	443.427877	0.993505
	443.637824	0.994710
	443.847758	0.993996
	444.057679	0.994020
	444.267586	0.992658
	444.477481	0.992549
	444.687361	0.992266
	444.897229	0.992283
	445.107083	0.991356
	445.316924	0.992083
	445.526752	0.992274
	445.736566	0.994733
	445.946367	0.993714
	446.156155	0.994397
	446.365929	0.995788
	446.575690	0.998024
	446.785438	1.000983
	446.995173	0.999245
	447.204894	1.001069
	447.414602	1.002533
	447.624296	1.004387
	447.833977	1.006800
	448.043645	1.006374
	448.253300	1.006962
	448.462941	1.005475
	448.672569	1.004854
	448.882184	1.004183
	449.091785	1.003063
	449.301373	1.001710
	449.510948	1.002213
	449.720509	1.003763
	449.930057	1.003184
	450.139592	1.003085
	450.349113	1.002209
	450.558621	1.003765
	450.768116	1.005640
	450.977597	1.004502
	451.187066	1.003267
	451.396520	1.002285
	451.605962	1.002285
	451.815390	1.003518
	452.024805	1.002947
	452.234206	1.001810
	452.443594	1.001591
	452.652969	1.001441
	452.862330	0.999921
	453.071678	0.999527
	453.281013	0.997210
	453.490335	0.997448
	453.699643	0.997623
	453.908938	0.998880
	454.118219	1.000820
	454.327487	1.001499
	454.536742	1.001005
	454.745983	1.001819
	454.955211	1.000235
	455.164426	1.000332
	455.373627	0.997263
	455.582815	0.997820
	455.791990	0.995423
	456.001152	0.995179
	456.210300	0.995580
	456.419434	0.995013
	456.628556	0.993911
	456.837664	0.993437
	457.046758	0.994768
	457.255839	0.994521
	457.464907	0.995122
	457.673962	0.995180
	457.883003	0.995276
	458.092031	0.996053
	458.301046	0.996959
	458.510047	0.995511
	458.719035	0.996438
	458.928009	0.997923
	459.136970	0.996790
	459.345918	0.997969
	459.554852	0.997421
	459.763774	0.998869
	459.972681	0.999144
	460.181576	0.998532
	460.390457	0.998622
	460.599324	0.997552
	460.808178	0.998030
	461.017019	0.996975
	461.225847	0.997844
	461.434661	0.998396
	461.643462	0.998685
	461.852249	0.999669
	462.061023	0.999555
	462.269784	0.998853
	462.478531	0.999086
	462.687265	1.000011
	462.895986	1.001932
	463.104693	1.003636
	463.313387	1.001213
	463.522068	1.001197
	463.730735	1.000131
	463.939389	1.000635
	464.148029	1.000646
	464.356656	1.000619
	464.565270	1.000724
	464.773870	1.000260
	464.982457	1.000948
	465.191030	1.001483
	465.399591	1.000539
	465.608137	1.001831
	465.816671	1.002045
	466.025191	1.002838
	466.233697	1.002396
	466.442191	1.002251
	466.650671	0.999710
	466.859137	0.998023
	467.067590	0.997367
	467.276030	0.996966
	467.484456	0.994863
	467.692869	0.996111
	467.901269	0.994806
	468.109655	0.995165
	468.318028	0.996314
	468.526387	0.998795
	468.734733	0.997444
	468.943066	0.995643
	469.151385	0.995395
	469.359691	0.994125
	469.567984	0.995424
	469.776263	0.995190
	469.984528	0.994512
	470.192781	0.992707
	470.401020	0.992424
	470.609245	0.991784
	470.817457	0.991384
	471.025656	0.991343
	471.233841	0.991775
	471.442013	0.991983
	471.650172	0.990004
	471.858317	0.989224
	472.066448	0.988730
	472.274567	0.988363
	472.482672	0.987116
	472.690763	0.986910
	472.898841	0.987364
	473.106906	0.986850
	473.314957	0.986990
	473.522995	0.987332
	473.731020	0.988424
	473.939031	0.988796
	474.147029	0.989489
	474.355013	0.988966
	474.562984	0.988147
	474.770941	0.986582
	474.978885	0.986420
	475.186816	0.986648
	475.394733	0.984664
	475.602637	0.981508
	475.810527	0.979458
	476.018404	0.978856
	476.226268	0.978681
	476.434118	0.980310
	476.641955	0.979458
	476.849778	0.979908
	477.057588	0.978776
	477.265385	0.976794
	477.473168	0.976614
	477.680937	0.977038
	477.888694	0.976263
	478.096436	0.976911
	478.304166	0.976326
	478.511882	0.976656
	478.719584	0.976755
	478.927274	0.977275
	479.134949	0.977874
	479.342612	0.978635
	479.550260	0.978708
	479.757896	0.978749
	479.965518	0.979600
	480.173126	0.982039
	480.380722	0.980775
	480.588303	0.982430
	480.795872	0.982364
	481.003426	0.980816
	481.210968	0.979293
	481.418496	0.979655
	481.626010	0.978242
	481.833511	0.976624
	482.040999	0.978544
	482.248473	0.979251
	482.455934	0.979918
	482.663382	0.979119
	482.870816	0.980703
	483.078236	0.981499
	483.285643	0.981847
	483.493037	0.981491
	483.700417	0.981749
	483.907784	0.980083
	484.115137	0.980194
	484.322477	0.980553
	484.529803	0.981432
	484.737116	0.983163
	484.944416	0.982450
	485.151702	0.985211
	485.358975	0.985862
	485.566234	0.985590
	485.773479	0.985984
	485.980712	0.985734
	486.187931	0.984868
	486.395136	0.983491
	486.602328	0.984227
	486.809506	0.982482
	487.016671	0.981800
	487.223823	0.981321
	487.430961	0.982520
	487.638086	0.982025
	487.845197	0.981183
	488.052295	0.981118
	488.259379	0.982169
	488.466450	0.982063
	488.673507	0.981575
	488.880551	0.981105
	489.087582	0.982035
	489.294599	0.982092
	489.501602	0.982903
	489.708592	0.983085
	489.915569	0.984997
	490.122532	0.986129
	490.329482	0.987222
	490.536418	0.989006
	490.743341	0.989911
	490.950250	0.990636
	491.157146	0.990793
	491.364029	0.989762
	491.570897	0.989376
	491.777753	0.989522
	491.984595	0.988755
	492.191423	0.989126
	492.398238	0.989125
	492.605040	0.988842
	492.811828	0.988409
	493.018603	0.989590
	493.225364	0.989769
	493.432111	0.988326
	493.638846	0.987612
	493.845566	0.987900
	494.052274	0.988596
	494.258967	0.990841
	494.465648	0.990348
	494.672314	0.989363
	494.878968	0.987537
	495.085608	0.985812
	495.292234	0.985085
	495.498847	0.984615
	495.705446	0.982510
	495.912032	0.982219
	496.118605	0.981487
	496.325164	0.980488
	496.531709	0.980122
	496.738241	0.980105
	496.944759	0.979500
	497.151264	0.978822
	497.357756	0.976000
	497.564234	0.976716
	497.770698	0.974741
	497.977149	0.972535
	498.183587	0.972032
	498.390011	0.972604
	498.596422	0.971575
	498.802819	0.969919
	499.009202	0.968595
	499.215572	0.966847
	499.421929	0.966209
	499.628272	0.965623
	499.834602	0.964104
	500.040918	0.962411
	500.247220	0.963276
	500.453509	0.961847
	500.659785	0.963165
	500.866047	0.962644
	501.072296	0.964971
	501.278531	0.967551
	501.484752	0.968230
	501.690960	0.967629
	501.897155	0.969265
	502.103336	0.968138
	502.309504	0.969133
	502.515658	0.970459
	502.721798	0.971089
	502.927925	0.971660
	503.134039	0.971037
	503.340139	0.970721
	503.546225	0.971054
	503.752298	0.970480
	503.958358	0.970517
	504.164404	0.969662
	504.370436	0.969361
	504.576455	0.969595
	504.782461	0.970033
	504.988453	0.970537
	505.194431	0.970060
	505.400396	0.969454
	505.606347	0.968311
	505.812285	0.967961
	506.018209	0.969557
	506.224120	0.970570
	506.430017	0.969717
	506.635901	0.969655
	506.841771	0.967430
	507.047628	0.967912
	507.253471	0.968086
	507.459301	0.968464
	507.665117	0.969806
	507.870920	0.969183
	508.076709	0.966415
	508.282484	0.967715
	508.488247	0.966425
	508.693995	0.967410
	508.899730	0.966788
	509.105451	0.966891
	509.311159	0.965783
	509.516854	0.965498
	509.722535	0.966606
	509.928202	0.968507
	510.133856	0.966616
	510.339496	0.966618
	510.545123	0.966321
	510.750736	0.965976
	510.956336	0.963404
	511.161922	0.962725
	511.367494	0.962150
	511.573053	0.962201
	511.778599	0.962236
	511.984131	0.961802
	512.189649	0.961910
	512.395154	0.962609
	512.600645	0.963526
	512.806123	0.962525
	513.011587	0.963800
	513.217038	0.962845
	513.422475	0.962690
	513.627899	0.961667
	513.833309	0.960862
	514.038705	0.962091
	514.244088	0.962302
	514.449458	0.962160
	514.654814	0.964235
	514.860156	0.966580
	515.065485	0.966946
	515.270800	0.966857
	515.476102	0.966156
	515.681390	0.965752
	515.886664	0.963681
	516.091925	0.962959
	516.297173	0.962327
	516.502407	0.962054
	516.707627	0.961691
	516.912834	0.960482
	517.118027	0.961621
	517.323207	0.961336
	517.528373	0.961107
	517.733525	0.960535
	517.938664	0.962527
	518.143790	0.963491
	518.348901	0.962651
	518.554000	0.963207
	518.759084	0.962541
	518.964156	0.962724
	519.169213	0.963338
	519.374257	0.963484
	519.579288	0.963630
	519.784305	0.964189
	519.989308	0.963423
	520.194298	0.962523
	520.399274	0.961780
	520.604236	0.963567
	520.809185	0.963443
	521.014121	0.965155
	521.219043	0.964050
	521.423951	0.965321
	521.628846	0.966570
	521.833727	0.966677
	522.038595	0.967862
	522.243449	0.967587
	522.448289	0.966282
	522.653116	0.966442
	522.857929	0.966509
	523.062729	0.966661
	523.267515	0.966174
	523.472287	0.965907
	523.677046	0.966119
	523.881792	0.966024
	524.086524	0.966252
	524.291242	0.965690
	524.495946	0.967034
	524.700637	0.966353
	524.905315	0.966776
	525.109979	0.968030
	525.314629	0.968439
	525.519266	0.968084
	525.723889	0.968374
	525.928498	0.969827
	526.133094	0.970907
	526.337677	0.972265
	526.542245	0.972785
	526.746800	0.973071
	526.951342	0.972963
	527.155870	0.973565
	527.360384	0.972054
	527.564885	0.970278
	527.769372	0.969831
	527.973846	0.969155
	528.178306	0.967315
	528.382752	0.968644
	528.587185	0.968236
	528.791604	0.967312
	528.996010	0.966519
	529.200402	0.966859
	529.404780	0.967768
	529.609145	0.966436
	529.813496	0.967100
	530.017833	0.968232
	530.222157	0.968956
	530.426468	0.967993
	530.630764	0.968868
	530.835048	0.970363
	531.039317	0.969341
	531.243573	0.968283
	531.447815	0.967826
	531.652044	0.965202
	531.856259	0.964487
	532.060461	0.964620
	532.264648	0.964322
	532.468823	0.964348
	532.672983	0.963362
	532.877130	0.965350
	533.081264	0.964734
	533.285383	0.964697
	533.489490	0.965842
	533.693582	0.967867
	533.897661	0.967564
	534.101726	0.964978
	534.305778	0.965917
	534.509816	0.965188
	534.713841	0.964849
	534.917851	0.965522
	535.121849	0.965665
	535.325832	0.965605
	535.529802	0.966263
	535.733759	0.967015
	535.937701	0.967858
	536.141630	0.968431
	536.345546	0.968788
	536.549448	0.969739
	536.753336	0.970742
	536.957210	0.970975
	537.161071	0.972221
	537.364919	0.973179
	537.568752	0.972456
	537.772572	0.973712
	537.976379	0.974753
	538.180172	0.975924
	538.383951	0.976321
	538.587716	0.976433
	538.791468	0.976105
	538.995206	0.977321
	539.198931	0.980039
	539.402642	0.980772
	539.606339	0.980410
	539.810023	0.981141
	540.013693	0.981953
	540.217349	0.982531
	540.420992	0.983596
	540.624621	0.985166
	540.828237	0.986276
	541.031839	0.986082
	541.235427	0.987399
	541.439001	0.988588
	541.642562	0.990518
	541.846109	0.990640
	542.049643	0.991543
	542.253163	0.991201
	542.456669	0.989734
	542.660162	0.990446
	542.863641	0.988835
	543.067106	0.988638
	543.270558	0.986832
	543.473996	0.986910
	543.677420	0.986800
	543.880831	0.986009
	544.084228	0.987135
	544.287612	0.986560
	544.490981	0.985251
	544.694338	0.984450
	544.897680	0.984501
	545.101009	0.984691
	545.304324	0.983879
	545.507625	0.985170
	545.710913	0.985655
	545.914187	0.983547
	546.117448	0.982283
	546.320695	0.981380
	546.523928	0.983252
	546.727147	0.982726
	546.930353	0.982548
	547.133546	0.983242
	547.336724	0.983346
	547.539889	0.984647
	547.743040	0.984514
	547.946178	0.985595
	548.149301	0.985789
	548.352412	0.985111
	548.555508	0.985458
	548.758591	0.985986
	548.961660	0.986640
	549.164716	0.985549
	549.367757	0.985604
	549.570785	0.987993
	549.773800	0.988595
	549.976801	0.989677
	550.179788	0.989728
	550.382761	0.989961
	550.585721	0.990923
	550.788667	0.991388
	550.991599	0.993918
	551.194518	0.995537
	551.397423	0.996429
	551.600315	0.996385
	551.803192	0.997770
	552.006056	0.998298
	552.208906	0.999322
	552.411743	1.000527
	552.614566	1.000187
	552.817375	1.001024
	553.020171	1.001181
	553.222953	1.001661
	553.425721	1.002730
	553.628475	1.003334
	553.831216	1.004356
	554.033943	1.003706
	554.236657	1.003705
	554.439356	1.003240
	554.642042	1.003141
	554.844715	1.004485
	555.047373	1.004250
	555.250018	1.005727
	555.452650	1.005502
	555.655267	1.005801
	555.857871	1.005928
	556.060461	1.007620
	556.263038	1.008081
	556.465600	1.007626
	556.668150	1.008027
	556.870685	1.008896
	557.073207	1.008809
	557.275715	1.008590
	557.478209	1.008764
	557.680689	1.008693
	557.883156	1.008869
	558.085609	1.009148
	558.288049	1.009629
	558.490475	1.009884
	558.692887	1.009568
	558.895285	1.009909
	559.097670	1.010587
	559.300040	1.010765
	559.502398	1.010986
	559.704741	1.010168
	559.907071	1.011506
	560.109387	1.013161
	560.311689	1.012413
	560.513978	1.012954
	560.716253	1.014510
	560.918514	1.014586
	561.120762	1.015319
	561.322995	1.016038
	561.525215	1.018035
	561.727422	1.019221
	561.929614	1.017845
	562.131793	1.018865
	562.333958	1.018476
	562.536110	1.019874
	562.738248	1.021968
	562.940372	1.022955
	563.142482	1.024772
	563.344578	1.023706
	563.546661	1.024286
	563.748730	1.024800
	563.950786	1.024559
	564.152827	1.023632
	564.354855	1.023968
	564.556870	1.025723
	564.758870	1.026394
	564.960857	1.027212
	565.162830	1.028032
	565.364789	1.029356
	565.566735	1.030286
	565.768666	1.030827
	565.970584	1.030805
	566.172489	1.030854
	566.374379	1.030931
	566.576256	1.032575
	566.778119	1.033332
	566.979969	1.035250
	567.181805	1.036016
	567.383626	1.035678
	567.585435	1.035359
	567.787229	1.034446
	567.989010	1.034674
	568.190777	1.033754
	568.392530	1.033354
	568.594269	1.032704
	568.795995	1.032310
	568.997707	1.031960
	569.199405	1.031957
	569.401090	1.032485
	569.602761	1.032729
	569.804418	1.032875
	570.006061	1.033993
	570.207690	1.033704
	570.409306	1.032387
	570.610908	1.033143
	570.812497	1.033744
	571.014071	1.035345
	571.215632	1.036638
	571.417179	1.038655
	571.618712	1.039718
	571.820232	1.039493
	572.021737	1.040889
	572.223229	1.040094
	572.424707	1.039108
	572.626172	1.040416
	572.827623	1.039370
	573.029060	1.039736
	573.230483	1.039706
	573.431892	1.040558
	573.633288	1.041189
	573.834670	1.042062
	574.036038	1.043467
	574.237392	1.044079
	574.438733	1.043262
	574.640060	1.045157
	574.841373	1.045457
	575.042672	1.046276
	575.243958	1.047065
	575.445230	1.047890
	575.646488	1.049186
	575.847732	1.051586
	576.048962	1.051702
	576.250179	1.052269
	576.451382	1.054954
	576.652571	1.057412
	576.853747	1.056748
	577.054908	1.056195
	577.256056	1.058829
	577.457190	1.060433
	577.658310	1.062660
	577.859417	1.063777
	578.060510	1.064304
	578.261589	1.065269
	578.462654	1.066291
	578.663705	1.067694
	578.864743	1.067754
	579.065767	1.067922
	579.266777	1.068483
	579.467773	1.068872
	579.668755	1.069853
	579.869724	1.071979
	580.070679	1.072922
	580.271620	1.074394
	580.472548	1.076071
	580.673461	1.075936
	580.874361	1.077507
	581.075247	1.078069
	581.276119	1.079452
	581.476978	1.080671
	581.677822	1.081551
	581.878653	1.082246
	582.079470	1.082775
	582.280273	1.081454
	582.481063	1.081048
	582.681838	1.082075
	582.882600	1.083787
	583.083348	1.084819
	583.284083	1.085614
	583.484803	1.085381
	583.685510	1.083809
	583.886203	1.083694
	584.086882	1.084559
	584.287547	1.083933
	584.488199	1.084328
	584.688836	1.084749
	584.889460	1.083593
	585.090070	1.083508
	585.290666	1.084196
	585.491249	1.084101
	585.691818	1.083025
	585.892372	1.082499
	586.092914	1.083628
	586.293441	1.083149
	586.493954	1.083873
	586.694454	1.085136
	586.894940	1.086500
	587.095412	1.088022
	587.295870	1.088025
	587.496314	1.088060
	587.696745	1.088339
	587.897162	1.088037
	588.097565	1.087572
	588.297954	1.088512
	588.498329	1.089358
	588.698691	1.090253
	588.899038	1.091293
	589.099372	1.092751
	589.299692	1.093952
	589.499998	1.094463
	589.700291	1.094281
	589.900569	1.094514
	590.100834	1.096121
	590.301085	1.097745
	590.501322	1.099066
	590.701546	1.099102
	590.901755	1.099531
	591.101951	1.100130
	591.302132	1.102324
	591.502300	1.101608
	591.702455	1.102151
	591.902595	1.103711
	592.102722	1.101892
	592.302834	1.102257
	592.502933	1.101661
	592.703018	1.102046
	592.903089	1.102368
	593.103147	1.103081
	593.303190	1.102669
	593.503220	1.103275
	593.703236	1.102498
	593.903238	1.103136
	594.103226	1.103782
	594.303200	1.103529
	594.503161	1.105534
	594.703108	1.107581
	594.903040	1.110128
	595.102960	1.107957
	595.302865	1.107957
	595.502756	1.107756
	595.702634	1.107110
	595.902497	1.107135
	596.102347	1.105976
	596.302183	1.104488
	596.502005	1.105544
	596.701813	1.104991
	596.901608	1.104038
	597.101388	1.105520
	597.301155	1.107157
	597.500908	1.106576
	597.700647	1.108613
	597.900372	1.109770
	598.100083	1.109601
	598.299781	1.109434
	598.499465	1.110694
	598.699134	1.110160
	598.898790	1.110697
	599.098432	1.110921
	599.298061	1.111197
	599.497675	1.111290
	599.697275	1.111718
	599.896862	1.113248
	600.096435	1.114137
	600.295994	1.115574
	600.495539	1.118442
	600.695070	1.118592
	600.894588	1.118874
	601.094091	1.118052
	601.293581	1.118787
	601.493056	1.119821
	601.692518	1.121061
	601.891966	1.123070
	602.091401	1.122809
	602.290821	1.121812
	602.490227	1.121496
	602.689620	1.121197
	602.888999	1.122034
	603.088363	1.123472
	603.287714	1.123786
	603.487052	1.123353
	603.686375	1.124575
	603.885684	1.122389
	604.084980	1.121329
	604.284261	1.122174
	604.483529	1.123510
	604.682783	1.124106
	604.882023	1.124004
	605.081249	1.123385
	605.280461	1.122336
	605.479660	1.123128
	605.678844	1.123752
	605.878015	1.124643
	606.077172	1.123589
	606.276314	1.124486
	606.475443	1.125648
	606.674558	1.125513
	606.873660	1.124871
	607.072747	1.125161
	607.271820	1.126977
	607.470880	1.127335
	607.669926	1.128851
	607.868957	1.129225
	608.067975	1.129732
	608.266979	1.130052
	608.465969	1.131412
	608.664946	1.131795
	608.863908	1.133156
	609.062857	1.135295
	609.261791	1.136329
	609.460712	1.135793
	609.659619	1.136998
	609.858511	1.136657
	610.057390	1.137422
	610.256256	1.138115
	610.455107	1.138608
	610.653944	1.138518
	610.852767	1.141582
	611.051577	1.144715
	611.250373	1.146730
	611.449154	1.147413
	611.647922	1.150073
	611.846676	1.153074
	612.045416	1.154300
	612.244142	1.157282
	612.442854	1.157945
	612.641553	1.156903
	612.840237	1.158927
	613.038908	1.160733
	613.237564	1.160942
	613.436207	1.161935
	613.634836	1.162699
	613.833451	1.164772
	614.032052	1.165465
	614.230639	1.168110
	614.429212	1.169707
	614.627771	1.169874
	614.826316	1.171933
	615.024848	1.173787
	615.223365	1.173521
	615.421869	1.173699
	615.620358	1.175116
	615.818834	1.175707
	616.017296	1.178699
	616.215744	1.180805
	616.414178	1.182435
	616.612598	1.183214
	616.811004	1.185769
	617.009396	1.187532
	617.207775	1.190566
	617.406139	1.192798
	617.604490	1.195826
	617.802826	1.197378
	618.001149	1.199514
	618.199458	1.202005
	618.397752	1.202889
	618.596033	1.205197
	618.794300	1.207414
	618.992553	1.209766
	619.190792	1.209629
	619.389018	1.213007
	619.587229	1.214798
	619.785426	1.214641
	619.983609	1.217668
	620.181779	1.218048
	620.379934	1.220631
	620.578076	1.222698
	620.776204	1.225477
	620.974317	1.225065
	621.172417	1.224718
	621.370503	1.224408
	621.568575	1.225678
	621.766633	1.227177
	621.964677	1.227666
	622.162707	1.230738
	622.360723	1.233561
	622.558725	1.235908
	622.756714	1.239802
	622.954688	1.241654
	623.152648	1.242177
	623.350595	1.243247
	623.548527	1.244675
	623.746446	1.245514
	623.944350	1.245514
	624.142241	1.246606
	624.340118	1.247128
	624.537981	1.248226
	624.735829	1.251307
	624.933664	1.252693
	625.131485	1.253461
	625.329292	1.256394
	625.527085	1.257215
	625.724864	1.257947
	625.922629	1.258797
	626.120381	1.260068
	626.318118	1.260493
	626.515841	1.262384
	626.713550	1.263459
	626.911246	1.264654
	627.108927	1.265022
	627.306595	1.265414
	627.504248	1.266889
	627.701888	1.267198
	627.899513	1.269068
	628.097125	1.268727
	628.294722	1.268208
	628.492306	1.269214
	628.689876	1.269980
	628.887432	1.270627
	629.084973	1.268801
	629.282501	1.268769
	629.480015	1.269541
	629.677515	1.267926
	629.875001	1.267411
	630.072473	1.266629
	630.269931	1.265665
	630.467375	1.266057
	630.664805	1.265000
	630.862221	1.264252
	631.059623	1.262636
	631.257011	1.263375
	631.454385	1.261417
	631.651746	1.260466
	631.849092	1.258615
	632.046424	1.256525
	632.243742	1.254141
	632.441047	1.252228
	632.638337	1.250477
	632.835613	1.248628
	633.032876	1.247771
	633.230124	1.248852
	633.427358	1.248267
	633.624579	1.248373
	633.821785	1.246373
	634.018978	1.246233
	634.216156	1.244424
	634.413321	1.244502
	634.610471	1.242797
	634.807608	1.239786
	635.004730	1.238562
	635.201839	1.237388
	635.398933	1.236813
	635.596014	1.236519
	635.793081	1.235525
	635.990133	1.235398
	636.187172	1.233912
	636.384196	1.233273
	636.581207	1.231592
	636.778204	1.229108
	636.975186	1.227181
	637.172155	1.226326
	637.369110	1.224278
	637.566050	1.222489
	637.762977	1.222393
	637.959890	1.221497
	638.156788	1.220356
	638.353673	1.219857
	638.550544	1.218156
	638.747400	1.217565
	638.944243	1.215539
	639.141072	1.214254
	639.337886	1.213570
	639.534687	1.212638
	639.731474	1.212353
	639.928246	1.210503
	640.125005	1.211520
	640.321750	1.210015
	640.518480	1.208626
	640.715197	1.207563
	640.911899	1.205623
	641.108588	1.206447
	641.305263	1.204787
	641.501923	1.201821
	641.698570	1.200854
	641.895202	1.200031
	642.091821	1.197447
	642.288426	1.196223
	642.485016	1.194788
	642.681593	1.193700
	642.878155	1.193056
	643.074704	1.192904
	643.271238	1.191737
	643.467759	1.189948
	643.664265	1.189570
	643.860757	1.190224
	644.057236	1.189158
	644.253700	1.191043
	644.450151	1.192962
	644.646587	1.193399
	644.843009	1.193454
	645.039418	1.193727
	645.235812	1.192947
	645.432192	1.191896
	645.628558	1.191443
	645.824911	1.191919
	646.021249	1.191835
	646.217573	1.192364
	646.413883	1.191781
	646.610179	1.192902
	646.806461	1.193090
	647.002729	1.193767
	647.198983	1.194253
	647.395223	1.192878
	647.591449	1.191756
	647.787661	1.192458
	647.983859	1.192849
	648.180043	1.192393
	648.376212	1.193436
	648.572368	1.196005
	648.768510	1.196352
	648.964638	1.197275
	649.160751	1.197204
	649.356851	1.198851
	649.552937	1.200379
	649.749008	1.203142
	649.945066	1.203751
	650.141109	1.204793
	650.337138	1.205638
	650.533154	1.206112
	650.729155	1.208966
	650.925142	1.211404
	651.121116	1.213660
	651.317075	1.215985
	651.513020	1.218399
	651.708951	1.220614
	651.904868	1.221902
	652.100771	1.221014
	652.296660	1.224474
	652.492535	1.227265
	652.688396	1.229379
	652.884242	1.231444
	653.080075	1.232761
	653.275894	1.233781
	653.471699	1.236559
	653.667489	1.238226
	653.863266	1.238103
	654.059028	1.241460
	654.254776	1.246215
	654.450511	1.248347
	654.646231	1.250681
	654.841937	1.252196
	655.037629	1.255412
	655.233308	1.257273
	655.428972	1.261356
	655.624622	1.263568
	655.820258	1.267823
	656.015879	1.271449
	656.211487	1.272952
	656.407081	1.272458
	656.602661	1.273558
	656.798226	1.274035
	656.993778	1.275687
	657.189315	1.276307
	657.384839	1.278525
	657.580348	1.281008
	657.775843	1.282834
	657.971324	1.285195
	658.166791	1.286866
	658.362244	1.287761
	658.557683	1.288645
	658.753108	1.290140
	658.948519	1.289032
	659.143916	1.288658
	659.339298	1.290675
	659.534667	1.292243
	659.730022	1.292266
	659.925362	1.293106
	660.120688	1.295555
	660.316001	1.295322
	660.511299	1.295458
	660.706583	1.295167
	660.901853	1.295009
	661.097109	1.296374
	661.292351	1.296693
	661.487578	1.297229
	661.682792	1.297994
	661.877992	1.299775
	662.073177	1.300827
	662.268349	1.302586
	662.463506	1.304815
	662.658649	1.304484
	662.853779	1.305440
	663.048894	1.305993
	663.243995	1.306851
	663.439081	1.307803
	663.634154	1.308950
	663.829213	1.310620
	664.024258	1.312452
	664.219288	1.313784
	664.414305	1.313311
	664.609307	1.313560
	664.804295	1.312864
	664.999269	1.313450
	665.194229	1.314044
	665.389175	1.314348
	665.584107	1.314527
	665.779025	1.316119
	665.973928	1.316825
	666.168818	1.316987
	666.363693	1.317868
	666.558555	1.317396
	666.753402	1.318591
	666.948235	1.316767
	667.143054	1.318123
	667.337859	1.316969
	667.532650	1.316278
	667.727427	1.314649
	667.922189	1.312048
	668.116938	1.311633
	668.311672	1.311701
	668.506392	1.310001
	668.701098	1.310820
	668.895790	1.309606
	669.090468	1.308672
	669.285132	1.308470
	669.479782	1.308033
	669.674417	1.307522
	669.869039	1.306138
	670.063646	1.304970
	670.258239	1.302601
	670.452819	1.301158
	670.647384	1.301296
	670.841934	1.302339
	671.036471	1.301769
	671.230994	1.299578
	671.425502	1.298892
	671.619997	1.298415
	671.814477	1.297095
	672.008943	1.295220
	672.203395	1.293430
	672.397833	1.291340
	672.592257	1.289689
	672.786667	1.289121
	672.981062	1.286993
	673.175444	1.286776
	673.369811	1.286625
	673.564164	1.285596
	673.758503	1.283976
	673.952828	1.283663
	674.147139	1.281781
	674.341435	1.279610
	674.535718	1.281028
	674.729986	1.279361
	674.924240	1.278671
	675.118480	1.279097
	675.312706	1.278182
	675.506918	1.276379
	675.701116	1.274925
	675.895299	1.273227
	676.089469	1.271796
	676.283624	1.271685
	676.477765	1.270276
	676.671892	1.269995
	676.866005	1.268664
	677.060103	1.267201
	677.254188	1.265055
	677.448258	1.263794
	677.642315	1.263859
	677.836357	1.262648
	678.030385	1.261570
	678.224398	1.259839
	678.418398	1.258503
	678.612384	1.255749
	678.806355	1.254922
	679.000312	1.251250
	679.194255	1.251317
	679.388184	1.249498
	679.582099	1.248007
	679.776000	1.247726
	679.969886	1.246332
	680.163758	1.245181
	680.357617	1.247094
	680.551461	1.245094
	680.745290	1.243685
	680.939106	1.244549
	681.132908	1.243981
	681.326695	1.242179
	681.520468	1.242210
	681.714227	1.242411
	681.907972	1.241842
	682.101703	1.241330
	682.295419	1.239873
	682.489122	1.237246
	682.682810	1.234851
	682.876484	1.232438
	683.070144	1.230464
	683.263790	1.228498
	683.457421	1.226423
	683.651039	1.225152
	683.844642	1.224474
	684.038231	1.222852
	684.231806	1.221678
	684.425367	1.220891
	684.618913	1.220978
	684.812446	1.220280
	685.005964	1.217913
	685.199468	1.214910
	685.392958	1.213201
	685.586433	1.212018
	685.779895	1.209611
	685.973342	1.208303
	686.166775	1.207047
	686.360194	1.203576
	686.553599	1.204644
	686.746990	1.203718
	686.940366	1.200854
	687.133729	1.200499
	687.327077	1.198541
	687.520411	1.195624
	687.713730	1.196310
	687.907036	1.194967
	688.100327	1.192507
	688.293604	1.191212
	688.486867	1.189362
	688.680116	1.188280
	688.873351	1.186465
	689.066571	1.185289
	689.259777	1.184078
	689.452970	1.182100
	689.646147	1.180752
	689.839311	1.177756
	690.032461	1.175190
	690.225596	1.175555
	690.418717	1.174720
	690.611824	1.173077
	690.804917	1.174644
	690.997995	1.173565
	691.191059	1.173589
	691.384110	1.173062
	691.577145	1.173079
	691.770167	1.172472
	691.963175	1.171729
	692.156168	1.170053
	692.349147	1.169286
	692.542112	1.168793
	692.735063	1.167702
	692.927999	1.167978
	693.120922	1.168477
	693.313830	1.167491
	693.506724	1.167710
	693.699603	1.164403
	693.892469	1.164896
	694.085320	1.164650
	694.278157	1.164049
	694.470980	1.162716
	694.663789	1.162479
	694.856583	1.161870
	695.049364	1.160765
	695.242130	1.159918
	695.434881	1.158138
	695.627619	1.156920
	695.820342	1.156640
	696.013052	1.154627
	696.205747	1.153803
	696.398427	1.151593
	696.591094	1.150811
	696.783746	1.149879
	696.976384	1.150960
	697.169008	1.148874
	697.361618	1.147119
	697.554213	1.146291
	697.746795	1.145313
	697.939362	1.145737
	698.131914	1.144042
	698.324453	1.142146
	698.516977	1.140645
	698.709487	1.140435
	698.901983	1.136923
	699.094465	1.136093
	699.286932	1.136656
	699.479386	1.134412
	699.671825	1.131815
	699.864249	1.129582
	700.056660	1.128558
	700.249056	1.127043
	700.441438	1.125485
	700.633806	1.125473
	700.826160	1.124235
	701.018499	1.123634
	701.210824	1.123141
	701.403135	1.122140
	701.595432	1.120689
	701.787714	1.120768
	701.979982	1.118517
	702.172236	1.118046
	702.364476	1.118389
	702.556702	1.117856
	702.748913	1.115025
	702.941110	1.114393
	703.133293	1.113753
	703.325461	1.111174
	703.517615	1.110802
	703.709755	1.109699
	703.901881	1.107871
	704.093993	1.107402
	704.286090	1.107274
	704.478173	1.105588
	704.670242	1.104308
	704.862296	1.102303
	705.054337	1.099892
	705.246363	1.096188
	705.438375	1.093823
	705.630372	1.091731
	705.822356	1.090089
	706.014325	1.087761
	706.206279	1.086496
	706.398220	1.084119
	706.590146	1.082765
	706.782058	1.082235
	706.973956	1.081564
	707.165840	1.081624
	707.357709	1.080338
	707.549564	1.078661
	707.741405	1.077861
	707.933231	1.078209
	708.125043	1.077784
	708.316841	1.077149
	708.508625	1.075893
	708.700395	1.072918
	708.892150	1.072156
	709.083891	1.071480
	709.275617	1.070074
	709.467330	1.069454
	709.659028	1.067823
	709.850712	1.067792
	710.042381	1.067038
	710.234037	1.067242
	710.425678	1.066599
	710.617305	1.067160
	710.808917	1.066801
	711.000515	1.065692
	711.192099	1.065614
	711.383669	1.064881
	711.575225	1.065236
	711.766766	1.065017
	711.958293	1.064045
	712.149805	1.063512
	712.341304	1.061631
	712.532788	1.060859
	712.724258	1.061578
	712.915713	1.060310
	713.107154	1.059345
	713.298581	1.058890
	713.489994	1.057955
	713.681392	1.058259
	713.872776	1.057409
	714.064146	1.057953
	714.255502	1.057246
	714.446843	1.058676
	714.638170	1.058402
	714.829483	1.057642
	715.020781	1.056504
	715.212065	1.053775
	715.403335	1.053105
	715.594591	1.052551
	715.785832	1.050934
	715.977059	1.049915
	716.168272	1.050847
	716.359470	1.049085
	716.550654	1.048202
	716.741824	1.047707
	716.932979	1.047414
	717.124121	1.049735
	717.315247	1.049971
	717.506360	1.048398
	717.697458	1.048834
	717.888542	1.048923
	718.079612	1.049692
	718.270668	1.049315
	718.461709	1.050264
	718.652736	1.049736
	718.843748	1.049083
	719.034746	1.048846
	719.225730	1.048682
	719.416700	1.050351
	719.607655	1.050098
	719.798596	1.048266
	719.989523	1.047348
	720.180435	1.047240
	720.371333	1.047418
	720.562217	1.048044
	720.753087	1.046884
	720.943942	1.048010
	721.134783	1.047204
	721.325609	1.046427
	721.516422	1.047098
	721.707219	1.047538
	721.898003	1.045534
	722.088772	1.044207
	722.279527	1.043137
	722.470268	1.041742
	722.660994	1.039485
	722.851707	1.037859
	723.042404	1.037904
	723.233088	1.037730
	723.423757	1.036375
	723.614412	1.036766
	723.805052	1.034414
	723.995678	1.034596
	724.186290	1.034719
	724.376887	1.033222
	724.567471	1.032843
	724.758039	1.032073
	724.948594	1.032876
	725.139134	1.033324
	725.329660	1.033625
	725.520172	1.033465
	725.710669	1.032472
	725.901152	1.031415
	726.091620	1.029939
	726.282075	1.028419
	726.472514	1.027428
	726.662940	1.029846
	726.853351	1.030969
	727.043748	1.030222
	727.234131	1.030951
	727.424499	1.030395
	727.614853	1.029322
	727.805193	1.028205
	727.995518	1.028533
	728.185829	1.028544
	728.376125	1.030333
	728.566408	1.029953
	728.756675	1.029144
	728.946929	1.028061
	729.137168	1.029499
	729.327393	1.029305
	729.517604	1.027997
	729.707800	1.027170
	729.897982	1.027639
	730.088149	1.026008
	730.278302	1.026531
	730.468441	1.027562
	730.658566	1.027905
	730.848676	1.029185
	731.038771	1.028341
	731.228853	1.026728
	731.418920	1.027441
	731.608973	1.027249
	731.799011	1.025731
	731.989035	1.025291
	732.179045	1.023660
	732.369040	1.023463
	732.559021	1.022758
	732.748988	1.022765
	732.938940	1.022178
	733.128878	1.021010
	733.318801	1.018979
	733.508711	1.018842
	733.698605	1.017648
	733.888486	1.016952
	734.078352	1.016462
	734.268204	1.017373
	734.458041	1.017419
	734.647864	1.016627
	734.837673	1.015522
	735.027467	1.014161
	735.217247	1.013563
	735.407013	1.015520
	735.596764	1.014959
	735.786501	1.014493
	735.976223	1.013947
	736.165932	1.013270
	736.355625	1.014107
	736.545305	1.013312
	736.734970	1.012291
	736.924620	1.012961
	737.114257	1.011874
	737.303879	1.011229
	737.493486	1.009595
	737.683079	1.008880
	737.872658	1.009862
	738.062222	1.010057
	738.251772	1.007927
	738.441308	1.006875
	738.630829	1.007770
	738.820336	1.005583
	739.009829	1.005098
	739.199307	1.005814
	739.388771	1.005743
	739.578220	1.005355
	739.767655	1.004507
	739.957076	1.002014
	740.146482	1.002996
	740.335874	1.002426
	740.525251	1.001404
	740.714615	1.000607
	740.903963	0.999653
	741.093298	0.999384
	741.282618	0.999349
	741.471923	0.999846
	741.661214	1.001149
	741.850491	1.001077
	742.039753	1.000928
	742.229001	1.000834
	742.418235	0.999995
	742.607454	0.999132
	742.796659	0.998839
	742.985849	0.998589
	743.175025	0.998335
	743.364187	0.997041
	743.553334	0.997746
	743.742467	0.997661
	743.931586	0.996957
	744.120690	0.995711
	744.309779	0.996619
	744.498855	0.996781
	744.687916	0.995424
	744.876962	0.995734
	745.065994	0.995328
	745.255012	0.997411
	745.444015	0.998516
	745.633004	0.998682
	745.821978	0.998949
	746.010938	0.999728
	746.199884	0.999762
	746.388815	0.999559
	746.577732	0.999902
	746.766634	0.999628
	746.955522	0.997968
	747.144396	0.997803
	747.333255	0.997120
	747.522100	0.996759
	747.710930	0.997226
	747.899746	0.996932
	748.088548	0.997036
	748.277335	0.997048
	748.466108	0.994781
	748.654866	0.994923
	748.843610	0.995394
	749.032339	0.996715
	749.221054	0.997064
	749.409755	0.997056
	749.598441	0.995890
	749.787113	0.994217
	749.975770	0.994940
	750.164413	0.992515
	750.353042	0.993112
[truncated: 1,648 more rows]
