# Supplementary material for: Metasurface analogues of molecular diastereomers from hierarchical multiscale chiral interactions with biomolecules
Source: Nat Commun. 2026 Apr 22;17:5541. doi: 10.1038/s41467-026-72200-6 (PMC13287669; doi:10.1038/s41467-026-72200-6)
Supplement: Supplementary file 3 — Supplementary Data 1 (Raw data) [file 41467_2026_72200_MOESM3_ESM.zip › Raw_Data/Reflectivity/Antistrept_strept_sequence/Strept_Incubating/Ref_ARRAY3_RA_0_3.txt]

	345.453658	0.998326
	345.669646	0.998243
	345.885622	0.998152
	346.101585	0.998050
	346.317535	0.997936
	346.533471	0.997808
	346.749395	0.997665
	346.965306	0.997504
	347.181204	0.997321
	347.397089	0.997116
	347.612961	0.996883
	347.828820	0.996621
	348.044666	0.996326
	348.260499	0.995996
	348.476319	0.995631
	348.692126	0.995232
	348.907920	0.994805
	349.123701	0.994361
	349.339469	0.993916
	349.555224	0.993493
	349.770966	0.993120
	349.986695	0.992822
	350.202412	0.992624
	350.418115	0.992535
	350.633805	0.992556
	350.849482	0.992674
	351.065147	0.992866
	351.280798	0.993108
	351.496436	0.993377
	351.712062	0.993653
	351.927674	0.993920
	352.143273	0.990408
	352.358860	0.995102
	352.574433	0.993808
	352.789993	0.993095
	353.005541	0.992448
	353.221075	0.992960
	353.436597	0.993729
	353.652105	0.993443
	353.867600	0.993694
	354.083083	0.992139
	354.298552	0.991872
	354.514009	0.993217
	354.729452	0.992045
	354.944883	0.991882
	355.160300	0.990900
	355.375705	0.991964
	355.591096	0.993289
	355.806474	0.992146
	356.021840	0.992653
	356.237192	0.993994
	356.452532	0.995323
	356.667858	0.994519
	356.883172	0.994561
	357.098472	0.994088
	357.313760	0.997200
	357.529034	0.997631
	357.744295	0.997569
	357.959544	0.998003
	358.174779	0.997452
	358.390002	0.999737
	358.605211	0.997534
	358.820407	0.998848
	359.035591	1.000007
	359.250761	0.999237
	359.465919	0.998089
	359.681063	0.997179
	359.896194	0.997103
	360.111313	0.995433
	360.326418	0.997350
	360.541510	0.997374
	360.756589	0.996429
	360.971656	0.995614
	361.186709	0.994286
	361.401749	0.994015
	361.616776	0.993183
	361.831790	0.992120
	362.046792	0.992138
	362.261780	0.992259
	362.476755	0.992727
	362.691717	0.991485
	362.906666	0.991344
	363.121602	0.990025
	363.336525	0.991528
	363.551435	0.991825
	363.766332	0.991084
	363.981216	0.989972
	364.196087	0.989339
	364.410945	0.989732
	364.625790	0.989090
	364.840621	0.986186
	365.055440	0.985763
	365.270246	0.986437
	365.485039	0.984282
	365.699818	0.983901
	365.914585	0.984208
	366.129339	0.984648
	366.344079	0.983345
	366.558807	0.983620
	366.773521	0.984806
	366.988223	0.984275
	367.202911	0.984296
	367.417587	0.984060
	367.632249	0.983880
	367.846898	0.984850
	368.061535	0.986356
	368.276158	0.985908
	368.490768	0.986103
	368.705365	0.986245
	368.919949	0.987285
	369.134521	0.986923
	369.349079	0.985212
	369.563624	0.984774
	369.778155	0.985344
	369.992674	0.987426
	370.207180	0.993008
	370.421673	0.994945
	370.636153	0.997576
	370.850619	0.999910
	371.065073	0.999252
	371.279514	1.001127
	371.493941	1.003048
	371.708356	1.005526
	371.922757	1.006938
	372.137145	1.005562
	372.351521	1.006126
	372.565883	1.008110
	372.780232	1.008103
	372.994568	1.009537
	373.208891	1.011969
	373.423201	1.012807
	373.637498	1.014705
	373.851782	1.015990
	374.066053	1.016750
	374.280311	1.016797
	374.494556	1.017290
	374.708787	1.018445
	374.923006	1.019589
	375.137211	1.019369
	375.351404	1.018683
	375.565583	1.019117
	375.779750	1.020035
	375.993903	1.019060
	376.208043	1.021588
	376.422170	1.019005
	376.636284	1.018620
	376.850385	1.018756
	377.064473	1.019000
	377.278548	1.018042
	377.492610	1.017403
	377.706658	1.017745
	377.920694	1.019207
	378.134717	1.017381
	378.348726	1.014620
	378.562722	1.014124
	378.776706	1.014073
	378.990676	1.011426
	379.204633	1.011147
	379.418577	1.010896
	379.632508	1.008099
	379.846426	1.006780
	380.060331	1.006233
	380.274223	1.007049
	380.488101	1.007947
	380.701967	1.008316
	380.915819	1.007990
	381.129659	1.007529
	381.343485	1.007799
	381.557298	1.008124
	381.771098	1.009505
	381.984886	1.008592
	382.198659	1.010111
	382.412420	1.012584
	382.626168	1.012312
	382.839903	1.012387
	383.053624	1.014005
	383.267333	1.011677
	383.481028	1.010867
	383.694711	1.009639
	383.908380	1.008192
	384.122036	1.008096
	384.335679	1.008876
	384.549309	1.006470
	384.762926	1.006005
	384.976530	1.004445
	385.190120	1.005103
	385.403698	1.005365
	385.617262	1.004776
	385.830814	1.006742
	386.044352	1.005501
	386.257877	1.005840
	386.471389	1.004652
	386.684888	1.003861
	386.898374	1.003836
	387.111847	1.005009
	387.325306	1.003936
	387.538753	1.004274
	387.752186	1.002826
	387.965606	1.000096
	388.179014	1.000464
	388.392408	1.000747
	388.605789	1.000097
	388.819156	0.999979
	389.032511	1.001193
	389.245853	1.000552
	389.459181	1.000987
	389.672497	1.002111
	389.885799	1.000986
	390.099088	1.000392
	390.312364	1.000828
	390.525627	1.001114
	390.738877	1.000911
	390.952114	1.000563
	391.165337	1.001104
	391.378548	1.003787
	391.591745	1.004842
	391.804929	1.004491
	392.018100	1.005116
	392.231258	1.004143
	392.444403	1.005727
	392.657535	1.008360
	392.870653	1.010827
	393.083759	1.010798
	393.296851	1.012239
	393.509930	1.012016
	393.722996	1.012132
	393.936049	1.013245
	394.149089	1.010466
	394.362116	1.011569
	394.575129	1.012074
	394.788130	1.010291
	395.001117	1.009690
	395.214091	1.008460
	395.427052	1.009446
	395.640000	1.010137
	395.852935	1.011875
	396.065857	1.011419
	396.278765	1.013233
	396.491660	1.014555
	396.704543	1.013460
	396.917412	1.013018
	397.130268	1.013435
	397.343110	1.012450
	397.555940	1.013173
	397.768757	1.014954
	397.981560	1.015427
	398.194350	1.014618
	398.407127	1.015801
	398.619891	1.015240
	398.832642	1.013425
	399.045380	1.012737
	399.258104	1.010676
	399.470815	1.012478
	399.683514	1.010076
	399.896199	1.008291
	400.108870	1.006858
	400.321529	1.008503
	400.534175	1.007288
	400.746807	1.007119
	400.959427	1.008439
	401.172033	1.008151
	401.384626	1.008945
	401.597205	1.008589
	401.809772	1.009670
	402.022326	1.010664
	402.234866	1.010343
	402.447393	1.011433
	402.659907	1.011323
	402.872408	1.012482
	403.084896	1.013224
	403.297370	1.013721
	403.509832	1.014218
	403.722280	1.013830
	403.934715	1.011816
	404.147137	1.010750
	404.359546	1.009256
	404.571941	1.009109
	404.784323	1.008321
	404.996693	1.009389
	405.209049	1.009535
	405.421392	1.007503
	405.633721	1.009652
	405.846038	1.007781
	406.058341	1.009953
	406.270632	1.007782
	406.482909	1.008190
	406.695172	1.005875
	406.907423	1.003924
	407.119661	1.006759
	407.331885	1.007592
	407.544096	1.006525
	407.756294	1.006969
	407.968479	1.008686
	408.180651	1.007584
	408.392809	1.006739
	408.604954	1.006678
	408.817086	1.005364
	409.029205	1.004839
	409.241311	1.003665
	409.453404	1.001961
	409.665483	1.001076
	409.877549	1.001544
	410.089602	1.002002
	410.301642	1.000778
	410.513669	0.999524
	410.725682	0.997137
	410.937682	0.996199
	411.149669	0.993856
	411.361643	0.991540
	411.573604	0.990256
	411.785551	0.989097
	411.997486	0.990528
	412.209407	0.991150
	412.421315	0.989459
	412.633210	0.988164
	412.845091	0.989920
	413.056959	0.990160
	413.268815	0.989133
	413.480657	0.989297
	413.692485	0.990435
	413.904301	0.990707
	414.116103	0.991358
	414.327892	0.989770
	414.539668	0.992156
	414.751431	0.991286
	414.963181	0.992628
	415.174917	0.992243
	415.386640	0.992206
	415.598350	0.990073
	415.810047	0.991896
	416.021730	0.993257
	416.233401	0.993364
	416.445058	0.992692
	416.656702	0.991585
	416.868332	0.992839
	417.079950	0.993487
	417.291554	0.995738
	417.503145	0.996516
	417.714723	0.997203
	417.926288	0.996999
	418.137839	0.999046
	418.349377	1.001710
	418.560903	1.000704
	418.772414	1.001847
	418.983913	1.001708
	419.195398	1.003316
	419.406870	1.002356
	419.618329	1.003847
	419.829775	1.005298
	420.041208	1.004419
	420.252627	1.003696
	420.464033	1.004555
	420.675426	1.005306
	420.886805	1.004172
	421.098172	1.005398
	421.309525	1.003364
	421.520865	1.003181
	421.732192	1.004815
	421.943505	1.004324
	422.154805	1.004988
	422.366092	1.004496
	422.577366	1.005779
	422.788627	1.005966
	422.999874	1.006674
	423.211108	1.008027
	423.422329	1.007517
	423.633537	1.008426
	423.844731	1.007968
	424.055913	1.007142
	424.267081	1.007943
	424.478235	1.008880
	424.689377	1.009866
	424.900505	1.007961
	425.111620	1.006735
	425.322722	1.005843
	425.533811	1.008712
	425.744886	1.008302
	425.955948	1.008250
	426.166997	1.009006
	426.378032	1.009431
	426.589055	1.008118
	426.800064	1.008122
	427.011060	1.006676
	427.222042	1.007143
	427.433012	1.007107
	427.643968	1.006059
	427.854911	1.003569
	428.065840	1.002959
	428.276757	1.002601
	428.487660	1.004131
	428.698550	1.002005
	428.909427	1.001483
	429.120290	1.000862
	429.331140	1.000249
	429.541977	1.000915
	429.752801	1.000596
	429.963611	0.999601
	430.174408	0.997675
	430.385192	0.995799
	430.595963	0.995977
	430.806720	0.994914
	431.017464	0.994570
	431.228195	0.994242
	431.438913	0.994033
	431.649617	0.994051
	431.860308	0.994401
	432.070986	0.993036
	432.281650	0.993522
	432.492302	0.994016
	432.702940	0.992790
	432.913565	0.995751
	433.124176	0.995754
	433.334774	0.997191
	433.545359	0.995205
	433.755931	0.997168
	433.966489	0.995888
	434.177035	0.996238
	434.387567	0.997701
	434.598085	0.999161
	434.808591	1.001559
	435.019083	1.001655
	435.229562	1.002647
	435.440027	1.002641
	435.650479	1.002015
	435.860918	1.001727
	436.071344	1.000642
	436.281757	1.000528
	436.492156	1.001121
	436.702542	1.000616
	436.912914	1.003458
	437.123274	1.002954
	437.333620	1.002812
	437.543953	1.003686
	437.754272	1.004964
	437.964578	1.008071
	438.174871	1.008988
	438.385151	1.009301
	438.595417	1.009626
	438.805670	1.008699
	439.015910	1.007689
	439.226137	1.006809
	439.436350	1.008024
	439.646550	1.007430
	439.856737	1.008620
	440.066910	1.010934
	440.277070	1.008081
	440.487217	1.008745
	440.697351	1.008211
	440.907471	1.006980
	441.117578	1.005191
	441.327671	1.005097
	441.537752	1.002752
	441.747819	1.000173
	441.957873	0.999228
	442.167913	0.997466
	442.377940	0.996966
	442.587954	0.996775
	442.797955	0.996002
	443.007942	0.995221
	443.217916	0.995280
	443.427877	0.993717
	443.637824	0.994043
	443.847758	0.994638
	444.057679	0.995360
	444.267586	0.995151
	444.477481	0.994736
	444.687361	0.992916
	444.897229	0.992299
	445.107083	0.992501
	445.316924	0.992278
	445.526752	0.993171
	445.736566	0.992765
	445.946367	0.992643
	446.156155	0.992171
	446.365929	0.993253
	446.575690	0.992573
	446.785438	0.994078
	446.995173	0.995220
	447.204894	0.996398
	447.414602	0.997302
	447.624296	0.997086
	447.833977	0.996712
	448.043645	0.996023
	448.253300	0.997420
	448.462941	0.999240
	448.672569	0.998896
	448.882184	0.998877
	449.091785	1.000204
	449.301373	0.999293
	449.510948	1.001731
	449.720509	1.002497
	449.930057	1.003908
	450.139592	1.005163
	450.349113	1.006003
	450.558621	1.005563
	450.768116	1.005455
	450.977597	1.006124
	451.187066	1.006308
	451.396520	1.007363
	451.605962	1.009242
	451.815390	1.009287
	452.024805	1.008362
	452.234206	1.009470
	452.443594	1.010157
	452.652969	1.009721
	452.862330	1.006926
	453.071678	1.006231
	453.281013	1.005432
	453.490335	1.006385
	453.699643	1.007214
	453.908938	1.008493
	454.118219	1.007228
	454.327487	1.008209
	454.536742	1.009532
	454.745983	1.008730
	454.955211	1.008231
	455.164426	1.008148
	455.373627	1.005632
	455.582815	1.004914
	455.791990	1.004395
	456.001152	1.004329
	456.210300	1.005827
	456.419434	1.006817
	456.628556	1.005249
	456.837664	1.003214
	457.046758	1.000969
	457.255839	0.999689
	457.464907	1.000600
	457.673962	1.002164
	457.883003	1.002345
	458.092031	1.001458
	458.301046	1.002250
	458.510047	1.001598
	458.719035	1.001632
	458.928009	1.001727
	459.136970	1.001045
	459.345918	1.002143
	459.554852	1.001112
	459.763774	1.002239
	459.972681	1.002598
	460.181576	1.001003
	460.390457	1.000118
	460.599324	0.999585
	460.808178	0.999712
	461.017019	0.998471
	461.225847	0.997035
	461.434661	0.997677
	461.643462	0.999282
	461.852249	1.000424
	462.061023	1.000908
	462.269784	1.000009
	462.478531	0.999976
	462.687265	0.999638
	462.895986	0.998732
	463.104693	0.998945
	463.313387	1.000602
	463.522068	1.001436
	463.730735	1.000799
	463.939389	1.000787
	464.148029	1.000426
	464.356656	1.000720
	464.565270	1.000962
	464.773870	1.002894
	464.982457	1.002174
	465.191030	1.002779
	465.399591	1.002633
	465.608137	1.004085
	465.816671	1.004629
	466.025191	1.006586
	466.233697	1.008379
	466.442191	1.008497
	466.650671	1.007773
	466.859137	1.009063
	467.067590	1.008924
	467.276030	1.006579
	467.484456	1.005531
	467.692869	1.005470
	467.901269	1.005639
	468.109655	1.006689
	468.318028	1.008668
	468.526387	1.010109
	468.734733	1.008603
	468.943066	1.007101
	469.151385	1.005663
	469.359691	1.004753
	469.567984	1.004537
	469.776263	1.006162
	469.984528	1.006125
	470.192781	1.004932
	470.401020	1.004921
	470.609245	1.004310
	470.817457	1.004999
	471.025656	1.003769
	471.233841	1.002609
	471.442013	1.000827
	471.650172	0.999573
	471.858317	0.999792
	472.066448	0.998913
	472.274567	0.997960
	472.482672	0.996561
	472.690763	0.996320
	472.898841	0.995122
	473.106906	0.993873
	473.314957	0.993059
	473.522995	0.992579
	473.731020	0.993613
	473.939031	0.994290
	474.147029	0.993619
	474.355013	0.992949
	474.562984	0.991956
	474.770941	0.989924
	474.978885	0.990827
	475.186816	0.989423
	475.394733	0.990895
	475.602637	0.991058
	475.810527	0.990742
	476.018404	0.990187
	476.226268	0.988313
	476.434118	0.988174
	476.641955	0.988677
	476.849778	0.988809
	477.057588	0.987886
	477.265385	0.987085
	477.473168	0.987942
	477.680937	0.987016
	477.888694	0.987186
	478.096436	0.988252
	478.304166	0.989680
	478.511882	0.990976
	478.719584	0.990319
	478.927274	0.988642
	479.134949	0.986487
	479.342612	0.986676
	479.550260	0.987635
	479.757896	0.987948
	479.965518	0.989983
	480.173126	0.992008
	480.380722	0.991757
	480.588303	0.992601
	480.795872	0.993733
	481.003426	0.993113
	481.210968	0.991267
	481.418496	0.990958
	481.626010	0.991189
	481.833511	0.990794
	482.040999	0.991265
	482.248473	0.991247
	482.455934	0.990076
	482.663382	0.989794
	482.870816	0.990661
	483.078236	0.988888
	483.285643	0.988825
	483.493037	0.988595
	483.700417	0.988552
	483.907784	0.987534
	484.115137	0.988696
	484.322477	0.989465
	484.529803	0.988583
	484.737116	0.987107
	484.944416	0.986699
	485.151702	0.986883
	485.358975	0.985985
	485.566234	0.984647
	485.773479	0.983482
	485.980712	0.983775
	486.187931	0.985783
	486.395136	0.985425
	486.602328	0.985459
	486.809506	0.984996
	487.016671	0.985811
	487.223823	0.984643
	487.430961	0.985671
	487.638086	0.984382
	487.845197	0.985050
	488.052295	0.982586
	488.259379	0.983631
	488.466450	0.983009
	488.673507	0.982697
	488.880551	0.983136
	489.087582	0.983447
	489.294599	0.982258
	489.501602	0.981915
	489.708592	0.981639
	489.915569	0.982661
	490.122532	0.983002
	490.329482	0.982992
	490.536418	0.982258
	490.743341	0.981549
	490.950250	0.979439
	491.157146	0.978880
	491.364029	0.978482
	491.570897	0.977999
	491.777753	0.980980
	491.984595	0.982429
	492.191423	0.981670
	492.398238	0.981265
	492.605040	0.981076
	492.811828	0.980371
	493.018603	0.981787
	493.225364	0.979665
	493.432111	0.978665
	493.638846	0.977739
	493.845566	0.977733
	494.052274	0.978678
	494.258967	0.978755
	494.465648	0.978261
	494.672314	0.977643
	494.878968	0.977346
	495.085608	0.978371
	495.292234	0.978326
	495.498847	0.977576
	495.705446	0.976160
	495.912032	0.976319
	496.118605	0.974684
	496.325164	0.975569
	496.531709	0.976008
	496.738241	0.976859
	496.944759	0.974506
	497.151264	0.974758
	497.357756	0.976217
	497.564234	0.976763
	497.770698	0.976454
	497.977149	0.976004
	498.183587	0.976300
	498.390011	0.978198
	498.596422	0.978535
	498.802819	0.977468
	499.009202	0.976595
	499.215572	0.976179
	499.421929	0.976803
	499.628272	0.976090
	499.834602	0.977328
	500.040918	0.979754
	500.247220	0.979705
	500.453509	0.980107
	500.659785	0.980669
	500.866047	0.979791
	501.072296	0.980326
	501.278531	0.981034
	501.484752	0.980274
	501.690960	0.979583
	501.897155	0.979884
	502.103336	0.979973
	502.309504	0.980441
	502.515658	0.979764
	502.721798	0.977942
	502.927925	0.977532
	503.134039	0.977935
	503.340139	0.978041
	503.546225	0.978269
	503.752298	0.979106
	503.958358	0.978135
	504.164404	0.977846
	504.370436	0.975674
	504.576455	0.974563
	504.782461	0.973434
	504.988453	0.975117
	505.194431	0.974442
	505.400396	0.974641
	505.606347	0.974259
	505.812285	0.974702
	506.018209	0.974422
	506.224120	0.973598
	506.430017	0.973859
	506.635901	0.971789
	506.841771	0.968968
	507.047628	0.968702
	507.253471	0.969134
	507.459301	0.969816
	507.665117	0.968906
	507.870920	0.968707
	508.076709	0.968019
	508.282484	0.969776
	508.488247	0.969851
	508.693995	0.970347
	508.899730	0.968630
	509.105451	0.967433
	509.311159	0.965009
	509.516854	0.965676
	509.722535	0.964779
	509.928202	0.963189
	510.133856	0.962738
	510.339496	0.961613
	510.545123	0.960423
	510.750736	0.961153
	510.956336	0.961798
	511.161922	0.961876
	511.367494	0.963174
	511.573053	0.963641
	511.778599	0.963921
	511.984131	0.963912
	512.189649	0.965588
	512.395154	0.966001
	512.600645	0.965592
	512.806123	0.966002
	513.011587	0.966120
	513.217038	0.966221
	513.422475	0.965922
	513.627899	0.966073
	513.833309	0.964556
	514.038705	0.963557
	514.244088	0.964271
	514.449458	0.965374
	514.654814	0.966332
	514.860156	0.965994
	515.065485	0.965792
	515.270800	0.966653
	515.476102	0.968408
	515.681390	0.967911
	515.886664	0.967560
	516.091925	0.967889
	516.297173	0.967451
	516.502407	0.968874
	516.707627	0.969625
	516.912834	0.972031
	517.118027	0.973526
	517.323207	0.975049
	517.528373	0.974022
	517.733525	0.973784
	517.938664	0.973258
	518.143790	0.972601
	518.348901	0.972749
	518.554000	0.972646
	518.759084	0.972448
	518.964156	0.970518
	519.169213	0.972423
	519.374257	0.974490
	519.579288	0.975617
	519.784305	0.975596
	519.989308	0.974982
	520.194298	0.975232
	520.399274	0.975459
	520.604236	0.974878
	520.809185	0.975826
	521.014121	0.974425
	521.219043	0.974522
	521.423951	0.974071
	521.628846	0.973746
	521.833727	0.972991
	522.038595	0.971865
	522.243449	0.972889
	522.448289	0.972574
	522.653116	0.971260
	522.857929	0.971723
	523.062729	0.972238
	523.267515	0.972160
	523.472287	0.971454
	523.677046	0.971175
	523.881792	0.970563
	524.086524	0.969749
	524.291242	0.970245
	524.495946	0.971159
	524.700637	0.970328
	524.905315	0.970239
	525.109979	0.968588
	525.314629	0.967532
	525.519266	0.967001
	525.723889	0.966595
	525.928498	0.966245
	526.133094	0.965346
	526.337677	0.965932
	526.542245	0.967768
	526.746800	0.967770
	526.951342	0.967365
	527.155870	0.966117
	527.360384	0.966516
	527.564885	0.967054
	527.769372	0.966248
	527.973846	0.965602
	528.178306	0.966608
	528.382752	0.967349
	528.587185	0.967412
	528.791604	0.967554
	528.996010	0.967226
	529.200402	0.967675
	529.404780	0.966466
	529.609145	0.965426
	529.813496	0.966807
	530.017833	0.966507
	530.222157	0.967823
	530.426468	0.967774
	530.630764	0.968207
	530.835048	0.967706
	531.039317	0.966979
	531.243573	0.969621
	531.447815	0.971186
	531.652044	0.970490
	531.856259	0.970913
	532.060461	0.970164
	532.264648	0.970560
	532.468823	0.970550
	532.672983	0.969713
	532.877130	0.970189
	533.081264	0.971540
	533.285383	0.971043
	533.489490	0.971221
	533.693582	0.970148
	533.897661	0.970643
	534.101726	0.971292
	534.305778	0.972974
	534.509816	0.973892
	534.713841	0.973062
	534.917851	0.972952
	535.121849	0.974837
	535.325832	0.975039
	535.529802	0.975583
	535.733759	0.974953
	535.937701	0.975707
	536.141630	0.976045
	536.345546	0.976878
	536.549448	0.977803
	536.753336	0.977801
	536.957210	0.976679
	537.161071	0.975114
	537.364919	0.973980
	537.568752	0.975489
	537.772572	0.976302
	537.976379	0.974900
	538.180172	0.974736
	538.383951	0.974907
	538.587716	0.975590
	538.791468	0.975062
	538.995206	0.974550
	539.198931	0.975029
	539.402642	0.974494
	539.606339	0.974610
	539.810023	0.973876
	540.013693	0.972786
	540.217349	0.974759
	540.420992	0.973641
	540.624621	0.971725
	540.828237	0.971719
	541.031839	0.973021
	541.235427	0.972705
	541.439001	0.973238
	541.642562	0.974099
	541.846109	0.973899
	542.049643	0.974350
	542.253163	0.973536
	542.456669	0.974940
	542.660162	0.974507
	542.863641	0.974724
	543.067106	0.974346
	543.270558	0.974253
	543.473996	0.975624
	543.677420	0.975205
	543.880831	0.974279
	544.084228	0.975106
	544.287612	0.975727
	544.490981	0.976527
	544.694338	0.977294
	544.897680	0.978208
	545.101009	0.980177
	545.304324	0.981255
	545.507625	0.982295
	545.710913	0.982883
	545.914187	0.984523
	546.117448	0.986812
	546.320695	0.987894
	546.523928	0.987531
	546.727147	0.988073
	546.930353	0.988894
	547.133546	0.990069
	547.336724	0.990732
	547.539889	0.989798
	547.743040	0.989593
	547.946178	0.990306
	548.149301	0.992243
	548.352412	0.992808
	548.555508	0.991774
	548.758591	0.989159
	548.961660	0.990178
	549.164716	0.991668
	549.367757	0.992459
	549.570785	0.994927
	549.773800	0.995485
	549.976801	0.995109
	550.179788	0.996221
	550.382761	0.997032
	550.585721	0.996590
	550.788667	0.997271
	550.991599	0.995431
	551.194518	0.996212
	551.397423	0.996696
	551.600315	0.997158
	551.803192	0.999250
	552.006056	0.999403
	552.208906	0.999852
	552.411743	1.000683
	552.614566	0.999249
	552.817375	0.999261
	553.020171	1.001723
	553.222953	1.001491
	553.425721	1.001176
	553.628475	1.001906
	553.831216	1.001775
	554.033943	1.001129
	554.236657	1.002311
	554.439356	1.003156
	554.642042	1.002456
	554.844715	1.001834
	555.047373	1.001780
	555.250018	1.002455
	555.452650	1.003729
	555.655267	1.005759
	555.857871	1.007389
	556.060461	1.007005
	556.263038	1.009627
	556.465600	1.010044
	556.668150	1.009594
	556.870685	1.009572
	557.073207	1.010244
	557.275715	1.011800
	557.478209	1.011383
	557.680689	1.011620
	557.883156	1.012757
	558.085609	1.012887
	558.288049	1.012050
	558.490475	1.012388
	558.692887	1.011961
	558.895285	1.013190
	559.097670	1.011501
	559.300040	1.010607
	559.502398	1.010175
	559.704741	1.009869
	559.907071	1.010529
	560.109387	1.011235
	560.311689	1.011051
	560.513978	1.010215
	560.716253	1.010385
	560.918514	1.012707
	561.120762	1.014271
	561.322995	1.014134
	561.525215	1.012857
	561.727422	1.013183
	561.929614	1.012454
	562.131793	1.013522
	562.333958	1.014982
	562.536110	1.013450
	562.738248	1.013504
	562.940372	1.015080
	563.142482	1.016393
	563.344578	1.018658
	563.546661	1.019672
	563.748730	1.021059
	563.950786	1.020589
	564.152827	1.019625
	564.354855	1.020695
	564.556870	1.019908
	564.758870	1.020335
	564.960857	1.020053
	565.162830	1.022274
	565.364789	1.022397
	565.566735	1.024830
	565.768666	1.024443
	565.970584	1.025516
	566.172489	1.026427
	566.374379	1.026973
	566.576256	1.028291
	566.778119	1.029491
	566.979969	1.030412
	567.181805	1.032420
	567.383626	1.034083
	567.585435	1.033495
	567.787229	1.034678
	567.989010	1.034917
	568.190777	1.035330
	568.392530	1.035548
	568.594269	1.035350
	568.795995	1.035493
	568.997707	1.037330
	569.199405	1.038331
	569.401090	1.039338
	569.602761	1.039314
	569.804418	1.039453
	570.006061	1.040387
	570.207690	1.039263
	570.409306	1.039656
	570.610908	1.040227
	570.812497	1.039874
	571.014071	1.040611
	571.215632	1.039773
	571.417179	1.041188
	571.618712	1.041920
	571.820232	1.042356
	572.021737	1.043682
	572.223229	1.043185
	572.424707	1.044369
	572.626172	1.045190
	572.827623	1.046657
	573.029060	1.046860
	573.230483	1.046634
	573.431892	1.046409
	573.633288	1.046750
	573.834670	1.049115
	574.036038	1.049193
	574.237392	1.050533
	574.438733	1.051463
	574.640060	1.050470
	574.841373	1.050971
	575.042672	1.051712
	575.243958	1.052795
	575.445230	1.051439
	575.646488	1.051910
	575.847732	1.052089
	576.048962	1.053441
	576.250179	1.054121
	576.451382	1.053553
	576.652571	1.053715
	576.853747	1.054726
	577.054908	1.054771
	577.256056	1.056361
	577.457190	1.055774
	577.658310	1.056823
	577.859417	1.056707
	578.060510	1.057816
	578.261589	1.058415
	578.462654	1.058958
	578.663705	1.059586
	578.864743	1.059335
	579.065767	1.060142
	579.266777	1.061479
	579.467773	1.060763
	579.668755	1.060256
	579.869724	1.062206
	580.070679	1.063267
	580.271620	1.064402
	580.472548	1.065978
	580.673461	1.066658
	580.874361	1.066553
	581.075247	1.067849
	581.276119	1.067231
	581.476978	1.068489
	581.677822	1.068327
	581.878653	1.067961
	582.079470	1.069941
	582.280273	1.070423
	582.481063	1.072640
	582.681838	1.073450
	582.882600	1.075753
	583.083348	1.075919
	583.284083	1.076953
	583.484803	1.077935
	583.685510	1.078425
	583.886203	1.079879
	584.086882	1.079699
	584.287547	1.080508
	584.488199	1.081588
	584.688836	1.082478
	584.889460	1.083314
	585.090070	1.084075
	585.290666	1.084007
	585.491249	1.084254
	585.691818	1.086326
	585.892372	1.087402
	586.092914	1.086713
	586.293441	1.087527
	586.493954	1.088221
	586.694454	1.088063
	586.894940	1.088943
	587.095412	1.088886
	587.295870	1.089949
	587.496314	1.090159
	587.696745	1.091729
	587.897162	1.092064
	588.097565	1.093709
	588.297954	1.092963
	588.498329	1.092400
	588.698691	1.093051
	588.899038	1.092772
	589.099372	1.093737
	589.299692	1.094530
	589.499998	1.095131
	589.700291	1.096886
	589.900569	1.096255
	590.100834	1.096192
	590.301085	1.095566
	590.501322	1.095483
	590.701546	1.095322
	590.901755	1.096037
	591.101951	1.096140
	591.302132	1.095025
	591.502300	1.094159
	591.702455	1.094339
	591.902595	1.095864
	592.102722	1.096832
	592.302834	1.096344
	592.502933	1.096524
	592.703018	1.094817
	592.903089	1.094957
	593.103147	1.095939
	593.303190	1.095930
	593.503220	1.096020
	593.703236	1.097157
	593.903238	1.097786
	594.103226	1.098447
	594.303200	1.098770
	594.503161	1.099880
	594.703108	1.099056
	594.903040	1.100000
	595.102960	1.101132
	595.302865	1.103874
	595.502756	1.103974
	595.702634	1.105644
	595.902497	1.105633
	596.102347	1.107331
	596.302183	1.109372
	596.502005	1.110122
	596.701813	1.112186
	596.901608	1.112526
	597.101388	1.113497
	597.301155	1.113307
	597.500908	1.113414
	597.700647	1.115321
	597.900372	1.115869
	598.100083	1.116099
	598.299781	1.115292
	598.499465	1.115783
	598.699134	1.115940
	598.898790	1.116182
	599.098432	1.116824
	599.298061	1.118899
	599.497675	1.118609
	599.697275	1.118297
	599.896862	1.118351
	600.096435	1.118888
	600.295994	1.118577
	600.495539	1.117319
	600.695070	1.119072
	600.894588	1.119535
	601.094091	1.119984
	601.293581	1.118205
	601.493056	1.118244
	601.692518	1.117675
	601.891966	1.116300
	602.091401	1.116461
	602.290821	1.116357
	602.490227	1.117901
	602.689620	1.116664
	602.888999	1.116392
	603.088363	1.115015
	603.287714	1.115424
	603.487052	1.115054
	603.686375	1.115382
	603.885684	1.116111
	604.084980	1.115382
	604.284261	1.114854
	604.483529	1.115408
	604.682783	1.115220
	604.882023	1.116202
	605.081249	1.117048
	605.280461	1.118037
	605.479660	1.118417
	605.678844	1.119295
	605.878015	1.119772
	606.077172	1.119807
	606.276314	1.121438
	606.475443	1.123118
	606.674558	1.123000
	606.873660	1.125373
	607.072747	1.127422
	607.271820	1.127372
	607.470880	1.127806
	607.669926	1.129032
	607.868957	1.129882
	608.067975	1.131571
	608.266979	1.131489
	608.465969	1.132729
	608.664946	1.133381
	608.863908	1.133081
	609.062857	1.134613
	609.261791	1.135547
	609.460712	1.135731
	609.659619	1.137956
	609.858511	1.138082
	610.057390	1.138843
	610.256256	1.140693
	610.455107	1.142343
	610.653944	1.144276
	610.852767	1.144737
	611.051577	1.147075
	611.250373	1.146663
	611.449154	1.147490
	611.647922	1.148032
	611.846676	1.148886
	612.045416	1.149932
	612.244142	1.151072
	612.442854	1.152302
	612.641553	1.153318
	612.840237	1.153844
	613.038908	1.155159
	613.237564	1.156442
	613.436207	1.159257
	613.634836	1.160368
	613.833451	1.162065
	614.032052	1.164485
	614.230639	1.165057
	614.429212	1.167031
	614.627771	1.167947
	614.826316	1.170843
	615.024848	1.171598
	615.223365	1.173130
	615.421869	1.174095
	615.620358	1.176474
	615.818834	1.178952
	616.017296	1.179677
	616.215744	1.181076
	616.414178	1.183251
	616.612598	1.186234
	616.811004	1.188306
	617.009396	1.189618
	617.207775	1.192630
	617.406139	1.194082
	617.604490	1.196260
	617.802826	1.197839
	618.001149	1.199892
	618.199458	1.203455
	618.397752	1.205289
	618.596033	1.205975
	618.794300	1.209697
	618.992553	1.213109
	619.190792	1.215073
	619.389018	1.218319
	619.587229	1.220727
	619.785426	1.222780
	619.983609	1.224952
	620.181779	1.226867
	620.379934	1.228429
	620.578076	1.231076
	620.776204	1.233025
	620.974317	1.235730
	621.172417	1.237856
	621.370503	1.238220
	621.568575	1.241153
	621.766633	1.242812
	621.964677	1.243312
	622.162707	1.244207
	622.360723	1.243552
	622.558725	1.244848
	622.756714	1.244833
	622.954688	1.245706
	623.152648	1.247291
	623.350595	1.249558
	623.548527	1.250587
	623.746446	1.253067
	623.944350	1.254520
	624.142241	1.256194
	624.340118	1.257416
	624.537981	1.258735
	624.735829	1.260533
	624.933664	1.260695
	625.131485	1.261832
	625.329292	1.262628
	625.527085	1.263523
	625.724864	1.263348
	625.922629	1.265025
	626.120381	1.266678
	626.318118	1.266943
	626.515841	1.267372
	626.713550	1.267489
	626.911246	1.266108
	627.108927	1.266330
	627.306595	1.268225
	627.504248	1.269248
	627.701888	1.269299
	627.899513	1.269365
	628.097125	1.270336
	628.294722	1.270991
	628.492306	1.273365
	628.689876	1.272484
	628.887432	1.273188
	629.084973	1.273763
	629.282501	1.272538
	629.480015	1.272054
	629.677515	1.271675
	629.875001	1.274893
	630.072473	1.274892
	630.269931	1.272790
	630.467375	1.271837
	630.664805	1.271705
	630.862221	1.271178
	631.059623	1.269583
	631.257011	1.269047
	631.454385	1.266744
	631.651746	1.264638
	631.849092	1.262341
	632.046424	1.260609
	632.243742	1.259719
	632.441047	1.257729
	632.638337	1.255627
	632.835613	1.254553
	633.032876	1.252563
	633.230124	1.250540
	633.427358	1.249750
	633.624579	1.247606
	633.821785	1.245946
	634.018978	1.243974
	634.216156	1.242762
	634.413321	1.243240
	634.610471	1.242716
	634.807608	1.243094
	635.004730	1.243014
	635.201839	1.239637
	635.398933	1.240159
	635.596014	1.238034
	635.793081	1.236609
	635.990133	1.236032
	636.187172	1.235388
	636.384196	1.233354
	636.581207	1.230874
	636.778204	1.230485
	636.975186	1.230927
	637.172155	1.229064
	637.369110	1.225639
	637.566050	1.225365
	637.762977	1.224972
	637.959890	1.222015
	638.156788	1.218738
	638.353673	1.218208
	638.550544	1.217451
	638.747400	1.216228
	638.944243	1.216258
	639.141072	1.216290
	639.337886	1.214107
	639.534687	1.213161
	639.731474	1.211303
	639.928246	1.208829
	640.125005	1.207007
	640.321750	1.204524
	640.518480	1.201736
	640.715197	1.199014
	640.911899	1.197501
	641.108588	1.196155
	641.305263	1.194687
	641.501923	1.192131
	641.698570	1.190710
	641.895202	1.188466
	642.091821	1.186775
	642.288426	1.185357
	642.485016	1.184988
	642.681593	1.184362
	642.878155	1.182488
	643.074704	1.179949
	643.271238	1.178359
	643.467759	1.177361
	643.664265	1.177197
	643.860757	1.176935
	644.057236	1.176111
	644.253700	1.177305
	644.450151	1.178071
	644.646587	1.177145
	644.843009	1.176677
	645.039418	1.177582
	645.235812	1.177105
	645.432192	1.177131
	645.628558	1.178142
	645.824911	1.178570
	646.021249	1.180084
	646.217573	1.181143
	646.413883	1.180758
	646.610179	1.181560
	646.806461	1.182485
	647.002729	1.183189
	647.198983	1.186025
	647.395223	1.185504
	647.591449	1.189548
	647.787661	1.191027
	647.983859	1.192966
	648.180043	1.192771
	648.376212	1.195386
	648.572368	1.196136
	648.768510	1.196067
	648.964638	1.196487
	649.160751	1.197151
	649.356851	1.199067
	649.552937	1.200040
	649.749008	1.202682
	649.945066	1.205080
	650.141109	1.206810
	650.337138	1.209104
	650.533154	1.210420
	650.729155	1.211216
	650.925142	1.212012
	651.121116	1.212889
	651.317075	1.215093
	651.513020	1.215958
	651.708951	1.217740
	651.904868	1.220311
	652.100771	1.221920
	652.296660	1.225759
	652.492535	1.227328
	652.688396	1.231036
	652.884242	1.234125
	653.080075	1.236271
	653.275894	1.238525
	653.471699	1.241940
	653.667489	1.245145
	653.863266	1.245955
	654.059028	1.246929
	654.254776	1.249639
	654.450511	1.250115
	654.646231	1.252056
	654.841937	1.253782
	655.037629	1.256812
	655.233308	1.258383
	655.428972	1.262039
	655.624622	1.263663
	655.820258	1.266700
	656.015879	1.268902
	656.211487	1.269530
	656.407081	1.271416
	656.602661	1.272659
	656.798226	1.273628
	656.993778	1.275552
	657.189315	1.277481
	657.384839	1.278240
	657.580348	1.280475
	657.775843	1.282015
	657.971324	1.282466
	658.166791	1.283567
	658.362244	1.285982
	658.557683	1.287656
	658.753108	1.288107
	658.948519	1.289636
	659.143916	1.290838
	659.339298	1.293182
	659.534667	1.291826
	659.730022	1.291076
	659.925362	1.291059
	660.120688	1.291877
	660.316001	1.290112
	660.511299	1.290832
	660.706583	1.291248
	660.901853	1.291612
	661.097109	1.292746
	661.292351	1.293036
	661.487578	1.292707
	661.682792	1.292839
	661.877992	1.292654
	662.073177	1.292601
	662.268349	1.292262
	662.463506	1.292913
	662.658649	1.293342
	662.853779	1.293636
	663.048894	1.293537
	663.243995	1.293419
	663.439081	1.292161
	663.634154	1.291747
	663.829213	1.292813
	664.024258	1.292988
	664.219288	1.293200
	664.414305	1.295155
	664.609307	1.295447
	664.804295	1.294073
	664.999269	1.295364
	665.194229	1.295444
	665.389175	1.296330
	665.584107	1.296334
	665.779025	1.296928
	665.973928	1.298110
	666.168818	1.298243
	666.363693	1.300691
	666.558555	1.299328
	666.753402	1.298372
	666.948235	1.298029
	667.143054	1.299952
	667.337859	1.299169
	667.532650	1.299467
	667.727427	1.299349
	667.922189	1.300673
	668.116938	1.300876
	668.311672	1.300189
	668.506392	1.300584
	668.701098	1.302794
	668.895790	1.303140
	669.090468	1.303386
	669.285132	1.305098
	669.479782	1.304624
	669.674417	1.304140
	669.869039	1.305350
	670.063646	1.305265
	670.258239	1.304823
	670.452819	1.304488
	670.647384	1.305141
	670.841934	1.305519
	671.036471	1.304516
	671.230994	1.303043
	671.425502	1.302306
	671.619997	1.303533
	671.814477	1.302367
	672.008943	1.301322
	672.203395	1.301397
	672.397833	1.300559
	672.592257	1.298268
	672.786667	1.295703
	672.981062	1.292962
	673.175444	1.292730
	673.369811	1.293114
	673.564164	1.292320
	673.758503	1.291557
	673.952828	1.290847
	674.147139	1.290344
	674.341435	1.286910
	674.535718	1.286765
	674.729986	1.285099
	674.924240	1.285085
	675.118480	1.283920
	675.312706	1.284999
	675.506918	1.285331
	675.701116	1.283403
	675.895299	1.284064
	676.089469	1.283798
	676.283624	1.281060
	676.477765	1.278783
	676.671892	1.277414
	676.866005	1.274374
	677.060103	1.272565
	677.254188	1.271644
	677.448258	1.269439
	677.642315	1.268209
	677.836357	1.265757
	678.030385	1.265434
	678.224398	1.262441
	678.418398	1.263360
	678.612384	1.263104
	678.806355	1.260964
	679.000312	1.259183
	679.194255	1.258385
	679.388184	1.257555
	679.582099	1.256740
	679.776000	1.255823
	679.969886	1.254563
	680.163758	1.253003
	680.357617	1.253884
	680.551461	1.253688
	680.745290	1.251590
	680.939106	1.249676
	681.132908	1.249276
	681.326695	1.247017
	681.520468	1.245701
	681.714227	1.244044
	681.907972	1.244426
	682.101703	1.243116
	682.295419	1.241593
	682.489122	1.238723
	682.682810	1.235500
	682.876484	1.235097
	683.070144	1.233302
	683.263790	1.232113
	683.457421	1.228953
	683.651039	1.226943
	683.844642	1.224880
	684.038231	1.223376
	684.231806	1.220898
	684.425367	1.220961
	684.618913	1.220252
	684.812446	1.220744
	685.005964	1.219179
	685.199468	1.217039
	685.392958	1.212768
	685.586433	1.211030
	685.779895	1.209498
	685.973342	1.208586
	686.166775	1.208171
	686.360194	1.205882
	686.553599	1.204765
	686.746990	1.202485
	686.940366	1.201025
	687.133729	1.199516
	687.327077	1.196182
	687.520411	1.195118
	687.713730	1.192455
	687.907036	1.189304
	688.100327	1.188172
	688.293604	1.187318
	688.486867	1.185452
	688.680116	1.186145
	688.873351	1.186021
	689.066571	1.184209
	689.259777	1.183233
	689.452970	1.182005
	689.646147	1.180444
	689.839311	1.176824
	690.032461	1.176322
	690.225596	1.174099
	690.418717	1.172555
	690.611824	1.172063
	690.804917	1.171836
	690.997995	1.170665
	691.191059	1.170309
	691.384110	1.169075
	691.577145	1.168189
	691.770167	1.167174
	691.963175	1.166759
	692.156168	1.167907
	692.349147	1.166633
	692.542112	1.165888
	692.735063	1.167369
	692.927999	1.165684
	693.120922	1.167877
	693.313830	1.167522
	693.506724	1.168208
	693.699603	1.164750
	693.892469	1.163361
	694.085320	1.161775
	694.278157	1.161340
	694.470980	1.159649
	694.663789	1.157394
	694.856583	1.156828
	695.049364	1.155119
	695.242130	1.154640
	695.434881	1.153298
	695.627619	1.153118
	695.820342	1.150651
	696.013052	1.149169
	696.205747	1.146457
	696.398427	1.146311
	696.591094	1.145081
	696.783746	1.145326
	696.976384	1.145039
	697.169008	1.144378
	697.361618	1.143419
	697.554213	1.141251
	697.746795	1.139868
	697.939362	1.140069
	698.131914	1.140053
	698.324453	1.138976
	698.516977	1.138318
	698.709487	1.138437
	698.901983	1.135163
	699.094465	1.135411
	699.286932	1.133031
	699.479386	1.132537
	699.671825	1.132218
	699.864249	1.131465
	700.056660	1.130366
	700.249056	1.131765
	700.441438	1.128190
	700.633806	1.125247
	700.826160	1.122982
	701.018499	1.122135
	701.210824	1.120835
	701.403135	1.119771
	701.595432	1.119331
	701.787714	1.117899
	701.979982	1.116589
	702.172236	1.115417
	702.364476	1.115364
	702.556702	1.114406
	702.748913	1.112822
	702.941110	1.112301
	703.133293	1.111361
	703.325461	1.110280
	703.517615	1.110514
	703.709755	1.110491
	703.901881	1.106860
	704.093993	1.105598
	704.286090	1.105086
	704.478173	1.103591
	704.670242	1.101821
	704.862296	1.098837
	705.054337	1.096291
	705.246363	1.093088
	705.438375	1.093406
	705.630372	1.091796
	705.822356	1.090179
	706.014325	1.087708
	706.206279	1.088899
	706.398220	1.088730
	706.590146	1.087020
	706.782058	1.086835
	706.973956	1.086969
	707.165840	1.085759
	707.357709	1.084671
	707.549564	1.083249
	707.741405	1.082383
	707.933231	1.083298
	708.125043	1.081660
	708.316841	1.080392
	708.508625	1.078562
	708.700395	1.076228
	708.892150	1.075964
	709.083891	1.073893
	709.275617	1.074114
	709.467330	1.074128
	709.659028	1.073269
	709.850712	1.072290
	710.042381	1.072072
	710.234037	1.070115
	710.425678	1.068507
	710.617305	1.068963
	710.808917	1.067641
	711.000515	1.068855
	711.192099	1.068240
	711.383669	1.068865
	711.575225	1.068130
	711.766766	1.068132
	711.958293	1.065861
	712.149805	1.065803
	712.341304	1.066309
	712.532788	1.065651
	712.724258	1.065129
	712.915713	1.063235
	713.107154	1.063348
	713.298581	1.063811
	713.489994	1.062434
	713.681392	1.061551
	713.872776	1.061785
	714.064146	1.062017
	714.255502	1.061286
	714.446843	1.061210
	714.638170	1.060641
	714.829483	1.060723
	715.020781	1.060076
	715.212065	1.059092
	715.403335	1.058276
	715.594591	1.058166
	715.785832	1.057335
	715.977059	1.056742
	716.168272	1.054878
	716.359470	1.055536
	716.550654	1.054650
	716.741824	1.054930
	716.932979	1.054754
	717.124121	1.053570
	717.315247	1.053738
	717.506360	1.052929
	717.697458	1.053425
	717.888542	1.051760
	718.079612	1.050972
	718.270668	1.050314
	718.461709	1.049223
	718.652736	1.047939
	718.843748	1.047900
	719.034746	1.045136
	719.225730	1.045160
	719.416700	1.046072
	719.607655	1.044608
	719.798596	1.044314
	719.989523	1.042972
	720.180435	1.042916
	720.371333	1.042814
	720.562217	1.040757
	720.753087	1.042612
	720.943942	1.043580
	721.134783	1.043423
	721.325609	1.043403
	721.516422	1.042108
	721.707219	1.041659
	721.898003	1.041931
	722.088772	1.041179
	722.279527	1.041065
	722.470268	1.041175
	722.660994	1.039771
	722.851707	1.040380
	723.042404	1.038902
	723.233088	1.038174
	723.423757	1.037488
	723.614412	1.036467
	723.805052	1.036100
	723.995678	1.035565
	724.186290	1.034696
	724.376887	1.034381
	724.567471	1.034832
	724.758039	1.034279
	724.948594	1.033276
	725.139134	1.033326
	725.329660	1.033713
	725.520172	1.033017
	725.710669	1.033247
	725.901152	1.032399
	726.091620	1.031676
	726.282075	1.030250
	726.472514	1.029215
	726.662940	1.028608
	726.853351	1.027549
	727.043748	1.026227
	727.234131	1.026265
	727.424499	1.025286
	727.614853	1.023975
	727.805193	1.024243
	727.995518	1.023244
	728.185829	1.023079
	728.376125	1.022792
	728.566408	1.023159
	728.756675	1.022689
	728.946929	1.021010
	729.137168	1.020791
	729.327393	1.020683
	729.517604	1.020324
	729.707800	1.020050
	729.897982	1.020141
	730.088149	1.021342
	730.278302	1.021204
	730.468441	1.022060
	730.658566	1.021009
	730.848676	1.020950
	731.038771	1.019585
	731.228853	1.019294
	731.418920	1.019054
	731.608973	1.019921
	731.799011	1.019906
	731.989035	1.020086
	732.179045	1.021857
	732.369040	1.020932
	732.559021	1.021056
	732.748988	1.021927
	732.938940	1.021662
	733.128878	1.021336
	733.318801	1.019068
	733.508711	1.019910
	733.698605	1.020552
	733.888486	1.020049
	734.078352	1.019903
	734.268204	1.021869
	734.458041	1.021419
	734.647864	1.021322
	734.837673	1.020061
	735.027467	1.018262
	735.217247	1.017631
	735.407013	1.017020
	735.596764	1.016208
	735.786501	1.016797
	735.976223	1.015872
	736.165932	1.016793
	736.355625	1.016712
	736.545305	1.016555
	736.734970	1.016123
	736.924620	1.016386
	737.114257	1.016523
	737.303879	1.015576
	737.493486	1.014068
	737.683079	1.014881
	737.872658	1.014508
	738.062222	1.013890
	738.251772	1.015502
	738.441308	1.014476
	738.630829	1.015137
	738.820336	1.013877
	739.009829	1.013406
	739.199307	1.013552
	739.388771	1.012930
	739.578220	1.013259
	739.767655	1.013368
	739.957076	1.013417
	740.146482	1.012107
	740.335874	1.012335
	740.525251	1.011257
	740.714615	1.010148
	740.903963	1.009944
	741.093298	1.010096
	741.282618	1.009496
	741.471923	1.009866
	741.661214	1.007823
	741.850491	1.007042
	742.039753	1.004734
	742.229001	1.005456
	742.418235	1.006593
	742.607454	1.007202
	742.796659	1.008404
	742.985849	1.007007
	743.175025	1.006688
	743.364187	1.006019
	743.553334	1.005257
	743.742467	1.005775
	743.931586	1.006129
	744.120690	1.006616
	744.309779	1.004871
	744.498855	1.004322
	744.687916	1.004167
	744.876962	1.005314
	745.065994	1.004185
	745.255012	1.002546
	745.444015	1.002487
	745.633004	1.002813
	745.821978	1.000721
	746.010938	0.998629
	746.199884	0.999119
	746.388815	1.000200
	746.577732	1.000622
	746.766634	1.001151
	746.955522	1.002245
	747.144396	1.003431
	747.333255	1.003023
	747.522100	1.003479
	747.710930	1.003263
	747.899746	1.003077
	748.088548	1.002696
	748.277335	1.003446
	748.466108	1.003321
	748.654866	1.003778
	748.843610	1.004434
	749.032339	1.004792
	749.221054	1.004441
	749.409755	1.004074
	749.598441	1.005881
	749.787113	1.004794
	749.975770	1.005870
	750.164413	1.005152
	750.353042	1.005428
[truncated: 1,648 more rows]
