# Supplementary material for: Metasurface analogues of molecular diastereomers from hierarchical multiscale chiral interactions with biomolecules
Source: Nat Commun. 2026 Apr 22;17:5541. doi: 10.1038/s41467-026-72200-6 (PMC13287669; doi:10.1038/s41467-026-72200-6)
Supplement: Supplementary file 3 — Supplementary Data 1 (Raw data) [file 41467_2026_72200_MOESM3_ESM.zip › Raw_Data/Reflectivity/Antistrept_strept_sequence/Strept_Incubating/Ref_ARRAY3_RA_0_4.txt]

	345.453658	0.999430
	345.669646	0.999191
	345.885622	0.998924
	346.101585	0.998624
	346.317535	0.998288
	346.533471	0.997910
	346.749395	0.997485
	346.965306	0.997008
	347.181204	0.996471
	347.397089	0.995870
	347.612961	0.995197
	347.828820	0.994449
	348.044666	0.993623
	348.260499	0.992721
	348.476319	0.991752
	348.692126	0.990732
	348.907920	0.989694
	349.123701	0.988683
	349.339469	0.987761
	349.555224	0.987004
	349.770966	0.986491
	349.986695	0.986293
	350.202412	0.986454
	350.418115	0.986980
	350.633805	0.987839
	350.849482	0.988965
	351.065147	0.990274
	351.280798	0.991682
	351.496436	0.993118
	351.712062	0.994527
	351.927674	0.995874
	352.143273	0.996462
	352.358860	0.998691
	352.574433	1.001443
	352.789993	1.001975
	353.005541	1.005217
	353.221075	1.006350
	353.436597	1.006803
	353.652105	1.005875
	353.867600	1.008192
	354.083083	1.009585
	354.298552	1.011713
	354.514009	1.013139
	354.729452	1.015304
	354.944883	1.015269
	355.160300	1.015892
	355.375705	1.016075
	355.591096	1.016252
	355.806474	1.018448
	356.021840	1.019309
	356.237192	1.017658
	356.452532	1.017839
	356.667858	1.017913
	356.883172	1.017857
	357.098472	1.014881
	357.313760	1.015224
	357.529034	1.014942
	357.744295	1.013366
	357.959544	1.012022
	358.174779	1.011569
	358.390002	1.010492
	358.605211	1.009489
	358.820407	1.009126
	359.035591	1.006273
	359.250761	1.004423
	359.465919	1.003423
	359.681063	1.003512
	359.896194	1.004324
	360.111313	1.002156
	360.326418	1.000927
	360.541510	0.999303
	360.756589	0.998806
	360.971656	0.997366
	361.186709	0.998332
	361.401749	0.998917
	361.616776	0.996571
	361.831790	0.995907
	362.046792	0.994162
	362.261780	0.993863
	362.476755	0.995439
	362.691717	0.993813
	362.906666	0.993734
	363.121602	0.993837
	363.336525	0.995887
	363.551435	0.997785
	363.766332	0.997856
	363.981216	0.997642
	364.196087	0.997182
	364.410945	0.999279
	364.625790	1.001031
	364.840621	1.003148
	365.055440	1.004816
	365.270246	1.006489
	365.485039	1.009081
	365.699818	1.009478
	365.914585	1.009886
	366.129339	1.011786
	366.344079	1.013301
	366.558807	1.013589
	366.773521	1.015470
	366.988223	1.014783
	367.202911	1.015376
	367.417587	1.015283
	367.632249	1.014637
	367.846898	1.015815
	368.061535	1.014943
	368.276158	1.014473
	368.490768	1.016147
	368.705365	1.016719
	368.919949	1.014836
	369.134521	1.014254
	369.349079	1.015653
	369.563624	1.017676
	369.778155	1.017458
	369.992674	1.015750
	370.207180	1.016779
	370.421673	1.015331
	370.636153	1.014849
	370.850619	1.013875
	371.065073	1.013216
	371.279514	1.013001
	371.493941	1.011316
	371.708356	1.011069
	371.922757	1.008723
	372.137145	1.005566
	372.351521	1.005210
	372.565883	1.004491
	372.780232	1.004272
	372.994568	1.003448
	373.208891	1.003294
	373.423201	1.003625
	373.637498	1.002398
	373.851782	1.003848
	374.066053	1.004341
	374.280311	1.003037
	374.494556	1.003015
	374.708787	1.005704
	374.923006	1.006247
	375.137211	1.006070
	375.351404	1.006445
	375.565583	1.007073
	375.779750	1.008430
	375.993903	1.009099
	376.208043	1.009520
	376.422170	1.008958
	376.636284	1.008368
	376.850385	1.008634
	377.064473	1.010308
	377.278548	1.010315
	377.492610	1.008860
	377.706658	1.008972
	377.920694	1.008787
	378.134717	1.009503
	378.348726	1.008454
	378.562722	1.007030
	378.776706	1.007950
	378.990676	1.010719
	379.204633	1.009945
	379.418577	1.008725
	379.632508	1.007641
	379.846426	1.007963
	380.060331	1.010666
	380.274223	1.009120
	380.488101	1.009768
	380.701967	1.011207
	380.915819	1.009837
	381.129659	1.010444
	381.343485	1.010669
	381.557298	1.010103
	381.771098	1.010487
	381.984886	1.009442
	382.198659	1.010352
	382.412420	1.011027
	382.626168	1.010451
	382.839903	1.008724
	383.053624	1.009499
	383.267333	1.007644
	383.481028	1.006625
	383.694711	1.007045
	383.908380	1.007691
	384.122036	1.004961
	384.335679	1.003133
	384.549309	1.003655
	384.762926	1.001823
	384.976530	1.002688
	385.190120	1.003749
	385.403698	1.004786
	385.617262	1.004437
	385.830814	1.002344
	386.044352	1.000166
	386.257877	1.001630
	386.471389	0.999832
	386.684888	1.003019
	386.898374	1.001730
	387.111847	1.002271
	387.325306	1.003482
	387.538753	1.003158
	387.752186	1.001038
	387.965606	1.000529
	388.179014	1.001082
	388.392408	0.999664
	388.605789	0.999316
	388.819156	1.000721
	389.032511	1.000727
	389.245853	1.000227
	389.459181	0.999494
	389.672497	0.999223
	389.885799	1.000940
	390.099088	1.000402
	390.312364	1.002199
	390.525627	1.001892
	390.738877	1.001517
	390.952114	1.001911
	391.165337	1.002008
	391.378548	1.002295
	391.591745	1.004129
	391.804929	1.004512
	392.018100	1.003924
	392.231258	1.005006
	392.444403	1.004227
	392.657535	1.004733
	392.870653	1.003950
	393.083759	1.003010
	393.296851	1.005350
	393.509930	1.004215
	393.722996	1.004054
	393.936049	1.004738
	394.149089	1.005256
	394.362116	1.005325
	394.575129	1.005745
	394.788130	1.003341
	395.001117	1.004123
	395.214091	1.002872
	395.427052	1.001917
	395.640000	1.000828
	395.852935	1.002055
	396.065857	1.002063
	396.278765	1.003135
	396.491660	1.005327
	396.704543	1.004810
	396.917412	1.004712
	397.130268	1.007380
	397.343110	1.006362
	397.555940	1.006028
	397.768757	1.006897
	397.981560	1.007021
	398.194350	1.007698
	398.407127	1.007195
	398.619891	1.006472
	398.832642	1.006861
	399.045380	1.008433
	399.258104	1.008145
	399.470815	1.011732
	399.683514	1.011725
	399.896199	1.010862
	400.108870	1.010806
	400.321529	1.010291
	400.534175	1.009604
	400.746807	1.008664
	400.959427	1.008701
	401.172033	1.008496
	401.384626	1.010027
	401.597205	1.008357
	401.809772	1.007170
	402.022326	1.007777
	402.234866	1.008513
	402.447393	1.009828
	402.659907	1.010954
	402.872408	1.008593
	403.084896	1.010361
	403.297370	1.008909
	403.509832	1.008415
	403.722280	1.008214
	403.934715	1.010168
	404.147137	1.008838
	404.359546	1.009392
	404.571941	1.007320
	404.784323	1.004409
	404.996693	1.002520
	405.209049	1.000080
	405.421392	0.999945
	405.633721	1.001354
	405.846038	1.002411
	406.058341	1.000854
	406.270632	0.999039
	406.482909	0.999683
	406.695172	0.997043
	406.907423	0.994552
	407.119661	0.994012
	407.331885	0.995155
	407.544096	0.995139
	407.756294	0.998145
	407.968479	0.997467
	408.180651	0.998811
	408.392809	0.999127
	408.604954	1.000800
	408.817086	1.000714
	409.029205	1.001729
	409.241311	1.003160
	409.453404	1.002817
	409.665483	1.003793
	409.877549	1.002406
	410.089602	1.002966
	410.301642	1.004515
	410.513669	1.005089
	410.725682	1.006860
	410.937682	1.007831
	411.149669	1.009028
	411.361643	1.009643
	411.573604	1.010157
	411.785551	1.012310
	411.997486	1.013902
	412.209407	1.013458
	412.421315	1.011445
	412.633210	1.008883
	412.845091	1.008550
	413.056959	1.008043
	413.268815	1.007874
	413.480657	1.007108
	413.692485	1.006132
	413.904301	1.006209
	414.116103	1.007135
	414.327892	1.005359
	414.539668	1.006854
	414.751431	1.008568
	414.963181	1.006983
	415.174917	1.008208
	415.386640	1.008296
	415.598350	1.009055
	415.810047	1.009142
	416.021730	1.006587
	416.233401	1.004960
	416.445058	1.003881
	416.656702	1.004542
	416.868332	1.001242
	417.079950	1.000317
	417.291554	0.998169
	417.503145	0.997592
	417.714723	0.998734
	417.926288	0.997892
	418.137839	0.997926
	418.349377	0.996757
	418.560903	0.994924
	418.772414	0.992738
	418.983913	0.991364
	419.195398	0.991655
	419.406870	0.989472
	419.618329	0.991330
	419.829775	0.994677
	420.041208	0.994793
	420.252627	0.993169
	420.464033	0.993176
	420.675426	0.991329
	420.886805	0.992037
	421.098172	0.991784
	421.309525	0.993647
	421.520865	0.995093
	421.732192	0.995726
	421.943505	0.995894
	422.154805	0.995263
	422.366092	0.994778
	422.577366	0.992951
	422.788627	0.994371
	422.999874	0.994904
	423.211108	0.996182
	423.422329	0.995950
	423.633537	0.996715
	423.844731	0.996802
	424.055913	0.997964
	424.267081	0.998092
	424.478235	0.999076
	424.689377	0.999059
	424.900505	0.997092
	425.111620	0.996404
	425.322722	0.997152
	425.533811	0.998147
	425.744886	0.997279
	425.955948	0.997116
	426.166997	0.995523
	426.378032	0.995837
	426.589055	0.998030
	426.800064	0.998394
	427.011060	0.998388
	427.222042	1.000191
	427.433012	1.000464
	427.643968	0.997935
	427.854911	0.997076
	428.065840	0.994592
	428.276757	0.994146
	428.487660	0.992181
	428.698550	0.992637
	428.909427	0.993304
	429.120290	0.995209
	429.331140	0.995631
	429.541977	0.994318
	429.752801	0.996025
	429.963611	0.995249
	430.174408	0.997245
	430.385192	0.998194
	430.595963	0.998728
	430.806720	0.999541
	431.017464	0.997842
	431.228195	1.000972
	431.438913	1.001267
	431.649617	1.002298
	431.860308	1.003208
	432.070986	1.002152
	432.281650	1.003232
	432.492302	1.002581
	432.702940	1.000889
	432.913565	1.001368
	433.124176	1.002892
	433.334774	1.003230
	433.545359	1.005317
	433.755931	1.005469
	433.966489	1.005458
	434.177035	1.006389
	434.387567	1.005821
	434.598085	1.006632
	434.808591	1.006338
	435.019083	1.006497
	435.229562	1.007519
	435.440027	1.009464
	435.650479	1.008729
	435.860918	1.007246
	436.071344	1.008459
	436.281757	1.011098
	436.492156	1.011467
	436.702542	1.011423
	436.912914	1.010855
	437.123274	1.011865
	437.333620	1.012129
	437.543953	1.010095
	437.754272	1.009222
	437.964578	1.007869
	438.174871	1.006366
	438.385151	1.005222
	438.595417	1.004303
	438.805670	1.003227
	439.015910	1.003843
	439.226137	1.002953
	439.436350	1.001169
	439.646550	0.999985
	439.856737	0.998110
	440.066910	0.996402
	440.277070	0.994782
	440.487217	0.993936
	440.697351	0.994548
	440.907471	0.994528
	441.117578	0.993952
	441.327671	0.995067
	441.537752	0.995690
	441.747819	0.995826
	441.957873	0.995275
	442.167913	0.996550
	442.377940	0.997971
	442.587954	0.996907
	442.797955	0.999266
	443.007942	0.996491
	443.217916	0.995778
	443.427877	0.994076
	443.637824	0.992909
	443.847758	0.993692
	444.057679	0.991678
	444.267586	0.991567
	444.477481	0.990314
	444.687361	0.988660
	444.897229	0.988857
	445.107083	0.986613
	445.316924	0.986237
	445.526752	0.987773
	445.736566	0.987671
	445.946367	0.988850
	446.156155	0.987776
	446.365929	0.987855
	446.575690	0.988551
	446.785438	0.990571
	446.995173	0.991652
	447.204894	0.990997
	447.414602	0.989129
	447.624296	0.990309
	447.833977	0.990989
	448.043645	0.990608
	448.253300	0.990123
	448.462941	0.991642
	448.672569	0.993552
	448.882184	0.993074
	449.091785	0.991021
	449.301373	0.993432
	449.510948	0.994583
	449.720509	0.994490
	449.930057	0.995249
	450.139592	0.993732
	450.349113	0.993274
	450.558621	0.995451
	450.768116	0.995236
	450.977597	0.994628
	451.187066	0.993398
	451.396520	0.992968
	451.605962	0.994340
	451.815390	0.994127
	452.024805	0.994787
	452.234206	0.993785
	452.443594	0.993419
	452.652969	0.994206
	452.862330	0.995306
	453.071678	0.995077
	453.281013	0.995278
	453.490335	0.995221
	453.699643	0.995086
	453.908938	0.998080
	454.118219	0.997595
	454.327487	0.997647
	454.536742	0.999436
	454.745983	1.000267
	454.955211	1.000717
	455.164426	1.002563
	455.373627	1.002532
	455.582815	1.001196
	455.791990	1.001566
	456.001152	1.000933
	456.210300	1.000694
	456.419434	1.000292
	456.628556	0.999558
	456.837664	0.997330
	457.046758	0.995415
	457.255839	0.994915
	457.464907	0.995128
	457.673962	0.994323
	457.883003	0.995512
	458.092031	0.996051
	458.301046	0.995016
	458.510047	0.995557
	458.719035	0.995193
	458.928009	0.996313
	459.136970	0.997434
	459.345918	0.996099
	459.554852	0.994711
	459.763774	0.994294
	459.972681	0.994473
	460.181576	0.996556
	460.390457	0.996232
	460.599324	0.995126
	460.808178	0.995639
	461.017019	0.995944
	461.225847	0.995172
	461.434661	0.993813
	461.643462	0.992462
	461.852249	0.994603
	462.061023	0.993879
	462.269784	0.993030
	462.478531	0.992586
	462.687265	0.990452
	462.895986	0.990563
	463.104693	0.989179
	463.313387	0.986325
	463.522068	0.986958
	463.730735	0.987255
	463.939389	0.988263
	464.148029	0.989353
	464.356656	0.988572
	464.565270	0.987716
	464.773870	0.988083
	464.982457	0.987681
	465.191030	0.989575
	465.399591	0.989860
	465.608137	0.988480
	465.816671	0.988933
	466.025191	0.991528
	466.233697	0.992093
	466.442191	0.993816
	466.650671	0.993488
	466.859137	0.996152
	467.067590	0.999045
	467.276030	0.998198
	467.484456	0.997875
	467.692869	0.996737
	467.901269	0.994093
	468.109655	0.993383
	468.318028	0.991414
	468.526387	0.991859
	468.734733	0.989786
	468.943066	0.988820
	469.151385	0.989222
	469.359691	0.989925
	469.567984	0.992660
	469.776263	0.992106
	469.984528	0.990899
	470.192781	0.990559
	470.401020	0.990522
	470.609245	0.991198
	470.817457	0.992555
	471.025656	0.994649
	471.233841	0.995920
	471.442013	0.994892
	471.650172	0.996040
	471.858317	0.996411
	472.066448	0.998272
	472.274567	0.999929
	472.482672	0.999795
	472.690763	0.998847
	472.898841	0.998521
	473.106906	0.998044
	473.314957	0.997104
	473.522995	0.995705
	473.731020	0.995199
	473.939031	0.994444
	474.147029	0.995379
	474.355013	0.996825
	474.562984	0.998706
	474.770941	0.998415
	474.978885	0.997189
	475.186816	0.997678
	475.394733	0.996842
	475.602637	0.995446
	475.810527	0.997347
	476.018404	0.998492
	476.226268	0.998574
	476.434118	0.998901
	476.641955	0.998112
	476.849778	0.997647
	477.057588	0.996063
	477.265385	0.996918
	477.473168	0.994946
	477.680937	0.995988
	477.888694	0.994599
	478.096436	0.993671
	478.304166	0.994171
	478.511882	0.993466
	478.719584	0.992941
	478.927274	0.994555
	479.134949	0.995677
	479.342612	0.995589
	479.550260	0.996100
	479.757896	0.992784
	479.965518	0.991789
	480.173126	0.991876
	480.380722	0.993063
	480.588303	0.992984
	480.795872	0.991764
	481.003426	0.992851
	481.210968	0.991555
	481.418496	0.992467
	481.626010	0.993430
	481.833511	0.994699
	482.040999	0.994219
	482.248473	0.991222
	482.455934	0.992576
	482.663382	0.994091
	482.870816	0.993678
	483.078236	0.994369
	483.285643	0.994840
	483.493037	0.994916
	483.700417	0.993839
	483.907784	0.994467
	484.115137	0.995162
	484.322477	0.995815
	484.529803	0.992983
	484.737116	0.991572
	484.944416	0.989349
	485.151702	0.987987
	485.358975	0.989874
	485.566234	0.989134
	485.773479	0.988095
	485.980712	0.988622
	486.187931	0.988619
	486.395136	0.986324
	486.602328	0.986313
	486.809506	0.986408
	487.016671	0.986698
	487.223823	0.984231
	487.430961	0.983582
	487.638086	0.984206
	487.845197	0.983494
	488.052295	0.984908
	488.259379	0.985318
	488.466450	0.984742
	488.673507	0.982956
	488.880551	0.981875
	489.087582	0.981459
	489.294599	0.981007
	489.501602	0.979707
	489.708592	0.981494
	489.915569	0.980637
	490.122532	0.982062
	490.329482	0.981648
	490.536418	0.982534
	490.743341	0.981687
	490.950250	0.981522
	491.157146	0.983069
	491.364029	0.981815
	491.570897	0.980362
	491.777753	0.979716
	491.984595	0.980013
	492.191423	0.978935
	492.398238	0.979399
	492.605040	0.979278
	492.811828	0.978830
	493.018603	0.976690
	493.225364	0.975327
	493.432111	0.974789
	493.638846	0.973706
	493.845566	0.973550
	494.052274	0.973803
	494.258967	0.973591
	494.465648	0.971376
	494.672314	0.971330
	494.878968	0.973055
	495.085608	0.971490
	495.292234	0.969605
	495.498847	0.969507
	495.705446	0.968834
	495.912032	0.968016
	496.118605	0.967740
	496.325164	0.967615
	496.531709	0.966292
	496.738241	0.967316
	496.944759	0.964578
	497.151264	0.966264
	497.357756	0.966571
	497.564234	0.968080
	497.770698	0.968915
	497.977149	0.967296
	498.183587	0.967188
	498.390011	0.967769
	498.596422	0.966652
	498.802819	0.967513
	499.009202	0.968928
	499.215572	0.969737
	499.421929	0.969906
	499.628272	0.969180
	499.834602	0.971082
	500.040918	0.971331
	500.247220	0.971608
	500.453509	0.973086
	500.659785	0.973720
	500.866047	0.972622
	501.072296	0.973355
	501.278531	0.973112
	501.484752	0.973794
	501.690960	0.973075
	501.897155	0.974181
	502.103336	0.975741
	502.309504	0.975849
	502.515658	0.976513
	502.721798	0.975481
	502.927925	0.975251
	503.134039	0.975292
	503.340139	0.975532
	503.546225	0.976709
	503.752298	0.976944
	503.958358	0.978506
	504.164404	0.978784
	504.370436	0.978620
	504.576455	0.978347
	504.782461	0.978101
	504.988453	0.976720
	505.194431	0.976050
	505.400396	0.976065
	505.606347	0.976180
	505.812285	0.976176
	506.018209	0.977546
	506.224120	0.977881
	506.430017	0.978508
	506.635901	0.979689
	506.841771	0.978853
	507.047628	0.978316
	507.253471	0.977404
	507.459301	0.976594
	507.665117	0.975958
	507.870920	0.976593
	508.076709	0.977050
	508.282484	0.977864
	508.488247	0.980105
	508.693995	0.979011
	508.899730	0.978613
	509.105451	0.979207
	509.311159	0.977358
	509.516854	0.978616
	509.722535	0.977372
	509.928202	0.978022
	510.133856	0.976957
	510.339496	0.976242
	510.545123	0.976302
	510.750736	0.975623
	510.956336	0.974503
	511.161922	0.975401
	511.367494	0.974640
	511.573053	0.974968
	511.778599	0.974968
	511.984131	0.974430
	512.189649	0.976103
	512.395154	0.975629
	512.600645	0.975428
	512.806123	0.974649
	513.011587	0.973817
	513.217038	0.972478
	513.422475	0.974069
	513.627899	0.973397
	513.833309	0.973932
	514.038705	0.974313
	514.244088	0.975363
	514.449458	0.973959
	514.654814	0.973321
	514.860156	0.973615
	515.065485	0.973311
	515.270800	0.972323
	515.476102	0.973896
	515.681390	0.972905
	515.886664	0.972239
	516.091925	0.970807
	516.297173	0.969984
	516.502407	0.968727
	516.707627	0.968743
	516.912834	0.968745
	517.118027	0.967572
	517.323207	0.967117
	517.528373	0.968275
	517.733525	0.967885
	517.938664	0.966946
	518.143790	0.965993
	518.348901	0.965965
	518.554000	0.965065
	518.759084	0.963922
	518.964156	0.964182
	519.169213	0.961849
	519.374257	0.961285
	519.579288	0.960866
	519.784305	0.961066
	519.989308	0.960629
	520.194298	0.960761
	520.399274	0.961031
	520.604236	0.961660
	520.809185	0.962131
	521.014121	0.960351
	521.219043	0.961407
	521.423951	0.963243
	521.628846	0.963146
	521.833727	0.963716
	522.038595	0.963997
	522.243449	0.964582
	522.448289	0.965530
	522.653116	0.966429
	522.857929	0.965838
	523.062729	0.965851
	523.267515	0.965429
	523.472287	0.965548
	523.677046	0.965884
	523.881792	0.965124
	524.086524	0.965398
	524.291242	0.966735
	524.495946	0.966673
	524.700637	0.964893
	524.905315	0.964594
	525.109979	0.964889
	525.314629	0.967556
	525.519266	0.967999
	525.723889	0.968167
	525.928498	0.968843
	526.133094	0.968952
	526.337677	0.969488
	526.542245	0.969117
	526.746800	0.968959
	526.951342	0.968892
	527.155870	0.970971
	527.360384	0.970304
	527.564885	0.970562
	527.769372	0.971382
	527.973846	0.971359
	528.178306	0.971595
	528.382752	0.971435
	528.587185	0.971719
	528.791604	0.971710
	528.996010	0.972288
	529.200402	0.971826
	529.404780	0.972417
	529.609145	0.972767
	529.813496	0.972645
	530.017833	0.971744
	530.222157	0.971621
	530.426468	0.970959
	530.630764	0.971631
	530.835048	0.972139
	531.039317	0.972148
	531.243573	0.972879
	531.447815	0.973248
	531.652044	0.972540
	531.856259	0.972427
	532.060461	0.973756
	532.264648	0.973726
	532.468823	0.974128
	532.672983	0.975235
	532.877130	0.977134
	533.081264	0.977691
	533.285383	0.977487
	533.489490	0.977747
	533.693582	0.977787
	533.897661	0.977024
	534.101726	0.976438
	534.305778	0.976475
	534.509816	0.975675
	534.713841	0.975664
	534.917851	0.974480
	535.121849	0.972906
	535.325832	0.972432
	535.529802	0.971540
	535.733759	0.970832
	535.937701	0.969658
	536.141630	0.969189
	536.345546	0.969227
	536.549448	0.967992
	536.753336	0.967037
	536.957210	0.967518
	537.161071	0.969299
	537.364919	0.970959
	537.568752	0.971266
	537.772572	0.970858
	537.976379	0.970589
	538.180172	0.972157
	538.383951	0.972162
	538.587716	0.973606
	538.791468	0.973023
	538.995206	0.975191
	539.198931	0.974898
	539.402642	0.977271
	539.606339	0.976772
	539.810023	0.976955
	540.013693	0.976884
	540.217349	0.976726
	540.420992	0.977132
	540.624621	0.977162
	540.828237	0.978609
	541.031839	0.979963
	541.235427	0.981724
	541.439001	0.981993
	541.642562	0.981559
	541.846109	0.981344
	542.049643	0.981504
	542.253163	0.980781
	542.456669	0.980577
	542.660162	0.980617
	542.863641	0.981453
	543.067106	0.980405
	543.270558	0.981110
	543.473996	0.982945
	543.677420	0.982632
	543.880831	0.981537
	544.084228	0.982406
	544.287612	0.982205
	544.490981	0.981963
	544.694338	0.981950
	544.897680	0.982604
	545.101009	0.983257
	545.304324	0.983320
	545.507625	0.982722
	545.710913	0.982888
	545.914187	0.981550
	546.117448	0.982767
	546.320695	0.982100
	546.523928	0.981719
	546.727147	0.980854
	546.930353	0.980977
	547.133546	0.980699
	547.336724	0.979650
	547.539889	0.979577
	547.743040	0.978775
	547.946178	0.979388
	548.149301	0.979972
	548.352412	0.981438
	548.555508	0.982365
	548.758591	0.983929
	548.961660	0.986572
	549.164716	0.987027
	549.367757	0.988143
	549.570785	0.988933
	549.773800	0.989299
	549.976801	0.990481
	550.179788	0.990778
	550.382761	0.991685
	550.585721	0.991367
	550.788667	0.991035
	550.991599	0.991285
	551.194518	0.992196
	551.397423	0.992788
	551.600315	0.992312
	551.803192	0.991803
	552.006056	0.992657
	552.208906	0.993009
	552.411743	0.994213
	552.614566	0.994659
	552.817375	0.994132
	553.020171	0.995774
	553.222953	0.996612
	553.425721	0.997409
	553.628475	0.996605
	553.831216	0.997025
	554.033943	0.998752
	554.236657	1.000287
	554.439356	1.000625
	554.642042	1.002153
	554.844715	1.002750
	555.047373	1.003791
	555.250018	1.005091
	555.452650	1.006205
	555.655267	1.005584
	555.857871	1.004482
	556.060461	1.005460
	556.263038	1.005326
	556.465600	1.005372
	556.668150	1.006288
	556.870685	1.006899
	557.073207	1.007840
	557.275715	1.009166
	557.478209	1.008631
	557.680689	1.008625
	557.883156	1.009352
	558.085609	1.008576
	558.288049	1.009305
	558.490475	1.007028
	558.692887	1.008273
	558.895285	1.009080
	559.097670	1.010764
	559.300040	1.011995
	559.502398	1.012828
	559.704741	1.013899
	559.907071	1.014991
	560.109387	1.017081
	560.311689	1.017147
	560.513978	1.017768
	560.716253	1.018881
	560.918514	1.018506
	561.120762	1.018346
	561.322995	1.017565
	561.525215	1.018566
	561.727422	1.018267
	561.929614	1.018692
	562.131793	1.018860
	562.333958	1.018559
	562.536110	1.018555
	562.738248	1.019351
	562.940372	1.018942
	563.142482	1.020265
	563.344578	1.019788
	563.546661	1.020296
	563.748730	1.018270
	563.950786	1.020135
	564.152827	1.020879
	564.354855	1.021223
	564.556870	1.023059
	564.758870	1.024336
	564.960857	1.025935
	565.162830	1.026372
	565.364789	1.027007
	565.566735	1.027112
	565.768666	1.026843
	565.970584	1.028340
	566.172489	1.028885
	566.374379	1.028873
	566.576256	1.026955
	566.778119	1.027932
	566.979969	1.026765
	567.181805	1.026522
	567.383626	1.026736
	567.585435	1.025492
	567.787229	1.026074
	567.989010	1.026663
	568.190777	1.025701
	568.392530	1.026299
	568.594269	1.026370
	568.795995	1.026265
	568.997707	1.027212
	569.199405	1.026953
	569.401090	1.028425
	569.602761	1.028784
	569.804418	1.031346
	570.006061	1.030442
	570.207690	1.029297
	570.409306	1.029387
	570.610908	1.030704
	570.812497	1.031277
	571.014071	1.031579
	571.215632	1.033802
	571.417179	1.033196
	571.618712	1.034013
	571.820232	1.034518
	572.021737	1.035307
	572.223229	1.036018
	572.424707	1.035455
	572.626172	1.036104
	572.827623	1.036873
	573.029060	1.037383
	573.230483	1.038247
	573.431892	1.038737
	573.633288	1.039330
	573.834670	1.039438
	574.036038	1.040864
	574.237392	1.042264
	574.438733	1.043325
	574.640060	1.043691
	574.841373	1.043059
	575.042672	1.043922
	575.243958	1.045344
	575.445230	1.046058
	575.646488	1.047340
	575.847732	1.048344
	576.048962	1.049406
	576.250179	1.051154
	576.451382	1.053147
	576.652571	1.053716
	576.853747	1.053482
	577.054908	1.052722
	577.256056	1.053475
	577.457190	1.054442
	577.658310	1.054088
	577.859417	1.054963
	578.060510	1.053752
	578.261589	1.053958
	578.462654	1.052634
	578.663705	1.052975
	578.864743	1.054666
	579.065767	1.054090
	579.266777	1.055692
	579.467773	1.055969
	579.668755	1.056460
	579.869724	1.057411
	580.070679	1.057882
	580.271620	1.057697
	580.472548	1.060463
	580.673461	1.058751
	580.874361	1.058720
	581.075247	1.058567
	581.276119	1.059589
	581.476978	1.061130
	581.677822	1.060853
	581.878653	1.059407
	582.079470	1.058577
	582.280273	1.058655
	582.481063	1.059024
	582.681838	1.059605
	582.882600	1.060213
	583.083348	1.062907
	583.284083	1.062964
	583.484803	1.063166
	583.685510	1.064289
	583.886203	1.064549
	584.086882	1.065546
	584.287547	1.066269
	584.488199	1.067175
	584.688836	1.068098
	584.889460	1.069116
	585.090070	1.070925
	585.290666	1.071069
	585.491249	1.071786
	585.691818	1.074818
	585.892372	1.076451
	586.092914	1.078309
	586.293441	1.080906
	586.493954	1.081759
	586.694454	1.082943
	586.894940	1.084339
	587.095412	1.086283
	587.295870	1.087412
	587.496314	1.089203
	587.696745	1.089422
	587.897162	1.089930
	588.097565	1.091388
	588.297954	1.094268
	588.498329	1.094441
	588.698691	1.094785
	588.899038	1.095242
	589.099372	1.096180
	589.299692	1.097004
	589.499998	1.097292
	589.700291	1.098492
	589.900569	1.097718
	590.100834	1.097826
	590.301085	1.098966
	590.501322	1.099015
	590.701546	1.099587
	590.901755	1.099380
	591.101951	1.099224
	591.302132	1.099746
	591.502300	1.099323
	591.702455	1.099203
	591.902595	1.098326
	592.102722	1.098252
	592.302834	1.098780
	592.502933	1.098996
	592.703018	1.096791
	592.903089	1.098321
	593.103147	1.098937
	593.303190	1.100590
	593.503220	1.099995
	593.703236	1.100064
	593.903238	1.099714
	594.103226	1.100609
	594.303200	1.102099
	594.503161	1.101681
	594.703108	1.102139
	594.903040	1.102867
	595.102960	1.104162
	595.302865	1.105470
	595.502756	1.107307
	595.702634	1.107299
	595.902497	1.108993
	596.102347	1.112211
	596.302183	1.111297
	596.502005	1.112614
	596.701813	1.113770
	596.901608	1.116041
	597.101388	1.118094
	597.301155	1.118802
	597.500908	1.120933
	597.700647	1.124229
	597.900372	1.123904
	598.100083	1.124791
	598.299781	1.125484
	598.499465	1.124533
	598.699134	1.125799
	598.898790	1.126606
	599.098432	1.127436
	599.298061	1.128062
	599.497675	1.128209
	599.697275	1.128725
	599.896862	1.129146
	600.096435	1.130541
	600.295994	1.130021
	600.495539	1.128180
	600.695070	1.129248
	600.894588	1.128462
	601.094091	1.129386
	601.293581	1.128188
	601.493056	1.127306
	601.692518	1.125753
	601.891966	1.123944
	602.091401	1.122665
	602.290821	1.121913
	602.490227	1.120971
	602.689620	1.120375
	602.888999	1.121132
	603.088363	1.120976
	603.287714	1.120849
	603.487052	1.120929
	603.686375	1.120080
	603.885684	1.120159
	604.084980	1.121683
	604.284261	1.120913
	604.483529	1.118569
	604.682783	1.118932
	604.882023	1.119102
	605.081249	1.119237
	605.280461	1.119505
	605.479660	1.119282
	605.678844	1.118463
	605.878015	1.117870
	606.077172	1.119460
	606.276314	1.120484
	606.475443	1.119686
	606.674558	1.121558
	606.873660	1.123593
	607.072747	1.123854
	607.271820	1.123595
	607.470880	1.123553
	607.669926	1.124980
	607.868957	1.125730
	608.067975	1.127610
	608.266979	1.126462
	608.465969	1.128651
	608.664946	1.129308
	608.863908	1.131162
	609.062857	1.131135
	609.261791	1.131558
	609.460712	1.133015
	609.659619	1.134129
	609.858511	1.133733
	610.057390	1.135451
	610.256256	1.137876
	610.455107	1.139057
	610.653944	1.142555
	610.852767	1.143915
	611.051577	1.144659
	611.250373	1.146501
	611.449154	1.147426
	611.647922	1.149142
	611.846676	1.150438
	612.045416	1.151644
	612.244142	1.152669
	612.442854	1.154091
	612.641553	1.155386
	612.840237	1.155687
	613.038908	1.158112
	613.237564	1.158003
	613.436207	1.159184
	613.634836	1.160279
	613.833451	1.161085
	614.032052	1.162579
	614.230639	1.165054
	614.429212	1.166691
	614.627771	1.168924
	614.826316	1.169718
	615.024848	1.170331
	615.223365	1.171109
	615.421869	1.173991
	615.620358	1.175267
	615.818834	1.177216
	616.017296	1.178961
	616.215744	1.179126
	616.414178	1.180174
	616.612598	1.182916
	616.811004	1.184161
	617.009396	1.186817
	617.207775	1.188557
	617.406139	1.189987
	617.604490	1.189437
	617.802826	1.191725
	618.001149	1.194125
	618.199458	1.194437
	618.397752	1.196150
	618.596033	1.196968
	618.794300	1.197518
	618.992553	1.198929
	619.190792	1.201429
	619.389018	1.203868
	619.587229	1.206744
	619.785426	1.207958
	619.983609	1.210084
	620.181779	1.210434
	620.379934	1.212740
	620.578076	1.215173
	620.776204	1.217638
	620.974317	1.218342
	621.172417	1.221840
	621.370503	1.223508
	621.568575	1.225010
	621.766633	1.226945
	621.964677	1.229345
	622.162707	1.232300
	622.360723	1.234431
	622.558725	1.238839
	622.756714	1.239550
	622.954688	1.240303
	623.152648	1.242801
	623.350595	1.242766
	623.548527	1.245716
	623.746446	1.247860
	623.944350	1.248937
	624.142241	1.250298
	624.340118	1.250450
	624.537981	1.252186
	624.735829	1.253786
	624.933664	1.253885
	625.131485	1.254229
	625.329292	1.255587
	625.527085	1.256162
	625.724864	1.256310
	625.922629	1.256841
	626.120381	1.257244
	626.318118	1.257880
	626.515841	1.257167
	626.713550	1.258710
	626.911246	1.260930
	627.108927	1.262552
	627.306595	1.262592
	627.504248	1.261571
	627.701888	1.261586
	627.899513	1.260426
	628.097125	1.260102
	628.294722	1.261597
	628.492306	1.262167
	628.689876	1.261806
	628.887432	1.261935
	629.084973	1.261654
	629.282501	1.259601
	629.480015	1.257649
	629.677515	1.258192
	629.875001	1.257992
	630.072473	1.257456
	630.269931	1.258372
	630.467375	1.257417
	630.664805	1.256822
	630.862221	1.257886
	631.059623	1.255790
	631.257011	1.255124
	631.454385	1.254779
	631.651746	1.253367
	631.849092	1.252708
	632.046424	1.253268
	632.243742	1.253119
	632.441047	1.251019
	632.638337	1.249946
	632.835613	1.249165
	633.032876	1.248502
	633.230124	1.247666
	633.427358	1.247465
	633.624579	1.246922
	633.821785	1.247497
	634.018978	1.247596
	634.216156	1.247179
	634.413321	1.247265
	634.610471	1.245307
	634.807608	1.245621
	635.004730	1.246960
	635.201839	1.244586
	635.398933	1.244512
	635.596014	1.243286
	635.793081	1.241334
	635.990133	1.241291
	636.187172	1.240304
	636.384196	1.238544
	636.581207	1.236729
	636.778204	1.234582
	636.975186	1.233690
	637.172155	1.232201
	637.369110	1.230782
	637.566050	1.230202
	637.762977	1.229411
	637.959890	1.229097
	638.156788	1.227399
	638.353673	1.225686
	638.550544	1.225780
	638.747400	1.222791
	638.944243	1.220333
	639.141072	1.218070
	639.337886	1.218743
	639.534687	1.217347
	639.731474	1.215317
	639.928246	1.213693
	640.125005	1.212534
	640.321750	1.209420
	640.518480	1.207689
	640.715197	1.206106
	640.911899	1.204966
	641.108588	1.202177
	641.305263	1.200569
	641.501923	1.199142
	641.698570	1.199362
	641.895202	1.198005
	642.091821	1.196629
	642.288426	1.194350
	642.485016	1.192705
	642.681593	1.192041
	642.878155	1.190825
	643.074704	1.191189
	643.271238	1.190073
	643.467759	1.190528
	643.664265	1.189150
	643.860757	1.189901
	644.057236	1.188821
	644.253700	1.189088
	644.450151	1.189304
	644.646587	1.190843
	644.843009	1.191165
	645.039418	1.192316
	645.235812	1.193415
	645.432192	1.194126
	645.628558	1.195403
	645.824911	1.194868
	646.021249	1.193917
	646.217573	1.193873
	646.413883	1.193063
	646.610179	1.192562
	646.806461	1.193504
	647.002729	1.191836
	647.198983	1.192642
	647.395223	1.193167
	647.591449	1.192484
	647.787661	1.193392
	647.983859	1.192396
	648.180043	1.192190
	648.376212	1.193458
	648.572368	1.194778
	648.768510	1.196650
	648.964638	1.198768
	649.160751	1.200722
	649.356851	1.201851
	649.552937	1.202364
	649.749008	1.203044
	649.945066	1.202846
	650.141109	1.204681
	650.337138	1.205540
	650.533154	1.205833
	650.729155	1.206969
	650.925142	1.207371
	651.121116	1.208451
	651.317075	1.209106
	651.513020	1.210370
	651.708951	1.213286
	651.904868	1.214076
	652.100771	1.215697
	652.296660	1.218225
	652.492535	1.218917
	652.688396	1.222000
	652.884242	1.224228
	653.080075	1.226953
	653.275894	1.229660
	653.471699	1.232665
	653.667489	1.233644
	653.863266	1.236701
	654.059028	1.238989
	654.254776	1.240489
	654.450511	1.244375
	654.646231	1.246486
	654.841937	1.247843
	655.037629	1.251506
	655.233308	1.255016
	655.428972	1.256082
	655.624622	1.259363
	655.820258	1.261565
	656.015879	1.263426
	656.211487	1.264784
	656.407081	1.266163
	656.602661	1.267365
	656.798226	1.268686
	656.993778	1.269649
	657.189315	1.268034
	657.384839	1.268047
	657.580348	1.269212
	657.775843	1.270530
	657.971324	1.271773
	658.166791	1.272001
	658.362244	1.272008
	658.557683	1.274658
	658.753108	1.273965
	658.948519	1.276234
	659.143916	1.276270
	659.339298	1.277907
	659.534667	1.279670
	659.730022	1.279110
	659.925362	1.279110
	660.120688	1.281652
	660.316001	1.283249
	660.511299	1.283710
	660.706583	1.283985
	660.901853	1.284536
	661.097109	1.283828
	661.292351	1.283704
	661.487578	1.282639
	661.682792	1.280110
	661.877992	1.282322
	662.073177	1.282019
	662.268349	1.281106
	662.463506	1.281426
	662.658649	1.283011
	662.853779	1.285174
	663.048894	1.285615
	663.243995	1.286759
	663.439081	1.286021
	663.634154	1.284253
	663.829213	1.286159
	664.024258	1.287756
	664.219288	1.288395
	664.414305	1.291585
	664.609307	1.292711
	664.804295	1.293887
	664.999269	1.293772
	665.194229	1.292995
	665.389175	1.292577
	665.584107	1.293769
	665.779025	1.293419
	665.973928	1.292546
	666.168818	1.294605
	666.363693	1.295977
	666.558555	1.296473
	666.753402	1.297028
	666.948235	1.295730
	667.143054	1.295062
	667.337859	1.295077
	667.532650	1.295646
	667.727427	1.294770
	667.922189	1.295217
	668.116938	1.294258
	668.311672	1.295418
	668.506392	1.294400
	668.701098	1.295057
	668.895790	1.294787
	669.090468	1.295881
	669.285132	1.296597
	669.479782	1.297177
	669.674417	1.296292
	669.869039	1.296524
	670.063646	1.297408
	670.258239	1.299527
	670.452819	1.298705
	670.647384	1.298920
	670.841934	1.298704
	671.036471	1.299751
	671.230994	1.297928
	671.425502	1.297459
	671.619997	1.298739
	671.814477	1.299272
	672.008943	1.297859
	672.203395	1.297161
	672.397833	1.296164
	672.592257	1.295018
	672.786667	1.292775
	672.981062	1.290834
	673.175444	1.289421
	673.369811	1.287129
	673.564164	1.288556
	673.758503	1.286054
	673.952828	1.284285
	674.147139	1.284485
	674.341435	1.283909
	674.535718	1.282593
	674.729986	1.280089
	674.924240	1.279958
	675.118480	1.278499
	675.312706	1.278529
	675.506918	1.279150
	675.701116	1.279446
	675.895299	1.278240
	676.089469	1.277547
	676.283624	1.275905
	676.477765	1.274529
	676.671892	1.271946
	676.866005	1.270865
	677.060103	1.269918
	677.254188	1.270409
	677.448258	1.267701
	677.642315	1.266730
	677.836357	1.267286
	678.030385	1.265786
	678.224398	1.261573
	678.418398	1.260661
	678.612384	1.258445
	678.806355	1.257122
	679.000312	1.255089
	679.194255	1.254248
	679.388184	1.253594
	679.582099	1.253204
	679.776000	1.250638
	679.969886	1.249933
	680.163758	1.249139
	680.357617	1.247913
	680.551461	1.246151
	680.745290	1.244717
	680.939106	1.243470
	681.132908	1.240810
	681.326695	1.238140
	681.520468	1.237237
	681.714227	1.236598
	681.907972	1.234339
	682.101703	1.232329
	682.295419	1.231638
	682.489122	1.229891
	682.682810	1.226916
	682.876484	1.225063
	683.070144	1.223714
	683.263790	1.221922
	683.457421	1.219041
	683.651039	1.217548
	683.844642	1.216087
	684.038231	1.213540
	684.231806	1.210755
	684.425367	1.209602
	684.618913	1.208596
	684.812446	1.207228
	685.005964	1.203916
	685.199468	1.204465
	685.392958	1.202930
	685.586433	1.201761
	685.779895	1.200083
	685.973342	1.199386
	686.166775	1.196768
	686.360194	1.195928
	686.553599	1.195311
	686.746990	1.192955
	686.940366	1.192067
	687.133729	1.190909
	687.327077	1.189179
	687.520411	1.187545
	687.713730	1.187000
	687.907036	1.186520
	688.100327	1.185310
	688.293604	1.184548
	688.486867	1.183457
	688.680116	1.182742
	688.873351	1.182479
	689.066571	1.178801
	689.259777	1.177794
	689.452970	1.178043
	689.646147	1.174992
	689.839311	1.174029
	690.032461	1.172736
	690.225596	1.170555
	690.418717	1.170885
	690.611824	1.169242
	690.804917	1.168195
	690.997995	1.166919
	691.191059	1.166619
	691.384110	1.164534
	691.577145	1.163460
	691.770167	1.162005
	691.963175	1.160957
	692.156168	1.159606
	692.349147	1.157477
	692.542112	1.155829
	692.735063	1.154187
	692.927999	1.155035
	693.120922	1.152875
	693.313830	1.151299
	693.506724	1.150354
	693.699603	1.151426
	693.892469	1.149972
	694.085320	1.148305
	694.278157	1.147885
	694.470980	1.146443
	694.663789	1.145121
	694.856583	1.143794
	695.049364	1.143686
	695.242130	1.143294
	695.434881	1.142227
	695.627619	1.140024
	695.820342	1.138526
	696.013052	1.137750
	696.205747	1.137030
	696.398427	1.135380
	696.591094	1.134706
	696.783746	1.135040
	696.976384	1.132669
	697.169008	1.131481
	697.361618	1.130036
	697.554213	1.129496
	697.746795	1.127360
	697.939362	1.127397
	698.131914	1.127578
	698.324453	1.126242
	698.516977	1.126711
	698.709487	1.125834
	698.901983	1.125685
	699.094465	1.124536
	699.286932	1.124329
	699.479386	1.125418
	699.671825	1.124318
	699.864249	1.124669
	700.056660	1.123439
	700.249056	1.123240
	700.441438	1.122287
	700.633806	1.120716
	700.826160	1.121247
	701.018499	1.120652
	701.210824	1.118298
	701.403135	1.119775
	701.595432	1.118175
	701.787714	1.117575
	701.979982	1.117414
	702.172236	1.116570
	702.364476	1.116046
	702.556702	1.114990
	702.748913	1.115113
	702.941110	1.112782
	703.133293	1.112081
	703.325461	1.112842
	703.517615	1.113570
	703.709755	1.112695
	703.901881	1.111690
	704.093993	1.110988
	704.286090	1.111243
	704.478173	1.111149
	704.670242	1.110307
	704.862296	1.110103
	705.054337	1.108487
	705.246363	1.106934
	705.438375	1.104369
	705.630372	1.103232
	705.822356	1.102731
	706.014325	1.100483
	706.206279	1.099310
	706.398220	1.097379
	706.590146	1.097203
	706.782058	1.095346
	706.973956	1.093546
	707.165840	1.091252
	707.357709	1.089713
	707.549564	1.088442
	707.741405	1.087088
	707.933231	1.085430
	708.125043	1.084898
	708.316841	1.083347
	708.508625	1.082265
	708.700395	1.082650
	708.892150	1.082694
	709.083891	1.081941
	709.275617	1.080820
	709.467330	1.080643
	709.659028	1.079995
	709.850712	1.078467
	710.042381	1.077547
	710.234037	1.076919
	710.425678	1.076435
	710.617305	1.074175
	710.808917	1.074026
	711.000515	1.074556
	711.192099	1.072758
	711.383669	1.071563
	711.575225	1.070246
	711.766766	1.068268
	711.958293	1.066881
	712.149805	1.065926
	712.341304	1.065502
	712.532788	1.064535
	712.724258	1.064843
	712.915713	1.064130
	713.107154	1.062072
	713.298581	1.061161
	713.489994	1.060878
	713.681392	1.060827
	713.872776	1.059584
	714.064146	1.058586
	714.255502	1.059370
	714.446843	1.058449
	714.638170	1.058090
	714.829483	1.057096
	715.020781	1.055305
	715.212065	1.053159
	715.403335	1.051454
	715.594591	1.050879
	715.785832	1.049876
	715.977059	1.047185
	716.168272	1.045582
	716.359470	1.043806
	716.550654	1.043611
	716.741824	1.043160
	716.932979	1.042507
	717.124121	1.042371
	717.315247	1.042075
	717.506360	1.039579
	717.697458	1.039379
	717.888542	1.040082
	718.079612	1.039206
	718.270668	1.038457
	718.461709	1.038301
	718.652736	1.038458
	718.843748	1.036335
	719.034746	1.037991
	719.225730	1.038442
	719.416700	1.038384
	719.607655	1.038303
	719.798596	1.039085
	719.989523	1.040280
	720.180435	1.039532
	720.371333	1.040666
	720.562217	1.039239
	720.753087	1.039703
	720.943942	1.038596
	721.134783	1.038117
	721.325609	1.036758
	721.516422	1.036863
	721.707219	1.037189
	721.898003	1.036717
	722.088772	1.035346
	722.279527	1.036380
	722.470268	1.036908
	722.660994	1.035654
	722.851707	1.034995
	723.042404	1.034702
	723.233088	1.032783
	723.423757	1.032994
	723.614412	1.032736
	723.805052	1.032634
	723.995678	1.031556
	724.186290	1.030268
	724.376887	1.028441
	724.567471	1.028095
	724.758039	1.027970
	724.948594	1.028152
	725.139134	1.027831
	725.329660	1.027089
	725.520172	1.025679
	725.710669	1.024485
	725.901152	1.024137
	726.091620	1.024563
	726.282075	1.024406
	726.472514	1.023973
	726.662940	1.024695
	726.853351	1.025739
	727.043748	1.025610
	727.234131	1.024481
	727.424499	1.023548
	727.614853	1.024124
	727.805193	1.023996
	727.995518	1.024160
	728.185829	1.022960
	728.376125	1.023723
	728.566408	1.024516
	728.756675	1.024288
	728.946929	1.024416
	729.137168	1.026496
	729.327393	1.026759
	729.517604	1.026481
	729.707800	1.027302
	729.897982	1.027304
	730.088149	1.026252
	730.278302	1.024706
	730.468441	1.027033
	730.658566	1.026954
	730.848676	1.027412
	731.038771	1.028537
	731.228853	1.028628
	731.418920	1.028017
	731.608973	1.027180
	731.799011	1.026617
	731.989035	1.026696
	732.179045	1.026722
	732.369040	1.024962
	732.559021	1.024929
	732.748988	1.023963
	732.938940	1.025005
	733.128878	1.023337
	733.318801	1.023236
	733.508711	1.022560
	733.698605	1.022034
	733.888486	1.020217
	734.078352	1.018199
	734.268204	1.016042
	734.458041	1.014541
	734.647864	1.013328
	734.837673	1.012940
	735.027467	1.012342
	735.217247	1.011400
	735.407013	1.008869
	735.596764	1.007603
	735.786501	1.005936
	735.976223	1.006968
	736.165932	1.006778
	736.355625	1.005749
	736.545305	1.004997
	736.734970	1.003939
	736.924620	1.003905
	737.114257	1.004015
	737.303879	1.004629
	737.493486	1.004154
	737.683079	1.003295
	737.872658	1.001769
	738.062222	1.002399
	738.251772	1.001079
	738.441308	0.999273
	738.630829	0.998388
	738.820336	0.998440
	739.009829	0.998750
	739.199307	0.998530
	739.388771	0.999810
	739.578220	0.999822
	739.767655	0.999763
	739.957076	1.000712
	740.146482	0.999724
	740.335874	0.998978
	740.525251	0.998844
	740.714615	0.998766
	740.903963	0.997660
	741.093298	0.997012
	741.282618	0.998792
	741.471923	0.998473
	741.661214	0.999003
	741.850491	1.000763
	742.039753	1.001822
	742.229001	1.001305
	742.418235	1.001871
	742.607454	1.002520
	742.796659	1.004336
	742.985849	1.003936
	743.175025	1.004960
	743.364187	1.007270
	743.553334	1.005081
	743.742467	1.004443
	743.931586	1.003814
	744.120690	1.003456
	744.309779	1.003326
	744.498855	1.001418
	744.687916	1.002708
	744.876962	1.002815
	745.065994	1.001312
	745.255012	1.000941
	745.444015	0.999847
	745.633004	0.999363
	745.821978	0.999880
	746.010938	1.000463
	746.199884	1.000082
	746.388815	0.999945
	746.577732	0.998686
	746.766634	0.996709
	746.955522	0.996748
	747.144396	0.996302
	747.333255	0.996649
	747.522100	0.995993
	747.710930	0.994981
	747.899746	0.995522
	748.088548	0.994532
	748.277335	0.994536
	748.466108	0.992908
	748.654866	0.993756
	748.843610	0.993625
	749.032339	0.993526
	749.221054	0.992921
	749.409755	0.994076
	749.598441	0.992392
	749.787113	0.992342
	749.975770	0.992407
	750.164413	0.992210
	750.353042	0.992616
[truncated: 1,648 more rows]
