# Supplementary material for: Metasurface analogues of molecular diastereomers from hierarchical multiscale chiral interactions with biomolecules
Source: Nat Commun. 2026 Apr 22;17:5541. doi: 10.1038/s41467-026-72200-6 (PMC13287669; doi:10.1038/s41467-026-72200-6)
Supplement: Supplementary file 3 — Supplementary Data 1 (Raw data) [file 41467_2026_72200_MOESM3_ESM.zip › Raw_Data/Reflectivity/Antistrept_strept_sequence/Strept_Incubating/Ref_ARRAY3_RA_0_5.txt]

	345.453658	1.002178
	345.669646	1.002521
	345.885622	1.002899
	346.101585	1.003317
	346.317535	1.003778
	346.533471	1.004287
	346.749395	1.004851
	346.965306	1.005475
	347.181204	1.006163
	347.397089	1.006922
	347.612961	1.007754
	347.828820	1.008662
	348.044666	1.009642
	348.260499	1.010687
	348.476319	1.011778
	348.692126	1.012886
	348.907920	1.013965
	349.123701	1.014953
	349.339469	1.015770
	349.555224	1.016328
	349.770966	1.016539
	349.986695	1.016340
	350.202412	1.015703
	350.418115	1.014649
	350.633805	1.013247
	350.849482	1.011596
	351.065147	1.009809
	351.280798	1.007984
	351.496436	1.006204
	351.712062	1.004520
	351.927674	1.002965
	352.143273	1.000958
	352.358860	0.999619
	352.574433	0.998892
	352.789993	0.996635
	353.005541	0.995506
	353.221075	0.993620
	353.436597	0.994150
	353.652105	0.991954
	353.867600	0.991978
	354.083083	0.991155
	354.298552	0.989739
	354.514009	0.989169
	354.729452	0.987649
	354.944883	0.988047
	355.160300	0.984418
	355.375705	0.984076
	355.591096	0.982811
	355.806474	0.983430
	356.021840	0.983884
	356.237192	0.983166
	356.452532	0.982914
	356.667858	0.983083
	356.883172	0.982312
	357.098472	0.982940
	357.313760	0.985409
	357.529034	0.987827
	357.744295	0.988600
	357.959544	0.989289
	358.174779	0.987125
	358.390002	0.987072
	358.605211	0.989421
	358.820407	0.989735
	359.035591	0.990806
	359.250761	0.992446
	359.465919	0.995170
	359.681063	0.995523
	359.896194	0.995277
	360.111313	0.995548
	360.326418	0.994564
	360.541510	0.994228
	360.756589	0.997369
	360.971656	0.998344
	361.186709	0.999942
	361.401749	1.002343
	361.616776	1.002948
	361.831790	1.003903
	362.046792	1.003922
	362.261780	1.002824
	362.476755	1.001278
	362.691717	1.000993
	362.906666	0.998833
	363.121602	0.999580
	363.336525	1.000508
	363.551435	1.000703
	363.766332	0.999337
	363.981216	0.998791
	364.196087	0.999892
	364.410945	1.000285
	364.625790	0.999670
	364.840621	0.999727
	365.055440	0.998355
	365.270246	0.996224
	365.485039	0.995316
	365.699818	0.994093
	365.914585	0.993581
	366.129339	0.990972
	366.344079	0.990731
	366.558807	0.989595
	366.773521	0.989132
	366.988223	0.989089
	367.202911	0.987055
	367.417587	0.987358
	367.632249	0.986240
	367.846898	0.986621
	368.061535	0.985657
	368.276158	0.988284
	368.490768	0.987975
	368.705365	0.989054
	368.919949	0.990779
	369.134521	0.990828
	369.349079	0.992603
	369.563624	0.992890
	369.778155	0.994880
	369.992674	0.995021
	370.207180	0.996724
	370.421673	0.996700
	370.636153	0.994680
	370.850619	0.997161
	371.065073	0.999368
	371.279514	1.001987
	371.493941	1.003322
	371.708356	1.002724
	371.922757	1.004065
	372.137145	1.006622
	372.351521	1.006334
	372.565883	1.006401
	372.780232	1.007437
	372.994568	1.009453
	373.208891	1.013151
	373.423201	1.015256
	373.637498	1.016345
	373.851782	1.013968
	374.066053	1.013414
	374.280311	1.015312
	374.494556	1.014540
	374.708787	1.015829
	374.923006	1.013492
	375.137211	1.013013
	375.351404	1.013598
	375.565583	1.015125
	375.779750	1.014845
	375.993903	1.015983
	376.208043	1.017571
	376.422170	1.017063
	376.636284	1.016903
	376.850385	1.015318
	377.064473	1.016500
	377.278548	1.013975
	377.492610	1.012705
	377.706658	1.012012
	377.920694	1.011446
	378.134717	1.010165
	378.348726	1.010999
	378.562722	1.009683
	378.776706	1.008243
	378.990676	1.006719
	379.204633	1.004799
	379.418577	1.003763
	379.632508	1.001962
	379.846426	1.000904
	380.060331	0.997733
	380.274223	0.997187
	380.488101	0.996727
	380.701967	0.996903
	380.915819	0.995549
	381.129659	0.997122
	381.343485	0.995970
	381.557298	0.996314
	381.771098	0.996777
	381.984886	0.995677
	382.198659	0.996118
	382.412420	0.993975
	382.626168	0.993188
	382.839903	0.993108
	383.053624	0.992980
	383.267333	0.990852
	383.481028	0.992139
	383.694711	0.993633
	383.908380	0.991702
	384.122036	0.990268
	384.335679	0.989811
	384.549309	0.989398
	384.762926	0.989830
	384.976530	0.989529
	385.190120	0.989033
	385.403698	0.989352
	385.617262	0.988873
	385.830814	0.991454
	386.044352	0.991330
	386.257877	0.990185
	386.471389	0.988804
	386.684888	0.988735
	386.898374	0.991420
	387.111847	0.992510
	387.325306	0.992138
	387.538753	0.991760
	387.752186	0.992749
	387.965606	0.993363
	388.179014	0.995540
	388.392408	0.996716
	388.605789	0.996558
	388.819156	0.997498
	389.032511	0.998914
	389.245853	0.998438
	389.459181	0.997757
	389.672497	0.997110
	389.885799	0.998137
	390.099088	0.998611
	390.312364	1.000180
	390.525627	1.001830
	390.738877	1.001895
	390.952114	1.002163
	391.165337	1.002212
	391.378548	1.001154
	391.591745	1.000131
	391.804929	1.001160
	392.018100	1.000037
	392.231258	1.002226
	392.444403	1.003503
	392.657535	1.002397
	392.870653	1.004926
	393.083759	1.007108
	393.296851	1.006516
	393.509930	1.006554
	393.722996	1.008084
	393.936049	1.008853
	394.149089	1.006705
	394.362116	1.006435
	394.575129	1.005643
	394.788130	1.003851
	395.001117	1.000757
	395.214091	0.998470
	395.427052	0.997181
	395.640000	0.996695
	395.852935	0.994839
	396.065857	0.995985
	396.278765	0.995683
	396.491660	0.995261
	396.704543	0.994756
	396.917412	0.995826
	397.130268	0.996048
	397.343110	0.994481
	397.555940	0.995191
	397.768757	0.995562
	397.981560	0.996444
	398.194350	0.996122
	398.407127	0.997586
	398.619891	0.999195
	398.832642	0.997842
	399.045380	0.998602
	399.258104	1.000518
	399.470815	1.001111
	399.683514	1.003051
	399.896199	1.003806
	400.108870	1.004209
	400.321529	1.003310
	400.534175	1.004627
	400.746807	1.004860
	400.959427	1.005982
	401.172033	1.006470
	401.384626	1.005582
	401.597205	1.006834
	401.809772	1.006926
	402.022326	1.007810
	402.234866	1.009436
	402.447393	1.010113
	402.659907	1.009903
	402.872408	1.011810
	403.084896	1.012945
	403.297370	1.012781
	403.509832	1.013913
	403.722280	1.013768
	403.934715	1.013449
	404.147137	1.013314
	404.359546	1.012808
	404.571941	1.015683
	404.784323	1.015103
	404.996693	1.015714
	405.209049	1.013999
	405.421392	1.012410
	405.633721	1.012070
	405.846038	1.008347
	406.058341	1.007014
	406.270632	1.006113
	406.482909	1.003879
	406.695172	1.001224
	406.907423	0.999874
	407.119661	0.999020
	407.331885	0.996393
	407.544096	0.995449
	407.756294	0.995581
	407.968479	0.996430
	408.180651	0.995928
	408.392809	0.995050
	408.604954	0.996184
	408.817086	0.996084
	409.029205	0.993392
	409.241311	0.995541
	409.453404	0.994693
	409.665483	0.995251
	409.877549	0.993846
	410.089602	0.993958
	410.301642	0.993764
	410.513669	0.993885
	410.725682	0.994855
	410.937682	0.994516
	411.149669	0.994930
	411.361643	0.995693
	411.573604	0.994841
	411.785551	0.995861
	411.997486	0.996670
	412.209407	0.996225
	412.421315	0.997542
	412.633210	0.996802
	412.845091	0.994225
	413.056959	0.994199
	413.268815	0.995815
	413.480657	0.998250
	413.692485	0.998553
	413.904301	0.997545
	414.116103	0.998049
	414.327892	0.998101
	414.539668	0.997551
	414.751431	0.999028
	414.963181	0.998700
	415.174917	0.997836
	415.386640	0.998687
	415.598350	1.000405
	415.810047	1.000898
	416.021730	1.000026
	416.233401	1.001427
	416.445058	0.999902
	416.656702	0.999585
	416.868332	0.999874
	417.079950	1.002276
	417.291554	1.002830
	417.503145	0.999764
	417.714723	0.999676
	417.926288	1.000106
	418.137839	1.000251
	418.349377	0.998531
	418.560903	0.998181
	418.772414	0.998750
	418.983913	0.999568
	419.195398	0.999552
	419.406870	1.001738
	419.618329	1.001813
	419.829775	1.003207
	420.041208	1.002535
	420.252627	1.005170
	420.464033	1.005537
	420.675426	1.006277
	420.886805	1.006541
	421.098172	1.007391
	421.309525	1.008451
	421.520865	1.007564
	421.732192	1.005083
	421.943505	1.006554
	422.154805	1.004660
	422.366092	1.004168
	422.577366	1.003816
	422.788627	1.003076
	422.999874	1.003945
	423.211108	1.005107
	423.422329	1.004332
	423.633537	1.003338
	423.844731	1.003735
	424.055913	1.003032
	424.267081	1.002181
	424.478235	1.000431
	424.689377	0.999495
	424.900505	0.999303
	425.111620	0.997283
	425.322722	0.998067
	425.533811	0.998826
	425.744886	1.000754
	425.955948	1.001372
	426.166997	1.000801
	426.378032	0.999747
	426.589055	1.000280
	426.800064	1.001771
	427.011060	0.999962
	427.222042	1.001228
	427.433012	1.002311
	427.643968	1.002173
	427.854911	1.002072
	428.065840	1.001942
	428.276757	1.003252
	428.487660	1.002892
	428.698550	1.001128
	428.909427	1.002434
	429.120290	1.002439
	429.331140	1.004117
	429.541977	1.006049
	429.752801	1.006273
	429.963611	1.005872
	430.174408	1.007713
	430.385192	1.009513
	430.595963	1.009090
	430.806720	1.007355
	431.017464	1.006480
	431.228195	1.005022
	431.438913	1.007521
	431.649617	1.007719
	431.860308	1.005229
	432.070986	1.007031
	432.281650	1.007528
	432.492302	1.006939
	432.702940	1.005525
	432.913565	1.006238
	433.124176	1.006656
	433.334774	1.004943
	433.545359	1.003955
	433.755931	1.000099
	433.966489	0.998812
	434.177035	0.996265
	434.387567	0.994565
	434.598085	0.994001
	434.808591	0.991774
	435.019083	0.992577
	435.229562	0.992612
	435.440027	0.992756
	435.650479	0.993633
	435.860918	0.992269
	436.071344	0.991535
	436.281757	0.990496
	436.492156	0.991157
	436.702542	0.990416
	436.912914	0.988369
	437.123274	0.987980
	437.333620	0.988714
	437.543953	0.990758
	437.754272	0.991210
	437.964578	0.992964
	438.174871	0.992849
	438.385151	0.991852
	438.595417	0.992210
	438.805670	0.992195
	439.015910	0.993857
	439.226137	0.994202
	439.436350	0.991232
	439.646550	0.989126
	439.856737	0.989400
	440.066910	0.989186
	440.277070	0.988253
	440.487217	0.989222
	440.697351	0.990730
	440.907471	0.990851
	441.117578	0.990169
	441.327671	0.989908
	441.537752	0.990100
	441.747819	0.991140
	441.957873	0.991618
	442.167913	0.992394
	442.377940	0.991727
	442.587954	0.990701
	442.797955	0.989027
	443.007942	0.987712
	443.217916	0.987591
	443.427877	0.986785
	443.637824	0.988237
	443.847758	0.989131
	444.057679	0.993515
	444.267586	0.990161
	444.477481	0.989221
	444.687361	0.989606
	444.897229	0.987032
	445.107083	0.985094
	445.316924	0.986481
	445.526752	0.985306
	445.736566	0.984954
	445.946367	0.983377
	446.156155	0.984840
	446.365929	0.983114
	446.575690	0.984860
	446.785438	0.983994
	446.995173	0.983885
	447.204894	0.984568
	447.414602	0.987379
	447.624296	0.989616
	447.833977	0.990619
	448.043645	0.991318
	448.253300	0.992091
	448.462941	0.994974
	448.672569	0.994048
	448.882184	0.992659
	449.091785	0.994483
	449.301373	0.995480
	449.510948	0.995352
	449.720509	0.996438
	449.930057	0.996636
	450.139592	0.999607
	450.349113	0.998224
	450.558621	0.998065
	450.768116	0.998733
	450.977597	0.998453
	451.187066	0.999755
	451.396520	0.998681
	451.605962	0.998949
	451.815390	0.999151
	452.024805	0.998807
	452.234206	1.000334
	452.443594	1.001985
	452.652969	1.002817
	452.862330	1.002406
	453.071678	1.003314
	453.281013	1.002591
	453.490335	1.001501
	453.699643	1.001969
	453.908938	1.000737
	454.118219	1.000724
	454.327487	1.002704
	454.536742	1.001813
	454.745983	1.001213
	454.955211	0.998405
	455.164426	0.997527
	455.373627	0.997922
	455.582815	0.999056
	455.791990	1.000247
	456.001152	0.998711
	456.210300	0.999078
	456.419434	0.998673
	456.628556	0.996934
	456.837664	0.993058
	457.046758	0.993715
	457.255839	0.994503
	457.464907	0.996095
	457.673962	0.995664
	457.883003	0.996207
	458.092031	0.994648
	458.301046	0.995584
	458.510047	0.996999
	458.719035	0.995524
	458.928009	0.995352
	459.136970	0.996078
	459.345918	0.997474
	459.554852	0.998699
	459.763774	0.998863
	459.972681	0.999228
	460.181576	0.998495
	460.390457	0.998685
	460.599324	0.997067
	460.808178	0.997996
	461.017019	0.996165
	461.225847	0.994586
	461.434661	0.994875
	461.643462	0.995400
	461.852249	0.994145
	462.061023	0.992383
	462.269784	0.992183
	462.478531	0.993299
	462.687265	0.994409
	462.895986	0.993993
	463.104693	0.995381
	463.313387	0.996354
	463.522068	0.998414
	463.730735	0.998161
	463.939389	0.999766
	464.148029	1.002374
	464.356656	1.002337
	464.565270	1.003249
	464.773870	1.002859
	464.982457	1.002563
	465.191030	1.002000
	465.399591	1.001878
	465.608137	1.001532
	465.816671	1.001483
	466.025191	1.000453
	466.233697	1.000703
	466.442191	1.000437
	466.650671	1.000680
	466.859137	1.000700
	467.067590	0.998393
	467.276030	0.996067
	467.484456	0.995679
	467.692869	0.994836
	467.901269	0.992880
	468.109655	0.992620
	468.318028	0.990979
	468.526387	0.989955
	468.734733	0.988726
	468.943066	0.988914
	469.151385	0.990178
	469.359691	0.989961
	469.567984	0.990370
	469.776263	0.990881
	469.984528	0.988659
	470.192781	0.987808
	470.401020	0.989829
	470.609245	0.990015
	470.817457	0.990976
	471.025656	0.990172
	471.233841	0.989955
	471.442013	0.991284
	471.650172	0.990158
	471.858317	0.990284
	472.066448	0.988765
	472.274567	0.989147
	472.482672	0.990372
	472.690763	0.989600
	472.898841	0.990173
	473.106906	0.988171
	473.314957	0.988452
	473.522995	0.988319
	473.731020	0.990897
	473.939031	0.990630
	474.147029	0.991319
	474.355013	0.992362
	474.562984	0.993378
	474.770941	0.994680
	474.978885	0.995074
	475.186816	0.996728
	475.394733	0.997364
	475.602637	0.997201
	475.810527	0.997620
	476.018404	0.999439
	476.226268	0.999974
	476.434118	1.001824
	476.641955	1.001923
	476.849778	1.001391
	477.057588	1.000856
	477.265385	1.000197
	477.473168	1.000186
	477.680937	0.999039
	477.888694	1.000223
	478.096436	0.998502
	478.304166	0.997781
	478.511882	0.997635
	478.719584	0.995728
	478.927274	0.993955
	479.134949	0.990708
	479.342612	0.989520
	479.550260	0.986996
	479.757896	0.986179
	479.965518	0.986386
	480.173126	0.983818
	480.380722	0.983243
	480.588303	0.982691
	480.795872	0.981734
	481.003426	0.981148
	481.210968	0.980410
	481.418496	0.981298
	481.626010	0.980518
	481.833511	0.978400
	482.040999	0.978630
	482.248473	0.978983
	482.455934	0.977588
	482.663382	0.978688
	482.870816	0.978606
	483.078236	0.979278
	483.285643	0.980318
	483.493037	0.980062
	483.700417	0.981141
	483.907784	0.980199
	484.115137	0.979782
	484.322477	0.979855
	484.529803	0.980831
	484.737116	0.981584
	484.944416	0.978703
	485.151702	0.978374
	485.358975	0.979599
	485.566234	0.979725
	485.773479	0.981309
	485.980712	0.982694
	486.187931	0.982914
	486.395136	0.982139
	486.602328	0.981619
	486.809506	0.980591
	487.016671	0.981037
	487.223823	0.981395
	487.430961	0.980870
	487.638086	0.982419
	487.845197	0.982456
	488.052295	0.982772
	488.259379	0.983369
	488.466450	0.985123
	488.673507	0.984613
	488.880551	0.985078
	489.087582	0.984552
	489.294599	0.982491
	489.501602	0.982101
	489.708592	0.982246
	489.915569	0.980809
	490.122532	0.978031
	490.329482	0.977861
	490.536418	0.976155
	490.743341	0.976477
	490.950250	0.976457
	491.157146	0.975506
	491.364029	0.975307
	491.570897	0.975288
	491.777753	0.975951
	491.984595	0.976191
	492.191423	0.976217
	492.398238	0.975214
	492.605040	0.974539
	492.811828	0.972966
	493.018603	0.972012
	493.225364	0.971780
	493.432111	0.971947
	493.638846	0.971171
	493.845566	0.972410
	494.052274	0.972168
	494.258967	0.971804
	494.465648	0.971966
	494.672314	0.973213
	494.878968	0.973006
	495.085608	0.973930
	495.292234	0.974905
	495.498847	0.975884
	495.705446	0.975096
	495.912032	0.974728
	496.118605	0.975300
	496.325164	0.974985
	496.531709	0.974256
	496.738241	0.973737
	496.944759	0.975464
	497.151264	0.975907
	497.357756	0.975578
	497.564234	0.976605
	497.770698	0.977361
	497.977149	0.976816
	498.183587	0.977110
	498.390011	0.977988
	498.596422	0.978243
	498.802819	0.977919
	499.009202	0.977475
	499.215572	0.977024
	499.421929	0.977946
	499.628272	0.978455
	499.834602	0.978591
	500.040918	0.978375
	500.247220	0.977852
	500.453509	0.977529
	500.659785	0.976924
	500.866047	0.975921
	501.072296	0.975606
	501.278531	0.974269
	501.484752	0.973170
	501.690960	0.971708
	501.897155	0.972512
	502.103336	0.971476
	502.309504	0.971426
	502.515658	0.971903
	502.721798	0.973937
	502.927925	0.974024
	503.134039	0.974255
	503.340139	0.973721
	503.546225	0.974098
	503.752298	0.973358
	503.958358	0.974062
	504.164404	0.973743
	504.370436	0.974463
	504.576455	0.972324
	504.782461	0.971277
	504.988453	0.970474
	505.194431	0.969065
	505.400396	0.970056
	505.606347	0.970482
	505.812285	0.970692
	506.018209	0.971826
	506.224120	0.972899
	506.430017	0.971338
	506.635901	0.971436
	506.841771	0.972455
	507.047628	0.973302
	507.253471	0.973329
	507.459301	0.973511
	507.665117	0.973975
	507.870920	0.974047
	508.076709	0.972848
	508.282484	0.973212
	508.488247	0.973470
	508.693995	0.972741
	508.899730	0.972111
	509.105451	0.973118
	509.311159	0.974482
	509.516854	0.974126
	509.722535	0.973558
	509.928202	0.972952
	510.133856	0.973631
	510.339496	0.972902
	510.545123	0.974568
	510.750736	0.974007
	510.956336	0.971523
	511.161922	0.969641
	511.367494	0.968667
	511.573053	0.968826
	511.778599	0.969548
	511.984131	0.969155
	512.189649	0.968954
	512.395154	0.968607
	512.600645	0.967937
	512.806123	0.966857
	513.011587	0.966367
	513.217038	0.965984
	513.422475	0.966371
	513.627899	0.965977
	513.833309	0.966320
	514.038705	0.965787
	514.244088	0.965946
	514.449458	0.966140
	514.654814	0.966870
	514.860156	0.966633
	515.065485	0.965889
	515.270800	0.964582
	515.476102	0.965403
	515.681390	0.965682
	515.886664	0.965936
	516.091925	0.965685
	516.297173	0.965889
	516.502407	0.965952
	516.707627	0.964850
	516.912834	0.964547
	517.118027	0.966155
	517.323207	0.967473
	517.528373	0.969358
	517.733525	0.969052
	517.938664	0.969169
	518.143790	0.969543
	518.348901	0.970362
	518.554000	0.969781
	518.759084	0.970373
	518.964156	0.970632
	519.169213	0.970251
	519.374257	0.969071
	519.579288	0.969354
	519.784305	0.968253
	519.989308	0.967439
	520.194298	0.967501
	520.399274	0.967686
	520.604236	0.968413
	520.809185	0.968258
	521.014121	0.968670
	521.219043	0.968611
	521.423951	0.968707
	521.628846	0.969126
	521.833727	0.969231
	522.038595	0.968522
	522.243449	0.967717
	522.448289	0.968732
	522.653116	0.967995
	522.857929	0.968572
	523.062729	0.966799
	523.267515	0.967366
	523.472287	0.968535
	523.677046	0.969378
	523.881792	0.970833
	524.086524	0.970500
	524.291242	0.969540
	524.495946	0.969466
	524.700637	0.969167
	524.905315	0.968301
	525.109979	0.968454
	525.314629	0.968035
	525.519266	0.967080
	525.723889	0.965976
	525.928498	0.966157
	526.133094	0.966346
	526.337677	0.965246
	526.542245	0.965385
	526.746800	0.965952
	526.951342	0.966100
	527.155870	0.965826
	527.360384	0.966451
	527.564885	0.966859
	527.769372	0.968097
	527.973846	0.967559
	528.178306	0.967301
	528.382752	0.967754
	528.587185	0.967174
	528.791604	0.966618
	528.996010	0.967258
	529.200402	0.968643
	529.404780	0.968213
	529.609145	0.967771
	529.813496	0.967224
	530.017833	0.965380
	530.222157	0.966053
	530.426468	0.965181
	530.630764	0.965010
	530.835048	0.964971
	531.039317	0.964143
	531.243573	0.963724
	531.447815	0.963852
	531.652044	0.964620
	531.856259	0.965637
	532.060461	0.964780
	532.264648	0.965796
	532.468823	0.966441
	532.672983	0.966184
	532.877130	0.965860
	533.081264	0.967178
	533.285383	0.966669
	533.489490	0.967949
	533.693582	0.968477
	533.897661	0.969348
	534.101726	0.969010
	534.305778	0.969396
	534.509816	0.970072
	534.713841	0.969381
	534.917851	0.968520
	535.121849	0.969762
	535.325832	0.970794
	535.529802	0.971396
	535.733759	0.971190
	535.937701	0.971795
	536.141630	0.971824
	536.345546	0.971556
	536.549448	0.972035
	536.753336	0.972012
	536.957210	0.972387
	537.161071	0.972352
	537.364919	0.972417
	537.568752	0.972207
	537.772572	0.972803
	537.976379	0.974203
	538.180172	0.974492
	538.383951	0.973394
	538.587716	0.972249
	538.791468	0.973733
	538.995206	0.973821
	539.198931	0.975061
	539.402642	0.975105
	539.606339	0.975102
	539.810023	0.974251
	540.013693	0.974250
	540.217349	0.973435
	540.420992	0.973217
	540.624621	0.972572
	540.828237	0.972763
	541.031839	0.973431
	541.235427	0.973961
	541.439001	0.973594
	541.642562	0.973670
	541.846109	0.974929
	542.049643	0.974222
	542.253163	0.973887
	542.456669	0.973883
	542.660162	0.974792
	542.863641	0.974920
	543.067106	0.974222
	543.270558	0.974704
	543.473996	0.975047
	543.677420	0.974245
	543.880831	0.974645
	544.084228	0.975458
	544.287612	0.976553
	544.490981	0.976316
	544.694338	0.975853
	544.897680	0.977267
	545.101009	0.978678
	545.304324	0.979395
	545.507625	0.977886
	545.710913	0.980134
	545.914187	0.979440
	546.117448	0.979109
	546.320695	0.979281
	546.523928	0.978318
	546.727147	0.979391
	546.930353	0.979401
	547.133546	0.982186
	547.336724	0.983738
	547.539889	0.984104
	547.743040	0.984719
	547.946178	0.985545
	548.149301	0.986118
	548.352412	0.986308
	548.555508	0.988759
	548.758591	0.988724
	548.961660	0.989881
	549.164716	0.990198
	549.367757	0.991298
	549.570785	0.992364
	549.773800	0.992929
	549.976801	0.992486
	550.179788	0.992159
	550.382761	0.991765
	550.585721	0.992272
	550.788667	0.994601
	550.991599	0.996317
	551.194518	0.996948
	551.397423	0.997827
	551.600315	0.998040
	551.803192	0.996942
	552.006056	0.998281
	552.208906	0.999103
	552.411743	1.000481
	552.614566	1.000647
	552.817375	1.001103
	553.020171	1.002409
	553.222953	1.002938
	553.425721	1.002263
	553.628475	1.003401
	553.831216	1.004962
	554.033943	1.004895
	554.236657	1.004451
	554.439356	1.004495
	554.642042	1.003712
	554.844715	1.003398
	555.047373	1.001493
	555.250018	1.001892
	555.452650	1.003432
	555.655267	1.003101
	555.857871	1.003110
	556.060461	1.003856
	556.263038	1.004621
	556.465600	1.004561
	556.668150	1.004789
	556.870685	1.005846
	557.073207	1.007048
	557.275715	1.006531
	557.478209	1.006686
	557.680689	1.008610
	557.883156	1.009220
	558.085609	1.008627
	558.288049	1.008560
	558.490475	1.009313
	558.692887	1.010162
	558.895285	1.012239
	559.097670	1.011346
	559.300040	1.012272
	559.502398	1.011558
	559.704741	1.012279
	559.907071	1.013814
	560.109387	1.014462
	560.311689	1.015489
	560.513978	1.016873
	560.716253	1.019087
	560.918514	1.017530
	561.120762	1.019664
	561.322995	1.019931
	561.525215	1.021703
	561.727422	1.022122
	561.929614	1.021185
	562.131793	1.021688
	562.333958	1.023654
	562.536110	1.024947
	562.738248	1.026565
	562.940372	1.028107
	563.142482	1.027703
	563.344578	1.027072
	563.546661	1.027272
	563.748730	1.027609
	563.950786	1.027848
	564.152827	1.031028
	564.354855	1.031095
	564.556870	1.031750
	564.758870	1.032515
	564.960857	1.032685
	565.162830	1.033645
	565.364789	1.033924
	565.566735	1.035427
	565.768666	1.036936
	565.970584	1.038220
	566.172489	1.036800
	566.374379	1.037520
	566.576256	1.036163
	566.778119	1.035956
	566.979969	1.035614
	567.181805	1.035997
	567.383626	1.036779
	567.585435	1.037347
	567.787229	1.037536
	567.989010	1.036946
	568.190777	1.037015
	568.392530	1.038993
	568.594269	1.038471
	568.795995	1.037837
	568.997707	1.036029
	569.199405	1.036801
	569.401090	1.035838
	569.602761	1.036570
	569.804418	1.036702
	570.006061	1.034512
	570.207690	1.033870
	570.409306	1.035082
	570.610908	1.036204
	570.812497	1.036189
	571.014071	1.035607
	571.215632	1.033891
	571.417179	1.033927
	571.618712	1.034272
	571.820232	1.035048
	572.021737	1.035575
	572.223229	1.036072
	572.424707	1.037303
	572.626172	1.037789
	572.827623	1.037747
	573.029060	1.036411
	573.230483	1.037471
	573.431892	1.037069
	573.633288	1.037182
	573.834670	1.038113
	574.036038	1.037750
	574.237392	1.040678
	574.438733	1.041384
	574.640060	1.041634
	574.841373	1.042165
	575.042672	1.041670
	575.243958	1.041741
	575.445230	1.043501
	575.646488	1.045118
	575.847732	1.045753
	576.048962	1.047170
	576.250179	1.048918
	576.451382	1.047874
	576.652571	1.049737
	576.853747	1.050993
	577.054908	1.049944
	577.256056	1.051604
	577.457190	1.053625
	577.658310	1.054006
	577.859417	1.054133
	578.060510	1.054755
	578.261589	1.053388
	578.462654	1.053891
	578.663705	1.053553
	578.864743	1.055051
	579.065767	1.054979
	579.266777	1.055659
	579.467773	1.055195
	579.668755	1.055666
	579.869724	1.055366
	580.070679	1.055434
	580.271620	1.055730
	580.472548	1.056803
	580.673461	1.056413
	580.874361	1.056518
	581.075247	1.057436
	581.276119	1.059602
	581.476978	1.059462
	581.677822	1.061506
	581.878653	1.062596
	582.079470	1.062607
	582.280273	1.063983
	582.481063	1.066204
	582.681838	1.066257
	582.882600	1.066550
	583.083348	1.067807
	583.284083	1.068408
	583.484803	1.071630
	583.685510	1.072470
	583.886203	1.072690
	584.086882	1.073200
	584.287547	1.074232
	584.488199	1.075170
	584.688836	1.074728
	584.889460	1.076138
	585.090070	1.077430
	585.290666	1.079036
	585.491249	1.078824
	585.691818	1.079958
	585.892372	1.081321
	586.092914	1.081574
	586.293441	1.083308
	586.493954	1.082948
	586.694454	1.082990
	586.894940	1.083543
	587.095412	1.085074
	587.295870	1.087553
	587.496314	1.088423
	587.696745	1.088139
	587.897162	1.088471
	588.097565	1.090717
	588.297954	1.091735
	588.498329	1.092671
	588.698691	1.093534
	588.899038	1.093629
	589.099372	1.094107
	589.299692	1.095360
	589.499998	1.096344
	589.700291	1.095709
	589.900569	1.096395
	590.100834	1.095292
	590.301085	1.095223
	590.501322	1.095243
	590.701546	1.095576
	590.901755	1.095879
	591.101951	1.095008
	591.302132	1.095411
	591.502300	1.095561
	591.702455	1.096269
	591.902595	1.095861
	592.102722	1.095670
	592.302834	1.096510
	592.502933	1.096066
	592.703018	1.096348
	592.903089	1.096168
	593.103147	1.097416
	593.303190	1.097847
	593.503220	1.098264
	593.703236	1.100073
	593.903238	1.100280
	594.103226	1.101236
	594.303200	1.101934
	594.503161	1.102706
	594.703108	1.102095
	594.903040	1.102015
	595.102960	1.100988
	595.302865	1.100440
	595.502756	1.100036
	595.702634	1.099731
	595.902497	1.099388
	596.102347	1.098990
	596.302183	1.099741
	596.502005	1.100156
	596.701813	1.100027
	596.901608	1.100487
	597.101388	1.099265
	597.301155	1.099390
	597.500908	1.100343
	597.700647	1.102653
	597.900372	1.104506
	598.100083	1.105296
	598.299781	1.106921
	598.499465	1.109451
	598.699134	1.110682
	598.898790	1.112093
	599.098432	1.113751
	599.298061	1.114436
	599.497675	1.114171
	599.697275	1.114208
	599.896862	1.114973
	600.096435	1.115569
	600.295994	1.115574
	600.495539	1.115960
	600.695070	1.115357
	600.894588	1.114932
	601.094091	1.115361
	601.293581	1.116825
	601.493056	1.116403
	601.692518	1.116336
	601.891966	1.116388
	602.091401	1.117893
	602.290821	1.118095
	602.490227	1.117298
	602.689620	1.117874
	602.888999	1.117599
	603.088363	1.117536
	603.287714	1.117822
	603.487052	1.117242
	603.686375	1.117940
	603.885684	1.118253
	604.084980	1.118488
	604.284261	1.118608
	604.483529	1.118219
	604.682783	1.118210
	604.882023	1.118782
	605.081249	1.120255
	605.280461	1.119858
	605.479660	1.121325
	605.678844	1.123267
	605.878015	1.123912
	606.077172	1.123865
	606.276314	1.122666
	606.475443	1.123445
	606.674558	1.123066
	606.873660	1.123565
	607.072747	1.124533
	607.271820	1.126394
	607.470880	1.126570
	607.669926	1.128335
	607.868957	1.128176
	608.067975	1.130253
	608.266979	1.131304
	608.465969	1.132482
	608.664946	1.132838
	608.863908	1.133775
	609.062857	1.136157
	609.261791	1.138748
	609.460712	1.140253
	609.659619	1.141630
	609.858511	1.141549
	610.057390	1.141868
	610.256256	1.142851
	610.455107	1.144118
	610.653944	1.144639
	610.852767	1.144759
	611.051577	1.145554
	611.250373	1.145194
	611.449154	1.144908
	611.647922	1.145704
	611.846676	1.146452
	612.045416	1.147611
	612.244142	1.147964
	612.442854	1.148298
	612.641553	1.149754
	612.840237	1.150542
	613.038908	1.154561
	613.237564	1.155289
	613.436207	1.154368
	613.634836	1.154656
	613.833451	1.154911
	614.032052	1.154529
	614.230639	1.153145
	614.429212	1.154402
	614.627771	1.154884
	614.826316	1.155512
	615.024848	1.156112
	615.223365	1.156553
	615.421869	1.157997
	615.620358	1.159871
	615.818834	1.160030
	616.017296	1.161494
	616.215744	1.162444
	616.414178	1.165899
	616.612598	1.166796
	616.811004	1.170898
	617.009396	1.173036
	617.207775	1.174651
	617.406139	1.179170
	617.604490	1.182218
	617.802826	1.184395
	618.001149	1.186832
	618.199458	1.191555
	618.397752	1.194368
	618.596033	1.196311
	618.794300	1.199333
	618.992553	1.203278
	619.190792	1.206066
	619.389018	1.208320
	619.587229	1.211018
	619.785426	1.213931
	619.983609	1.216286
	620.181779	1.217735
	620.379934	1.219955
	620.578076	1.223463
	620.776204	1.226528
	620.974317	1.228395
	621.172417	1.229540
	621.370503	1.230450
	621.568575	1.230990
	621.766633	1.230992
	621.964677	1.233598
	622.162707	1.234376
	622.360723	1.236907
	622.558725	1.237975
	622.756714	1.238680
	622.954688	1.238593
	623.152648	1.240940
	623.350595	1.242859
	623.548527	1.245424
	623.746446	1.245383
	623.944350	1.247392
	624.142241	1.248914
	624.340118	1.251326
	624.537981	1.252403
	624.735829	1.252998
	624.933664	1.254215
	625.131485	1.252870
	625.329292	1.252410
	625.527085	1.252720
	625.724864	1.252540
	625.922629	1.252172
	626.120381	1.252747
	626.318118	1.252376
	626.515841	1.250106
	626.713550	1.250512
	626.911246	1.251480
	627.108927	1.253414
	627.306595	1.254039
	627.504248	1.253215
	627.701888	1.253676
	627.899513	1.255406
	628.097125	1.255314
	628.294722	1.255775
	628.492306	1.256320
	628.689876	1.257097
	628.887432	1.256409
	629.084973	1.257307
	629.282501	1.258320
	629.480015	1.257589
	629.677515	1.256933
	629.875001	1.255725
	630.072473	1.255203
	630.269931	1.252063
	630.467375	1.252235
	630.664805	1.252072
	630.862221	1.251277
	631.059623	1.250392
	631.257011	1.249781
	631.454385	1.249492
	631.651746	1.249257
	631.849092	1.246073
	632.046424	1.243793
	632.243742	1.242588
	632.441047	1.241584
	632.638337	1.239423
	632.835613	1.238062
	633.032876	1.236808
	633.230124	1.236186
	633.427358	1.234020
	633.624579	1.232957
	633.821785	1.232131
	634.018978	1.230153
	634.216156	1.230149
	634.413321	1.227917
	634.610471	1.227415
	634.807608	1.226186
	635.004730	1.227381
	635.201839	1.224999
	635.398933	1.224017
	635.596014	1.223460
	635.793081	1.222952
	635.990133	1.223755
	636.187172	1.221943
	636.384196	1.221444
	636.581207	1.219944
	636.778204	1.218879
	636.975186	1.217255
	637.172155	1.215710
	637.369110	1.214236
	637.566050	1.212538
	637.762977	1.212566
	637.959890	1.211706
	638.156788	1.209310
	638.353673	1.209057
	638.550544	1.209901
	638.747400	1.208897
	638.944243	1.207493
	639.141072	1.205807
	639.337886	1.204233
	639.534687	1.204290
	639.731474	1.203433
	639.928246	1.202115
	640.125005	1.200575
	640.321750	1.200353
	640.518480	1.197483
	640.715197	1.197628
	640.911899	1.196626
	641.108588	1.194821
	641.305263	1.193576
	641.501923	1.192442
	641.698570	1.191783
	641.895202	1.192519
	642.091821	1.192476
	642.288426	1.192346
	642.485016	1.191349
	642.681593	1.191284
	642.878155	1.191495
	643.074704	1.190633
	643.271238	1.189790
	643.467759	1.188052
	643.664265	1.186976
	643.860757	1.187155
	644.057236	1.188430
	644.253700	1.188411
	644.450151	1.187954
	644.646587	1.187278
	644.843009	1.186310
	645.039418	1.186222
	645.235812	1.185710
	645.432192	1.186685
	645.628558	1.186359
	645.824911	1.186771
	646.021249	1.186519
	646.217573	1.186438
	646.413883	1.186682
	646.610179	1.186775
	646.806461	1.186144
	647.002729	1.185437
	647.198983	1.186732
	647.395223	1.188176
	647.591449	1.188285
	647.787661	1.189177
	647.983859	1.188131
	648.180043	1.188515
	648.376212	1.187389
	648.572368	1.188296
	648.768510	1.188043
	648.964638	1.189501
	649.160751	1.191130
	649.356851	1.192320
	649.552937	1.192687
	649.749008	1.192920
	649.945066	1.194519
	650.141109	1.196085
	650.337138	1.196858
	650.533154	1.197922
	650.729155	1.199062
	650.925142	1.200208
	651.121116	1.201158
	651.317075	1.203176
	651.513020	1.206319
	651.708951	1.207025
	651.904868	1.207404
	652.100771	1.209258
	652.296660	1.210915
	652.492535	1.213237
	652.688396	1.213538
	652.884242	1.217418
	653.080075	1.220996
	653.275894	1.223928
	653.471699	1.226337
	653.667489	1.229556
	653.863266	1.231084
	654.059028	1.231782
	654.254776	1.234871
	654.450511	1.237383
	654.646231	1.239197
	654.841937	1.240763
	655.037629	1.241481
	655.233308	1.244133
	655.428972	1.246870
	655.624622	1.249701
	655.820258	1.252259
	656.015879	1.254073
	656.211487	1.255998
	656.407081	1.259749
	656.602661	1.261205
	656.798226	1.263771
	656.993778	1.266152
	657.189315	1.268171
	657.384839	1.270280
	657.580348	1.272046
	657.775843	1.273004
	657.971324	1.273772
	658.166791	1.275818
	658.362244	1.278006
	658.557683	1.277883
	658.753108	1.279449
	658.948519	1.281365
	659.143916	1.282066
	659.339298	1.281240
	659.534667	1.281310
	659.730022	1.282755
	659.925362	1.282741
	660.120688	1.285056
	660.316001	1.286548
	660.511299	1.287810
	660.706583	1.289214
	660.901853	1.290354
	661.097109	1.289113
	661.292351	1.288714
	661.487578	1.290473
	661.682792	1.290229
	661.877992	1.290081
	662.073177	1.291306
	662.268349	1.291127
	662.463506	1.290880
	662.658649	1.290982
	662.853779	1.292454
	663.048894	1.293063
	663.243995	1.294212
	663.439081	1.292749
	663.634154	1.294845
	663.829213	1.296119
	664.024258	1.297282
	664.219288	1.299107
	664.414305	1.301537
	664.609307	1.303767
	664.804295	1.303221
	664.999269	1.305153
	665.194229	1.304511
	665.389175	1.304073
	665.584107	1.304455
	665.779025	1.303752
	665.973928	1.304619
	666.168818	1.304173
	666.363693	1.305329
	666.558555	1.304948
	666.753402	1.304353
	666.948235	1.306164
	667.143054	1.307244
	667.337859	1.308256
	667.532650	1.309527
	667.727427	1.310565
	667.922189	1.309263
	668.116938	1.307314
	668.311672	1.306498
	668.506392	1.307220
	668.701098	1.306402
	668.895790	1.306604
	669.090468	1.304580
	669.285132	1.303353
	669.479782	1.303833
	669.674417	1.301964
	669.869039	1.301754
	670.063646	1.299311
	670.258239	1.298430
	670.452819	1.297640
	670.647384	1.296613
	670.841934	1.296588
	671.036471	1.295022
	671.230994	1.294557
	671.425502	1.294628
	671.619997	1.294040
	671.814477	1.293194
	672.008943	1.290774
	672.203395	1.290250
	672.397833	1.289097
	672.592257	1.287307
	672.786667	1.285330
	672.981062	1.285286
	673.175444	1.283933
	673.369811	1.281344
	673.564164	1.281698
	673.758503	1.280357
	673.952828	1.279600
	674.147139	1.278721
	674.341435	1.275978
	674.535718	1.275765
	674.729986	1.273294
	674.924240	1.273953
	675.118480	1.272016
	675.312706	1.272699
	675.506918	1.272018
	675.701116	1.272110
	675.895299	1.272186
	676.089469	1.270989
	676.283624	1.269876
	676.477765	1.268893
	676.671892	1.267386
	676.866005	1.263828
	677.060103	1.262954
	677.254188	1.262955
	677.448258	1.260607
	677.642315	1.259970
	677.836357	1.259371
	678.030385	1.258450
	678.224398	1.255398
	678.418398	1.255212
	678.612384	1.253990
	678.806355	1.251684
	679.000312	1.249590
	679.194255	1.248645
	679.388184	1.245415
	679.582099	1.242804
	679.776000	1.242143
	679.969886	1.242023
	680.163758	1.240696
	680.357617	1.238876
	680.551461	1.239428
	680.745290	1.238313
	680.939106	1.237611
	681.132908	1.236466
	681.326695	1.233547
	681.520468	1.233107
	681.714227	1.232845
	681.907972	1.232358
	682.101703	1.230635
	682.295419	1.230518
	682.489122	1.231357
	682.682810	1.228531
	682.876484	1.227455
	683.070144	1.225903
	683.263790	1.223626
	683.457421	1.221256
	683.651039	1.221415
	683.844642	1.220436
	684.038231	1.217030
	684.231806	1.215974
	684.425367	1.214759
	684.618913	1.213320
	684.812446	1.210580
	685.005964	1.209434
	685.199468	1.209149
	685.392958	1.207247
	685.586433	1.205098
	685.779895	1.202219
	685.973342	1.200305
	686.166775	1.200507
	686.360194	1.200445
	686.553599	1.200237
	686.746990	1.198303
	686.940366	1.199996
	687.133729	1.199219
	687.327077	1.197709
	687.520411	1.197453
	687.713730	1.195972
	687.907036	1.193978
	688.100327	1.191501
	688.293604	1.188934
	688.486867	1.188252
	688.680116	1.186445
	688.873351	1.185076
	689.066571	1.184703
	689.259777	1.184706
	689.452970	1.184064
	689.646147	1.182460
	689.839311	1.181519
	690.032461	1.180429
	690.225596	1.177106
	690.418717	1.174634
	690.611824	1.174935
	690.804917	1.174099
	690.997995	1.172067
	691.191059	1.171345
	691.384110	1.170911
	691.577145	1.170581
	691.770167	1.170333
	691.963175	1.168326
	692.156168	1.168089
	692.349147	1.165674
	692.542112	1.164578
	692.735063	1.163725
	692.927999	1.162178
	693.120922	1.161499
	693.313830	1.159563
	693.506724	1.159144
	693.699603	1.157894
	693.892469	1.157687
	694.085320	1.155187
	694.278157	1.151875
	694.470980	1.149929
	694.663789	1.148803
	694.856583	1.147944
	695.049364	1.146598
	695.242130	1.144825
	695.434881	1.143509
	695.627619	1.141842
	695.820342	1.142085
	696.013052	1.141851
	696.205747	1.140155
	696.398427	1.138528
	696.591094	1.138541
	696.783746	1.137237
	696.976384	1.136029
	697.169008	1.134010
	697.361618	1.132489
	697.554213	1.131117
	697.746795	1.130438
	697.939362	1.128760
	698.131914	1.127273
	698.324453	1.128461
	698.516977	1.128086
	698.709487	1.126503
	698.901983	1.125217
	699.094465	1.124720
	699.286932	1.122132
	699.479386	1.119873
	699.671825	1.119646
	699.864249	1.118894
	700.056660	1.119111
	700.249056	1.118256
	700.441438	1.118559
	700.633806	1.118195
	700.826160	1.115785
	701.018499	1.114497
	701.210824	1.113488
	701.403135	1.112371
	701.595432	1.111454
	701.787714	1.110975
	701.979982	1.112457
	702.172236	1.112507
	702.364476	1.111712
	702.556702	1.110737
	702.748913	1.109836
	702.941110	1.108888
	703.133293	1.108896
	703.325461	1.108210
	703.517615	1.105905
	703.709755	1.106311
	703.901881	1.105803
	704.093993	1.106381
	704.286090	1.105187
	704.478173	1.105308
	704.670242	1.104601
	704.862296	1.104146
	705.054337	1.103722
	705.246363	1.100856
	705.438375	1.099689
	705.630372	1.097022
	705.822356	1.096946
	706.014325	1.096167
	706.206279	1.094565
	706.398220	1.093647
	706.590146	1.093277
	706.782058	1.092690
	706.973956	1.092706
	707.165840	1.090858
	707.357709	1.089705
	707.549564	1.088312
	707.741405	1.085288
	707.933231	1.085157
	708.125043	1.082942
	708.316841	1.080416
	708.508625	1.078334
	708.700395	1.076750
	708.892150	1.075971
	709.083891	1.075085
	709.275617	1.075076
	709.467330	1.074953
	709.659028	1.075758
	709.850712	1.075622
	710.042381	1.073648
	710.234037	1.072949
	710.425678	1.072203
	710.617305	1.070766
	710.808917	1.070651
	711.000515	1.069617
	711.192099	1.068889
	711.383669	1.067794
	711.575225	1.065937
	711.766766	1.064565
	711.958293	1.063260
	712.149805	1.063722
	712.341304	1.062883
	712.532788	1.063480
	712.724258	1.062705
	712.915713	1.062322
	713.107154	1.061735
	713.298581	1.060670
	713.489994	1.059783
	713.681392	1.057069
	713.872776	1.056010
	714.064146	1.056213
	714.255502	1.056381
	714.446843	1.056547
	714.638170	1.056947
	714.829483	1.056432
	715.020781	1.054095
	715.212065	1.054946
	715.403335	1.053979
	715.594591	1.053269
	715.785832	1.052991
	715.977059	1.052261
	716.168272	1.051081
	716.359470	1.050913
	716.550654	1.050142
	716.741824	1.049116
	716.932979	1.049356
	717.124121	1.048628
	717.315247	1.049383
	717.506360	1.049010
	717.697458	1.049351
	717.888542	1.048973
	718.079612	1.048286
	718.270668	1.047290
	718.461709	1.045720
	718.652736	1.044432
	718.843748	1.043323
	719.034746	1.042726
	719.225730	1.041784
	719.416700	1.040955
	719.607655	1.039125
	719.798596	1.039751
	719.989523	1.039018
	720.180435	1.039920
	720.371333	1.038675
	720.562217	1.038940
	720.753087	1.038440
	720.943942	1.040000
	721.134783	1.040317
	721.325609	1.039975
	721.516422	1.039644
	721.707219	1.039775
	721.898003	1.039143
	722.088772	1.038070
	722.279527	1.038115
	722.470268	1.035257
	722.660994	1.034436
	722.851707	1.035065
	723.042404	1.033747
	723.233088	1.033871
	723.423757	1.033753
	723.614412	1.033210
	723.805052	1.030789
	723.995678	1.030918
	724.186290	1.029858
	724.376887	1.030081
	724.567471	1.030300
	724.758039	1.029675
	724.948594	1.028721
	725.139134	1.027998
	725.329660	1.029707
	725.520172	1.031375
	725.710669	1.030857
	725.901152	1.031097
	726.091620	1.031553
	726.282075	1.031099
	726.472514	1.030197
	726.662940	1.032461
	726.853351	1.032481
	727.043748	1.032399
	727.234131	1.033420
	727.424499	1.032629
	727.614853	1.032774
	727.805193	1.030919
	727.995518	1.030155
	728.185829	1.028559
	728.376125	1.028068
	728.566408	1.028369
	728.756675	1.028730
	728.946929	1.028439
	729.137168	1.026346
	729.327393	1.024176
	729.517604	1.023496
	729.707800	1.023006
	729.897982	1.021361
	730.088149	1.019839
	730.278302	1.018957
	730.468441	1.018533
	730.658566	1.019109
	730.848676	1.018436
	731.038771	1.017931
	731.228853	1.018321
	731.418920	1.018017
	731.608973	1.019242
	731.799011	1.017508
	731.989035	1.018179
	732.179045	1.018059
	732.369040	1.017514
	732.559021	1.016227
	732.748988	1.015254
	732.938940	1.013871
	733.128878	1.013839
	733.318801	1.012801
	733.508711	1.013461
	733.698605	1.013313
	733.888486	1.012079
	734.078352	1.010884
	734.268204	1.010517
	734.458041	1.009499
	734.647864	1.009817
	734.837673	1.009992
	735.027467	1.009678
	735.217247	1.009741
	735.407013	1.011467
	735.596764	1.010755
	735.786501	1.012269
	735.976223	1.012216
	736.165932	1.011687
	736.355625	1.012286
	736.545305	1.012738
	736.734970	1.013319
	736.924620	1.012981
	737.114257	1.012267
	737.303879	1.013168
	737.493486	1.012555
	737.683079	1.012065
	737.872658	1.012539
	738.062222	1.014027
	738.251772	1.012097
	738.441308	1.011267
	738.630829	1.010664
	738.820336	1.009902
	739.009829	1.009196
	739.199307	1.009601
	739.388771	1.011288
	739.578220	1.011830
	739.767655	1.011967
	739.957076	1.012014
	740.146482	1.011163
	740.335874	1.009721
	740.525251	1.007925
	740.714615	1.008127
	740.903963	1.008018
	741.093298	1.007741
	741.282618	1.005737
	741.471923	1.005722
	741.661214	1.007165
	741.850491	1.007912
	742.039753	1.007887
	742.229001	1.006335
	742.418235	1.007036
	742.607454	1.005675
	742.796659	1.004714
	742.985849	1.003737
	743.175025	1.002942
	743.364187	1.003611
	743.553334	1.002917
	743.742467	1.001139
	743.931586	1.003028
	744.120690	1.002834
	744.309779	1.003259
	744.498855	1.004085
	744.687916	1.003125
	744.876962	1.003718
	745.065994	1.002949
	745.255012	1.003011
	745.444015	1.002443
	745.633004	1.002646
	745.821978	1.002396
	746.010938	1.001764
	746.199884	1.000564
	746.388815	1.000883
	746.577732	1.001239
	746.766634	1.001744
	746.955522	0.999995
	747.144396	1.000972
	747.333255	0.999988
	747.522100	0.999266
	747.710930	0.998984
	747.899746	0.999700
	748.088548	1.000493
	748.277335	1.000686
	748.466108	1.000196
	748.654866	1.002661
	748.843610	1.002085
	749.032339	1.001616
	749.221054	0.999463
	749.409755	1.000130
	749.598441	0.997976
	749.787113	0.999121
	749.975770	0.999877
	750.164413	1.000430
	750.353042	1.000250
[truncated: 1,648 more rows]
