# Supplementary material for: Metasurface analogues of molecular diastereomers from hierarchical multiscale chiral interactions with biomolecules
Source: Nat Commun. 2026 Apr 22;17:5541. doi: 10.1038/s41467-026-72200-6 (PMC13287669; doi:10.1038/s41467-026-72200-6)
Supplement: Supplementary file 3 — Supplementary Data 1 (Raw data) [file 41467_2026_72200_MOESM3_ESM.zip › Raw_Data/Reflectivity/Antistrept_strept_sequence/Strept_Incubating/Ref_ARRAY3_RA_90_1.txt]

	345.453658	1.005569
	345.669646	1.005055
	345.885622	1.004500
	346.101585	1.003902
	346.317535	1.003255
	346.533471	1.002556
	346.749395	1.001801
	346.965306	1.000986
	347.181204	1.000108
	347.397089	0.999166
	347.612961	0.998161
	347.828820	0.997097
	348.044666	0.995984
	348.260499	0.994842
	348.476319	0.993698
	348.692126	0.992594
	348.907920	0.991588
	349.123701	0.990754
	349.339469	0.990177
	349.555224	0.989945
	349.770966	0.990133
	349.986695	0.990787
	350.202412	0.991904
	350.418115	0.993430
	350.633805	0.995262
	350.849482	0.997273
	351.065147	0.999334
	351.280798	1.001333
	351.496436	1.003191
	351.712062	1.004855
	351.927674	1.006305
	352.143273	1.006476
	352.358860	1.001967
	352.574433	1.002260
	352.789993	1.004757
	353.005541	1.004773
	353.221075	1.006005
	353.436597	1.005664
	353.652105	1.006398
	353.867600	1.010957
	354.083083	1.011601
	354.298552	1.010881
	354.514009	1.011292
	354.729452	1.012019
	354.944883	1.011606
	355.160300	1.010393
	355.375705	1.011225
	355.591096	1.010080
	355.806474	1.007647
	356.021840	1.008037
	356.237192	1.007730
	356.452532	1.005143
	356.667858	1.005782
	356.883172	1.005245
	357.098472	1.003602
	357.313760	1.003443
	357.529034	1.002448
	357.744295	1.002185
	357.959544	1.001983
	358.174779	1.000307
	358.390002	0.998970
	358.605211	0.997463
	358.820407	0.997070
	359.035591	0.997022
	359.250761	0.997914
	359.465919	0.999121
	359.681063	0.999278
	359.896194	1.000666
	360.111313	1.001113
	360.326418	1.002350
	360.541510	1.005700
	360.756589	1.005789
	360.971656	1.006194
	361.186709	1.005098
	361.401749	1.006184
	361.616776	1.006523
	361.831790	1.005247
	362.046792	1.005931
	362.261780	1.005880
	362.476755	1.005586
	362.691717	1.004103
	362.906666	1.004777
	363.121602	1.003494
	363.336525	1.001052
	363.551435	1.001658
	363.766332	1.001294
	363.981216	1.003235
	364.196087	1.003867
	364.410945	1.003417
	364.625790	1.003917
	364.840621	1.004013
	365.055440	1.002116
	365.270246	1.003649
	365.485039	1.005675
	365.699818	1.006765
	365.914585	1.006116
	366.129339	1.007730
	366.344079	1.009483
	366.558807	1.011815
	366.773521	1.012626
	366.988223	1.011574
	367.202911	1.012797
	367.417587	1.010812
	367.632249	1.011454
	367.846898	1.013008
	368.061535	1.014208
	368.276158	1.013328
	368.490768	1.012779
	368.705365	1.013151
	368.919949	1.014316
	369.134521	1.013847
	369.349079	1.013032
	369.563624	1.014983
	369.778155	1.014746
	369.992674	1.013897
	370.207180	1.013337
	370.421673	1.011525
	370.636153	1.013268
	370.850619	1.011495
	371.065073	1.009581
	371.279514	1.009535
	371.493941	1.009335
	371.708356	1.010767
	371.922757	1.011691
	372.137145	1.014778
	372.351521	1.013261
	372.565883	1.013113
	372.780232	1.013951
	372.994568	1.010781
	373.208891	1.009046
	373.423201	1.006660
	373.637498	1.001438
	373.851782	1.001365
	374.066053	0.998737
	374.280311	0.999445
	374.494556	0.999314
	374.708787	0.998094
	374.923006	0.997223
	375.137211	0.996033
	375.351404	0.997053
	375.565583	0.998341
	375.779750	0.996100
	375.993903	0.994870
	376.208043	0.996022
	376.422170	0.997872
	376.636284	0.996456
	376.850385	0.999244
	377.064473	0.998179
	377.278548	0.998585
	377.492610	0.998957
	377.706658	1.000449
	377.920694	1.000731
	378.134717	1.001855
	378.348726	1.000932
	378.562722	1.001052
	378.776706	1.000829
	378.990676	1.003045
	379.204633	1.002171
	379.418577	1.001295
	379.632508	1.001096
	379.846426	1.003253
	380.060331	1.002259
	380.274223	1.000298
	380.488101	1.002423
	380.701967	1.002864
	380.915819	1.003161
	381.129659	1.001862
	381.343485	1.002320
	381.557298	1.002218
	381.771098	1.002677
	381.984886	1.001978
	382.198659	1.001161
	382.412420	1.003138
	382.626168	1.003199
	382.839903	1.002268
	383.053624	1.002604
	383.267333	1.002254
	383.481028	1.002376
	383.694711	1.000652
	383.908380	1.000514
	384.122036	1.000376
	384.335679	0.999869
	384.549309	1.002039
	384.762926	1.000154
	384.976530	0.998522
	385.190120	0.996784
	385.403698	0.996239
	385.617262	0.994698
	385.830814	0.992807
	386.044352	0.992767
	386.257877	0.991970
	386.471389	0.993597
	386.684888	0.995675
	386.898374	0.993865
	387.111847	0.996459
	387.325306	0.997745
	387.538753	0.997433
	387.752186	0.999335
	387.965606	1.000452
	388.179014	1.000561
	388.392408	0.998931
	388.605789	0.996110
	388.819156	0.995531
	389.032511	0.995870
	389.245853	0.996572
	389.459181	0.996704
	389.672497	0.995656
	389.885799	0.992661
	390.099088	0.992516
	390.312364	0.992829
	390.525627	0.991833
	390.738877	0.990525
	390.952114	0.990729
	391.165337	0.990534
	391.378548	0.989531
	391.591745	0.989179
	391.804929	0.989042
	392.018100	0.986751
	392.231258	0.987407
	392.444403	0.990048
	392.657535	0.989438
	392.870653	0.988572
	393.083759	0.989418
	393.296851	0.990492
	393.509930	0.989842
	393.722996	0.990148
	393.936049	0.989868
	394.149089	0.989792
	394.362116	0.990819
	394.575129	0.992285
	394.788130	0.991647
	395.001117	0.991412
	395.214091	0.992610
	395.427052	0.991287
	395.640000	0.990662
	395.852935	0.991270
	396.065857	0.991667
	396.278765	0.993758
	396.491660	0.993000
	396.704543	0.993813
	396.917412	0.992804
	397.130268	0.994481
	397.343110	0.994571
	397.555940	0.993514
	397.768757	0.995370
	397.981560	0.996277
	398.194350	0.995432
	398.407127	0.995724
	398.619891	0.997205
	398.832642	0.999037
	399.045380	1.000312
	399.258104	1.000477
	399.470815	1.001765
	399.683514	1.000250
	399.896199	1.002292
	400.108870	1.001814
	400.321529	1.002307
	400.534175	1.003314
	400.746807	1.003878
	400.959427	1.004111
	401.172033	1.005527
	401.384626	1.005525
	401.597205	1.004503
	401.809772	1.004904
	402.022326	1.006728
	402.234866	1.007160
	402.447393	1.006584
	402.659907	1.008585
	402.872408	1.009129
	403.084896	1.009389
	403.297370	1.009726
	403.509832	1.009552
	403.722280	1.010682
	403.934715	1.009644
	404.147137	1.008660
	404.359546	1.009630
	404.571941	1.009099
	404.784323	1.010314
	404.996693	1.012525
	405.209049	1.012766
	405.421392	1.011370
	405.633721	1.012356
	405.846038	1.012704
	406.058341	1.011326
	406.270632	1.011942
	406.482909	1.011811
	406.695172	1.011377
	406.907423	1.008833
	407.119661	1.008600
	407.331885	1.007985
	407.544096	1.007324
	407.756294	1.008013
	407.968479	1.007944
	408.180651	1.006776
	408.392809	1.007923
	408.604954	1.007478
	408.817086	1.006943
	409.029205	1.005231
	409.241311	1.002219
	409.453404	1.003014
	409.665483	1.001278
	409.877549	1.001752
	410.089602	1.001013
	410.301642	1.002253
	410.513669	1.000701
	410.725682	0.998862
	410.937682	0.997697
	411.149669	0.997599
	411.361643	0.995957
	411.573604	0.993714
	411.785551	0.993541
	411.997486	0.994150
	412.209407	0.996053
	412.421315	0.994659
	412.633210	0.997406
	412.845091	0.997880
	413.056959	0.998611
	413.268815	0.997430
	413.480657	0.998152
	413.692485	0.996639
	413.904301	0.997281
	414.116103	0.995213
	414.327892	0.994475
	414.539668	0.996722
	414.751431	0.996913
	414.963181	0.994817
	415.174917	0.993761
	415.386640	0.995147
	415.598350	0.993967
	415.810047	0.994457
	416.021730	0.995134
	416.233401	0.994511
	416.445058	0.996379
	416.656702	0.994438
	416.868332	0.995738
	417.079950	0.994795
	417.291554	0.996660
	417.503145	0.997555
	417.714723	0.996859
	417.926288	0.997805
	418.137839	0.996538
	418.349377	0.996435
	418.560903	0.996904
	418.772414	0.996176
	418.983913	0.996705
	419.195398	0.996285
	419.406870	0.995769
	419.618329	0.996215
	419.829775	0.998451
	420.041208	0.998202
	420.252627	0.997611
	420.464033	0.997689
	420.675426	0.997428
	420.886805	0.999561
	421.098172	0.999971
	421.309525	0.999252
	421.520865	0.999341
	421.732192	0.998176
	421.943505	0.999461
	422.154805	0.998377
	422.366092	0.997794
	422.577366	0.998306
	422.788627	0.998155
	422.999874	0.997427
	423.211108	0.996425
	423.422329	0.997256
	423.633537	0.997868
	423.844731	0.998708
	424.055913	0.997156
	424.267081	0.998911
	424.478235	0.999675
	424.689377	1.000825
	424.900505	0.999414
	425.111620	0.998633
	425.322722	0.998226
	425.533811	0.996287
	425.744886	0.995865
	425.955948	0.996385
	426.166997	0.997483
	426.378032	0.997881
	426.589055	0.998046
	426.800064	0.996985
	427.011060	0.998656
	427.222042	0.998621
	427.433012	0.997729
	427.643968	0.999783
	427.854911	1.001539
	428.065840	1.002154
	428.276757	1.000410
	428.487660	1.000526
	428.698550	0.999181
	428.909427	0.999769
	429.120290	1.000145
	429.331140	1.000298
	429.541977	1.000284
	429.752801	0.998997
	429.963611	1.001960
	430.174408	1.000595
	430.385192	0.999631
	430.595963	1.001633
	430.806720	0.999091
	431.017464	0.999147
	431.228195	0.999641
	431.438913	0.997812
	431.649617	0.996657
	431.860308	0.995381
	432.070986	0.995315
	432.281650	0.997089
	432.492302	0.996404
	432.702940	0.994325
	432.913565	0.994856
	433.124176	0.996513
	433.334774	0.997392
	433.545359	0.996994
	433.755931	0.994585
	433.966489	0.996023
	434.177035	0.995620
	434.387567	0.994642
	434.598085	0.996525
	434.808591	0.995635
	435.019083	0.998206
	435.229562	0.996565
	435.440027	0.996979
	435.650479	0.996452
	435.860918	0.996294
	436.071344	0.995967
	436.281757	0.995606
	436.492156	0.994258
	436.702542	0.993311
	436.912914	0.994518
	437.123274	0.993570
	437.333620	0.993714
	437.543953	0.992138
	437.754272	0.990732
	437.964578	0.990584
	438.174871	0.990449
	438.385151	0.991000
	438.595417	0.992772
	438.805670	0.991605
	439.015910	0.991404
	439.226137	0.990300
	439.436350	0.990944
	439.646550	0.990836
	439.856737	0.990546
	440.066910	0.991304
	440.277070	0.991140
	440.487217	0.990813
	440.697351	0.991058
	440.907471	0.991872
	441.117578	0.993348
	441.327671	0.993520
	441.537752	0.996393
	441.747819	0.997136
	441.957873	0.996714
	442.167913	0.996709
	442.377940	0.995415
	442.587954	0.996401
	442.797955	0.996327
	443.007942	0.996074
	443.217916	0.995944
	443.427877	0.994246
	443.637824	0.992783
	443.847758	0.993708
	444.057679	0.993546
	444.267586	0.994646
	444.477481	0.996774
	444.687361	0.997483
	444.897229	0.999228
	445.107083	0.998975
	445.316924	0.998316
	445.526752	1.001005
	445.736566	1.000755
	445.946367	1.001724
	446.156155	1.001134
	446.365929	1.003506
	446.575690	1.003309
	446.785438	1.002471
	446.995173	1.003379
	447.204894	1.002986
	447.414602	1.003399
	447.624296	1.004729
	447.833977	1.003618
	448.043645	1.005667
	448.253300	1.005636
	448.462941	1.004815
	448.672569	1.005292
	448.882184	1.003111
	449.091785	1.001620
	449.301373	1.001688
	449.510948	1.001366
	449.720509	0.999513
	449.930057	0.999013
	450.139592	1.000556
	450.349113	1.000662
	450.558621	1.001141
	450.768116	1.001118
	450.977597	1.000353
	451.187066	1.002267
	451.396520	1.000830
	451.605962	1.000931
	451.815390	1.001115
	452.024805	1.000538
	452.234206	1.001123
	452.443594	0.999847
	452.652969	0.999811
	452.862330	0.999530
	453.071678	1.000180
	453.281013	1.001333
	453.490335	1.001308
	453.699643	1.000132
	453.908938	0.999443
	454.118219	0.999494
	454.327487	0.996158
	454.536742	0.994901
	454.745983	0.992991
	454.955211	0.993194
	455.164426	0.994608
	455.373627	0.995629
	455.582815	0.994690
	455.791990	0.993987
	456.001152	0.993750
	456.210300	0.993142
	456.419434	0.995915
	456.628556	0.995779
	456.837664	0.994516
	457.046758	0.993749
	457.255839	0.992237
	457.464907	0.992076
	457.673962	0.988785
	457.883003	0.986899
	458.092031	0.987088
	458.301046	0.984981
	458.510047	0.985016
	458.719035	0.983425
	458.928009	0.983396
	459.136970	0.981037
	459.345918	0.983261
	459.554852	0.984076
	459.763774	0.983649
	459.972681	0.984268
	460.181576	0.984656
	460.390457	0.984082
	460.599324	0.984259
	460.808178	0.984494
	461.017019	0.984015
	461.225847	0.984285
	461.434661	0.983487
	461.643462	0.985112
	461.852249	0.986372
	462.061023	0.987420
	462.269784	0.987167
	462.478531	0.989648
	462.687265	0.990846
	462.895986	0.989725
	463.104693	0.989764
	463.313387	0.990982
	463.522068	0.991265
	463.730735	0.992208
	463.939389	0.992770
	464.148029	0.993670
	464.356656	0.994544
	464.565270	0.994830
	464.773870	0.997486
	464.982457	0.997568
	465.191030	0.998731
	465.399591	0.998529
	465.608137	0.999942
	465.816671	1.001705
	466.025191	1.001505
	466.233697	1.001752
	466.442191	1.003620
	466.650671	1.003979
	466.859137	1.003223
	467.067590	1.006629
	467.276030	1.008030
	467.484456	1.009395
	467.692869	1.008896
	467.901269	1.008995
	468.109655	1.008177
	468.318028	1.007386
	468.526387	1.007675
	468.734733	1.008337
	468.943066	1.007858
	469.151385	1.004857
	469.359691	1.003614
	469.567984	1.004090
	469.776263	1.002999
	469.984528	1.002372
	470.192781	1.002304
	470.401020	1.001922
	470.609245	1.002894
	470.817457	1.001869
	471.025656	0.999033
	471.233841	0.999409
	471.442013	0.999294
	471.650172	0.997886
	471.858317	0.997820
	472.066448	0.997691
	472.274567	0.997693
	472.482672	0.996607
	472.690763	0.997557
	472.898841	0.996306
	473.106906	0.996335
	473.314957	0.996217
	473.522995	0.996451
	473.731020	0.997192
	473.939031	0.997631
	474.147029	0.996637
	474.355013	0.998143
	474.562984	0.998889
	474.770941	0.998390
	474.978885	1.000074
	475.186816	1.000290
	475.394733	1.002428
	475.602637	1.003738
	475.810527	1.001977
	476.018404	1.002000
	476.226268	1.003491
	476.434118	1.005154
	476.641955	1.005916
	476.849778	1.006327
	477.057588	1.007556
	477.265385	1.008325
	477.473168	1.007249
	477.680937	1.006197
	477.888694	1.007304
	478.096436	1.008186
	478.304166	1.007869
	478.511882	1.007966
	478.719584	1.007552
	478.927274	1.008703
	479.134949	1.007088
	479.342612	1.007440
	479.550260	1.007543
	479.757896	1.005789
	479.965518	1.003739
	480.173126	1.002850
	480.380722	1.003551
	480.588303	1.003789
	480.795872	1.002660
	481.003426	1.002231
	481.210968	1.001279
	481.418496	1.000307
	481.626010	1.000206
	481.833511	1.001045
	482.040999	1.001807
	482.248473	1.001028
	482.455934	1.000955
	482.663382	1.000824
	482.870816	0.998544
	483.078236	0.998797
	483.285643	0.998450
	483.493037	0.999079
	483.700417	1.000199
	483.907784	0.998917
	484.115137	0.998115
	484.322477	1.000527
	484.529803	1.002062
	484.737116	1.000663
	484.944416	0.999870
	485.151702	1.001718
	485.358975	1.002071
	485.566234	1.003816
	485.773479	1.004146
	485.980712	1.005397
	486.187931	1.004391
	486.395136	1.002478
	486.602328	1.001694
	486.809506	1.003924
	487.016671	1.002718
	487.223823	1.001846
	487.430961	1.001728
	487.638086	1.002177
	487.845197	1.001488
	488.052295	1.000791
	488.259379	0.999053
	488.466450	1.001239
	488.673507	1.001318
	488.880551	0.999184
	489.087582	0.996933
	489.294599	0.995894
	489.501602	0.995665
	489.708592	0.994934
	489.915569	0.993907
	490.122532	0.994441
	490.329482	0.995367
	490.536418	0.995408
	490.743341	0.993831
	490.950250	0.993236
	491.157146	0.992273
	491.364029	0.991139
	491.570897	0.988994
	491.777753	0.989005
	491.984595	0.986700
	492.191423	0.986320
	492.398238	0.986108
	492.605040	0.986776
	492.811828	0.987910
	493.018603	0.986532
	493.225364	0.986599
	493.432111	0.987531
	493.638846	0.988771
	493.845566	0.989217
	494.052274	0.989618
	494.258967	0.990160
	494.465648	0.988966
	494.672314	0.988868
	494.878968	0.989570
	495.085608	0.990643
	495.292234	0.990659
	495.498847	0.991903
	495.705446	0.993904
	495.912032	0.993854
	496.118605	0.993012
	496.325164	0.994648
	496.531709	0.996221
	496.738241	0.996704
	496.944759	0.996347
	497.151264	0.996353
	497.357756	0.996481
	497.564234	0.997039
	497.770698	0.995572
	497.977149	0.995074
	498.183587	0.994704
	498.390011	0.993200
	498.596422	0.992619
	498.802819	0.992491
	499.009202	0.991895
	499.215572	0.993653
	499.421929	0.992225
	499.628272	0.993094
	499.834602	0.993000
	500.040918	0.993736
	500.247220	0.993457
	500.453509	0.993052
	500.659785	0.990998
	500.866047	0.991969
	501.072296	0.989582
	501.278531	0.989715
	501.484752	0.990959
	501.690960	0.992749
	501.897155	0.992946
	502.103336	0.993319
	502.309504	0.993634
	502.515658	0.994128
	502.721798	0.992111
	502.927925	0.990747
	503.134039	0.989478
	503.340139	0.989695
	503.546225	0.989833
	503.752298	0.990308
	503.958358	0.989605
	504.164404	0.988967
	504.370436	0.988205
	504.576455	0.988746
	504.782461	0.988697
	504.988453	0.988790
	505.194431	0.988000
	505.400396	0.987582
	505.606347	0.988790
	505.812285	0.987480
	506.018209	0.986706
	506.224120	0.985669
	506.430017	0.986290
	506.635901	0.986934
	506.841771	0.986850
	507.047628	0.987998
	507.253471	0.988172
	507.459301	0.989269
	507.665117	0.989125
	507.870920	0.989772
	508.076709	0.992654
	508.282484	0.992345
	508.488247	0.992972
	508.693995	0.993344
	508.899730	0.993947
	509.105451	0.993255
	509.311159	0.993906
	509.516854	0.993860
	509.722535	0.993715
	509.928202	0.994216
	510.133856	0.994052
	510.339496	0.995128
	510.545123	0.996545
	510.750736	0.995774
	510.956336	0.996599
	511.161922	0.996578
	511.367494	0.996817
	511.573053	0.997016
	511.778599	0.996501
	511.984131	0.997693
	512.189649	0.996368
	512.395154	0.997044
	512.600645	0.996366
	512.806123	0.993578
	513.011587	0.994017
	513.217038	0.995196
	513.422475	0.995752
	513.627899	0.997474
	513.833309	0.997273
	514.038705	0.996178
	514.244088	0.996430
	514.449458	0.996488
	514.654814	0.997129
	514.860156	0.995974
	515.065485	0.996463
	515.270800	0.997667
	515.476102	0.997430
	515.681390	0.997291
	515.886664	0.997318
	516.091925	0.997845
	516.297173	0.997240
	516.502407	0.998360
	516.707627	0.998302
	516.912834	0.997106
	517.118027	0.997645
	517.323207	0.997083
	517.528373	0.996241
	517.733525	0.995802
	517.938664	0.995041
	518.143790	0.993925
	518.348901	0.994124
	518.554000	0.994650
	518.759084	0.994716
	518.964156	0.993089
	519.169213	0.993250
	519.374257	0.993629
	519.579288	0.993594
	519.784305	0.994304
	519.989308	0.993836
	520.194298	0.993838
	520.399274	0.993070
	520.604236	0.991428
	520.809185	0.990927
	521.014121	0.991691
	521.219043	0.991925
	521.423951	0.990865
	521.628846	0.990058
	521.833727	0.988982
	522.038595	0.989210
	522.243449	0.987949
	522.448289	0.987059
	522.653116	0.984674
	522.857929	0.983642
	523.062729	0.983193
	523.267515	0.982556
	523.472287	0.982111
	523.677046	0.981790
	523.881792	0.981204
	524.086524	0.981812
	524.291242	0.981190
	524.495946	0.980848
	524.700637	0.981101
	524.905315	0.981062
	525.109979	0.980693
	525.314629	0.981927
	525.519266	0.979675
	525.723889	0.980089
	525.928498	0.979362
	526.133094	0.979967
	526.337677	0.981734
	526.542245	0.984614
	526.746800	0.985217
	526.951342	0.986398
	527.155870	0.987953
	527.360384	0.989226
	527.564885	0.990255
	527.769372	0.990431
	527.973846	0.991287
	528.178306	0.992932
	528.382752	0.992977
	528.587185	0.993342
	528.791604	0.993912
	528.996010	0.992712
	529.200402	0.993207
	529.404780	0.994314
	529.609145	0.992611
	529.813496	0.993380
	530.017833	0.993120
	530.222157	0.993536
	530.426468	0.992937
	530.630764	0.992678
	530.835048	0.993794
	531.039317	0.992850
	531.243573	0.993051
	531.447815	0.995123
	531.652044	0.994484
	531.856259	0.993564
	532.060461	0.993104
	532.264648	0.993046
	532.468823	0.992378
	532.672983	0.992200
	532.877130	0.991471
	533.081264	0.991426
	533.285383	0.990784
	533.489490	0.987974
	533.693582	0.985803
	533.897661	0.982942
	534.101726	0.982048
	534.305778	0.981989
	534.509816	0.980434
	534.713841	0.979549
	534.917851	0.978812
	535.121849	0.979253
	535.325832	0.978284
	535.529802	0.977966
	535.733759	0.978192
	535.937701	0.977952
	536.141630	0.977825
	536.345546	0.977452
	536.549448	0.978110
	536.753336	0.977308
	536.957210	0.977305
	537.161071	0.976959
	537.364919	0.976057
	537.568752	0.975248
	537.772572	0.976415
	537.976379	0.979124
	538.180172	0.979570
	538.383951	0.980709
	538.587716	0.981059
	538.791468	0.980960
	538.995206	0.980816
	539.198931	0.981970
	539.402642	0.982771
	539.606339	0.982998
	539.810023	0.984184
	540.013693	0.985946
	540.217349	0.988628
	540.420992	0.990301
	540.624621	0.990691
	540.828237	0.991422
	541.031839	0.992059
	541.235427	0.992214
	541.439001	0.992944
	541.642562	0.994661
	541.846109	0.995356
	542.049643	0.997522
	542.253163	0.996910
	542.456669	0.996799
	542.660162	0.996625
	542.863641	0.998232
	543.067106	0.999278
	543.270558	0.999005
	543.473996	0.998805
	543.677420	0.999507
	543.880831	0.998751
	544.084228	0.998638
	544.287612	0.998934
	544.490981	0.998873
	544.694338	0.997587
	544.897680	0.996461
	545.101009	0.995681
	545.304324	0.995109
	545.507625	0.993504
	545.710913	0.992898
	545.914187	0.993089
	546.117448	0.993567
	546.320695	0.995280
	546.523928	0.995881
	546.727147	0.995113
	546.930353	0.993498
	547.133546	0.992681
	547.336724	0.992113
	547.539889	0.992984
	547.743040	0.995352
	547.946178	0.995455
	548.149301	0.995455
	548.352412	0.995844
	548.555508	0.995933
	548.758591	0.996686
	548.961660	0.994883
	549.164716	0.995480
	549.367757	0.995487
	549.570785	0.995190
	549.773800	0.995251
	549.976801	0.997139
	550.179788	0.995105
	550.382761	0.995634
	550.585721	0.994322
	550.788667	0.994979
	550.991599	0.996497
	551.194518	0.996693
	551.397423	0.997405
	551.600315	0.998919
	551.803192	1.000724
	552.006056	1.001199
	552.208906	1.003020
	552.411743	1.003221
	552.614566	1.001529
	552.817375	1.002110
	553.020171	1.002090
	553.222953	1.001951
	553.425721	1.002753
	553.628475	1.001610
	553.831216	1.002514
	554.033943	1.001503
	554.236657	1.000881
	554.439356	1.000566
	554.642042	1.000702
	554.844715	1.001097
	555.047373	1.001769
	555.250018	1.002018
	555.452650	1.001989
	555.655267	1.001437
	555.857871	1.003095
	556.060461	1.003443
	556.263038	1.004095
	556.465600	1.003969
	556.668150	1.002899
	556.870685	1.002878
	557.073207	1.002989
	557.275715	1.003614
	557.478209	1.004699
	557.680689	1.005284
	557.883156	1.004921
	558.085609	1.004643
	558.288049	1.005240
	558.490475	1.006530
	558.692887	1.007008
	558.895285	1.006637
	559.097670	1.006750
	559.300040	1.007232
	559.502398	1.008127
	559.704741	1.007889
	559.907071	1.009084
	560.109387	1.008280
	560.311689	1.007719
	560.513978	1.008326
	560.716253	1.008604
	560.918514	1.008704
	561.120762	1.008710
	561.322995	1.010486
	561.525215	1.010692
	561.727422	1.010184
	561.929614	1.009618
	562.131793	1.010213
	562.333958	1.008047
	562.536110	1.010243
	562.738248	1.011185
	562.940372	1.012777
	563.142482	1.013886
	563.344578	1.013117
	563.546661	1.013595
	563.748730	1.014791
	563.950786	1.014977
	564.152827	1.015563
	564.354855	1.016303
	564.556870	1.015285
	564.758870	1.015158
	564.960857	1.017265
	565.162830	1.016039
	565.364789	1.015781
	565.566735	1.016565
	565.768666	1.016816
	565.970584	1.017362
	566.172489	1.017334
	566.374379	1.017102
	566.576256	1.017305
	566.778119	1.018363
	566.979969	1.019243
	567.181805	1.020458
	567.383626	1.021035
	567.585435	1.021571
	567.787229	1.021835
	567.989010	1.023157
	568.190777	1.023736
	568.392530	1.024137
	568.594269	1.024024
	568.795995	1.023944
	568.997707	1.024165
	569.199405	1.023998
	569.401090	1.023786
	569.602761	1.024092
	569.804418	1.023297
	570.006061	1.023026
	570.207690	1.025198
	570.409306	1.027434
	570.610908	1.029031
	570.812497	1.028725
	571.014071	1.028906
	571.215632	1.028225
	571.417179	1.027524
	571.618712	1.029425
	571.820232	1.030402
	572.021737	1.032232
	572.223229	1.031920
	572.424707	1.033451
	572.626172	1.034916
	572.827623	1.035253
	573.029060	1.037129
	573.230483	1.037688
	573.431892	1.036609
	573.633288	1.036619
	573.834670	1.037132
	574.036038	1.038209
	574.237392	1.039019
	574.438733	1.039439
	574.640060	1.041283
	574.841373	1.041304
	575.042672	1.042054
	575.243958	1.043052
	575.445230	1.041606
	575.646488	1.042063
	575.847732	1.043078
	576.048962	1.043121
	576.250179	1.042401
	576.451382	1.042046
	576.652571	1.041211
	576.853747	1.041245
	577.054908	1.040696
	577.256056	1.038794
	577.457190	1.039315
	577.658310	1.038582
	577.859417	1.038413
	578.060510	1.037011
	578.261589	1.035885
	578.462654	1.035256
	578.663705	1.034695
	578.864743	1.036161
	579.065767	1.035006
	579.266777	1.033936
	579.467773	1.033362
	579.668755	1.032680
	579.869724	1.033086
	580.070679	1.033266
	580.271620	1.032514
	580.472548	1.031974
	580.673461	1.030437
	580.874361	1.029949
	581.075247	1.028852
	581.276119	1.029245
	581.476978	1.028967
	581.677822	1.030813
	581.878653	1.031959
	582.079470	1.033032
	582.280273	1.034796
	582.481063	1.035828
	582.681838	1.035940
	582.882600	1.035944
	583.083348	1.034716
	583.284083	1.033405
	583.484803	1.035027
	583.685510	1.036940
	583.886203	1.036617
	584.086882	1.036530
	584.287547	1.036243
	584.488199	1.035724
	584.688836	1.035658
	584.889460	1.036826
	585.090070	1.038400
	585.290666	1.038123
	585.491249	1.039123
	585.691818	1.040950
	585.892372	1.041761
	586.092914	1.042464
	586.293441	1.042526
	586.493954	1.043442
	586.694454	1.044038
	586.894940	1.044936
	587.095412	1.045382
	587.295870	1.043438
	587.496314	1.042571
	587.696745	1.043116
	587.897162	1.042689
	588.097565	1.042457
	588.297954	1.041222
	588.498329	1.041461
	588.698691	1.040097
	588.899038	1.039824
	589.099372	1.039478
	589.299692	1.039242
	589.499998	1.039036
	589.700291	1.037750
	589.900569	1.038790
	590.100834	1.038541
	590.301085	1.038763
	590.501322	1.039924
	590.701546	1.040212
	590.901755	1.041406
	591.101951	1.040541
	591.302132	1.040455
	591.502300	1.040790
	591.702455	1.040822
	591.902595	1.041658
	592.102722	1.040382
	592.302834	1.039032
	592.502933	1.039077
	592.703018	1.039046
	592.903089	1.039318
	593.103147	1.039086
	593.303190	1.039650
	593.503220	1.039004
	593.703236	1.040621
	593.903238	1.039563
	594.103226	1.038480
	594.303200	1.037198
	594.503161	1.036270
	594.703108	1.035370
	594.903040	1.034357
	595.102960	1.032754
	595.302865	1.033881
	595.502756	1.035116
	595.702634	1.034444
	595.902497	1.034732
	596.102347	1.033420
	596.302183	1.034221
	596.502005	1.033663
	596.701813	1.035901
	596.901608	1.036737
	597.101388	1.037529
	597.301155	1.038211
	597.500908	1.038583
	597.700647	1.038871
	597.900372	1.039389
	598.100083	1.039138
	598.299781	1.039292
	598.499465	1.040033
	598.699134	1.041404
	598.898790	1.041684
	599.098432	1.040804
	599.298061	1.039723
	599.497675	1.039897
	599.697275	1.040323
	599.896862	1.039632
	600.096435	1.039963
	600.295994	1.040084
	600.495539	1.040711
	600.695070	1.040743
	600.894588	1.041376
	601.094091	1.041153
	601.293581	1.042556
	601.493056	1.043114
	601.692518	1.044938
	601.891966	1.047105
	602.091401	1.047064
	602.290821	1.047070
	602.490227	1.048345
	602.689620	1.048462
	602.888999	1.050110
	603.088363	1.050608
	603.287714	1.051312
	603.487052	1.052767
	603.686375	1.053334
	603.885684	1.053577
	604.084980	1.053605
	604.284261	1.053843
	604.483529	1.055699
	604.682783	1.056382
	604.882023	1.055595
	605.081249	1.055247
	605.280461	1.055579
	605.479660	1.055708
	605.678844	1.056243
	605.878015	1.055380
	606.077172	1.056657
	606.276314	1.057282
	606.475443	1.057687
	606.674558	1.058876
	606.873660	1.059145
	607.072747	1.060247
	607.271820	1.060843
	607.470880	1.060963
	607.669926	1.061606
	607.868957	1.064002
	608.067975	1.063927
	608.266979	1.065847
	608.465969	1.066246
	608.664946	1.069880
	608.863908	1.070560
	609.062857	1.071818
	609.261791	1.071558
	609.460712	1.070591
	609.659619	1.071846
	609.858511	1.070311
	610.057390	1.071442
	610.256256	1.071405
	610.455107	1.071473
	610.653944	1.070187
	610.852767	1.068783
	611.051577	1.068397
	611.250373	1.068676
	611.449154	1.069863
	611.647922	1.070452
	611.846676	1.069841
	612.045416	1.069278
	612.244142	1.069636
	612.442854	1.069232
	612.641553	1.069992
	612.840237	1.071301
	613.038908	1.073095
	613.237564	1.076655
	613.436207	1.076931
	613.634836	1.077929
	613.833451	1.078012
	614.032052	1.078472
	614.230639	1.078446
	614.429212	1.080122
	614.627771	1.079074
	614.826316	1.079166
	615.024848	1.079545
	615.223365	1.080411
	615.421869	1.079091
	615.620358	1.078220
	615.818834	1.078279
	616.017296	1.077400
	616.215744	1.075697
	616.414178	1.077125
	616.612598	1.077160
	616.811004	1.076753
	617.009396	1.076844
	617.207775	1.077215
	617.406139	1.076259
	617.604490	1.076536
	617.802826	1.076719
	618.001149	1.077568
	618.199458	1.077529
	618.397752	1.078384
	618.596033	1.079129
	618.794300	1.078748
	618.992553	1.079115
	619.190792	1.077925
	619.389018	1.079519
	619.587229	1.080593
	619.785426	1.081624
	619.983609	1.081050
	620.181779	1.082247
	620.379934	1.082317
	620.578076	1.082685
	620.776204	1.081351
	620.974317	1.080375
	621.172417	1.079810
	621.370503	1.079573
	621.568575	1.078665
	621.766633	1.077719
	621.964677	1.078889
	622.162707	1.076538
	622.360723	1.076723
	622.558725	1.077106
	622.756714	1.079291
	622.954688	1.080228
	623.152648	1.079681
	623.350595	1.079441
	623.548527	1.079389
	623.746446	1.079736
	623.944350	1.079819
	624.142241	1.080220
	624.340118	1.079540
	624.537981	1.080422
	624.735829	1.080531
	624.933664	1.080343
	625.131485	1.079974
	625.329292	1.078366
	625.527085	1.078216
	625.724864	1.077717
	625.922629	1.076284
	626.120381	1.073841
	626.318118	1.073603
	626.515841	1.072792
	626.713550	1.072005
	626.911246	1.073132
	627.108927	1.071436
	627.306595	1.069289
	627.504248	1.068768
	627.701888	1.068174
	627.899513	1.067062
	628.097125	1.066745
	628.294722	1.067673
	628.492306	1.066390
	628.689876	1.064529
	628.887432	1.064353
	629.084973	1.064237
	629.282501	1.064176
	629.480015	1.063809
	629.677515	1.063445
	629.875001	1.063729
	630.072473	1.063923
	630.269931	1.063761
	630.467375	1.063441
	630.664805	1.063097
	630.862221	1.064018
	631.059623	1.064148
	631.257011	1.066067
	631.454385	1.066580
	631.651746	1.067625
	631.849092	1.067013
	632.046424	1.066684
	632.243742	1.065286
	632.441047	1.066478
	632.638337	1.065561
	632.835613	1.064577
	633.032876	1.065126
	633.230124	1.064981
	633.427358	1.065050
	633.624579	1.066438
	633.821785	1.067338
	634.018978	1.068359
	634.216156	1.070594
	634.413321	1.070259
	634.610471	1.070539
	634.807608	1.069971
	635.004730	1.070853
	635.201839	1.071257
	635.398933	1.071685
	635.596014	1.071150
	635.793081	1.070221
	635.990133	1.070259
	636.187172	1.071506
	636.384196	1.073103
	636.581207	1.073075
	636.778204	1.073438
	636.975186	1.073813
	637.172155	1.072727
	637.369110	1.072926
	637.566050	1.073660
	637.762977	1.073640
	637.959890	1.074270
	638.156788	1.075547
	638.353673	1.075303
	638.550544	1.075786
	638.747400	1.076064
	638.944243	1.074774
	639.141072	1.074521
	639.337886	1.073956
	639.534687	1.073961
	639.731474	1.072935
	639.928246	1.073757
	640.125005	1.074727
	640.321750	1.075730
	640.518480	1.075621
	640.715197	1.076960
	640.911899	1.077808
	641.108588	1.077981
	641.305263	1.077534
	641.501923	1.077847
	641.698570	1.079207
	641.895202	1.079512
	642.091821	1.080462
	642.288426	1.081090
	642.485016	1.081300
	642.681593	1.081784
	642.878155	1.081451
	643.074704	1.081659
	643.271238	1.080791
	643.467759	1.080134
	643.664265	1.079466
	643.860757	1.079580
	644.057236	1.080740
	644.253700	1.081041
	644.450151	1.081144
	644.646587	1.081540
	644.843009	1.082951
	645.039418	1.084284
	645.235812	1.085256
	645.432192	1.086927
	645.628558	1.089041
	645.824911	1.088597
	646.021249	1.088404
	646.217573	1.088390
	646.413883	1.089348
	646.610179	1.089820
	646.806461	1.090791
	647.002729	1.089649
	647.198983	1.089611
	647.395223	1.089747
	647.591449	1.089743
	647.787661	1.089771
	647.983859	1.089660
	648.180043	1.089972
	648.376212	1.090405
	648.572368	1.090302
	648.768510	1.090221
	648.964638	1.089879
	649.160751	1.090910
	649.356851	1.090604
	649.552937	1.089102
	649.749008	1.088424
	649.945066	1.087228
	650.141109	1.086482
	650.337138	1.086587
	650.533154	1.084994
	650.729155	1.085776
	650.925142	1.086897
	651.121116	1.086191
	651.317075	1.086531
	651.513020	1.087160
	651.708951	1.089303
	651.904868	1.090511
	652.100771	1.090851
	652.296660	1.090364
	652.492535	1.091867
	652.688396	1.090865
	652.884242	1.089674
	653.080075	1.090744
	653.275894	1.091336
	653.471699	1.092614
	653.667489	1.092591
	653.863266	1.092443
	654.059028	1.091813
	654.254776	1.091490
	654.450511	1.091254
	654.646231	1.091482
	654.841937	1.091737
	655.037629	1.090477
	655.233308	1.091299
	655.428972	1.091894
	655.624622	1.092762
	655.820258	1.094009
	656.015879	1.093115
	656.211487	1.093640
	656.407081	1.093776
	656.602661	1.094097
	656.798226	1.094422
	656.993778	1.096017
	657.189315	1.097739
	657.384839	1.098784
	657.580348	1.098237
	657.775843	1.099567
	657.971324	1.100050
	658.166791	1.101270
	658.362244	1.101324
	658.557683	1.101917
	658.753108	1.101027
	658.948519	1.101128
	659.143916	1.098776
	659.339298	1.098941
	659.534667	1.098802
	659.730022	1.098996
	659.925362	1.099111
	660.120688	1.097747
	660.316001	1.096372
	660.511299	1.095875
	660.706583	1.094629
	660.901853	1.093804
	661.097109	1.093672
	661.292351	1.092891
	661.487578	1.091855
	661.682792	1.092880
	661.877992	1.093890
	662.073177	1.094273
	662.268349	1.093325
	662.463506	1.094600
	662.658649	1.093254
	662.853779	1.092795
	663.048894	1.092878
	663.243995	1.093296
	663.439081	1.094239
	663.634154	1.094686
	663.829213	1.094923
	664.024258	1.094859
	664.219288	1.094997
	664.414305	1.094272
	664.609307	1.095555
	664.804295	1.095905
	664.999269	1.095286
	665.194229	1.096318
	665.389175	1.095662
	665.584107	1.095159
	665.779025	1.095089
	665.973928	1.096109
	666.168818	1.096812
	666.363693	1.096452
	666.558555	1.095727
	666.753402	1.095618
	666.948235	1.097807
	667.143054	1.097231
	667.337859	1.096863
	667.532650	1.097068
	667.727427	1.098026
	667.922189	1.098892
	668.116938	1.099405
	668.311672	1.100988
	668.506392	1.102355
	668.701098	1.103773
	668.895790	1.102811
	669.090468	1.103850
	669.285132	1.103565
	669.479782	1.103986
	669.674417	1.104012
	669.869039	1.103793
	670.063646	1.102023
	670.258239	1.101645
	670.452819	1.100374
	670.647384	1.099729
	670.841934	1.098662
	671.036471	1.100779
	671.230994	1.100012
	671.425502	1.098640
	671.619997	1.098238
	671.814477	1.096859
	672.008943	1.095279
	672.203395	1.094044
	672.397833	1.093438
	672.592257	1.094758
	672.786667	1.093552
	672.981062	1.092375
	673.175444	1.091244
	673.369811	1.090474
	673.564164	1.088285
	673.758503	1.087046
	673.952828	1.086317
	674.147139	1.086802
	674.341435	1.083867
	674.535718	1.085408
	674.729986	1.085260
	674.924240	1.085080
	675.118480	1.085025
	675.312706	1.084929
	675.506918	1.084048
	675.701116	1.083114
	675.895299	1.082671
	676.089469	1.083176
	676.283624	1.083734
	676.477765	1.084537
	676.671892	1.084093
	676.866005	1.083985
	677.060103	1.082554
	677.254188	1.083348
	677.448258	1.083479
	677.642315	1.084034
	677.836357	1.083002
	678.030385	1.082275
	678.224398	1.083100
	678.418398	1.084633
	678.612384	1.085134
	678.806355	1.083935
	679.000312	1.084914
	679.194255	1.086545
	679.388184	1.086816
	679.582099	1.085616
	679.776000	1.086737
	679.969886	1.087415
	680.163758	1.086862
	680.357617	1.087332
	680.551461	1.087822
	680.745290	1.089186
	680.939106	1.088632
	681.132908	1.089990
	681.326695	1.090084
	681.520468	1.089833
	681.714227	1.089256
	681.907972	1.090192
	682.101703	1.090072
	682.295419	1.090693
	682.489122	1.091252
	682.682810	1.090960
	682.876484	1.091266
	683.070144	1.091135
	683.263790	1.091479
	683.457421	1.091730
	683.651039	1.091601
	683.844642	1.091146
	684.038231	1.091309
	684.231806	1.091724
	684.425367	1.089921
	684.618913	1.089844
	684.812446	1.089072
	685.005964	1.087486
	685.199468	1.086653
	685.392958	1.087044
	685.586433	1.085962
	685.779895	1.083763
	685.973342	1.083528
	686.166775	1.085462
	686.360194	1.083918
	686.553599	1.082381
	686.746990	1.080812
	686.940366	1.080647
	687.133729	1.080316
	687.327077	1.080038
	687.520411	1.079902
	687.713730	1.079117
	687.907036	1.078323
	688.100327	1.077055
	688.293604	1.075219
	688.486867	1.075083
	688.680116	1.075103
	688.873351	1.076304
	689.066571	1.075684
	689.259777	1.075419
	689.452970	1.075601
	689.646147	1.076874
	689.839311	1.077048
	690.032461	1.075870
	690.225596	1.076123
	690.418717	1.074948
	690.611824	1.076518
	690.804917	1.076274
	690.997995	1.075734
	691.191059	1.075447
	691.384110	1.075525
	691.577145	1.074761
	691.770167	1.074059
	691.963175	1.073611
	692.156168	1.074503
	692.349147	1.075244
	692.542112	1.074821
	692.735063	1.076064
	692.927999	1.074518
	693.120922	1.075308
	693.313830	1.074914
	693.506724	1.074862
	693.699603	1.073758
	693.892469	1.073740
	694.085320	1.073656
	694.278157	1.072840
	694.470980	1.072488
	694.663789	1.070354
	694.856583	1.069560
	695.049364	1.071069
	695.242130	1.068321
	695.434881	1.067858
	695.627619	1.067670
	695.820342	1.066569
	696.013052	1.065084
	696.205747	1.063226
	696.398427	1.061543
	696.591094	1.061134
	696.783746	1.060154
	696.976384	1.060109
	697.169008	1.057669
	697.361618	1.057376
	697.554213	1.058288
	697.746795	1.057659
	697.939362	1.056146
	698.131914	1.055244
	698.324453	1.054318
	698.516977	1.055332
	698.709487	1.054551
	698.901983	1.054115
	699.094465	1.052828
	699.286932	1.051635
	699.479386	1.049998
	699.671825	1.049371
	699.864249	1.048362
	700.056660	1.047297
	700.249056	1.047663
	700.441438	1.047098
	700.633806	1.046353
	700.826160	1.045853
	701.018499	1.045565
	701.210824	1.046106
	701.403135	1.045687
	701.595432	1.046433
	701.787714	1.047431
	701.979982	1.046080
	702.172236	1.045999
	702.364476	1.045070
	702.556702	1.046169
	702.748913	1.045374
	702.941110	1.044520
	703.133293	1.044057
	703.325461	1.044032
	703.517615	1.044771
	703.709755	1.046912
	703.901881	1.045523
	704.093993	1.044630
	704.286090	1.045577
	704.478173	1.044031
	704.670242	1.044155
	704.862296	1.041581
	705.054337	1.042120
	705.246363	1.042993
	705.438375	1.042870
	705.630372	1.041649
	705.822356	1.040584
	706.014325	1.040591
	706.206279	1.039719
	706.398220	1.040679
	706.590146	1.041278
	706.782058	1.039149
	706.973956	1.040925
	707.165840	1.040275
	707.357709	1.040283
	707.549564	1.039881
	707.741405	1.039505
	707.933231	1.039836
	708.125043	1.040524
	708.316841	1.038954
	708.508625	1.038854
	708.700395	1.038787
	708.892150	1.038714
	709.083891	1.038264
	709.275617	1.036600
	709.467330	1.035872
	709.659028	1.035404
	709.850712	1.034324
	710.042381	1.032343
	710.234037	1.030904
	710.425678	1.029361
	710.617305	1.027843
	710.808917	1.026100
	711.000515	1.025797
	711.192099	1.025946
	711.383669	1.025787
	711.575225	1.026380
	711.766766	1.027550
	711.958293	1.028160
	712.149805	1.028409
	712.341304	1.028982
	712.532788	1.029659
	712.724258	1.030379
	712.915713	1.031717
	713.107154	1.032195
	713.298581	1.031772
	713.489994	1.032196
	713.681392	1.032438
	713.872776	1.033778
	714.064146	1.034835
	714.255502	1.034381
	714.446843	1.034613
	714.638170	1.034615
	714.829483	1.035031
	715.020781	1.035200
	715.212065	1.035272
	715.403335	1.033332
	715.594591	1.034421
	715.785832	1.035924
	715.977059	1.035185
	716.168272	1.035637
	716.359470	1.035383
	716.550654	1.036054
	716.741824	1.035516
	716.932979	1.035637
	717.124121	1.035725
	717.315247	1.037758
	717.506360	1.038305
	717.697458	1.039533
	717.888542	1.040764
	718.079612	1.042981
	718.270668	1.042761
	718.461709	1.042257
	718.652736	1.040826
	718.843748	1.040244
	719.034746	1.040546
	719.225730	1.040349
	719.416700	1.039652
	719.607655	1.039708
	719.798596	1.039533
	719.989523	1.039995
	720.180435	1.040279
	720.371333	1.040590
	720.562217	1.041284
	720.753087	1.042458
	720.943942	1.043766
	721.134783	1.043380
	721.325609	1.043555
	721.516422	1.044578
	721.707219	1.047030
	721.898003	1.047033
	722.088772	1.047258
	722.279527	1.048780
	722.470268	1.051409
	722.660994	1.052230
	722.851707	1.054287
	723.042404	1.055883
	723.233088	1.056140
	723.423757	1.057783
	723.614412	1.057990
	723.805052	1.059181
	723.995678	1.058930
	724.186290	1.060351
	724.376887	1.061446
	724.567471	1.060958
	724.758039	1.061426
	724.948594	1.062189
	725.139134	1.063540
	725.329660	1.064545
	725.520172	1.064201
	725.710669	1.063975
	725.901152	1.063495
	726.091620	1.065437
	726.282075	1.066103
	726.472514	1.067929
	726.662940	1.068016
	726.853351	1.068892
	727.043748	1.070144
	727.234131	1.070764
	727.424499	1.070381
	727.614853	1.071575
	727.805193	1.070989
	727.995518	1.071738
	728.185829	1.074268
	728.376125	1.074752
	728.566408	1.074862
	728.756675	1.075208
	728.946929	1.074481
	729.137168	1.074706
	729.327393	1.073979
	729.517604	1.073762
	729.707800	1.071447
	729.897982	1.070824
	730.088149	1.070405
	730.278302	1.070647
	730.468441	1.070737
	730.658566	1.069474
	730.848676	1.068999
	731.038771	1.068371
	731.228853	1.065692
	731.418920	1.065663
	731.608973	1.064281
	731.799011	1.063526
	731.989035	1.063160
	732.179045	1.062669
	732.369040	1.061244
	732.559021	1.059720
	732.748988	1.060563
	732.938940	1.059886
	733.128878	1.058033
	733.318801	1.056736
	733.508711	1.055747
	733.698605	1.055599
	733.888486	1.053665
	734.078352	1.052085
	734.268204	1.050488
	734.458041	1.049205
	734.647864	1.046505
	734.837673	1.046470
	735.027467	1.045362
	735.217247	1.044306
	735.407013	1.043541
	735.596764	1.044015
	735.786501	1.042578
	735.976223	1.041843
	736.165932	1.042144
	736.355625	1.041637
	736.545305	1.041052
	736.734970	1.039621
	736.924620	1.039317
	737.114257	1.039521
	737.303879	1.038100
	737.493486	1.038149
	737.683079	1.036114
	737.872658	1.035865
	738.062222	1.034134
	738.251772	1.034440
	738.441308	1.033377
	738.630829	1.033008
	738.820336	1.031298
	739.009829	1.030379
	739.199307	1.028235
	739.388771	1.028236
	739.578220	1.027736
	739.767655	1.025579
	739.957076	1.025042
	740.146482	1.024088
	740.335874	1.023484
	740.525251	1.021881
	740.714615	1.021623
	740.903963	1.020079
	741.093298	1.019297
	741.282618	1.017909
	741.471923	1.016002
	741.661214	1.014927
	741.850491	1.012651
	742.039753	1.010495
	742.229001	1.009056
	742.418235	1.008504
	742.607454	1.008110
	742.796659	1.009099
	742.985849	1.009158
	743.175025	1.010010
	743.364187	1.010302
	743.553334	1.008835
	743.742467	1.008565
	743.931586	1.008023
	744.120690	1.008380
	744.309779	1.006119
	744.498855	1.005152
	744.687916	1.004534
	744.876962	1.003033
	745.065994	1.002347
	745.255012	1.002152
	745.444015	1.002552
	745.633004	1.001672
	745.821978	1.001362
	746.010938	1.001118
	746.199884	1.002215
	746.388815	1.003116
	746.577732	1.003373
	746.766634	1.003732
	746.955522	1.002965
	747.144396	1.002974
	747.333255	1.003025
	747.522100	1.004530
	747.710930	1.003810
	747.899746	1.003981
	748.088548	1.004678
	748.277335	1.004939
	748.466108	1.005099
	748.654866	1.006164
	748.843610	1.006348
	749.032339	1.007992
	749.221054	1.008645
	749.409755	1.008522
	749.598441	1.008746
	749.787113	1.009176
	749.975770	1.009743
	750.164413	1.009290
	750.353042	1.009303
[truncated: 1,648 more rows]
