# Supplementary material for: Metasurface analogues of molecular diastereomers from hierarchical multiscale chiral interactions with biomolecules
Source: Nat Commun. 2026 Apr 22;17:5541. doi: 10.1038/s41467-026-72200-6 (PMC13287669; doi:10.1038/s41467-026-72200-6)
Supplement: Supplementary file 3 — Supplementary Data 1 (Raw data) [file 41467_2026_72200_MOESM3_ESM.zip › Raw_Data/Reflectivity/Antistrept_strept_sequence/Strept_Incubating/Ref_ARRAY3_RA_90_2.txt]

	345.453658	1.001680
	345.669646	1.001479
	345.885622	1.001247
	346.101585	1.000979
	346.317535	1.000668
	346.533471	1.000309
	346.749395	0.999893
	346.965306	0.999410
	347.181204	0.998851
	347.397089	0.998202
	347.612961	0.997451
	347.828820	0.996585
	348.044666	0.995590
	348.260499	0.994455
	348.476319	0.993176
	348.692126	0.991753
	348.907920	0.990204
	349.123701	0.988563
	349.339469	0.986888
	349.555224	0.985260
	349.770966	0.983781
	349.986695	0.982555
	350.202412	0.981677
	350.418115	0.981205
	350.633805	0.981156
	350.849482	0.981501
	351.065147	0.982175
	351.280798	0.983095
	351.496436	0.984179
	351.712062	0.985351
	351.927674	0.986553
	352.143273	0.984826
	352.358860	0.991353
	352.574433	0.992852
	352.789993	0.992736
	353.005541	0.993739
	353.221075	0.994369
	353.436597	0.993218
	353.652105	0.994936
	353.867600	0.995000
	354.083083	0.997168
	354.298552	0.998014
	354.514009	0.997700
	354.729452	0.997861
	354.944883	0.998224
	355.160300	0.998624
	355.375705	0.999012
	355.591096	0.999996
	355.806474	1.000232
	356.021840	1.002797
	356.237192	1.002209
	356.452532	1.003729
	356.667858	1.004757
	356.883172	1.004618
	357.098472	1.003804
	357.313760	1.002811
	357.529034	1.006714
	357.744295	1.006876
	357.959544	1.007437
	358.174779	1.009211
	358.390002	1.007604
	358.605211	1.006269
	358.820407	1.006978
	359.035591	1.006257
	359.250761	1.006374
	359.465919	1.005792
	359.681063	1.005684
	359.896194	1.006061
	360.111313	1.007530
	360.326418	1.005715
	360.541510	1.006529
	360.756589	1.007545
	360.971656	1.008386
	361.186709	1.010648
	361.401749	1.011163
	361.616776	1.008186
	361.831790	1.007366
	362.046792	1.004693
	362.261780	1.003942
	362.476755	1.004742
	362.691717	1.004730
	362.906666	1.001802
	363.121602	1.002351
	363.336525	0.998484
	363.551435	0.996888
	363.766332	0.993941
	363.981216	0.996471
	364.196087	0.995391
	364.410945	0.994222
	364.625790	0.993970
	364.840621	0.995235
	365.055440	0.994022
	365.270246	0.993400
	365.485039	0.992530
	365.699818	0.995237
	365.914585	0.996118
	366.129339	0.995308
	366.344079	0.995416
	366.558807	0.998254
	366.773521	0.996957
	366.988223	0.997692
	367.202911	0.999522
	367.417587	0.997242
	367.632249	0.999179
	367.846898	0.999624
	368.061535	1.002202
	368.276158	1.002405
	368.490768	1.003436
	368.705365	1.002321
	368.919949	1.003271
	369.134521	1.002041
	369.349079	1.003989
	369.563624	1.002695
	369.778155	1.000862
	369.992674	1.001610
	370.207180	1.002830
	370.421673	1.004980
	370.636153	1.004806
	370.850619	1.004887
	371.065073	1.005079
	371.279514	1.005478
	371.493941	1.007377
	371.708356	1.008521
	371.922757	1.007463
	372.137145	1.008386
	372.351521	1.008624
	372.565883	1.010570
	372.780232	1.010072
	372.994568	1.008253
	373.208891	1.008532
	373.423201	1.009243
	373.637498	1.011249
	373.851782	1.009989
	374.066053	1.007239
	374.280311	1.003420
	374.494556	1.000330
	374.708787	0.999615
	374.923006	0.997850
	375.137211	0.999549
	375.351404	0.999157
	375.565583	0.996286
	375.779750	0.993728
	375.993903	0.993323
	376.208043	0.992161
	376.422170	0.993985
	376.636284	0.993544
	376.850385	0.994010
	377.064473	0.993512
	377.278548	0.993952
	377.492610	0.995834
	377.706658	0.995177
	377.920694	0.994881
	378.134717	0.995555
	378.348726	0.996223
	378.562722	0.999167
	378.776706	0.996782
	378.990676	0.996665
	379.204633	0.994938
	379.418577	0.995021
	379.632508	0.994826
	379.846426	0.995208
	380.060331	0.997069
	380.274223	0.994246
	380.488101	0.996292
	380.701967	0.995595
	380.915819	0.996178
	381.129659	0.996293
	381.343485	0.996698
	381.557298	0.995764
	381.771098	0.997436
	381.984886	0.997812
	382.198659	0.995375
	382.412420	0.996649
	382.626168	0.996900
	382.839903	0.997033
	383.053624	0.996903
	383.267333	0.997192
	383.481028	0.996394
	383.694711	0.995895
	383.908380	0.996214
	384.122036	0.996189
	384.335679	0.995698
	384.549309	0.992897
	384.762926	0.993235
	384.976530	0.994037
	385.190120	0.993256
	385.403698	0.993998
	385.617262	0.993101
	385.830814	0.992256
	386.044352	0.992676
	386.257877	0.991919
	386.471389	0.991140
	386.684888	0.987781
	386.898374	0.987972
	387.111847	0.988063
	387.325306	0.988542
	387.538753	0.988824
	387.752186	0.988566
	387.965606	0.989011
	388.179014	0.989346
	388.392408	0.990817
	388.605789	0.992168
	388.819156	0.994168
	389.032511	0.996247
	389.245853	0.996871
	389.459181	0.996988
	389.672497	0.997914
	389.885799	0.999608
	390.099088	1.000745
	390.312364	1.001712
	390.525627	1.000674
	390.738877	1.001337
	390.952114	1.001223
	391.165337	1.001121
	391.378548	1.003709
	391.591745	1.003480
	391.804929	1.005550
	392.018100	1.004892
	392.231258	1.007304
	392.444403	1.007370
	392.657535	1.007616
	392.870653	1.006967
	393.083759	1.003466
	393.296851	1.004259
	393.509930	1.003067
	393.722996	1.001925
	393.936049	1.002992
	394.149089	1.001648
	394.362116	1.000580
	394.575129	1.001176
	394.788130	0.999019
	395.001117	0.997835
	395.214091	0.999110
	395.427052	0.996447
	395.640000	0.997571
	395.852935	0.996655
	396.065857	0.995939
	396.278765	0.995398
	396.491660	0.996794
	396.704543	0.995522
	396.917412	0.997200
	397.130268	0.998225
	397.343110	0.998576
	397.555940	0.998010
	397.768757	0.998890
	397.981560	0.999158
	398.194350	0.999810
	398.407127	1.000303
	398.619891	1.002337
	398.832642	1.001877
	399.045380	1.001968
	399.258104	1.002118
	399.470815	1.000178
	399.683514	1.001881
	399.896199	1.001751
	400.108870	1.000863
	400.321529	1.001740
	400.534175	1.002858
	400.746807	1.002177
	400.959427	1.002661
	401.172033	1.002172
	401.384626	1.000594
	401.597205	0.998799
	401.809772	0.998706
	402.022326	0.997721
	402.234866	0.996680
	402.447393	0.999363
	402.659907	1.000855
	402.872408	1.000351
	403.084896	0.999234
	403.297370	0.999037
	403.509832	0.999786
	403.722280	0.999558
	403.934715	0.999323
	404.147137	1.002097
	404.359546	0.999591
	404.571941	0.999892
	404.784323	0.998480
	404.996693	0.996428
	405.209049	0.996095
	405.421392	0.996887
	405.633721	0.996060
	405.846038	0.996668
	406.058341	0.997405
	406.270632	0.994940
	406.482909	0.995853
	406.695172	0.998929
	406.907423	0.997360
	407.119661	0.996459
	407.331885	0.996844
	407.544096	0.996724
	407.756294	0.998517
	407.968479	1.000672
	408.180651	1.001108
	408.392809	1.005237
	408.604954	1.004737
	408.817086	1.008330
	409.029205	1.007800
	409.241311	1.010252
	409.453404	1.010022
	409.665483	1.011887
	409.877549	1.012302
	410.089602	1.011955
	410.301642	1.011270
	410.513669	1.013978
	410.725682	1.012537
	410.937682	1.013006
	411.149669	1.014707
	411.361643	1.013093
	411.573604	1.012213
	411.785551	1.012417
	411.997486	1.011296
	412.209407	1.011416
	412.421315	1.011254
	412.633210	1.009822
	412.845091	1.009009
	413.056959	1.009675
	413.268815	1.006344
	413.480657	1.004569
	413.692485	1.005162
	413.904301	1.005778
	414.116103	1.004163
	414.327892	1.002674
	414.539668	1.002163
	414.751431	1.002081
	414.963181	1.002282
	415.174917	1.003495
	415.386640	1.001727
	415.598350	0.999587
	415.810047	0.998743
	416.021730	0.998572
	416.233401	0.999148
	416.445058	0.996950
	416.656702	0.996311
	416.868332	0.995668
	417.079950	0.994313
	417.291554	0.995660
	417.503145	0.994093
	417.714723	0.993759
	417.926288	0.995685
	418.137839	0.994991
	418.349377	0.992898
	418.560903	0.992222
	418.772414	0.989553
	418.983913	0.988855
	419.195398	0.989852
	419.406870	0.989689
	419.618329	0.989026
	419.829775	0.989398
	420.041208	0.992230
	420.252627	0.993337
	420.464033	0.994283
	420.675426	0.994632
	420.886805	0.995157
	421.098172	0.994907
	421.309525	0.993232
	421.520865	0.991750
	421.732192	0.990240
	421.943505	0.992032
	422.154805	0.991313
	422.366092	0.992779
	422.577366	0.992231
	422.788627	0.991678
	422.999874	0.991445
	423.211108	0.991082
	423.422329	0.991544
	423.633537	0.994363
	423.844731	0.995263
	424.055913	0.995540
	424.267081	0.996278
	424.478235	0.996386
	424.689377	0.998064
	424.900505	0.997789
	425.111620	0.997409
	425.322722	0.999456
	425.533811	0.999992
	425.744886	0.999726
	425.955948	0.998449
	426.166997	0.998557
	426.378032	0.998709
	426.589055	0.998489
	426.800064	0.997287
	427.011060	0.996683
	427.222042	0.999215
	427.433012	1.002038
	427.643968	1.003917
	427.854911	1.005823
	428.065840	1.006965
	428.276757	1.008360
	428.487660	1.009297
	428.698550	1.011750
	428.909427	1.012134
	429.120290	1.010786
	429.331140	1.012717
	429.541977	1.013719
	429.752801	1.016571
	429.963611	1.015153
	430.174408	1.015175
	430.385192	1.014293
	430.595963	1.014511
	430.806720	1.012760
	431.017464	1.012546
	431.228195	1.012374
	431.438913	1.012322
	431.649617	1.014123
	431.860308	1.012658
	432.070986	1.011999
	432.281650	1.012735
	432.492302	1.012138
	432.702940	1.012730
	432.913565	1.011964
	433.124176	1.012962
	433.334774	1.012164
	433.545359	1.011698
	433.755931	1.008738
	433.966489	1.007863
	434.177035	1.005714
	434.387567	1.006907
	434.598085	1.004295
	434.808591	1.003718
	435.019083	1.003204
	435.229562	1.000780
	435.440027	0.999216
	435.650479	0.998170
	435.860918	0.998390
	436.071344	0.997797
	436.281757	0.997544
	436.492156	0.996632
	436.702542	0.994413
	436.912914	0.994500
	437.123274	0.995350
	437.333620	0.993576
	437.543953	0.993492
	437.754272	0.993446
	437.964578	0.993356
	438.174871	0.991277
	438.385151	0.989268
	438.595417	0.988101
	438.805670	0.987963
	439.015910	0.988996
	439.226137	0.988488
	439.436350	0.988332
	439.646550	0.989240
	439.856737	0.990616
	440.066910	0.991372
	440.277070	0.990777
	440.487217	0.990537
	440.697351	0.989148
	440.907471	0.987187
	441.117578	0.986531
	441.327671	0.984931
	441.537752	0.982743
	441.747819	0.982386
	441.957873	0.982255
	442.167913	0.980953
	442.377940	0.980947
	442.587954	0.978040
	442.797955	0.980443
	443.007942	0.978939
	443.217916	0.980166
	443.427877	0.978252
	443.637824	0.978081
	443.847758	0.977690
	444.057679	0.977876
	444.267586	0.977793
	444.477481	0.976123
	444.687361	0.978289
	444.897229	0.980835
	445.107083	0.981046
	445.316924	0.982538
	445.526752	0.982240
	445.736566	0.982117
	445.946367	0.983039
	446.156155	0.983320
	446.365929	0.983053
	446.575690	0.983640
	446.785438	0.984129
	446.995173	0.985020
	447.204894	0.983625
	447.414602	0.984828
	447.624296	0.983433
	447.833977	0.982702
	448.043645	0.983142
	448.253300	0.985419
	448.462941	0.985488
	448.672569	0.986592
	448.882184	0.988043
	449.091785	0.988754
	449.301373	0.989864
	449.510948	0.994034
	449.720509	0.994069
	449.930057	0.993077
	450.139592	0.993987
	450.349113	0.993113
	450.558621	0.992443
	450.768116	0.991371
	450.977597	0.991685
	451.187066	0.993000
	451.396520	0.995326
	451.605962	0.995735
	451.815390	0.996843
	452.024805	0.998457
	452.234206	0.999759
	452.443594	0.998616
	452.652969	0.998900
	452.862330	0.996509
	453.071678	0.995610
	453.281013	0.995780
	453.490335	0.996517
	453.699643	0.996556
	453.908938	0.994580
	454.118219	0.996365
	454.327487	0.997219
	454.536742	0.995522
	454.745983	0.996941
	454.955211	0.997199
	455.164426	0.996945
	455.373627	0.997230
	455.582815	0.993897
	455.791990	0.994989
	456.001152	0.993897
	456.210300	0.994688
	456.419434	0.996910
	456.628556	0.997919
	456.837664	0.998001
	457.046758	0.997516
	457.255839	0.998618
	457.464907	0.998367
	457.673962	0.997621
	457.883003	0.998106
	458.092031	0.996780
	458.301046	0.996898
	458.510047	0.998360
	458.719035	0.995773
	458.928009	0.996221
	459.136970	0.995038
	459.345918	0.994955
	459.554852	0.993444
	459.763774	0.993001
	459.972681	0.992525
	460.181576	0.991916
	460.390457	0.994251
	460.599324	0.995777
	460.808178	0.995697
	461.017019	0.994020
	461.225847	0.995077
	461.434661	0.993526
	461.643462	0.992630
	461.852249	0.991887
	462.061023	0.990887
	462.269784	0.988801
	462.478531	0.990756
	462.687265	0.991215
	462.895986	0.993280
	463.104693	0.993932
	463.313387	0.993690
	463.522068	0.994282
	463.730735	0.995591
	463.939389	0.997040
	464.148029	0.995327
	464.356656	0.994998
	464.565270	0.993863
	464.773870	0.992738
	464.982457	0.991849
	465.191030	0.992070
	465.399591	0.992907
	465.608137	0.994453
	465.816671	0.996259
	466.025191	0.997124
	466.233697	0.997817
	466.442191	0.998930
	466.650671	1.000985
	466.859137	1.001136
	467.067590	1.000627
	467.276030	1.000381
	467.484456	0.999428
	467.692869	0.999403
	467.901269	0.998306
	468.109655	0.999378
	468.318028	1.001189
	468.526387	1.001589
	468.734733	1.000914
	468.943066	1.002344
	469.151385	1.002254
	469.359691	1.002284
	469.567984	1.002542
	469.776263	1.003392
	469.984528	1.003328
	470.192781	1.003347
	470.401020	1.003958
	470.609245	1.005551
	470.817457	1.004882
	471.025656	1.005358
	471.233841	1.003111
	471.442013	1.004750
	471.650172	1.001450
	471.858317	1.002255
	472.066448	1.001084
	472.274567	1.001784
	472.482672	1.001114
	472.690763	1.001600
	472.898841	1.001611
	473.106906	0.999332
	473.314957	0.997595
	473.522995	0.997673
	473.731020	0.997678
	473.939031	0.996945
	474.147029	0.998355
	474.355013	0.999413
	474.562984	1.002046
	474.770941	1.002477
	474.978885	1.003310
	475.186816	1.001384
	475.394733	1.000646
	475.602637	0.998304
	475.810527	0.995904
	476.018404	0.995972
	476.226268	0.996744
	476.434118	0.995596
	476.641955	0.993602
	476.849778	0.995753
	477.057588	0.997070
	477.265385	0.997668
	477.473168	0.997668
	477.680937	0.998538
	477.888694	0.998666
	478.096436	0.998660
	478.304166	0.999156
	478.511882	0.998233
	478.719584	0.997188
	478.927274	0.996583
	479.134949	0.995709
	479.342612	0.995728
	479.550260	0.994515
	479.757896	0.994010
	479.965518	0.994931
	480.173126	0.994645
	480.380722	0.994300
	480.588303	0.995309
	480.795872	0.994614
	481.003426	0.994417
	481.210968	0.992998
	481.418496	0.995553
	481.626010	0.995564
	481.833511	0.994701
	482.040999	0.993359
	482.248473	0.994557
	482.455934	0.994393
	482.663382	0.994455
	482.870816	0.994776
	483.078236	0.995431
	483.285643	0.991722
	483.493037	0.992212
	483.700417	0.992519
	483.907784	0.993069
	484.115137	0.991854
	484.322477	0.993950
	484.529803	0.994563
	484.737116	0.995452
	484.944416	0.995333
	485.151702	0.995660
	485.358975	0.994124
	485.566234	0.993663
	485.773479	0.994758
	485.980712	0.994879
	486.187931	0.995763
	486.395136	0.996139
	486.602328	0.995721
	486.809506	0.994344
	487.016671	0.993996
	487.223823	0.994349
	487.430961	0.994347
	487.638086	0.994309
	487.845197	0.994183
	488.052295	0.994002
	488.259379	0.994149
	488.466450	0.995983
	488.673507	0.996388
	488.880551	0.995749
	489.087582	0.995295
	489.294599	0.996780
	489.501602	0.994447
	489.708592	0.992114
	489.915569	0.991223
	490.122532	0.991508
	490.329482	0.991240
	490.536418	0.992492
	490.743341	0.991536
	490.950250	0.991144
	491.157146	0.990484
	491.364029	0.989961
	491.570897	0.989131
	491.777753	0.988672
	491.984595	0.987835
	492.191423	0.988389
	492.398238	0.988706
	492.605040	0.988153
	492.811828	0.987460
	493.018603	0.988576
	493.225364	0.986528
	493.432111	0.987302
	493.638846	0.987333
	493.845566	0.988136
	494.052274	0.985868
	494.258967	0.986558
	494.465648	0.986795
	494.672314	0.988145
	494.878968	0.988178
	495.085608	0.987611
	495.292234	0.988718
	495.498847	0.989526
	495.705446	0.987901
	495.912032	0.988737
	496.118605	0.990142
	496.325164	0.989848
	496.531709	0.990498
	496.738241	0.991943
	496.944759	0.992761
	497.151264	0.993443
	497.357756	0.992318
	497.564234	0.991039
	497.770698	0.990573
	497.977149	0.989600
	498.183587	0.990882
	498.390011	0.991432
	498.596422	0.991814
	498.802819	0.991425
	499.009202	0.990151
	499.215572	0.991998
	499.421929	0.992651
	499.628272	0.993260
	499.834602	0.990582
	500.040918	0.989702
	500.247220	0.988296
	500.453509	0.988475
	500.659785	0.989166
	500.866047	0.989866
	501.072296	0.987899
	501.278531	0.988037
	501.484752	0.988476
	501.690960	0.988073
	501.897155	0.986911
	502.103336	0.987064
	502.309504	0.986677
	502.515658	0.986515
	502.721798	0.984296
	502.927925	0.984564
	503.134039	0.983116
	503.340139	0.982172
	503.546225	0.980542
	503.752298	0.980699
	503.958358	0.980288
	504.164404	0.980606
	504.370436	0.981637
	504.576455	0.980756
	504.782461	0.980509
	504.988453	0.978802
	505.194431	0.976833
	505.400396	0.976325
	505.606347	0.975598
	505.812285	0.978006
	506.018209	0.978164
	506.224120	0.978176
	506.430017	0.978833
	506.635901	0.980227
	506.841771	0.980208
	507.047628	0.981127
	507.253471	0.980247
	507.459301	0.980260
	507.665117	0.982804
	507.870920	0.982976
	508.076709	0.983073
	508.282484	0.984382
	508.488247	0.985462
	508.693995	0.985991
	508.899730	0.988001
	509.105451	0.988039
	509.311159	0.986411
	509.516854	0.986924
	509.722535	0.984973
	509.928202	0.986301
	510.133856	0.987053
	510.339496	0.987878
	510.545123	0.989190
	510.750736	0.989338
	510.956336	0.989355
	511.161922	0.990594
	511.367494	0.991096
	511.573053	0.993311
	511.778599	0.992611
	511.984131	0.992771
	512.189649	0.992978
	512.395154	0.993758
	512.600645	0.995546
	512.806123	0.998208
	513.011587	0.998849
	513.217038	0.999315
	513.422475	0.999136
	513.627899	0.999482
	513.833309	0.998750
	514.038705	0.997213
	514.244088	0.998180
	514.449458	0.998276
	514.654814	0.997038
	514.860156	0.998314
	515.065485	0.998137
	515.270800	0.999162
	515.476102	0.998224
	515.681390	0.996860
	515.886664	0.997211
	516.091925	0.997033
	516.297173	0.997274
	516.502407	0.996707
	516.707627	0.994779
	516.912834	0.992827
	517.118027	0.992919
	517.323207	0.990731
	517.528373	0.990029
	517.733525	0.990746
	517.938664	0.990976
	518.143790	0.989896
	518.348901	0.989213
	518.554000	0.987699
	518.759084	0.988159
	518.964156	0.986805
	519.169213	0.987531
	519.374257	0.987043
	519.579288	0.987392
	519.784305	0.987373
	519.989308	0.986556
	520.194298	0.986085
	520.399274	0.985974
	520.604236	0.985690
	520.809185	0.984880
	521.014121	0.985322
	521.219043	0.984134
	521.423951	0.983565
	521.628846	0.983802
	521.833727	0.984893
	522.038595	0.984216
	522.243449	0.986308
	522.448289	0.985798
	522.653116	0.987005
	522.857929	0.986081
	523.062729	0.986757
	523.267515	0.986208
	523.472287	0.987000
	523.677046	0.986480
	523.881792	0.985578
	524.086524	0.984136
	524.291242	0.984491
	524.495946	0.983361
	524.700637	0.983913
	524.905315	0.984321
	525.109979	0.985333
	525.314629	0.984136
	525.519266	0.984388
	525.723889	0.983831
	525.928498	0.983968
	526.133094	0.985775
	526.337677	0.986828
	526.542245	0.988201
	526.746800	0.988464
	526.951342	0.987809
	527.155870	0.988454
	527.360384	0.987397
	527.564885	0.987905
	527.769372	0.987838
	527.973846	0.986857
	528.178306	0.987268
	528.382752	0.986310
	528.587185	0.986633
	528.791604	0.985409
	528.996010	0.983626
	529.200402	0.983850
	529.404780	0.983380
	529.609145	0.983145
	529.813496	0.982971
	530.017833	0.983740
	530.222157	0.983939
	530.426468	0.984787
	530.630764	0.987127
	530.835048	0.986796
	531.039317	0.987730
	531.243573	0.988102
	531.447815	0.989903
	531.652044	0.989005
	531.856259	0.988906
	532.060461	0.988342
	532.264648	0.990128
	532.468823	0.990853
	532.672983	0.989581
	532.877130	0.991563
	533.081264	0.991606
	533.285383	0.992858
	533.489490	0.991970
	533.693582	0.992296
	533.897661	0.990524
	534.101726	0.991419
	534.305778	0.991515
	534.509816	0.991242
	534.713841	0.989911
	534.917851	0.989161
	535.121849	0.988292
	535.325832	0.988862
	535.529802	0.988591
	535.733759	0.988379
	535.937701	0.988506
	536.141630	0.988106
	536.345546	0.988260
	536.549448	0.988579
	536.753336	0.989252
	536.957210	0.990661
	537.161071	0.990625
	537.364919	0.991957
	537.568752	0.992259
	537.772572	0.993076
	537.976379	0.993059
	538.180172	0.993914
	538.383951	0.993725
	538.587716	0.992463
	538.791468	0.991349
	538.995206	0.990454
	539.198931	0.990340
	539.402642	0.989354
	539.606339	0.988455
	539.810023	0.989089
	540.013693	0.988477
	540.217349	0.987739
	540.420992	0.986960
	540.624621	0.985620
	540.828237	0.984910
	541.031839	0.984325
	541.235427	0.984188
	541.439001	0.985500
	541.642562	0.984875
	541.846109	0.986453
	542.049643	0.986870
	542.253163	0.988238
	542.456669	0.988669
	542.660162	0.988428
	542.863641	0.988823
	543.067106	0.988129
	543.270558	0.988361
	543.473996	0.988275
	543.677420	0.988643
	543.880831	0.988779
	544.084228	0.990180
	544.287612	0.991534
	544.490981	0.991549
	544.694338	0.990281
	544.897680	0.991042
	545.101009	0.991952
	545.304324	0.991071
	545.507625	0.989936
	545.710913	0.988996
	545.914187	0.990237
	546.117448	0.989982
	546.320695	0.990849
	546.523928	0.989578
	546.727147	0.989414
	546.930353	0.990483
	547.133546	0.991252
	547.336724	0.991289
	547.539889	0.991135
	547.743040	0.992095
	547.946178	0.991985
	548.149301	0.994227
	548.352412	0.994108
	548.555508	0.995595
	548.758591	0.995580
	548.961660	0.996313
	549.164716	0.996052
	549.367757	0.995651
	549.570785	0.995587
	549.773800	0.995446
	549.976801	0.995376
	550.179788	0.996212
	550.382761	0.996507
	550.585721	0.995533
	550.788667	0.994394
	550.991599	0.994504
	551.194518	0.994896
	551.397423	0.995931
	551.600315	0.995245
	551.803192	0.996790
	552.006056	0.998290
	552.208906	0.997191
	552.411743	0.996749
	552.614566	0.996337
	552.817375	0.995323
	553.020171	0.997269
	553.222953	0.997045
	553.425721	0.996793
	553.628475	0.996536
	553.831216	0.996630
	554.033943	0.997990
	554.236657	0.998051
	554.439356	0.998402
	554.642042	0.999017
	554.844715	0.999009
	555.047373	1.001066
	555.250018	1.001584
	555.452650	1.001859
	555.655267	1.003462
	555.857871	1.004431
	556.060461	1.004519
	556.263038	1.004904
	556.465600	1.004633
	556.668150	1.003889
	556.870685	1.003393
	557.073207	1.003242
	557.275715	1.002682
	557.478209	1.002745
	557.680689	1.001010
	557.883156	1.001114
	558.085609	1.000146
	558.288049	0.998922
	558.490475	0.999333
	558.692887	1.000674
	558.895285	1.001342
	559.097670	1.001814
	559.300040	1.001647
	559.502398	1.001456
	559.704741	1.002305
	559.907071	1.002850
	560.109387	1.003770
	560.311689	1.006461
	560.513978	1.005940
	560.716253	1.005210
	560.918514	1.004468
	561.120762	1.006727
	561.322995	1.007756
	561.525215	1.007530
	561.727422	1.009214
	561.929614	1.010049
	562.131793	1.011506
	562.333958	1.011880
	562.536110	1.010105
	562.738248	1.010290
	562.940372	1.011426
	563.142482	1.012552
	563.344578	1.012018
	563.546661	1.013146
	563.748730	1.013832
	563.950786	1.014096
	564.152827	1.014122
	564.354855	1.013756
	564.556870	1.014743
	564.758870	1.014543
	564.960857	1.015696
	565.162830	1.017587
	565.364789	1.018017
	565.566735	1.018933
	565.768666	1.020324
	565.970584	1.022580
	566.172489	1.023972
	566.374379	1.025935
	566.576256	1.026821
	566.778119	1.027090
	566.979969	1.028357
	567.181805	1.029264
	567.383626	1.030270
	567.585435	1.031389
	567.787229	1.031873
	567.989010	1.031241
	568.190777	1.031241
	568.392530	1.031815
	568.594269	1.031464
	568.795995	1.030470
	568.997707	1.030479
	569.199405	1.030997
	569.401090	1.030965
	569.602761	1.029847
	569.804418	1.029744
	570.006061	1.029555
	570.207690	1.030359
	570.409306	1.031480
	570.610908	1.032520
	570.812497	1.032829
	571.014071	1.031659
	571.215632	1.031027
	571.417179	1.031346
	571.618712	1.031119
	571.820232	1.031849
	572.021737	1.032572
	572.223229	1.033332
	572.424707	1.032510
	572.626172	1.031826
	572.827623	1.030994
	573.029060	1.033093
	573.230483	1.033867
	573.431892	1.033881
	573.633288	1.032554
	573.834670	1.033338
	574.036038	1.033557
	574.237392	1.034327
	574.438733	1.034154
	574.640060	1.035406
	574.841373	1.037879
	575.042672	1.038188
	575.243958	1.037843
	575.445230	1.039214
	575.646488	1.040268
	575.847732	1.041116
	576.048962	1.040588
	576.250179	1.040787
	576.451382	1.040905
	576.652571	1.041057
	576.853747	1.042100
	577.054908	1.043425
	577.256056	1.044084
	577.457190	1.044107
	577.658310	1.043750
	577.859417	1.045869
	578.060510	1.045543
	578.261589	1.045278
	578.462654	1.045075
	578.663705	1.045006
	578.864743	1.045032
	579.065767	1.046403
	579.266777	1.046569
	579.467773	1.048467
	579.668755	1.046727
	579.869724	1.044914
	580.070679	1.044945
	580.271620	1.045105
	580.472548	1.046971
	580.673461	1.046015
	580.874361	1.046278
	581.075247	1.046294
	581.276119	1.046677
	581.476978	1.046705
	581.677822	1.045535
	581.878653	1.046768
	582.079470	1.045819
	582.280273	1.046412
	582.481063	1.045196
	582.681838	1.045718
	582.882600	1.043952
	583.083348	1.043925
	583.284083	1.043734
	583.484803	1.045384
	583.685510	1.044900
	583.886203	1.045567
	584.086882	1.044319
	584.287547	1.043009
	584.488199	1.043187
	584.688836	1.043544
	584.889460	1.042701
	585.090070	1.043674
	585.290666	1.042962
	585.491249	1.042465
	585.691818	1.042527
	585.892372	1.044222
	586.092914	1.045459
	586.293441	1.045471
	586.493954	1.045986
	586.694454	1.045654
	586.894940	1.045471
	587.095412	1.045067
	587.295870	1.045590
	587.496314	1.045675
	587.696745	1.044681
	587.897162	1.045037
	588.097565	1.042713
	588.297954	1.042074
	588.498329	1.041971
	588.698691	1.042508
	588.899038	1.042632
	589.099372	1.042027
	589.299692	1.040987
	589.499998	1.040262
	589.700291	1.040390
	589.900569	1.040832
	590.100834	1.039425
	590.301085	1.041104
	590.501322	1.040320
	590.701546	1.040013
	590.901755	1.040403
	591.101951	1.040658
	591.302132	1.041657
	591.502300	1.041094
	591.702455	1.040163
	591.902595	1.040975
	592.102722	1.042242
	592.302834	1.043006
	592.502933	1.043185
	592.703018	1.041799
	592.903089	1.044036
	593.103147	1.044317
	593.303190	1.044096
	593.503220	1.043316
	593.703236	1.042937
	593.903238	1.044225
	594.103226	1.044491
	594.303200	1.044422
	594.503161	1.045063
	594.703108	1.044872
	594.903040	1.045150
	595.102960	1.046917
	595.302865	1.047055
	595.502756	1.047572
	595.702634	1.046657
	595.902497	1.047098
	596.102347	1.045499
	596.302183	1.046441
	596.502005	1.047944
	596.701813	1.047451
	596.901608	1.048095
	597.101388	1.047929
	597.301155	1.048982
	597.500908	1.049681
	597.700647	1.050726
	597.900372	1.050698
	598.100083	1.051591
	598.299781	1.051640
	598.499465	1.052735
	598.699134	1.053918
	598.898790	1.054790
	599.098432	1.054063
	599.298061	1.053244
	599.497675	1.051690
	599.697275	1.051753
	599.896862	1.051363
	600.096435	1.050554
	600.295994	1.052005
	600.495539	1.052583
	600.695070	1.053181
	600.894588	1.053309
	601.094091	1.053060
	601.293581	1.053245
	601.493056	1.053633
	601.692518	1.053888
	601.891966	1.053880
	602.091401	1.053599
	602.290821	1.053123
	602.490227	1.051491
	602.689620	1.052543
	602.888999	1.053210
	603.088363	1.052863
	603.287714	1.053450
	603.487052	1.054463
	603.686375	1.056921
	603.885684	1.056334
	604.084980	1.056412
	604.284261	1.057719
	604.483529	1.057932
	604.682783	1.058618
	604.882023	1.059378
	605.081249	1.058980
	605.280461	1.058980
	605.479660	1.060893
	605.678844	1.063140
	605.878015	1.062682
	606.077172	1.063994
	606.276314	1.062621
	606.475443	1.064449
	606.674558	1.064661
	606.873660	1.065860
	607.072747	1.066431
	607.271820	1.066452
	607.470880	1.067580
	607.669926	1.067308
	607.868957	1.068704
	608.067975	1.069181
	608.266979	1.070003
	608.465969	1.070397
	608.664946	1.070310
	608.863908	1.071592
	609.062857	1.071522
	609.261791	1.072992
	609.460712	1.072436
	609.659619	1.073146
	609.858511	1.074072
	610.057390	1.074596
	610.256256	1.074795
	610.455107	1.075135
	610.653944	1.073917
	610.852767	1.072489
	611.051577	1.071546
	611.250373	1.072063
	611.449154	1.073222
	611.647922	1.074339
	611.846676	1.074444
	612.045416	1.074209
	612.244142	1.074311
	612.442854	1.074508
	612.641553	1.074965
	612.840237	1.074824
	613.038908	1.074219
	613.237564	1.072696
	613.436207	1.072355
	613.634836	1.072443
	613.833451	1.071578
	614.032052	1.071950
	614.230639	1.071846
	614.429212	1.072837
	614.627771	1.073948
	614.826316	1.074534
	615.024848	1.076245
	615.223365	1.078015
	615.421869	1.079259
	615.620358	1.080252
	615.818834	1.078073
	616.017296	1.079534
	616.215744	1.081277
	616.414178	1.080283
	616.612598	1.081117
	616.811004	1.082599
	617.009396	1.083373
	617.207775	1.083037
	617.406139	1.083576
	617.604490	1.084476
	617.802826	1.084072
	618.001149	1.085085
	618.199458	1.084461
	618.397752	1.085825
	618.596033	1.085366
	618.794300	1.084991
	618.992553	1.083551
	619.190792	1.082720
	619.389018	1.082829
	619.587229	1.080980
	619.785426	1.082033
	619.983609	1.081379
	620.181779	1.080560
	620.379934	1.082070
	620.578076	1.082429
	620.776204	1.082820
	620.974317	1.082470
	621.172417	1.082800
	621.370503	1.082218
	621.568575	1.080906
	621.766633	1.080178
	621.964677	1.079850
	622.162707	1.079825
	622.360723	1.079036
	622.558725	1.078273
	622.756714	1.078141
	622.954688	1.076721
	623.152648	1.076360
	623.350595	1.074837
	623.548527	1.073507
	623.746446	1.072071
	623.944350	1.070934
	624.142241	1.070356
	624.340118	1.069540
	624.537981	1.068381
	624.735829	1.067358
	624.933664	1.066691
	625.131485	1.065004
	625.329292	1.066924
	625.527085	1.066867
	625.724864	1.067557
	625.922629	1.068850
	626.120381	1.068332
	626.318118	1.069723
	626.515841	1.069332
	626.713550	1.070383
	626.911246	1.071680
	627.108927	1.071229
	627.306595	1.071842
	627.504248	1.073174
	627.701888	1.073188
	627.899513	1.075529
	628.097125	1.075941
	628.294722	1.076019
	628.492306	1.077476
	628.689876	1.077609
	628.887432	1.077364
	629.084973	1.076995
	629.282501	1.078698
	629.480015	1.078675
	629.677515	1.078683
	629.875001	1.078206
	630.072473	1.078212
	630.269931	1.077926
	630.467375	1.076872
	630.664805	1.075041
	630.862221	1.074720
	631.059623	1.075539
	631.257011	1.075472
	631.454385	1.075888
	631.651746	1.077888
	631.849092	1.078118
	632.046424	1.078422
	632.243742	1.079555
	632.441047	1.078616
	632.638337	1.077044
	632.835613	1.077735
	633.032876	1.076743
	633.230124	1.075683
	633.427358	1.074823
	633.624579	1.074093
	633.821785	1.073846
	634.018978	1.072851
	634.216156	1.072419
	634.413321	1.071047
	634.610471	1.068503
	634.807608	1.068865
	635.004730	1.069371
	635.201839	1.070195
	635.398933	1.070272
	635.596014	1.070916
	635.793081	1.069845
	635.990133	1.068583
	636.187172	1.068827
	636.384196	1.069010
	636.581207	1.069564
	636.778204	1.069339
	636.975186	1.068513
	637.172155	1.069649
	637.369110	1.068688
	637.566050	1.069126
	637.762977	1.067890
	637.959890	1.068626
	638.156788	1.071260
	638.353673	1.071976
	638.550544	1.073418
	638.747400	1.074650
	638.944243	1.074030
	639.141072	1.076612
	639.337886	1.076966
	639.534687	1.077049
	639.731474	1.076622
	639.928246	1.077757
	640.125005	1.077988
	640.321750	1.078458
	640.518480	1.079245
	640.715197	1.079785
	640.911899	1.081316
	641.108588	1.081684
	641.305263	1.081230
	641.501923	1.081604
	641.698570	1.081450
	641.895202	1.082220
	642.091821	1.081376
	642.288426	1.081007
	642.485016	1.081361
	642.681593	1.082098
	642.878155	1.082351
	643.074704	1.083918
	643.271238	1.085811
	643.467759	1.085839
	643.664265	1.085676
	643.860757	1.085862
	644.057236	1.087563
	644.253700	1.087877
	644.450151	1.088112
	644.646587	1.088715
	644.843009	1.087062
	645.039418	1.087469
	645.235812	1.086162
	645.432192	1.085710
	645.628558	1.086898
	645.824911	1.087376
	646.021249	1.088523
	646.217573	1.088056
	646.413883	1.088605
	646.610179	1.089392
	646.806461	1.090724
	647.002729	1.090577
	647.198983	1.091524
	647.395223	1.092012
	647.591449	1.091451
	647.787661	1.092109
	647.983859	1.092456
	648.180043	1.093165
	648.376212	1.093567
	648.572368	1.093485
	648.768510	1.094189
	648.964638	1.095249
	649.160751	1.096237
	649.356851	1.096978
	649.552937	1.097977
	649.749008	1.100165
	649.945066	1.100812
	650.141109	1.099820
	650.337138	1.098964
	650.533154	1.099366
	650.729155	1.099519
	650.925142	1.100438
	651.121116	1.099302
	651.317075	1.099994
	651.513020	1.100533
	651.708951	1.101200
	651.904868	1.100409
	652.100771	1.099596
	652.296660	1.099933
	652.492535	1.100051
	652.688396	1.100676
	652.884242	1.099020
	653.080075	1.099335
	653.275894	1.100074
	653.471699	1.100882
	653.667489	1.101403
	653.863266	1.099990
	654.059028	1.100087
	654.254776	1.100945
	654.450511	1.100858
	654.646231	1.102410
	654.841937	1.102342
	655.037629	1.101590
	655.233308	1.100811
	655.428972	1.099435
	655.624622	1.098943
	655.820258	1.098536
	656.015879	1.095852
	656.211487	1.095806
	656.407081	1.094084
	656.602661	1.093736
	656.798226	1.093488
	656.993778	1.093243
	657.189315	1.094657
	657.384839	1.094933
	657.580348	1.094835
	657.775843	1.095170
	657.971324	1.094619
	658.166791	1.094451
	658.362244	1.096467
	658.557683	1.098446
	658.753108	1.098687
	658.948519	1.099387
	659.143916	1.098720
	659.339298	1.099826
	659.534667	1.100189
	659.730022	1.100381
	659.925362	1.102033
	660.120688	1.102396
	660.316001	1.102419
	660.511299	1.102239
	660.706583	1.102223
	660.901853	1.102733
	661.097109	1.102040
	661.292351	1.102489
	661.487578	1.101970
	661.682792	1.102880
	661.877992	1.102440
	662.073177	1.103147
	662.268349	1.102993
	662.463506	1.102659
	662.658649	1.101256
	662.853779	1.101482
	663.048894	1.102053
	663.243995	1.100288
	663.439081	1.099925
	663.634154	1.099194
	663.829213	1.099338
	664.024258	1.100604
	664.219288	1.100787
	664.414305	1.100902
	664.609307	1.099662
	664.804295	1.099918
	664.999269	1.099765
	665.194229	1.099360
	665.389175	1.099511
	665.584107	1.098799
	665.779025	1.098314
	665.973928	1.100086
	666.168818	1.099711
	666.363693	1.100257
	666.558555	1.100014
	666.753402	1.100842
	666.948235	1.101018
	667.143054	1.100820
	667.337859	1.101528
	667.532650	1.102880
	667.727427	1.102377
	667.922189	1.102844
	668.116938	1.102049
	668.311672	1.103423
	668.506392	1.103714
	668.701098	1.103002
	668.895790	1.102363
	669.090468	1.102099
	669.285132	1.101962
	669.479782	1.103125
	669.674417	1.103348
	669.869039	1.104576
	670.063646	1.107181
	670.258239	1.106598
	670.452819	1.107391
	670.647384	1.106052
	670.841934	1.105966
	671.036471	1.106330
	671.230994	1.106061
	671.425502	1.105217
	671.619997	1.105007
	671.814477	1.104110
	672.008943	1.104069
	672.203395	1.104339
	672.397833	1.103828
	672.592257	1.103731
	672.786667	1.102893
	672.981062	1.101681
	673.175444	1.101386
	673.369811	1.101334
	673.564164	1.099373
	673.758503	1.097432
	673.952828	1.096787
	674.147139	1.095653
	674.341435	1.095595
	674.535718	1.095569
	674.729986	1.094511
	674.924240	1.092773
	675.118480	1.091534
	675.312706	1.091696
	675.506918	1.091948
	675.701116	1.091392
	675.895299	1.091421
	676.089469	1.091137
	676.283624	1.089493
	676.477765	1.089080
	676.671892	1.089575
	676.866005	1.090013
	677.060103	1.089661
	677.254188	1.089095
	677.448258	1.089838
	677.642315	1.090339
	677.836357	1.090171
	678.030385	1.089641
	678.224398	1.089220
	678.418398	1.088530
	678.612384	1.087294
	678.806355	1.087630
	679.000312	1.086392
	679.194255	1.087020
	679.388184	1.084782
	679.582099	1.085421
	679.776000	1.085340
	679.969886	1.084831
	680.163758	1.083820
	680.357617	1.082259
	680.551461	1.082434
	680.745290	1.082723
	680.939106	1.081173
	681.132908	1.080848
	681.326695	1.081912
	681.520468	1.082661
	681.714227	1.081157
	681.907972	1.080066
	682.101703	1.080502
	682.295419	1.080941
	682.489122	1.081124
	682.682810	1.081740
	682.876484	1.081238
	683.070144	1.081787
	683.263790	1.082615
	683.457421	1.082462
	683.651039	1.083748
	683.844642	1.081836
	684.038231	1.081158
	684.231806	1.082348
	684.425367	1.082048
	684.618913	1.082230
	684.812446	1.083417
	685.005964	1.084356
	685.199468	1.084076
	685.392958	1.084069
	685.586433	1.084404
	685.779895	1.083727
	685.973342	1.083691
	686.166775	1.083459
	686.360194	1.083166
	686.553599	1.083238
	686.746990	1.083459
	686.940366	1.084374
	687.133729	1.084196
	687.327077	1.084025
	687.520411	1.082774
	687.713730	1.082584
	687.907036	1.082156
	688.100327	1.082782
	688.293604	1.083050
	688.486867	1.082543
	688.680116	1.080929
	688.873351	1.081275
	689.066571	1.080927
	689.259777	1.080079
	689.452970	1.080369
	689.646147	1.079445
	689.839311	1.079331
	690.032461	1.078884
	690.225596	1.078575
	690.418717	1.078161
	690.611824	1.076465
	690.804917	1.075111
	690.997995	1.073746
	691.191059	1.074135
	691.384110	1.073860
	691.577145	1.073010
	691.770167	1.071689
	691.963175	1.070532
	692.156168	1.070319
	692.349147	1.069713
	692.542112	1.069844
	692.735063	1.071202
	692.927999	1.070647
	693.120922	1.069078
	693.313830	1.068678
	693.506724	1.069905
	693.699603	1.069567
	693.892469	1.069451
	694.085320	1.067426
	694.278157	1.066284
	694.470980	1.066113
	694.663789	1.066924
	694.856583	1.065604
	695.049364	1.065027
	695.242130	1.064456
	695.434881	1.063115
	695.627619	1.063719
	695.820342	1.063883
	696.013052	1.063309
	696.205747	1.062087
	696.398427	1.060506
	696.591094	1.059173
	696.783746	1.055963
	696.976384	1.055787
	697.169008	1.056015
	697.361618	1.055539
	697.554213	1.055146
	697.746795	1.055297
	697.939362	1.055053
	698.131914	1.054133
	698.324453	1.053693
	698.516977	1.054342
	698.709487	1.053398
	698.901983	1.052794
	699.094465	1.053344
	699.286932	1.054015
	699.479386	1.053798
	699.671825	1.053913
	699.864249	1.053792
	700.056660	1.053017
	700.249056	1.052120
	700.441438	1.052849
	700.633806	1.052739
	700.826160	1.053149
	701.018499	1.052912
	701.210824	1.053677
	701.403135	1.053901
	701.595432	1.053629
	701.787714	1.053752
	701.979982	1.054034
	702.172236	1.053558
	702.364476	1.053597
	702.556702	1.054064
	702.748913	1.054617
	702.941110	1.053326
	703.133293	1.052170
	703.325461	1.051421
	703.517615	1.051222
	703.709755	1.051950
	703.901881	1.049998
	704.093993	1.049774
	704.286090	1.048640
	704.478173	1.047635
	704.670242	1.049050
	704.862296	1.048742
	705.054337	1.047667
	705.246363	1.046716
	705.438375	1.045366
	705.630372	1.044079
	705.822356	1.043972
	706.014325	1.043525
	706.206279	1.043673
	706.398220	1.041428
	706.590146	1.040098
	706.782058	1.038256
	706.973956	1.037341
	707.165840	1.036481
	707.357709	1.036241
	707.549564	1.035249
	707.741405	1.034024
	707.933231	1.033575
	708.125043	1.033057
	708.316841	1.033449
	708.508625	1.034621
	708.700395	1.035128
	708.892150	1.034581
	709.083891	1.034916
	709.275617	1.034891
	709.467330	1.033594
	709.659028	1.032905
	709.850712	1.033258
	710.042381	1.034430
	710.234037	1.034004
	710.425678	1.034843
	710.617305	1.034492
	710.808917	1.034835
	711.000515	1.034852
	711.192099	1.033754
	711.383669	1.033936
	711.575225	1.033803
	711.766766	1.034742
	711.958293	1.034563
	712.149805	1.035896
	712.341304	1.035574
	712.532788	1.035726
	712.724258	1.036260
	712.915713	1.035255
	713.107154	1.035479
	713.298581	1.035579
	713.489994	1.038774
	713.681392	1.039568
	713.872776	1.039171
	714.064146	1.039069
	714.255502	1.039265
	714.446843	1.039372
	714.638170	1.039678
	714.829483	1.039544
	715.020781	1.040090
	715.212065	1.040402
	715.403335	1.040073
	715.594591	1.042541
	715.785832	1.043505
	715.977059	1.044676
	716.168272	1.045134
	716.359470	1.043922
	716.550654	1.042767
	716.741824	1.043256
	716.932979	1.042600
	717.124121	1.043543
	717.315247	1.042916
	717.506360	1.042658
	717.697458	1.042475
	717.888542	1.042370
	718.079612	1.043367
	718.270668	1.044222
	718.461709	1.045945
	718.652736	1.046127
	718.843748	1.047375
	719.034746	1.047735
	719.225730	1.048788
	719.416700	1.048938
	719.607655	1.049924
	719.798596	1.052113
	719.989523	1.051865
	720.180435	1.052115
	720.371333	1.051926
	720.562217	1.051372
	720.753087	1.051904
	720.943942	1.051668
	721.134783	1.052727
	721.325609	1.054656
	721.516422	1.056095
	721.707219	1.054765
	721.898003	1.053880
	722.088772	1.053355
	722.279527	1.053605
	722.470268	1.052596
	722.660994	1.052401
	722.851707	1.053286
	723.042404	1.054413
	723.233088	1.054308
	723.423757	1.054873
	723.614412	1.056352
	723.805052	1.055406
	723.995678	1.057075
	724.186290	1.058053
	724.376887	1.060045
	724.567471	1.061938
	724.758039	1.063176
	724.948594	1.065084
	725.139134	1.061888
	725.329660	1.060439
	725.520172	1.061438
	725.710669	1.061432
	725.901152	1.061520
	726.091620	1.061297
	726.282075	1.061539
	726.472514	1.062907
	726.662940	1.063369
	726.853351	1.063415
	727.043748	1.063226
	727.234131	1.062107
	727.424499	1.061648
	727.614853	1.061133
	727.805193	1.060335
	727.995518	1.059915
	728.185829	1.060260
	728.376125	1.058838
	728.566408	1.057723
	728.756675	1.057331
	728.946929	1.057562
	729.137168	1.057054
	729.327393	1.058882
	729.517604	1.059101
	729.707800	1.058916
	729.897982	1.059076
	730.088149	1.057207
	730.278302	1.057819
	730.468441	1.057926
	730.658566	1.057904
	730.848676	1.057812
	731.038771	1.058777
	731.228853	1.056801
	731.418920	1.055940
	731.608973	1.056549
	731.799011	1.057017
	731.989035	1.056479
	732.179045	1.056723
	732.369040	1.056610
	732.559021	1.056650
	732.748988	1.057809
	732.938940	1.056131
	733.128878	1.054168
	733.318801	1.053926
	733.508711	1.053787
	733.698605	1.053230
	733.888486	1.052830
	734.078352	1.052389
	734.268204	1.053103
	734.458041	1.054776
	734.647864	1.052599
	734.837673	1.051662
	735.027467	1.052073
	735.217247	1.051448
	735.407013	1.052706
	735.596764	1.052446
	735.786501	1.051808
	735.976223	1.051291
	736.165932	1.050318
	736.355625	1.049731
	736.545305	1.048214
	736.734970	1.047255
	736.924620	1.046784
	737.114257	1.044498
	737.303879	1.044349
	737.493486	1.044734
	737.683079	1.043278
	737.872658	1.043987
	738.062222	1.042540
	738.251772	1.041732
	738.441308	1.040189
	738.630829	1.038676
	738.820336	1.038585
	739.009829	1.036909
	739.199307	1.035659
	739.388771	1.033612
	739.578220	1.033435
	739.767655	1.032346
	739.957076	1.031721
	740.146482	1.031601
	740.335874	1.030231
	740.525251	1.031471
	740.714615	1.031508
	740.903963	1.030669
	741.093298	1.029574
	741.282618	1.029421
	741.471923	1.027533
	741.661214	1.026775
	741.850491	1.026893
	742.039753	1.026342
	742.229001	1.026826
	742.418235	1.026514
	742.607454	1.024632
	742.796659	1.025389
	742.985849	1.024243
	743.175025	1.023343
	743.364187	1.022272
	743.553334	1.022670
	743.742467	1.022852
	743.931586	1.021899
	744.120690	1.021932
	744.309779	1.019695
	744.498855	1.019469
	744.687916	1.019312
	744.876962	1.018151
	745.065994	1.017052
	745.255012	1.017061
	745.444015	1.017226
	745.633004	1.017807
	745.821978	1.017440
	746.010938	1.016156
	746.199884	1.017491
	746.388815	1.018902
	746.577732	1.018407
	746.766634	1.018683
	746.955522	1.017887
	747.144396	1.017594
	747.333255	1.018993
	747.522100	1.017983
	747.710930	1.017093
	747.899746	1.016430
	748.088548	1.016133
	748.277335	1.017472
	748.466108	1.016551
	748.654866	1.017459
	748.843610	1.016537
	749.032339	1.015220
	749.221054	1.015537
	749.409755	1.012951
	749.598441	1.012500
	749.787113	1.011466
	749.975770	1.012597
	750.164413	1.012266
	750.353042	1.011179
[truncated: 1,648 more rows]
