# Supplementary material for: Metasurface analogues of molecular diastereomers from hierarchical multiscale chiral interactions with biomolecules
Source: Nat Commun. 2026 Apr 22;17:5541. doi: 10.1038/s41467-026-72200-6 (PMC13287669; doi:10.1038/s41467-026-72200-6)
Supplement: Supplementary file 3 — Supplementary Data 1 (Raw data) [file 41467_2026_72200_MOESM3_ESM.zip › Raw_Data/Reflectivity/Antistrept_strept_sequence/Strept_Incubating/Ref_ARRAY3_RA_90_3.txt]

	345.453658	1.000664
	345.669646	1.001251
	345.885622	1.001877
	346.101585	1.002545
	346.317535	1.003257
	346.533471	1.004015
	346.749395	1.004820
	346.965306	1.005673
	347.181204	1.006572
	347.397089	1.007512
	347.612961	1.008485
	347.828820	1.009478
	348.044666	1.010468
	348.260499	1.011423
	348.476319	1.012298
	348.692126	1.013034
	348.907920	1.013554
	349.123701	1.013772
	349.339469	1.013595
	349.555224	1.012943
	349.770966	1.011767
	349.986695	1.010071
	350.202412	1.007922
	350.418115	1.005446
	350.633805	1.002806
	350.849482	1.000171
	351.065147	0.997687
	351.280798	0.995456
	351.496436	0.993536
	351.712062	0.991946
	351.927674	0.990674
	352.143273	0.987759
	352.358860	0.993483
	352.574433	0.992685
	352.789993	0.993697
	353.005541	0.994492
	353.221075	0.994486
	353.436597	0.994267
	353.652105	0.994928
	353.867600	0.994922
	354.083083	0.994870
	354.298552	0.994391
	354.514009	0.996360
	354.729452	0.997334
	354.944883	0.997165
	355.160300	0.998531
	355.375705	1.000582
	355.591096	1.002164
	355.806474	1.002818
	356.021840	1.003007
	356.237192	1.000991
	356.452532	1.001468
	356.667858	1.000449
	356.883172	0.999537
	357.098472	0.998407
	357.313760	0.998573
	357.529034	0.998774
	357.744295	0.998615
	357.959544	0.996763
	358.174779	0.997433
	358.390002	0.998157
	358.605211	0.995610
	358.820407	0.995141
	359.035591	0.997721
	359.250761	0.998344
	359.465919	0.998961
	359.681063	1.000478
	359.896194	0.999174
	360.111313	1.000965
	360.326418	1.002402
	360.541510	1.001047
	360.756589	1.002433
	360.971656	1.001829
	361.186709	1.000710
	361.401749	1.000420
	361.616776	1.000041
	361.831790	1.000300
	362.046792	1.001151
	362.261780	1.000254
	362.476755	0.999983
	362.691717	0.998386
	362.906666	0.998482
	363.121602	0.999513
	363.336525	0.999198
	363.551435	1.000302
	363.766332	0.998624
	363.981216	0.996672
	364.196087	0.998470
	364.410945	1.001144
	364.625790	1.002923
	364.840621	1.004304
	365.055440	1.005036
	365.270246	1.006065
	365.485039	1.006027
	365.699818	1.007485
	365.914585	1.005406
	366.129339	1.005866
	366.344079	1.006157
	366.558807	1.006839
	366.773521	1.005639
	366.988223	1.005567
	367.202911	1.004942
	367.417587	1.005971
	367.632249	1.005952
	367.846898	1.006285
	368.061535	1.006455
	368.276158	1.004970
	368.490768	1.002429
	368.705365	1.000798
	368.919949	0.998699
	369.134521	0.997169
	369.349079	0.998030
	369.563624	0.995566
	369.778155	0.994668
	369.992674	0.995191
	370.207180	0.995257
	370.421673	0.995445
	370.636153	0.995653
	370.850619	0.994420
	371.065073	0.995114
	371.279514	0.993903
	371.493941	0.992438
	371.708356	0.993782
	371.922757	0.993521
	372.137145	0.993616
	372.351521	0.993630
	372.565883	0.992788
	372.780232	0.992754
	372.994568	0.993171
	373.208891	0.993028
	373.423201	0.991128
	373.637498	0.992565
	373.851782	0.992991
	374.066053	0.992157
	374.280311	0.993554
	374.494556	0.993259
	374.708787	0.994036
	374.923006	0.994346
	375.137211	0.992013
	375.351404	0.993175
	375.565583	0.994336
	375.779750	0.994978
	375.993903	0.994861
	376.208043	0.994855
	376.422170	0.995642
	376.636284	0.995623
	376.850385	0.996947
	377.064473	1.000822
	377.278548	0.998849
	377.492610	0.999404
	377.706658	0.999216
	377.920694	0.997886
	378.134717	0.998877
	378.348726	0.999023
	378.562722	0.997473
	378.776706	0.995908
	378.990676	0.998610
	379.204633	0.997684
	379.418577	0.997433
	379.632508	0.996040
	379.846426	0.997268
	380.060331	0.997251
	380.274223	0.997429
	380.488101	0.997158
	380.701967	0.997130
	380.915819	0.995514
	381.129659	0.996900
	381.343485	0.997717
	381.557298	0.997547
	381.771098	0.998745
	381.984886	1.000168
	382.198659	1.000055
	382.412420	0.998533
	382.626168	1.001175
	382.839903	1.001897
	383.053624	1.000517
	383.267333	1.000802
	383.481028	0.999138
	383.694711	0.998440
	383.908380	0.998512
	384.122036	0.996572
	384.335679	0.996166
	384.549309	0.998140
	384.762926	0.999368
	384.976530	0.999846
	385.190120	0.996837
	385.403698	0.994692
	385.617262	0.994707
	385.830814	0.992745
	386.044352	0.993900
	386.257877	0.993693
	386.471389	0.995190
	386.684888	0.993632
	386.898374	0.991786
	387.111847	0.990317
	387.325306	0.987782
	387.538753	0.989023
	387.752186	0.991194
	387.965606	0.990628
	388.179014	0.991045
	388.392408	0.989277
	388.605789	0.988914
	388.819156	0.988984
	389.032511	0.990216
	389.245853	0.990421
	389.459181	0.990999
	389.672497	0.992629
	389.885799	0.992784
	390.099088	0.991273
	390.312364	0.991560
	390.525627	0.989734
	390.738877	0.991689
	390.952114	0.991938
	391.165337	0.990520
	391.378548	0.990167
	391.591745	0.992125
	391.804929	0.992992
	392.018100	0.992153
	392.231258	0.992647
	392.444403	0.993401
	392.657535	0.994638
	392.870653	0.995850
	393.083759	0.997242
	393.296851	0.999281
	393.509930	1.001575
	393.722996	1.001748
	393.936049	1.002851
	394.149089	1.003776
	394.362116	1.003722
	394.575129	1.005544
	394.788130	1.004250
	395.001117	1.003366
	395.214091	1.004071
	395.427052	1.007059
	395.640000	1.005617
	395.852935	1.005010
	396.065857	1.005985
	396.278765	1.006598
	396.491660	1.008552
	396.704543	1.008866
	396.917412	1.009504
	397.130268	1.009630
	397.343110	1.009553
	397.555940	1.007952
	397.768757	1.006030
	397.981560	1.003877
	398.194350	1.004625
	398.407127	1.005995
	398.619891	1.005589
	398.832642	1.005633
	399.045380	1.004361
	399.258104	1.004326
	399.470815	1.003489
	399.683514	1.004228
	399.896199	1.003628
	400.108870	1.003850
	400.321529	1.003957
	400.534175	1.003651
	400.746807	1.001118
	400.959427	1.001313
	401.172033	0.999827
	401.384626	1.000738
	401.597205	1.000001
	401.809772	1.001076
	402.022326	1.002045
	402.234866	1.002322
	402.447393	1.003011
	402.659907	1.002157
	402.872408	1.001290
	403.084896	0.999321
	403.297370	0.998078
	403.509832	0.999082
	403.722280	0.997668
	403.934715	0.996613
	404.147137	0.997126
	404.359546	0.996533
	404.571941	0.995495
	404.784323	0.995568
	404.996693	0.996089
	405.209049	0.995930
	405.421392	0.994672
	405.633721	0.995958
	405.846038	0.994065
	406.058341	0.993822
	406.270632	0.992779
	406.482909	0.991281
	406.695172	0.990235
	406.907423	0.991281
	407.119661	0.989142
	407.331885	0.989510
	407.544096	0.989100
	407.756294	0.990238
	407.968479	0.990654
	408.180651	0.990411
	408.392809	0.990529
	408.604954	0.992047
	408.817086	0.993859
	409.029205	0.993715
	409.241311	0.993346
	409.453404	0.993664
	409.665483	0.993295
	409.877549	0.991206
	410.089602	0.991594
	410.301642	0.992644
	410.513669	0.993421
	410.725682	0.993890
	410.937682	0.996058
	411.149669	0.996582
	411.361643	0.996559
	411.573604	0.995949
	411.785551	0.998181
	411.997486	0.999414
	412.209407	0.998428
	412.421315	0.998955
	412.633210	0.998219
	412.845091	0.998269
	413.056959	0.999640
	413.268815	1.001701
	413.480657	1.002330
	413.692485	1.003662
	413.904301	1.003168
	414.116103	1.005477
	414.327892	1.007549
	414.539668	1.008979
	414.751431	1.007864
	414.963181	1.008073
	415.174917	1.007062
	415.386640	1.007171
	415.598350	1.007196
	415.810047	1.007825
	416.021730	1.007156
	416.233401	1.007645
	416.445058	1.005319
	416.656702	1.004118
	416.868332	1.004945
	417.079950	1.005386
	417.291554	1.007006
	417.503145	1.007663
	417.714723	1.006639
	417.926288	1.005835
	418.137839	1.004967
	418.349377	1.005807
	418.560903	1.003953
	418.772414	1.004301
	418.983913	1.002834
	419.195398	1.002053
	419.406870	1.001188
	419.618329	1.002348
	419.829775	1.001388
	420.041208	1.002153
	420.252627	1.001885
	420.464033	1.002324
	420.675426	1.002979
	420.886805	1.004626
	421.098172	1.005192
	421.309525	1.005482
	421.520865	1.003419
	421.732192	1.002044
	421.943505	1.001397
	422.154805	1.002824
	422.366092	1.000884
	422.577366	1.001205
	422.788627	1.001820
	422.999874	1.002805
	423.211108	1.002194
	423.422329	1.003032
	423.633537	1.001652
	423.844731	1.000718
	424.055913	1.000301
	424.267081	0.999233
	424.478235	1.000329
	424.689377	0.998393
	424.900505	0.998096
	425.111620	0.999264
	425.322722	0.997551
	425.533811	0.999027
	425.744886	0.999307
	425.955948	0.999098
	426.166997	0.998582
	426.378032	0.997921
	426.589055	0.998003
	426.800064	0.999711
	427.011060	0.999716
	427.222042	0.998177
	427.433012	0.998447
	427.643968	0.998539
	427.854911	0.997425
	428.065840	0.997405
	428.276757	0.995305
	428.487660	0.995251
	428.698550	0.994856
	428.909427	0.994326
	429.120290	0.993950
	429.331140	0.994634
	429.541977	0.995417
	429.752801	0.995049
	429.963611	0.993794
	430.174408	0.991653
	430.385192	0.992023
	430.595963	0.992140
	430.806720	0.992662
	431.017464	0.992411
	431.228195	0.993034
	431.438913	0.993776
	431.649617	0.991247
	431.860308	0.990267
	432.070986	0.990204
	432.281650	0.990484
	432.492302	0.989546
	432.702940	0.989517
	432.913565	0.989785
	433.124176	0.989742
	433.334774	0.987477
	433.545359	0.985638
	433.755931	0.984739
	433.966489	0.983607
	434.177035	0.982369
	434.387567	0.983573
	434.598085	0.983078
	434.808591	0.982161
	435.019083	0.980337
	435.229562	0.980789
	435.440027	0.982869
	435.650479	0.982793
	435.860918	0.983217
	436.071344	0.982728
	436.281757	0.981488
	436.492156	0.983059
	436.702542	0.982043
	436.912914	0.981184
	437.123274	0.982018
	437.333620	0.981121
	437.543953	0.983649
	437.754272	0.982942
	437.964578	0.983257
	438.174871	0.983428
	438.385151	0.982782
	438.595417	0.984838
	438.805670	0.984937
	439.015910	0.983264
	439.226137	0.983338
	439.436350	0.985372
	439.646550	0.985662
	439.856737	0.985923
	440.066910	0.987049
	440.277070	0.986214
	440.487217	0.987273
	440.697351	0.988854
	440.907471	0.990277
	441.117578	0.991099
	441.327671	0.990809
	441.537752	0.988468
	441.747819	0.989682
	441.957873	0.989800
	442.167913	0.991855
	442.377940	0.990585
	442.587954	0.990936
	442.797955	0.990441
	443.007942	0.992266
	443.217916	0.992598
	443.427877	0.994009
	443.637824	0.993899
	443.847758	0.993361
	444.057679	0.993585
	444.267586	0.989423
	444.477481	0.991343
	444.687361	0.991402
	444.897229	0.992441
	445.107083	0.992037
	445.316924	0.993457
	445.526752	0.991978
	445.736566	0.991096
	445.946367	0.989642
	446.156155	0.990594
	446.365929	0.993118
	446.575690	0.992565
	446.785438	0.993765
	446.995173	0.995076
	447.204894	0.994203
	447.414602	0.995519
	447.624296	0.996160
	447.833977	0.996141
	448.043645	0.997512
	448.253300	0.997157
	448.462941	0.998783
	448.672569	0.996906
	448.882184	0.997262
	449.091785	0.997192
	449.301373	0.996571
	449.510948	0.996285
	449.720509	0.997654
	449.930057	0.996173
	450.139592	0.997111
	450.349113	0.995547
	450.558621	0.996510
	450.768116	0.996289
	450.977597	0.997660
	451.187066	0.997860
	451.396520	0.998230
	451.605962	0.996600
	451.815390	0.997793
	452.024805	1.000360
	452.234206	0.999494
	452.443594	0.997430
	452.652969	0.997623
	452.862330	0.998500
	453.071678	0.998999
	453.281013	0.998999
	453.490335	0.997666
	453.699643	0.996769
	453.908938	0.997191
	454.118219	0.996000
	454.327487	0.996951
	454.536742	0.996351
	454.745983	0.996979
	454.955211	0.995522
	455.164426	0.997038
	455.373627	0.996358
	455.582815	0.997715
	455.791990	0.997039
	456.001152	0.996552
	456.210300	0.995912
	456.419434	0.994658
	456.628556	0.994217
	456.837664	0.990500
	457.046758	0.992855
	457.255839	0.992658
	457.464907	0.993732
	457.673962	0.994053
	457.883003	0.993487
	458.092031	0.991889
	458.301046	0.993176
	458.510047	0.992051
	458.719035	0.994824
	458.928009	0.995833
	459.136970	0.994183
	459.345918	0.994962
	459.554852	0.994350
	459.763774	0.992865
	459.972681	0.991974
	460.181576	0.991353
	460.390457	0.990954
	460.599324	0.991620
	460.808178	0.991989
	461.017019	0.990518
	461.225847	0.989885
	461.434661	0.989881
	461.643462	0.987554
	461.852249	0.986820
	462.061023	0.986870
	462.269784	0.987714
	462.478531	0.987579
	462.687265	0.989778
	462.895986	0.990231
	463.104693	0.990146
	463.313387	0.990463
	463.522068	0.988378
	463.730735	0.989133
	463.939389	0.989029
	464.148029	0.988362
	464.356656	0.990081
	464.565270	0.990897
	464.773870	0.989298
	464.982457	0.989173
	465.191030	0.991416
	465.399591	0.990234
	465.608137	0.988549
	465.816671	0.988620
	466.025191	0.989676
	466.233697	0.990329
	466.442191	0.990687
	466.650671	0.987956
	466.859137	0.986445
	467.067590	0.987312
	467.276030	0.988176
	467.484456	0.986392
	467.692869	0.985704
	467.901269	0.986453
	468.109655	0.986893
	468.318028	0.985623
	468.526387	0.986384
	468.734733	0.985711
	468.943066	0.984898
	469.151385	0.985835
	469.359691	0.986364
	469.567984	0.988370
	469.776263	0.988777
	469.984528	0.989570
	470.192781	0.990826
	470.401020	0.989780
	470.609245	0.991265
	470.817457	0.991356
	471.025656	0.990891
	471.233841	0.992989
	471.442013	0.991220
	471.650172	0.991278
	471.858317	0.993770
	472.066448	0.993405
	472.274567	0.992495
	472.482672	0.993387
	472.690763	0.994557
	472.898841	0.994659
	473.106906	0.996658
	473.314957	0.997854
	473.522995	0.998591
	473.731020	0.999512
	473.939031	0.999929
	474.147029	1.001732
	474.355013	1.004526
	474.562984	1.005065
	474.770941	1.005969
	474.978885	1.006227
	475.186816	1.005527
	475.394733	1.004794
	475.602637	1.002564
	475.810527	1.002746
	476.018404	1.001806
	476.226268	1.005626
	476.434118	1.005259
	476.641955	1.005045
	476.849778	1.004447
	477.057588	1.003561
	477.265385	1.003098
	477.473168	1.002548
	477.680937	1.000607
	477.888694	0.999280
	478.096436	0.999332
	478.304166	0.998591
	478.511882	0.997861
	478.719584	0.996058
	478.927274	0.993690
	479.134949	0.992100
	479.342612	0.993163
	479.550260	0.993663
	479.757896	0.993246
	479.965518	0.992666
	480.173126	0.993846
	480.380722	0.993338
	480.588303	0.990121
	480.795872	0.990620
	481.003426	0.991188
	481.210968	0.990749
	481.418496	0.991815
	481.626010	0.991013
	481.833511	0.991995
	482.040999	0.991816
	482.248473	0.992145
	482.455934	0.993874
	482.663382	0.992562
	482.870816	0.992065
	483.078236	0.991060
	483.285643	0.989725
	483.493037	0.990219
	483.700417	0.989942
	483.907784	0.988755
	484.115137	0.990577
	484.322477	0.989614
	484.529803	0.987574
	484.737116	0.986889
	484.944416	0.988127
	485.151702	0.987512
	485.358975	0.988838
	485.566234	0.988069
	485.773479	0.988171
	485.980712	0.988435
	486.187931	0.988259
	486.395136	0.988139
	486.602328	0.987844
	486.809506	0.987269
	487.016671	0.986281
	487.223823	0.984991
	487.430961	0.985097
	487.638086	0.984396
	487.845197	0.984812
	488.052295	0.985152
	488.259379	0.985585
	488.466450	0.986811
	488.673507	0.986682
	488.880551	0.985077
	489.087582	0.984222
	489.294599	0.984914
	489.501602	0.985935
	489.708592	0.985650
	489.915569	0.986555
	490.122532	0.988134
	490.329482	0.989534
	490.536418	0.990156
	490.743341	0.991025
	490.950250	0.991824
	491.157146	0.992215
	491.364029	0.992411
	491.570897	0.992684
	491.777753	0.993952
	491.984595	0.994344
	492.191423	0.996548
	492.398238	0.997062
	492.605040	0.996166
	492.811828	0.995678
	493.018603	0.997310
	493.225364	0.998932
	493.432111	0.998059
	493.638846	0.998693
	493.845566	0.998572
	494.052274	0.998249
	494.258967	0.999161
	494.465648	0.997383
	494.672314	0.997066
	494.878968	0.996048
	495.085608	0.995422
	495.292234	0.996294
	495.498847	0.993861
	495.705446	0.992893
	495.912032	0.992231
	496.118605	0.991695
	496.325164	0.991323
	496.531709	0.991510
	496.738241	0.989181
	496.944759	0.989004
	497.151264	0.989199
	497.357756	0.988059
	497.564234	0.986658
	497.770698	0.986068
	497.977149	0.984261
	498.183587	0.984498
	498.390011	0.984499
	498.596422	0.983317
	498.802819	0.982228
	499.009202	0.981282
	499.215572	0.981076
	499.421929	0.978949
	499.628272	0.978330
	499.834602	0.978356
	500.040918	0.976564
	500.247220	0.977103
	500.453509	0.976165
	500.659785	0.976114
	500.866047	0.976459
	501.072296	0.976006
	501.278531	0.977426
	501.484752	0.977663
	501.690960	0.979169
	501.897155	0.980496
	502.103336	0.980408
	502.309504	0.981090
	502.515658	0.981059
	502.721798	0.980495
	502.927925	0.980374
	503.134039	0.980221
	503.340139	0.981029
	503.546225	0.981530
	503.752298	0.981509
	503.958358	0.981555
	504.164404	0.982736
	504.370436	0.982836
	504.576455	0.983431
	504.782461	0.982464
	504.988453	0.983006
	505.194431	0.984036
	505.400396	0.984513
	505.606347	0.984560
	505.812285	0.984985
	506.018209	0.985426
	506.224120	0.986649
	506.430017	0.988327
	506.635901	0.988344
	506.841771	0.988628
	507.047628	0.988399
	507.253471	0.988316
	507.459301	0.990159
	507.665117	0.989173
	507.870920	0.987304
	508.076709	0.987839
	508.282484	0.988612
	508.488247	0.987869
	508.693995	0.987093
	508.899730	0.987855
	509.105451	0.986794
	509.311159	0.986897
	509.516854	0.987531
	509.722535	0.985339
	509.928202	0.985561
	510.133856	0.985314
	510.339496	0.985820
	510.545123	0.987056
	510.750736	0.987380
	510.956336	0.986290
	511.161922	0.984433
	511.367494	0.985408
	511.573053	0.985404
	511.778599	0.984256
	511.984131	0.984979
	512.189649	0.985536
	512.395154	0.985923
	512.600645	0.986354
	512.806123	0.986096
	513.011587	0.987701
	513.217038	0.986789
	513.422475	0.988562
	513.627899	0.989531
	513.833309	0.990588
	514.038705	0.990154
	514.244088	0.991038
	514.449458	0.990467
	514.654814	0.990178
	514.860156	0.990149
	515.065485	0.989690
	515.270800	0.989110
	515.476102	0.990223
	515.681390	0.990077
	515.886664	0.989842
	516.091925	0.990318
	516.297173	0.989220
	516.502407	0.989304
	516.707627	0.988721
	516.912834	0.989363
	517.118027	0.988784
	517.323207	0.988225
	517.528373	0.988239
	517.733525	0.988529
	517.938664	0.988035
	518.143790	0.986047
	518.348901	0.987976
	518.554000	0.989218
	518.759084	0.988335
	518.964156	0.987860
	519.169213	0.988714
	519.374257	0.988684
	519.579288	0.988966
	519.784305	0.988738
	519.989308	0.988128
	520.194298	0.987161
	520.399274	0.987925
	520.604236	0.986286
	520.809185	0.986620
	521.014121	0.988919
	521.219043	0.989384
	521.423951	0.987961
	521.628846	0.987919
	521.833727	0.987535
	522.038595	0.987892
	522.243449	0.989033
	522.448289	0.990274
	522.653116	0.992334
	522.857929	0.992088
	523.062729	0.991473
	523.267515	0.990929
	523.472287	0.991500
	523.677046	0.993867
	523.881792	0.993741
	524.086524	0.994545
	524.291242	0.994967
	524.495946	0.993205
	524.700637	0.993696
	524.905315	0.994710
	525.109979	0.994574
	525.314629	0.994816
	525.519266	0.994035
	525.723889	0.995553
	525.928498	0.994707
	526.133094	0.994292
	526.337677	0.992103
	526.542245	0.993369
	526.746800	0.992555
	526.951342	0.992678
	527.155870	0.991215
	527.360384	0.990600
	527.564885	0.989981
	527.769372	0.989787
	527.973846	0.988206
	528.178306	0.987537
	528.382752	0.987067
	528.587185	0.985621
	528.791604	0.987577
	528.996010	0.988140
	529.200402	0.986581
	529.404780	0.986062
	529.609145	0.985564
	529.813496	0.985762
	530.017833	0.985782
	530.222157	0.984967
	530.426468	0.984947
	530.630764	0.986473
	530.835048	0.986555
	531.039317	0.985289
	531.243573	0.984900
	531.447815	0.984680
	531.652044	0.984376
	531.856259	0.984957
	532.060461	0.985183
	532.264648	0.985354
	532.468823	0.985806
	532.672983	0.986268
	532.877130	0.987250
	533.081264	0.988028
	533.285383	0.988805
	533.489490	0.989192
	533.693582	0.987904
	533.897661	0.987759
	534.101726	0.988013
	534.305778	0.989406
	534.509816	0.989438
	534.713841	0.989546
	534.917851	0.988210
	535.121849	0.987729
	535.325832	0.988522
	535.529802	0.988512
	535.733759	0.990298
	535.937701	0.990109
	536.141630	0.990961
	536.345546	0.990275
	536.549448	0.990032
	536.753336	0.989639
	536.957210	0.991665
	537.161071	0.990945
	537.364919	0.990861
	537.568752	0.990797
	537.772572	0.990650
	537.976379	0.992396
	538.180172	0.993099
	538.383951	0.991862
	538.587716	0.991846
	538.791468	0.991552
	538.995206	0.991101
	539.198931	0.989880
	539.402642	0.988998
	539.606339	0.988973
	539.810023	0.989266
	540.013693	0.990522
	540.217349	0.989962
	540.420992	0.991562
	540.624621	0.992467
	540.828237	0.991280
	541.031839	0.991157
	541.235427	0.990288
	541.439001	0.989066
	541.642562	0.991083
	541.846109	0.990808
	542.049643	0.991233
	542.253163	0.991881
	542.456669	0.991581
	542.660162	0.991935
	542.863641	0.992930
	543.067106	0.994117
	543.270558	0.992939
	543.473996	0.994301
	543.677420	0.995311
	543.880831	0.995325
	544.084228	0.995623
	544.287612	0.994039
	544.490981	0.994059
	544.694338	0.994195
	544.897680	0.994606
	545.101009	0.994598
	545.304324	0.991682
	545.507625	0.992492
	545.710913	0.991004
	545.914187	0.990075
	546.117448	0.990046
	546.320695	0.991079
	546.523928	0.990962
	546.727147	0.989697
	546.930353	0.990146
	547.133546	0.989692
	547.336724	0.991127
	547.539889	0.990951
	547.743040	0.991116
	547.946178	0.991606
	548.149301	0.991879
	548.352412	0.992568
	548.555508	0.992470
	548.758591	0.992248
	548.961660	0.992347
	549.164716	0.993368
	549.367757	0.993223
	549.570785	0.995175
	549.773800	0.994996
	549.976801	0.996594
	550.179788	0.997422
	550.382761	0.996898
	550.585721	0.996350
	550.788667	0.998329
	550.991599	0.998438
	551.194518	0.999059
	551.397423	0.998124
	551.600315	0.998742
	551.803192	0.998379
	552.006056	1.000413
	552.208906	1.001644
	552.411743	1.001118
	552.614566	1.003087
	552.817375	1.002153
	553.020171	1.002256
	553.222953	1.003197
	553.425721	1.004880
	553.628475	1.005079
	553.831216	1.006002
	554.033943	1.004947
	554.236657	1.004458
	554.439356	1.004597
	554.642042	1.004029
	554.844715	1.002995
	555.047373	1.002762
	555.250018	1.003481
	555.452650	1.003451
	555.655267	1.003020
	555.857871	1.002386
	556.060461	1.001622
	556.263038	1.002679
	556.465600	1.003808
	556.668150	1.004630
	556.870685	1.005205
	557.073207	1.005935
	557.275715	1.004522
	557.478209	1.003788
	557.680689	1.005222
	557.883156	1.005471
	558.085609	1.006270
	558.288049	1.006298
	558.490475	1.006950
	558.692887	1.006557
	558.895285	1.007190
	559.097670	1.008313
	559.300040	1.007782
	559.502398	1.009621
	559.704741	1.010283
	559.907071	1.011527
	560.109387	1.013612
	560.311689	1.015424
	560.513978	1.014641
	560.716253	1.016280
	560.918514	1.017154
	561.120762	1.019176
	561.322995	1.019876
	561.525215	1.021433
	561.727422	1.022967
	561.929614	1.022227
	562.131793	1.024331
	562.333958	1.024146
	562.536110	1.024458
	562.738248	1.025069
	562.940372	1.024368
	563.142482	1.024146
	563.344578	1.023609
	563.546661	1.023666
	563.748730	1.023636
	563.950786	1.024423
	564.152827	1.024395
	564.354855	1.023446
	564.556870	1.023945
	564.758870	1.024339
	564.960857	1.023567
	565.162830	1.023821
	565.364789	1.024753
	565.566735	1.023857
	565.768666	1.021614
	565.970584	1.020674
	566.172489	1.020282
	566.374379	1.021052
	566.576256	1.021624
	566.778119	1.021069
	566.979969	1.020747
	567.181805	1.021290
	567.383626	1.022320
	567.585435	1.021085
	567.787229	1.021167
	567.989010	1.020388
	568.190777	1.020892
	568.392530	1.022878
	568.594269	1.022603
	568.795995	1.021858
	568.997707	1.021797
	569.199405	1.020676
	569.401090	1.021121
	569.602761	1.023442
	569.804418	1.024848
	570.006061	1.025883
	570.207690	1.026294
	570.409306	1.027368
	570.610908	1.027323
	570.812497	1.028033
	571.014071	1.028863
	571.215632	1.029845
	571.417179	1.030170
	571.618712	1.031427
	571.820232	1.032891
	572.021737	1.034596
	572.223229	1.034900
	572.424707	1.034916
	572.626172	1.034395
	572.827623	1.035695
	573.029060	1.036113
	573.230483	1.036266
	573.431892	1.037027
	573.633288	1.037715
	573.834670	1.037136
	574.036038	1.037573
	574.237392	1.038162
	574.438733	1.036332
	574.640060	1.035512
	574.841373	1.036081
	575.042672	1.036190
	575.243958	1.035852
	575.445230	1.035320
	575.646488	1.034919
	575.847732	1.035253
	576.048962	1.035438
	576.250179	1.034826
	576.451382	1.036850
	576.652571	1.036583
	576.853747	1.035401
	577.054908	1.034113
	577.256056	1.034568
	577.457190	1.035007
	577.658310	1.032355
	577.859417	1.032505
	578.060510	1.035006
	578.261589	1.035193
	578.462654	1.034098
	578.663705	1.032481
	578.864743	1.031814
	579.065767	1.031108
	579.266777	1.031189
	579.467773	1.031757
	579.668755	1.030803
	579.869724	1.030948
	580.070679	1.030800
	580.271620	1.031879
	580.472548	1.031711
	580.673461	1.031597
	580.874361	1.032149
	581.075247	1.032525
	581.276119	1.033668
	581.476978	1.035055
	581.677822	1.036483
	581.878653	1.035572
	582.079470	1.035579
	582.280273	1.035173
	582.481063	1.036982
	582.681838	1.036799
	582.882600	1.037133
	583.083348	1.036822
	583.284083	1.037004
	583.484803	1.036398
	583.685510	1.037203
	583.886203	1.038532
	584.086882	1.038243
	584.287547	1.036791
	584.488199	1.036337
	584.688836	1.036183
	584.889460	1.038137
	585.090070	1.038217
	585.290666	1.037358
	585.491249	1.037005
	585.691818	1.037763
	585.892372	1.038491
	586.092914	1.039967
	586.293441	1.040387
	586.493954	1.040308
	586.694454	1.041572
	586.894940	1.040942
	587.095412	1.040947
	587.295870	1.040809
	587.496314	1.042247
	587.696745	1.042175
	587.897162	1.042823
	588.097565	1.041544
	588.297954	1.041923
	588.498329	1.042604
	588.698691	1.041698
	588.899038	1.042682
	589.099372	1.044535
	589.299692	1.046971
	589.499998	1.046105
	589.700291	1.046942
	589.900569	1.047469
	590.100834	1.047313
	590.301085	1.046533
	590.501322	1.046712
	590.701546	1.046603
	590.901755	1.048454
	591.101951	1.048297
	591.302132	1.049468
	591.502300	1.050221
	591.702455	1.049769
	591.902595	1.050216
	592.102722	1.050402
	592.302834	1.051003
	592.502933	1.051288
	592.703018	1.052618
	592.903089	1.051784
	593.103147	1.052025
	593.303190	1.052050
	593.503220	1.051581
	593.703236	1.051996
	593.903238	1.050598
	594.103226	1.051044
	594.303200	1.051604
	594.503161	1.051890
	594.703108	1.050642
	594.903040	1.050426
	595.102960	1.050012
	595.302865	1.050199
	595.502756	1.051106
	595.702634	1.050910
	595.902497	1.051090
	596.102347	1.050633
	596.302183	1.050422
	596.502005	1.051131
	596.701813	1.052628
	596.901608	1.053589
	597.101388	1.052804
	597.301155	1.053021
	597.500908	1.054791
	597.700647	1.056295
	597.900372	1.055640
	598.100083	1.055024
	598.299781	1.053853
	598.499465	1.052577
	598.699134	1.051886
	598.898790	1.050364
	599.098432	1.051881
	599.298061	1.051432
	599.497675	1.052076
	599.697275	1.051445
	599.896862	1.052263
	600.096435	1.051690
	600.295994	1.053447
	600.495539	1.054636
	600.695070	1.054912
	600.894588	1.054762
	601.094091	1.055312
	601.293581	1.055052
	601.493056	1.054137
	601.692518	1.055529
	601.891966	1.053853
	602.091401	1.054418
	602.290821	1.055859
	602.490227	1.055794
	602.689620	1.055958
	602.888999	1.056533
	603.088363	1.056652
	603.287714	1.057161
	603.487052	1.057260
	603.686375	1.056443
	603.885684	1.056086
	604.084980	1.057064
	604.284261	1.057841
	604.483529	1.057153
	604.682783	1.058279
	604.882023	1.057875
	605.081249	1.059148
	605.280461	1.059700
	605.479660	1.061047
	605.678844	1.062105
	605.878015	1.063680
	606.077172	1.065890
	606.276314	1.066469
	606.475443	1.067024
	606.674558	1.068092
	606.873660	1.069081
	607.072747	1.070610
	607.271820	1.071518
	607.470880	1.072247
	607.669926	1.072750
	607.868957	1.075134
	608.067975	1.075752
	608.266979	1.076260
	608.465969	1.076930
	608.664946	1.077880
	608.863908	1.078273
	609.062857	1.078825
	609.261791	1.079845
	609.460712	1.080122
	609.659619	1.080837
	609.858511	1.081040
	610.057390	1.081150
	610.256256	1.082828
	610.455107	1.083957
	610.653944	1.085123
	610.852767	1.085970
	611.051577	1.088053
	611.250373	1.089263
	611.449154	1.090989
	611.647922	1.091149
	611.846676	1.091976
	612.045416	1.091561
	612.244142	1.093268
	612.442854	1.092429
	612.641553	1.092833
	612.840237	1.092285
	613.038908	1.093392
	613.237564	1.093796
	613.436207	1.092297
	613.634836	1.092855
	613.833451	1.091343
	614.032052	1.091335
	614.230639	1.092254
	614.429212	1.091624
	614.627771	1.091260
	614.826316	1.091381
	615.024848	1.090902
	615.223365	1.091001
	615.421869	1.090296
	615.620358	1.090663
	615.818834	1.089844
	616.017296	1.090433
	616.215744	1.089009
	616.414178	1.089087
	616.612598	1.090359
	616.811004	1.091087
	617.009396	1.090826
	617.207775	1.091652
	617.406139	1.092619
	617.604490	1.092981
	617.802826	1.093211
	618.001149	1.091324
	618.199458	1.090822
	618.397752	1.091121
	618.596033	1.091586
	618.794300	1.092453
	618.992553	1.092028
	619.190792	1.091284
	619.389018	1.091306
	619.587229	1.091790
	619.785426	1.090523
	619.983609	1.089740
	620.181779	1.090178
	620.379934	1.090359
	620.578076	1.090741
	620.776204	1.091055
	620.974317	1.091577
	621.172417	1.091944
	621.370503	1.091399
	621.568575	1.092179
	621.766633	1.091924
	621.964677	1.092426
	622.162707	1.094071
	622.360723	1.094444
	622.558725	1.093119
	622.756714	1.093082
	622.954688	1.093386
	623.152648	1.092546
	623.350595	1.091370
	623.548527	1.090034
	623.746446	1.089737
	623.944350	1.090811
	624.142241	1.091220
	624.340118	1.090977
	624.537981	1.091237
	624.735829	1.090496
	624.933664	1.091527
	625.131485	1.090342
	625.329292	1.089698
	625.527085	1.090482
	625.724864	1.089689
	625.922629	1.090643
	626.120381	1.090263
	626.318118	1.089403
	626.515841	1.088725
	626.713550	1.087510
	626.911246	1.087621
	627.108927	1.087646
	627.306595	1.086841
	627.504248	1.086839
	627.701888	1.084993
	627.899513	1.086119
	628.097125	1.088012
	628.294722	1.089172
	628.492306	1.089866
	628.689876	1.088981
	628.887432	1.088244
	629.084973	1.088255
	629.282501	1.088057
	629.480015	1.087230
	629.677515	1.085911
	629.875001	1.084952
	630.072473	1.085141
	630.269931	1.084896
	630.467375	1.085512
	630.664805	1.084402
	630.862221	1.084212
	631.059623	1.083811
	631.257011	1.084900
	631.454385	1.084602
	631.651746	1.085676
	631.849092	1.085918
	632.046424	1.085898
	632.243742	1.086501
	632.441047	1.085550
	632.638337	1.084285
	632.835613	1.084305
	633.032876	1.084106
	633.230124	1.083458
	633.427358	1.083341
	633.624579	1.083356
	633.821785	1.082767
	634.018978	1.083611
	634.216156	1.082348
	634.413321	1.081119
	634.610471	1.080887
	634.807608	1.080847
	635.004730	1.080731
	635.201839	1.080630
	635.398933	1.081841
	635.596014	1.084643
	635.793081	1.085103
	635.990133	1.084946
	636.187172	1.085463
	636.384196	1.085353
	636.581207	1.086005
	636.778204	1.085703
	636.975186	1.085460
	637.172155	1.085989
	637.369110	1.086699
	637.566050	1.085340
	637.762977	1.084896
	637.959890	1.084658
	638.156788	1.084936
	638.353673	1.083889
	638.550544	1.084276
	638.747400	1.084938
	638.944243	1.085801
	639.141072	1.087314
	639.337886	1.086700
	639.534687	1.087897
	639.731474	1.088304
	639.928246	1.089256
	640.125005	1.088197
	640.321750	1.086962
	640.518480	1.085268
	640.715197	1.085021
	640.911899	1.084074
	641.108588	1.084468
	641.305263	1.083662
	641.501923	1.083698
	641.698570	1.083666
	641.895202	1.084890
	642.091821	1.085821
	642.288426	1.086097
	642.485016	1.086111
	642.681593	1.087399
	642.878155	1.086864
	643.074704	1.087630
	643.271238	1.086316
	643.467759	1.086095
	643.664265	1.085287
	643.860757	1.085481
	644.057236	1.085171
	644.253700	1.083416
	644.450151	1.083549
	644.646587	1.084462
	644.843009	1.084382
	645.039418	1.084486
	645.235812	1.085375
	645.432192	1.086145
	645.628558	1.085873
	645.824911	1.086571
	646.021249	1.085343
	646.217573	1.085881
	646.413883	1.087214
	646.610179	1.088197
	646.806461	1.089751
	647.002729	1.091415
	647.198983	1.091801
	647.395223	1.093002
	647.591449	1.092501
	647.787661	1.093892
	647.983859	1.095626
	648.180043	1.096366
	648.376212	1.097942
	648.572368	1.098535
	648.768510	1.099924
	648.964638	1.100576
	649.160751	1.101341
	649.356851	1.100786
	649.552937	1.101684
	649.749008	1.101972
	649.945066	1.102251
	650.141109	1.102145
	650.337138	1.104353
	650.533154	1.105360
	650.729155	1.105948
	650.925142	1.106682
	651.121116	1.107637
	651.317075	1.107965
	651.513020	1.106506
	651.708951	1.107152
	651.904868	1.107144
	652.100771	1.107748
	652.296660	1.109064
	652.492535	1.110656
	652.688396	1.112666
	652.884242	1.113503
	653.080075	1.114121
	653.275894	1.115083
	653.471699	1.115770
	653.667489	1.117678
	653.863266	1.117397
	654.059028	1.117138
	654.254776	1.117817
	654.450511	1.118352
	654.646231	1.119236
	654.841937	1.119377
	655.037629	1.119551
	655.233308	1.120655
	655.428972	1.122843
	655.624622	1.122932
	655.820258	1.122611
	656.015879	1.123853
	656.211487	1.124893
	656.407081	1.125473
	656.602661	1.124917
	656.798226	1.124378
	656.993778	1.124240
	657.189315	1.123809
	657.384839	1.122185
	657.580348	1.123579
	657.775843	1.123111
	657.971324	1.123464
	658.166791	1.124233
	658.362244	1.122972
	658.557683	1.124872
	658.753108	1.123989
	658.948519	1.123961
	659.143916	1.126778
	659.339298	1.126615
	659.534667	1.126846
	659.730022	1.127458
	659.925362	1.126418
	660.120688	1.126439
	660.316001	1.125226
	660.511299	1.123739
	660.706583	1.122995
	660.901853	1.122045
	661.097109	1.120671
	661.292351	1.120349
	661.487578	1.119169
	661.682792	1.120551
	661.877992	1.119951
	662.073177	1.121243
	662.268349	1.121549
	662.463506	1.120472
	662.658649	1.121647
	662.853779	1.118311
	663.048894	1.116419
	663.243995	1.117516
	663.439081	1.119195
	663.634154	1.119389
	663.829213	1.118355
	664.024258	1.117465
	664.219288	1.117371
	664.414305	1.117457
	664.609307	1.116041
	664.804295	1.116043
	664.999269	1.115552
	665.194229	1.115418
	665.389175	1.116016
	665.584107	1.115402
	665.779025	1.114840
	665.973928	1.115249
	666.168818	1.116029
	666.363693	1.116437
	666.558555	1.115885
	666.753402	1.116879
	666.948235	1.116492
	667.143054	1.115598
	667.337859	1.114059
	667.532650	1.111986
	667.727427	1.112133
	667.922189	1.109869
	668.116938	1.107977
	668.311672	1.107799
	668.506392	1.106970
	668.701098	1.107877
	668.895790	1.108402
	669.090468	1.108821
	669.285132	1.108925
	669.479782	1.108044
	669.674417	1.109873
	669.869039	1.110530
	670.063646	1.110063
	670.258239	1.110874
	670.452819	1.110833
	670.647384	1.112945
	670.841934	1.113218
	671.036471	1.111580
	671.230994	1.111770
	671.425502	1.112064
	671.619997	1.111764
	671.814477	1.111874
	672.008943	1.112370
	672.203395	1.111692
	672.397833	1.112768
	672.592257	1.112607
	672.786667	1.112984
	672.981062	1.113689
	673.175444	1.112477
	673.369811	1.113599
	673.564164	1.113103
	673.758503	1.112287
	673.952828	1.110998
	674.147139	1.109193
	674.341435	1.109307
	674.535718	1.108463
	674.729986	1.110660
	674.924240	1.110802
	675.118480	1.109654
	675.312706	1.109007
	675.506918	1.109953
	675.701116	1.110141
	675.895299	1.110398
	676.089469	1.110803
	676.283624	1.110236
	676.477765	1.111631
	676.671892	1.111249
	676.866005	1.110204
	677.060103	1.110003
	677.254188	1.110079
	677.448258	1.108149
	677.642315	1.108339
	677.836357	1.109023
	678.030385	1.108256
	678.224398	1.107989
	678.418398	1.105940
	678.612384	1.104612
	678.806355	1.104337
	679.000312	1.104803
	679.194255	1.102758
	679.388184	1.103874
	679.582099	1.103227
	679.776000	1.101836
	679.969886	1.102640
	680.163758	1.101427
	680.357617	1.101870
	680.551461	1.101951
	680.745290	1.101402
	680.939106	1.101166
	681.132908	1.102355
	681.326695	1.102037
	681.520468	1.100318
	681.714227	1.098312
	681.907972	1.098287
	682.101703	1.099071
	682.295419	1.098817
	682.489122	1.097708
	682.682810	1.097587
	682.876484	1.098542
	683.070144	1.097570
	683.263790	1.097518
	683.457421	1.096647
	683.651039	1.096670
	683.844642	1.095378
	684.038231	1.094816
	684.231806	1.094384
	684.425367	1.093844
	684.618913	1.092609
	684.812446	1.092068
	685.005964	1.092958
	685.199468	1.093846
	685.392958	1.093575
	685.586433	1.093760
	685.779895	1.093534
	685.973342	1.093397
	686.166775	1.091863
	686.360194	1.092815
	686.553599	1.092081
	686.746990	1.092956
	686.940366	1.093804
	687.133729	1.093336
	687.327077	1.092498
	687.520411	1.092698
	687.713730	1.091719
	687.907036	1.090443
	688.100327	1.090690
	688.293604	1.090024
	688.486867	1.090048
	688.680116	1.090818
	688.873351	1.090991
	689.066571	1.090821
	689.259777	1.091902
	689.452970	1.091918
	689.646147	1.091770
	689.839311	1.091922
	690.032461	1.090489
	690.225596	1.091126
	690.418717	1.090074
	690.611824	1.088894
	690.804917	1.087123
	690.997995	1.087363
	691.191059	1.086006
	691.384110	1.084830
	691.577145	1.085828
	691.770167	1.085700
	691.963175	1.085716
	692.156168	1.086559
	692.349147	1.085871
	692.542112	1.085347
	692.735063	1.084732
	692.927999	1.082930
	693.120922	1.082286
	693.313830	1.082653
	693.506724	1.085391
	693.699603	1.085119
	693.892469	1.084754
	694.085320	1.084513
	694.278157	1.084394
	694.470980	1.083601
	694.663789	1.081645
	694.856583	1.081216
	695.049364	1.080419
	695.242130	1.079891
	695.434881	1.078680
	695.627619	1.078265
	695.820342	1.077156
	696.013052	1.076740
	696.205747	1.076847
	696.398427	1.076321
	696.591094	1.076801
	696.783746	1.075674
	696.976384	1.073592
	697.169008	1.070493
	697.361618	1.068061
	697.554213	1.068029
	697.746795	1.066499
	697.939362	1.066801
	698.131914	1.064644
	698.324453	1.063303
	698.516977	1.060956
	698.709487	1.059356
	698.901983	1.058366
	699.094465	1.056401
	699.286932	1.055197
	699.479386	1.054949
	699.671825	1.054174
	699.864249	1.052374
	700.056660	1.051352
	700.249056	1.050714
	700.441438	1.050916
	700.633806	1.050833
	700.826160	1.049410
	701.018499	1.048883
	701.210824	1.048978
	701.403135	1.047265
	701.595432	1.046409
	701.787714	1.046349
	701.979982	1.045879
	702.172236	1.045965
	702.364476	1.047353
	702.556702	1.047222
	702.748913	1.047962
	702.941110	1.047892
	703.133293	1.048692
	703.325461	1.050190
	703.517615	1.050313
	703.709755	1.051301
	703.901881	1.050895
	704.093993	1.051225
	704.286090	1.050578
	704.478173	1.050627
	704.670242	1.051961
	704.862296	1.053063
	705.054337	1.052736
	705.246363	1.050777
	705.438375	1.050588
	705.630372	1.050358
	705.822356	1.050928
	706.014325	1.049922
	706.206279	1.049028
	706.398220	1.049334
	706.590146	1.048136
	706.782058	1.046958
	706.973956	1.048149
	707.165840	1.048384
	707.357709	1.047078
	707.549564	1.048903
	707.741405	1.048468
	707.933231	1.047573
	708.125043	1.048227
	708.316841	1.045828
	708.508625	1.044283
	708.700395	1.042089
	708.892150	1.041454
	709.083891	1.042395
	709.275617	1.040742
	709.467330	1.040191
	709.659028	1.039604
	709.850712	1.040038
	710.042381	1.039080
	710.234037	1.038946
	710.425678	1.039139
	710.617305	1.037707
	710.808917	1.036770
	711.000515	1.036867
	711.192099	1.036298
	711.383669	1.037469
	711.575225	1.039206
	711.766766	1.038342
	711.958293	1.037782
	712.149805	1.037049
	712.341304	1.037225
	712.532788	1.037794
	712.724258	1.036608
	712.915713	1.035240
	713.107154	1.036487
	713.298581	1.036239
	713.489994	1.035812
	713.681392	1.035648
	713.872776	1.035499
	714.064146	1.034102
	714.255502	1.034809
	714.446843	1.035644
	714.638170	1.037051
	714.829483	1.037555
	715.020781	1.036191
	715.212065	1.036123
	715.403335	1.035126
	715.594591	1.035511
	715.785832	1.035560
	715.977059	1.035859
	716.168272	1.036508
	716.359470	1.035713
	716.550654	1.036083
	716.741824	1.035681
	716.932979	1.036419
	717.124121	1.037485
	717.315247	1.037298
	717.506360	1.036832
	717.697458	1.037562
	717.888542	1.038186
	718.079612	1.038923
	718.270668	1.040670
	718.461709	1.040903
	718.652736	1.040424
	718.843748	1.041032
	719.034746	1.041298
	719.225730	1.040776
	719.416700	1.041336
	719.607655	1.042015
	719.798596	1.042493
	719.989523	1.043934
	720.180435	1.043794
	720.371333	1.045343
	720.562217	1.047418
	720.753087	1.047455
	720.943942	1.048246
	721.134783	1.049555
	721.325609	1.049122
	721.516422	1.048763
	721.707219	1.049876
	721.898003	1.050010
	722.088772	1.048328
	722.279527	1.049168
	722.470268	1.050631
	722.660994	1.050835
	722.851707	1.051832
	723.042404	1.051547
	723.233088	1.050515
	723.423757	1.051300
	723.614412	1.051424
	723.805052	1.052299
	723.995678	1.051868
	724.186290	1.052475
	724.376887	1.053164
	724.567471	1.053910
	724.758039	1.052915
	724.948594	1.052291
	725.139134	1.051929
	725.329660	1.051882
	725.520172	1.052313
	725.710669	1.054043
	725.901152	1.053980
	726.091620	1.053547
	726.282075	1.053353
	726.472514	1.051988
	726.662940	1.052699
	726.853351	1.051726
	727.043748	1.052839
	727.234131	1.051882
	727.424499	1.050612
	727.614853	1.050655
	727.805193	1.048945
	727.995518	1.049090
	728.185829	1.046985
	728.376125	1.045949
	728.566408	1.046983
	728.756675	1.044741
	728.946929	1.044257
	729.137168	1.044176
	729.327393	1.042925
	729.517604	1.041969
	729.707800	1.040222
	729.897982	1.039540
	730.088149	1.039960
	730.278302	1.040363
	730.468441	1.039336
	730.658566	1.040134
	730.848676	1.039606
	731.038771	1.038427
	731.228853	1.037578
	731.418920	1.037413
	731.608973	1.036959
	731.799011	1.038530
	731.989035	1.038913
	732.179045	1.036873
	732.369040	1.037969
	732.559021	1.037599
	732.748988	1.037278
	732.938940	1.038954
	733.128878	1.038554
	733.318801	1.037468
	733.508711	1.037330
	733.698605	1.037517
	733.888486	1.037533
	734.078352	1.036891
	734.268204	1.037763
	734.458041	1.036497
	734.647864	1.036160
	734.837673	1.037246
	735.027467	1.037832
	735.217247	1.039768
	735.407013	1.037759
	735.596764	1.037496
	735.786501	1.035105
	735.976223	1.035471
	736.165932	1.034979
	736.355625	1.032659
	736.545305	1.033425
	736.734970	1.033061
	736.924620	1.032463
	737.114257	1.031441
	737.303879	1.030250
	737.493486	1.029471
	737.683079	1.029541
	737.872658	1.028115
	738.062222	1.028530
	738.251772	1.025827
	738.441308	1.025406
	738.630829	1.023050
	738.820336	1.021977
	739.009829	1.021455
	739.199307	1.021358
	739.388771	1.020426
	739.578220	1.018469
	739.767655	1.017641
	739.957076	1.016648
	740.146482	1.014845
	740.335874	1.015672
	740.525251	1.014892
	740.714615	1.014060
	740.903963	1.013615
	741.093298	1.014155
	741.282618	1.013537
	741.471923	1.012617
	741.661214	1.013337
	741.850491	1.011888
	742.039753	1.011309
	742.229001	1.009448
	742.418235	1.009890
	742.607454	1.010919
	742.796659	1.012541
	742.985849	1.012116
	743.175025	1.011565
	743.364187	1.010372
	743.553334	1.010045
	743.742467	1.009189
	743.931586	1.007769
	744.120690	1.007198
	744.309779	1.007261
	744.498855	1.006003
	744.687916	1.005764
	744.876962	1.006417
	745.065994	1.005295
	745.255012	1.006142
	745.444015	1.005582
	745.633004	1.006869
	745.821978	1.006039
	746.010938	1.007274
	746.199884	1.006497
	746.388815	1.005335
	746.577732	1.003598
	746.766634	1.001016
	746.955522	1.000940
	747.144396	1.000419
	747.333255	1.000249
	747.522100	0.999615
	747.710930	0.997585
	747.899746	0.999118
	748.088548	0.997171
	748.277335	0.995967
	748.466108	0.996364
	748.654866	0.996795
	748.843610	0.996145
	749.032339	0.995995
	749.221054	0.993787
	749.409755	0.992573
	749.598441	0.990201
	749.787113	0.991213
	749.975770	0.990218
	750.164413	0.990412
	750.353042	0.990083
[truncated: 1,648 more rows]
