# Supplementary material for: Metasurface analogues of molecular diastereomers from hierarchical multiscale chiral interactions with biomolecules
Source: Nat Commun. 2026 Apr 22;17:5541. doi: 10.1038/s41467-026-72200-6 (PMC13287669; doi:10.1038/s41467-026-72200-6)
Supplement: Supplementary file 3 — Supplementary Data 1 (Raw data) [file 41467_2026_72200_MOESM3_ESM.zip › Raw_Data/Reflectivity/Antistrept_strept_sequence/Strept_Incubating/Ref_ARRAY3_RA_90_4.txt]

	345.453658	0.994285
	345.669646	0.994947
	345.885622	0.995673
	346.101585	0.996470
	346.317535	0.997347
	346.533471	0.998314
	346.749395	0.999381
	346.965306	1.000561
	347.181204	1.001864
	347.397089	1.003302
	347.612961	1.004886
	347.828820	1.006622
	348.044666	1.008512
	348.260499	1.010547
	348.476319	1.012706
	348.692126	1.014943
	348.907920	1.017189
	349.123701	1.019341
	349.339469	1.021263
	349.555224	1.022798
	349.770966	1.023788
	349.986695	1.024100
	350.202412	1.023666
	350.418115	1.022502
	350.633805	1.020707
	350.849482	1.018443
	351.065147	1.015896
	351.280798	1.013245
	351.496436	1.010634
	351.712062	1.008167
	351.927674	1.005909
	352.143273	1.007797
	352.358860	1.004091
	352.574433	1.002797
	352.789993	1.003017
	353.005541	1.003415
	353.221075	1.002487
	353.436597	1.001975
	353.652105	1.001499
	353.867600	0.999074
	354.083083	0.999664
	354.298552	1.000112
	354.514009	1.000031
	354.729452	0.999079
	354.944883	0.997661
	355.160300	0.998812
	355.375705	0.996892
	355.591096	0.996632
	355.806474	0.997450
	356.021840	0.998024
	356.237192	0.996679
	356.452532	0.997886
	356.667858	0.998317
	356.883172	0.998561
	357.098472	1.002230
	357.313760	1.004116
	357.529034	1.003184
	357.744295	1.004372
	357.959544	1.005382
	358.174779	1.006556
	358.390002	1.007286
	358.605211	1.008137
	358.820407	1.009775
	359.035591	1.010201
	359.250761	1.010208
	359.465919	1.011406
	359.681063	1.009993
	359.896194	1.010865
	360.111313	1.010988
	360.326418	1.013355
	360.541510	1.012202
	360.756589	1.012343
	360.971656	1.014087
	361.186709	1.010892
	361.401749	1.010596
	361.616776	1.008715
	361.831790	1.006865
	362.046792	1.006485
	362.261780	1.006738
	362.476755	1.007710
	362.691717	1.006326
	362.906666	1.006582
	363.121602	1.007778
	363.336525	1.008144
	363.551435	1.005510
	363.766332	1.005155
	363.981216	1.004794
	364.196087	1.007250
	364.410945	1.007485
	364.625790	1.006383
	364.840621	1.008271
	365.055440	1.007589
	365.270246	1.006102
	365.485039	1.007352
	365.699818	1.007504
	365.914585	1.008218
	366.129339	1.009616
	366.344079	1.010008
	366.558807	1.010573
	366.773521	1.011551
	366.988223	1.009875
	367.202911	1.009215
	367.417587	1.007978
	367.632249	1.008560
	367.846898	1.008191
	368.061535	1.008206
	368.276158	1.007419
	368.490768	1.006777
	368.705365	1.005905
	368.919949	1.006431
	369.134521	1.005781
	369.349079	1.007913
	369.563624	1.006441
	369.778155	1.007829
	369.992674	1.008377
	370.207180	1.007989
	370.421673	1.008665
	370.636153	1.008479
	370.850619	1.009002
	371.065073	1.009831
	371.279514	1.011708
	371.493941	1.014340
	371.708356	1.015569
	371.922757	1.014392
	372.137145	1.015972
	372.351521	1.015409
	372.565883	1.014321
	372.780232	1.014399
	372.994568	1.013494
	373.208891	1.011634
	373.423201	1.010022
	373.637498	1.008924
	373.851782	1.007662
	374.066053	1.002947
	374.280311	1.003350
	374.494556	1.001444
	374.708787	1.002260
	374.923006	1.002356
	375.137211	1.000872
	375.351404	0.999457
	375.565583	0.996867
	375.779750	0.997109
	375.993903	0.996279
	376.208043	0.994838
	376.422170	0.995364
	376.636284	0.998422
	376.850385	0.999695
	377.064473	1.000836
	377.278548	0.999653
	377.492610	0.998383
	377.706658	0.999747
	377.920694	0.999672
	378.134717	1.001207
	378.348726	1.002688
	378.562722	1.002714
	378.776706	1.003421
	378.990676	1.001765
	379.204633	1.000944
	379.418577	1.000793
	379.632508	1.001274
	379.846426	0.998079
	380.060331	0.996585
	380.274223	0.997601
	380.488101	0.996969
	380.701967	0.994265
	380.915819	0.993443
	381.129659	0.994177
	381.343485	0.995263
	381.557298	0.997301
	381.771098	0.999906
	381.984886	1.000272
	382.198659	1.001622
	382.412420	1.001173
	382.626168	1.003317
	382.839903	1.003406
	383.053624	1.003208
	383.267333	1.002803
	383.481028	1.004170
	383.694711	1.005074
	383.908380	1.006553
	384.122036	1.007090
	384.335679	1.005437
	384.549309	1.004765
	384.762926	1.003810
	384.976530	1.003630
	385.190120	1.003059
	385.403698	1.003057
	385.617262	1.001670
	385.830814	1.000713
	386.044352	0.999318
	386.257877	0.999023
	386.471389	0.997958
	386.684888	0.997191
	386.898374	0.996589
	387.111847	0.998489
	387.325306	0.996629
	387.538753	0.997617
	387.752186	0.994172
	387.965606	0.992850
	388.179014	0.994438
	388.392408	0.994574
	388.605789	0.995609
	388.819156	0.996346
	389.032511	0.997713
	389.245853	0.997184
	389.459181	0.999382
	389.672497	0.998592
	389.885799	0.997271
	390.099088	0.996537
	390.312364	0.998460
	390.525627	0.998809
	390.738877	0.999053
	390.952114	0.998788
	391.165337	0.999368
	391.378548	0.999785
	391.591745	0.998896
	391.804929	0.999393
	392.018100	1.000164
	392.231258	1.000349
	392.444403	0.998800
	392.657535	0.999628
	392.870653	0.999268
	393.083759	1.001538
	393.296851	1.001157
	393.509930	1.000880
	393.722996	1.002184
	393.936049	1.003126
	394.149089	1.003436
	394.362116	1.003154
	394.575129	1.003009
	394.788130	1.002554
	395.001117	1.002962
	395.214091	1.000871
	395.427052	0.999967
	395.640000	0.999769
	395.852935	1.001707
	396.065857	1.001361
	396.278765	1.002596
	396.491660	1.002298
	396.704543	1.002181
	396.917412	1.001502
	397.130268	1.002479
	397.343110	1.002704
	397.555940	1.003509
	397.768757	1.004410
	397.981560	1.003771
	398.194350	1.001714
	398.407127	1.001219
	398.619891	1.000785
	398.832642	1.001703
	399.045380	1.002035
	399.258104	1.002577
	399.470815	1.003428
	399.683514	1.003524
	399.896199	1.002723
	400.108870	1.001140
	400.321529	0.999961
	400.534175	1.000565
	400.746807	1.003800
	400.959427	1.003585
	401.172033	1.005627
	401.384626	1.006738
	401.597205	1.008481
	401.809772	1.008838
	402.022326	1.009564
	402.234866	1.009616
	402.447393	1.009246
	402.659907	1.009031
	402.872408	1.010588
	403.084896	1.010753
	403.297370	1.008840
	403.509832	1.009153
	403.722280	1.009882
	403.934715	1.008618
	404.147137	1.006852
	404.359546	1.006056
	404.571941	1.006699
	404.784323	1.005797
	404.996693	1.003427
	405.209049	1.002254
	405.421392	1.003416
	405.633721	1.001209
	405.846038	1.001570
	406.058341	1.001108
	406.270632	0.999685
	406.482909	1.000897
	406.695172	0.999475
	406.907423	0.998265
	407.119661	0.997836
	407.331885	0.998677
	407.544096	0.997168
	407.756294	0.994607
	407.968479	0.993271
	408.180651	0.995063
	408.392809	0.996496
	408.604954	0.995776
	408.817086	0.994308
	409.029205	0.995429
	409.241311	0.996178
	409.453404	0.996384
	409.665483	0.997934
	409.877549	0.999202
	410.089602	0.998936
	410.301642	0.999882
	410.513669	1.001134
	410.725682	0.999727
	410.937682	0.999270
	411.149669	1.000212
	411.361643	1.001468
	411.573604	1.004249
	411.785551	1.004873
	411.997486	1.005410
	412.209407	1.003733
	412.421315	1.004765
	412.633210	1.005178
	412.845091	1.004944
	413.056959	1.006716
	413.268815	1.008181
	413.480657	1.007803
	413.692485	1.005882
	413.904301	1.007930
	414.116103	1.003535
	414.327892	1.004989
	414.539668	1.003979
	414.751431	1.002574
	414.963181	1.001026
	415.174917	1.000379
	415.386640	0.997777
	415.598350	0.997848
	415.810047	0.994908
	416.021730	0.993744
	416.233401	0.992402
	416.445058	0.994551
	416.656702	0.993382
	416.868332	0.992908
	417.079950	0.992949
	417.291554	0.992785
	417.503145	0.992819
	417.714723	0.992571
	417.926288	0.994728
	418.137839	0.996493
	418.349377	0.996953
	418.560903	0.995793
	418.772414	0.995828
	418.983913	0.995208
	419.195398	0.995420
	419.406870	0.994663
	419.618329	0.995204
	419.829775	0.996894
	420.041208	0.996942
	420.252627	0.997246
	420.464033	0.998400
	420.675426	0.999946
	420.886805	1.000741
	421.098172	1.000547
	421.309525	1.000704
	421.520865	1.002342
	421.732192	1.004262
	421.943505	1.003764
	422.154805	1.005095
	422.366092	1.004724
	422.577366	1.005191
	422.788627	1.004641
	422.999874	1.005535
	423.211108	1.005369
	423.422329	1.004440
	423.633537	1.003361
	423.844731	1.005618
	424.055913	1.006612
	424.267081	1.005219
	424.478235	1.002497
	424.689377	1.000741
	424.900505	0.999680
	425.111620	1.001666
	425.322722	0.998988
	425.533811	0.997364
	425.744886	0.998428
	425.955948	0.997623
	426.166997	0.997464
	426.378032	0.997053
	426.589055	0.997799
	426.800064	0.996295
	427.011060	0.996457
	427.222042	0.994433
	427.433012	0.991786
	427.643968	0.991567
	427.854911	0.990670
	428.065840	0.991113
	428.276757	0.992232
	428.487660	0.993472
	428.698550	0.993417
	428.909427	0.995513
	429.120290	0.995263
	429.331140	0.993214
	429.541977	0.993344
	429.752801	0.994679
	429.963611	0.994360
	430.174408	0.994772
	430.385192	0.994898
	430.595963	0.993267
	430.806720	0.993784
	431.017464	0.993103
	431.228195	0.992196
	431.438913	0.992132
	431.649617	0.992491
	431.860308	0.992739
	432.070986	0.993077
	432.281650	0.994000
	432.492302	0.994567
	432.702940	0.994015
	432.913565	0.994498
	433.124176	0.993697
	433.334774	0.992678
	433.545359	0.993442
	433.755931	0.995647
	433.966489	0.995964
	434.177035	0.996700
	434.387567	0.996092
	434.598085	0.993741
	434.808591	0.994630
	435.019083	0.992948
	435.229562	0.993293
	435.440027	0.992488
	435.650479	0.992323
	435.860918	0.990087
	436.071344	0.990441
	436.281757	0.989871
	436.492156	0.991946
	436.702542	0.992176
	436.912914	0.991949
	437.123274	0.992855
	437.333620	0.993841
	437.543953	0.996662
	437.754272	0.995934
	437.964578	0.997056
	438.174871	0.997403
	438.385151	0.997345
	438.595417	0.996796
	438.805670	0.995908
	439.015910	0.994639
	439.226137	0.993041
	439.436350	0.992541
	439.646550	0.992765
	439.856737	0.994117
	440.066910	0.993623
	440.277070	0.994192
	440.487217	0.994409
	440.697351	0.994590
	440.907471	0.995096
	441.117578	0.995117
	441.327671	0.991611
	441.537752	0.992003
	441.747819	0.991169
	441.957873	0.992110
	442.167913	0.992461
	442.377940	0.991425
	442.587954	0.990263
	442.797955	0.990198
	443.007942	0.989811
	443.217916	0.989101
	443.427877	0.991542
	443.637824	0.990201
	443.847758	0.990940
	444.057679	0.990658
	444.267586	0.991589
	444.477481	0.992085
	444.687361	0.993262
	444.897229	0.994397
	445.107083	0.993450
	445.316924	0.992444
	445.526752	0.993203
	445.736566	0.993702
	445.946367	0.993682
	446.156155	0.995034
	446.365929	0.994294
	446.575690	0.992458
	446.785438	0.991648
	446.995173	0.990621
	447.204894	0.989467
	447.414602	0.989990
	447.624296	0.989772
	447.833977	0.990299
	448.043645	0.992128
	448.253300	0.992121
	448.462941	0.994454
	448.672569	0.996874
	448.882184	0.998087
	449.091785	0.998027
	449.301373	0.999097
	449.510948	0.998820
	449.720509	0.998680
	449.930057	0.997328
	450.139592	0.997632
	450.349113	0.995049
	450.558621	0.996390
	450.768116	0.996186
	450.977597	0.995993
	451.187066	0.995209
	451.396520	0.995155
	451.605962	0.994837
	451.815390	0.994938
	452.024805	0.994359
	452.234206	0.993061
	452.443594	0.991662
	452.652969	0.992363
	452.862330	0.991240
	453.071678	0.992710
	453.281013	0.992215
	453.490335	0.992967
	453.699643	0.992387
	453.908938	0.991756
	454.118219	0.993054
	454.327487	0.993405
	454.536742	0.991792
	454.745983	0.992365
	454.955211	0.991653
	455.164426	0.993286
	455.373627	0.994624
	455.582815	0.996060
	455.791990	0.996332
	456.001152	0.998198
	456.210300	0.997728
	456.419434	1.000188
	456.628556	0.998193
	456.837664	0.999472
	457.046758	0.999218
	457.255839	0.999013
	457.464907	0.998640
	457.673962	0.997949
	457.883003	0.998482
	458.092031	0.999909
	458.301046	0.998996
	458.510047	0.997458
	458.719035	0.998344
	458.928009	0.997904
	459.136970	0.998860
	459.345918	0.998594
	459.554852	0.998407
	459.763774	0.998785
	459.972681	0.999151
	460.181576	1.000943
	460.390457	1.001860
	460.599324	1.002109
	460.808178	1.002156
	461.017019	1.004532
	461.225847	1.003849
	461.434661	1.004470
	461.643462	1.001674
	461.852249	1.003935
	462.061023	1.002205
	462.269784	1.003826
	462.478531	1.003020
	462.687265	1.003461
	462.895986	1.003327
	463.104693	1.004105
	463.313387	1.004071
	463.522068	1.000738
	463.730735	1.000679
	463.939389	1.000784
	464.148029	0.999084
	464.356656	0.998955
	464.565270	0.998733
	464.773870	0.998988
	464.982457	0.999160
	465.191030	0.998599
	465.399591	0.997302
	465.608137	0.997154
	465.816671	0.995235
	466.025191	0.995516
	466.233697	0.995102
	466.442191	0.995439
	466.650671	0.995201
	466.859137	0.994012
	467.067590	0.992074
	467.276030	0.993137
	467.484456	0.993589
	467.692869	0.993192
	467.901269	0.990472
	468.109655	0.990049
	468.318028	0.989383
	468.526387	0.989208
	468.734733	0.987340
	468.943066	0.986843
	469.151385	0.984279
	469.359691	0.984273
	469.567984	0.984945
	469.776263	0.984103
	469.984528	0.983746
	470.192781	0.984399
	470.401020	0.985481
	470.609245	0.983866
	470.817457	0.983689
	471.025656	0.986119
	471.233841	0.986733
	471.442013	0.987089
	471.650172	0.987726
	471.858317	0.987672
	472.066448	0.988559
	472.274567	0.988885
	472.482672	0.990379
	472.690763	0.991860
	472.898841	0.991345
	473.106906	0.993080
	473.314957	0.994464
	473.522995	0.994494
	473.731020	0.995479
	473.939031	0.996416
	474.147029	0.994939
	474.355013	0.996677
	474.562984	0.995952
	474.770941	0.997463
	474.978885	0.996168
	475.186816	0.995751
	475.394733	0.997100
	475.602637	0.997935
	475.810527	0.997681
	476.018404	0.995370
	476.226268	0.997943
	476.434118	0.997893
	476.641955	0.998757
	476.849778	0.997665
	477.057588	0.995525
	477.265385	0.994501
	477.473168	0.994517
	477.680937	0.993232
	477.888694	0.994267
	478.096436	0.993624
	478.304166	0.992777
	478.511882	0.992478
	478.719584	0.991151
	478.927274	0.989216
	479.134949	0.989235
	479.342612	0.989283
	479.550260	0.989678
	479.757896	0.991320
	479.965518	0.991817
	480.173126	0.991616
	480.380722	0.990962
	480.588303	0.990902
	480.795872	0.991437
	481.003426	0.991586
	481.210968	0.991922
	481.418496	0.992464
	481.626010	0.993780
	481.833511	0.993766
	482.040999	0.994721
	482.248473	0.995127
	482.455934	0.996268
	482.663382	0.997985
	482.870816	0.997013
	483.078236	0.997021
	483.285643	0.997611
	483.493037	0.999490
	483.700417	0.997692
	483.907784	0.999513
	484.115137	0.999682
	484.322477	0.999062
	484.529803	0.999591
	484.737116	0.999431
	484.944416	0.999278
	485.151702	0.999713
	485.358975	1.000655
	485.566234	1.001764
	485.773479	0.999191
	485.980712	0.998387
	486.187931	0.997545
	486.395136	0.996245
	486.602328	0.994772
	486.809506	0.995439
	487.016671	0.994870
	487.223823	0.994037
	487.430961	0.993952
	487.638086	0.992881
	487.845197	0.993850
	488.052295	0.993082
	488.259379	0.992340
	488.466450	0.992418
	488.673507	0.994937
	488.880551	0.994573
	489.087582	0.991734
	489.294599	0.990545
	489.501602	0.990630
	489.708592	0.991626
	489.915569	0.991601
	490.122532	0.990038
	490.329482	0.989590
	490.536418	0.987836
	490.743341	0.987652
	490.950250	0.987768
	491.157146	0.988881
	491.364029	0.989904
	491.570897	0.992567
	491.777753	0.993288
	491.984595	0.993869
	492.191423	0.993470
	492.398238	0.993160
	492.605040	0.993117
	492.811828	0.993208
	493.018603	0.993479
	493.225364	0.996678
	493.432111	0.996270
	493.638846	0.996544
	493.845566	0.995045
	494.052274	0.995285
	494.258967	0.994202
	494.465648	0.995027
	494.672314	0.995926
	494.878968	0.995445
	495.085608	0.995500
	495.292234	0.994850
	495.498847	0.995843
	495.705446	0.995657
	495.912032	0.995825
	496.118605	0.994234
	496.325164	0.993820
	496.531709	0.993917
	496.738241	0.993595
	496.944759	0.993417
	497.151264	0.992581
	497.357756	0.991985
	497.564234	0.992471
	497.770698	0.991969
	497.977149	0.991030
	498.183587	0.989606
	498.390011	0.991511
	498.596422	0.992230
	498.802819	0.992691
	499.009202	0.992939
	499.215572	0.993570
	499.421929	0.993497
	499.628272	0.994483
	499.834602	0.993852
	500.040918	0.994250
	500.247220	0.994305
	500.453509	0.993809
	500.659785	0.994426
	500.866047	0.994285
	501.072296	0.995372
	501.278531	0.993822
	501.484752	0.993821
	501.690960	0.994451
	501.897155	0.993933
	502.103336	0.994918
	502.309504	0.994649
	502.515658	0.994050
	502.721798	0.993700
	502.927925	0.993857
	503.134039	0.994492
	503.340139	0.995062
	503.546225	0.995516
	503.752298	0.995603
	503.958358	0.996015
	504.164404	0.995791
	504.370436	0.995420
	504.576455	0.994266
	504.782461	0.995046
	504.988453	0.993922
	505.194431	0.991919
	505.400396	0.991038
	505.606347	0.992059
	505.812285	0.991444
	506.018209	0.991179
	506.224120	0.990324
	506.430017	0.992658
	506.635901	0.992436
	506.841771	0.992374
	507.047628	0.993167
	507.253471	0.992224
	507.459301	0.991523
	507.665117	0.991212
	507.870920	0.990573
	508.076709	0.991609
	508.282484	0.991001
	508.488247	0.991119
	508.693995	0.991101
	508.899730	0.990872
	509.105451	0.990304
	509.311159	0.989677
	509.516854	0.989598
	509.722535	0.990851
	509.928202	0.991386
	510.133856	0.992314
	510.339496	0.992689
	510.545123	0.993483
	510.750736	0.992542
	510.956336	0.991645
	511.161922	0.991101
	511.367494	0.991997
	511.573053	0.991967
	511.778599	0.991996
	511.984131	0.991527
	512.189649	0.990393
	512.395154	0.992781
	512.600645	0.993157
	512.806123	0.993831
	513.011587	0.994402
	513.217038	0.994159
	513.422475	0.994499
	513.627899	0.994276
	513.833309	0.994381
	514.038705	0.993289
	514.244088	0.994146
	514.449458	0.992982
	514.654814	0.991543
	514.860156	0.990895
	515.065485	0.990434
	515.270800	0.990653
	515.476102	0.990052
	515.681390	0.989799
	515.886664	0.988192
	516.091925	0.987319
	516.297173	0.987586
	516.502407	0.986572
	516.707627	0.986622
	516.912834	0.985802
	517.118027	0.984576
	517.323207	0.983094
	517.528373	0.985013
	517.733525	0.987567
	517.938664	0.988530
	518.143790	0.988444
	518.348901	0.987629
	518.554000	0.988079
	518.759084	0.987071
	518.964156	0.985868
	519.169213	0.985323
	519.374257	0.985388
	519.579288	0.984325
	519.784305	0.985625
	519.989308	0.986252
	520.194298	0.986143
	520.399274	0.987051
	520.604236	0.985448
	520.809185	0.986600
	521.014121	0.986782
	521.219043	0.987054
	521.423951	0.987990
	521.628846	0.987124
	521.833727	0.987616
	522.038595	0.987599
	522.243449	0.987285
	522.448289	0.985765
	522.653116	0.984613
	522.857929	0.983496
	523.062729	0.984261
	523.267515	0.985673
	523.472287	0.985838
	523.677046	0.987446
	523.881792	0.987807
	524.086524	0.987238
	524.291242	0.987265
	524.495946	0.986915
	524.700637	0.987946
	524.905315	0.985707
	525.109979	0.985225
	525.314629	0.985429
	525.519266	0.985029
	525.723889	0.985599
	525.928498	0.986126
	526.133094	0.985838
	526.337677	0.986336
	526.542245	0.986779
	526.746800	0.984558
	526.951342	0.985545
	527.155870	0.985796
	527.360384	0.986145
	527.564885	0.985886
	527.769372	0.986336
	527.973846	0.986147
	528.178306	0.987001
	528.382752	0.987744
	528.587185	0.989232
	528.791604	0.987512
	528.996010	0.988528
	529.200402	0.988709
	529.404780	0.987937
	529.609145	0.988269
	529.813496	0.990111
	530.017833	0.990071
	530.222157	0.987488
	530.426468	0.987147
	530.630764	0.986904
	530.835048	0.987324
	531.039317	0.986530
	531.243573	0.987228
	531.447815	0.988868
	531.652044	0.989607
	531.856259	0.989612
	532.060461	0.991721
	532.264648	0.991095
	532.468823	0.990845
	532.672983	0.991789
	532.877130	0.991083
	533.081264	0.991758
	533.285383	0.991370
	533.489490	0.990646
	533.693582	0.990383
	533.897661	0.989808
	534.101726	0.990900
	534.305778	0.989069
	534.509816	0.990060
	534.713841	0.989579
	534.917851	0.990759
	535.121849	0.990768
	535.325832	0.991351
	535.529802	0.989703
	535.733759	0.988715
	535.937701	0.988759
	536.141630	0.987949
	536.345546	0.986827
	536.549448	0.987766
	536.753336	0.985914
	536.957210	0.985593
	537.161071	0.984418
	537.364919	0.985335
	537.568752	0.984106
	537.772572	0.982752
	537.976379	0.983731
	538.180172	0.984941
	538.383951	0.984433
	538.587716	0.983743
	538.791468	0.982343
	538.995206	0.983165
	539.198931	0.983888
	539.402642	0.983949
	539.606339	0.984102
	539.810023	0.983383
	540.013693	0.983797
	540.217349	0.983291
	540.420992	0.983387
	540.624621	0.983286
	540.828237	0.982581
	541.031839	0.981810
	541.235427	0.982272
	541.439001	0.982989
	541.642562	0.981207
	541.846109	0.981221
	542.049643	0.981506
	542.253163	0.981143
	542.456669	0.980344
	542.660162	0.981708
	542.863641	0.981957
	543.067106	0.982945
	543.270558	0.984564
	543.473996	0.985072
	543.677420	0.986416
	543.880831	0.986350
	544.084228	0.988047
	544.287612	0.989242
	544.490981	0.989557
	544.694338	0.990357
	544.897680	0.990803
	545.101009	0.990448
	545.304324	0.993329
	545.507625	0.993054
	545.710913	0.993738
	545.914187	0.995105
	546.117448	0.995904
	546.320695	0.996221
	546.523928	0.996346
	546.727147	0.998456
	546.930353	0.998591
	547.133546	0.998802
	547.336724	0.999919
	547.539889	1.000464
	547.743040	1.001382
	547.946178	1.002416
	548.149301	1.003864
	548.352412	1.003945
	548.555508	1.002717
	548.758591	1.001743
	548.961660	1.001124
	549.164716	1.001812
	549.367757	1.001798
	549.570785	1.002340
	549.773800	1.002676
	549.976801	1.002928
	550.179788	1.003340
	550.382761	1.002893
	550.585721	1.002180
	550.788667	1.002917
	550.991599	1.003001
	551.194518	1.003808
	551.397423	1.001957
	551.600315	1.002230
	551.803192	1.002481
	552.006056	1.002392
	552.208906	1.003450
	552.411743	1.003561
	552.614566	1.003576
	552.817375	1.003198
	553.020171	1.002381
	553.222953	1.003107
	553.425721	1.002666
	553.628475	1.003269
	553.831216	1.000999
	554.033943	1.001603
	554.236657	1.002512
	554.439356	1.002368
	554.642042	1.002021
	554.844715	1.003063
	555.047373	1.004087
	555.250018	1.005012
	555.452650	1.004739
	555.655267	1.003329
	555.857871	1.003505
	556.060461	1.003164
	556.263038	1.003214
	556.465600	1.002675
	556.668150	1.002771
	556.870685	1.002360
	557.073207	1.003348
	557.275715	1.003843
	557.478209	1.006513
	557.680689	1.005742
	557.883156	1.007873
	558.085609	1.008078
	558.288049	1.009343
	558.490475	1.009417
	558.692887	1.011641
	558.895285	1.011949
	559.097670	1.011634
	559.300040	1.011821
	559.502398	1.011756
	559.704741	1.010893
	559.907071	1.013247
	560.109387	1.015349
	560.311689	1.015055
	560.513978	1.015445
	560.716253	1.016138
	560.918514	1.017581
	561.120762	1.019195
	561.322995	1.018980
	561.525215	1.018983
	561.727422	1.020155
	561.929614	1.020012
	562.131793	1.019322
	562.333958	1.019644
	562.536110	1.020890
	562.738248	1.021863
	562.940372	1.021450
	563.142482	1.021548
	563.344578	1.021460
	563.546661	1.020732
	563.748730	1.021403
	563.950786	1.022016
	564.152827	1.021655
	564.354855	1.021872
	564.556870	1.020342
	564.758870	1.020120
	564.960857	1.019628
	565.162830	1.019314
	565.364789	1.020614
	565.566735	1.022082
	565.768666	1.022287
	565.970584	1.021309
	566.172489	1.021775
	566.374379	1.022453
	566.576256	1.022715
	566.778119	1.023648
	566.979969	1.023971
	567.181805	1.024168
	567.383626	1.022825
	567.585435	1.021576
	567.787229	1.021832
	567.989010	1.020976
	568.190777	1.021157
	568.392530	1.021584
	568.594269	1.021119
	568.795995	1.021896
	568.997707	1.022901
	569.199405	1.024220
	569.401090	1.024698
	569.602761	1.025593
	569.804418	1.024195
	570.006061	1.024560
	570.207690	1.024193
	570.409306	1.025139
	570.610908	1.025826
	570.812497	1.027084
	571.014071	1.027054
	571.215632	1.026957
	571.417179	1.028800
	571.618712	1.030457
	571.820232	1.031530
	572.021737	1.032086
	572.223229	1.032282
	572.424707	1.029770
	572.626172	1.030248
	572.827623	1.031134
	573.029060	1.031610
	573.230483	1.031407
	573.431892	1.030693
	573.633288	1.031722
	573.834670	1.031905
	574.036038	1.030956
	574.237392	1.030630
	574.438733	1.031649
	574.640060	1.033010
	574.841373	1.031801
	575.042672	1.032581
	575.243958	1.034009
	575.445230	1.033738
	575.646488	1.034973
	575.847732	1.036692
	576.048962	1.037412
	576.250179	1.037903
	576.451382	1.038309
	576.652571	1.038906
	576.853747	1.041306
	577.054908	1.042986
	577.256056	1.043964
	577.457190	1.045280
	577.658310	1.043795
	577.859417	1.043332
	578.060510	1.042055
	578.261589	1.043437
	578.462654	1.044293
	578.663705	1.042930
	578.864743	1.042245
	579.065767	1.041165
	579.266777	1.041014
	579.467773	1.040418
	579.668755	1.040213
	579.869724	1.040888
	580.070679	1.040345
	580.271620	1.040720
	580.472548	1.041071
	580.673461	1.041719
	580.874361	1.043554
	581.075247	1.044601
	581.276119	1.044701
	581.476978	1.043754
	581.677822	1.043310
	581.878653	1.042019
	582.079470	1.041901
	582.280273	1.041787
	582.481063	1.042095
	582.681838	1.042877
	582.882600	1.042056
	583.083348	1.042395
	583.284083	1.041713
	583.484803	1.041874
	583.685510	1.041304
	583.886203	1.040300
	584.086882	1.040199
	584.287547	1.040662
	584.488199	1.040720
	584.688836	1.042240
	584.889460	1.042697
	585.090070	1.042639
	585.290666	1.042236
	585.491249	1.043103
	585.691818	1.043000
	585.892372	1.042838
	586.092914	1.042538
	586.293441	1.042765
	586.493954	1.044377
	586.694454	1.044980
	586.894940	1.045015
	587.095412	1.047225
	587.295870	1.048303
	587.496314	1.048972
	587.696745	1.049546
	587.897162	1.049545
	588.097565	1.050625
	588.297954	1.051551
	588.498329	1.051240
	588.698691	1.050571
	588.899038	1.050616
	589.099372	1.050145
	589.299692	1.049617
	589.499998	1.048596
	589.700291	1.048513
	589.900569	1.049186
	590.100834	1.048169
	590.301085	1.050091
	590.501322	1.049062
	590.701546	1.049277
	590.901755	1.051107
	591.101951	1.051264
	591.302132	1.052592
	591.502300	1.053271
	591.702455	1.053262
	591.902595	1.054202
	592.102722	1.053878
	592.302834	1.053833
	592.502933	1.054855
	592.703018	1.054902
	592.903089	1.055540
	593.103147	1.055080
	593.303190	1.053501
	593.503220	1.052445
	593.703236	1.051949
	593.903238	1.050699
	594.103226	1.051155
	594.303200	1.050944
	594.503161	1.050003
	594.703108	1.050436
	594.903040	1.050732
	595.102960	1.050584
	595.302865	1.049390
	595.502756	1.048630
	595.702634	1.049020
	595.902497	1.048658
	596.102347	1.048099
	596.302183	1.048359
	596.502005	1.048488
	596.701813	1.048107
	596.901608	1.047123
	597.101388	1.047120
	597.301155	1.046321
	597.500908	1.045305
	597.700647	1.043471
	597.900372	1.043198
	598.100083	1.042406
	598.299781	1.043772
	598.499465	1.045356
	598.699134	1.045344
	598.898790	1.045142
	599.098432	1.044847
	599.298061	1.044166
	599.497675	1.043435
	599.697275	1.042273
	599.896862	1.042817
	600.096435	1.043818
	600.295994	1.042519
	600.495539	1.042291
	600.695070	1.042341
	600.894588	1.043466
	601.094091	1.043747
	601.293581	1.044403
	601.493056	1.044434
	601.692518	1.045685
	601.891966	1.046569
	602.091401	1.048094
	602.290821	1.048664
	602.490227	1.049040
	602.689620	1.050567
	602.888999	1.050799
	603.088363	1.050408
	603.287714	1.050340
	603.487052	1.050824
	603.686375	1.051833
	603.885684	1.052374
	604.084980	1.053260
	604.284261	1.053360
	604.483529	1.053863
	604.682783	1.054216
	604.882023	1.054683
	605.081249	1.055207
	605.280461	1.054999
	605.479660	1.056053
	605.678844	1.056322
	605.878015	1.056435
	606.077172	1.057702
	606.276314	1.057656
	606.475443	1.059294
	606.674558	1.061045
	606.873660	1.063043
	607.072747	1.063131
	607.271820	1.064263
	607.470880	1.064552
	607.669926	1.065987
	607.868957	1.066354
	608.067975	1.067580
	608.266979	1.069285
	608.465969	1.069678
	608.664946	1.069863
	608.863908	1.068970
	609.062857	1.070042
	609.261791	1.069545
	609.460712	1.069553
	609.659619	1.071089
	609.858511	1.072571
	610.057390	1.074145
	610.256256	1.075863
	610.455107	1.077623
	610.653944	1.078163
	610.852767	1.079483
	611.051577	1.080033
	611.250373	1.080886
	611.449154	1.082635
	611.647922	1.084829
	611.846676	1.086037
	612.045416	1.085805
	612.244142	1.085323
	612.442854	1.087181
	612.641553	1.087694
	612.840237	1.089377
	613.038908	1.089259
	613.237564	1.089761
	613.436207	1.089958
	613.634836	1.090516
	613.833451	1.090895
	614.032052	1.091263
	614.230639	1.091416
	614.429212	1.091543
	614.627771	1.092160
	614.826316	1.092820
	615.024848	1.093096
	615.223365	1.094033
	615.421869	1.094935
	615.620358	1.094786
	615.818834	1.094516
	616.017296	1.093958
	616.215744	1.092635
	616.414178	1.093268
	616.612598	1.093935
	616.811004	1.094103
	617.009396	1.094550
	617.207775	1.093980
	617.406139	1.093639
	617.604490	1.092010
	617.802826	1.092652
	618.001149	1.092940
	618.199458	1.092751
	618.397752	1.093680
	618.596033	1.093621
	618.794300	1.093956
	618.992553	1.093417
	619.190792	1.092767
	619.389018	1.091762
	619.587229	1.092562
	619.785426	1.091906
	619.983609	1.092812
	620.181779	1.091244
	620.379934	1.090364
	620.578076	1.089928
	620.776204	1.089295
	620.974317	1.089594
	621.172417	1.090118
	621.370503	1.091208
	621.568575	1.091921
	621.766633	1.091522
	621.964677	1.091216
	622.162707	1.091415
	622.360723	1.091046
	622.558725	1.090347
	622.756714	1.091244
	622.954688	1.091085
	623.152648	1.089974
	623.350595	1.090164
	623.548527	1.090483
	623.746446	1.089091
	623.944350	1.089233
	624.142241	1.089304
	624.340118	1.090629
	624.537981	1.090577
	624.735829	1.090855
	624.933664	1.088643
	625.131485	1.088147
	625.329292	1.087825
	625.527085	1.087167
	625.724864	1.086993
	625.922629	1.086526
	626.120381	1.085925
	626.318118	1.085381
	626.515841	1.086251
	626.713550	1.084781
	626.911246	1.084145
	627.108927	1.083305
	627.306595	1.082961
	627.504248	1.083225
	627.701888	1.081912
	627.899513	1.080599
	628.097125	1.080437
	628.294722	1.080593
	628.492306	1.080056
	628.689876	1.080558
	628.887432	1.080368
	629.084973	1.079086
	629.282501	1.078931
	629.480015	1.079182
	629.677515	1.079696
	629.875001	1.079354
	630.072473	1.079826
	630.269931	1.078818
	630.467375	1.078251
	630.664805	1.077986
	630.862221	1.078440
	631.059623	1.077469
	631.257011	1.079077
	631.454385	1.078651
	631.651746	1.079664
	631.849092	1.080135
	632.046424	1.079646
	632.243742	1.081247
	632.441047	1.080607
	632.638337	1.080596
	632.835613	1.081174
	633.032876	1.081135
	633.230124	1.080686
	633.427358	1.080237
	633.624579	1.080749
	633.821785	1.082562
	634.018978	1.083767
	634.216156	1.083975
	634.413321	1.085355
	634.610471	1.086636
	634.807608	1.086794
	635.004730	1.086399
	635.201839	1.088852
	635.398933	1.088428
	635.596014	1.087833
	635.793081	1.088433
	635.990133	1.088839
	636.187172	1.088402
	636.384196	1.088087
	636.581207	1.087418
	636.778204	1.085072
	636.975186	1.085308
	637.172155	1.084808
	637.369110	1.084879
	637.566050	1.084724
	637.762977	1.085439
	637.959890	1.085534
	638.156788	1.085116
	638.353673	1.085455
	638.550544	1.085274
	638.747400	1.085006
	638.944243	1.085479
	639.141072	1.085197
	639.337886	1.084543
	639.534687	1.083902
	639.731474	1.084858
	639.928246	1.085668
	640.125005	1.085078
	640.321750	1.084486
	640.518480	1.085068
	640.715197	1.084376
	640.911899	1.084468
	641.108588	1.085041
	641.305263	1.084704
	641.501923	1.084501
	641.698570	1.085150
	641.895202	1.085906
	642.091821	1.086630
	642.288426	1.087625
	642.485016	1.089035
	642.681593	1.089205
	642.878155	1.089198
	643.074704	1.090696
	643.271238	1.090515
	643.467759	1.092695
	643.664265	1.092681
	643.860757	1.093642
	644.057236	1.093870
	644.253700	1.093448
	644.450151	1.092942
	644.646587	1.093129
	644.843009	1.093787
	645.039418	1.094307
	645.235812	1.095188
	645.432192	1.096622
	645.628558	1.097211
	645.824911	1.096438
	646.021249	1.097501
	646.217573	1.097458
	646.413883	1.097249
	646.610179	1.097764
	646.806461	1.096556
	647.002729	1.096748
	647.198983	1.095372
	647.395223	1.094961
	647.591449	1.095916
	647.787661	1.094191
	647.983859	1.093603
	648.180043	1.094553
	648.376212	1.093121
	648.572368	1.092236
	648.768510	1.092532
	648.964638	1.093377
	649.160751	1.094505
	649.356851	1.093788
	649.552937	1.094208
	649.749008	1.093977
	649.945066	1.092837
	650.141109	1.093631
	650.337138	1.092753
	650.533154	1.093061
	650.729155	1.094471
	650.925142	1.094600
	651.121116	1.096304
	651.317075	1.096807
	651.513020	1.097483
	651.708951	1.097709
	651.904868	1.096875
	652.100771	1.097322
	652.296660	1.098652
	652.492535	1.098249
	652.688396	1.097468
	652.884242	1.098587
	653.080075	1.098773
	653.275894	1.100694
	653.471699	1.101322
	653.667489	1.102601
	653.863266	1.103820
	654.059028	1.103653
	654.254776	1.103332
	654.450511	1.102822
	654.646231	1.105814
	654.841937	1.105887
	655.037629	1.106825
	655.233308	1.107075
	655.428972	1.106761
	655.624622	1.105732
	655.820258	1.106031
	656.015879	1.106007
	656.211487	1.106805
	656.407081	1.108083
	656.602661	1.108976
	656.798226	1.108151
	656.993778	1.107899
	657.189315	1.105901
	657.384839	1.105558
	657.580348	1.105752
	657.775843	1.105345
	657.971324	1.102952
	658.166791	1.103635
	658.362244	1.105253
	658.557683	1.104717
	658.753108	1.105525
	658.948519	1.104546
	659.143916	1.104082
	659.339298	1.103401
	659.534667	1.102249
	659.730022	1.103901
	659.925362	1.103450
	660.120688	1.104720
	660.316001	1.106500
	660.511299	1.107542
	660.706583	1.108262
	660.901853	1.108667
	661.097109	1.108516
	661.292351	1.109426
	661.487578	1.110055
	661.682792	1.109388
	661.877992	1.111628
	662.073177	1.113572
	662.268349	1.114879
	662.463506	1.115377
	662.658649	1.116955
	662.853779	1.116602
	663.048894	1.115575
	663.243995	1.115206
	663.439081	1.114608
	663.634154	1.113548
	663.829213	1.114123
	664.024258	1.114557
	664.219288	1.115003
	664.414305	1.115368
	664.609307	1.117132
	664.804295	1.117194
	664.999269	1.117901
	665.194229	1.116963
	665.389175	1.117165
	665.584107	1.116554
	665.779025	1.116068
	665.973928	1.115742
	666.168818	1.117740
	666.363693	1.119427
	666.558555	1.116757
	666.753402	1.115616
	666.948235	1.114914
	667.143054	1.114746
	667.337859	1.114186
	667.532650	1.113407
	667.727427	1.111736
	667.922189	1.110454
	668.116938	1.108652
	668.311672	1.107825
	668.506392	1.105851
	668.701098	1.105362
	668.895790	1.105890
	669.090468	1.106939
	669.285132	1.107165
	669.479782	1.105945
	669.674417	1.105459
	669.869039	1.106374
	670.063646	1.106829
	670.258239	1.106099
	670.452819	1.106074
	670.647384	1.105434
	670.841934	1.104633
	671.036471	1.104601
	671.230994	1.105098
	671.425502	1.106070
	671.619997	1.106042
	671.814477	1.105873
	672.008943	1.104009
	672.203395	1.102149
	672.397833	1.101391
	672.592257	1.100789
	672.786667	1.099490
	672.981062	1.098511
	673.175444	1.098201
	673.369811	1.097949
	673.564164	1.097800
	673.758503	1.096742
	673.952828	1.095099
	674.147139	1.096010
	674.341435	1.096156
	674.535718	1.095382
	674.729986	1.095496
	674.924240	1.095417
	675.118480	1.095672
	675.312706	1.094695
	675.506918	1.094911
	675.701116	1.095120
	675.895299	1.095671
	676.089469	1.095375
	676.283624	1.096808
	676.477765	1.096737
	676.671892	1.095302
	676.866005	1.095650
	677.060103	1.096839
	677.254188	1.097626
	677.448258	1.097190
	677.642315	1.096878
	677.836357	1.096927
	678.030385	1.094770
	678.224398	1.092591
	678.418398	1.093342
	678.612384	1.095339
	678.806355	1.094086
	679.000312	1.092969
	679.194255	1.092625
	679.388184	1.092600
	679.582099	1.092639
	679.776000	1.092420
	679.969886	1.092623
	680.163758	1.093466
	680.357617	1.093745
	680.551461	1.093492
	680.745290	1.092610
	680.939106	1.092105
	681.132908	1.091496
	681.326695	1.090749
	681.520468	1.091741
	681.714227	1.091559
	681.907972	1.091304
	682.101703	1.091614
	682.295419	1.089195
	682.489122	1.087545
	682.682810	1.087915
	682.876484	1.087085
	683.070144	1.086933
	683.263790	1.084933
	683.457421	1.084781
	683.651039	1.085402
	683.844642	1.085930
	684.038231	1.085811
	684.231806	1.086064
	684.425367	1.086604
	684.618913	1.086626
	684.812446	1.087323
	685.005964	1.086816
	685.199468	1.085517
	685.392958	1.086604
	685.586433	1.086860
	685.779895	1.086270
	685.973342	1.086505
	686.166775	1.085850
	686.360194	1.083279
	686.553599	1.081973
	686.746990	1.081834
	686.940366	1.081592
	687.133729	1.082039
	687.327077	1.082322
	687.520411	1.082444
	687.713730	1.082711
	687.907036	1.081921
	688.100327	1.080555
	688.293604	1.080941
	688.486867	1.080947
	688.680116	1.080104
	688.873351	1.078741
	689.066571	1.078556
	689.259777	1.078766
	689.452970	1.077862
	689.646147	1.076927
	689.839311	1.076866
	690.032461	1.077660
	690.225596	1.075116
	690.418717	1.072653
	690.611824	1.072643
	690.804917	1.070747
	690.997995	1.069245
	691.191059	1.067196
	691.384110	1.066741
	691.577145	1.065956
	691.770167	1.065488
	691.963175	1.064362
	692.156168	1.062761
	692.349147	1.063625
	692.542112	1.064209
	692.735063	1.065014
	692.927999	1.064403
	693.120922	1.065364
	693.313830	1.064108
	693.506724	1.064127
	693.699603	1.063880
	693.892469	1.061860
	694.085320	1.062257
	694.278157	1.062321
	694.470980	1.061131
	694.663789	1.061227
	694.856583	1.062362
	695.049364	1.063863
	695.242130	1.063321
	695.434881	1.063166
	695.627619	1.063827
	695.820342	1.064539
	696.013052	1.064521
	696.205747	1.063830
	696.398427	1.063497
	696.591094	1.062400
	696.783746	1.060916
	696.976384	1.062998
	697.169008	1.059975
	697.361618	1.059811
	697.554213	1.059835
	697.746795	1.059142
	697.939362	1.057497
	698.131914	1.059357
	698.324453	1.059204
	698.516977	1.059213
	698.709487	1.057434
	698.901983	1.056991
	699.094465	1.056919
	699.286932	1.057159
	699.479386	1.056484
	699.671825	1.057249
	699.864249	1.056599
	700.056660	1.054791
	700.249056	1.055170
	700.441438	1.054936
	700.633806	1.053987
	700.826160	1.052500
	701.018499	1.051367
	701.210824	1.051047
	701.403135	1.050460
	701.595432	1.049716
	701.787714	1.047863
	701.979982	1.048073
	702.172236	1.047376
	702.364476	1.046422
	702.556702	1.045437
	702.748913	1.044180
	702.941110	1.046151
	703.133293	1.045058
	703.325461	1.046253
	703.517615	1.046562
	703.709755	1.045952
	703.901881	1.048660
	704.093993	1.048311
	704.286090	1.047159
	704.478173	1.046303
	704.670242	1.045727
	704.862296	1.044790
	705.054337	1.044049
	705.246363	1.044105
	705.438375	1.042961
	705.630372	1.043475
	705.822356	1.043131
	706.014325	1.043940
	706.206279	1.044191
	706.398220	1.044029
	706.590146	1.043927
	706.782058	1.043337
	706.973956	1.043455
	707.165840	1.044268
	707.357709	1.042928
	707.549564	1.041596
	707.741405	1.040903
	707.933231	1.040815
	708.125043	1.040897
	708.316841	1.040098
	708.508625	1.040566
	708.700395	1.038929
	708.892150	1.039890
	709.083891	1.039584
	709.275617	1.040040
	709.467330	1.038483
	709.659028	1.038801
	709.850712	1.038270
	710.042381	1.037731
	710.234037	1.037045
	710.425678	1.037244
	710.617305	1.036431
	710.808917	1.036620
	711.000515	1.035945
	711.192099	1.035786
	711.383669	1.034996
	711.575225	1.035590
	711.766766	1.037490
	711.958293	1.036887
	712.149805	1.036294
	712.341304	1.037485
	712.532788	1.037869
	712.724258	1.037653
	712.915713	1.037353
	713.107154	1.037762
	713.298581	1.037733
	713.489994	1.037248
	713.681392	1.037683
	713.872776	1.037940
	714.064146	1.036257
	714.255502	1.036622
	714.446843	1.037237
	714.638170	1.036789
	714.829483	1.037625
	715.020781	1.036995
	715.212065	1.037895
	715.403335	1.038422
	715.594591	1.037234
	715.785832	1.036230
	715.977059	1.036022
	716.168272	1.035322
	716.359470	1.036243
	716.550654	1.035515
	716.741824	1.036237
	716.932979	1.034667
	717.124121	1.034752
	717.315247	1.033865
	717.506360	1.033564
	717.697458	1.032344
	717.888542	1.032351
	718.079612	1.032468
	718.270668	1.032205
	718.461709	1.032023
	718.652736	1.032794
	718.843748	1.031431
	719.034746	1.031895
	719.225730	1.031169
	719.416700	1.030601
	719.607655	1.030343
	719.798596	1.030094
	719.989523	1.031884
	720.180435	1.031253
	720.371333	1.031078
	720.562217	1.031621
	720.753087	1.029921
	720.943942	1.029984
	721.134783	1.030864
	721.325609	1.031413
	721.516422	1.031665
	721.707219	1.031790
	721.898003	1.032337
	722.088772	1.033760
	722.279527	1.033877
	722.470268	1.035079
	722.660994	1.035817
	722.851707	1.035771
	723.042404	1.035709
	723.233088	1.034959
	723.423757	1.033818
	723.614412	1.034338
	723.805052	1.034739
	723.995678	1.034169
	724.186290	1.033950
	724.376887	1.034874
	724.567471	1.034546
	724.758039	1.034322
	724.948594	1.033870
	725.139134	1.035134
	725.329660	1.034134
	725.520172	1.033260
	725.710669	1.034889
	725.901152	1.036358
	726.091620	1.037140
	726.282075	1.037660
	726.472514	1.038309
	726.662940	1.040153
	726.853351	1.038971
	727.043748	1.039945
	727.234131	1.040717
	727.424499	1.042114
	727.614853	1.042391
	727.805193	1.042528
	727.995518	1.041312
	728.185829	1.041409
	728.376125	1.041572
	728.566408	1.041367
	728.756675	1.040786
	728.946929	1.040800
	729.137168	1.041327
	729.327393	1.041167
	729.517604	1.041369
	729.707800	1.040944
	729.897982	1.040189
	730.088149	1.039393
	730.278302	1.037935
	730.468441	1.038286
	730.658566	1.038352
	730.848676	1.039129
	731.038771	1.039970
	731.228853	1.040479
	731.418920	1.040085
	731.608973	1.037341
	731.799011	1.037707
	731.989035	1.037083
	732.179045	1.036315
	732.369040	1.036972
	732.559021	1.038073
	732.748988	1.037890
	732.938940	1.035449
	733.128878	1.034471
	733.318801	1.033562
	733.508711	1.032138
	733.698605	1.030562
	733.888486	1.030819
	734.078352	1.027617
	734.268204	1.025682
	734.458041	1.025073
	734.647864	1.023002
	734.837673	1.022694
	735.027467	1.022085
	735.217247	1.020590
	735.407013	1.020006
	735.596764	1.018944
	735.786501	1.018748
	735.976223	1.018618
	736.165932	1.017281
	736.355625	1.015819
	736.545305	1.015777
	736.734970	1.014617
	736.924620	1.014216
	737.114257	1.015030
	737.303879	1.014899
	737.493486	1.014589
	737.683079	1.014412
	737.872658	1.014542
	738.062222	1.014469
	738.251772	1.014185
	738.441308	1.015196
	738.630829	1.014991
	738.820336	1.014232
	739.009829	1.012681
	739.199307	1.013238
	739.388771	1.013290
	739.578220	1.013119
	739.767655	1.013592
	739.957076	1.013205
	740.146482	1.012756
	740.335874	1.012921
	740.525251	1.012866
	740.714615	1.011182
	740.903963	1.010697
	741.093298	1.010769
	741.282618	1.011027
	741.471923	1.010540
	741.661214	1.012370
	741.850491	1.013667
	742.039753	1.014938
	742.229001	1.014572
	742.418235	1.016533
	742.607454	1.016133
	742.796659	1.016446
	742.985849	1.016673
	743.175025	1.017185
	743.364187	1.017972
	743.553334	1.017976
	743.742467	1.018869
	743.931586	1.019863
	744.120690	1.018223
	744.309779	1.016947
	744.498855	1.018134
	744.687916	1.016808
	744.876962	1.015853
	745.065994	1.014475
	745.255012	1.013367
	745.444015	1.010508
	745.633004	1.009829
	745.821978	1.010569
	746.010938	1.008526
	746.199884	1.009354
	746.388815	1.008734
	746.577732	1.008202
	746.766634	1.007932
	746.955522	1.007436
	747.144396	1.008291
	747.333255	1.007562
	747.522100	1.006397
	747.710930	1.007437
	747.899746	1.007299
	748.088548	1.007258
	748.277335	1.006072
	748.466108	1.006053
	748.654866	1.004512
	748.843610	1.004029
	749.032339	1.002880
	749.221054	1.002995
	749.409755	1.003046
	749.598441	1.003534
	749.787113	1.003684
	749.975770	1.003188
	750.164413	1.002295
	750.353042	1.003080
[truncated: 1,648 more rows]
