# Supplementary material for: Metasurface analogues of molecular diastereomers from hierarchical multiscale chiral interactions with biomolecules
Source: Nat Commun. 2026 Apr 22;17:5541. doi: 10.1038/s41467-026-72200-6 (PMC13287669; doi:10.1038/s41467-026-72200-6)
Supplement: Supplementary file 3 — Supplementary Data 1 (Raw data) [file 41467_2026_72200_MOESM3_ESM.zip › Raw_Data/Reflectivity/Antistrept_strept_sequence/Strept_Incubating/Ref_ARRAY3_RA_90_5.txt]

	345.453658	0.995996
	345.669646	0.996279
	345.885622	0.996587
	346.101585	0.996922
	346.317535	0.997289
	346.533471	0.997689
	346.749395	0.998128
	346.965306	0.998609
	347.181204	0.999135
	347.397089	0.999711
	347.612961	1.000340
	347.828820	1.001022
	348.044666	1.001757
	348.260499	1.002540
	348.476319	1.003361
	348.692126	1.004201
	348.907920	1.005032
	349.123701	1.005814
	349.339469	1.006496
	349.555224	1.007020
	349.770966	1.007332
	349.986695	1.007386
	350.202412	1.007163
	350.418115	1.006676
	350.633805	1.005967
	350.849482	1.005100
	351.065147	1.004145
	351.280798	1.003170
	351.496436	1.002227
	351.712062	1.001354
	351.927674	1.000573
	352.143273	1.005549
	352.358860	1.003835
	352.574433	1.005106
	352.789993	1.003530
	353.005541	1.003023
	353.221075	1.003619
	353.436597	1.002421
	353.652105	1.002832
	353.867600	1.001510
	354.083083	1.002330
	354.298552	1.004562
	354.514009	1.003261
	354.729452	1.001872
	354.944883	0.999699
	355.160300	1.001524
	355.375705	1.000717
	355.591096	0.999209
	355.806474	1.000275
	356.021840	0.997208
	356.237192	0.998908
	356.452532	0.998208
	356.667858	0.996933
	356.883172	0.995977
	357.098472	0.994718
	357.313760	0.995494
	357.529034	0.996399
	357.744295	0.996856
	357.959544	0.997893
	358.174779	0.998228
	358.390002	1.000583
	358.605211	1.000809
	358.820407	1.002279
	359.035591	1.003126
	359.250761	1.003057
	359.465919	1.000995
	359.681063	1.001754
	359.896194	1.001948
	360.111313	1.002334
	360.326418	1.002765
	360.541510	1.001750
	360.756589	1.003699
	360.971656	1.003295
	361.186709	1.005083
	361.401749	1.004880
	361.616776	1.006142
	361.831790	1.005165
	362.046792	1.004323
	362.261780	1.005146
	362.476755	1.004490
	362.691717	1.003756
	362.906666	1.004193
	363.121602	1.005567
	363.336525	1.004971
	363.551435	1.004562
	363.766332	1.007277
	363.981216	1.007327
	364.196087	1.009608
	364.410945	1.009542
	364.625790	1.011923
	364.840621	1.012964
	365.055440	1.014118
	365.270246	1.010890
	365.485039	1.009786
	365.699818	1.009548
	365.914585	1.011084
	366.129339	1.011342
	366.344079	1.011521
	366.558807	1.011279
	366.773521	1.007458
	366.988223	1.006233
	367.202911	1.003305
	367.417587	1.000554
	367.632249	0.999580
	367.846898	0.999958
	368.061535	0.999344
	368.276158	0.996848
	368.490768	0.996887
	368.705365	0.996839
	368.919949	0.996678
	369.134521	0.998907
	369.349079	0.995560
	369.563624	0.995226
	369.778155	0.995709
	369.992674	0.996239
	370.207180	0.999160
	370.421673	0.998051
	370.636153	0.998208
	370.850619	0.996794
	371.065073	0.995554
	371.279514	0.997745
	371.493941	0.997516
	371.708356	0.997166
	371.922757	0.998741
	372.137145	0.997722
	372.351521	0.997375
	372.565883	0.999926
	372.780232	1.000219
	372.994568	1.001676
	373.208891	1.001934
	373.423201	1.001139
	373.637498	1.001034
	373.851782	1.001309
	374.066053	1.001343
	374.280311	1.000709
	374.494556	1.002968
	374.708787	1.001656
	374.923006	1.002820
	375.137211	1.002720
	375.351404	1.001772
	375.565583	1.002605
	375.779750	1.004038
	375.993903	1.005258
	376.208043	1.004454
	376.422170	1.004902
	376.636284	1.007469
	376.850385	1.004811
	377.064473	1.005855
	377.278548	1.004450
	377.492610	1.004756
	377.706658	1.002922
	377.920694	1.001788
	378.134717	1.000322
	378.348726	1.000393
	378.562722	1.001391
	378.776706	1.002891
	378.990676	1.001446
	379.204633	1.000203
	379.418577	0.997827
	379.632508	0.997022
	379.846426	0.998003
	380.060331	0.996617
	380.274223	0.996333
	380.488101	0.997631
	380.701967	0.998299
	380.915819	0.997071
	381.129659	0.996949
	381.343485	0.997544
	381.557298	0.996241
	381.771098	0.996240
	381.984886	0.996047
	382.198659	0.994459
	382.412420	0.995223
	382.626168	0.995690
	382.839903	0.996044
	383.053624	0.995567
	383.267333	0.994354
	383.481028	0.994671
	383.694711	0.993248
	383.908380	0.992180
	384.122036	0.993270
	384.335679	0.991866
	384.549309	0.992662
	384.762926	0.992130
	384.976530	0.991452
	385.190120	0.991903
	385.403698	0.993519
	385.617262	0.993279
	385.830814	0.993365
	386.044352	0.994125
	386.257877	0.993937
	386.471389	0.993647
	386.684888	0.994351
	386.898374	0.994412
	387.111847	0.996720
	387.325306	0.998127
	387.538753	0.997919
	387.752186	0.998656
	387.965606	0.997545
	388.179014	0.999007
	388.392408	1.000525
	388.605789	1.000713
	388.819156	0.999944
	389.032511	0.998259
	389.245853	0.997745
	389.459181	0.999364
	389.672497	0.998249
	389.885799	1.000617
	390.099088	1.000185
	390.312364	1.000611
	390.525627	1.000868
	390.738877	1.002213
	390.952114	1.001982
	391.165337	1.003992
	391.378548	1.006446
	391.591745	1.006844
	391.804929	1.006340
	392.018100	1.005180
	392.231258	1.002791
	392.444403	1.002257
	392.657535	1.002171
	392.870653	1.000205
	393.083759	1.001600
	393.296851	1.002432
	393.509930	1.001633
	393.722996	1.001525
	393.936049	1.001954
	394.149089	1.001885
	394.362116	1.000596
	394.575129	1.001174
	394.788130	1.001927
	395.001117	0.998898
	395.214091	0.999673
	395.427052	0.999687
	395.640000	0.999204
	395.852935	0.997641
	396.065857	0.998564
	396.278765	0.997681
	396.491660	0.994932
	396.704543	0.994377
	396.917412	0.997786
	397.130268	0.996837
	397.343110	0.997734
	397.555940	0.998019
	397.768757	0.999588
	397.981560	1.001960
	398.194350	1.001396
	398.407127	1.002133
	398.619891	1.002051
	398.832642	1.002709
	399.045380	1.000125
	399.258104	1.001173
	399.470815	1.003568
	399.683514	1.004402
	399.896199	1.002428
	400.108870	1.001822
	400.321529	1.000551
	400.534175	0.999416
	400.746807	0.998543
	400.959427	0.998512
	401.172033	0.997870
	401.384626	0.996909
	401.597205	0.998229
	401.809772	0.999329
	402.022326	0.999719
	402.234866	1.000339
	402.447393	0.999299
	402.659907	0.999266
	402.872408	1.000093
	403.084896	1.000996
	403.297370	1.001280
	403.509832	1.003175
	403.722280	1.004342
	403.934715	1.006244
	404.147137	1.004110
	404.359546	1.004061
	404.571941	1.002987
	404.784323	1.001459
	404.996693	1.002021
	405.209049	1.002627
	405.421392	1.003004
	405.633721	1.002515
	405.846038	1.003815
	406.058341	1.004045
	406.270632	1.006417
	406.482909	1.005962
	406.695172	1.005548
	406.907423	1.005015
	407.119661	1.005370
	407.331885	1.005798
	407.544096	1.004291
	407.756294	1.005008
	407.968479	1.005458
	408.180651	1.004057
	408.392809	1.004159
	408.604954	1.003538
	408.817086	1.003967
	409.029205	1.003152
	409.241311	1.003467
	409.453404	1.005286
	409.665483	1.005926
	409.877549	1.004460
	410.089602	1.005299
	410.301642	1.006085
	410.513669	1.006414
	410.725682	1.007759
	410.937682	1.004767
	411.149669	1.003155
	411.361643	1.003128
	411.573604	1.003493
	411.785551	1.001810
	411.997486	1.003487
	412.209407	1.001971
	412.421315	1.000086
	412.633210	0.997212
	412.845091	0.999060
	413.056959	0.997975
	413.268815	0.996808
	413.480657	0.996010
	413.692485	0.995779
	413.904301	0.996363
	414.116103	0.995388
	414.327892	0.997077
	414.539668	0.995935
	414.751431	0.996218
	414.963181	0.995707
	415.174917	0.995457
	415.386640	0.995326
	415.598350	0.997348
	415.810047	0.997340
	416.021730	0.998129
	416.233401	0.998559
	416.445058	0.995011
	416.656702	0.994317
	416.868332	0.992898
	417.079950	0.995194
	417.291554	0.993517
	417.503145	0.992963
	417.714723	0.991513
	417.926288	0.990506
	418.137839	0.990202
	418.349377	0.991492
	418.560903	0.991172
	418.772414	0.990605
	418.983913	0.991743
	419.195398	0.989633
	419.406870	0.992141
	419.618329	0.994448
	419.829775	0.994144
	420.041208	0.993470
	420.252627	0.993441
	420.464033	0.995850
	420.675426	0.996029
	420.886805	0.995644
	421.098172	0.997284
	421.309525	0.997383
	421.520865	0.997617
	421.732192	0.998008
	421.943505	0.998005
	422.154805	0.997048
	422.366092	0.996836
	422.577366	0.997340
	422.788627	0.997989
	422.999874	0.998271
	423.211108	0.996872
	423.422329	0.996956
	423.633537	0.994634
	423.844731	0.996470
	424.055913	0.997001
	424.267081	0.996037
	424.478235	0.994562
	424.689377	0.997026
	424.900505	0.996593
	425.111620	0.997227
	425.322722	0.996878
	425.533811	0.999156
	425.744886	0.998824
	425.955948	0.998847
	426.166997	0.997990
	426.378032	0.999921
	426.589055	1.002085
	426.800064	1.002262
	427.011060	1.003687
	427.222042	1.002753
	427.433012	1.003058
	427.643968	1.002748
	427.854911	1.003068
	428.065840	1.003073
	428.276757	1.001817
	428.487660	1.001542
	428.698550	1.000521
	428.909427	1.000303
	429.120290	0.999192
	429.331140	0.999613
	429.541977	0.999973
	429.752801	0.999883
	429.963611	0.999720
	430.174408	1.001204
	430.385192	1.001338
	430.595963	1.003221
	430.806720	1.005204
	431.017464	1.006594
	431.228195	1.005728
	431.438913	1.005126
	431.649617	1.005754
	431.860308	1.007039
	432.070986	1.009333
	432.281650	1.006925
	432.492302	1.007162
	432.702940	1.008454
	432.913565	1.008591
	433.124176	1.007094
	433.334774	1.006058
	433.545359	1.002376
	433.755931	1.005299
	433.966489	1.004349
	434.177035	1.005079
	434.387567	1.003705
	434.598085	1.002896
	434.808591	1.002674
	435.019083	1.002355
	435.229562	1.003753
	435.440027	1.003242
	435.650479	1.002489
	435.860918	1.001367
	436.071344	1.003435
	436.281757	1.002625
	436.492156	1.002678
	436.702542	1.000784
	436.912914	1.000860
	437.123274	1.000996
	437.333620	1.001307
	437.543953	0.999230
	437.754272	0.999406
	437.964578	0.998295
	438.174871	0.998297
	438.385151	0.995918
	438.595417	0.995149
	438.805670	0.997303
	439.015910	0.997917
	439.226137	0.996334
	439.436350	0.994805
	439.646550	0.993782
	439.856737	0.992488
	440.066910	0.991538
	440.277070	0.990715
	440.487217	0.990330
	440.697351	0.989051
	440.907471	0.990924
	441.117578	0.991472
	441.327671	0.990622
	441.537752	0.992185
	441.747819	0.990567
	441.957873	0.991803
	442.167913	0.992553
	442.377940	0.991641
	442.587954	0.993185
	442.797955	0.992824
	443.007942	0.993009
	443.217916	0.994172
	443.427877	0.994168
	443.637824	0.993426
	443.847758	0.992116
	444.057679	0.993535
	444.267586	0.995244
	444.477481	0.996499
	444.687361	0.996442
	444.897229	0.995678
	445.107083	0.999282
	445.316924	0.998041
	445.526752	0.997098
	445.736566	0.997620
	445.946367	0.998843
	446.156155	0.998809
	446.365929	1.001575
	446.575690	0.999765
	446.785438	0.999348
	446.995173	0.999520
	447.204894	1.000135
	447.414602	1.000331
	447.624296	1.000997
	447.833977	1.002707
	448.043645	1.000951
	448.253300	1.001326
	448.462941	1.002335
	448.672569	1.003041
	448.882184	1.000127
	449.091785	0.999091
	449.301373	0.998007
	449.510948	0.997735
	449.720509	0.997655
	449.930057	0.995309
	450.139592	0.996288
	450.349113	0.996068
	450.558621	0.995676
	450.768116	0.995071
	450.977597	0.993774
	451.187066	0.994344
	451.396520	0.994822
	451.605962	0.992711
	451.815390	0.991510
	452.024805	0.991112
	452.234206	0.991426
	452.443594	0.990803
	452.652969	0.990750
	452.862330	0.990573
	453.071678	0.994171
	453.281013	0.994315
	453.490335	0.995033
	453.699643	0.992389
	453.908938	0.993032
	454.118219	0.995294
	454.327487	0.993886
	454.536742	0.994737
	454.745983	0.994263
	454.955211	0.994820
	455.164426	0.995361
	455.373627	0.996188
	455.582815	0.998506
	455.791990	0.997927
	456.001152	0.998184
	456.210300	0.997631
	456.419434	0.998355
	456.628556	0.999260
	456.837664	0.998139
	457.046758	0.998750
	457.255839	0.998998
	457.464907	0.998571
	457.673962	0.997779
	457.883003	0.995341
	458.092031	0.994429
	458.301046	0.995889
	458.510047	0.995298
	458.719035	0.995768
	458.928009	0.995969
	459.136970	0.996418
	459.345918	0.997379
	459.554852	0.998687
	459.763774	0.997522
	459.972681	0.996582
	460.181576	0.996505
	460.390457	0.996609
	460.599324	0.995713
	460.808178	0.996527
	461.017019	0.996746
	461.225847	0.995817
	461.434661	0.995077
	461.643462	0.994940
	461.852249	0.994540
	462.061023	0.995104
	462.269784	0.996699
	462.478531	0.995601
	462.687265	0.996233
	462.895986	0.993588
	463.104693	0.993213
	463.313387	0.990845
	463.522068	0.991784
	463.730735	0.992955
	463.939389	0.993525
	464.148029	0.992006
	464.356656	0.992380
	464.565270	0.992679
	464.773870	0.994626
	464.982457	0.994750
	465.191030	0.996463
	465.399591	0.997423
	465.608137	0.999044
	465.816671	0.998500
	466.025191	0.998426
	466.233697	0.999348
	466.442191	1.002100
	466.650671	1.001829
	466.859137	1.000906
	467.067590	1.001852
	467.276030	1.002424
	467.484456	1.002612
	467.692869	1.002498
	467.901269	1.004160
	468.109655	1.005042
	468.318028	1.002496
	468.526387	1.003156
	468.734733	1.001212
	468.943066	1.000730
	469.151385	0.998318
	469.359691	0.997348
	469.567984	0.996421
	469.776263	0.994767
	469.984528	0.995191
	470.192781	0.996211
	470.401020	0.997429
	470.609245	0.997898
	470.817457	1.000248
	471.025656	0.998804
	471.233841	0.997926
	471.442013	0.998378
	471.650172	0.998789
	471.858317	0.998927
	472.066448	0.998668
	472.274567	0.999407
	472.482672	1.000406
	472.690763	1.000404
	472.898841	1.002648
	473.106906	1.003583
	473.314957	1.003574
	473.522995	1.005503
	473.731020	1.005092
	473.939031	1.004942
	474.147029	1.003102
	474.355013	1.003174
	474.562984	1.001266
	474.770941	1.000694
	474.978885	0.998662
	475.186816	0.999403
	475.394733	0.997833
	475.602637	0.997904
	475.810527	0.997983
	476.018404	0.998673
	476.226268	0.996887
	476.434118	0.995550
	476.641955	0.995122
	476.849778	0.997560
	477.057588	0.996740
	477.265385	0.997281
	477.473168	0.997710
	477.680937	0.997610
	477.888694	0.997736
	478.096436	0.999749
	478.304166	1.000351
	478.511882	0.998654
	478.719584	0.997908
	478.927274	0.996891
	479.134949	0.994848
	479.342612	0.996082
	479.550260	0.994001
	479.757896	0.992418
	479.965518	0.991539
	480.173126	0.990632
	480.380722	0.990042
	480.588303	0.987718
	480.795872	0.984342
	481.003426	0.983031
	481.210968	0.980824
	481.418496	0.981360
	481.626010	0.979471
	481.833511	0.979103
	482.040999	0.978894
	482.248473	0.980597
	482.455934	0.981317
	482.663382	0.979966
	482.870816	0.979175
	483.078236	0.978089
	483.285643	0.978540
	483.493037	0.979337
	483.700417	0.980362
	483.907784	0.982782
	484.115137	0.983964
	484.322477	0.984562
	484.529803	0.985653
	484.737116	0.987163
	484.944416	0.986377
	485.151702	0.985734
	485.358975	0.987052
	485.566234	0.987273
	485.773479	0.986146
	485.980712	0.986624
	486.187931	0.986951
	486.395136	0.987407
	486.602328	0.988326
	486.809506	0.990705
	487.016671	0.990716
	487.223823	0.992502
	487.430961	0.994062
	487.638086	0.993687
	487.845197	0.994875
	488.052295	0.995644
	488.259379	0.996066
	488.466450	0.996642
	488.673507	0.997738
	488.880551	0.999576
	489.087582	1.001269
	489.294599	1.003943
	489.501602	1.003414
	489.708592	1.004398
	489.915569	1.005773
	490.122532	1.007252
	490.329482	1.008247
	490.536418	1.007584
	490.743341	1.007541
	490.950250	1.006735
	491.157146	1.006756
	491.364029	1.008091
	491.570897	1.008695
	491.777753	1.008234
	491.984595	1.007139
	492.191423	1.006921
	492.398238	1.008053
	492.605040	1.007006
	492.811828	1.006303
	493.018603	1.005566
	493.225364	1.005373
	493.432111	1.005781
	493.638846	1.005234
	493.845566	1.004869
	494.052274	1.002396
	494.258967	1.002598
	494.465648	1.002608
	494.672314	1.002338
	494.878968	1.001590
	495.085608	1.000092
	495.292234	1.000267
	495.498847	0.999869
	495.705446	0.999836
	495.912032	1.000226
	496.118605	0.997973
	496.325164	0.995830
	496.531709	0.994306
	496.738241	0.994080
	496.944759	0.994721
	497.151264	0.994207
	497.357756	0.992469
	497.564234	0.993213
	497.770698	0.992554
	497.977149	0.993327
	498.183587	0.992904
	498.390011	0.996498
	498.596422	0.997244
	498.802819	0.994949
	499.009202	0.995365
	499.215572	0.993454
	499.421929	0.992928
	499.628272	0.994526
	499.834602	0.994366
	500.040918	0.994566
	500.247220	0.996378
	500.453509	0.995900
	500.659785	0.995484
	500.866047	0.996223
	501.072296	0.996209
	501.278531	0.996836
	501.484752	0.997570
	501.690960	0.998096
	501.897155	0.997180
	502.103336	0.997941
	502.309504	0.997241
	502.515658	0.997479
	502.721798	0.996455
	502.927925	0.997084
	503.134039	0.998503
	503.340139	0.998529
	503.546225	0.999431
	503.752298	0.999280
	503.958358	0.999333
	504.164404	0.998504
	504.370436	0.998413
	504.576455	0.997651
	504.782461	0.999093
	504.988453	0.997026
	505.194431	0.996682
	505.400396	0.996519
	505.606347	0.995937
	505.812285	0.996165
	506.018209	0.995167
	506.224120	0.995212
	506.430017	0.994558
	506.635901	0.994296
	506.841771	0.993786
	507.047628	0.992529
	507.253471	0.991283
	507.459301	0.990695
	507.665117	0.990649
	507.870920	0.989856
	508.076709	0.988530
	508.282484	0.987912
	508.488247	0.986066
	508.693995	0.986613
	508.899730	0.987656
	509.105451	0.988180
	509.311159	0.988575
	509.516854	0.988015
	509.722535	0.988681
	509.928202	0.988238
	510.133856	0.987224
	510.339496	0.989522
	510.545123	0.990334
	510.750736	0.990875
	510.956336	0.989327
	511.161922	0.989843
	511.367494	0.992987
	511.573053	0.992651
	511.778599	0.994439
	511.984131	0.995393
	512.189649	0.996170
	512.395154	0.997596
	512.600645	0.998768
	512.806123	0.998487
	513.011587	0.998613
	513.217038	0.998680
	513.422475	0.999035
	513.627899	0.999638
	513.833309	0.999144
	514.038705	0.998732
	514.244088	0.998916
	514.449458	0.998759
	514.654814	0.997774
	514.860156	0.998891
	515.065485	0.999139
	515.270800	0.999107
	515.476102	0.997711
	515.681390	0.998136
	515.886664	0.997123
	516.091925	0.995467
	516.297173	0.996489
	516.502407	0.996172
	516.707627	0.995738
	516.912834	0.995899
	517.118027	0.996405
	517.323207	0.996941
	517.528373	0.998560
	517.733525	0.999078
	517.938664	0.998461
	518.143790	0.997670
	518.348901	0.995850
	518.554000	0.994661
	518.759084	0.992696
	518.964156	0.991328
	519.169213	0.990710
	519.374257	0.990231
	519.579288	0.990151
	519.784305	0.989508
	519.989308	0.987842
	520.194298	0.988116
	520.399274	0.986945
	520.604236	0.986810
	520.809185	0.986949
	521.014121	0.988025
	521.219043	0.988115
	521.423951	0.987862
	521.628846	0.988471
	521.833727	0.987991
	522.038595	0.987257
	522.243449	0.985655
	522.448289	0.986804
	522.653116	0.988136
	522.857929	0.986466
	523.062729	0.985630
	523.267515	0.985644
	523.472287	0.984109
	523.677046	0.984682
	523.881792	0.985305
	524.086524	0.986162
	524.291242	0.987186
	524.495946	0.986982
	524.700637	0.987107
	524.905315	0.986126
	525.109979	0.985453
	525.314629	0.984230
	525.519266	0.983968
	525.723889	0.984631
	525.928498	0.984007
	526.133094	0.983008
	526.337677	0.982237
	526.542245	0.981824
	526.746800	0.980869
	526.951342	0.979671
	527.155870	0.980404
	527.360384	0.981109
	527.564885	0.981449
	527.769372	0.980938
	527.973846	0.981276
	528.178306	0.981864
	528.382752	0.982115
	528.587185	0.984459
	528.791604	0.985392
	528.996010	0.985226
	529.200402	0.985442
	529.404780	0.985726
	529.609145	0.984806
	529.813496	0.984551
	530.017833	0.982724
	530.222157	0.982439
	530.426468	0.982256
	530.630764	0.981323
	530.835048	0.981432
	531.039317	0.981412
	531.243573	0.981658
	531.447815	0.982157
	531.652044	0.982778
	531.856259	0.983366
	532.060461	0.982110
	532.264648	0.982417
	532.468823	0.983524
	532.672983	0.981952
	532.877130	0.982649
	533.081264	0.982654
	533.285383	0.983839
	533.489490	0.983476
	533.693582	0.982955
	533.897661	0.982686
	534.101726	0.982703
	534.305778	0.981238
	534.509816	0.981332
	534.713841	0.980920
	534.917851	0.980834
	535.121849	0.980695
	535.325832	0.981301
	535.529802	0.982092
	535.733759	0.981706
	535.937701	0.984110
	536.141630	0.984082
	536.345546	0.982956
	536.549448	0.984148
	536.753336	0.983545
	536.957210	0.983533
	537.161071	0.984226
	537.364919	0.985604
	537.568752	0.984561
	537.772572	0.984725
	537.976379	0.983742
	538.180172	0.984861
	538.383951	0.985087
	538.587716	0.986060
	538.791468	0.986827
	538.995206	0.987423
	539.198931	0.988929
	539.402642	0.988934
	539.606339	0.989454
	539.810023	0.989677
	540.013693	0.990572
	540.217349	0.991331
	540.420992	0.991791
	540.624621	0.990709
	540.828237	0.992029
	541.031839	0.990690
	541.235427	0.990183
	541.439001	0.990062
	541.642562	0.989798
	541.846109	0.990074
	542.049643	0.992031
	542.253163	0.991213
	542.456669	0.991683
	542.660162	0.990105
	542.863641	0.989950
	543.067106	0.990066
	543.270558	0.989511
	543.473996	0.990106
	543.677420	0.990779
	543.880831	0.991003
	544.084228	0.990404
	544.287612	0.990656
	544.490981	0.991609
	544.694338	0.991965
	544.897680	0.991229
	545.101009	0.992251
	545.304324	0.992349
	545.507625	0.993539
	545.710913	0.991454
	545.914187	0.990489
	546.117448	0.989643
	546.320695	0.990792
	546.523928	0.989962
	546.727147	0.990468
	546.930353	0.990778
	547.133546	0.991486
	547.336724	0.992440
	547.539889	0.992163
	547.743040	0.992027
	547.946178	0.991821
	548.149301	0.993620
	548.352412	0.994135
	548.555508	0.994636
	548.758591	0.995492
	548.961660	0.994855
	549.164716	0.994280
	549.367757	0.994637
	549.570785	0.992897
	549.773800	0.992590
	549.976801	0.992541
	550.179788	0.993451
	550.382761	0.994516
	550.585721	0.993845
	550.788667	0.994954
	550.991599	0.994801
	551.194518	0.994845
	551.397423	0.995608
	551.600315	0.995911
	551.803192	0.997398
	552.006056	0.998362
	552.208906	0.997303
	552.411743	0.996338
	552.614566	0.996203
	552.817375	0.996347
	553.020171	0.998048
	553.222953	0.997584
	553.425721	0.998203
	553.628475	0.997337
	553.831216	0.997537
	554.033943	0.998794
	554.236657	0.998930
	554.439356	0.998588
	554.642042	0.998685
	554.844715	0.997928
	555.047373	0.998542
	555.250018	0.998466
	555.452650	0.999959
	555.655267	1.001874
	555.857871	1.002276
	556.060461	1.003405
	556.263038	1.004123
	556.465600	1.004829
	556.668150	1.005075
	556.870685	1.004412
	557.073207	1.004844
	557.275715	1.004035
	557.478209	1.004486
	557.680689	1.005016
	557.883156	1.004958
	558.085609	1.007027
	558.288049	1.007228
	558.490475	1.008419
	558.692887	1.009394
	558.895285	1.011533
	559.097670	1.011449
	559.300040	1.012318
	559.502398	1.013644
	559.704741	1.014346
	559.907071	1.015651
	560.109387	1.017745
	560.311689	1.018768
	560.513978	1.018257
	560.716253	1.018259
	560.918514	1.018380
	561.120762	1.018673
	561.322995	1.019031
	561.525215	1.019514
	561.727422	1.020275
	561.929614	1.021256
	562.131793	1.022637
	562.333958	1.023868
	562.536110	1.026218
	562.738248	1.026203
	562.940372	1.027795
	563.142482	1.028065
	563.344578	1.028086
	563.546661	1.027664
	563.748730	1.028524
	563.950786	1.028278
	564.152827	1.027385
	564.354855	1.027901
	564.556870	1.029337
	564.758870	1.029399
	564.960857	1.030836
	565.162830	1.032087
	565.364789	1.031435
	565.566735	1.031627
	565.768666	1.031364
	565.970584	1.032175
	566.172489	1.033071
	566.374379	1.033677
	566.576256	1.033143
	566.778119	1.033656
	566.979969	1.032576
	567.181805	1.033946
	567.383626	1.034552
	567.585435	1.034370
	567.787229	1.034016
	567.989010	1.032978
	568.190777	1.033029
	568.392530	1.032093
	568.594269	1.031865
	568.795995	1.031927
	568.997707	1.029482
	569.199405	1.029549
	569.401090	1.029439
	569.602761	1.031077
	569.804418	1.031049
	570.006061	1.031972
	570.207690	1.032790
	570.409306	1.032191
	570.610908	1.033321
	570.812497	1.034155
	571.014071	1.034615
	571.215632	1.034655
	571.417179	1.035979
	571.618712	1.036216
	571.820232	1.036878
	572.021737	1.036764
	572.223229	1.037677
	572.424707	1.037521
	572.626172	1.037083
	572.827623	1.037151
	573.029060	1.037470
	573.230483	1.038788
	573.431892	1.038762
	573.633288	1.039664
	573.834670	1.041204
	574.036038	1.041176
	574.237392	1.042574
	574.438733	1.041615
	574.640060	1.041543
	574.841373	1.040219
	575.042672	1.041033
	575.243958	1.041205
	575.445230	1.041402
	575.646488	1.042534
	575.847732	1.044342
	576.048962	1.044622
	576.250179	1.043975
	576.451382	1.045101
	576.652571	1.045896
	576.853747	1.046518
	577.054908	1.047618
	577.256056	1.046872
	577.457190	1.046156
	577.658310	1.046413
	577.859417	1.045320
	578.060510	1.044832
	578.261589	1.044873
	578.462654	1.044585
	578.663705	1.043330
	578.864743	1.042855
	579.065767	1.041954
	579.266777	1.042182
	579.467773	1.041166
	579.668755	1.041484
	579.869724	1.042197
	580.070679	1.041834
	580.271620	1.042462
	580.472548	1.042657
	580.673461	1.043752
	580.874361	1.042319
	581.075247	1.041668
	581.276119	1.043209
	581.476978	1.043534
	581.677822	1.043699
	581.878653	1.043438
	582.079470	1.043609
	582.280273	1.042729
	582.481063	1.042094
	582.681838	1.042371
	582.882600	1.042933
	583.083348	1.043620
	583.284083	1.043235
	583.484803	1.042888
	583.685510	1.044545
	583.886203	1.045709
	584.086882	1.046050
	584.287547	1.046323
	584.488199	1.046184
	584.688836	1.046600
	584.889460	1.046597
	585.090070	1.047074
	585.290666	1.047989
	585.491249	1.048569
	585.691818	1.048588
	585.892372	1.048691
	586.092914	1.047563
	586.293441	1.049558
	586.493954	1.049342
	586.694454	1.050192
	586.894940	1.051971
	587.095412	1.053009
	587.295870	1.054274
	587.496314	1.053735
	587.696745	1.054062
	587.897162	1.053662
	588.097565	1.053573
	588.297954	1.053470
	588.498329	1.054191
	588.698691	1.054654
	588.899038	1.053596
	589.099372	1.052197
	589.299692	1.052022
	589.499998	1.052137
	589.700291	1.051622
	589.900569	1.049962
	590.100834	1.049586
	590.301085	1.049354
	590.501322	1.049379
	590.701546	1.049070
	590.901755	1.048957
	591.101951	1.048736
	591.302132	1.047905
	591.502300	1.046501
	591.702455	1.045992
	591.902595	1.044606
	592.102722	1.044053
	592.302834	1.043355
	592.502933	1.043170
	592.703018	1.042102
	592.903089	1.040783
	593.103147	1.042203
	593.303190	1.042359
	593.503220	1.041811
	593.703236	1.040646
	593.903238	1.040390
	594.103226	1.040281
	594.303200	1.040406
	594.503161	1.040652
	594.703108	1.040008
	594.903040	1.039855
	595.102960	1.040192
	595.302865	1.040162
	595.502756	1.041175
	595.702634	1.041518
	595.902497	1.039870
	596.102347	1.039159
	596.302183	1.039068
	596.502005	1.040668
	596.701813	1.039956
	596.901608	1.040897
	597.101388	1.042049
	597.301155	1.042797
	597.500908	1.044380
	597.700647	1.044436
	597.900372	1.045514
	598.100083	1.046350
	598.299781	1.047970
	598.499465	1.047108
	598.699134	1.048061
	598.898790	1.047826
	599.098432	1.048322
	599.298061	1.048027
	599.497675	1.047905
	599.697275	1.048285
	599.896862	1.048701
	600.096435	1.049793
	600.295994	1.051277
	600.495539	1.049827
	600.695070	1.050879
	600.894588	1.051746
	601.094091	1.052447
	601.293581	1.052977
	601.493056	1.052984
	601.692518	1.052759
	601.891966	1.052163
	602.091401	1.052605
	602.290821	1.052527
	602.490227	1.052384
	602.689620	1.052828
	602.888999	1.051405
	603.088363	1.051181
	603.287714	1.052485
	603.487052	1.052914
	603.686375	1.055581
	603.885684	1.057285
	604.084980	1.059141
	604.284261	1.059943
	604.483529	1.062706
	604.682783	1.063469
	604.882023	1.065313
	605.081249	1.067294
	605.280461	1.067574
	605.479660	1.068026
	605.678844	1.067474
	605.878015	1.069141
	606.077172	1.069177
	606.276314	1.070301
	606.475443	1.071900
	606.674558	1.072582
	606.873660	1.073460
	607.072747	1.074213
	607.271820	1.075177
	607.470880	1.076298
	607.669926	1.077547
	607.868957	1.079435
	608.067975	1.080890
	608.266979	1.082489
	608.465969	1.085343
	608.664946	1.085118
	608.863908	1.087145
	609.062857	1.087278
	609.261791	1.089088
	609.460712	1.089134
	609.659619	1.088901
	609.858511	1.089604
	610.057390	1.089141
	610.256256	1.089837
	610.455107	1.091001
	610.653944	1.092394
	610.852767	1.092574
	611.051577	1.092681
	611.250373	1.091574
	611.449154	1.092733
	611.647922	1.093316
	611.846676	1.095247
	612.045416	1.095488
	612.244142	1.095199
	612.442854	1.094908
	612.641553	1.096680
	612.840237	1.097123
	613.038908	1.096391
	613.237564	1.096648
	613.436207	1.097532
	613.634836	1.097597
	613.833451	1.096566
	614.032052	1.097183
	614.230639	1.098072
	614.429212	1.099261
	614.627771	1.101363
	614.826316	1.101812
	615.024848	1.103119
	615.223365	1.104232
	615.421869	1.104500
	615.620358	1.104205
	615.818834	1.103643
	616.017296	1.104044
	616.215744	1.104310
	616.414178	1.104471
	616.612598	1.105098
	616.811004	1.105535
	617.009396	1.105607
	617.207775	1.104608
	617.406139	1.103950
	617.604490	1.104831
	617.802826	1.104412
	618.001149	1.103806
	618.199458	1.102536
	618.397752	1.101139
	618.596033	1.098371
	618.794300	1.097865
	618.992553	1.098186
	619.190792	1.098567
	619.389018	1.097586
	619.587229	1.097236
	619.785426	1.095464
	619.983609	1.094374
	620.181779	1.092271
	620.379934	1.092369
	620.578076	1.090661
	620.776204	1.090386
	620.974317	1.090049
	621.172417	1.089258
	621.370503	1.086566
	621.568575	1.088005
	621.766633	1.086763
	621.964677	1.085286
	622.162707	1.085286
	622.360723	1.084304
	622.558725	1.082881
	622.756714	1.082280
	622.954688	1.080962
	623.152648	1.082777
	623.350595	1.083223
	623.548527	1.083381
	623.746446	1.084009
	623.944350	1.082245
	624.142241	1.082155
	624.340118	1.082673
	624.537981	1.083502
	624.735829	1.083849
	624.933664	1.082469
	625.131485	1.083111
	625.329292	1.083169
	625.527085	1.083237
	625.724864	1.083911
	625.922629	1.084983
	626.120381	1.085756
	626.318118	1.085173
	626.515841	1.085161
	626.713550	1.084732
	626.911246	1.083424
	627.108927	1.083529
	627.306595	1.083207
	627.504248	1.083419
	627.701888	1.083881
	627.899513	1.083487
	628.097125	1.082804
	628.294722	1.083925
	628.492306	1.084308
	628.689876	1.082966
	628.887432	1.082928
	629.084973	1.081632
	629.282501	1.080361
	629.480015	1.078763
	629.677515	1.075313
	629.875001	1.074483
	630.072473	1.072959
	630.269931	1.073674
	630.467375	1.073138
	630.664805	1.073558
	630.862221	1.072611
	631.059623	1.072841
	631.257011	1.072759
	631.454385	1.073958
	631.651746	1.073853
	631.849092	1.073086
	632.046424	1.070971
	632.243742	1.072539
	632.441047	1.071462
	632.638337	1.070916
	632.835613	1.070489
	633.032876	1.069990
	633.230124	1.070074
	633.427358	1.071159
	633.624579	1.070119
	633.821785	1.070394
	634.018978	1.071379
	634.216156	1.072479
	634.413321	1.072992
	634.610471	1.074756
	634.807608	1.075471
	635.004730	1.077650
	635.201839	1.077477
	635.398933	1.079067
	635.596014	1.078916
	635.793081	1.079451
	635.990133	1.080054
	636.187172	1.081353
	636.384196	1.081816
	636.581207	1.081077
	636.778204	1.081704
	636.975186	1.083496
	637.172155	1.085233
	637.369110	1.086437
	637.566050	1.088405
	637.762977	1.087741
	637.959890	1.088610
	638.156788	1.088419
	638.353673	1.089338
	638.550544	1.089547
	638.747400	1.090441
	638.944243	1.090505
	639.141072	1.092119
	639.337886	1.094244
	639.534687	1.094253
	639.731474	1.096602
	639.928246	1.096961
	640.125005	1.098393
	640.321750	1.097778
	640.518480	1.098062
	640.715197	1.099420
	640.911899	1.098720
	641.108588	1.098992
	641.305263	1.099717
	641.501923	1.100281
	641.698570	1.101371
	641.895202	1.101993
	642.091821	1.101309
	642.288426	1.100028
	642.485016	1.100863
	642.681593	1.100347
	642.878155	1.101652
	643.074704	1.100670
	643.271238	1.099847
	643.467759	1.098840
	643.664265	1.098625
	643.860757	1.099355
	644.057236	1.101631
	644.253700	1.100768
	644.450151	1.100976
	644.646587	1.102583
	644.843009	1.103177
	645.039418	1.104040
	645.235812	1.103754
	645.432192	1.104115
	645.628558	1.104154
	645.824911	1.104077
	646.021249	1.103806
	646.217573	1.104381
	646.413883	1.105059
	646.610179	1.104644
	646.806461	1.105254
	647.002729	1.105024
	647.198983	1.104627
	647.395223	1.104036
	647.591449	1.105105
	647.787661	1.104272
	647.983859	1.104716
	648.180043	1.104883
	648.376212	1.105901
	648.572368	1.106660
	648.768510	1.107847
	648.964638	1.108743
	649.160751	1.107551
	649.356851	1.106417
	649.552937	1.106945
	649.749008	1.107679
	649.945066	1.107319
	650.141109	1.107592
	650.337138	1.107345
	650.533154	1.109023
	650.729155	1.107968
	650.925142	1.109490
	651.121116	1.108162
	651.317075	1.106195
	651.513020	1.106789
	651.708951	1.105077
	651.904868	1.106623
	652.100771	1.104451
	652.296660	1.104449
	652.492535	1.104057
	652.688396	1.102467
	652.884242	1.102486
	653.080075	1.102876
	653.275894	1.102168
	653.471699	1.102679
	653.667489	1.102139
	653.863266	1.102350
	654.059028	1.104042
	654.254776	1.104870
	654.450511	1.105541
	654.646231	1.106794
	654.841937	1.107645
	655.037629	1.108259
	655.233308	1.110053
	655.428972	1.111907
	655.624622	1.112946
	655.820258	1.113765
	656.015879	1.112845
	656.211487	1.113164
	656.407081	1.114035
	656.602661	1.113520
	656.798226	1.113753
	656.993778	1.113151
	657.189315	1.114461
	657.384839	1.114283
	657.580348	1.114162
	657.775843	1.114885
	657.971324	1.115805
	658.166791	1.116726
	658.362244	1.119031
	658.557683	1.120830
	658.753108	1.120968
	658.948519	1.121357
	659.143916	1.121271
	659.339298	1.121426
	659.534667	1.122868
	659.730022	1.123353
	659.925362	1.124142
	660.120688	1.124604
	660.316001	1.125438
	660.511299	1.124905
	660.706583	1.124402
	660.901853	1.122485
	661.097109	1.123492
	661.292351	1.125568
	661.487578	1.123278
	661.682792	1.122539
	661.877992	1.121728
	662.073177	1.121134
	662.268349	1.120599
	662.463506	1.117794
	662.658649	1.117373
	662.853779	1.118138
	663.048894	1.118671
	663.243995	1.120124
	663.439081	1.118393
	663.634154	1.118012
	663.829213	1.117479
	664.024258	1.119838
	664.219288	1.119447
	664.414305	1.119174
	664.609307	1.119431
	664.804295	1.120240
	664.999269	1.120438
	665.194229	1.120378
	665.389175	1.120522
	665.584107	1.120781
	665.779025	1.119131
	665.973928	1.119097
	666.168818	1.120401
	666.363693	1.119835
	666.558555	1.119304
	666.753402	1.117659
	666.948235	1.118661
	667.143054	1.117732
	667.337859	1.116086
	667.532650	1.116047
	667.727427	1.115488
	667.922189	1.114143
	668.116938	1.114720
	668.311672	1.114517
	668.506392	1.113309
	668.701098	1.113182
	668.895790	1.113415
	669.090468	1.112515
	669.285132	1.111914
	669.479782	1.112361
	669.674417	1.113169
	669.869039	1.113837
	670.063646	1.114264
	670.258239	1.112982
	670.452819	1.111184
	670.647384	1.112027
	670.841934	1.111374
	671.036471	1.113381
	671.230994	1.113605
	671.425502	1.111953
	671.619997	1.112402
	671.814477	1.112196
	672.008943	1.111668
	672.203395	1.110314
	672.397833	1.111165
	672.592257	1.109840
	672.786667	1.111802
	672.981062	1.110857
	673.175444	1.110371
	673.369811	1.110706
	673.564164	1.110684
	673.758503	1.109179
	673.952828	1.108980
	674.147139	1.109181
	674.341435	1.110635
	674.535718	1.111670
	674.729986	1.109704
	674.924240	1.109266
	675.118480	1.108170
	675.312706	1.109494
	675.506918	1.109883
	675.701116	1.108951
	675.895299	1.107441
	676.089469	1.108119
	676.283624	1.108888
	676.477765	1.109350
	676.671892	1.108525
	676.866005	1.107004
	677.060103	1.106771
	677.254188	1.105425
	677.448258	1.104431
	677.642315	1.105265
	677.836357	1.104334
	678.030385	1.102043
	678.224398	1.101412
	678.418398	1.100839
	678.612384	1.101482
	678.806355	1.100193
	679.000312	1.099536
	679.194255	1.100362
	679.388184	1.098999
	679.582099	1.097724
	679.776000	1.098327
	679.969886	1.097956
	680.163758	1.098395
	680.357617	1.098298
	680.551461	1.097693
	680.745290	1.097639
	680.939106	1.097293
	681.132908	1.097342
	681.326695	1.097689
	681.520468	1.096492
	681.714227	1.096264
	681.907972	1.096591
	682.101703	1.096384
	682.295419	1.098787
	682.489122	1.099015
	682.682810	1.099447
	682.876484	1.099851
	683.070144	1.100868
	683.263790	1.100397
	683.457421	1.099915
	683.651039	1.099423
	683.844642	1.100201
	684.038231	1.099608
	684.231806	1.099296
	684.425367	1.100137
	684.618913	1.099125
	684.812446	1.098433
	685.005964	1.096306
	685.199468	1.095272
	685.392958	1.094874
	685.586433	1.095020
	685.779895	1.094757
	685.973342	1.093293
	686.166775	1.092783
	686.360194	1.091462
	686.553599	1.092565
	686.746990	1.092539
	686.940366	1.091402
	687.133729	1.088506
	687.327077	1.087853
	687.520411	1.087422
	687.713730	1.087995
	687.907036	1.087651
	688.100327	1.087112
	688.293604	1.086724
	688.486867	1.086253
	688.680116	1.085443
	688.873351	1.085556
	689.066571	1.084303
	689.259777	1.082981
	689.452970	1.083603
	689.646147	1.082542
	689.839311	1.083479
	690.032461	1.082765
	690.225596	1.082374
	690.418717	1.082763
	690.611824	1.082912
	690.804917	1.083746
	690.997995	1.082802
	691.191059	1.083243
	691.384110	1.083914
	691.577145	1.083873
	691.770167	1.083342
	691.963175	1.081407
	692.156168	1.081977
	692.349147	1.082036
	692.542112	1.081102
	692.735063	1.080535
	692.927999	1.080416
	693.120922	1.080555
	693.313830	1.081462
	693.506724	1.082069
	693.699603	1.081576
	693.892469	1.082631
	694.085320	1.080674
	694.278157	1.078703
	694.470980	1.077834
	694.663789	1.074789
	694.856583	1.072522
	695.049364	1.073407
	695.242130	1.072393
	695.434881	1.071984
	695.627619	1.070306
	695.820342	1.069262
	696.013052	1.068454
	696.205747	1.066899
	696.398427	1.064812
	696.591094	1.065479
	696.783746	1.065412
	696.976384	1.064984
	697.169008	1.062393
	697.361618	1.060907
	697.554213	1.059969
	697.746795	1.060171
	697.939362	1.059728
	698.131914	1.059168
	698.324453	1.056520
	698.516977	1.056369
	698.709487	1.055328
	698.901983	1.055979
	699.094465	1.055636
	699.286932	1.054919
	699.479386	1.054256
	699.671825	1.052465
	699.864249	1.051653
	700.056660	1.051398
	700.249056	1.050919
	700.441438	1.051455
	700.633806	1.051325
	700.826160	1.051129
	701.018499	1.053338
	701.210824	1.050892
	701.403135	1.051653
	701.595432	1.050808
	701.787714	1.050911
	701.979982	1.051550
	702.172236	1.052648
	702.364476	1.052270
	702.556702	1.053562
	702.748913	1.053541
	702.941110	1.052533
	703.133293	1.051810
	703.325461	1.052403
	703.517615	1.052016
	703.709755	1.052212
	703.901881	1.051759
	704.093993	1.050408
	704.286090	1.050941
	704.478173	1.050786
	704.670242	1.049955
	704.862296	1.049443
	705.054337	1.049751
	705.246363	1.047649
	705.438375	1.046492
	705.630372	1.044714
	705.822356	1.045085
	706.014325	1.044897
	706.206279	1.046072
	706.398220	1.047368
	706.590146	1.047313
	706.782058	1.045968
	706.973956	1.045473
	707.165840	1.045748
	707.357709	1.045762
	707.549564	1.046855
	707.741405	1.046735
	707.933231	1.046440
	708.125043	1.047282
	708.316841	1.046245
	708.508625	1.045884
	708.700395	1.044165
	708.892150	1.044286
	709.083891	1.044224
	709.275617	1.043544
	709.467330	1.042409
	709.659028	1.041467
	709.850712	1.041676
	710.042381	1.041712
	710.234037	1.039431
	710.425678	1.038522
	710.617305	1.037041
	710.808917	1.036773
	711.000515	1.036556
	711.192099	1.035939
	711.383669	1.037499
	711.575225	1.037077
	711.766766	1.036632
	711.958293	1.037233
	712.149805	1.037864
	712.341304	1.036853
	712.532788	1.036797
	712.724258	1.036240
	712.915713	1.037366
	713.107154	1.038307
	713.298581	1.038273
	713.489994	1.040133
	713.681392	1.040267
	713.872776	1.038665
	714.064146	1.039521
	714.255502	1.037899
	714.446843	1.039100
	714.638170	1.040195
	714.829483	1.041605
	715.020781	1.040679
	715.212065	1.039746
	715.403335	1.038792
	715.594591	1.037896
	715.785832	1.038330
	715.977059	1.036690
	716.168272	1.037767
	716.359470	1.038746
	716.550654	1.038790
	716.741824	1.037210
	716.932979	1.038304
	717.124121	1.038593
	717.315247	1.039128
	717.506360	1.040240
	717.697458	1.039980
	717.888542	1.038778
	718.079612	1.038644
	718.270668	1.039932
	718.461709	1.040507
	718.652736	1.041103
	718.843748	1.041255
	719.034746	1.040454
	719.225730	1.040730
	719.416700	1.040283
	719.607655	1.041739
	719.798596	1.042453
	719.989523	1.043302
	720.180435	1.043543
	720.371333	1.043922
	720.562217	1.044269
	720.753087	1.044433
	720.943942	1.044943
	721.134783	1.046446
	721.325609	1.045712
	721.516422	1.045243
	721.707219	1.045117
	721.898003	1.045109
	722.088772	1.044981
	722.279527	1.045639
	722.470268	1.045418
	722.660994	1.045679
	722.851707	1.046156
	723.042404	1.046031
	723.233088	1.046400
	723.423757	1.047246
	723.614412	1.047453
	723.805052	1.046175
	723.995678	1.046389
	724.186290	1.047928
	724.376887	1.047770
	724.567471	1.047922
	724.758039	1.048208
	724.948594	1.049026
	725.139134	1.047867
	725.329660	1.048395
	725.520172	1.048559
	725.710669	1.048227
	725.901152	1.050164
	726.091620	1.050151
	726.282075	1.049374
	726.472514	1.047448
	726.662940	1.046069
	726.853351	1.047580
	727.043748	1.048549
	727.234131	1.049109
	727.424499	1.049186
	727.614853	1.050315
	727.805193	1.049666
	727.995518	1.049574
	728.185829	1.048770
	728.376125	1.049923
	728.566408	1.050053
	728.756675	1.049995
	728.946929	1.050199
	729.137168	1.047707
	729.327393	1.049014
	729.517604	1.048528
	729.707800	1.047606
	729.897982	1.048286
	730.088149	1.048665
	730.278302	1.049109
	730.468441	1.050523
	730.658566	1.053072
	730.848676	1.053463
	731.038771	1.055008
	731.228853	1.054792
	731.418920	1.055821
	731.608973	1.056770
	731.799011	1.057006
	731.989035	1.056598
	732.179045	1.056277
	732.369040	1.057020
	732.559021	1.055820
	732.748988	1.053758
	732.938940	1.052765
	733.128878	1.050868
	733.318801	1.049457
	733.508711	1.048141
	733.698605	1.047833
	733.888486	1.047550
	734.078352	1.046568
	734.268204	1.046864
	734.458041	1.046797
	734.647864	1.046372
	734.837673	1.045439
	735.027467	1.043571
	735.217247	1.042717
	735.407013	1.042623
	735.596764	1.042011
	735.786501	1.040104
	735.976223	1.038701
	736.165932	1.038940
	736.355625	1.038010
	736.545305	1.036770
	736.734970	1.035874
	736.924620	1.034721
	737.114257	1.034617
	737.303879	1.033919
	737.493486	1.032366
	737.683079	1.030631
	737.872658	1.029035
	738.062222	1.028004
	738.251772	1.028247
	738.441308	1.026925
	738.630829	1.026190
	738.820336	1.023533
	739.009829	1.021266
	739.199307	1.020494
	739.388771	1.019457
	739.578220	1.018237
	739.767655	1.017672
	739.957076	1.016513
	740.146482	1.015820
	740.335874	1.015127
	740.525251	1.014357
	740.714615	1.014777
	740.903963	1.013969
	741.093298	1.015422
	741.282618	1.018370
	741.471923	1.017724
	741.661214	1.017436
	741.850491	1.018616
	742.039753	1.019185
	742.229001	1.019195
	742.418235	1.019056
	742.607454	1.019232
	742.796659	1.020403
	742.985849	1.019644
	743.175025	1.016646
	743.364187	1.015367
	743.553334	1.014973
	743.742467	1.013346
	743.931586	1.012285
	744.120690	1.010992
	744.309779	1.010887
	744.498855	1.009993
	744.687916	1.009231
	744.876962	1.009670
	745.065994	1.009988
	745.255012	1.009637
	745.444015	1.009918
	745.633004	1.008080
	745.821978	1.006677
	746.010938	1.004119
	746.199884	1.001630
	746.388815	1.002619
	746.577732	1.002879
	746.766634	1.001091
	746.955522	1.000835
	747.144396	1.000302
	747.333255	0.999626
	747.522100	1.000537
	747.710930	0.999258
	747.899746	0.997455
	748.088548	0.996169
	748.277335	0.995428
	748.466108	0.994928
	748.654866	0.993411
	748.843610	0.992943
	749.032339	0.992277
	749.221054	0.991114
	749.409755	0.990968
	749.598441	0.991909
	749.787113	0.991316
	749.975770	0.989805
	750.164413	0.989294
	750.353042	0.990057
[truncated: 1,648 more rows]
