# Supplementary material for: Metasurface analogues of molecular diastereomers from hierarchical multiscale chiral interactions with biomolecules
Source: Nat Commun. 2026 Apr 22;17:5541. doi: 10.1038/s41467-026-72200-6 (PMC13287669; doi:10.1038/s41467-026-72200-6)
Supplement: Supplementary file 3 — Supplementary Data 1 (Raw data) [file 41467_2026_72200_MOESM3_ESM.zip › Raw_Data/Reflectivity/Antistrept_strept_sequence/Strept_Incubating/Ref_ARRAY3_RH_0_1.txt]

	345.453658	1.003293
	345.669646	1.002955
	345.885622	1.002569
	346.101585	1.002125
	346.317535	1.001615
	346.533471	1.001028
	346.749395	1.000351
	346.965306	0.999569
	347.181204	0.998667
	347.397089	0.997625
	347.612961	0.996424
	347.828820	0.995042
	348.044666	0.993461
	348.260499	0.991664
	348.476319	0.989643
	348.692126	0.987403
	348.907920	0.984971
	349.123701	0.982405
	349.339469	0.979796
	349.555224	0.977276
	349.770966	0.975001
	349.986695	0.973139
	350.202412	0.971831
	350.418115	0.971169
	350.633805	0.971170
	350.849482	0.971782
	351.065147	0.972897
	351.280798	0.974384
	351.496436	0.976109
	351.712062	0.977955
	351.927674	0.979831
	352.143273	0.975883
	352.358860	0.986870
	352.574433	0.986039
	352.789993	0.986636
	353.005541	0.987721
	353.221075	0.985401
	353.436597	0.986721
	353.652105	0.987126
	353.867600	0.988636
	354.083083	0.990341
	354.298552	0.991054
	354.514009	0.993833
	354.729452	0.996151
	354.944883	0.997173
	355.160300	0.997529
	355.375705	0.999622
	355.591096	1.000005
	355.806474	1.001752
	356.021840	1.001761
	356.237192	1.005554
	356.452532	1.005630
	356.667858	1.004654
	356.883172	1.005890
	357.098472	1.005886
	357.313760	1.007384
	357.529034	1.008998
	357.744295	1.009152
	357.959544	1.008679
	358.174779	1.008393
	358.390002	1.008457
	358.605211	1.008592
	358.820407	1.006408
	359.035591	1.004553
	359.250761	1.003837
	359.465919	1.002197
	359.681063	1.002943
	359.896194	1.004881
	360.111313	1.003920
	360.326418	1.002915
	360.541510	0.999463
	360.756589	0.997746
	360.971656	0.997341
	361.186709	0.995484
	361.401749	0.997572
	361.616776	0.997208
	361.831790	0.996952
	362.046792	0.998468
	362.261780	0.999104
	362.476755	0.997766
	362.691717	0.998247
	362.906666	0.998740
	363.121602	0.998563
	363.336525	0.997457
	363.551435	0.997623
	363.766332	0.996660
	363.981216	0.997661
	364.196087	0.998256
	364.410945	0.998265
	364.625790	0.997668
	364.840621	0.998567
	365.055440	0.998052
	365.270246	0.998430
	365.485039	0.998629
	365.699818	1.000080
	365.914585	1.000236
	366.129339	0.998714
	366.344079	1.000013
	366.558807	1.000924
	366.773521	1.001176
	366.988223	1.001424
	367.202911	1.001795
	367.417587	1.001148
	367.632249	1.001832
	367.846898	1.001611
	368.061535	1.002143
	368.276158	1.003157
	368.490768	1.002508
	368.705365	1.003190
	368.919949	1.002489
	369.134521	1.004024
	369.349079	1.001550
	369.563624	1.001839
	369.778155	1.002224
	369.992674	1.001443
	370.207180	1.002225
	370.421673	1.000422
	370.636153	0.998247
	370.850619	0.999450
	371.065073	0.999651
	371.279514	1.000647
	371.493941	0.999737
	371.708356	0.998267
	371.922757	0.999185
	372.137145	0.998726
	372.351521	0.998896
	372.565883	1.000404
	372.780232	1.001044
	372.994568	1.000349
	373.208891	0.999302
	373.423201	0.998049
	373.637498	0.997502
	373.851782	0.998291
	374.066053	0.999837
	374.280311	1.001273
	374.494556	0.999291
	374.708787	1.000066
	374.923006	1.000110
	375.137211	0.999877
	375.351404	0.999226
	375.565583	0.999441
	375.779750	1.000549
	375.993903	1.000152
	376.208043	1.000811
	376.422170	1.002056
	376.636284	1.002626
	376.850385	1.003954
	377.064473	1.003676
	377.278548	1.004498
	377.492610	1.004595
	377.706658	1.006142
	377.920694	1.006654
	378.134717	1.006989
	378.348726	1.008280
	378.562722	1.008249
	378.776706	1.006199
	378.990676	1.006227
	379.204633	1.007898
	379.418577	1.008450
	379.632508	1.008212
	379.846426	1.008424
	380.060331	1.008641
	380.274223	1.008744
	380.488101	1.008994
	380.701967	1.008108
	380.915819	1.007617
	381.129659	1.006892
	381.343485	1.004756
	381.557298	1.004715
	381.771098	1.006195
	381.984886	1.007981
	382.198659	1.007183
	382.412420	1.008861
	382.626168	1.008878
	382.839903	1.009597
	383.053624	1.010287
	383.267333	1.010640
	383.481028	1.011036
	383.694711	1.012116
	383.908380	1.011301
	384.122036	1.011100
	384.335679	1.008246
	384.549309	1.008005
	384.762926	1.007129
	384.976530	1.007822
	385.190120	1.007569
	385.403698	1.007096
	385.617262	1.006490
	385.830814	1.006564
	386.044352	1.004491
	386.257877	1.003639
	386.471389	1.005125
	386.684888	1.005923
	386.898374	1.005515
	387.111847	1.005260
	387.325306	1.005357
	387.538753	1.005593
	387.752186	1.005648
	387.965606	1.007074
	388.179014	1.006462
	388.392408	1.006762
	388.605789	1.008403
	388.819156	1.008331
	389.032511	1.008965
	389.245853	1.010014
	389.459181	1.008658
	389.672497	1.008369
	389.885799	1.006789
	390.099088	1.005928
	390.312364	1.007559
	390.525627	1.007729
	390.738877	1.006802
	390.952114	1.006617
	391.165337	1.008115
	391.378548	1.006252
	391.591745	1.005722
	391.804929	1.008329
	392.018100	1.007923
	392.231258	1.007524
	392.444403	1.008530
	392.657535	1.008015
	392.870653	1.008351
	393.083759	1.007808
	393.296851	1.008467
	393.509930	1.008017
	393.722996	1.009752
	393.936049	1.009077
	394.149089	1.010346
	394.362116	1.013008
	394.575129	1.012354
	394.788130	1.012310
	395.001117	1.011633
	395.214091	1.012770
	395.427052	1.010154
	395.640000	1.013082
	395.852935	1.012070
	396.065857	1.012579
	396.278765	1.010817
	396.491660	1.009145
	396.704543	1.007967
	396.917412	1.006993
	397.130268	1.005583
	397.343110	1.007340
	397.555940	1.005613
	397.768757	1.007256
	397.981560	1.005369
	398.194350	1.004082
	398.407127	1.005249
	398.619891	1.003975
	398.832642	1.004112
	399.045380	1.005465
	399.258104	1.005987
	399.470815	1.004431
	399.683514	1.004124
	399.896199	1.003488
	400.108870	1.003630
	400.321529	1.002268
	400.534175	1.002816
	400.746807	1.001995
	400.959427	1.001870
	401.172033	1.004010
	401.384626	1.004754
	401.597205	1.001834
	401.809772	1.000208
	402.022326	1.000154
	402.234866	0.998953
	402.447393	1.000152
	402.659907	0.999523
	402.872408	1.001340
	403.084896	1.005177
	403.297370	1.002981
	403.509832	1.001876
	403.722280	1.003224
	403.934715	1.003766
	404.147137	1.003911
	404.359546	1.004611
	404.571941	1.005158
	404.784323	1.004158
	404.996693	1.004786
	405.209049	1.006464
	405.421392	1.004804
	405.633721	1.004281
	405.846038	1.002754
	406.058341	1.002491
	406.270632	1.002283
	406.482909	1.003226
	406.695172	1.003506
	406.907423	1.003853
	407.119661	1.003528
	407.331885	1.000929
	407.544096	1.003307
	407.756294	1.002796
	407.968479	1.002421
	408.180651	1.000287
	408.392809	1.000684
	408.604954	0.997084
	408.817086	0.998817
	409.029205	0.997558
	409.241311	0.998312
	409.453404	0.996998
	409.665483	0.997567
	409.877549	0.997231
	410.089602	0.997828
	410.301642	0.997689
	410.513669	0.998838
	410.725682	0.998582
	410.937682	0.998775
	411.149669	1.001991
	411.361643	1.001868
	411.573604	1.002172
	411.785551	1.000524
	411.997486	0.998208
	412.209407	0.998242
	412.421315	0.997027
	412.633210	0.997945
	412.845091	0.998754
	413.056959	0.998384
	413.268815	0.999080
	413.480657	0.999025
	413.692485	0.999411
	413.904301	0.999336
	414.116103	0.997650
	414.327892	0.997940
	414.539668	0.999064
	414.751431	0.999526
	414.963181	0.998855
	415.174917	0.998663
	415.386640	0.998134
	415.598350	0.998234
	415.810047	0.998343
	416.021730	0.995370
	416.233401	0.997061
	416.445058	0.998705
	416.656702	0.999066
	416.868332	0.999376
	417.079950	0.998197
	417.291554	1.000097
	417.503145	0.999241
	417.714723	0.998382
	417.926288	0.996423
	418.137839	0.996051
	418.349377	0.996148
	418.560903	0.996329
	418.772414	0.996998
	418.983913	0.995872
	419.195398	0.994423
	419.406870	0.994103
	419.618329	0.993169
	419.829775	0.992483
	420.041208	0.990900
	420.252627	0.991292
	420.464033	0.992264
	420.675426	0.992895
	420.886805	0.991613
	421.098172	0.994470
	421.309525	0.994984
	421.520865	0.996232
	421.732192	0.996256
	421.943505	0.997827
	422.154805	0.997115
	422.366092	0.998932
	422.577366	0.998189
	422.788627	0.997898
	422.999874	0.998048
	423.211108	0.997521
	423.422329	0.998662
	423.633537	0.997018
	423.844731	0.997909
	424.055913	0.996369
	424.267081	0.994673
	424.478235	0.995558
	424.689377	0.993685
	424.900505	0.994198
	425.111620	0.993570
	425.322722	0.993547
	425.533811	0.992046
	425.744886	0.991462
	425.955948	0.991241
	426.166997	0.990132
	426.378032	0.989835
	426.589055	0.989452
	426.800064	0.989368
	427.011060	0.989508
	427.222042	0.988951
	427.433012	0.988470
	427.643968	0.989305
	427.854911	0.989925
	428.065840	0.989610
	428.276757	0.990568
	428.487660	0.992011
	428.698550	0.992367
	428.909427	0.993829
	429.120290	0.993800
	429.331140	0.993682
	429.541977	0.992986
	429.752801	0.993013
	429.963611	0.992424
	430.174408	0.990044
	430.385192	0.989796
	430.595963	0.991308
	430.806720	0.992959
	431.017464	0.989980
	431.228195	0.990114
	431.438913	0.990555
	431.649617	0.990272
	431.860308	0.990474
	432.070986	0.992034
	432.281650	0.993382
	432.492302	0.994680
	432.702940	0.996529
	432.913565	0.996437
	433.124176	0.999774
	433.334774	0.998081
	433.545359	0.998525
	433.755931	1.002624
	433.966489	1.001756
	434.177035	1.001925
	434.387567	1.002934
	434.598085	1.001586
	434.808591	0.999998
	435.019083	1.000632
	435.229562	1.000094
	435.440027	0.999878
	435.650479	0.998517
	435.860918	0.999140
	436.071344	0.998334
	436.281757	0.998167
	436.492156	0.999055
	436.702542	0.998739
	436.912914	0.997435
	437.123274	0.997136
	437.333620	0.995744
	437.543953	0.998013
	437.754272	0.997087
	437.964578	0.994166
	438.174871	0.994255
	438.385151	0.995485
	438.595417	0.997109
	438.805670	0.997273
	439.015910	0.997849
	439.226137	0.997650
	439.436350	0.998356
	439.646550	0.997573
	439.856737	0.996257
	440.066910	0.995527
	440.277070	0.995349
	440.487217	0.993864
	440.697351	0.994567
	440.907471	0.994898
	441.117578	0.995133
	441.327671	0.994966
	441.537752	0.994579
	441.747819	0.993446
	441.957873	0.990437
	442.167913	0.990421
	442.377940	0.989335
	442.587954	0.988336
	442.797955	0.988980
	443.007942	0.988505
	443.217916	0.990376
	443.427877	0.988724
	443.637824	0.988337
	443.847758	0.991147
	444.057679	0.991127
	444.267586	0.990723
	444.477481	0.990513
	444.687361	0.991551
	444.897229	0.991987
	445.107083	0.992241
	445.316924	0.992464
	445.526752	0.994013
	445.736566	0.996586
	445.946367	0.996374
	446.156155	0.997127
	446.365929	0.996817
	446.575690	0.993746
	446.785438	0.992945
	446.995173	0.993313
	447.204894	0.994496
	447.414602	0.993844
	447.624296	0.996275
	447.833977	0.995636
	448.043645	0.996172
	448.253300	0.996197
	448.462941	0.999077
	448.672569	0.997932
	448.882184	0.998685
	449.091785	0.998327
	449.301373	0.999320
	449.510948	0.998730
	449.720509	1.000383
	449.930057	1.001564
	450.139592	1.002607
	450.349113	1.001470
	450.558621	1.001512
	450.768116	1.003183
	450.977597	1.004494
	451.187066	1.003517
	451.396520	1.001640
	451.605962	1.001570
	451.815390	1.003209
	452.024805	1.004153
	452.234206	1.002707
	452.443594	1.000998
	452.652969	1.003034
	452.862330	1.002527
	453.071678	1.003199
	453.281013	1.002199
	453.490335	1.000547
	453.699643	1.000211
	453.908938	1.000401
	454.118219	0.998803
	454.327487	0.996818
	454.536742	0.996193
	454.745983	0.999245
	454.955211	0.997789
	455.164426	0.996148
	455.373627	0.996928
	455.582815	0.996266
	455.791990	0.997017
	456.001152	0.995485
	456.210300	0.994673
	456.419434	0.992574
	456.628556	0.991623
	456.837664	0.992159
	457.046758	0.991443
	457.255839	0.990027
	457.464907	0.990157
	457.673962	0.989202
	457.883003	0.990132
	458.092031	0.990924
	458.301046	0.988420
	458.510047	0.987095
	458.719035	0.987247
	458.928009	0.985943
	459.136970	0.986300
	459.345918	0.988277
	459.554852	0.989503
	459.763774	0.988918
	459.972681	0.989771
	460.181576	0.991962
	460.390457	0.988756
	460.599324	0.988227
	460.808178	0.987663
	461.017019	0.987122
	461.225847	0.984925
	461.434661	0.985188
	461.643462	0.986434
	461.852249	0.986024
	462.061023	0.984344
	462.269784	0.984934
	462.478531	0.985445
	462.687265	0.986422
	462.895986	0.986509
	463.104693	0.986480
	463.313387	0.986436
	463.522068	0.986280
	463.730735	0.986730
	463.939389	0.988092
	464.148029	0.989753
	464.356656	0.989919
	464.565270	0.987672
	464.773870	0.987250
	464.982457	0.986365
	465.191030	0.987917
	465.399591	0.986530
	465.608137	0.986269
	465.816671	0.986681
	466.025191	0.988609
	466.233697	0.990464
	466.442191	0.989222
	466.650671	0.988792
	466.859137	0.988984
	467.067590	0.989599
	467.276030	0.990283
	467.484456	0.989673
	467.692869	0.988321
	467.901269	0.990606
	468.109655	0.988869
	468.318028	0.987463
	468.526387	0.987604
	468.734733	0.987102
	468.943066	0.986784
	469.151385	0.990162
	469.359691	0.990071
	469.567984	0.989778
	469.776263	0.990779
	469.984528	0.992983
	470.192781	0.992403
	470.401020	0.994220
	470.609245	0.994476
	470.817457	0.993301
	471.025656	0.995281
	471.233841	0.995981
	471.442013	0.994936
	471.650172	0.995173
	471.858317	0.994069
	472.066448	0.993618
	472.274567	0.992961
	472.482672	0.993497
	472.690763	0.989950
	472.898841	0.988568
	473.106906	0.989239
	473.314957	0.988581
	473.522995	0.986201
	473.731020	0.986237
	473.939031	0.987496
	474.147029	0.986994
	474.355013	0.986888
	474.562984	0.987099
	474.770941	0.987032
	474.978885	0.987966
	475.186816	0.987632
	475.394733	0.985309
	475.602637	0.983930
	475.810527	0.983263
	476.018404	0.984061
	476.226268	0.985203
	476.434118	0.985650
	476.641955	0.986324
	476.849778	0.986411
	477.057588	0.985238
	477.265385	0.986096
	477.473168	0.986969
	477.680937	0.986891
	477.888694	0.986678
	478.096436	0.987641
	478.304166	0.987224
	478.511882	0.986877
	478.719584	0.986481
	478.927274	0.985681
	479.134949	0.987387
	479.342612	0.987099
	479.550260	0.987298
	479.757896	0.987491
	479.965518	0.987303
	480.173126	0.984580
	480.380722	0.985797
	480.588303	0.984733
	480.795872	0.987487
	481.003426	0.988791
	481.210968	0.988996
	481.418496	0.989706
	481.626010	0.992249
	481.833511	0.992409
	482.040999	0.992874
	482.248473	0.991944
	482.455934	0.991501
	482.663382	0.991342
	482.870816	0.992506
	483.078236	0.992847
	483.285643	0.993400
	483.493037	0.993826
	483.700417	0.994014
	483.907784	0.993801
	484.115137	0.993819
	484.322477	0.992811
	484.529803	0.991751
	484.737116	0.990405
	484.944416	0.991664
	485.151702	0.990549
	485.358975	0.991422
	485.566234	0.990508
	485.773479	0.988568
	485.980712	0.988279
	486.187931	0.989722
	486.395136	0.989055
	486.602328	0.987935
	486.809506	0.986659
	487.016671	0.986095
	487.223823	0.984785
	487.430961	0.985358
	487.638086	0.984327
	487.845197	0.983883
	488.052295	0.984081
	488.259379	0.983163
	488.466450	0.983170
	488.673507	0.982286
	488.880551	0.982692
	489.087582	0.980059
	489.294599	0.979318
	489.501602	0.976530
	489.708592	0.976276
	489.915569	0.975224
	490.122532	0.972163
	490.329482	0.971630
	490.536418	0.969961
	490.743341	0.968605
	490.950250	0.967830
	491.157146	0.966382
	491.364029	0.965432
	491.570897	0.965274
	491.777753	0.964578
	491.984595	0.964390
	492.191423	0.964736
	492.398238	0.964179
	492.605040	0.962705
	492.811828	0.963348
	493.018603	0.963155
	493.225364	0.965480
	493.432111	0.965245
	493.638846	0.964234
	493.845566	0.965944
	494.052274	0.965628
	494.258967	0.965934
	494.465648	0.964437
	494.672314	0.964573
	494.878968	0.965774
	495.085608	0.967264
	495.292234	0.967468
	495.498847	0.968543
	495.705446	0.969485
	495.912032	0.968384
	496.118605	0.968833
	496.325164	0.968808
	496.531709	0.969860
	496.738241	0.969003
	496.944759	0.970409
	497.151264	0.970697
	497.357756	0.971369
	497.564234	0.970320
	497.770698	0.971858
	497.977149	0.971622
	498.183587	0.971348
	498.390011	0.972643
	498.596422	0.972812
	498.802819	0.973265
	499.009202	0.973944
	499.215572	0.973124
	499.421929	0.973731
	499.628272	0.973892
	499.834602	0.974677
	500.040918	0.973148
	500.247220	0.972548
	500.453509	0.970921
	500.659785	0.969756
	500.866047	0.969783
	501.072296	0.968771
	501.278531	0.968336
	501.484752	0.966430
	501.690960	0.967389
	501.897155	0.966338
	502.103336	0.966965
	502.309504	0.967034
	502.515658	0.967259
	502.721798	0.966876
	502.927925	0.966570
	503.134039	0.966375
	503.340139	0.965256
	503.546225	0.964451
	503.752298	0.966129
	503.958358	0.967419
	504.164404	0.966324
	504.370436	0.966152
	504.576455	0.964478
	504.782461	0.963404
	504.988453	0.963370
	505.194431	0.964438
	505.400396	0.965077
	505.606347	0.966317
	505.812285	0.965161
	506.018209	0.964167
	506.224120	0.966388
	506.430017	0.965551
	506.635901	0.967474
	506.841771	0.967874
	507.047628	0.968447
	507.253471	0.969121
	507.459301	0.970632
	507.665117	0.970441
	507.870920	0.971318
	508.076709	0.971117
	508.282484	0.970049
	508.488247	0.971512
	508.693995	0.972696
	508.899730	0.971681
	509.105451	0.970394
	509.311159	0.970719
	509.516854	0.970503
	509.722535	0.972713
	509.928202	0.971917
	510.133856	0.972476
	510.339496	0.970977
	510.545123	0.971407
	510.750736	0.972387
	510.956336	0.971790
	511.161922	0.970094
	511.367494	0.968552
	511.573053	0.968685
	511.778599	0.970600
	511.984131	0.970057
	512.189649	0.969214
	512.395154	0.968051
	512.600645	0.968381
	512.806123	0.967833
	513.011587	0.968819
	513.217038	0.968851
	513.422475	0.968098
	513.627899	0.968669
	513.833309	0.968232
	514.038705	0.968224
	514.244088	0.967485
	514.449458	0.967144
	514.654814	0.966893
	514.860156	0.967049
	515.065485	0.967117
	515.270800	0.967091
	515.476102	0.966200
	515.681390	0.965481
	515.886664	0.965668
	516.091925	0.967602
	516.297173	0.966779
	516.502407	0.965132
	516.707627	0.966257
	516.912834	0.965363
	517.118027	0.967596
	517.323207	0.968389
	517.528373	0.968190
	517.733525	0.969897
	517.938664	0.970696
	518.143790	0.971406
	518.348901	0.972724
	518.554000	0.972622
	518.759084	0.972125
	518.964156	0.972223
	519.169213	0.970495
	519.374257	0.969803
	519.579288	0.969887
	519.784305	0.970245
	519.989308	0.969220
	520.194298	0.969699
	520.399274	0.969193
	520.604236	0.969595
	520.809185	0.970571
	521.014121	0.970289
	521.219043	0.969506
	521.423951	0.968774
	521.628846	0.968182
	521.833727	0.967902
	522.038595	0.967904
	522.243449	0.965793
	522.448289	0.966530
	522.653116	0.967906
	522.857929	0.968330
	523.062729	0.967673
	523.267515	0.966652
	523.472287	0.967235
	523.677046	0.968592
	523.881792	0.969359
	524.086524	0.970157
	524.291242	0.968362
	524.495946	0.968669
	524.700637	0.966500
	524.905315	0.967060
	525.109979	0.967034
	525.314629	0.967403
	525.519266	0.966578
	525.723889	0.966225
	525.928498	0.966627
	526.133094	0.966366
	526.337677	0.966581
	526.542245	0.966627
	526.746800	0.966947
	526.951342	0.967717
	527.155870	0.967691
	527.360384	0.967252
	527.564885	0.966845
	527.769372	0.967522
	527.973846	0.968059
	528.178306	0.969201
	528.382752	0.968723
	528.587185	0.967796
	528.791604	0.968106
	528.996010	0.969166
	529.200402	0.969155
	529.404780	0.968926
	529.609145	0.968768
	529.813496	0.968230
	530.017833	0.969481
	530.222157	0.967786
	530.426468	0.967386
	530.630764	0.965989
	530.835048	0.963332
	531.039317	0.963613
	531.243573	0.963572
	531.447815	0.962014
	531.652044	0.963132
	531.856259	0.962125
	532.060461	0.962290
	532.264648	0.962278
	532.468823	0.962354
	532.672983	0.960594
	532.877130	0.960021
	533.081264	0.959156
	533.285383	0.958732
	533.489490	0.957912
	533.693582	0.957673
	533.897661	0.958400
	534.101726	0.960190
	534.305778	0.960503
	534.509816	0.960107
	534.713841	0.960620
	534.917851	0.960418
	535.121849	0.960723
	535.325832	0.960304
	535.529802	0.959824
	535.733759	0.961175
	535.937701	0.962058
	536.141630	0.963170
	536.345546	0.963239
	536.549448	0.961580
	536.753336	0.962203
	536.957210	0.963360
	537.161071	0.965978
	537.364919	0.965941
	537.568752	0.966978
	537.772572	0.967193
	537.976379	0.967215
	538.180172	0.967463
	538.383951	0.966977
	538.587716	0.967689
	538.791468	0.968241
	538.995206	0.969248
	539.198931	0.970570
	539.402642	0.970997
	539.606339	0.972524
	539.810023	0.973804
	540.013693	0.974583
	540.217349	0.974919
	540.420992	0.975085
	540.624621	0.975119
	540.828237	0.975850
	541.031839	0.977707
	541.235427	0.977920
	541.439001	0.978541
	541.642562	0.978753
	541.846109	0.980785
	542.049643	0.981180
	542.253163	0.981010
	542.456669	0.980853
	542.660162	0.982724
	542.863641	0.981531
	543.067106	0.982128
	543.270558	0.983428
	543.473996	0.983483
	543.677420	0.982708
	543.880831	0.983259
	544.084228	0.983121
	544.287612	0.984049
	544.490981	0.984178
	544.694338	0.983411
	544.897680	0.982611
	545.101009	0.983794
	545.304324	0.984334
	545.507625	0.984963
	545.710913	0.984546
	545.914187	0.984395
	546.117448	0.984001
	546.320695	0.983992
	546.523928	0.982616
	546.727147	0.984243
	546.930353	0.982715
	547.133546	0.982096
	547.336724	0.982212
	547.539889	0.980309
	547.743040	0.980874
	547.946178	0.981639
	548.149301	0.980524
	548.352412	0.979516
	548.555508	0.978677
	548.758591	0.979707
	548.961660	0.980409
	549.164716	0.980184
	549.367757	0.979491
	549.570785	0.979999
	549.773800	0.979022
	549.976801	0.978883
	550.179788	0.980078
	550.382761	0.981627
	550.585721	0.981571
	550.788667	0.982565
	550.991599	0.982374
	551.194518	0.982741
	551.397423	0.983833
	551.600315	0.983631
	551.803192	0.985071
	552.006056	0.984370
	552.208906	0.985505
	552.411743	0.985544
	552.614566	0.984967
	552.817375	0.984997
	553.020171	0.985774
	553.222953	0.986795
	553.425721	0.988095
	553.628475	0.988257
	553.831216	0.988470
	554.033943	0.988786
	554.236657	0.989531
	554.439356	0.990418
	554.642042	0.991039
	554.844715	0.991094
	555.047373	0.989276
	555.250018	0.991168
	555.452650	0.991540
	555.655267	0.991755
	555.857871	0.991806
	556.060461	0.992776
	556.263038	0.993763
	556.465600	0.994264
	556.668150	0.994275
	556.870685	0.995628
	557.073207	0.995951
	557.275715	0.997123
	557.478209	0.996501
	557.680689	0.998290
	557.883156	0.999004
	558.085609	1.000651
	558.288049	1.002206
	558.490475	1.003311
	558.692887	1.004037
	558.895285	1.004469
	559.097670	1.003591
	559.300040	1.005331
	559.502398	1.006018
	559.704741	1.007773
	559.907071	1.008991
	560.109387	1.009967
	560.311689	1.010743
	560.513978	1.012147
	560.716253	1.012938
	560.918514	1.014698
	561.120762	1.014931
	561.322995	1.016898
	561.525215	1.019184
	561.727422	1.020162
	561.929614	1.020602
	562.131793	1.021735
	562.333958	1.023336
	562.536110	1.023319
	562.738248	1.021787
	562.940372	1.021780
	563.142482	1.021897
	563.344578	1.022334
	563.546661	1.022807
	563.748730	1.022987
	563.950786	1.023561
	564.152827	1.023475
	564.354855	1.024705
	564.556870	1.023380
	564.758870	1.022567
	564.960857	1.023550
	565.162830	1.024701
	565.364789	1.024519
	565.566735	1.024185
	565.768666	1.021319
	565.970584	1.021974
	566.172489	1.021001
	566.374379	1.020982
	566.576256	1.020412
	566.778119	1.019003
	566.979969	1.018525
	567.181805	1.018699
	567.383626	1.018671
	567.585435	1.018020
	567.787229	1.017990
	567.989010	1.018201
	568.190777	1.019614
	568.392530	1.019653
	568.594269	1.018989
	568.795995	1.019917
	568.997707	1.019792
	569.199405	1.019445
	569.401090	1.019841
	569.602761	1.020050
	569.804418	1.022713
	570.006061	1.022853
	570.207690	1.022737
	570.409306	1.022138
	570.610908	1.022600
	570.812497	1.022783
	571.014071	1.022186
	571.215632	1.022243
	571.417179	1.021717
	571.618712	1.022182
	571.820232	1.022956
	572.021737	1.023393
	572.223229	1.023604
	572.424707	1.025005
	572.626172	1.025991
	572.827623	1.026738
	573.029060	1.026898
	573.230483	1.026741
	573.431892	1.027740
	573.633288	1.028205
	573.834670	1.028462
	574.036038	1.029352
	574.237392	1.029077
	574.438733	1.030661
	574.640060	1.030460
	574.841373	1.031078
	575.042672	1.033335
	575.243958	1.034647
	575.445230	1.033843
	575.646488	1.035358
	575.847732	1.035986
	576.048962	1.035799
	576.250179	1.036454
	576.451382	1.036846
	576.652571	1.036939
	576.853747	1.038412
	577.054908	1.040493
	577.256056	1.040257
	577.457190	1.040292
	577.658310	1.040637
	577.859417	1.041460
	578.060510	1.042699
	578.261589	1.042416
	578.462654	1.044606
	578.663705	1.045798
	578.864743	1.046278
	579.065767	1.047519
	579.266777	1.049140
	579.467773	1.050228
	579.668755	1.052538
	579.869724	1.053374
	580.070679	1.054069
	580.271620	1.055960
	580.472548	1.057028
	580.673461	1.057714
	580.874361	1.060489
	581.075247	1.060160
	581.276119	1.061815
	581.476978	1.062594
	581.677822	1.064279
	581.878653	1.066531
	582.079470	1.068078
	582.280273	1.069734
	582.481063	1.072614
	582.681838	1.073823
	582.882600	1.074801
	583.083348	1.076433
	583.284083	1.077401
	583.484803	1.078808
	583.685510	1.080119
	583.886203	1.079713
	584.086882	1.080305
	584.287547	1.080034
	584.488199	1.081711
	584.688836	1.080778
	584.889460	1.080734
	585.090070	1.080831
	585.290666	1.081210
	585.491249	1.081663
	585.691818	1.082826
	585.892372	1.082743
	586.092914	1.081534
	586.293441	1.082418
	586.493954	1.084184
	586.694454	1.084406
	586.894940	1.085434
	587.095412	1.086536
	587.295870	1.086465
	587.496314	1.085370
	587.696745	1.087695
	587.897162	1.088199
	588.097565	1.088507
	588.297954	1.090146
	588.498329	1.089312
	588.698691	1.089299
	588.899038	1.090584
	589.099372	1.089710
	589.299692	1.089981
	589.499998	1.090583
	589.700291	1.090567
	589.900569	1.090750
	590.100834	1.091815
	590.301085	1.093012
	590.501322	1.095478
	590.701546	1.095283
	590.901755	1.095831
	591.101951	1.097199
	591.302132	1.098154
	591.502300	1.099337
	591.702455	1.100295
	591.902595	1.100569
	592.102722	1.101827
	592.302834	1.103236
	592.502933	1.105198
	592.703018	1.104518
	592.903089	1.106639
	593.103147	1.106475
	593.303190	1.107861
	593.503220	1.108323
	593.703236	1.108498
	593.903238	1.109763
	594.103226	1.110343
	594.303200	1.109937
	594.503161	1.109489
	594.703108	1.107569
	594.903040	1.107393
	595.102960	1.106954
	595.302865	1.105451
	595.502756	1.105536
	595.702634	1.104216
	595.902497	1.100752
	596.102347	1.100913
	596.302183	1.101596
	596.502005	1.101767
	596.701813	1.100951
	596.901608	1.100206
	597.101388	1.100265
	597.301155	1.098585
	597.500908	1.100169
	597.700647	1.100992
	597.900372	1.101310
	598.100083	1.101822
	598.299781	1.103089
	598.499465	1.103522
	598.699134	1.103576
	598.898790	1.104822
	599.098432	1.105521
	599.298061	1.103968
	599.497675	1.102960
	599.697275	1.103453
	599.896862	1.102832
	600.096435	1.102411
	600.295994	1.102212
	600.495539	1.102006
	600.695070	1.103279
	600.894588	1.103511
	601.094091	1.104852
	601.293581	1.107267
	601.493056	1.106624
	601.692518	1.108232
	601.891966	1.108742
	602.091401	1.110289
	602.290821	1.109894
	602.490227	1.109872
	602.689620	1.109500
	602.888999	1.110606
	603.088363	1.111645
	603.287714	1.111999
	603.487052	1.113812
	603.686375	1.114674
	603.885684	1.115255
	604.084980	1.117316
	604.284261	1.118896
	604.483529	1.121185
	604.682783	1.120625
	604.882023	1.121502
	605.081249	1.120916
	605.280461	1.121821
	605.479660	1.121971
	605.678844	1.123549
	605.878015	1.125398
	606.077172	1.126289
	606.276314	1.126376
	606.475443	1.128292
	606.674558	1.127932
	606.873660	1.128357
	607.072747	1.127407
	607.271820	1.128025
	607.470880	1.127499
	607.669926	1.127095
	607.868957	1.128166
	608.067975	1.131407
	608.266979	1.133251
	608.465969	1.133771
	608.664946	1.135251
	608.863908	1.136163
	609.062857	1.138186
	609.261791	1.137634
	609.460712	1.141000
	609.659619	1.140495
	609.858511	1.142114
	610.057390	1.142920
	610.256256	1.144242
	610.455107	1.146317
	610.653944	1.146402
	610.852767	1.147122
	611.051577	1.146573
	611.250373	1.146140
	611.449154	1.147470
	611.647922	1.148041
	611.846676	1.148363
	612.045416	1.149954
	612.244142	1.151255
	612.442854	1.152644
	612.641553	1.153140
	612.840237	1.154438
	613.038908	1.155306
	613.237564	1.155702
	613.436207	1.156605
	613.634836	1.157364
	613.833451	1.158467
	614.032052	1.160667
	614.230639	1.161992
	614.429212	1.164194
	614.627771	1.167340
	614.826316	1.168747
	615.024848	1.171636
	615.223365	1.173502
	615.421869	1.176538
	615.620358	1.177382
	615.818834	1.179195
	616.017296	1.181998
	616.215744	1.183934
	616.414178	1.187116
	616.612598	1.188098
	616.811004	1.190151
	617.009396	1.192873
	617.207775	1.196419
	617.406139	1.197944
	617.604490	1.199903
	617.802826	1.202037
	618.001149	1.202845
	618.199458	1.205221
	618.397752	1.208464
	618.596033	1.208676
	618.794300	1.210925
	618.992553	1.211711
	619.190792	1.213824
	619.389018	1.215403
	619.587229	1.218745
	619.785426	1.221221
	619.983609	1.223100
	620.181779	1.223837
	620.379934	1.225479
	620.578076	1.226993
	620.776204	1.226926
	620.974317	1.229214
	621.172417	1.230711
	621.370503	1.233144
	621.568575	1.233988
	621.766633	1.237859
	621.964677	1.238755
	622.162707	1.239663
	622.360723	1.239693
	622.558725	1.239662
	622.756714	1.238785
	622.954688	1.238231
	623.152648	1.240542
	623.350595	1.241287
	623.548527	1.240831
	623.746446	1.241239
	623.944350	1.242919
	624.142241	1.244501
	624.340118	1.245429
	624.537981	1.246538
	624.735829	1.246708
	624.933664	1.247501
	625.131485	1.249221
	625.329292	1.249237
	625.527085	1.249112
	625.724864	1.250468
	625.922629	1.251415
	626.120381	1.251128
	626.318118	1.251342
	626.515841	1.251255
	626.713550	1.250806
	626.911246	1.253148
	627.108927	1.251885
	627.306595	1.252889
	627.504248	1.252279
	627.701888	1.253129
	627.899513	1.254304
	628.097125	1.254916
	628.294722	1.255510
	628.492306	1.256206
	628.689876	1.258528
	628.887432	1.259041
	629.084973	1.259226
	629.282501	1.258235
	629.480015	1.258034
	629.677515	1.258382
	629.875001	1.256466
	630.072473	1.256752
	630.269931	1.254533
	630.467375	1.252606
	630.664805	1.251183
	630.862221	1.250862
	631.059623	1.249473
	631.257011	1.250362
	631.454385	1.249686
	631.651746	1.248908
	631.849092	1.247548
	632.046424	1.246028
	632.243742	1.246134
	632.441047	1.244798
	632.638337	1.243307
	632.835613	1.245717
	633.032876	1.244694
	633.230124	1.242544
	633.427358	1.242413
	633.624579	1.240185
	633.821785	1.238609
	634.018978	1.237465
	634.216156	1.235833
	634.413321	1.234381
	634.610471	1.232358
	634.807608	1.233066
	635.004730	1.234154
	635.201839	1.232212
	635.398933	1.231775
	635.596014	1.230942
	635.793081	1.230238
	635.990133	1.230887
	636.187172	1.228805
	636.384196	1.227043
	636.581207	1.224308
	636.778204	1.223779
	636.975186	1.223714
	637.172155	1.223440
	637.369110	1.223814
	637.566050	1.222932
	637.762977	1.222685
	637.959890	1.220418
	638.156788	1.220406
	638.353673	1.218720
	638.550544	1.219132
	638.747400	1.218839
	638.944243	1.217187
	639.141072	1.218151
	639.337886	1.216300
	639.534687	1.215820
	639.731474	1.215216
	639.928246	1.214312
	640.125005	1.213868
	640.321750	1.212976
	640.518480	1.210682
	640.715197	1.208847
	640.911899	1.206865
	641.108588	1.204638
	641.305263	1.203367
	641.501923	1.201203
	641.698570	1.199890
	641.895202	1.198035
	642.091821	1.197832
	642.288426	1.197293
	642.485016	1.196708
	642.681593	1.196153
	642.878155	1.193139
	643.074704	1.193193
	643.271238	1.192010
	643.467759	1.191509
	643.664265	1.191541
	643.860757	1.191004
	644.057236	1.191260
	644.253700	1.192261
	644.450151	1.193388
	644.646587	1.194593
	644.843009	1.193832
	645.039418	1.194565
	645.235812	1.195637
	645.432192	1.196055
	645.628558	1.197424
	645.824911	1.197494
	646.021249	1.197415
	646.217573	1.197556
	646.413883	1.198602
	646.610179	1.199798
	646.806461	1.199669
	647.002729	1.199021
	647.198983	1.200320
	647.395223	1.199559
	647.591449	1.200929
	647.787661	1.203296
	647.983859	1.202827
	648.180043	1.204943
	648.376212	1.205963
	648.572368	1.207875
	648.768510	1.210138
	648.964638	1.211633
	649.160751	1.212721
	649.356851	1.212894
	649.552937	1.214340
	649.749008	1.214730
	649.945066	1.216234
	650.141109	1.216830
	650.337138	1.220105
	650.533154	1.220047
	650.729155	1.220751
	650.925142	1.221021
	651.121116	1.220524
	651.317075	1.222280
	651.513020	1.223304
	651.708951	1.223961
	651.904868	1.225255
	652.100771	1.225565
	652.296660	1.225646
	652.492535	1.226932
	652.688396	1.228561
	652.884242	1.231605
	653.080075	1.233981
	653.275894	1.234150
	653.471699	1.236750
	653.667489	1.237894
	653.863266	1.240009
	654.059028	1.241785
	654.254776	1.244640
	654.450511	1.244999
	654.646231	1.246913
	654.841937	1.249867
	655.037629	1.253099
	655.233308	1.256066
	655.428972	1.258244
	655.624622	1.259507
	655.820258	1.262731
	656.015879	1.265087
	656.211487	1.265939
	656.407081	1.266726
	656.602661	1.268157
	656.798226	1.269914
	656.993778	1.269940
	657.189315	1.271526
	657.384839	1.272576
	657.580348	1.274920
	657.775843	1.275804
	657.971324	1.278126
	658.166791	1.278481
	658.362244	1.279182
	658.557683	1.281390
	658.753108	1.285033
	658.948519	1.285333
	659.143916	1.286547
	659.339298	1.289753
	659.534667	1.290435
	659.730022	1.290084
	659.925362	1.290353
	660.120688	1.289121
	660.316001	1.289604
	660.511299	1.292064
	660.706583	1.291872
	660.901853	1.292056
	661.097109	1.291675
	661.292351	1.291592
	661.487578	1.291951
	661.682792	1.291699
	661.877992	1.292626
	662.073177	1.292507
	662.268349	1.290562
	662.463506	1.289628
	662.658649	1.289678
	662.853779	1.289638
	663.048894	1.291368
	663.243995	1.291433
	663.439081	1.292018
	663.634154	1.292622
	663.829213	1.291873
	664.024258	1.292986
	664.219288	1.293612
	664.414305	1.294822
	664.609307	1.294693
	664.804295	1.293276
	664.999269	1.293533
	665.194229	1.295670
	665.389175	1.293864
	665.584107	1.293652
	665.779025	1.294385
	665.973928	1.294857
	666.168818	1.293951
	666.363693	1.294793
	666.558555	1.295682
	666.753402	1.296564
	666.948235	1.296814
	667.143054	1.296959
	667.337859	1.296071
	667.532650	1.295882
	667.727427	1.296114
	667.922189	1.295645
	668.116938	1.296977
	668.311672	1.297598
	668.506392	1.298168
	668.701098	1.297485
	668.895790	1.298005
	669.090468	1.299720
	669.285132	1.300298
	669.479782	1.299987
	669.674417	1.301118
	669.869039	1.300407
	670.063646	1.300600
	670.258239	1.300078
	670.452819	1.298554
	670.647384	1.296520
	670.841934	1.297789
	671.036471	1.295279
	671.230994	1.292361
	671.425502	1.292019
	671.619997	1.290821
	671.814477	1.290960
	672.008943	1.290077
	672.203395	1.290082
	672.397833	1.287780
	672.592257	1.285878
	672.786667	1.285506
	672.981062	1.284199
	673.175444	1.283386
	673.369811	1.281603
	673.564164	1.279768
	673.758503	1.278652
	673.952828	1.276916
	674.147139	1.277243
	674.341435	1.277192
	674.535718	1.275910
	674.729986	1.274374
	674.924240	1.272471
	675.118480	1.270879
	675.312706	1.269055
	675.506918	1.267043
	675.701116	1.267080
	675.895299	1.264755
	676.089469	1.265594
	676.283624	1.264672
	676.477765	1.264694
	676.671892	1.263876
	676.866005	1.261825
	677.060103	1.257532
	677.254188	1.257553
	677.448258	1.256228
	677.642315	1.255861
	677.836357	1.253265
	678.030385	1.251604
	678.224398	1.251180
	678.418398	1.251165
	678.612384	1.250525
	678.806355	1.248942
	679.000312	1.246857
	679.194255	1.247891
	679.388184	1.246981
	679.582099	1.245554
	679.776000	1.245712
	679.969886	1.243424
	680.163758	1.242753
	680.357617	1.242196
	680.551461	1.242308
	680.745290	1.242342
	680.939106	1.240187
	681.132908	1.239264
	681.326695	1.237876
	681.520468	1.234769
	681.714227	1.231321
	681.907972	1.230614
	682.101703	1.229884
	682.295419	1.229530
	682.489122	1.226680
	682.682810	1.224917
	682.876484	1.222869
	683.070144	1.221244
	683.263790	1.219798
	683.457421	1.217361
	683.651039	1.217644
	683.844642	1.216713
	684.038231	1.215140
	684.231806	1.213369
	684.425367	1.214857
	684.618913	1.211813
	684.812446	1.209818
	685.005964	1.207421
	685.199468	1.203276
	685.392958	1.203064
	685.586433	1.200715
	685.779895	1.199631
	685.973342	1.197952
	686.166775	1.196429
	686.360194	1.195148
	686.553599	1.195512
	686.746990	1.193331
	686.940366	1.192434
	687.133729	1.190946
	687.327077	1.189959
	687.520411	1.188606
	687.713730	1.188142
	687.907036	1.184816
	688.100327	1.183727
	688.293604	1.180311
	688.486867	1.178168
	688.680116	1.176237
	688.873351	1.176833
	689.066571	1.174472
	689.259777	1.174780
	689.452970	1.173079
	689.646147	1.171790
	689.839311	1.172609
	690.032461	1.172158
	690.225596	1.168683
	690.418717	1.168899
	690.611824	1.167419
	690.804917	1.167958
	690.997995	1.166548
	691.191059	1.166211
	691.384110	1.165327
	691.577145	1.162927
	691.770167	1.161923
	691.963175	1.160918
	692.156168	1.158987
	692.349147	1.157807
	692.542112	1.156685
	692.735063	1.154942
	692.927999	1.152699
	693.120922	1.151603
	693.313830	1.151330
	693.506724	1.151172
	693.699603	1.149537
	693.892469	1.147390
	694.085320	1.145812
	694.278157	1.145207
	694.470980	1.142952
	694.663789	1.142596
	694.856583	1.141352
	695.049364	1.139617
	695.242130	1.139439
	695.434881	1.136435
	695.627619	1.134048
	695.820342	1.132917
	696.013052	1.131815
	696.205747	1.127776
	696.398427	1.126798
	696.591094	1.125975
	696.783746	1.125372
	696.976384	1.126924
	697.169008	1.127025
	697.361618	1.126694
	697.554213	1.127093
	697.746795	1.127700
	697.939362	1.127369
	698.131914	1.126051
	698.324453	1.124311
	698.516977	1.124361
	698.709487	1.122880
	698.901983	1.122656
	699.094465	1.122466
	699.286932	1.120314
	699.479386	1.119097
	699.671825	1.119984
	699.864249	1.119634
	700.056660	1.119591
	700.249056	1.119008
	700.441438	1.119138
	700.633806	1.116381
	700.826160	1.116840
	701.018499	1.114716
	701.210824	1.114764
	701.403135	1.115176
	701.595432	1.113649
	701.787714	1.111815
	701.979982	1.112243
	702.172236	1.109311
	702.364476	1.109176
	702.556702	1.106494
	702.748913	1.105156
	702.941110	1.103456
	703.133293	1.101682
	703.325461	1.102534
	703.517615	1.102311
	703.709755	1.100915
	703.901881	1.100358
	704.093993	1.098546
	704.286090	1.096279
	704.478173	1.094655
	704.670242	1.094467
	704.862296	1.092522
	705.054337	1.090712
	705.246363	1.089256
	705.438375	1.088346
	705.630372	1.087877
	705.822356	1.084441
	706.014325	1.083211
	706.206279	1.082264
	706.398220	1.081810
	706.590146	1.079963
	706.782058	1.079015
	706.973956	1.076963
	707.165840	1.076220
	707.357709	1.076460
	707.549564	1.074067
	707.741405	1.073320
	707.933231	1.072749
	708.125043	1.073555
	708.316841	1.072529
	708.508625	1.073039
	708.700395	1.072588
	708.892150	1.070681
	709.083891	1.070519
	709.275617	1.068398
	709.467330	1.065356
	709.659028	1.062781
	709.850712	1.062314
	710.042381	1.062966
	710.234037	1.061838
	710.425678	1.060454
	710.617305	1.058876
	710.808917	1.058844
	711.000515	1.058671
	711.192099	1.058700
	711.383669	1.057903
	711.575225	1.058216
	711.766766	1.057896
	711.958293	1.057182
	712.149805	1.055798
	712.341304	1.055727
	712.532788	1.054142
	712.724258	1.053829
	712.915713	1.052385
	713.107154	1.051371
	713.298581	1.051303
	713.489994	1.051248
	713.681392	1.050978
	713.872776	1.050545
	714.064146	1.050761
	714.255502	1.051443
	714.446843	1.050780
	714.638170	1.050151
	714.829483	1.050116
	715.020781	1.050469
	715.212065	1.049865
	715.403335	1.049016
	715.594591	1.048233
	715.785832	1.049089
	715.977059	1.048303
	716.168272	1.049002
	716.359470	1.047872
	716.550654	1.047700
	716.741824	1.046491
	716.932979	1.045455
	717.124121	1.044109
	717.315247	1.044512
	717.506360	1.044388
	717.697458	1.042541
	717.888542	1.041893
	718.079612	1.040108
	718.270668	1.039525
	718.461709	1.038263
	718.652736	1.038013
	718.843748	1.037009
	719.034746	1.035447
	719.225730	1.036105
	719.416700	1.035455
	719.607655	1.034563
	719.798596	1.031784
	719.989523	1.030482
	720.180435	1.028148
	720.371333	1.027714
	720.562217	1.028312
	720.753087	1.026862
	720.943942	1.027081
	721.134783	1.026453
	721.325609	1.026605
	721.516422	1.023952
	721.707219	1.022003
	721.898003	1.021382
	722.088772	1.020560
	722.279527	1.020396
	722.470268	1.019121
	722.660994	1.018515
	722.851707	1.018344
	723.042404	1.018326
	723.233088	1.016601
	723.423757	1.016326
	723.614412	1.015482
	723.805052	1.015436
	723.995678	1.015478
	724.186290	1.014593
	724.376887	1.014123
	724.567471	1.013162
	724.758039	1.012975
	724.948594	1.012761
	725.139134	1.012243
	725.329660	1.012880
	725.520172	1.012009
	725.710669	1.011653
	725.901152	1.011974
	726.091620	1.012168
	726.282075	1.012355
	726.472514	1.012792
	726.662940	1.010892
	726.853351	1.010896
	727.043748	1.010786
	727.234131	1.011062
	727.424499	1.009152
	727.614853	1.010234
	727.805193	1.009433
	727.995518	1.008914
	728.185829	1.008255
	728.376125	1.008797
	728.566408	1.008378
	728.756675	1.008809
	728.946929	1.006954
	729.137168	1.006742
	729.327393	1.008958
	729.517604	1.008028
	729.707800	1.007183
	729.897982	1.006690
	730.088149	1.005736
	730.278302	1.004981
	730.468441	1.004746
	730.658566	1.005235
	730.848676	1.003755
	731.038771	1.001877
	731.228853	1.003765
	731.418920	1.004633
	731.608973	1.005646
	731.799011	1.005139
	731.989035	1.004911
	732.179045	1.004615
	732.369040	1.003653
	732.559021	1.003747
	732.748988	1.002628
	732.938940	1.001298
	733.128878	1.002358
	733.318801	1.002108
	733.508711	1.001444
	733.698605	1.003493
	733.888486	1.003811
	734.078352	1.003773
	734.268204	1.005760
	734.458041	1.005860
	734.647864	1.006706
	734.837673	1.006412
	735.027467	1.005274
	735.217247	1.004565
	735.407013	1.003262
	735.596764	1.001528
	735.786501	1.001921
	735.976223	1.001493
	736.165932	1.002095
	736.355625	1.001298
	736.545305	1.000874
	736.734970	1.001000
	736.924620	0.999664
	737.114257	1.001488
	737.303879	1.001716
	737.493486	1.001657
	737.683079	1.002405
	737.872658	1.003153
	738.062222	1.003203
	738.251772	1.002561
	738.441308	1.002314
	738.630829	1.001947
	738.820336	1.002183
	739.009829	1.003327
	739.199307	1.002325
	739.388771	1.002446
	739.578220	1.002321
	739.767655	1.002804
	739.957076	1.001933
	740.146482	1.001810
	740.335874	0.999641
	740.525251	0.999267
	740.714615	1.000650
	740.903963	0.999484
	741.093298	0.998901
	741.282618	0.999696
	741.471923	0.998783
	741.661214	0.999118
	741.850491	1.000034
	742.039753	0.997887
	742.229001	0.997398
	742.418235	0.997193
	742.607454	0.999207
	742.796659	0.997413
	742.985849	0.996597
	743.175025	0.996898
	743.364187	0.998853
	743.553334	0.998921
	743.742467	0.999264
	743.931586	0.999857
	744.120690	0.998787
	744.309779	0.998452
	744.498855	0.998690
	744.687916	0.999269
	744.876962	0.999274
	745.065994	1.000766
	745.255012	1.000087
	745.444015	1.000223
	745.633004	1.000600
	745.821978	1.000245
	746.010938	1.000403
	746.199884	0.998903
	746.388815	0.998050
	746.577732	0.997553
	746.766634	0.997253
	746.955522	0.997382
	747.144396	0.996060
	747.333255	0.996245
	747.522100	0.996988
	747.710930	0.996673
	747.899746	0.997971
	748.088548	0.997415
	748.277335	0.996881
	748.466108	0.997503
	748.654866	0.996802
	748.843610	0.995802
	749.032339	0.995064
	749.221054	0.993909
	749.409755	0.993163
	749.598441	0.993021
	749.787113	0.994530
	749.975770	0.994399
	750.164413	0.994116
	750.353042	0.993502
[truncated: 1,648 more rows]
