# Supplementary material for: Metasurface analogues of molecular diastereomers from hierarchical multiscale chiral interactions with biomolecules
Source: Nat Commun. 2026 Apr 22;17:5541. doi: 10.1038/s41467-026-72200-6 (PMC13287669; doi:10.1038/s41467-026-72200-6)
Supplement: Supplementary file 3 — Supplementary Data 1 (Raw data) [file 41467_2026_72200_MOESM3_ESM.zip › Raw_Data/Reflectivity/Antistrept_strept_sequence/Strept_Incubating/Ref_ARRAY3_RH_0_2.txt]

	345.453658	0.997307
	345.669646	0.997373
	345.885622	0.997437
	346.101585	0.997500
	346.317535	0.997560
	346.533471	0.997614
	346.749395	0.997662
	346.965306	0.997700
	347.181204	0.997724
	347.397089	0.997731
	347.612961	0.997713
	347.828820	0.997665
	348.044666	0.997578
	348.260499	0.997442
	348.476319	0.997246
	348.692126	0.996978
	348.907920	0.996628
	349.123701	0.996188
	349.339469	0.995658
	349.555224	0.995047
	349.770966	0.994374
	349.986695	0.993672
	350.202412	0.992983
	350.418115	0.992350
	350.633805	0.991809
	350.849482	0.991385
	351.065147	0.991087
	351.280798	0.990912
	351.496436	0.990847
	351.712062	0.990874
	351.927674	0.990974
	352.143273	0.987651
	352.358860	0.994478
	352.574433	0.992649
	352.789993	0.991316
	353.005541	0.991695
	353.221075	0.991764
	353.436597	0.991946
	353.652105	0.992160
	353.867600	0.992555
	354.083083	0.993046
	354.298552	0.993426
	354.514009	0.996423
	354.729452	0.997697
	354.944883	0.997626
	355.160300	0.998319
	355.375705	0.997871
	355.591096	0.997055
	355.806474	0.998131
	356.021840	0.999739
	356.237192	1.000786
	356.452532	1.002598
	356.667858	1.003478
	356.883172	1.004115
	357.098472	1.003537
	357.313760	1.004285
	357.529034	1.004602
	357.744295	1.003399
	357.959544	1.002131
	358.174779	1.003608
	358.390002	1.003431
	358.605211	1.002437
	358.820407	1.002584
	359.035591	1.003372
	359.250761	1.003973
	359.465919	1.006195
	359.681063	1.005385
	359.896194	1.007492
	360.111313	1.005878
	360.326418	1.007258
	360.541510	1.008541
	360.756589	1.008928
	360.971656	1.008289
	361.186709	1.008858
	361.401749	1.008726
	361.616776	1.007534
	361.831790	1.008053
	362.046792	1.006153
	362.261780	1.005256
	362.476755	1.005218
	362.691717	1.007155
	362.906666	1.004581
	363.121602	1.002344
	363.336525	0.999895
	363.551435	0.999145
	363.766332	0.996686
	363.981216	0.997803
	364.196087	0.997600
	364.410945	0.997458
	364.625790	0.997695
	364.840621	0.999503
	365.055440	0.997172
	365.270246	0.997873
	365.485039	0.996945
	365.699818	0.997410
	365.914585	0.997669
	366.129339	0.997411
	366.344079	0.996407
	366.558807	0.996676
	366.773521	0.997107
	366.988223	0.995586
	367.202911	0.996914
	367.417587	0.996757
	367.632249	0.997147
	367.846898	0.998080
	368.061535	0.996749
	368.276158	0.997312
	368.490768	0.997404
	368.705365	1.000322
	368.919949	1.001797
	369.134521	1.002252
	369.349079	1.000428
	369.563624	1.001226
	369.778155	1.000434
	369.992674	1.001126
	370.207180	1.003235
	370.421673	1.003061
	370.636153	1.002914
	370.850619	1.003639
	371.065073	1.002939
	371.279514	1.000383
	371.493941	1.001973
	371.708356	1.004923
	371.922757	1.005027
	372.137145	1.006822
	372.351521	1.007744
	372.565883	1.006766
	372.780232	1.006077
	372.994568	1.005572
	373.208891	1.008422
	373.423201	1.008314
	373.637498	1.006628
	373.851782	1.004352
	374.066053	1.001325
	374.280311	1.000958
	374.494556	1.000006
	374.708787	0.999959
	374.923006	0.997238
	375.137211	0.997015
	375.351404	0.995824
	375.565583	0.997771
	375.779750	0.994699
	375.993903	0.994757
	376.208043	0.993995
	376.422170	0.993529
	376.636284	0.991675
	376.850385	0.993660
	377.064473	0.991730
	377.278548	0.989548
	377.492610	0.988697
	377.706658	0.988742
	377.920694	0.989460
	378.134717	0.989641
	378.348726	0.989463
	378.562722	0.990007
	378.776706	0.989655
	378.990676	0.991182
	379.204633	0.990412
	379.418577	0.990192
	379.632508	0.989946
	379.846426	0.990306
	380.060331	0.992483
	380.274223	0.991488
	380.488101	0.992876
	380.701967	0.993280
	380.915819	0.994668
	381.129659	0.997585
	381.343485	0.998112
	381.557298	0.996793
	381.771098	0.999672
	381.984886	0.998763
	382.198659	0.998745
	382.412420	1.001458
	382.626168	1.001463
	382.839903	1.002930
	383.053624	1.003196
	383.267333	1.002000
	383.481028	1.002393
	383.694711	1.001816
	383.908380	1.000827
	384.122036	1.002361
	384.335679	1.003040
	384.549309	1.002272
	384.762926	1.001006
	384.976530	1.002071
	385.190120	1.000992
	385.403698	0.998837
	385.617262	0.999279
	385.830814	0.999735
	386.044352	1.000248
	386.257877	0.999433
	386.471389	0.997715
	386.684888	0.996463
	386.898374	0.995313
	387.111847	0.995751
	387.325306	0.993709
	387.538753	0.994540
	387.752186	0.992733
	387.965606	0.993504
	388.179014	0.993000
	388.392408	0.993456
	388.605789	0.989654
	388.819156	0.989608
	389.032511	0.986941
	389.245853	0.987178
	389.459181	0.986950
	389.672497	0.987618
	389.885799	0.986345
	390.099088	0.986688
	390.312364	0.988751
	390.525627	0.991186
	390.738877	0.992806
	390.952114	0.992341
	391.165337	0.993655
	391.378548	0.995033
	391.591745	0.994282
	391.804929	0.995864
	392.018100	0.994227
	392.231258	0.995428
	392.444403	0.995832
	392.657535	0.996918
	392.870653	0.997658
	393.083759	0.997360
	393.296851	0.997837
	393.509930	0.995657
	393.722996	0.995593
	393.936049	0.993496
	394.149089	0.993794
	394.362116	0.993717
	394.575129	0.995508
	394.788130	0.993838
	395.001117	0.993436
	395.214091	0.992350
	395.427052	0.993400
	395.640000	0.992594
	395.852935	0.992750
	396.065857	0.991488
	396.278765	0.992688
	396.491660	0.992586
	396.704543	0.990545
	396.917412	0.991597
	397.130268	0.993007
	397.343110	0.993615
	397.555940	0.994248
	397.768757	0.992844
	397.981560	0.992271
	398.194350	0.993489
	398.407127	0.995477
	398.619891	0.994932
	398.832642	0.996403
	399.045380	0.997059
	399.258104	0.996619
	399.470815	0.995589
	399.683514	0.997137
	399.896199	0.997411
	400.108870	0.997292
	400.321529	0.997816
	400.534175	0.996093
	400.746807	0.998174
	400.959427	0.997044
	401.172033	0.998081
	401.384626	0.999612
	401.597205	1.002302
	401.809772	1.003457
	402.022326	1.005713
	402.234866	1.006268
	402.447393	1.007510
	402.659907	1.008487
	402.872408	1.010985
	403.084896	1.012365
	403.297370	1.013505
	403.509832	1.013136
	403.722280	1.012422
	403.934715	1.012051
	404.147137	1.011010
	404.359546	1.010632
	404.571941	1.011646
	404.784323	1.011318
	404.996693	1.011006
	405.209049	1.011472
	405.421392	1.010243
	405.633721	1.010531
	405.846038	1.007911
	406.058341	1.005622
	406.270632	1.002583
	406.482909	1.003424
	406.695172	1.003204
	406.907423	1.003136
	407.119661	1.002430
	407.331885	1.002283
	407.544096	1.003535
	407.756294	1.003781
	407.968479	1.005518
	408.180651	1.005054
	408.392809	1.003101
	408.604954	1.003751
	408.817086	1.001997
	409.029205	1.004542
	409.241311	1.005926
	409.453404	1.004448
	409.665483	1.005926
	409.877549	1.006744
	410.089602	1.006242
	410.301642	1.005716
	410.513669	1.004610
	410.725682	1.003330
	410.937682	1.004590
	411.149669	1.004634
	411.361643	1.004560
	411.573604	1.003712
	411.785551	1.001992
	411.997486	1.000145
	412.209407	0.999052
	412.421315	1.000967
	412.633210	1.001053
	412.845091	1.001910
	413.056959	1.003548
	413.268815	1.003754
	413.480657	1.005863
	413.692485	1.006502
	413.904301	1.007491
	414.116103	1.007607
	414.327892	1.007127
	414.539668	1.005445
	414.751431	1.005943
	414.963181	1.007531
	415.174917	1.007087
	415.386640	1.006922
	415.598350	1.007521
	415.810047	1.006190
	416.021730	1.006494
	416.233401	1.006138
	416.445058	1.006859
	416.656702	1.008687
	416.868332	1.008999
	417.079950	1.009328
	417.291554	1.010040
	417.503145	1.008950
	417.714723	1.007747
	417.926288	1.007866
	418.137839	1.006718
	418.349377	1.005943
	418.560903	1.003904
	418.772414	1.004875
	418.983913	1.005966
	419.195398	1.007555
	419.406870	1.007242
	419.618329	1.009633
	419.829775	1.010205
	420.041208	1.010500
	420.252627	1.010161
	420.464033	1.009376
	420.675426	1.009684
	420.886805	1.006906
	421.098172	1.008212
	421.309525	1.008687
	421.520865	1.008434
	421.732192	1.008601
	421.943505	1.008520
	422.154805	1.006551
	422.366092	1.005974
	422.577366	1.005825
	422.788627	1.005626
	422.999874	1.004633
	423.211108	1.002821
	423.422329	1.001057
	423.633537	1.003427
	423.844731	1.002901
	424.055913	1.001035
	424.267081	1.000779
	424.478235	1.002187
	424.689377	1.003150
	424.900505	1.002550
	425.111620	1.005614
	425.322722	1.004486
	425.533811	1.004154
	425.744886	1.003173
	425.955948	1.000729
	426.166997	1.002061
	426.378032	1.001901
	426.589055	1.001351
	426.800064	1.002709
	427.011060	1.003294
	427.222042	1.003573
	427.433012	1.002715
	427.643968	1.001688
	427.854911	0.999601
	428.065840	1.000657
	428.276757	1.001508
	428.487660	1.000121
	428.698550	1.001015
	428.909427	1.000147
	429.120290	1.000282
	429.331140	0.999222
	429.541977	0.998330
	429.752801	0.997001
	429.963611	0.998526
	430.174408	0.997938
	430.385192	0.997483
	430.595963	0.996905
	430.806720	0.997663
	431.017464	0.997518
	431.228195	0.998781
	431.438913	0.997004
	431.649617	0.995510
	431.860308	0.995259
	432.070986	0.995219
	432.281650	0.998358
	432.492302	0.997562
	432.702940	0.998486
	432.913565	0.998121
	433.124176	0.998931
	433.334774	0.998472
	433.545359	0.997374
	433.755931	0.997622
	433.966489	0.997816
	434.177035	0.998866
	434.387567	0.999788
	434.598085	1.000625
	434.808591	0.999642
	435.019083	0.999838
	435.229562	1.001433
	435.440027	1.002401
	435.650479	1.001744
	435.860918	0.999513
	436.071344	0.999984
	436.281757	1.002508
	436.492156	1.002193
	436.702542	1.002020
	436.912914	1.004308
	437.123274	1.002799
	437.333620	1.001871
	437.543953	1.003098
	437.754272	1.004508
	437.964578	1.002905
	438.174871	1.003765
	438.385151	1.003894
	438.595417	1.003210
	438.805670	1.004702
	439.015910	1.004016
	439.226137	1.003051
	439.436350	1.003754
	439.646550	1.003789
	439.856737	1.003379
	440.066910	1.000854
	440.277070	1.000341
	440.487217	1.001777
	440.697351	1.003832
	440.907471	1.003001
	441.117578	1.002861
	441.327671	1.004693
	441.537752	1.003762
	441.747819	1.003698
	441.957873	1.004353
	442.167913	1.004964
	442.377940	1.005444
	442.587954	1.005451
	442.797955	1.004810
	443.007942	1.005096
	443.217916	1.006038
	443.427877	1.006877
	443.637824	1.005043
	443.847758	1.003090
	444.057679	1.001379
	444.267586	1.002760
	444.477481	1.003838
	444.687361	1.004900
	444.897229	1.006107
	445.107083	1.002938
	445.316924	1.000959
	445.526752	0.999590
	445.736566	0.998888
	445.946367	0.997385
	446.156155	0.998118
	446.365929	0.997964
	446.575690	0.999429
	446.785438	0.998918
	446.995173	0.997485
	447.204894	0.996731
	447.414602	0.997420
	447.624296	0.996388
	447.833977	0.994879
	448.043645	0.992942
	448.253300	0.991752
	448.462941	0.990015
	448.672569	0.990854
	448.882184	0.991728
	449.091785	0.990851
	449.301373	0.990849
	449.510948	0.990340
	449.720509	0.988758
	449.930057	0.989161
	450.139592	0.990445
	450.349113	0.988721
	450.558621	0.989662
	450.768116	0.989856
	450.977597	0.990462
	451.187066	0.990011
	451.396520	0.992255
	451.605962	0.993192
	451.815390	0.993047
	452.024805	0.995137
	452.234206	0.995184
	452.443594	0.995169
	452.652969	0.994444
	452.862330	0.997030
	453.071678	0.998278
	453.281013	0.999504
	453.490335	0.998893
	453.699643	0.998872
	453.908938	0.997540
	454.118219	0.996448
	454.327487	0.998440
	454.536742	0.999260
	454.745983	0.998001
	454.955211	0.998847
	455.164426	0.996833
	455.373627	0.996392
	455.582815	0.994651
	455.791990	0.995110
	456.001152	0.993453
	456.210300	0.992214
	456.419434	0.989897
	456.628556	0.989578
	456.837664	0.990938
	457.046758	0.989396
	457.255839	0.989582
	457.464907	0.987806
	457.673962	0.986429
	457.883003	0.986686
	458.092031	0.986631
	458.301046	0.985183
	458.510047	0.985949
	458.719035	0.986494
	458.928009	0.985681
	459.136970	0.985834
	459.345918	0.984942
	459.554852	0.984222
	459.763774	0.985947
	459.972681	0.985168
	460.181576	0.982934
	460.390457	0.983849
	460.599324	0.984613
	460.808178	0.986412
	461.017019	0.986823
	461.225847	0.987502
	461.434661	0.987253
	461.643462	0.988640
	461.852249	0.989669
	462.061023	0.988782
	462.269784	0.989747
	462.478531	0.991043
	462.687265	0.992538
	462.895986	0.992102
	463.104693	0.993270
	463.313387	0.992289
	463.522068	0.991865
	463.730735	0.991519
	463.939389	0.991135
	464.148029	0.989635
	464.356656	0.989706
	464.565270	0.991328
	464.773870	0.990056
	464.982457	0.990309
	465.191030	0.989369
	465.399591	0.989503
	465.608137	0.989336
	465.816671	0.989846
	466.025191	0.988803
	466.233697	0.987421
	466.442191	0.988197
	466.650671	0.988499
	466.859137	0.987680
	467.067590	0.986716
	467.276030	0.985154
	467.484456	0.985863
	467.692869	0.983759
	467.901269	0.982768
	468.109655	0.982983
	468.318028	0.983785
	468.526387	0.983089
	468.734733	0.983756
	468.943066	0.982738
	469.151385	0.985323
	469.359691	0.986378
	469.567984	0.985017
	469.776263	0.986252
	469.984528	0.984016
	470.192781	0.984591
	470.401020	0.985106
	470.609245	0.984859
	470.817457	0.984929
	471.025656	0.987493
	471.233841	0.988178
	471.442013	0.989219
	471.650172	0.989376
	471.858317	0.989405
	472.066448	0.989679
	472.274567	0.990943
	472.482672	0.990234
	472.690763	0.991581
	472.898841	0.992429
	473.106906	0.992161
	473.314957	0.991409
	473.522995	0.991624
	473.731020	0.991902
	473.939031	0.992564
	474.147029	0.992721
	474.355013	0.991485
	474.562984	0.990221
	474.770941	0.990244
	474.978885	0.989876
	475.186816	0.989372
	475.394733	0.988680
	475.602637	0.987008
	475.810527	0.985300
	476.018404	0.985589
	476.226268	0.984662
	476.434118	0.983541
	476.641955	0.983081
	476.849778	0.983567
	477.057588	0.982810
	477.265385	0.982911
	477.473168	0.983045
	477.680937	0.982317
	477.888694	0.983586
	478.096436	0.982929
	478.304166	0.981415
	478.511882	0.980759
	478.719584	0.980794
	478.927274	0.981156
	479.134949	0.979193
	479.342612	0.978902
	479.550260	0.978949
	479.757896	0.977849
	479.965518	0.978222
	480.173126	0.978107
	480.380722	0.977946
	480.588303	0.979290
	480.795872	0.981019
	481.003426	0.980616
	481.210968	0.980781
	481.418496	0.980800
	481.626010	0.982092
	481.833511	0.980939
	482.040999	0.981143
	482.248473	0.981684
	482.455934	0.981591
	482.663382	0.981716
	482.870816	0.983088
	483.078236	0.980990
	483.285643	0.982089
	483.493037	0.983859
	483.700417	0.983619
	483.907784	0.984541
	484.115137	0.984502
	484.322477	0.984734
	484.529803	0.985407
	484.737116	0.985912
	484.944416	0.985341
	485.151702	0.984796
	485.358975	0.984108
	485.566234	0.983883
	485.773479	0.983719
	485.980712	0.984371
	486.187931	0.983683
	486.395136	0.982628
	486.602328	0.982085
	486.809506	0.982334
	487.016671	0.982622
	487.223823	0.983037
	487.430961	0.981348
	487.638086	0.981454
	487.845197	0.981499
	488.052295	0.980991
	488.259379	0.980757
	488.466450	0.981565
	488.673507	0.981047
	488.880551	0.980028
	489.087582	0.979172
	489.294599	0.978015
	489.501602	0.977652
	489.708592	0.978009
	489.915569	0.977343
	490.122532	0.977102
	490.329482	0.977436
	490.536418	0.975534
	490.743341	0.974730
	490.950250	0.974963
	491.157146	0.976056
	491.364029	0.974833
	491.570897	0.974485
	491.777753	0.974029
	491.984595	0.974621
	492.191423	0.974393
	492.398238	0.972522
	492.605040	0.973113
	492.811828	0.972873
	493.018603	0.973309
	493.225364	0.972117
	493.432111	0.970845
	493.638846	0.972680
	493.845566	0.973382
	494.052274	0.973372
	494.258967	0.971702
	494.465648	0.971424
	494.672314	0.972698
	494.878968	0.971056
	495.085608	0.970662
	495.292234	0.973029
	495.498847	0.971037
	495.705446	0.973203
	495.912032	0.972557
	496.118605	0.972672
	496.325164	0.970907
	496.531709	0.969170
	496.738241	0.968264
	496.944759	0.968006
	497.151264	0.966719
	497.357756	0.966332
	497.564234	0.968322
	497.770698	0.968346
	497.977149	0.967725
	498.183587	0.966494
	498.390011	0.964925
	498.596422	0.964369
	498.802819	0.964189
	499.009202	0.965336
	499.215572	0.965598
	499.421929	0.966298
	499.628272	0.966485
	499.834602	0.966695
	500.040918	0.969895
	500.247220	0.969308
	500.453509	0.968029
	500.659785	0.966658
	500.866047	0.965678
	501.072296	0.964924
	501.278531	0.963246
	501.484752	0.965187
	501.690960	0.964698
	501.897155	0.965648
	502.103336	0.965318
	502.309504	0.964977
	502.515658	0.963840
	502.721798	0.964939
	502.927925	0.965388
	503.134039	0.966084
	503.340139	0.966306
	503.546225	0.966468
	503.752298	0.966702
	503.958358	0.965528
	504.164404	0.965761
	504.370436	0.965785
	504.576455	0.964951
	504.782461	0.963894
	504.988453	0.966041
	505.194431	0.965604
	505.400396	0.965257
	505.606347	0.965098
	505.812285	0.966749
	506.018209	0.968010
	506.224120	0.966253
	506.430017	0.965437
	506.635901	0.966477
	506.841771	0.966982
	507.047628	0.967479
	507.253471	0.966997
	507.459301	0.968590
	507.665117	0.969211
	507.870920	0.968412
	508.076709	0.969042
	508.282484	0.968514
	508.488247	0.967384
	508.693995	0.965983
	508.899730	0.967028
	509.105451	0.967032
	509.311159	0.967525
	509.516854	0.967871
	509.722535	0.967606
	509.928202	0.968489
	510.133856	0.966746
	510.339496	0.966497
	510.545123	0.965337
	510.750736	0.967315
	510.956336	0.969619
	511.161922	0.970249
	511.367494	0.971652
	511.573053	0.971216
	511.778599	0.972083
	511.984131	0.972873
	512.189649	0.972599
	512.395154	0.971993
	512.600645	0.970986
	512.806123	0.970383
	513.011587	0.971933
	513.217038	0.971437
	513.422475	0.971723
	513.627899	0.971062
	513.833309	0.971248
	514.038705	0.969340
	514.244088	0.970393
	514.449458	0.970520
	514.654814	0.970427
	514.860156	0.970243
	515.065485	0.971236
	515.270800	0.970948
	515.476102	0.970857
	515.681390	0.970474
	515.886664	0.971694
	516.091925	0.971023
	516.297173	0.970568
	516.502407	0.971036
	516.707627	0.970550
	516.912834	0.971029
	517.118027	0.971191
	517.323207	0.971493
	517.528373	0.972112
	517.733525	0.972087
	517.938664	0.972355
	518.143790	0.972018
	518.348901	0.971989
	518.554000	0.973126
	518.759084	0.974087
	518.964156	0.973362
	519.169213	0.972207
	519.374257	0.972635
	519.579288	0.972854
	519.784305	0.971930
	519.989308	0.971518
	520.194298	0.971006
	520.399274	0.969008
	520.604236	0.968441
	520.809185	0.967393
	521.014121	0.968610
	521.219043	0.969045
	521.423951	0.967910
	521.628846	0.966573
	521.833727	0.966890
	522.038595	0.966228
	522.243449	0.967234
	522.448289	0.967954
	522.653116	0.968634
	522.857929	0.967730
	523.062729	0.968428
	523.267515	0.968439
	523.472287	0.967652
	523.677046	0.967460
	523.881792	0.967657
	524.086524	0.967970
	524.291242	0.964934
	524.495946	0.963987
	524.700637	0.963050
	524.905315	0.962367
	525.109979	0.961947
	525.314629	0.962956
	525.519266	0.961266
	525.723889	0.961623
	525.928498	0.961537
	526.133094	0.961579
	526.337677	0.960838
	526.542245	0.961838
	526.746800	0.961743
	526.951342	0.960116
	527.155870	0.961138
	527.360384	0.961374
	527.564885	0.962220
	527.769372	0.962537
	527.973846	0.962048
	528.178306	0.962449
	528.382752	0.962484
	528.587185	0.963547
	528.791604	0.962632
	528.996010	0.962854
	529.200402	0.963378
	529.404780	0.962286
	529.609145	0.961185
	529.813496	0.963241
	530.017833	0.964101
	530.222157	0.963606
	530.426468	0.964421
	530.630764	0.964017
	530.835048	0.963886
	531.039317	0.963579
	531.243573	0.962949
	531.447815	0.963267
	531.652044	0.963382
	531.856259	0.962970
	532.060461	0.965039
	532.264648	0.966757
	532.468823	0.967475
	532.672983	0.967585
	532.877130	0.969040
	533.081264	0.968587
	533.285383	0.968894
	533.489490	0.968954
	533.693582	0.968920
	533.897661	0.971312
	534.101726	0.973385
	534.305778	0.973655
	534.509816	0.974925
	534.713841	0.975882
	534.917851	0.975260
	535.121849	0.974887
	535.325832	0.975559
	535.529802	0.976363
	535.733759	0.976611
	535.937701	0.976230
	536.141630	0.976344
	536.345546	0.975616
	536.549448	0.975322
	536.753336	0.978200
	536.957210	0.978089
	537.161071	0.979328
	537.364919	0.981565
	537.568752	0.982416
	537.772572	0.982579
	537.976379	0.982806
	538.180172	0.984010
	538.383951	0.983514
	538.587716	0.983543
	538.791468	0.984292
	538.995206	0.983608
	539.198931	0.982408
	539.402642	0.984411
	539.606339	0.983474
	539.810023	0.982926
	540.013693	0.981614
	540.217349	0.981043
	540.420992	0.981088
	540.624621	0.981168
	540.828237	0.979776
	541.031839	0.977814
	541.235427	0.978142
	541.439001	0.978998
	541.642562	0.977225
	541.846109	0.978437
	542.049643	0.979194
	542.253163	0.978308
	542.456669	0.976465
	542.660162	0.977732
	542.863641	0.976331
	543.067106	0.975231
	543.270558	0.975209
	543.473996	0.974979
	543.677420	0.975883
	543.880831	0.977099
	544.084228	0.978271
	544.287612	0.979048
	544.490981	0.977674
	544.694338	0.977138
	544.897680	0.975778
	545.101009	0.976066
	545.304324	0.974616
	545.507625	0.975982
	545.710913	0.976268
	545.914187	0.976349
	546.117448	0.976840
	546.320695	0.976232
	546.523928	0.977176
	546.727147	0.978752
	546.930353	0.978599
	547.133546	0.978769
	547.336724	0.980011
	547.539889	0.980296
	547.743040	0.981185
	547.946178	0.981377
	548.149301	0.981454
	548.352412	0.981750
	548.555508	0.982625
	548.758591	0.984091
	548.961660	0.984246
	549.164716	0.985066
	549.367757	0.986772
	549.570785	0.987390
	549.773800	0.987934
	549.976801	0.987898
	550.179788	0.988602
	550.382761	0.989145
	550.585721	0.988963
	550.788667	0.989852
	550.991599	0.990730
	551.194518	0.991395
	551.397423	0.992312
	551.600315	0.993303
	551.803192	0.993060
	552.006056	0.993944
	552.208906	0.994994
	552.411743	0.996084
	552.614566	0.996886
	552.817375	0.996226
	553.020171	0.995920
	553.222953	0.995192
	553.425721	0.995467
	553.628475	0.996216
	553.831216	0.994633
	554.033943	0.995256
	554.236657	0.994728
	554.439356	0.995325
	554.642042	0.995405
	554.844715	0.996034
	555.047373	0.995007
	555.250018	0.994733
	555.452650	0.997178
	555.655267	0.997931
	555.857871	0.998057
	556.060461	0.997577
	556.263038	0.997179
	556.465600	0.996034
	556.668150	0.996462
	556.870685	0.996462
	557.073207	0.995736
	557.275715	0.995413
	557.478209	0.995003
	557.680689	0.996409
	557.883156	0.995506
	558.085609	0.997002
	558.288049	0.996373
	558.490475	0.997701
	558.692887	0.999035
	558.895285	0.999520
	559.097670	0.999246
	559.300040	1.001475
	559.502398	1.001318
	559.704741	1.000501
	559.907071	1.001300
	560.109387	1.001487
	560.311689	1.002982
	560.513978	1.003092
	560.716253	1.004434
	560.918514	1.006538
	561.120762	1.006281
	561.322995	1.007183
	561.525215	1.007749
	561.727422	1.007631
	561.929614	1.009337
	562.131793	1.008631
	562.333958	1.010674
	562.536110	1.010503
	562.738248	1.011442
	562.940372	1.011574
	563.142482	1.011483
	563.344578	1.012209
	563.546661	1.013108
	563.748730	1.012755
	563.950786	1.012132
	564.152827	1.009755
	564.354855	1.009462
	564.556870	1.007849
	564.758870	1.007772
	564.960857	1.006985
	565.162830	1.006806
	565.364789	1.007142
	565.566735	1.007449
	565.768666	1.007589
	565.970584	1.006603
	566.172489	1.007378
	566.374379	1.007834
	566.576256	1.008443
	566.778119	1.008520
	566.979969	1.009169
	567.181805	1.009496
	567.383626	1.009313
	567.585435	1.009418
	567.787229	1.010752
	567.989010	1.011191
	568.190777	1.011528
	568.392530	1.012532
	568.594269	1.012936
	568.795995	1.013113
	568.997707	1.013979
	569.199405	1.014019
	569.401090	1.014155
	569.602761	1.016108
	569.804418	1.016588
	570.006061	1.017675
	570.207690	1.018683
	570.409306	1.018747
	570.610908	1.021143
	570.812497	1.021118
	571.014071	1.021756
	571.215632	1.022809
	571.417179	1.023702
	571.618712	1.024619
	571.820232	1.024596
	572.021737	1.026310
	572.223229	1.026672
	572.424707	1.027542
	572.626172	1.027013
	572.827623	1.028031
	573.029060	1.028763
	573.230483	1.029488
	573.431892	1.030045
	573.633288	1.031656
	573.834670	1.031876
	574.036038	1.031979
	574.237392	1.032623
	574.438733	1.033104
	574.640060	1.033303
	574.841373	1.034722
	575.042672	1.035089
	575.243958	1.035154
	575.445230	1.037035
	575.646488	1.036995
	575.847732	1.036434
	576.048962	1.036090
	576.250179	1.036542
	576.451382	1.039514
	576.652571	1.040395
	576.853747	1.041946
	577.054908	1.042151
	577.256056	1.042492
	577.457190	1.043370
	577.658310	1.042749
	577.859417	1.043804
	578.060510	1.046231
	578.261589	1.046921
	578.462654	1.048734
	578.663705	1.049489
	578.864743	1.050715
	579.065767	1.051265
	579.266777	1.051625
	579.467773	1.053123
	579.668755	1.054337
	579.869724	1.057400
	580.070679	1.056616
	580.271620	1.058299
	580.472548	1.059830
	580.673461	1.060006
	580.874361	1.060519
	581.075247	1.061054
	581.276119	1.060501
	581.476978	1.062457
	581.677822	1.064232
	581.878653	1.064878
	582.079470	1.065450
	582.280273	1.064463
	582.481063	1.064693
	582.681838	1.066349
	582.882600	1.066433
	583.083348	1.067777
	583.284083	1.067902
	583.484803	1.068483
	583.685510	1.068315
	583.886203	1.067071
	584.086882	1.069155
	584.287547	1.069455
	584.488199	1.070204
	584.688836	1.070915
	584.889460	1.072226
	585.090070	1.072690
	585.290666	1.074359
	585.491249	1.073105
	585.691818	1.074169
	585.892372	1.073275
	586.092914	1.074420
	586.293441	1.076334
	586.493954	1.076502
	586.694454	1.078994
	586.894940	1.079009
	587.095412	1.078679
	587.295870	1.079122
	587.496314	1.079495
	587.696745	1.080100
	587.897162	1.080059
	588.097565	1.080972
	588.297954	1.082493
	588.498329	1.084834
	588.698691	1.085274
	588.899038	1.085010
	589.099372	1.086688
	589.299692	1.086540
	589.499998	1.086053
	589.700291	1.086969
	589.900569	1.088919
	590.100834	1.089950
	590.301085	1.089031
	590.501322	1.090034
	590.701546	1.089961
	590.901755	1.091101
	591.101951	1.091654
	591.302132	1.093283
	591.502300	1.094733
	591.702455	1.094041
	591.902595	1.095561
	592.102722	1.096386
	592.302834	1.098749
	592.502933	1.100167
	592.703018	1.099174
	592.903089	1.099973
	593.103147	1.101170
	593.303190	1.102551
	593.503220	1.104009
	593.703236	1.103094
	593.903238	1.103260
	594.103226	1.103359
	594.303200	1.102924
	594.503161	1.104874
	594.703108	1.106669
	594.903040	1.105240
	595.102960	1.105742
	595.302865	1.106408
	595.502756	1.107619
	595.702634	1.107800
	595.902497	1.108930
	596.102347	1.109410
	596.302183	1.109189
	596.502005	1.109148
	596.701813	1.110063
	596.901608	1.110512
	597.101388	1.110558
	597.301155	1.111662
	597.500908	1.111177
	597.700647	1.112308
	597.900372	1.112339
	598.100083	1.113869
	598.299781	1.112686
	598.499465	1.113334
	598.699134	1.113511
	598.898790	1.112882
	599.098432	1.112647
	599.298061	1.113270
	599.497675	1.113760
	599.697275	1.115033
	599.896862	1.113937
	600.096435	1.113565
	600.295994	1.113694
	600.495539	1.113406
	600.695070	1.111795
	600.894588	1.112344
	601.094091	1.112393
	601.293581	1.110588
	601.493056	1.109017
	601.692518	1.110055
	601.891966	1.110070
	602.091401	1.108734
	602.290821	1.107142
	602.490227	1.107411
	602.689620	1.107240
	602.888999	1.107242
	603.088363	1.106586
	603.287714	1.107634
	603.487052	1.108402
	603.686375	1.108010
	603.885684	1.108863
	604.084980	1.108576
	604.284261	1.108797
	604.483529	1.108316
	604.682783	1.107139
	604.882023	1.108460
	605.081249	1.109172
	605.280461	1.109038
	605.479660	1.109804
	605.678844	1.110418
	605.878015	1.111369
	606.077172	1.113154
	606.276314	1.114134
	606.475443	1.116369
	606.674558	1.117578
	606.873660	1.117474
	607.072747	1.119275
	607.271820	1.120600
	607.470880	1.120909
	607.669926	1.122235
	607.868957	1.125266
	608.067975	1.127939
	608.266979	1.128478
	608.465969	1.130096
	608.664946	1.132213
	608.863908	1.133774
	609.062857	1.133642
	609.261791	1.135449
	609.460712	1.136456
	609.659619	1.138096
	609.858511	1.139280
	610.057390	1.141011
	610.256256	1.141631
	610.455107	1.143757
	610.653944	1.145391
	610.852767	1.146241
	611.051577	1.147276
	611.250373	1.149628
	611.449154	1.150800
	611.647922	1.151862
	611.846676	1.152859
	612.045416	1.154772
	612.244142	1.156056
	612.442854	1.157424
	612.641553	1.158744
	612.840237	1.159450
	613.038908	1.159208
	613.237564	1.159627
	613.436207	1.160063
	613.634836	1.162606
	613.833451	1.164226
	614.032052	1.163252
	614.230639	1.163352
	614.429212	1.166519
	614.627771	1.168688
	614.826316	1.170314
	615.024848	1.171294
	615.223365	1.173361
	615.421869	1.173248
	615.620358	1.173399
	615.818834	1.174786
	616.017296	1.174890
	616.215744	1.177417
	616.414178	1.178998
	616.612598	1.181401
	616.811004	1.184290
	617.009396	1.184997
	617.207775	1.187156
	617.406139	1.189277
	617.604490	1.191895
	617.802826	1.193632
	618.001149	1.196906
	618.199458	1.198356
	618.397752	1.199788
	618.596033	1.202861
	618.794300	1.204455
	618.992553	1.208141
	619.190792	1.209855
	619.389018	1.212414
	619.587229	1.215420
	619.785426	1.216308
	619.983609	1.217512
	620.181779	1.217132
	620.379934	1.220064
	620.578076	1.221676
	620.776204	1.223337
	620.974317	1.223617
	621.172417	1.225685
	621.370503	1.225338
	621.568575	1.226774
	621.766633	1.227290
	621.964677	1.228783
	622.162707	1.228388
	622.360723	1.231283
	622.558725	1.234077
	622.756714	1.236271
	622.954688	1.238181
	623.152648	1.240465
	623.350595	1.241044
	623.548527	1.244033
	623.746446	1.245724
	623.944350	1.247408
	624.142241	1.246994
	624.340118	1.248607
	624.537981	1.248785
	624.735829	1.249615
	624.933664	1.250459
	625.131485	1.251204
	625.329292	1.250850
	625.527085	1.252316
	625.724864	1.252107
	625.922629	1.251406
	626.120381	1.251566
	626.318118	1.251891
	626.515841	1.250925
	626.713550	1.249815
	626.911246	1.249623
	627.108927	1.248891
	627.306595	1.249085
	627.504248	1.249692
	627.701888	1.249941
	627.899513	1.249864
	628.097125	1.250992
	628.294722	1.250943
	628.492306	1.251567
	628.689876	1.251917
	628.887432	1.251836
	629.084973	1.252951
	629.282501	1.254264
	629.480015	1.254643
	629.677515	1.254874
	629.875001	1.256721
	630.072473	1.257435
	630.269931	1.258022
	630.467375	1.258730
	630.664805	1.257718
	630.862221	1.257429
	631.059623	1.255826
	631.257011	1.256041
	631.454385	1.255130
	631.651746	1.255349
	631.849092	1.255145
	632.046424	1.252372
	632.243742	1.250656
	632.441047	1.248933
	632.638337	1.247130
	632.835613	1.246500
	633.032876	1.244418
	633.230124	1.243377
	633.427358	1.243635
	633.624579	1.241582
	633.821785	1.242107
	634.018978	1.241298
	634.216156	1.243095
	634.413321	1.243038
	634.610471	1.244015
	634.807608	1.244029
	635.004730	1.245549
	635.201839	1.244028
	635.398933	1.242633
	635.596014	1.240676
	635.793081	1.237458
	635.990133	1.234529
	636.187172	1.233891
	636.384196	1.232375
	636.581207	1.230569
	636.778204	1.228516
	636.975186	1.226481
	637.172155	1.224616
	637.369110	1.224417
	637.566050	1.221956
	637.762977	1.219961
	637.959890	1.217221
	638.156788	1.215674
	638.353673	1.214381
	638.550544	1.213477
	638.747400	1.212045
	638.944243	1.211784
	639.141072	1.212049
	639.337886	1.210921
	639.534687	1.209105
	639.731474	1.207206
	639.928246	1.205899
	640.125005	1.206302
	640.321750	1.206012
	640.518480	1.207051
	640.715197	1.207193
	640.911899	1.206855
	641.108588	1.206760
	641.305263	1.204588
	641.501923	1.204577
	641.698570	1.202964
	641.895202	1.202497
	642.091821	1.201916
	642.288426	1.200847
	642.485016	1.200120
	642.681593	1.200546
	642.878155	1.200658
	643.074704	1.199289
	643.271238	1.198282
	643.467759	1.197740
	643.664265	1.197692
	643.860757	1.197680
	644.057236	1.198448
	644.253700	1.199732
	644.450151	1.199471
	644.646587	1.200317
	644.843009	1.199118
	645.039418	1.200448
	645.235812	1.202192
	645.432192	1.202054
	645.628558	1.204267
	645.824911	1.204835
	646.021249	1.206067
	646.217573	1.206984
	646.413883	1.208801
	646.610179	1.208486
	646.806461	1.209156
	647.002729	1.207934
	647.198983	1.209311
	647.395223	1.211535
	647.591449	1.210757
	647.787661	1.212414
	647.983859	1.214023
	648.180043	1.213782
	648.376212	1.215134
	648.572368	1.215697
	648.768510	1.215470
	648.964638	1.216949
	649.160751	1.217864
	649.356851	1.217966
	649.552937	1.218765
	649.749008	1.218695
	649.945066	1.220095
	650.141109	1.221190
	650.337138	1.223624
	650.533154	1.224397
	650.729155	1.225402
	650.925142	1.226976
	651.121116	1.227318
	651.317075	1.228698
	651.513020	1.230978
	651.708951	1.231892
	651.904868	1.234338
	652.100771	1.235027
	652.296660	1.237158
	652.492535	1.237617
	652.688396	1.238531
	652.884242	1.240105
	653.080075	1.241565
	653.275894	1.244356
	653.471699	1.245672
	653.667489	1.248387
	653.863266	1.248811
	654.059028	1.249737
	654.254776	1.252139
	654.450511	1.253807
	654.646231	1.255209
	654.841937	1.255488
	655.037629	1.257679
	655.233308	1.260243
	655.428972	1.262288
	655.624622	1.261680
	655.820258	1.264433
	656.015879	1.265770
	656.211487	1.266021
	656.407081	1.267021
	656.602661	1.267066
	656.798226	1.267977
	656.993778	1.267252
	657.189315	1.267678
	657.384839	1.267939
	657.580348	1.269698
	657.775843	1.271806
	657.971324	1.273664
	658.166791	1.276525
	658.362244	1.276690
	658.557683	1.277715
	658.753108	1.278031
	658.948519	1.278509
	659.143916	1.277205
	659.339298	1.275037
	659.534667	1.276563
	659.730022	1.276527
	659.925362	1.277149
	660.120688	1.277843
	660.316001	1.277721
	660.511299	1.278488
	660.706583	1.279390
	660.901853	1.280619
	661.097109	1.281951
	661.292351	1.282668
	661.487578	1.283503
	661.682792	1.284936
	661.877992	1.284045
	662.073177	1.286555
	662.268349	1.287514
	662.463506	1.288590
	662.658649	1.289767
	662.853779	1.291020
	663.048894	1.292033
	663.243995	1.291997
	663.439081	1.292513
	663.634154	1.293920
	663.829213	1.295344
	664.024258	1.297715
	664.219288	1.299191
	664.414305	1.300269
	664.609307	1.302328
	664.804295	1.302766
	664.999269	1.303591
	665.194229	1.304379
	665.389175	1.305207
	665.584107	1.305290
	665.779025	1.305882
	665.973928	1.307637
	666.168818	1.308234
	666.363693	1.310105
	666.558555	1.310051
	666.753402	1.310498
	666.948235	1.310153
	667.143054	1.309377
	667.337859	1.308953
	667.532650	1.309237
	667.727427	1.307010
	667.922189	1.307048
	668.116938	1.307365
	668.311672	1.307380
	668.506392	1.307554
	668.701098	1.307068
	668.895790	1.307758
	669.090468	1.307360
	669.285132	1.308661
	669.479782	1.307956
	669.674417	1.306733
	669.869039	1.305777
	670.063646	1.303554
	670.258239	1.300926
	670.452819	1.300133
	670.647384	1.298764
	670.841934	1.297280
	671.036471	1.296667
	671.230994	1.296888
	671.425502	1.295447
	671.619997	1.295434
	671.814477	1.293899
	672.008943	1.291549
	672.203395	1.289635
	672.397833	1.286999
	672.592257	1.286839
	672.786667	1.285838
	672.981062	1.284572
	673.175444	1.281996
	673.369811	1.278713
	673.564164	1.276742
	673.758503	1.275543
	673.952828	1.273637
	674.147139	1.272022
	674.341435	1.270607
	674.535718	1.268992
	674.729986	1.266545
	674.924240	1.265006
	675.118480	1.264600
	675.312706	1.265549
	675.506918	1.265163
	675.701116	1.264748
	675.895299	1.263348
	676.089469	1.262319
	676.283624	1.261606
	676.477765	1.259414
	676.671892	1.257471
	676.866005	1.255685
	677.060103	1.253183
	677.254188	1.251029
	677.448258	1.248885
	677.642315	1.248308
	677.836357	1.247108
	678.030385	1.244925
	678.224398	1.241803
	678.418398	1.240401
	678.612384	1.239606
	678.806355	1.238415
	679.000312	1.236451
	679.194255	1.234933
	679.388184	1.234646
	679.582099	1.233465
	679.776000	1.232354
	679.969886	1.231111
	680.163758	1.229059
	680.357617	1.227929
	680.551461	1.225530
	680.745290	1.222735
	680.939106	1.219630
	681.132908	1.217530
	681.326695	1.215349
	681.520468	1.214066
	681.714227	1.212979
	681.907972	1.210957
	682.101703	1.210668
	682.295419	1.209032
	682.489122	1.205661
	682.682810	1.203978
	682.876484	1.203080
	683.070144	1.202725
	683.263790	1.200550
	683.457421	1.198054
	683.651039	1.195431
	683.844642	1.195140
	684.038231	1.194078
	684.231806	1.193919
	684.425367	1.193322
	684.618913	1.192118
	684.812446	1.190840
	685.005964	1.190923
	685.199468	1.190301
	685.392958	1.189163
	685.586433	1.189993
	685.779895	1.188824
	685.973342	1.187638
	686.166775	1.186673
	686.360194	1.188298
	686.553599	1.188694
	686.746990	1.188661
	686.940366	1.187833
	687.133729	1.184968
	687.327077	1.185459
	687.520411	1.185057
	687.713730	1.185364
	687.907036	1.184971
	688.100327	1.183124
	688.293604	1.182021
	688.486867	1.180460
	688.680116	1.179987
	688.873351	1.179455
	689.066571	1.179085
	689.259777	1.180340
	689.452970	1.179390
	689.646147	1.178299
	689.839311	1.177015
	690.032461	1.176700
	690.225596	1.176148
	690.418717	1.174181
	690.611824	1.174237
	690.804917	1.174717
	690.997995	1.174514
	691.191059	1.173916
	691.384110	1.174180
	691.577145	1.171958
	691.770167	1.169765
	691.963175	1.167511
	692.156168	1.163974
	692.349147	1.162244
	692.542112	1.161848
	692.735063	1.161935
	692.927999	1.161866
	693.120922	1.161017
	693.313830	1.159498
	693.506724	1.157517
	693.699603	1.156324
	693.892469	1.155251
	694.085320	1.154749
	694.278157	1.154652
	694.470980	1.154263
	694.663789	1.151817
	694.856583	1.150180
	695.049364	1.148017
	695.242130	1.146426
	695.434881	1.146418
	695.627619	1.145366
	695.820342	1.144423
	696.013052	1.144107
	696.205747	1.143076
	696.398427	1.142630
	696.591094	1.140927
	696.783746	1.137754
	696.976384	1.135286
	697.169008	1.133807
	697.361618	1.132273
	697.554213	1.132027
	697.746795	1.130359
	697.939362	1.129537
	698.131914	1.127716
	698.324453	1.125062
	698.516977	1.123697
	698.709487	1.123536
	698.901983	1.123688
	699.094465	1.122839
	699.286932	1.121663
	699.479386	1.119531
	699.671825	1.117797
	699.864249	1.115463
	700.056660	1.114664
	700.249056	1.114633
	700.441438	1.112490
	700.633806	1.112362
	700.826160	1.111542
	701.018499	1.110731
	701.210824	1.109572
	701.403135	1.107343
	701.595432	1.107127
	701.787714	1.106392
	701.979982	1.106408
	702.172236	1.106908
	702.364476	1.105032
	702.556702	1.102653
	702.748913	1.101176
	702.941110	1.099546
	703.133293	1.097952
	703.325461	1.096896
	703.517615	1.096077
	703.709755	1.095456
	703.901881	1.095637
	704.093993	1.094863
	704.286090	1.093514
	704.478173	1.092223
	704.670242	1.090065
	704.862296	1.088213
	705.054337	1.087845
	705.246363	1.087477
	705.438375	1.086644
	705.630372	1.085131
	705.822356	1.083476
	706.014325	1.082638
	706.206279	1.079513
	706.398220	1.078324
	706.590146	1.077153
	706.782058	1.077564
	706.973956	1.077576
	707.165840	1.076613
	707.357709	1.077629
	707.549564	1.077099
	707.741405	1.076268
	707.933231	1.073846
	708.125043	1.071975
	708.316841	1.070250
	708.508625	1.069823
	708.700395	1.069416
	708.892150	1.069314
	709.083891	1.068319
	709.275617	1.066264
	709.467330	1.066409
	709.659028	1.065896
	709.850712	1.066415
	710.042381	1.066382
	710.234037	1.067028
	710.425678	1.065367
	710.617305	1.065493
	710.808917	1.064638
	711.000515	1.063559
	711.192099	1.063045
	711.383669	1.062406
	711.575225	1.063826
	711.766766	1.062821
	711.958293	1.061506
	712.149805	1.062199
	712.341304	1.060968
	712.532788	1.060499
	712.724258	1.059565
	712.915713	1.059441
	713.107154	1.059344
	713.298581	1.058683
	713.489994	1.058663
	713.681392	1.056644
	713.872776	1.055747
	714.064146	1.055090
	714.255502	1.055843
	714.446843	1.055238
	714.638170	1.054144
	714.829483	1.054203
	715.020781	1.053789
	715.212065	1.052961
	715.403335	1.051018
	715.594591	1.049609
	715.785832	1.048380
	715.977059	1.047590
	716.168272	1.045757
	716.359470	1.046256
	716.550654	1.046307
	716.741824	1.045380
	716.932979	1.045222
	717.124121	1.043726
	717.315247	1.043389
	717.506360	1.042754
	717.697458	1.041261
	717.888542	1.042057
	718.079612	1.042923
	718.270668	1.042285
	718.461709	1.041875
	718.652736	1.040637
	718.843748	1.038337
	719.034746	1.037198
	719.225730	1.035807
	719.416700	1.034269
	719.607655	1.034809
	719.798596	1.034221
	719.989523	1.032202
	720.180435	1.032321
	720.371333	1.032839
	720.562217	1.031377
	720.753087	1.031497
	720.943942	1.030667
	721.134783	1.031073
	721.325609	1.030962
	721.516422	1.029057
	721.707219	1.028353
	721.898003	1.026797
	722.088772	1.026808
	722.279527	1.024443
	722.470268	1.023052
	722.660994	1.022575
	722.851707	1.022789
	723.042404	1.022050
	723.233088	1.020028
	723.423757	1.020599
	723.614412	1.020872
	723.805052	1.020232
	723.995678	1.019415
	724.186290	1.018831
	724.376887	1.018446
	724.567471	1.017314
	724.758039	1.017299
	724.948594	1.016245
	725.139134	1.016884
	725.329660	1.016293
	725.520172	1.015589
	725.710669	1.015472
	725.901152	1.014527
	726.091620	1.013354
	726.282075	1.013516
	726.472514	1.012640
	726.662940	1.011915
	726.853351	1.011308
	727.043748	1.011435
	727.234131	1.010972
	727.424499	1.012491
	727.614853	1.013505
	727.805193	1.014696
	727.995518	1.014131
	728.185829	1.014345
	728.376125	1.014248
	728.566408	1.013392
	728.756675	1.015322
	728.946929	1.015301
	729.137168	1.015967
	729.327393	1.016266
	729.517604	1.015213
	729.707800	1.013725
	729.897982	1.013864
	730.088149	1.012822
	730.278302	1.013281
	730.468441	1.014904
	730.658566	1.013007
	730.848676	1.013504
	731.038771	1.014259
	731.228853	1.014281
	731.418920	1.013396
	731.608973	1.013767
	731.799011	1.013020
	731.989035	1.011895
	732.179045	1.013174
	732.369040	1.011266
	732.559021	1.011535
	732.748988	1.010848
	732.938940	1.010708
	733.128878	1.010302
	733.318801	1.010768
	733.508711	1.010706
	733.698605	1.011503
	733.888486	1.013303
	734.078352	1.012923
	734.268204	1.012831
	734.458041	1.011491
	734.647864	1.011407
	734.837673	1.011223
	735.027467	1.010074
	735.217247	1.009073
	735.407013	1.008466
	735.596764	1.009676
	735.786501	1.008487
	735.976223	1.007603
	736.165932	1.006978
	736.355625	1.005563
	736.545305	1.004423
	736.734970	1.003558
	736.924620	1.002703
	737.114257	1.000465
	737.303879	0.999220
	737.493486	0.997466
	737.683079	0.998380
	737.872658	0.997634
	738.062222	0.996752
	738.251772	0.997035
	738.441308	0.996555
	738.630829	0.997513
	738.820336	0.997699
	739.009829	0.998116
	739.199307	0.998326
	739.388771	0.998347
	739.578220	0.997871
	739.767655	0.998514
	739.957076	0.998221
	740.146482	0.997993
	740.335874	0.995779
	740.525251	0.995065
	740.714615	0.993536
	740.903963	0.992907
	741.093298	0.992651
	741.282618	0.992284
	741.471923	0.991022
	741.661214	0.991400
	741.850491	0.991041
	742.039753	0.990315
	742.229001	0.991293
	742.418235	0.991970
	742.607454	0.989677
	742.796659	0.989459
	742.985849	0.990900
	743.175025	0.992830
	743.364187	0.993203
	743.553334	0.994486
	743.742467	0.993846
	743.931586	0.994585
	744.120690	0.996192
	744.309779	0.996156
	744.498855	0.995586
	744.687916	0.995406
	744.876962	0.995980
	745.065994	0.996290
	745.255012	0.995845
	745.444015	0.994024
	745.633004	0.995558
	745.821978	0.995299
	746.010938	0.994911
	746.199884	0.994532
	746.388815	0.994436
	746.577732	0.993718
	746.766634	0.993968
	746.955522	0.994152
	747.144396	0.992448
	747.333255	0.993144
	747.522100	0.992996
	747.710930	0.992826
	747.899746	0.992317
	748.088548	0.992533
	748.277335	0.991394
	748.466108	0.991717
	748.654866	0.991274
	748.843610	0.991275
	749.032339	0.992699
	749.221054	0.992178
	749.409755	0.993562
	749.598441	0.993691
	749.787113	0.993282
	749.975770	0.994476
	750.164413	0.994070
	750.353042	0.993963
[truncated: 1,648 more rows]
