# Supplementary material for: Metasurface analogues of molecular diastereomers from hierarchical multiscale chiral interactions with biomolecules
Source: Nat Commun. 2026 Apr 22;17:5541. doi: 10.1038/s41467-026-72200-6 (PMC13287669; doi:10.1038/s41467-026-72200-6)
Supplement: Supplementary file 3 — Supplementary Data 1 (Raw data) [file 41467_2026_72200_MOESM3_ESM.zip › Raw_Data/Reflectivity/Antistrept_strept_sequence/Strept_Incubating/Ref_ARRAY3_RH_0_3.txt]

	345.453658	0.998519
	345.669646	0.998916
	345.885622	0.999362
	346.101585	0.999865
	346.317535	1.000433
	346.533471	1.001077
	346.749395	1.001807
	346.965306	1.002638
	347.181204	1.003582
	347.397089	1.004656
	347.612961	1.005877
	347.828820	1.007261
	348.044666	1.008823
	348.260499	1.010573
	348.476319	1.012513
	348.692126	1.014628
	348.907920	1.016885
	349.123701	1.019219
	349.339469	1.021533
	349.555224	1.023695
	349.770966	1.025553
	349.986695	1.026951
	350.202412	1.027768
	350.418115	1.027940
	350.633805	1.027475
	350.849482	1.026452
	351.065147	1.024997
	351.280798	1.023251
	351.496436	1.021348
	351.712062	1.019400
	351.927674	1.017488
	352.143273	1.019200
	352.358860	1.010596
	352.574433	1.010441
	352.789993	1.009642
	353.005541	1.010575
	353.221075	1.008412
	353.436597	1.006425
	353.652105	1.004077
	353.867600	1.004478
	354.083083	1.003153
	354.298552	1.003897
	354.514009	1.005786
	354.729452	1.004752
	354.944883	1.005318
	355.160300	1.003982
	355.375705	1.003430
	355.591096	1.003957
	355.806474	1.003614
	356.021840	1.002226
	356.237192	1.003045
	356.452532	1.003529
	356.667858	1.005666
	356.883172	1.003229
	357.098472	1.004593
	357.313760	1.005836
	357.529034	1.006939
	357.744295	1.007471
	357.959544	1.006512
	358.174779	1.005188
	358.390002	1.005133
	358.605211	1.005512
	358.820407	1.005032
	359.035591	1.002556
	359.250761	1.003494
	359.465919	1.002183
	359.681063	1.000664
	359.896194	1.003084
	360.111313	1.004771
	360.326418	1.004910
	360.541510	1.006270
	360.756589	1.007977
	360.971656	1.007996
	361.186709	1.006867
	361.401749	1.008591
	361.616776	1.009855
	361.831790	1.008862
	362.046792	1.006658
	362.261780	1.005851
	362.476755	1.005423
	362.691717	1.005076
	362.906666	1.004239
	363.121602	1.004056
	363.336525	1.004036
	363.551435	1.001522
	363.766332	1.000736
	363.981216	1.000779
	364.196087	0.999485
	364.410945	1.000252
	364.625790	0.999066
	364.840621	0.998132
	365.055440	0.998480
	365.270246	0.998347
	365.485039	0.996806
	365.699818	0.995521
	365.914585	0.994438
	366.129339	0.992232
	366.344079	0.991879
	366.558807	0.991541
	366.773521	0.994224
	366.988223	0.993451
	367.202911	0.993565
	367.417587	0.992561
	367.632249	0.992173
	367.846898	0.993213
	368.061535	0.992221
	368.276158	0.993478
	368.490768	0.994807
	368.705365	0.993499
	368.919949	0.993152
	369.134521	0.995109
	369.349079	0.995565
	369.563624	0.997913
	369.778155	0.997927
	369.992674	1.000828
	370.207180	1.001959
	370.421673	1.001582
	370.636153	1.000115
	370.850619	1.001534
	371.065073	1.000283
	371.279514	1.000358
	371.493941	1.002949
	371.708356	1.004540
	371.922757	1.007073
	372.137145	1.008362
	372.351521	1.010312
	372.565883	1.012938
	372.780232	1.013465
	372.994568	1.014581
	373.208891	1.014664
	373.423201	1.014553
	373.637498	1.015486
	373.851782	1.016251
	374.066053	1.017072
	374.280311	1.017359
	374.494556	1.017985
	374.708787	1.017966
	374.923006	1.018395
	375.137211	1.018590
	375.351404	1.017688
	375.565583	1.019159
	375.779750	1.018170
	375.993903	1.018370
	376.208043	1.017711
	376.422170	1.016814
	376.636284	1.015754
	376.850385	1.015385
	377.064473	1.014764
	377.278548	1.013279
	377.492610	1.012975
	377.706658	1.012403
	377.920694	1.010813
	378.134717	1.009754
	378.348726	1.008566
	378.562722	1.008316
	378.776706	1.008063
	378.990676	1.007090
	379.204633	1.006594
	379.418577	1.006348
	379.632508	1.007508
	379.846426	1.004384
	380.060331	1.004691
	380.274223	1.005313
	380.488101	1.007425
	380.701967	1.007636
	380.915819	1.006017
	381.129659	1.005682
	381.343485	1.006036
	381.557298	1.003737
	381.771098	1.003085
	381.984886	1.002169
	382.198659	1.000412
	382.412420	0.998807
	382.626168	0.997090
	382.839903	0.995211
	383.053624	0.994824
	383.267333	0.992185
	383.481028	0.992000
	383.694711	0.991357
	383.908380	0.988918
	384.122036	0.991039
	384.335679	0.992136
	384.549309	0.990270
	384.762926	0.990475
	384.976530	0.991058
	385.190120	0.993393
	385.403698	0.994011
	385.617262	0.993484
	385.830814	0.994336
	386.044352	0.994682
	386.257877	0.996134
	386.471389	0.995093
	386.684888	0.994934
	386.898374	0.993024
	387.111847	0.993641
	387.325306	0.995695
	387.538753	0.998188
	387.752186	0.998386
	387.965606	0.999466
	388.179014	1.000712
	388.392408	1.001527
	388.605789	0.999803
	388.819156	1.002006
	389.032511	1.003341
	389.245853	1.003897
	389.459181	1.004472
	389.672497	1.006974
	389.885799	1.008408
	390.099088	1.006341
	390.312364	1.009376
	390.525627	1.009415
	390.738877	1.008812
	390.952114	1.008845
	391.165337	1.009270
	391.378548	1.010084
	391.591745	1.010173
	391.804929	1.010278
	392.018100	1.011713
	392.231258	1.011612
	392.444403	1.011855
	392.657535	1.012907
	392.870653	1.014657
	393.083759	1.015099
	393.296851	1.014687
	393.509930	1.010943
	393.722996	1.008477
	393.936049	1.008544
	394.149089	1.007119
	394.362116	1.004257
	394.575129	1.002947
	394.788130	1.002506
	395.001117	1.002507
	395.214091	1.000975
	395.427052	1.000515
	395.640000	0.999702
	395.852935	0.999570
	396.065857	0.999248
	396.278765	0.998619
	396.491660	0.998877
	396.704543	1.000175
	396.917412	1.001982
	397.130268	1.002080
	397.343110	1.002716
	397.555940	1.003517
	397.768757	1.004815
	397.981560	1.004535
	398.194350	1.004646
	398.407127	1.004144
	398.619891	1.004610
	398.832642	1.005021
	399.045380	1.005231
	399.258104	1.003740
	399.470815	1.006723
	399.683514	1.008036
	399.896199	1.009119
	400.108870	1.009409
	400.321529	1.009405
	400.534175	1.009430
	400.746807	1.008000
	400.959427	1.007911
	401.172033	1.007227
	401.384626	1.008350
	401.597205	1.008126
	401.809772	1.010517
	402.022326	1.009948
	402.234866	1.009583
	402.447393	1.009497
	402.659907	1.007475
	402.872408	1.006806
	403.084896	1.007454
	403.297370	1.006432
	403.509832	1.006533
	403.722280	1.008084
	403.934715	1.010120
	404.147137	1.008044
	404.359546	1.008144
	404.571941	1.007977
	404.784323	1.007734
	404.996693	1.008676
	405.209049	1.009580
	405.421392	1.011523
	405.633721	1.009027
	405.846038	1.007306
	406.058341	1.005233
	406.270632	1.004469
	406.482909	1.005517
	406.695172	1.004368
	406.907423	1.004586
	407.119661	1.001534
	407.331885	1.003585
	407.544096	1.005558
	407.756294	1.002144
	407.968479	1.002227
	408.180651	1.003255
	408.392809	1.002535
	408.604954	1.001756
	408.817086	1.002814
	409.029205	0.999894
	409.241311	0.999596
	409.453404	1.001307
	409.665483	1.001052
	409.877549	0.998853
	410.089602	0.998661
	410.301642	0.998936
	410.513669	0.998286
	410.725682	0.998985
	410.937682	0.999162
	411.149669	0.998265
	411.361643	0.998298
	411.573604	0.996765
	411.785551	0.996511
	411.997486	0.994687
	412.209407	0.995492
	412.421315	0.992613
	412.633210	0.992689
	412.845091	0.993112
	413.056959	0.992394
	413.268815	0.992433
	413.480657	0.991015
	413.692485	0.993013
	413.904301	0.993602
	414.116103	0.994983
	414.327892	0.993979
	414.539668	0.996479
	414.751431	0.995780
	414.963181	0.994482
	415.174917	0.995642
	415.386640	0.994561
	415.598350	0.995194
	415.810047	0.996951
	416.021730	0.998894
	416.233401	1.001367
	416.445058	0.999932
	416.656702	0.998987
	416.868332	0.998113
	417.079950	1.000341
	417.291554	0.999475
	417.503145	1.000525
	417.714723	1.002625
	417.926288	1.002430
	418.137839	1.002549
	418.349377	1.002183
	418.560903	1.001459
	418.772414	1.003771
	418.983913	1.003475
	419.195398	1.003343
	419.406870	1.003613
	419.618329	1.003684
	419.829775	1.002965
	420.041208	1.005402
	420.252627	1.004164
	420.464033	1.000928
	420.675426	1.004440
	420.886805	1.004384
	421.098172	1.001552
	421.309525	1.001065
	421.520865	1.001067
	421.732192	0.998687
	421.943505	1.000016
	422.154805	1.002747
	422.366092	1.001235
	422.577366	1.001106
	422.788627	1.001403
	422.999874	1.001868
	423.211108	1.000935
	423.422329	0.999638
	423.633537	0.998454
	423.844731	0.997361
	424.055913	0.995415
	424.267081	0.993960
	424.478235	0.994287
	424.689377	0.994805
	424.900505	0.994500
	425.111620	0.993060
	425.322722	0.993237
	425.533811	0.991602
	425.744886	0.991930
	425.955948	0.993181
	426.166997	0.994251
	426.378032	0.993432
	426.589055	0.993527
	426.800064	0.994286
	427.011060	0.994798
	427.222042	0.996438
	427.433012	0.993736
	427.643968	0.993006
	427.854911	0.995143
	428.065840	0.995485
	428.276757	0.997182
	428.487660	0.998912
	428.698550	0.998006
	428.909427	0.996918
	429.120290	0.995520
	429.331140	0.998328
	429.541977	0.999326
	429.752801	1.002394
	429.963611	1.003496
	430.174408	1.005919
	430.385192	1.006825
	430.595963	1.008488
	430.806720	1.010144
	431.017464	1.010788
	431.228195	1.009767
	431.438913	1.010579
	431.649617	1.009112
	431.860308	1.009124
	432.070986	1.007040
	432.281650	1.005514
	432.492302	1.007323
	432.702940	1.007261
	432.913565	1.006912
	433.124176	1.006077
	433.334774	1.007521
	433.545359	1.005011
	433.755931	1.003164
	433.966489	1.004380
	434.177035	1.005349
	434.387567	1.004459
	434.598085	1.004429
	434.808591	1.002765
	435.019083	1.000280
	435.229562	0.999082
	435.440027	0.997935
	435.650479	1.000017
	435.860918	0.997068
	436.071344	0.996310
	436.281757	0.997377
	436.492156	0.997712
	436.702542	0.999282
	436.912914	1.000157
	437.123274	1.001580
	437.333620	1.002171
	437.543953	1.001250
	437.754272	1.002810
	437.964578	1.004590
	438.174871	1.004035
	438.385151	1.004158
	438.595417	1.005101
	438.805670	1.005595
	439.015910	1.003431
	439.226137	1.006044
	439.436350	1.007564
	439.646550	1.005171
	439.856737	1.004943
	440.066910	1.004479
	440.277070	1.006064
	440.487217	1.008668
	440.697351	1.009516
	440.907471	1.009621
	441.117578	1.011049
	441.327671	1.009023
	441.537752	1.008394
	441.747819	1.011323
	441.957873	1.011722
	442.167913	1.010622
	442.377940	1.013225
	442.587954	1.011117
	442.797955	1.011606
	443.007942	1.009126
	443.217916	1.009686
	443.427877	1.008607
	443.637824	1.005235
	443.847758	1.002977
	444.057679	1.003473
	444.267586	1.002345
	444.477481	1.002232
	444.687361	1.002154
	444.897229	1.003063
	445.107083	1.003946
	445.316924	1.003423
	445.526752	1.002029
	445.736566	1.000380
	445.946367	0.998698
	446.156155	0.997668
	446.365929	0.997914
	446.575690	0.997077
	446.785438	0.996831
	446.995173	0.994037
	447.204894	0.992830
	447.414602	0.991765
	447.624296	0.994046
	447.833977	0.994604
	448.043645	0.996360
	448.253300	0.996073
	448.462941	0.996150
	448.672569	0.997165
	448.882184	0.997794
	449.091785	0.998949
	449.301373	0.998735
	449.510948	0.999078
	449.720509	0.999948
	449.930057	0.999761
	450.139592	0.998249
	450.349113	0.998922
	450.558621	0.998234
	450.768116	0.996748
	450.977597	0.997495
	451.187066	0.999423
	451.396520	0.999402
	451.605962	0.998080
	451.815390	0.999763
	452.024805	0.999072
	452.234206	0.998173
	452.443594	1.000129
	452.652969	0.999758
	452.862330	1.000444
	453.071678	1.001223
	453.281013	1.002117
	453.490335	1.002971
	453.699643	1.002919
	453.908938	1.002358
	454.118219	1.004325
	454.327487	1.004574
	454.536742	1.003373
	454.745983	1.003818
	454.955211	1.004450
	455.164426	1.003340
	455.373627	1.004197
	455.582815	1.002697
	455.791990	1.005098
	456.001152	1.004177
	456.210300	1.003459
	456.419434	1.003996
	456.628556	1.003722
	456.837664	1.002278
	457.046758	1.002307
	457.255839	1.000798
	457.464907	0.999932
	457.673962	0.999907
	457.883003	0.997956
	458.092031	0.995436
	458.301046	0.996092
	458.510047	0.995927
	458.719035	0.994880
	458.928009	0.993421
	459.136970	0.994131
	459.345918	0.993108
	459.554852	0.989648
	459.763774	0.989966
	459.972681	0.991847
	460.181576	0.992437
	460.390457	0.991329
	460.599324	0.991193
	460.808178	0.989984
	461.017019	0.989431
	461.225847	0.987442
	461.434661	0.986403
	461.643462	0.987132
	461.852249	0.987844
	462.061023	0.987163
	462.269784	0.986339
	462.478531	0.986585
	462.687265	0.985807
	462.895986	0.986415
	463.104693	0.986944
	463.313387	0.985860
	463.522068	0.986389
	463.730735	0.986380
	463.939389	0.985145
	464.148029	0.985688
	464.356656	0.986332
	464.565270	0.986316
	464.773870	0.987208
	464.982457	0.989429
	465.191030	0.988853
	465.399591	0.990995
	465.608137	0.992073
	465.816671	0.993742
	466.025191	0.992960
	466.233697	0.992115
	466.442191	0.992617
	466.650671	0.991589
	466.859137	0.992799
	467.067590	0.992665
	467.276030	0.994101
	467.484456	0.994267
	467.692869	0.995587
	467.901269	0.996785
	468.109655	0.997210
	468.318028	0.996111
	468.526387	0.995187
	468.734733	0.995317
	468.943066	0.995615
	469.151385	0.995705
	469.359691	0.996605
	469.567984	0.996173
	469.776263	0.996245
	469.984528	0.996515
	470.192781	0.996504
	470.401020	0.995421
	470.609245	0.995716
	470.817457	0.997045
	471.025656	0.997293
	471.233841	0.997849
	471.442013	0.997569
	471.650172	0.998699
	471.858317	0.996586
	472.066448	0.996877
	472.274567	0.998960
	472.482672	1.000462
	472.690763	0.998989
	472.898841	0.999773
	473.106906	0.997959
	473.314957	0.997017
	473.522995	0.995956
	473.731020	0.995870
	473.939031	0.995892
	474.147029	0.995852
	474.355013	0.994610
	474.562984	0.992893
	474.770941	0.993087
	474.978885	0.991124
	475.186816	0.990336
	475.394733	0.991342
	475.602637	0.991131
	475.810527	0.988558
	476.018404	0.988607
	476.226268	0.988590
	476.434118	0.988646
	476.641955	0.989537
	476.849778	0.988727
	477.057588	0.988464
	477.265385	0.986162
	477.473168	0.985140
	477.680937	0.983307
	477.888694	0.984075
	478.096436	0.982666
	478.304166	0.980997
	478.511882	0.979757
	478.719584	0.979903
	478.927274	0.979842
	479.134949	0.979706
	479.342612	0.979988
	479.550260	0.977870
	479.757896	0.979055
	479.965518	0.978770
	480.173126	0.980056
	480.380722	0.979270
	480.588303	0.977357
	480.795872	0.976790
	481.003426	0.976616
	481.210968	0.977947
	481.418496	0.978320
	481.626010	0.978316
	481.833511	0.978507
	482.040999	0.979780
	482.248473	0.979829
	482.455934	0.981178
	482.663382	0.982711
	482.870816	0.984199
	483.078236	0.985494
	483.285643	0.987973
	483.493037	0.989304
	483.700417	0.988311
	483.907784	0.987372
	484.115137	0.988709
	484.322477	0.986899
	484.529803	0.987872
	484.737116	0.987456
	484.944416	0.987909
	485.151702	0.986658
	485.358975	0.985798
	485.566234	0.984120
	485.773479	0.984650
	485.980712	0.985744
	486.187931	0.985879
	486.395136	0.986811
	486.602328	0.987073
	486.809506	0.988098
	487.016671	0.988188
	487.223823	0.988313
	487.430961	0.988307
	487.638086	0.989091
	487.845197	0.988583
	488.052295	0.986747
	488.259379	0.986299
	488.466450	0.985971
	488.673507	0.985408
	488.880551	0.984330
	489.087582	0.983218
	489.294599	0.981872
	489.501602	0.979859
	489.708592	0.978288
	489.915569	0.979423
	490.122532	0.977420
	490.329482	0.975874
	490.536418	0.974113
	490.743341	0.973363
	490.950250	0.972731
	491.157146	0.973656
	491.364029	0.972883
	491.570897	0.971668
	491.777753	0.971049
	491.984595	0.970640
	492.191423	0.971692
	492.398238	0.971225
	492.605040	0.970947
	492.811828	0.969951
	493.018603	0.970387
	493.225364	0.969634
	493.432111	0.968930
	493.638846	0.970196
	493.845566	0.970516
	494.052274	0.971122
	494.258967	0.971092
	494.465648	0.971549
	494.672314	0.971644
	494.878968	0.973490
	495.085608	0.973124
	495.292234	0.972274
	495.498847	0.971992
	495.705446	0.971948
	495.912032	0.970500
	496.118605	0.968018
	496.325164	0.967610
	496.531709	0.967409
	496.738241	0.966610
	496.944759	0.969261
	497.151264	0.968407
	497.357756	0.969169
	497.564234	0.968177
	497.770698	0.968875
	497.977149	0.969788
	498.183587	0.969153
	498.390011	0.969811
	498.596422	0.970457
	498.802819	0.970985
	499.009202	0.971528
	499.215572	0.971125
	499.421929	0.971133
	499.628272	0.970467
	499.834602	0.970079
	500.040918	0.969527
	500.247220	0.970359
	500.453509	0.970571
	500.659785	0.970683
	500.866047	0.970151
	501.072296	0.969958
	501.278531	0.969066
	501.484752	0.968226
	501.690960	0.966533
	501.897155	0.966444
	502.103336	0.966595
	502.309504	0.966149
	502.515658	0.964830
	502.721798	0.965128
	502.927925	0.964651
	503.134039	0.964992
	503.340139	0.964161
	503.546225	0.964134
	503.752298	0.963127
	503.958358	0.962681
	504.164404	0.961909
	504.370436	0.961650
	504.576455	0.961854
	504.782461	0.961099
	504.988453	0.961164
	505.194431	0.960725
	505.400396	0.960578
	505.606347	0.959224
	505.812285	0.959469
	506.018209	0.959390
	506.224120	0.960178
	506.430017	0.959851
	506.635901	0.960956
	506.841771	0.961095
	507.047628	0.961757
	507.253471	0.961684
	507.459301	0.961402
	507.665117	0.960052
	507.870920	0.959001
	508.076709	0.959208
	508.282484	0.958487
	508.488247	0.960143
	508.693995	0.960986
	508.899730	0.960303
	509.105451	0.960356
	509.311159	0.961303
	509.516854	0.960958
	509.722535	0.962127
	509.928202	0.962636
	510.133856	0.963445
	510.339496	0.964732
	510.545123	0.965377
	510.750736	0.967150
	510.956336	0.968245
	511.161922	0.969334
	511.367494	0.968607
	511.573053	0.967812
	511.778599	0.969322
	511.984131	0.970581
	512.189649	0.970568
	512.395154	0.971224
	512.600645	0.971573
	512.806123	0.970737
	513.011587	0.970747
	513.217038	0.969694
	513.422475	0.968791
	513.627899	0.969562
	513.833309	0.968676
	514.038705	0.968429
	514.244088	0.969534
	514.449458	0.968722
	514.654814	0.968277
	514.860156	0.968269
	515.065485	0.967978
	515.270800	0.968019
	515.476102	0.969311
	515.681390	0.969483
	515.886664	0.969633
	516.091925	0.970412
	516.297173	0.970604
	516.502407	0.970613
	516.707627	0.971808
	516.912834	0.971887
	517.118027	0.972158
	517.323207	0.971730
	517.528373	0.971199
	517.733525	0.971622
	517.938664	0.972120
	518.143790	0.972203
	518.348901	0.971844
	518.554000	0.970985
	518.759084	0.971795
	518.964156	0.970828
	519.169213	0.969018
	519.374257	0.969944
	519.579288	0.968813
	519.784305	0.968358
	519.989308	0.967663
	520.194298	0.967563
	520.399274	0.968355
	520.604236	0.967540
	520.809185	0.968181
	521.014121	0.967596
	521.219043	0.967103
	521.423951	0.968112
	521.628846	0.969163
	521.833727	0.969109
	522.038595	0.968983
	522.243449	0.968962
	522.448289	0.969127
	522.653116	0.969995
	522.857929	0.967610
	523.062729	0.967617
	523.267515	0.966917
	523.472287	0.966176
	523.677046	0.963858
	523.881792	0.965869
	524.086524	0.966703
	524.291242	0.965616
	524.495946	0.964008
	524.700637	0.964814
	524.905315	0.963227
	525.109979	0.962725
	525.314629	0.962570
	525.519266	0.961164
	525.723889	0.961810
	525.928498	0.962013
	526.133094	0.961475
	526.337677	0.962871
	526.542245	0.963790
	526.746800	0.963267
	526.951342	0.964528
	527.155870	0.965316
	527.360384	0.965478
	527.564885	0.966597
	527.769372	0.967357
	527.973846	0.966095
	528.178306	0.966132
	528.382752	0.966091
	528.587185	0.964951
	528.791604	0.965038
	528.996010	0.964965
	529.200402	0.964634
	529.404780	0.964342
	529.609145	0.963444
	529.813496	0.963420
	530.017833	0.964396
	530.222157	0.964078
	530.426468	0.962951
	530.630764	0.963284
	530.835048	0.962969
	531.039317	0.963128
	531.243573	0.962354
	531.447815	0.965100
	531.652044	0.966622
	531.856259	0.966801
	532.060461	0.966807
	532.264648	0.965903
	532.468823	0.967072
	532.672983	0.966864
	532.877130	0.968235
	533.081264	0.967673
	533.285383	0.967967
	533.489490	0.967284
	533.693582	0.968422
	533.897661	0.967464
	534.101726	0.967413
	534.305778	0.967414
	534.509816	0.967571
	534.713841	0.967008
	534.917851	0.967567
	535.121849	0.967372
	535.325832	0.969551
	535.529802	0.970174
	535.733759	0.971403
	535.937701	0.971884
	536.141630	0.972450
	536.345546	0.973087
	536.549448	0.972470
	536.753336	0.972471
	536.957210	0.971866
	537.161071	0.971837
	537.364919	0.972759
	537.568752	0.973486
	537.772572	0.973117
	537.976379	0.972949
	538.180172	0.972456
	538.383951	0.972916
	538.587716	0.973294
	538.791468	0.972434
	538.995206	0.973051
	539.198931	0.973317
	539.402642	0.972278
	539.606339	0.971472
	539.810023	0.971896
	540.013693	0.970824
	540.217349	0.970446
	540.420992	0.971041
	540.624621	0.970115
	540.828237	0.968862
	541.031839	0.969478
	541.235427	0.968519
	541.439001	0.968857
	541.642562	0.969668
	541.846109	0.969982
	542.049643	0.969099
	542.253163	0.968430
	542.456669	0.968827
	542.660162	0.967325
	542.863641	0.966941
	543.067106	0.966697
	543.270558	0.968283
	543.473996	0.968801
	543.677420	0.969019
	543.880831	0.967503
	544.084228	0.967826
	544.287612	0.966432
	544.490981	0.966298
	544.694338	0.967850
	544.897680	0.967486
	545.101009	0.968138
	545.304324	0.967587
	545.507625	0.968954
	545.710913	0.969758
	545.914187	0.971572
	546.117448	0.971868
	546.320695	0.973409
	546.523928	0.975266
	546.727147	0.975954
	546.930353	0.976770
	547.133546	0.977897
	547.336724	0.978564
	547.539889	0.979818
	547.743040	0.980253
	547.946178	0.980711
	548.149301	0.981033
	548.352412	0.981995
	548.555508	0.984335
	548.758591	0.984312
	548.961660	0.985478
	549.164716	0.985581
	549.367757	0.986561
	549.570785	0.986908
	549.773800	0.986888
	549.976801	0.986772
	550.179788	0.988150
	550.382761	0.988273
	550.585721	0.988560
	550.788667	0.988259
	550.991599	0.989301
	551.194518	0.989804
	551.397423	0.988688
	551.600315	0.990846
	551.803192	0.992638
	552.006056	0.993154
	552.208906	0.992437
	552.411743	0.993586
	552.614566	0.992916
	552.817375	0.992936
	553.020171	0.993379
	553.222953	0.994813
	553.425721	0.994241
	553.628475	0.994470
	553.831216	0.995166
	554.033943	0.993330
	554.236657	0.992958
	554.439356	0.994501
	554.642042	0.995554
	554.844715	0.995413
	555.047373	0.996907
	555.250018	0.997236
	555.452650	0.998636
	555.655267	0.998406
	555.857871	1.000234
	556.060461	1.000875
	556.263038	1.002361
	556.465600	1.001736
	556.668150	1.002617
	556.870685	1.004404
	557.073207	1.004789
	557.275715	1.005328
	557.478209	1.006536
	557.680689	1.006763
	557.883156	1.008262
	558.085609	1.008200
	558.288049	1.008941
	558.490475	1.008855
	558.692887	1.009950
	558.895285	1.009448
	559.097670	1.011146
	559.300040	1.011239
	559.502398	1.011972
	559.704741	1.011975
	559.907071	1.012031
	560.109387	1.010876
	560.311689	1.009693
	560.513978	1.009824
	560.716253	1.009878
	560.918514	1.009020
	561.120762	1.007785
	561.322995	1.006643
	561.525215	1.006895
	561.727422	1.007191
	561.929614	1.006872
	562.131793	1.006857
	562.333958	1.007220
	562.536110	1.006606
	562.738248	1.007644
	562.940372	1.008282
	563.142482	1.009077
	563.344578	1.008319
	563.546661	1.008631
	563.748730	1.009188
	563.950786	1.008511
	564.152827	1.007842
	564.354855	1.007755
	564.556870	1.009193
	564.758870	1.007571
	564.960857	1.007886
	565.162830	1.009372
	565.364789	1.009041
	565.566735	1.009150
	565.768666	1.010091
	565.970584	1.012591
	566.172489	1.011725
	566.374379	1.014269
	566.576256	1.015295
	566.778119	1.015766
	566.979969	1.016490
	567.181805	1.017286
	567.383626	1.019518
	567.585435	1.021201
	567.787229	1.021203
	567.989010	1.022220
	568.190777	1.022713
	568.392530	1.024438
	568.594269	1.024380
	568.795995	1.025861
	568.997707	1.026724
	569.199405	1.026590
	569.401090	1.026898
	569.602761	1.026648
	569.804418	1.027714
	570.006061	1.029323
	570.207690	1.030000
	570.409306	1.030268
	570.610908	1.030396
	570.812497	1.030985
	571.014071	1.030470
	571.215632	1.030818
	571.417179	1.030180
	571.618712	1.031096
	571.820232	1.030742
	572.021737	1.031369
	572.223229	1.031474
	572.424707	1.033689
	572.626172	1.035129
	572.827623	1.034552
	573.029060	1.034521
	573.230483	1.034386
	573.431892	1.035745
	573.633288	1.036412
	573.834670	1.037911
	574.036038	1.036980
	574.237392	1.037691
	574.438733	1.038247
	574.640060	1.038213
	574.841373	1.037965
	575.042672	1.038776
	575.243958	1.038740
	575.445230	1.039148
	575.646488	1.039457
	575.847732	1.040641
	576.048962	1.041691
	576.250179	1.042251
	576.451382	1.043616
	576.652571	1.044764
	576.853747	1.044218
	577.054908	1.047885
	577.256056	1.049733
	577.457190	1.049223
	577.658310	1.050824
	577.859417	1.052450
	578.060510	1.053521
	578.261589	1.054234
	578.462654	1.056376
	578.663705	1.056032
	578.864743	1.057070
	579.065767	1.058516
	579.266777	1.059284
	579.467773	1.060564
	579.668755	1.060480
	579.869724	1.061705
	580.070679	1.062458
	580.271620	1.061487
	580.472548	1.062132
	580.673461	1.061798
	580.874361	1.063224
	581.075247	1.062871
	581.276119	1.064281
	581.476978	1.065682
	581.677822	1.067410
	581.878653	1.068054
	582.079470	1.068225
	582.280273	1.069117
	582.481063	1.069094
	582.681838	1.070425
	582.882600	1.070277
	583.083348	1.070339
	583.284083	1.071329
	583.484803	1.071411
	583.685510	1.072589
	583.886203	1.071848
	584.086882	1.073641
	584.287547	1.073994
	584.488199	1.075039
	584.688836	1.073982
	584.889460	1.074188
	585.090070	1.074865
	585.290666	1.075826
	585.491249	1.076612
	585.691818	1.075663
	585.892372	1.074803
	586.092914	1.074281
	586.293441	1.076507
	586.493954	1.076020
	586.694454	1.076749
	586.894940	1.076475
	587.095412	1.076700
	587.295870	1.076976
	587.496314	1.078411
	587.696745	1.079255
	587.897162	1.079357
	588.097565	1.078167
	588.297954	1.077830
	588.498329	1.078620
	588.698691	1.079076
	588.899038	1.080122
	589.099372	1.082364
	589.299692	1.082583
	589.499998	1.083423
	589.700291	1.085540
	589.900569	1.085636
	590.100834	1.086395
	590.301085	1.089007
	590.501322	1.089030
	590.701546	1.090730
	590.901755	1.092550
	591.101951	1.093379
	591.302132	1.094911
	591.502300	1.095632
	591.702455	1.095985
	591.902595	1.096386
	592.102722	1.096164
	592.302834	1.097144
	592.502933	1.098799
	592.703018	1.098887
	592.903089	1.101048
	593.103147	1.101124
	593.303190	1.102952
	593.503220	1.101648
	593.703236	1.102920
	593.903238	1.102542
	594.103226	1.103418
	594.303200	1.104653
	594.503161	1.104259
	594.703108	1.103947
	594.903040	1.104670
	595.102960	1.106243
	595.302865	1.107201
	595.502756	1.106796
	595.702634	1.107621
	595.902497	1.107440
	596.102347	1.108105
	596.302183	1.107700
	596.502005	1.107015
	596.701813	1.106684
	596.901608	1.108120
	597.101388	1.107577
	597.301155	1.107683
	597.500908	1.105831
	597.700647	1.104607
	597.900372	1.106419
	598.100083	1.108694
	598.299781	1.108302
	598.499465	1.107565
	598.699134	1.107096
	598.898790	1.105812
	599.098432	1.106165
	599.298061	1.105777
	599.497675	1.105232
	599.697275	1.104423
	599.896862	1.104501
	600.096435	1.104223
	600.295994	1.105754
	600.495539	1.107243
	600.695070	1.108282
	600.894588	1.108092
	601.094091	1.109410
	601.293581	1.107932
	601.493056	1.107983
	601.692518	1.108037
	601.891966	1.107000
	602.091401	1.108958
	602.290821	1.111175
	602.490227	1.110956
	602.689620	1.112291
	602.888999	1.112112
	603.088363	1.112053
	603.287714	1.112938
	603.487052	1.113351
	603.686375	1.113653
	603.885684	1.114302
	604.084980	1.115352
	604.284261	1.115688
	604.483529	1.116354
	604.682783	1.117870
	604.882023	1.118720
	605.081249	1.118010
	605.280461	1.117986
	605.479660	1.118833
	605.678844	1.121958
	605.878015	1.121392
	606.077172	1.122584
	606.276314	1.124083
	606.475443	1.125157
	606.674558	1.127720
	606.873660	1.128988
	607.072747	1.129861
	607.271820	1.129884
	607.470880	1.130219
	607.669926	1.132893
	607.868957	1.133873
	608.067975	1.134950
	608.266979	1.135424
	608.465969	1.136670
	608.664946	1.139865
	608.863908	1.140372
	609.062857	1.140670
	609.261791	1.141373
	609.460712	1.142286
	609.659619	1.144097
	609.858511	1.145645
	610.057390	1.145602
	610.256256	1.145791
	610.455107	1.146980
	610.653944	1.146806
	610.852767	1.148201
	611.051577	1.149973
	611.250373	1.150581
	611.449154	1.150608
	611.647922	1.152074
	611.846676	1.153471
	612.045416	1.154905
	612.244142	1.156141
	612.442854	1.156834
	612.641553	1.157417
	612.840237	1.157138
	613.038908	1.158407
	613.237564	1.158324
	613.436207	1.160905
	613.634836	1.161826
	613.833451	1.163452
	614.032052	1.166186
	614.230639	1.167524
	614.429212	1.168566
	614.627771	1.168856
	614.826316	1.169178
	615.024848	1.169830
	615.223365	1.170590
	615.421869	1.172757
	615.620358	1.172932
	615.818834	1.174956
	616.017296	1.175885
	616.215744	1.177779
	616.414178	1.181848
	616.612598	1.183407
	616.811004	1.184087
	617.009396	1.185383
	617.207775	1.189272
	617.406139	1.191888
	617.604490	1.194555
	617.802826	1.197268
	618.001149	1.201152
	618.199458	1.203862
	618.397752	1.205021
	618.596033	1.207007
	618.794300	1.208268
	618.992553	1.211098
	619.190792	1.213091
	619.389018	1.215630
	619.587229	1.218084
	619.785426	1.218620
	619.983609	1.220332
	620.181779	1.222133
	620.379934	1.225068
	620.578076	1.226340
	620.776204	1.227228
	620.974317	1.229741
	621.172417	1.231033
	621.370503	1.232915
	621.568575	1.234170
	621.766633	1.235927
	621.964677	1.238431
	622.162707	1.239214
	622.360723	1.240150
	622.558725	1.242049
	622.756714	1.243669
	622.954688	1.244441
	623.152648	1.245942
	623.350595	1.248239
	623.548527	1.251748
	623.746446	1.253423
	623.944350	1.254701
	624.142241	1.252489
	624.340118	1.251174
	624.537981	1.251690
	624.735829	1.252018
	624.933664	1.252424
	625.131485	1.252878
	625.329292	1.252601
	625.527085	1.253588
	625.724864	1.254301
	625.922629	1.254635
	626.120381	1.253806
	626.318118	1.253840
	626.515841	1.253758
	626.713550	1.254392
	626.911246	1.254434
	627.108927	1.256379
	627.306595	1.257690
	627.504248	1.257839
	627.701888	1.257558
	627.899513	1.258997
	628.097125	1.260172
	628.294722	1.260258
	628.492306	1.258989
	628.689876	1.258198
	628.887432	1.258885
	629.084973	1.260242
	629.282501	1.259699
	629.480015	1.260900
	629.677515	1.261247
	629.875001	1.260475
	630.072473	1.260156
	630.269931	1.258957
	630.467375	1.260985
	630.664805	1.261471
	630.862221	1.260697
	631.059623	1.259483
	631.257011	1.259857
	631.454385	1.259194
	631.651746	1.260246
	631.849092	1.260826
	632.046424	1.260947
	632.243742	1.259834
	632.441047	1.258545
	632.638337	1.257035
	632.835613	1.256656
	633.032876	1.254491
	633.230124	1.253660
	633.427358	1.252987
	633.624579	1.252403
	633.821785	1.251939
	634.018978	1.249573
	634.216156	1.249606
	634.413321	1.250210
	634.610471	1.248197
	634.807608	1.246475
	635.004730	1.246099
	635.201839	1.244419
	635.398933	1.242077
	635.596014	1.240229
	635.793081	1.238107
	635.990133	1.235414
	636.187172	1.235371
	636.384196	1.234995
	636.581207	1.231984
	636.778204	1.231766
	636.975186	1.231469
	637.172155	1.230196
	637.369110	1.228768
	637.566050	1.226956
	637.762977	1.225502
	637.959890	1.224409
	638.156788	1.223882
	638.353673	1.221718
	638.550544	1.219836
	638.747400	1.218153
	638.944243	1.217547
	639.141072	1.216279
	639.337886	1.213778
	639.534687	1.211682
	639.731474	1.211108
	639.928246	1.209209
	640.125005	1.207304
	640.321750	1.206389
	640.518480	1.205152
	640.715197	1.205858
	640.911899	1.204918
	641.108588	1.204734
	641.305263	1.205235
	641.501923	1.204612
	641.698570	1.203125
	641.895202	1.203087
	642.091821	1.202234
	642.288426	1.200938
	642.485016	1.198742
	642.681593	1.197882
	642.878155	1.198276
	643.074704	1.197839
	643.271238	1.198420
	643.467759	1.198971
	643.664265	1.197449
	643.860757	1.196817
	644.057236	1.196363
	644.253700	1.197334
	644.450151	1.196955
	644.646587	1.198975
	644.843009	1.199378
	645.039418	1.200900
	645.235812	1.201382
	645.432192	1.200687
	645.628558	1.200543
	645.824911	1.199224
	646.021249	1.199857
	646.217573	1.199864
	646.413883	1.199331
	646.610179	1.198895
	646.806461	1.200235
	647.002729	1.201858
	647.198983	1.203532
	647.395223	1.204354
	647.591449	1.204797
	647.787661	1.206126
	647.983859	1.207154
	648.180043	1.206488
	648.376212	1.207387
	648.572368	1.208830
	648.768510	1.210547
	648.964638	1.210647
	649.160751	1.210363
	649.356851	1.212677
	649.552937	1.213320
	649.749008	1.214731
	649.945066	1.214334
	650.141109	1.215192
	650.337138	1.217396
	650.533154	1.217703
	650.729155	1.219351
	650.925142	1.220679
	651.121116	1.219989
	651.317075	1.220955
	651.513020	1.223471
	651.708951	1.224542
	651.904868	1.226140
	652.100771	1.227147
	652.296660	1.227750
	652.492535	1.229897
	652.688396	1.230248
	652.884242	1.231907
	653.080075	1.233066
	653.275894	1.233709
	653.471699	1.234509
	653.667489	1.235056
	653.863266	1.235191
	654.059028	1.236507
	654.254776	1.239722
	654.450511	1.243470
	654.646231	1.245660
	654.841937	1.247571
	655.037629	1.251125
	655.233308	1.252395
	655.428972	1.254654
	655.624622	1.257178
	655.820258	1.259842
	656.015879	1.260420
	656.211487	1.260649
	656.407081	1.262483
	656.602661	1.261943
	656.798226	1.263386
	656.993778	1.263982
	657.189315	1.264838
	657.384839	1.266895
	657.580348	1.268130
	657.775843	1.272685
	657.971324	1.274007
	658.166791	1.276913
	658.362244	1.278261
	658.557683	1.280827
	658.753108	1.284077
	658.948519	1.285329
	659.143916	1.284338
	659.339298	1.284864
	659.534667	1.288048
	659.730022	1.288571
	659.925362	1.287791
	660.120688	1.288857
	660.316001	1.290587
	660.511299	1.292590
	660.706583	1.291461
	660.901853	1.292924
	661.097109	1.295100
	661.292351	1.293985
	661.487578	1.293419
	661.682792	1.293286
	661.877992	1.294268
	662.073177	1.295396
	662.268349	1.295971
	662.463506	1.296447
	662.658649	1.296909
	662.853779	1.297101
	663.048894	1.298516
	663.243995	1.300879
	663.439081	1.299493
	663.634154	1.299266
	663.829213	1.298052
	664.024258	1.299385
	664.219288	1.299147
	664.414305	1.298087
	664.609307	1.297284
	664.804295	1.296531
	664.999269	1.297484
	665.194229	1.297195
	665.389175	1.295564
	665.584107	1.296210
	665.779025	1.297497
	665.973928	1.298419
	666.168818	1.298706
	666.363693	1.299066
	666.558555	1.299796
	666.753402	1.298274
	666.948235	1.298869
	667.143054	1.297935
	667.337859	1.296939
	667.532650	1.296286
	667.727427	1.294669
	667.922189	1.295016
	668.116938	1.295334
	668.311672	1.296242
	668.506392	1.298712
	668.701098	1.297487
	668.895790	1.298192
	669.090468	1.298544
	669.285132	1.298432
	669.479782	1.298583
	669.674417	1.296307
	669.869039	1.296800
	670.063646	1.295043
	670.258239	1.294853
	670.452819	1.294310
	670.647384	1.293589
	670.841934	1.293467
	671.036471	1.293928
	671.230994	1.294636
	671.425502	1.291797
	671.619997	1.291265
	671.814477	1.291370
	672.008943	1.290001
	672.203395	1.288882
	672.397833	1.288209
	672.592257	1.287094
	672.786667	1.286096
	672.981062	1.283522
	673.175444	1.283832
	673.369811	1.284776
	673.564164	1.284923
	673.758503	1.284984
	673.952828	1.283380
	674.147139	1.283429
	674.341435	1.281664
	674.535718	1.280378
	674.729986	1.278856
	674.924240	1.278169
	675.118480	1.276700
	675.312706	1.274837
	675.506918	1.273167
	675.701116	1.271618
	675.895299	1.269952
	676.089469	1.269745
	676.283624	1.268319
	676.477765	1.267581
	676.671892	1.267310
	676.866005	1.266109
	677.060103	1.263193
	677.254188	1.262504
	677.448258	1.262141
	677.642315	1.261670
	677.836357	1.258076
	678.030385	1.256400
	678.224398	1.253533
	678.418398	1.251774
	678.612384	1.250137
	678.806355	1.247152
	679.000312	1.245985
	679.194255	1.243803
	679.388184	1.242267
	679.582099	1.241049
	679.776000	1.240328
	679.969886	1.239602
	680.163758	1.238219
	680.357617	1.235268
	680.551461	1.234303
	680.745290	1.231458
	680.939106	1.229980
	681.132908	1.227702
	681.326695	1.226350
	681.520468	1.227052
	681.714227	1.226269
	681.907972	1.225808
	682.101703	1.223963
	682.295419	1.223381
	682.489122	1.221769
	682.682810	1.218891
	682.876484	1.216285
	683.070144	1.214821
	683.263790	1.213525
	683.457421	1.208861
	683.651039	1.207575
	683.844642	1.207120
	684.038231	1.206963
	684.231806	1.204877
	684.425367	1.203497
	684.618913	1.203250
	684.812446	1.203028
	685.005964	1.201889
	685.199468	1.201239
	685.392958	1.199483
	685.586433	1.197326
	685.779895	1.195706
	685.973342	1.192996
	686.166775	1.192836
	686.360194	1.191518
	686.553599	1.190455
	686.746990	1.188036
	686.940366	1.185401
	687.133729	1.182680
	687.327077	1.180715
	687.520411	1.179078
	687.713730	1.177873
	687.907036	1.175360
	688.100327	1.174029
	688.293604	1.172657
	688.486867	1.171572
	688.680116	1.169423
	688.873351	1.169052
	689.066571	1.167643
	689.259777	1.166256
	689.452970	1.163744
	689.646147	1.163801
	689.839311	1.162820
	690.032461	1.162301
	690.225596	1.159778
	690.418717	1.159758
	690.611824	1.159513
	690.804917	1.158972
	690.997995	1.159325
	691.191059	1.160170
	691.384110	1.160503
	691.577145	1.160596
	691.770167	1.158698
	691.963175	1.157738
	692.156168	1.156712
	692.349147	1.156124
	692.542112	1.156319
	692.735063	1.155383
	692.927999	1.156363
	693.120922	1.155784
	693.313830	1.152739
	693.506724	1.151522
	693.699603	1.150275
	693.892469	1.149621
	694.085320	1.149506
	694.278157	1.148836
	694.470980	1.146638
	694.663789	1.147377
	694.856583	1.145502
	695.049364	1.144331
	695.242130	1.146057
	695.434881	1.144606
	695.627619	1.143563
	695.820342	1.140782
	696.013052	1.139766
	696.205747	1.138634
	696.398427	1.136020
	696.591094	1.136250
	696.783746	1.134640
	696.976384	1.132250
	697.169008	1.128602
	697.361618	1.127111
	697.554213	1.126018
	697.746795	1.125420
	697.939362	1.123478
	698.131914	1.121962
	698.324453	1.120360
	698.516977	1.118315
	698.709487	1.115281
	698.901983	1.115013
	699.094465	1.113320
	699.286932	1.113143
	699.479386	1.110968
	699.671825	1.110356
	699.864249	1.109303
	700.056660	1.109209
	700.249056	1.107355
	700.441438	1.106433
	700.633806	1.105264
	700.826160	1.105034
	701.018499	1.103603
	701.210824	1.103634
	701.403135	1.101977
	701.595432	1.101089
	701.787714	1.100193
	701.979982	1.099699
	702.172236	1.097219
	702.364476	1.095633
	702.556702	1.096099
	702.748913	1.094735
	702.941110	1.093037
	703.133293	1.091902
	703.325461	1.090283
	703.517615	1.091026
	703.709755	1.089317
	703.901881	1.090030
	704.093993	1.089136
	704.286090	1.087869
	704.478173	1.087035
	704.670242	1.085310
	704.862296	1.084630
	705.054337	1.083477
	705.246363	1.082398
	705.438375	1.081224
	705.630372	1.080339
	705.822356	1.078964
	706.014325	1.077367
	706.206279	1.078153
	706.398220	1.076234
	706.590146	1.075012
	706.782058	1.074019
	706.973956	1.071051
	707.165840	1.069859
	707.357709	1.069352
	707.549564	1.068082
	707.741405	1.068762
	707.933231	1.068276
	708.125043	1.067164
	708.316841	1.065143
	708.508625	1.064806
	708.700395	1.063748
	708.892150	1.066296
	709.083891	1.066719
	709.275617	1.066649
	709.467330	1.064938
	709.659028	1.063741
	709.850712	1.061293
	710.042381	1.061273
	710.234037	1.059466
	710.425678	1.060276
	710.617305	1.059604
	710.808917	1.059126
	711.000515	1.059030
	711.192099	1.059515
	711.383669	1.059532
	711.575225	1.058631
	711.766766	1.057669
	711.958293	1.056528
	712.149805	1.056081
	712.341304	1.054085
	712.532788	1.052997
	712.724258	1.052290
	712.915713	1.050905
	713.107154	1.051406
	713.298581	1.052833
	713.489994	1.052513
	713.681392	1.052528
	713.872776	1.052602
	714.064146	1.053350
	714.255502	1.052154
	714.446843	1.052407
	714.638170	1.050459
	714.829483	1.050118
	715.020781	1.048790
	715.212065	1.047222
	715.403335	1.046641
	715.594591	1.044487
	715.785832	1.044251
	715.977059	1.043805
	716.168272	1.043709
	716.359470	1.042276
	716.550654	1.041287
	716.741824	1.040455
	716.932979	1.040452
	717.124121	1.039472
	717.315247	1.039075
	717.506360	1.038350
	717.697458	1.037029
	717.888542	1.035720
	718.079612	1.034312
	718.270668	1.034047
	718.461709	1.032798
	718.652736	1.034433
	718.843748	1.033671
	719.034746	1.033022
	719.225730	1.032410
	719.416700	1.030945
	719.607655	1.031210
	719.798596	1.032264
	719.989523	1.032394
	720.180435	1.031018
	720.371333	1.030314
	720.562217	1.028840
	720.753087	1.027938
	720.943942	1.025626
	721.134783	1.025594
	721.325609	1.024532
	721.516422	1.025841
	721.707219	1.024262
	721.898003	1.025041
	722.088772	1.023700
	722.279527	1.023389
	722.470268	1.022661
	722.660994	1.021657
	722.851707	1.020993
	723.042404	1.019322
	723.233088	1.018466
	723.423757	1.017533
	723.614412	1.018450
	723.805052	1.017899
	723.995678	1.018532
	724.186290	1.018703
	724.376887	1.019279
	724.567471	1.018364
	724.758039	1.018637
	724.948594	1.015710
	725.139134	1.015138
	725.329660	1.014823
	725.520172	1.016135
	725.710669	1.014229
	725.901152	1.012617
	726.091620	1.011799
	726.282075	1.012904
	726.472514	1.012325
	726.662940	1.013488
	726.853351	1.014367
	727.043748	1.014078
	727.234131	1.015162
	727.424499	1.014715
	727.614853	1.014747
	727.805193	1.014289
	727.995518	1.013546
	728.185829	1.014027
	728.376125	1.014246
	728.566408	1.013083
	728.756675	1.013746
	728.946929	1.013935
	729.137168	1.013877
	729.327393	1.013692
	729.517604	1.012798
	729.707800	1.013478
	729.897982	1.011794
	730.088149	1.011837
	730.278302	1.010565
	730.468441	1.009401
	730.658566	1.008845
	730.848676	1.010056
	731.038771	1.009387
	731.228853	1.009034
	731.418920	1.008177
	731.608973	1.007952
	731.799011	1.007050
	731.989035	1.007568
	732.179045	1.006430
	732.369040	1.005835
	732.559021	1.007345
	732.748988	1.006329
	732.938940	1.006097
	733.128878	1.004934
	733.318801	1.005592
	733.508711	1.005734
	733.698605	1.006085
	733.888486	1.005298
	734.078352	1.006883
	734.268204	1.006037
	734.458041	1.004824
	734.647864	1.005013
	734.837673	1.005572
	735.027467	1.005417
	735.217247	1.004763
	735.407013	1.004998
	735.596764	1.004270
	735.786501	1.004237
	735.976223	1.004070
	736.165932	1.005225
	736.355625	1.004502
	736.545305	1.005053
	736.734970	1.004029
	736.924620	1.002981
	737.114257	1.001612
	737.303879	1.002527
	737.493486	1.002579
	737.683079	1.002655
	737.872658	1.001694
	738.062222	1.001496
	738.251772	1.000873
	738.441308	0.999898
	738.630829	1.000994
	738.820336	1.001509
	739.009829	1.000551
	739.199307	1.000477
	739.388771	1.000180
	739.578220	1.000615
	739.767655	0.999665
	739.957076	1.000094
	740.146482	1.000492
	740.335874	1.000645
	740.525251	0.999722
	740.714615	0.998561
	740.903963	0.999155
	741.093298	0.998850
	741.282618	0.997482
	741.471923	0.997493
	741.661214	0.995738
	741.850491	0.995028
	742.039753	0.995930
	742.229001	0.995143
	742.418235	0.993667
	742.607454	0.993014
	742.796659	0.992579
	742.985849	0.991816
	743.175025	0.990807
	743.364187	0.991440
	743.553334	0.991252
	743.742467	0.992363
	743.931586	0.992371
	744.120690	0.991032
	744.309779	0.991522
	744.498855	0.992525
	744.687916	0.993822
	744.876962	0.993692
	745.065994	0.993586
	745.255012	0.993039
	745.444015	0.992044
	745.633004	0.990747
	745.821978	0.991430
	746.010938	0.990520
	746.199884	0.989616
	746.388815	0.991492
	746.577732	0.991338
	746.766634	0.990835
	746.955522	0.988751
	747.144396	0.989468
	747.333255	0.989926
	747.522100	0.989603
	747.710930	0.987929
	747.899746	0.987390
	748.088548	0.987098
	748.277335	0.987574
	748.466108	0.986847
	748.654866	0.985905
	748.843610	0.984581
	749.032339	0.984501
	749.221054	0.982083
	749.409755	0.982175
	749.598441	0.981573
	749.787113	0.982286
	749.975770	0.983855
	750.164413	0.982866
	750.353042	0.982550
[truncated: 1,648 more rows]
