# Supplementary material for: Metasurface analogues of molecular diastereomers from hierarchical multiscale chiral interactions with biomolecules
Source: Nat Commun. 2026 Apr 22;17:5541. doi: 10.1038/s41467-026-72200-6 (PMC13287669; doi:10.1038/s41467-026-72200-6)
Supplement: Supplementary file 3 — Supplementary Data 1 (Raw data) [file 41467_2026_72200_MOESM3_ESM.zip › Raw_Data/Reflectivity/Antistrept_strept_sequence/Strept_Incubating/Ref_ARRAY3_RH_0_4.txt]

	345.453658	0.999690
	345.669646	0.999324
	345.885622	0.998932
	346.101585	0.998513
	346.317535	0.998065
	346.533471	0.997586
	346.749395	0.997076
	346.965306	0.996534
	347.181204	0.995961
	347.397089	0.995359
	347.612961	0.994733
	347.828820	0.994091
	348.044666	0.993447
	348.260499	0.992820
	348.476319	0.992236
	348.692126	0.991735
	348.907920	0.991361
	349.123701	0.991171
	349.339469	0.991224
	349.555224	0.991574
	349.770966	0.992258
	349.986695	0.993284
	350.202412	0.994620
	350.418115	0.996196
	350.633805	0.997915
	350.849482	0.999673
	351.065147	1.001371
	351.280798	1.002939
	351.496436	1.004330
	351.712062	1.005525
	351.927674	1.006523
	352.143273	1.007811
	352.358860	1.004159
	352.574433	1.004745
	352.789993	1.004615
	353.005541	1.005304
	353.221075	1.007418
	353.436597	1.008391
	353.652105	1.008998
	353.867600	1.008619
	354.083083	1.008621
	354.298552	1.008102
	354.514009	1.006798
	354.729452	1.008585
	354.944883	1.008700
	355.160300	1.009125
	355.375705	1.007687
	355.591096	1.008941
	355.806474	1.010477
	356.021840	1.009206
	356.237192	1.008997
	356.452532	1.009301
	356.667858	1.009041
	356.883172	1.007803
	357.098472	1.008973
	357.313760	1.008736
	357.529034	1.008771
	357.744295	1.008255
	357.959544	1.007787
	358.174779	1.007447
	358.390002	1.006854
	358.605211	1.006576
	358.820407	1.007863
	359.035591	1.007279
	359.250761	1.007091
	359.465919	1.009141
	359.681063	1.008742
	359.896194	1.007775
	360.111313	1.009078
	360.326418	1.009734
	360.541510	1.010966
	360.756589	1.007960
	360.971656	1.009662
	361.186709	1.008585
	361.401749	1.009859
	361.616776	1.008735
	361.831790	1.006865
	362.046792	1.006222
	362.261780	1.004904
	362.476755	1.005153
	362.691717	1.004186
	362.906666	1.004775
	363.121602	1.006759
	363.336525	1.003993
	363.551435	1.003044
	363.766332	1.002628
	363.981216	1.002444
	364.196087	1.003121
	364.410945	1.001631
	364.625790	1.001905
	364.840621	1.000743
	365.055440	0.997698
	365.270246	0.996700
	365.485039	0.996483
	365.699818	0.996277
	365.914585	0.995814
	366.129339	0.996038
	366.344079	0.994362
	366.558807	0.994788
	366.773521	0.993679
	366.988223	0.994734
	367.202911	0.995424
	367.417587	0.994240
	367.632249	0.997009
	367.846898	0.996403
	368.061535	0.994829
	368.276158	0.996417
	368.490768	0.999053
	368.705365	0.999812
	368.919949	1.000204
	369.134521	1.000365
	369.349079	0.999528
	369.563624	0.999895
	369.778155	1.000565
	369.992674	0.999637
	370.207180	1.002378
	370.421673	1.003656
	370.636153	1.005238
	370.850619	1.005244
	371.065073	1.006725
	371.279514	1.008038
	371.493941	1.009342
	371.708356	1.009348
	371.922757	1.009268
	372.137145	1.010413
	372.351521	1.011902
	372.565883	1.011888
	372.780232	1.012230
	372.994568	1.011211
	373.208891	1.012978
	373.423201	1.013074
	373.637498	1.014051
	373.851782	1.018133
	374.066053	1.013539
	374.280311	1.014066
	374.494556	1.011632
	374.708787	1.011637
	374.923006	1.012496
	375.137211	1.011747
	375.351404	1.013366
	375.565583	1.012681
	375.779750	1.012367
	375.993903	1.010055
	376.208043	1.006201
	376.422170	1.005283
	376.636284	1.003176
	376.850385	1.001830
	377.064473	1.001861
	377.278548	1.000177
	377.492610	1.001564
	377.706658	0.999444
	377.920694	0.999300
	378.134717	0.999291
	378.348726	1.001003
	378.562722	1.002914
	378.776706	1.000545
	378.990676	1.000771
	379.204633	1.001556
	379.418577	1.002654
	379.632508	1.003198
	379.846426	1.006543
	380.060331	1.006326
	380.274223	1.004975
	380.488101	1.006446
	380.701967	1.005658
	380.915819	1.005135
	381.129659	1.006577
	381.343485	1.005671
	381.557298	1.006173
	381.771098	1.006022
	381.984886	1.007997
	382.198659	1.007839
	382.412420	1.008483
	382.626168	1.009000
	382.839903	1.010804
	383.053624	1.014402
	383.267333	1.012421
	383.481028	1.012756
	383.694711	1.012169
	383.908380	1.012486
	384.122036	1.012907
	384.335679	1.012762
	384.549309	1.013713
	384.762926	1.013750
	384.976530	1.015748
	385.190120	1.016071
	385.403698	1.014121
	385.617262	1.012924
	385.830814	1.013085
	386.044352	1.015958
	386.257877	1.012775
	386.471389	1.012500
	386.684888	1.008887
	386.898374	1.005815
	387.111847	1.007027
	387.325306	1.005083
	387.538753	1.006550
	387.752186	1.006171
	387.965606	1.003516
	388.179014	1.005418
	388.392408	1.001456
	388.605789	1.002100
	388.819156	1.000595
	389.032511	1.001443
	389.245853	1.001420
	389.459181	1.000267
	389.672497	1.001104
	389.885799	1.002119
	390.099088	1.000423
	390.312364	1.002083
	390.525627	1.000677
	390.738877	1.003157
	390.952114	1.003381
	391.165337	1.005676
	391.378548	1.004648
	391.591745	1.002516
	391.804929	1.004960
	392.018100	1.006898
	392.231258	1.005351
	392.444403	1.005261
	392.657535	1.006217
	392.870653	1.003233
	393.083759	1.001803
	393.296851	1.002506
	393.509930	1.002104
	393.722996	1.003728
	393.936049	1.007699
	394.149089	1.006558
	394.362116	1.006764
	394.575129	1.007053
	394.788130	1.006994
	395.001117	1.004407
	395.214091	1.005155
	395.427052	1.003355
	395.640000	1.006285
	395.852935	1.004109
	396.065857	1.003637
	396.278765	1.004863
	396.491660	1.006129
	396.704543	1.006920
	396.917412	1.008567
	397.130268	1.009069
	397.343110	1.008857
	397.555940	1.007473
	397.768757	1.005537
	397.981560	1.003434
	398.194350	1.000463
	398.407127	1.002734
	398.619891	1.002183
	398.832642	1.000768
	399.045380	0.997850
	399.258104	0.998867
	399.470815	1.000536
	399.683514	1.001180
	399.896199	1.001931
	400.108870	1.001822
	400.321529	1.002717
	400.534175	1.001957
	400.746807	1.000947
	400.959427	1.000498
	401.172033	0.998875
	401.384626	0.999589
	401.597205	0.998343
	401.809772	0.998864
	402.022326	0.996225
	402.234866	0.997404
	402.447393	0.996656
	402.659907	0.996617
	402.872408	0.997765
	403.084896	0.997879
	403.297370	0.997712
	403.509832	0.997956
	403.722280	0.996488
	403.934715	0.997201
	404.147137	0.996000
	404.359546	0.995990
	404.571941	0.995781
	404.784323	0.993512
	404.996693	0.991090
	405.209049	0.990640
	405.421392	0.989461
	405.633721	0.987881
	405.846038	0.988792
	406.058341	0.989347
	406.270632	0.989886
	406.482909	0.990375
	406.695172	0.990452
	406.907423	0.987392
	407.119661	0.988667
	407.331885	0.989498
	407.544096	0.989195
	407.756294	0.990409
	407.968479	0.993209
	408.180651	0.994489
	408.392809	0.996190
	408.604954	0.994733
	408.817086	0.996919
	409.029205	0.998719
	409.241311	0.999011
	409.453404	0.998594
	409.665483	0.998295
	409.877549	0.997883
	410.089602	0.996456
	410.301642	0.995942
	410.513669	0.995640
	410.725682	0.997084
	410.937682	0.996896
	411.149669	0.998774
	411.361643	0.998463
	411.573604	1.000027
	411.785551	1.001573
	411.997486	1.005069
	412.209407	1.005469
	412.421315	1.003925
	412.633210	1.002394
	412.845091	1.000401
	413.056959	1.000838
	413.268815	0.999828
	413.480657	0.999572
	413.692485	1.000912
	413.904301	1.001870
	414.116103	1.001916
	414.327892	1.002039
	414.539668	1.001805
	414.751431	1.001609
	414.963181	1.002830
	415.174917	1.002279
	415.386640	1.001971
	415.598350	1.002338
	415.810047	0.999820
	416.021730	0.999979
	416.233401	0.998042
	416.445058	0.998808
	416.656702	0.998906
	416.868332	0.997305
	417.079950	0.995731
	417.291554	0.996715
	417.503145	0.996463
	417.714723	0.997172
	417.926288	0.998622
	418.137839	0.999050
	418.349377	0.999492
	418.560903	1.000445
	418.772414	1.000927
	418.983913	1.000246
	419.195398	1.000616
	419.406870	1.000960
	419.618329	1.000695
	419.829775	1.001894
	420.041208	1.002913
	420.252627	1.003652
	420.464033	1.003907
	420.675426	1.004281
	420.886805	1.002724
	421.098172	1.003350
	421.309525	1.004571
	421.520865	1.005328
	421.732192	1.005060
	421.943505	1.004094
	422.154805	1.003374
	422.366092	1.004450
	422.577366	1.004696
	422.788627	1.004775
	422.999874	1.006285
	423.211108	1.007166
	423.422329	1.007639
	423.633537	1.008664
	423.844731	1.010973
	424.055913	1.010682
	424.267081	1.011027
	424.478235	1.009642
	424.689377	1.009082
	424.900505	1.006229
	425.111620	1.005435
	425.322722	1.005204
	425.533811	1.006769
	425.744886	1.007245
	425.955948	1.007342
	426.166997	1.007371
	426.378032	1.006129
	426.589055	1.006292
	426.800064	1.005060
	427.011060	1.004806
	427.222042	1.004302
	427.433012	1.002369
	427.643968	1.000780
	427.854911	1.000161
	428.065840	0.998002
	428.276757	0.998201
	428.487660	0.995758
	428.698550	0.995913
	428.909427	0.994565
	429.120290	0.992899
	429.331140	0.993944
	429.541977	0.994298
	429.752801	0.994226
	429.963611	0.994447
	430.174408	0.991733
	430.385192	0.991443
	430.595963	0.989686
	430.806720	0.986837
	431.017464	0.985931
	431.228195	0.986113
	431.438913	0.984191
	431.649617	0.982820
	431.860308	0.983655
	432.070986	0.983008
	432.281650	0.983679
	432.492302	0.984419
	432.702940	0.985402
	432.913565	0.986129
	433.124176	0.986268
	433.334774	0.987848
	433.545359	0.989644
	433.755931	0.990107
	433.966489	0.989331
	434.177035	0.988880
	434.387567	0.989414
	434.598085	0.990933
	434.808591	0.991602
	435.019083	0.993532
	435.229562	0.994338
	435.440027	0.995965
	435.650479	0.997298
	435.860918	0.997919
	436.071344	0.999499
	436.281757	0.999764
	436.492156	0.998832
	436.702542	0.998633
	436.912914	0.998682
	437.123274	0.999083
	437.333620	0.998798
	437.543953	0.998201
	437.754272	0.999375
	437.964578	0.999808
	438.174871	0.999198
	438.385151	0.998998
	438.595417	0.998190
	438.805670	0.997581
	439.015910	0.997104
	439.226137	0.996586
	439.436350	0.994868
	439.646550	0.994643
	439.856737	0.993877
	440.066910	0.992921
	440.277070	0.992511
	440.487217	0.993522
	440.697351	0.993062
	440.907471	0.991018
	441.117578	0.990596
	441.327671	0.991754
	441.537752	0.989610
	441.747819	0.988683
	441.957873	0.989375
	442.167913	0.988019
	442.377940	0.985962
	442.587954	0.987363
	442.797955	0.986475
	443.007942	0.987160
	443.217916	0.986488
	443.427877	0.985068
	443.637824	0.986305
	443.847758	0.986380
	444.057679	0.984036
	444.267586	0.983942
	444.477481	0.984798
	444.687361	0.984782
	444.897229	0.986466
	445.107083	0.986177
	445.316924	0.986652
	445.526752	0.987295
	445.736566	0.988505
	445.946367	0.988609
	446.156155	0.988363
	446.365929	0.987102
	446.575690	0.988337
	446.785438	0.988532
	446.995173	0.989359
	447.204894	0.989166
	447.414602	0.990849
	447.624296	0.991969
	447.833977	0.993015
	448.043645	0.992358
	448.253300	0.992186
	448.462941	0.990859
	448.672569	0.990130
	448.882184	0.988645
	449.091785	0.989590
	449.301373	0.991389
	449.510948	0.990493
	449.720509	0.990093
	449.930057	0.990207
	450.139592	0.991355
	450.349113	0.991767
	450.558621	0.990892
	450.768116	0.990839
	450.977597	0.992312
	451.187066	0.992582
	451.396520	0.994803
	451.605962	0.994990
	451.815390	0.995360
	452.024805	0.995838
	452.234206	0.997115
	452.443594	0.998556
	452.652969	0.999173
	452.862330	0.999125
	453.071678	0.999915
	453.281013	1.000928
	453.490335	0.999755
	453.699643	0.999219
	453.908938	0.998533
	454.118219	0.997645
	454.327487	0.998526
	454.536742	0.999826
	454.745983	1.001241
	454.955211	0.999048
	455.164426	1.000061
	455.373627	0.997488
	455.582815	0.998019
	455.791990	0.995338
	456.001152	0.994821
	456.210300	0.996247
	456.419434	0.995109
	456.628556	0.994033
	456.837664	0.995511
	457.046758	0.996934
	457.255839	0.996810
	457.464907	0.998850
	457.673962	0.999249
	457.883003	0.999045
	458.092031	0.998426
	458.301046	0.999566
	458.510047	0.997362
	458.719035	0.997673
	458.928009	0.998840
	459.136970	0.998484
	459.345918	0.996483
	459.554852	0.994980
	459.763774	0.994266
	459.972681	0.996660
	460.181576	0.994963
	460.390457	0.993614
	460.599324	0.990766
	460.808178	0.991419
	461.017019	0.989770
	461.225847	0.990075
	461.434661	0.991321
	461.643462	0.991255
	461.852249	0.990157
	462.061023	0.989294
	462.269784	0.989039
	462.478531	0.989700
	462.687265	0.988552
	462.895986	0.988450
	463.104693	0.989678
	463.313387	0.989261
	463.522068	0.989933
	463.730735	0.989538
	463.939389	0.989861
	464.148029	0.988812
	464.356656	0.988328
	464.565270	0.988060
	464.773870	0.987076
	464.982457	0.985795
	465.191030	0.986312
	465.399591	0.985675
	465.608137	0.986202
	465.816671	0.985742
	466.025191	0.982960
	466.233697	0.983035
	466.442191	0.984307
	466.650671	0.983782
	466.859137	0.983063
	467.067590	0.982671
	467.276030	0.982450
	467.484456	0.981788
	467.692869	0.984391
	467.901269	0.985184
	468.109655	0.985528
	468.318028	0.985771
	468.526387	0.988015
	468.734733	0.989418
	468.943066	0.988623
	469.151385	0.988011
	469.359691	0.989250
	469.567984	0.990565
	469.776263	0.988952
	469.984528	0.989173
	470.192781	0.989736
	470.401020	0.987341
	470.609245	0.987221
	470.817457	0.987692
	471.025656	0.986217
	471.233841	0.987271
	471.442013	0.988627
	471.650172	0.986026
	471.858317	0.986784
	472.066448	0.987652
	472.274567	0.988798
	472.482672	0.988369
	472.690763	0.986731
	472.898841	0.987908
	473.106906	0.987293
	473.314957	0.987526
	473.522995	0.986243
	473.731020	0.987890
	473.939031	0.989628
	474.147029	0.989138
	474.355013	0.989681
	474.562984	0.990726
	474.770941	0.990677
	474.978885	0.990491
	475.186816	0.990382
	475.394733	0.990700
	475.602637	0.990822
	475.810527	0.991056
	476.018404	0.994117
	476.226268	0.994419
	476.434118	0.993721
	476.641955	0.993993
	476.849778	0.993051
	477.057588	0.991832
	477.265385	0.993739
	477.473168	0.995201
	477.680937	0.996704
	477.888694	0.995632
	478.096436	0.994952
	478.304166	0.995666
	478.511882	0.995218
	478.719584	0.994909
	478.927274	0.994467
	479.134949	0.993907
	479.342612	0.994707
	479.550260	0.995538
	479.757896	0.995140
	479.965518	0.995078
	480.173126	0.994383
	480.380722	0.991904
	480.588303	0.990696
	480.795872	0.991059
	481.003426	0.990296
	481.210968	0.989420
	481.418496	0.987027
	481.626010	0.986164
	481.833511	0.986311
	482.040999	0.985156
	482.248473	0.984873
	482.455934	0.985438
	482.663382	0.983954
	482.870816	0.982616
	483.078236	0.981899
	483.285643	0.982816
	483.493037	0.983183
	483.700417	0.983009
	483.907784	0.982737
	484.115137	0.980508
	484.322477	0.980933
	484.529803	0.978917
	484.737116	0.978824
	484.944416	0.977685
	485.151702	0.976924
	485.358975	0.976272
	485.566234	0.974595
	485.773479	0.976076
	485.980712	0.978235
	486.187931	0.979083
	486.395136	0.980277
	486.602328	0.978326
	486.809506	0.977509
	487.016671	0.975478
	487.223823	0.974704
	487.430961	0.974063
	487.638086	0.975579
	487.845197	0.974691
	488.052295	0.975335
	488.259379	0.975778
	488.466450	0.975861
	488.673507	0.975074
	488.880551	0.976630
	489.087582	0.977782
	489.294599	0.977067
	489.501602	0.978067
	489.708592	0.980657
	489.915569	0.979937
	490.122532	0.979886
	490.329482	0.979941
	490.536418	0.979944
	490.743341	0.980037
	490.950250	0.979203
	491.157146	0.979993
	491.364029	0.979727
	491.570897	0.979626
	491.777753	0.979988
	491.984595	0.979406
	492.191423	0.978619
	492.398238	0.979552
	492.605040	0.979018
	492.811828	0.978936
	493.018603	0.981395
	493.225364	0.981442
	493.432111	0.981395
	493.638846	0.982260
	493.845566	0.981937
	494.052274	0.982363
	494.258967	0.981666
	494.465648	0.983013
	494.672314	0.983264
	494.878968	0.981643
	495.085608	0.982364
	495.292234	0.982727
	495.498847	0.981479
	495.705446	0.980766
	495.912032	0.979988
	496.118605	0.978078
	496.325164	0.978006
	496.531709	0.976977
	496.738241	0.977083
	496.944759	0.976233
	497.151264	0.976496
	497.357756	0.975061
	497.564234	0.974466
	497.770698	0.974678
	497.977149	0.973703
	498.183587	0.973678
	498.390011	0.973079
	498.596422	0.969831
	498.802819	0.968308
	499.009202	0.965080
	499.215572	0.964640
	499.421929	0.963136
	499.628272	0.964346
	499.834602	0.963987
	500.040918	0.962439
	500.247220	0.961225
	500.453509	0.961715
	500.659785	0.961900
	500.866047	0.962664
	501.072296	0.963204
	501.278531	0.964037
	501.484752	0.964433
	501.690960	0.964775
	501.897155	0.965408
	502.103336	0.964629
	502.309504	0.963737
	502.515658	0.963542
	502.721798	0.963411
	502.927925	0.963200
	503.134039	0.963424
	503.340139	0.964396
	503.546225	0.964084
	503.752298	0.963413
	503.958358	0.964433
	504.164404	0.965806
	504.370436	0.966158
	504.576455	0.966883
	504.782461	0.968304
	504.988453	0.969041
	505.194431	0.969077
	505.400396	0.971142
	505.606347	0.972285
	505.812285	0.972122
	506.018209	0.973431
	506.224120	0.972799
	506.430017	0.974118
	506.635901	0.974385
	506.841771	0.975809
	507.047628	0.974845
	507.253471	0.975345
	507.459301	0.975052
	507.665117	0.974121
	507.870920	0.974322
	508.076709	0.975905
	508.282484	0.977069
	508.488247	0.976272
	508.693995	0.977202
	508.899730	0.975907
	509.105451	0.976331
	509.311159	0.974211
	509.516854	0.974153
	509.722535	0.973167
	509.928202	0.974665
	510.133856	0.974209
	510.339496	0.973106
	510.545123	0.973126
	510.750736	0.972478
	510.956336	0.969640
	511.161922	0.969740
	511.367494	0.969114
	511.573053	0.968286
	511.778599	0.968056
	511.984131	0.968333
	512.189649	0.967525
	512.395154	0.967463
	512.600645	0.967257
	512.806123	0.966529
	513.011587	0.965916
	513.217038	0.965103
	513.422475	0.964616
	513.627899	0.963721
	513.833309	0.962301
	514.038705	0.960086
	514.244088	0.959465
	514.449458	0.959033
	514.654814	0.959129
	514.860156	0.958239
	515.065485	0.957865
	515.270800	0.958898
	515.476102	0.958877
	515.681390	0.958358
	515.886664	0.958236
	516.091925	0.959501
	516.297173	0.960554
	516.502407	0.961801
	516.707627	0.962678
	516.912834	0.963211
	517.118027	0.964339
	517.323207	0.964281
	517.528373	0.963921
	517.733525	0.965535
	517.938664	0.964048
	518.143790	0.963370
	518.348901	0.966217
	518.554000	0.965998
	518.759084	0.966301
	518.964156	0.965104
	519.169213	0.965611
	519.374257	0.965148
	519.579288	0.966630
	519.784305	0.965490
	519.989308	0.965679
	520.194298	0.966666
	520.399274	0.967139
	520.604236	0.966293
	520.809185	0.965998
	521.014121	0.965930
	521.219043	0.965404
	521.423951	0.966029
	521.628846	0.965107
	521.833727	0.966885
	522.038595	0.966456
	522.243449	0.967332
	522.448289	0.964481
	522.653116	0.963871
	522.857929	0.964323
	523.062729	0.963638
	523.267515	0.964096
	523.472287	0.963700
	523.677046	0.962935
	523.881792	0.963199
	524.086524	0.963006
	524.291242	0.962224
	524.495946	0.960861
	524.700637	0.960602
	524.905315	0.958617
	525.109979	0.957869
	525.314629	0.957608
	525.519266	0.957935
	525.723889	0.958088
	525.928498	0.956636
	526.133094	0.955807
	526.337677	0.956378
	526.542245	0.957010
	526.746800	0.956627
	526.951342	0.956499
	527.155870	0.957045
	527.360384	0.958711
	527.564885	0.959038
	527.769372	0.958442
	527.973846	0.958943
	528.178306	0.959875
	528.382752	0.960839
	528.587185	0.961312
	528.791604	0.960081
	528.996010	0.960839
	529.200402	0.960315
	529.404780	0.960105
	529.609145	0.959396
	529.813496	0.959307
	530.017833	0.959702
	530.222157	0.959471
	530.426468	0.960658
	530.630764	0.961800
	530.835048	0.960430
	531.039317	0.961212
	531.243573	0.961786
	531.447815	0.963383
	531.652044	0.962966
	531.856259	0.964024
	532.060461	0.963924
	532.264648	0.964996
	532.468823	0.966529
	532.672983	0.964546
	532.877130	0.963682
	533.081264	0.963515
	533.285383	0.963907
	533.489490	0.964588
	533.693582	0.964076
	533.897661	0.963729
	534.101726	0.964028
	534.305778	0.963502
	534.509816	0.964690
	534.713841	0.964432
	534.917851	0.965817
	535.121849	0.966255
	535.325832	0.965753
	535.529802	0.965136
	535.733759	0.964400
	535.937701	0.964219
	536.141630	0.963640
	536.345546	0.962846
	536.549448	0.963499
	536.753336	0.963168
	536.957210	0.963272
	537.161071	0.962113
	537.364919	0.962589
	537.568752	0.962714
	537.772572	0.962912
	537.976379	0.962378
	538.180172	0.961664
	538.383951	0.961586
	538.587716	0.961754
	538.791468	0.962509
	538.995206	0.963174
	539.198931	0.964155
	539.402642	0.963465
	539.606339	0.964004
	539.810023	0.963999
	540.013693	0.964476
	540.217349	0.965569
	540.420992	0.964350
	540.624621	0.965179
	540.828237	0.964903
	541.031839	0.964786
	541.235427	0.967017
	541.439001	0.966406
	541.642562	0.967582
	541.846109	0.966854
	542.049643	0.966452
	542.253163	0.968611
	542.456669	0.968621
	542.660162	0.970270
	542.863641	0.971993
	543.067106	0.971909
	543.270558	0.973151
	543.473996	0.973002
	543.677420	0.972101
	543.880831	0.972787
	544.084228	0.974644
	544.287612	0.975114
	544.490981	0.974476
	544.694338	0.974184
	544.897680	0.973175
	545.101009	0.974041
	545.304324	0.974265
	545.507625	0.975033
	545.710913	0.974718
	545.914187	0.974027
	546.117448	0.974729
	546.320695	0.976473
	546.523928	0.975370
	546.727147	0.975711
	546.930353	0.975432
	547.133546	0.975049
	547.336724	0.974674
	547.539889	0.974771
	547.743040	0.974496
	547.946178	0.973800
	548.149301	0.973033
	548.352412	0.973178
	548.555508	0.973395
	548.758591	0.974254
	548.961660	0.974041
	549.164716	0.975053
	549.367757	0.975569
	549.570785	0.976615
	549.773800	0.976346
	549.976801	0.976664
	550.179788	0.976489
	550.382761	0.976280
	550.585721	0.976695
	550.788667	0.978808
	550.991599	0.979693
	551.194518	0.979129
	551.397423	0.979702
	551.600315	0.979652
	551.803192	0.980432
	552.006056	0.980296
	552.208906	0.980756
	552.411743	0.981777
	552.614566	0.980911
	552.817375	0.982161
	553.020171	0.981941
	553.222953	0.982981
	553.425721	0.983603
	553.628475	0.983693
	553.831216	0.983737
	554.033943	0.983032
	554.236657	0.985536
	554.439356	0.987610
	554.642042	0.986529
	554.844715	0.988308
	555.047373	0.988632
	555.250018	0.989843
	555.452650	0.990621
	555.655267	0.992348
	555.857871	0.993090
	556.060461	0.996106
	556.263038	0.996824
	556.465600	0.996229
	556.668150	0.996698
	556.870685	0.996377
	557.073207	0.997691
	557.275715	0.998692
	557.478209	0.999324
	557.680689	1.001483
	557.883156	1.003316
	558.085609	1.003510
	558.288049	1.004721
	558.490475	1.004392
	558.692887	1.003248
	558.895285	1.005239
	559.097670	1.005728
	559.300040	1.005202
	559.502398	1.005067
	559.704741	1.005666
	559.907071	1.004896
	560.109387	1.005150
	560.311689	1.006442
	560.513978	1.007112
	560.716253	1.008390
	560.918514	1.009996
	561.120762	1.009948
	561.322995	1.011563
	561.525215	1.011922
	561.727422	1.013092
	561.929614	1.012005
	562.131793	1.011580
	562.333958	1.011083
	562.536110	1.011185
	562.738248	1.010966
	562.940372	1.011732
	563.142482	1.011243
	563.344578	1.011677
	563.546661	1.013915
	563.748730	1.013622
	563.950786	1.011744
	564.152827	1.011732
	564.354855	1.012952
	564.556870	1.013519
	564.758870	1.011470
	564.960857	1.012238
	565.162830	1.012545
	565.364789	1.012726
	565.566735	1.012316
	565.768666	1.011814
	565.970584	1.012932
	566.172489	1.014166
	566.374379	1.014050
	566.576256	1.013140
	566.778119	1.013302
	566.979969	1.013765
	567.181805	1.014596
	567.383626	1.015831
	567.585435	1.015545
	567.787229	1.015839
	567.989010	1.014559
	568.190777	1.015768
	568.392530	1.014741
	568.594269	1.014050
	568.795995	1.013115
	568.997707	1.011231
	569.199405	1.013633
	569.401090	1.012799
	569.602761	1.012620
	569.804418	1.013938
	570.006061	1.013715
	570.207690	1.012347
	570.409306	1.012468
	570.610908	1.012468
	570.812497	1.011798
	571.014071	1.013002
	571.215632	1.012617
	571.417179	1.014512
	571.618712	1.016808
	571.820232	1.018724
	572.021737	1.019442
	572.223229	1.020708
	572.424707	1.022295
	572.626172	1.023471
	572.827623	1.024594
	573.029060	1.025535
	573.230483	1.026131
	573.431892	1.027782
	573.633288	1.028535
	573.834670	1.029438
	574.036038	1.029975
	574.237392	1.031299
	574.438733	1.032633
	574.640060	1.034682
	574.841373	1.036237
	575.042672	1.038459
	575.243958	1.039270
	575.445230	1.040213
	575.646488	1.041067
	575.847732	1.040116
	576.048962	1.042180
	576.250179	1.045191
	576.451382	1.048557
	576.652571	1.049381
	576.853747	1.048795
	577.054908	1.050800
	577.256056	1.050927
	577.457190	1.052734
	577.658310	1.054198
	577.859417	1.055878
	578.060510	1.058067
	578.261589	1.058696
	578.462654	1.059633
	578.663705	1.060848
	578.864743	1.062567
	579.065767	1.063490
	579.266777	1.064590
	579.467773	1.063938
	579.668755	1.063273
	579.869724	1.063239
	580.070679	1.064083
	580.271620	1.064175
	580.472548	1.063143
	580.673461	1.064175
	580.874361	1.063571
	581.075247	1.063552
	581.276119	1.064972
	581.476978	1.063405
	581.677822	1.064518
	581.878653	1.065263
	582.079470	1.064851
	582.280273	1.064908
	582.481063	1.065549
	582.681838	1.066076
	582.882600	1.065571
	583.083348	1.067510
	583.284083	1.068180
	583.484803	1.069746
	583.685510	1.069222
	583.886203	1.069436
	584.086882	1.070334
	584.287547	1.070224
	584.488199	1.072001
	584.688836	1.071449
	584.889460	1.071588
	585.090070	1.072369
	585.290666	1.073643
	585.491249	1.074327
	585.691818	1.075122
	585.892372	1.074946
	586.092914	1.075563
	586.293441	1.074979
	586.493954	1.076209
	586.694454	1.077916
	586.894940	1.079856
	587.095412	1.079518
	587.295870	1.080892
	587.496314	1.082655
	587.696745	1.083407
	587.897162	1.085149
	588.097565	1.087523
	588.297954	1.088693
	588.498329	1.088899
	588.698691	1.087949
	588.899038	1.088809
	589.099372	1.091114
	589.299692	1.091665
	589.499998	1.094144
	589.700291	1.094551
	589.900569	1.095382
	590.100834	1.095660
	590.301085	1.096418
	590.501322	1.098476
	590.701546	1.099158
	590.901755	1.099553
	591.101951	1.099561
	591.302132	1.099889
	591.502300	1.100359
	591.702455	1.100656
	591.902595	1.100962
	592.102722	1.101384
	592.302834	1.101305
	592.502933	1.101670
	592.703018	1.101404
	592.903089	1.100047
	593.103147	1.099356
	593.303190	1.100501
	593.503220	1.101575
	593.703236	1.102753
	593.903238	1.102867
	594.103226	1.102726
	594.303200	1.102357
	594.503161	1.103478
	594.703108	1.102864
	594.903040	1.104298
	595.102960	1.105454
	595.302865	1.106444
	595.502756	1.107020
	595.702634	1.108385
	595.902497	1.107887
	596.102347	1.107704
	596.302183	1.107219
	596.502005	1.108696
	596.701813	1.107519
	596.901608	1.109436
	597.101388	1.110877
	597.301155	1.111356
	597.500908	1.112393
	597.700647	1.112810
	597.900372	1.113415
	598.100083	1.114052
	598.299781	1.114059
	598.499465	1.115617
	598.699134	1.116233
	598.898790	1.114981
	599.098432	1.115306
	599.298061	1.116064
	599.497675	1.114582
	599.697275	1.113197
	599.896862	1.112657
	600.096435	1.111845
	600.295994	1.112607
	600.495539	1.111539
	600.695070	1.111217
	600.894588	1.110631
	601.094091	1.108939
	601.293581	1.107839
	601.493056	1.108603
	601.692518	1.107974
	601.891966	1.108985
	602.091401	1.109518
	602.290821	1.111154
	602.490227	1.110755
	602.689620	1.109769
	602.888999	1.110400
	603.088363	1.110441
	603.287714	1.109429
	603.487052	1.109524
	603.686375	1.109802
	603.885684	1.109453
	604.084980	1.108856
	604.284261	1.108508
	604.483529	1.108057
	604.682783	1.107394
	604.882023	1.108495
	605.081249	1.108705
	605.280461	1.110841
	605.479660	1.112157
	605.678844	1.113241
	605.878015	1.114241
	606.077172	1.115144
	606.276314	1.115471
	606.475443	1.116726
	606.674558	1.117816
	606.873660	1.118914
	607.072747	1.117667
	607.271820	1.119360
	607.470880	1.120083
	607.669926	1.121700
	607.868957	1.122854
	608.067975	1.124576
	608.266979	1.125497
	608.465969	1.128020
	608.664946	1.129595
	608.863908	1.131676
	609.062857	1.131812
	609.261791	1.131582
	609.460712	1.132845
	609.659619	1.132094
	609.858511	1.132672
	610.057390	1.133755
	610.256256	1.136850
	610.455107	1.137849
	610.653944	1.139323
	610.852767	1.139698
	611.051577	1.142059
	611.250373	1.141885
	611.449154	1.142774
	611.647922	1.144128
	611.846676	1.145492
	612.045416	1.147658
	612.244142	1.148133
	612.442854	1.147080
	612.641553	1.147232
	612.840237	1.148253
	613.038908	1.149647
	613.237564	1.150868
	613.436207	1.153552
	613.634836	1.153619
	613.833451	1.155747
	614.032052	1.155914
	614.230639	1.157478
	614.429212	1.159208
	614.627771	1.161197
	614.826316	1.162545
	615.024848	1.163265
	615.223365	1.165143
	615.421869	1.166858
	615.620358	1.167593
	615.818834	1.169042
	616.017296	1.170365
	616.215744	1.172082
	616.414178	1.174242
	616.612598	1.176247
	616.811004	1.179628
	617.009396	1.180793
	617.207775	1.184339
	617.406139	1.186508
	617.604490	1.189182
	617.802826	1.191045
	618.001149	1.192942
	618.199458	1.196211
	618.397752	1.200010
	618.596033	1.202527
	618.794300	1.203965
	618.992553	1.207013
	619.190792	1.210326
	619.389018	1.212616
	619.587229	1.217238
	619.785426	1.219139
	619.983609	1.219522
	620.181779	1.220759
	620.379934	1.223404
	620.578076	1.224767
	620.776204	1.225270
	620.974317	1.226472
	621.172417	1.228287
	621.370503	1.229818
	621.568575	1.232777
	621.766633	1.234627
	621.964677	1.237714
	622.162707	1.240089
	622.360723	1.239497
	622.558725	1.240850
	622.756714	1.243278
	622.954688	1.244659
	623.152648	1.246058
	623.350595	1.245981
	623.548527	1.247408
	623.746446	1.248667
	623.944350	1.250284
	624.142241	1.249761
	624.340118	1.250818
	624.537981	1.252737
	624.735829	1.254185
	624.933664	1.255294
	625.131485	1.257603
	625.329292	1.259823
	625.527085	1.260400
	625.724864	1.262229
	625.922629	1.263353
	626.120381	1.264054
	626.318118	1.265645
	626.515841	1.264725
	626.713550	1.264854
	626.911246	1.264925
	627.108927	1.264799
	627.306595	1.264099
	627.504248	1.263475
	627.701888	1.265032
	627.899513	1.264085
	628.097125	1.264751
	628.294722	1.265075
	628.492306	1.265983
	628.689876	1.266983
	628.887432	1.266066
	629.084973	1.267739
	629.282501	1.267520
	629.480015	1.267088
	629.677515	1.267171
	629.875001	1.266306
	630.072473	1.265490
	630.269931	1.262815
	630.467375	1.260610
	630.664805	1.259307
	630.862221	1.259049
	631.059623	1.257419
	631.257011	1.258153
	631.454385	1.257239
	631.651746	1.253324
	631.849092	1.249529
	632.046424	1.248499
	632.243742	1.247700
	632.441047	1.246908
	632.638337	1.246096
	632.835613	1.244947
	633.032876	1.244117
	633.230124	1.243504
	633.427358	1.244301
	633.624579	1.242199
	633.821785	1.241404
	634.018978	1.239607
	634.216156	1.238817
	634.413321	1.237962
	634.610471	1.238273
	634.807608	1.236739
	635.004730	1.236599
	635.201839	1.236331
	635.398933	1.237684
	635.596014	1.238751
	635.793081	1.237451
	635.990133	1.237656
	636.187172	1.238088
	636.384196	1.239537
	636.581207	1.237561
	636.778204	1.236152
	636.975186	1.237346
	637.172155	1.235700
	637.369110	1.234539
	637.566050	1.233366
	637.762977	1.233316
	637.959890	1.231346
	638.156788	1.230363
	638.353673	1.227915
	638.550544	1.225891
	638.747400	1.225986
	638.944243	1.225824
	639.141072	1.224393
	639.337886	1.223965
	639.534687	1.223692
	639.731474	1.220245
	639.928246	1.219812
	640.125005	1.218341
	640.321750	1.218280
	640.518480	1.215265
	640.715197	1.213764
	640.911899	1.215357
	641.108588	1.213098
	641.305263	1.212305
	641.501923	1.210832
	641.698570	1.208660
	641.895202	1.207741
	642.091821	1.206767
	642.288426	1.206116
	642.485016	1.206850
	642.681593	1.207289
	642.878155	1.206660
	643.074704	1.205279
	643.271238	1.202825
	643.467759	1.200824
	643.664265	1.200843
	643.860757	1.201843
	644.057236	1.201631
	644.253700	1.202561
	644.450151	1.201689
	644.646587	1.200325
	644.843009	1.199968
	645.039418	1.199166
	645.235812	1.198357
	645.432192	1.197519
	645.628558	1.197179
	645.824911	1.197147
	646.021249	1.197311
	646.217573	1.196274
	646.413883	1.199179
	646.610179	1.199880
	646.806461	1.201848
	647.002729	1.202074
	647.198983	1.202786
	647.395223	1.202558
	647.591449	1.202080
	647.787661	1.202722
	647.983859	1.202330
	648.180043	1.202087
	648.376212	1.201450
	648.572368	1.202530
	648.768510	1.205116
	648.964638	1.205923
	649.160751	1.205552
	649.356851	1.206384
	649.552937	1.205908
	649.749008	1.204938
	649.945066	1.206599
	650.141109	1.207057
	650.337138	1.208930
	650.533154	1.211949
	650.729155	1.212709
	650.925142	1.214632
	651.121116	1.217016
	651.317075	1.218732
	651.513020	1.220450
	651.708951	1.222410
	651.904868	1.222569
	652.100771	1.224008
	652.296660	1.224463
	652.492535	1.227556
	652.688396	1.229067
	652.884242	1.227752
	653.080075	1.230042
	653.275894	1.232184
	653.471699	1.236140
	653.667489	1.237211
	653.863266	1.237872
	654.059028	1.239727
	654.254776	1.241430
	654.450511	1.241062
	654.646231	1.241687
	654.841937	1.241398
	655.037629	1.243725
	655.233308	1.245598
	655.428972	1.249191
	655.624622	1.250217
	655.820258	1.253412
	656.015879	1.255203
	656.211487	1.256718
	656.407081	1.258087
	656.602661	1.259607
	656.798226	1.262688
	656.993778	1.264779
	657.189315	1.267242
	657.384839	1.268469
	657.580348	1.268650
	657.775843	1.270410
	657.971324	1.271385
	658.166791	1.274272
	658.362244	1.274129
	658.557683	1.275878
	658.753108	1.275233
	658.948519	1.276554
	659.143916	1.277709
	659.339298	1.277778
	659.534667	1.277719
	659.730022	1.279755
	659.925362	1.280894
	660.120688	1.282320
	660.316001	1.281277
	660.511299	1.282410
	660.706583	1.282266
	660.901853	1.280375
	661.097109	1.282190
	661.292351	1.281959
	661.487578	1.282918
	661.682792	1.285627
	661.877992	1.284988
	662.073177	1.286491
	662.268349	1.285565
	662.463506	1.285590
	662.658649	1.286711
	662.853779	1.286359
	663.048894	1.284950
	663.243995	1.284474
	663.439081	1.283129
	663.634154	1.284182
	663.829213	1.284641
	664.024258	1.284705
	664.219288	1.284875
	664.414305	1.284179
	664.609307	1.285161
	664.804295	1.286621
	664.999269	1.285339
	665.194229	1.286111
	665.389175	1.283533
	665.584107	1.283525
	665.779025	1.282712
	665.973928	1.282738
	666.168818	1.282985
	666.363693	1.284082
	666.558555	1.284626
	666.753402	1.286244
	666.948235	1.286749
	667.143054	1.288064
	667.337859	1.287212
	667.532650	1.288473
	667.727427	1.288504
	667.922189	1.288385
	668.116938	1.288218
	668.311672	1.288656
	668.506392	1.289585
	668.701098	1.289579
	668.895790	1.289228
	669.090468	1.286945
	669.285132	1.286092
	669.479782	1.287787
	669.674417	1.288734
	669.869039	1.290458
	670.063646	1.289249
	670.258239	1.289701
	670.452819	1.288158
	670.647384	1.288032
	670.841934	1.287745
	671.036471	1.285536
	671.230994	1.284852
	671.425502	1.284265
	671.619997	1.283611
	671.814477	1.282409
	672.008943	1.281710
	672.203395	1.282403
	672.397833	1.282620
	672.592257	1.282022
	672.786667	1.281290
	672.981062	1.279793
	673.175444	1.279620
	673.369811	1.278940
	673.564164	1.277411
	673.758503	1.277641
	673.952828	1.276581
	674.147139	1.276299
	674.341435	1.274828
	674.535718	1.274501
	674.729986	1.271201
	674.924240	1.269560
	675.118480	1.267930
	675.312706	1.268583
	675.506918	1.266121
	675.701116	1.266407
	675.895299	1.265274
	676.089469	1.264682
	676.283624	1.263086
	676.477765	1.260123
	676.671892	1.258270
	676.866005	1.258734
	677.060103	1.255779
	677.254188	1.254530
	677.448258	1.252744
	677.642315	1.252832
	677.836357	1.251898
	678.030385	1.251085
	678.224398	1.251836
	678.418398	1.250447
	678.612384	1.250207
	678.806355	1.249317
	679.000312	1.248383
	679.194255	1.247294
	679.388184	1.247088
	679.582099	1.245607
	679.776000	1.244667
	679.969886	1.242633
	680.163758	1.242093
	680.357617	1.239917
	680.551461	1.235441
	680.745290	1.232929
	680.939106	1.233107
	681.132908	1.233895
	681.326695	1.231775
	681.520468	1.228713
	681.714227	1.226639
	681.907972	1.225987
	682.101703	1.222511
	682.295419	1.221824
	682.489122	1.218845
	682.682810	1.217981
	682.876484	1.217052
	683.070144	1.215894
	683.263790	1.214940
	683.457421	1.212723
	683.651039	1.211229
	683.844642	1.208517
	684.038231	1.207388
	684.231806	1.206013
	684.425367	1.204413
	684.618913	1.203924
	684.812446	1.200038
	685.005964	1.197952
	685.199468	1.195895
	685.392958	1.193195
	685.586433	1.190382
	685.779895	1.187462
	685.973342	1.185596
	686.166775	1.183978
	686.360194	1.181923
	686.553599	1.182442
	686.746990	1.183117
	686.940366	1.181968
	687.133729	1.179993
	687.327077	1.179470
	687.520411	1.176867
	687.713730	1.175898
	687.907036	1.174756
	688.100327	1.173200
	688.293604	1.174436
	688.486867	1.173342
	688.680116	1.171316
	688.873351	1.170219
	689.066571	1.169257
	689.259777	1.169545
	689.452970	1.169936
	689.646147	1.170807
	689.839311	1.170301
	690.032461	1.167978
	690.225596	1.167489
	690.418717	1.165542
	690.611824	1.163660
	690.804917	1.162806
	690.997995	1.161877
	691.191059	1.160200
	691.384110	1.158826
	691.577145	1.157113
	691.770167	1.156236
	691.963175	1.154492
	692.156168	1.152543
	692.349147	1.153739
	692.542112	1.154733
	692.735063	1.153920
	692.927999	1.151428
	693.120922	1.150388
	693.313830	1.149597
	693.506724	1.148417
	693.699603	1.147868
	693.892469	1.146756
	694.085320	1.144829
	694.278157	1.144339
	694.470980	1.141554
	694.663789	1.139365
	694.856583	1.139438
	695.049364	1.137376
	695.242130	1.134953
	695.434881	1.132984
	695.627619	1.133545
	695.820342	1.133484
	696.013052	1.131938
	696.205747	1.130639
	696.398427	1.128052
	696.591094	1.128582
	696.783746	1.127804
	696.976384	1.127375
	697.169008	1.127614
	697.361618	1.125354
	697.554213	1.125566
	697.746795	1.124582
	697.939362	1.124039
	698.131914	1.122877
	698.324453	1.121930
	698.516977	1.120212
	698.709487	1.119628
	698.901983	1.118321
	699.094465	1.118236
	699.286932	1.118175
	699.479386	1.118174
	699.671825	1.117603
	699.864249	1.116586
	700.056660	1.114609
	700.249056	1.114244
	700.441438	1.115883
	700.633806	1.115278
	700.826160	1.115579
	701.018499	1.115227
	701.210824	1.114945
	701.403135	1.112376
	701.595432	1.111883
	701.787714	1.110032
	701.979982	1.108657
	702.172236	1.106770
	702.364476	1.106654
	702.556702	1.104692
	702.748913	1.104468
	702.941110	1.102394
	703.133293	1.100259
	703.325461	1.098535
	703.517615	1.096432
	703.709755	1.095505
	703.901881	1.094591
	704.093993	1.093021
	704.286090	1.090865
	704.478173	1.089687
	704.670242	1.088390
	704.862296	1.086532
	705.054337	1.084259
	705.246363	1.082687
	705.438375	1.078957
	705.630372	1.077286
	705.822356	1.076632
	706.014325	1.075779
	706.206279	1.073548
	706.398220	1.072442
	706.590146	1.070524
	706.782058	1.068657
	706.973956	1.069002
	707.165840	1.068760
	707.357709	1.067083
	707.549564	1.065065
	707.741405	1.063185
	707.933231	1.060843
	708.125043	1.060425
	708.316841	1.058420
	708.508625	1.057140
	708.700395	1.055841
	708.892150	1.053365
	709.083891	1.053366
	709.275617	1.052351
	709.467330	1.051821
	709.659028	1.051491
	709.850712	1.051389
	710.042381	1.050367
	710.234037	1.049992
	710.425678	1.050737
	710.617305	1.051816
	710.808917	1.050675
	711.000515	1.050325
	711.192099	1.049167
	711.383669	1.048539
	711.575225	1.049701
	711.766766	1.048664
	711.958293	1.049587
	712.149805	1.048339
	712.341304	1.048164
	712.532788	1.049229
	712.724258	1.048245
	712.915713	1.047675
	713.107154	1.048501
	713.298581	1.047833
	713.489994	1.048336
	713.681392	1.048952
	713.872776	1.049659
	714.064146	1.050046
	714.255502	1.050062
	714.446843	1.049384
	714.638170	1.047795
	714.829483	1.048733
	715.020781	1.047873
	715.212065	1.048847
	715.403335	1.047623
	715.594591	1.046686
	715.785832	1.046751
	715.977059	1.045412
	716.168272	1.045754
	716.359470	1.044003
	716.550654	1.043872
	716.741824	1.044454
	716.932979	1.043828
	717.124121	1.043733
	717.315247	1.043761
	717.506360	1.041242
	717.697458	1.038861
	717.888542	1.038839
	718.079612	1.037085
	718.270668	1.035011
	718.461709	1.034394
	718.652736	1.033040
	718.843748	1.032864
	719.034746	1.031423
	719.225730	1.030115
	719.416700	1.029654
	719.607655	1.028867
	719.798596	1.027133
	719.989523	1.028099
	720.180435	1.026537
	720.371333	1.026190
	720.562217	1.024982
	720.753087	1.025249
	720.943942	1.023691
	721.134783	1.022541
	721.325609	1.021349
	721.516422	1.020530
	721.707219	1.020499
	721.898003	1.020271
	722.088772	1.018721
	722.279527	1.016930
	722.470268	1.017078
	722.660994	1.016531
	722.851707	1.016258
	723.042404	1.015236
	723.233088	1.014680
	723.423757	1.016077
	723.614412	1.015192
	723.805052	1.015158
	723.995678	1.016404
	724.186290	1.014718
	724.376887	1.016235
	724.567471	1.017029
	724.758039	1.016417
	724.948594	1.016302
	725.139134	1.015761
	725.329660	1.016451
	725.520172	1.017393
	725.710669	1.016244
	725.901152	1.015991
	726.091620	1.015418
	726.282075	1.016267
	726.472514	1.015755
	726.662940	1.016272
	726.853351	1.015338
	727.043748	1.014450
	727.234131	1.015254
	727.424499	1.014261
	727.614853	1.015315
	727.805193	1.012672
	727.995518	1.011518
	728.185829	1.009214
	728.376125	1.008468
	728.566408	1.007577
	728.756675	1.005697
	728.946929	1.003516
	729.137168	1.003243
	729.327393	1.002238
	729.517604	1.002101
	729.707800	1.001944
	729.897982	1.001961
	730.088149	1.002162
	730.278302	1.001786
	730.468441	1.000268
	730.658566	1.000582
	730.848676	1.000261
	731.038771	0.999080
	731.228853	0.999124
	731.418920	1.000328
	731.608973	0.998797
	731.799011	0.999350
	731.989035	0.999159
	732.179045	1.000654
	732.369040	0.999144
	732.559021	0.998399
	732.748988	0.998485
	732.938940	0.998838
	733.128878	0.998056
	733.318801	0.998281
	733.508711	0.999195
	733.698605	1.000121
	733.888486	1.000778
	734.078352	1.000783
	734.268204	1.000942
	734.458041	1.001758
	734.647864	1.002855
	734.837673	1.002954
	735.027467	1.002158
	735.217247	1.003558
	735.407013	1.003103
	735.596764	1.003139
	735.786501	1.004239
	735.976223	1.003502
	736.165932	1.002753
	736.355625	1.003467
	736.545305	1.004759
	736.734970	1.006220
	736.924620	1.005847
	737.114257	1.005809
	737.303879	1.004418
	737.493486	1.004455
	737.683079	1.003065
	737.872658	1.002146
	738.062222	1.001062
	738.251772	1.001430
	738.441308	1.001296
	738.630829	1.001066
	738.820336	1.000101
	739.009829	0.999895
	739.199307	0.998958
	739.388771	0.996978
	739.578220	0.997955
	739.767655	0.999204
	739.957076	0.998083
	740.146482	0.996437
	740.335874	0.997472
	740.525251	0.998010
	740.714615	0.997253
	740.903963	0.997046
	741.093298	0.996164
	741.282618	0.996158
	741.471923	0.995311
	741.661214	0.994078
	741.850491	0.993938
	742.039753	0.993964
	742.229001	0.994077
	742.418235	0.994546
	742.607454	0.996111
	742.796659	0.995603
	742.985849	0.994657
	743.175025	0.995996
	743.364187	0.997855
	743.553334	0.997253
	743.742467	0.997084
	743.931586	0.996409
	744.120690	0.996283
	744.309779	0.996311
	744.498855	0.997947
	744.687916	0.998854
	744.876962	0.998524
	745.065994	0.996958
	745.255012	0.994839
	745.444015	0.993816
	745.633004	0.993765
	745.821978	0.993011
	746.010938	0.991046
	746.199884	0.989605
	746.388815	0.988058
	746.577732	0.988674
	746.766634	0.987651
	746.955522	0.987144
	747.144396	0.986752
	747.333255	0.986232
	747.522100	0.987110
	747.710930	0.986207
	747.899746	0.985736
	748.088548	0.984652
	748.277335	0.984008
	748.466108	0.983995
	748.654866	0.982370
	748.843610	0.983928
	749.032339	0.984806
	749.221054	0.985306
	749.409755	0.986518
	749.598441	0.987819
	749.787113	0.987028
	749.975770	0.985511
	750.164413	0.985902
	750.353042	0.987029
[truncated: 1,648 more rows]
