# Supplementary material for: Metasurface analogues of molecular diastereomers from hierarchical multiscale chiral interactions with biomolecules
Source: Nat Commun. 2026 Apr 22;17:5541. doi: 10.1038/s41467-026-72200-6 (PMC13287669; doi:10.1038/s41467-026-72200-6)
Supplement: Supplementary file 3 — Supplementary Data 1 (Raw data) [file 41467_2026_72200_MOESM3_ESM.zip › Raw_Data/Reflectivity/Antistrept_strept_sequence/Strept_Incubating/Ref_ARRAY3_RH_0_5.txt]

	345.453658	1.002942
	345.669646	1.002860
	345.885622	1.002760
	346.101585	1.002637
	346.317535	1.002486
	346.533471	1.002303
	346.749395	1.002081
	346.965306	1.001811
	347.181204	1.001485
	347.397089	1.001091
	347.612961	1.000617
	347.828820	1.000048
	348.044666	0.999369
	348.260499	0.998565
	348.476319	0.997620
	348.692126	0.996526
	348.907920	0.995281
	349.123701	0.993898
	349.339469	0.992409
	349.555224	0.990868
	349.770966	0.989352
	349.986695	0.987952
	350.202412	0.986760
	350.418115	0.985849
	350.633805	0.985260
	350.849482	0.984998
	351.065147	0.985032
	351.280798	0.985310
	351.496436	0.985772
	351.712062	0.986357
	351.927674	0.987014
	352.143273	0.984407
	352.358860	0.989373
	352.574433	0.989395
	352.789993	0.989653
	353.005541	0.988289
	353.221075	0.989250
	353.436597	0.988963
	353.652105	0.988955
	353.867600	0.988683
	354.083083	0.989803
	354.298552	0.992182
	354.514009	0.994489
	354.729452	0.993135
	354.944883	0.992695
	355.160300	0.993984
	355.375705	0.994267
	355.591096	0.996759
	355.806474	0.998077
	356.021840	0.997018
	356.237192	0.997611
	356.452532	0.997143
	356.667858	0.995982
	356.883172	0.996726
	357.098472	0.996508
	357.313760	0.997343
	357.529034	0.996008
	357.744295	0.996121
	357.959544	0.995112
	358.174779	0.993800
	358.390002	0.996259
	358.605211	0.997192
	358.820407	0.996196
	359.035591	0.996573
	359.250761	0.997600
	359.465919	0.995977
	359.681063	0.996677
	359.896194	0.997227
	360.111313	0.996664
	360.326418	0.999385
	360.541510	0.999375
	360.756589	0.999462
	360.971656	0.998668
	361.186709	0.997654
	361.401749	0.996481
	361.616776	0.997509
	361.831790	0.998092
	362.046792	0.996816
	362.261780	0.997248
	362.476755	0.997340
	362.691717	0.996905
	362.906666	0.996350
	363.121602	0.996287
	363.336525	0.996894
	363.551435	0.996154
	363.766332	0.995503
	363.981216	0.995113
	364.196087	0.994294
	364.410945	0.991783
	364.625790	0.991795
	364.840621	0.990998
	365.055440	0.991049
	365.270246	0.989159
	365.485039	0.991047
	365.699818	0.991068
	365.914585	0.989518
	366.129339	0.991236
	366.344079	0.989984
	366.558807	0.991901
	366.773521	0.992574
	366.988223	0.993451
	367.202911	0.994326
	367.417587	0.993327
	367.632249	0.992173
	367.846898	0.991238
	368.061535	0.990539
	368.276158	0.991287
	368.490768	0.992569
	368.705365	0.990565
	368.919949	0.989781
	369.134521	0.989222
	369.349079	0.987945
	369.563624	0.987869
	369.778155	0.989327
	369.992674	0.990892
	370.207180	0.990343
	370.421673	0.989533
	370.636153	0.991776
	370.850619	0.991629
	371.065073	0.992555
	371.279514	0.993388
	371.493941	0.994264
	371.708356	0.995572
	371.922757	0.995468
	372.137145	0.995665
	372.351521	0.996266
	372.565883	0.995764
	372.780232	0.995153
	372.994568	0.996507
	373.208891	0.994856
	373.423201	0.992748
	373.637498	0.991750
	373.851782	0.992834
	374.066053	0.995137
	374.280311	0.996418
	374.494556	0.995194
	374.708787	0.995483
	374.923006	0.996092
	375.137211	0.996606
	375.351404	0.997458
	375.565583	0.996769
	375.779750	0.996635
	375.993903	0.996129
	376.208043	0.996240
	376.422170	0.996185
	376.636284	0.997159
	376.850385	0.997893
	377.064473	0.997532
	377.278548	0.998408
	377.492610	0.998961
	377.706658	0.998755
	377.920694	0.998700
	378.134717	0.998369
	378.348726	1.000907
	378.562722	0.999141
	378.776706	0.997791
	378.990676	0.997251
	379.204633	0.995672
	379.418577	0.997467
	379.632508	0.997221
	379.846426	0.995922
	380.060331	0.994436
	380.274223	0.993024
	380.488101	0.991675
	380.701967	0.992190
	380.915819	0.993106
	381.129659	0.992765
	381.343485	0.991966
	381.557298	0.990161
	381.771098	0.990809
	381.984886	0.991396
	382.198659	0.992271
	382.412420	0.991695
	382.626168	0.994113
	382.839903	0.993250
	383.053624	0.992321
	383.267333	0.995567
	383.481028	0.995828
	383.694711	0.996147
	383.908380	0.997589
	384.122036	0.998691
	384.335679	1.002271
	384.549309	1.001376
	384.762926	1.001507
	384.976530	1.002673
	385.190120	1.005800
	385.403698	1.006078
	385.617262	1.005213
	385.830814	1.006235
	386.044352	1.006115
	386.257877	1.009500
	386.471389	1.011047
	386.684888	1.011708
	386.898374	1.012872
	387.111847	1.010696
	387.325306	1.010448
	387.538753	1.013576
	387.752186	1.015183
	387.965606	1.015676
	388.179014	1.015430
	388.392408	1.015423
	388.605789	1.017499
	388.819156	1.016093
	389.032511	1.015854
	389.245853	1.015309
	389.459181	1.016224
	389.672497	1.015678
	389.885799	1.016975
	390.099088	1.016162
	390.312364	1.014050
	390.525627	1.013716
	390.738877	1.013044
	390.952114	1.011793
	391.165337	1.009804
	391.378548	1.006646
	391.591745	1.006320
	391.804929	1.005061
	392.018100	1.003381
	392.231258	1.003357
	392.444403	1.000560
	392.657535	0.998046
	392.870653	0.998423
	393.083759	0.998279
	393.296851	0.998016
	393.509930	0.997195
	393.722996	0.995125
	393.936049	0.994032
	394.149089	0.994027
	394.362116	0.993974
	394.575129	0.993901
	394.788130	0.994308
	395.001117	0.992860
	395.214091	0.991981
	395.427052	0.994664
	395.640000	0.993296
	395.852935	0.993187
	396.065857	0.993005
	396.278765	0.990580
	396.491660	0.991077
	396.704543	0.991473
	396.917412	0.993420
	397.130268	0.995828
	397.343110	0.994753
	397.555940	0.995379
	397.768757	0.994889
	397.981560	0.996142
	398.194350	0.994681
	398.407127	0.994500
	398.619891	0.994319
	398.832642	0.994493
	399.045380	0.993039
	399.258104	0.992472
	399.470815	0.991612
	399.683514	0.993612
	399.896199	0.993589
	400.108870	0.994795
	400.321529	0.995134
	400.534175	0.995282
	400.746807	0.994644
	400.959427	0.995581
	401.172033	0.996538
	401.384626	0.997801
	401.597205	0.995441
	401.809772	0.997188
	402.022326	0.998113
	402.234866	0.998289
	402.447393	0.997636
	402.659907	0.998168
	402.872408	0.995438
	403.084896	0.996307
	403.297370	0.996930
	403.509832	0.995772
	403.722280	0.997363
	403.934715	0.997691
	404.147137	0.998086
	404.359546	0.997366
	404.571941	0.997305
	404.784323	0.997850
	404.996693	0.998080
	405.209049	0.996309
	405.421392	0.995371
	405.633721	0.995218
	405.846038	0.994722
	406.058341	0.994061
	406.270632	0.995465
	406.482909	0.995103
	406.695172	0.994621
	406.907423	0.996148
	407.119661	0.995909
	407.331885	0.992499
	407.544096	0.991804
	407.756294	0.989641
	407.968479	0.989332
	408.180651	0.988896
	408.392809	0.986783
	408.604954	0.986537
	408.817086	0.988854
	409.029205	0.988700
	409.241311	0.990215
	409.453404	0.991655
	409.665483	0.992912
	409.877549	0.993635
	410.089602	0.991951
	410.301642	0.991417
	410.513669	0.991204
	410.725682	0.990425
	410.937682	0.989980
	411.149669	0.989530
	411.361643	0.990472
	411.573604	0.991981
	411.785551	0.992275
	411.997486	0.993868
	412.209407	0.994110
	412.421315	0.996263
	412.633210	0.993509
	412.845091	0.993670
	413.056959	0.995770
	413.268815	0.997003
	413.480657	1.000267
	413.692485	0.999952
	413.904301	0.999633
	414.116103	0.999875
	414.327892	0.998703
	414.539668	1.001707
	414.751431	1.001183
	414.963181	1.001454
	415.174917	1.003443
	415.386640	1.003773
	415.598350	1.003437
	415.810047	1.005834
	416.021730	1.006702
	416.233401	1.008244
	416.445058	1.009969
	416.656702	1.009153
	416.868332	1.009551
	417.079950	1.008654
	417.291554	1.009549
	417.503145	1.007780
	417.714723	1.006864
	417.926288	1.006219
	418.137839	1.006143
	418.349377	1.008068
	418.560903	1.008166
	418.772414	1.007843
	418.983913	1.007986
	419.195398	1.003775
	419.406870	1.003743
	419.618329	1.005392
	419.829775	1.002073
	420.041208	1.001287
	420.252627	1.002736
	420.464033	1.001861
	420.675426	1.001911
	420.886805	1.002757
	421.098172	1.003176
	421.309525	1.004659
	421.520865	1.002919
	421.732192	1.002372
	421.943505	1.003601
	422.154805	1.003576
	422.366092	1.002463
	422.577366	1.002168
	422.788627	1.001092
	422.999874	1.001110
	423.211108	1.000427
	423.422329	1.000818
	423.633537	1.000219
	423.844731	1.000191
	424.055913	1.000150
	424.267081	1.000287
	424.478235	0.998543
	424.689377	0.999259
	424.900505	0.999850
	425.111620	1.000183
	425.322722	1.000633
	425.533811	1.004547
	425.744886	1.005677
	425.955948	1.003780
	426.166997	1.003705
	426.378032	0.999792
	426.589055	1.001354
	426.800064	1.000934
	427.011060	1.000878
	427.222042	1.000632
	427.433012	0.999965
	427.643968	1.001686
	427.854911	1.001899
	428.065840	1.001300
	428.276757	1.002104
	428.487660	1.003151
	428.698550	1.001874
	428.909427	1.002053
	429.120290	1.000580
	429.331140	0.999913
	429.541977	0.998798
	429.752801	0.998022
	429.963611	0.998843
	430.174408	0.996313
	430.385192	0.996134
	430.595963	0.996515
	430.806720	0.996627
	431.017464	0.997648
	431.228195	0.995567
	431.438913	0.996691
	431.649617	0.994031
	431.860308	0.992518
	432.070986	0.994142
	432.281650	0.994066
	432.492302	0.993153
	432.702940	0.994387
	432.913565	0.993746
	433.124176	0.993391
	433.334774	0.992662
	433.545359	0.992959
	433.755931	0.991987
	433.966489	0.993384
	434.177035	0.991435
	434.387567	0.991148
	434.598085	0.990986
	434.808591	0.990212
	435.019083	0.988625
	435.229562	0.989827
	435.440027	0.991080
	435.650479	0.990821
	435.860918	0.992320
	436.071344	0.990707
	436.281757	0.990117
	436.492156	0.990782
	436.702542	0.990594
	436.912914	0.990631
	437.123274	0.991075
	437.333620	0.993828
	437.543953	0.995524
	437.754272	0.995735
	437.964578	0.995434
	438.174871	0.995614
	438.385151	0.995182
	438.595417	0.994377
	438.805670	0.994299
	439.015910	0.993488
	439.226137	0.996198
	439.436350	0.996714
	439.646550	0.996498
	439.856737	0.998172
	440.066910	0.999468
	440.277070	0.998679
	440.487217	0.996112
	440.697351	0.996548
	440.907471	0.996671
	441.117578	0.997014
	441.327671	0.996690
	441.537752	0.997431
	441.747819	0.997193
	441.957873	0.998582
	442.167913	0.998240
	442.377940	0.999130
	442.587954	0.998518
	442.797955	0.999238
	443.007942	1.001635
	443.217916	1.001340
	443.427877	1.000435
	443.637824	1.000206
	443.847758	0.998834
	444.057679	0.997896
	444.267586	0.996019
	444.477481	0.995766
	444.687361	0.996424
	444.897229	0.997593
	445.107083	0.997637
	445.316924	0.997005
	445.526752	0.994211
	445.736566	0.993712
	445.946367	0.994678
	446.156155	0.995346
	446.365929	0.994010
	446.575690	0.993236
	446.785438	0.991474
	446.995173	0.991983
	447.204894	0.992460
	447.414602	0.991844
	447.624296	0.991987
	447.833977	0.992262
	448.043645	0.992943
	448.253300	0.992152
	448.462941	0.992350
	448.672569	0.990620
	448.882184	0.992964
	449.091785	0.993585
	449.301373	0.993368
	449.510948	0.994034
	449.720509	0.994767
	449.930057	0.993564
	450.139592	0.993490
	450.349113	0.992286
	450.558621	0.992140
	450.768116	0.993001
	450.977597	0.990427
	451.187066	0.989143
	451.396520	0.990154
	451.605962	0.990207
	451.815390	0.990738
	452.024805	0.989634
	452.234206	0.990331
	452.443594	0.991590
	452.652969	0.990539
	452.862330	0.989634
	453.071678	0.989190
	453.281013	0.991541
	453.490335	0.992146
	453.699643	0.992318
	453.908938	0.993478
	454.118219	0.995599
	454.327487	0.996617
	454.536742	0.997069
	454.745983	0.995915
	454.955211	0.995869
	455.164426	0.996156
	455.373627	0.996491
	455.582815	0.995580
	455.791990	0.994541
	456.001152	0.993963
	456.210300	0.995364
	456.419434	0.995822
	456.628556	0.996680
	456.837664	0.997833
	457.046758	0.998251
	457.255839	0.998620
	457.464907	0.998191
	457.673962	0.999212
	457.883003	0.998919
	458.092031	0.997062
	458.301046	0.998747
	458.510047	0.998335
	458.719035	0.996009
	458.928009	0.996870
	459.136970	0.997698
	459.345918	0.999095
	459.554852	0.998249
	459.763774	0.998573
	459.972681	0.998031
	460.181576	0.998280
	460.390457	0.998306
	460.599324	0.999345
	460.808178	0.998324
	461.017019	0.998080
	461.225847	0.999306
	461.434661	0.999082
	461.643462	0.998232
	461.852249	0.997169
	462.061023	0.997048
	462.269784	0.996496
	462.478531	0.996403
	462.687265	0.996375
	462.895986	0.995024
	463.104693	0.994145
	463.313387	0.992606
	463.522068	0.992721
	463.730735	0.994844
	463.939389	0.996329
	464.148029	0.994033
	464.356656	0.993943
	464.565270	0.994019
	464.773870	0.994383
	464.982457	0.993039
	465.191030	0.991276
	465.399591	0.990174
	465.608137	0.989097
	465.816671	0.988786
	466.025191	0.987966
	466.233697	0.989798
	466.442191	0.990862
	466.650671	0.990625
	466.859137	0.989748
	467.067590	0.989435
	467.276030	0.987546
	467.484456	0.988654
	467.692869	0.989473
	467.901269	0.992099
	468.109655	0.992222
	468.318028	0.993312
	468.526387	0.993467
	468.734733	0.994064
	468.943066	0.992861
	469.151385	0.992357
	469.359691	0.992139
	469.567984	0.992325
	469.776263	0.989779
	469.984528	0.989828
	470.192781	0.989891
	470.401020	0.988291
	470.609245	0.986926
	470.817457	0.988138
	471.025656	0.987096
	471.233841	0.987387
	471.442013	0.989371
	471.650172	0.987870
	471.858317	0.986978
	472.066448	0.985487
	472.274567	0.985942
	472.482672	0.985818
	472.690763	0.988383
	472.898841	0.987669
	473.106906	0.988911
	473.314957	0.989197
	473.522995	0.990572
	473.731020	0.992043
	473.939031	0.990900
	474.147029	0.989860
	474.355013	0.990205
	474.562984	0.990719
	474.770941	0.990781
	474.978885	0.989551
	475.186816	0.990154
	475.394733	0.989862
	475.602637	0.989838
	475.810527	0.990362
	476.018404	0.991893
	476.226268	0.992013
	476.434118	0.991850
	476.641955	0.989629
	476.849778	0.990263
	477.057588	0.989427
	477.265385	0.990105
	477.473168	0.989484
	477.680937	0.988413
	477.888694	0.987773
	478.096436	0.987581
	478.304166	0.988313
	478.511882	0.989249
	478.719584	0.989901
	478.927274	0.989581
	479.134949	0.989243
	479.342612	0.988228
	479.550260	0.988024
	479.757896	0.987658
	479.965518	0.989329
	480.173126	0.989675
	480.380722	0.991057
	480.588303	0.989035
	480.795872	0.988460
	481.003426	0.987927
	481.210968	0.986004
	481.418496	0.987056
	481.626010	0.986342
	481.833511	0.986226
	482.040999	0.986440
	482.248473	0.985134
	482.455934	0.987143
	482.663382	0.987601
	482.870816	0.987575
	483.078236	0.986642
	483.285643	0.986450
	483.493037	0.986442
	483.700417	0.986613
	483.907784	0.986673
	484.115137	0.985139
	484.322477	0.986209
	484.529803	0.986567
	484.737116	0.987695
	484.944416	0.989076
	485.151702	0.989185
	485.358975	0.987253
	485.566234	0.986143
	485.773479	0.984679
	485.980712	0.983517
	486.187931	0.981743
	486.395136	0.981020
	486.602328	0.979687
	486.809506	0.980634
	487.016671	0.979923
	487.223823	0.978533
	487.430961	0.979040
	487.638086	0.978733
	487.845197	0.976944
	488.052295	0.977044
	488.259379	0.978043
	488.466450	0.978010
	488.673507	0.975416
	488.880551	0.972216
	489.087582	0.971114
	489.294599	0.970686
	489.501602	0.969401
	489.708592	0.968546
	489.915569	0.967736
	490.122532	0.967748
	490.329482	0.967508
	490.536418	0.966905
	490.743341	0.966549
	490.950250	0.965807
	491.157146	0.965232
	491.364029	0.966349
	491.570897	0.965145
	491.777753	0.964950
	491.984595	0.967289
	492.191423	0.968041
	492.398238	0.968941
	492.605040	0.969639
	492.811828	0.970091
	493.018603	0.971519
	493.225364	0.971737
	493.432111	0.973089
	493.638846	0.973427
	493.845566	0.974293
	494.052274	0.974096
	494.258967	0.975858
	494.465648	0.976611
	494.672314	0.975899
	494.878968	0.977689
	495.085608	0.977591
	495.292234	0.977696
	495.498847	0.979303
	495.705446	0.979937
	495.912032	0.981434
	496.118605	0.981593
	496.325164	0.982340
	496.531709	0.983115
	496.738241	0.985122
	496.944759	0.984852
	497.151264	0.985745
	497.357756	0.985355
	497.564234	0.984447
	497.770698	0.984209
	497.977149	0.983971
	498.183587	0.985499
	498.390011	0.984310
	498.596422	0.984848
	498.802819	0.985653
	499.009202	0.985796
	499.215572	0.986087
	499.421929	0.986155
	499.628272	0.985984
	499.834602	0.985447
	500.040918	0.984688
	500.247220	0.985451
	500.453509	0.985544
	500.659785	0.983735
	500.866047	0.981758
	501.072296	0.980688
	501.278531	0.980883
	501.484752	0.980785
	501.690960	0.979051
	501.897155	0.978629
	502.103336	0.978637
	502.309504	0.978578
	502.515658	0.976232
	502.721798	0.975411
	502.927925	0.973426
	503.134039	0.972587
	503.340139	0.972490
	503.546225	0.973468
	503.752298	0.972885
	503.958358	0.972620
	504.164404	0.973812
	504.370436	0.973134
	504.576455	0.971363
	504.782461	0.970792
	504.988453	0.969267
	505.194431	0.968421
	505.400396	0.967354
	505.606347	0.963877
	505.812285	0.962299
	506.018209	0.961667
	506.224120	0.961485
	506.430017	0.961875
	506.635901	0.961591
	506.841771	0.960891
	507.047628	0.961094
	507.253471	0.960953
	507.459301	0.959062
	507.665117	0.959624
	507.870920	0.959394
	508.076709	0.959332
	508.282484	0.959442
	508.488247	0.959984
	508.693995	0.959647
	508.899730	0.960354
	509.105451	0.960479
	509.311159	0.958912
	509.516854	0.960140
	509.722535	0.959688
	509.928202	0.960541
	510.133856	0.960950
	510.339496	0.960246
	510.545123	0.961260
	510.750736	0.961805
	510.956336	0.963623
	511.161922	0.963352
	511.367494	0.964618
	511.573053	0.964851
	511.778599	0.965967
	511.984131	0.965519
	512.189649	0.965838
	512.395154	0.966487
	512.600645	0.965212
	512.806123	0.963774
	513.011587	0.963299
	513.217038	0.964183
	513.422475	0.964515
	513.627899	0.964087
	513.833309	0.962863
	514.038705	0.963225
	514.244088	0.964953
	514.449458	0.964871
	514.654814	0.962829
	514.860156	0.963386
	515.065485	0.964078
	515.270800	0.961869
	515.476102	0.963167
	515.681390	0.963874
	515.886664	0.964591
	516.091925	0.964356
	516.297173	0.965931
	516.502407	0.966112
	516.707627	0.965800
	516.912834	0.965490
	517.118027	0.964550
	517.323207	0.964350
	517.528373	0.965380
	517.733525	0.964855
	517.938664	0.965944
	518.143790	0.966907
	518.348901	0.966539
	518.554000	0.967165
	518.759084	0.965653
	518.964156	0.964805
	519.169213	0.964060
	519.374257	0.963886
	519.579288	0.962672
	519.784305	0.963210
	519.989308	0.963823
	520.194298	0.963982
	520.399274	0.964608
	520.604236	0.963360
	520.809185	0.963930
	521.014121	0.963974
	521.219043	0.964711
	521.423951	0.965236
	521.628846	0.964648
	521.833727	0.966093
	522.038595	0.966118
	522.243449	0.967959
	522.448289	0.966803
	522.653116	0.966213
	522.857929	0.966468
	523.062729	0.965538
	523.267515	0.964991
	523.472287	0.964591
	523.677046	0.965355
	523.881792	0.963895
	524.086524	0.961483
	524.291242	0.960295
	524.495946	0.959514
	524.700637	0.959042
	524.905315	0.958030
	525.109979	0.958481
	525.314629	0.961015
	525.519266	0.960646
	525.723889	0.960767
	525.928498	0.960128
	526.133094	0.960529
	526.337677	0.961523
	526.542245	0.960660
	526.746800	0.960520
	526.951342	0.960511
	527.155870	0.961608
	527.360384	0.961212
	527.564885	0.961677
	527.769372	0.964410
	527.973846	0.965908
	528.178306	0.967842
	528.382752	0.968854
	528.587185	0.968968
	528.791604	0.968516
	528.996010	0.968517
	529.200402	0.968041
	529.404780	0.968910
	529.609145	0.969532
	529.813496	0.969834
	530.017833	0.969374
	530.222157	0.969212
	530.426468	0.968671
	530.630764	0.969080
	530.835048	0.969939
	531.039317	0.970013
	531.243573	0.971043
	531.447815	0.971589
	531.652044	0.972035
	531.856259	0.972140
	532.060461	0.971455
	532.264648	0.971984
	532.468823	0.971440
	532.672983	0.970545
	532.877130	0.970106
	533.081264	0.970820
	533.285383	0.970665
	533.489490	0.970397
	533.693582	0.971283
	533.897661	0.970941
	534.101726	0.971241
	534.305778	0.971034
	534.509816	0.969637
	534.713841	0.968726
	534.917851	0.969491
	535.121849	0.969396
	535.325832	0.969816
	535.529802	0.968555
	535.733759	0.968286
	535.937701	0.969045
	536.141630	0.967935
	536.345546	0.967258
	536.549448	0.969579
	536.753336	0.971172
	536.957210	0.972208
	537.161071	0.973133
	537.364919	0.974650
	537.568752	0.974309
	537.772572	0.972961
	537.976379	0.974197
	538.180172	0.975202
	538.383951	0.975889
	538.587716	0.974671
	538.791468	0.974527
	538.995206	0.975543
	539.198931	0.974995
	539.402642	0.973921
	539.606339	0.974590
	539.810023	0.975327
	540.013693	0.975631
	540.217349	0.976298
	540.420992	0.976843
	540.624621	0.975941
	540.828237	0.975613
	541.031839	0.976145
	541.235427	0.977343
	541.439001	0.977887
	541.642562	0.978308
	541.846109	0.977548
	542.049643	0.978081
	542.253163	0.978621
	542.456669	0.980112
	542.660162	0.980531
	542.863641	0.979614
	543.067106	0.979954
	543.270558	0.981356
	543.473996	0.979867
	543.677420	0.978605
	543.880831	0.977661
	544.084228	0.977466
	544.287612	0.976527
	544.490981	0.976652
	544.694338	0.974507
	544.897680	0.975712
	545.101009	0.977122
	545.304324	0.977987
	545.507625	0.979469
	545.710913	0.980658
	545.914187	0.982269
	546.117448	0.982114
	546.320695	0.982898
	546.523928	0.982801
	546.727147	0.983366
	546.930353	0.984985
	547.133546	0.985998
	547.336724	0.986662
	547.539889	0.986484
	547.743040	0.986321
	547.946178	0.988681
	548.149301	0.988684
	548.352412	0.988564
	548.555508	0.988732
	548.758591	0.990208
	548.961660	0.991249
	549.164716	0.991634
	549.367757	0.991946
	549.570785	0.992671
	549.773800	0.992001
	549.976801	0.993530
	550.179788	0.993291
	550.382761	0.993644
	550.585721	0.992717
	550.788667	0.993009
	550.991599	0.992759
	551.194518	0.992839
	551.397423	0.992121
	551.600315	0.992024
	551.803192	0.993746
	552.006056	0.994806
	552.208906	0.996136
	552.411743	0.996276
	552.614566	0.997727
	552.817375	0.997928
	553.020171	0.998902
	553.222953	0.997666
	553.425721	0.995884
	553.628475	0.995694
	553.831216	0.995263
	554.033943	0.994899
	554.236657	0.995382
	554.439356	0.996492
	554.642042	0.995902
	554.844715	0.994962
	555.047373	0.995708
	555.250018	0.995744
	555.452650	0.995461
	555.655267	0.994934
	555.857871	0.995142
	556.060461	0.994470
	556.263038	0.994332
	556.465600	0.993278
	556.668150	0.993974
	556.870685	0.994733
	557.073207	0.996400
	557.275715	0.996559
	557.478209	0.996639
	557.680689	0.996329
	557.883156	0.996742
	558.085609	0.996663
	558.288049	0.997017
	558.490475	0.998587
	558.692887	0.996560
	558.895285	0.997789
	559.097670	0.996979
	559.300040	0.997538
	559.502398	0.996029
	559.704741	0.995656
	559.907071	0.996710
	560.109387	0.998181
	560.311689	0.998197
	560.513978	0.999506
	560.716253	1.000191
	560.918514	1.001170
	561.120762	1.002020
	561.322995	1.001385
	561.525215	1.001446
	561.727422	1.002679
	561.929614	1.001471
	562.131793	1.001440
	562.333958	1.001510
	562.536110	1.002032
	562.738248	1.002139
	562.940372	1.002647
	563.142482	1.002862
	563.344578	1.003734
	563.546661	1.003572
	563.748730	1.004859
	563.950786	1.005574
	564.152827	1.006748
	564.354855	1.006361
	564.556870	1.006683
	564.758870	1.007321
	564.960857	1.007670
	565.162830	1.008018
	565.364789	1.008453
	565.566735	1.009628
	565.768666	1.011714
	565.970584	1.012690
	566.172489	1.012971
	566.374379	1.013538
	566.576256	1.014431
	566.778119	1.013910
	566.979969	1.014724
	567.181805	1.015804
	567.383626	1.015809
	567.585435	1.016730
	567.787229	1.017400
	567.989010	1.017015
	568.190777	1.018207
	568.392530	1.020965
	568.594269	1.020127
	568.795995	1.021287
	568.997707	1.020152
	569.199405	1.020768
	569.401090	1.021714
	569.602761	1.022589
	569.804418	1.022577
	570.006061	1.024468
	570.207690	1.025104
	570.409306	1.026335
	570.610908	1.026256
	570.812497	1.024780
	571.014071	1.026567
	571.215632	1.026374
	571.417179	1.028727
	571.618712	1.029434
	571.820232	1.031153
	572.021737	1.032830
	572.223229	1.033120
	572.424707	1.032450
	572.626172	1.032954
	572.827623	1.032992
	573.029060	1.032443
	573.230483	1.032430
	573.431892	1.032861
	573.633288	1.033837
	573.834670	1.034344
	574.036038	1.034395
	574.237392	1.035002
	574.438733	1.035700
	574.640060	1.035756
	574.841373	1.037458
	575.042672	1.037779
	575.243958	1.037673
	575.445230	1.037313
	575.646488	1.038822
	575.847732	1.040091
	576.048962	1.040537
	576.250179	1.042222
	576.451382	1.042221
	576.652571	1.043217
	576.853747	1.042128
	577.054908	1.044463
	577.256056	1.044589
	577.457190	1.044610
	577.658310	1.045447
	577.859417	1.046106
	578.060510	1.046372
	578.261589	1.047223
	578.462654	1.047324
	578.663705	1.049073
	578.864743	1.050170
	579.065767	1.050673
	579.266777	1.051940
	579.467773	1.051482
	579.668755	1.051794
	579.869724	1.052872
	580.070679	1.052669
	580.271620	1.054438
	580.472548	1.056160
	580.673461	1.055699
	580.874361	1.056109
	581.075247	1.057450
	581.276119	1.059816
	581.476978	1.061288
	581.677822	1.063620
	581.878653	1.064271
	582.079470	1.066091
	582.280273	1.066273
	582.481063	1.066103
	582.681838	1.066023
	582.882600	1.066444
	583.083348	1.067725
	583.284083	1.068424
	583.484803	1.069844
	583.685510	1.070643
	583.886203	1.071115
	584.086882	1.071580
	584.287547	1.071768
	584.488199	1.072980
	584.688836	1.074214
	584.889460	1.075045
	585.090070	1.075662
	585.290666	1.077941
	585.491249	1.079604
	585.691818	1.079480
	585.892372	1.080310
	586.092914	1.080632
	586.293441	1.081384
	586.493954	1.082356
	586.694454	1.083330
	586.894940	1.086246
	587.095412	1.085152
	587.295870	1.085405
	587.496314	1.086427
	587.696745	1.087578
	587.897162	1.087000
	588.097565	1.087043
	588.297954	1.087845
	588.498329	1.087535
	588.698691	1.087166
	588.899038	1.088084
	589.099372	1.090602
	589.299692	1.090775
	589.499998	1.090178
	589.700291	1.091332
	589.900569	1.090328
	590.100834	1.090328
	590.301085	1.090738
	590.501322	1.089744
	590.701546	1.091205
	590.901755	1.090826
	591.101951	1.091011
	591.302132	1.091118
	591.502300	1.091266
	591.702455	1.092425
	591.902595	1.094085
	592.102722	1.095231
	592.302834	1.096725
	592.502933	1.096874
	592.703018	1.096409
	592.903089	1.096141
	593.103147	1.099224
	593.303190	1.099369
	593.503220	1.099392
	593.703236	1.099544
	593.903238	1.097864
	594.103226	1.098162
	594.303200	1.097356
	594.503161	1.098345
	594.703108	1.099177
	594.903040	1.099990
	595.102960	1.101042
	595.302865	1.100845
	595.502756	1.101751
	595.702634	1.102500
	595.902497	1.103351
	596.102347	1.104733
	596.302183	1.105189
	596.502005	1.105843
	596.701813	1.105773
	596.901608	1.106780
	597.101388	1.105925
	597.301155	1.106439
	597.500908	1.105508
	597.700647	1.105323
	597.900372	1.106356
	598.100083	1.106845
	598.299781	1.107290
	598.499465	1.107753
	598.699134	1.107992
	598.898790	1.108188
	599.098432	1.106825
	599.298061	1.106830
	599.497675	1.108297
	599.697275	1.108223
	599.896862	1.107632
	600.096435	1.107070
	600.295994	1.107956
	600.495539	1.107709
	600.695070	1.108315
	600.894588	1.110289
	601.094091	1.109878
	601.293581	1.109190
	601.493056	1.108358
	601.692518	1.109895
	601.891966	1.108727
	602.091401	1.108508
	602.290821	1.109034
	602.490227	1.109922
	602.689620	1.109210
	602.888999	1.108418
	603.088363	1.108349
	603.287714	1.108968
	603.487052	1.110320
	603.686375	1.111312
	603.885684	1.112311
	604.084980	1.111374
	604.284261	1.111453
	604.483529	1.112843
	604.682783	1.114025
	604.882023	1.114346
	605.081249	1.114793
	605.280461	1.114472
	605.479660	1.115042
	605.678844	1.116159
	605.878015	1.119016
	606.077172	1.119645
	606.276314	1.120213
	606.475443	1.122774
	606.674558	1.123818
	606.873660	1.124358
	607.072747	1.124550
	607.271820	1.125359
	607.470880	1.125694
	607.669926	1.126306
	607.868957	1.127911
	608.067975	1.128467
	608.266979	1.128642
	608.465969	1.130729
	608.664946	1.130603
	608.863908	1.131069
	609.062857	1.131181
	609.261791	1.132000
	609.460712	1.132083
	609.659619	1.133324
	609.858511	1.134404
	610.057390	1.135895
	610.256256	1.137606
	610.455107	1.138008
	610.653944	1.139192
	610.852767	1.140419
	611.051577	1.141899
	611.250373	1.141197
	611.449154	1.142008
	611.647922	1.141799
	611.846676	1.143069
	612.045416	1.143796
	612.244142	1.145929
	612.442854	1.146869
	612.641553	1.147694
	612.840237	1.148411
	613.038908	1.147571
	613.237564	1.149914
	613.436207	1.150785
	613.634836	1.152156
	613.833451	1.151393
	614.032052	1.152413
	614.230639	1.152976
	614.429212	1.153774
	614.627771	1.155210
	614.826316	1.158069
	615.024848	1.160403
	615.223365	1.162372
	615.421869	1.162830
	615.620358	1.164302
	615.818834	1.164709
	616.017296	1.165149
	616.215744	1.168786
	616.414178	1.171266
	616.612598	1.173484
	616.811004	1.176021
	617.009396	1.179093
	617.207775	1.182872
	617.406139	1.186059
	617.604490	1.189131
	617.802826	1.193480
	618.001149	1.193529
	618.199458	1.196137
	618.397752	1.198773
	618.596033	1.199754
	618.794300	1.200678
	618.992553	1.203546
	619.190792	1.206152
	619.389018	1.208705
	619.587229	1.211231
	619.785426	1.213139
	619.983609	1.215073
	620.181779	1.216846
	620.379934	1.217880
	620.578076	1.218512
	620.776204	1.220913
	620.974317	1.223599
	621.172417	1.225612
	621.370503	1.228387
	621.568575	1.231357
	621.766633	1.233269
	621.964677	1.235281
	622.162707	1.237303
	622.360723	1.238356
	622.558725	1.240709
	622.756714	1.241666
	622.954688	1.241779
	623.152648	1.242529
	623.350595	1.243142
	623.548527	1.245975
	623.746446	1.247615
	623.944350	1.248679
	624.142241	1.250016
	624.340118	1.251897
	624.537981	1.252242
	624.735829	1.253505
	624.933664	1.255316
	625.131485	1.256331
	625.329292	1.254589
	625.527085	1.255056
	625.724864	1.254070
	625.922629	1.255628
	626.120381	1.254916
	626.318118	1.258272
	626.515841	1.257901
	626.713550	1.258428
	626.911246	1.258231
	627.108927	1.258653
	627.306595	1.259142
	627.504248	1.260193
	627.701888	1.261386
	627.899513	1.262218
	628.097125	1.264013
	628.294722	1.263909
	628.492306	1.264869
	628.689876	1.265845
	628.887432	1.266239
	629.084973	1.264522
	629.282501	1.264888
	629.480015	1.264051
	629.677515	1.264057
	629.875001	1.261483
	630.072473	1.261998
	630.269931	1.261888
	630.467375	1.261736
	630.664805	1.260703
	630.862221	1.259795
	631.059623	1.258305
	631.257011	1.257637
	631.454385	1.255902
	631.651746	1.255496
	631.849092	1.256205
	632.046424	1.255364
	632.243742	1.254490
	632.441047	1.253568
	632.638337	1.254291
	632.835613	1.252957
	633.032876	1.250508
	633.230124	1.249091
	633.427358	1.248384
	633.624579	1.246586
	633.821785	1.245066
	634.018978	1.243219
	634.216156	1.242150
	634.413321	1.240306
	634.610471	1.237496
	634.807608	1.235556
	635.004730	1.234828
	635.201839	1.233348
	635.398933	1.234066
	635.596014	1.232955
	635.793081	1.231169
	635.990133	1.229566
	636.187172	1.230168
	636.384196	1.227640
	636.581207	1.226632
	636.778204	1.225962
	636.975186	1.223731
	637.172155	1.221422
	637.369110	1.220634
	637.566050	1.219903
	637.762977	1.219437
	637.959890	1.218264
	638.156788	1.219365
	638.353673	1.217456
	638.550544	1.217219
	638.747400	1.215523
	638.944243	1.214755
	639.141072	1.213576
	639.337886	1.212555
	639.534687	1.211369
	639.731474	1.210611
	639.928246	1.208602
	640.125005	1.208084
	640.321750	1.206649
	640.518480	1.204952
	640.715197	1.203437
	640.911899	1.201743
	641.108588	1.202142
	641.305263	1.200080
	641.501923	1.199038
	641.698570	1.198352
	641.895202	1.198832
	642.091821	1.196407
	642.288426	1.194199
	642.485016	1.193775
	642.681593	1.194036
	642.878155	1.194231
	643.074704	1.194101
	643.271238	1.193646
	643.467759	1.192100
	643.664265	1.192616
	643.860757	1.191256
	644.057236	1.191996
	644.253700	1.193490
	644.450151	1.194194
	644.646587	1.193898
	644.843009	1.193720
	645.039418	1.194227
	645.235812	1.193581
	645.432192	1.193424
	645.628558	1.194667
	645.824911	1.194905
	646.021249	1.195726
	646.217573	1.195524
	646.413883	1.196690
	646.610179	1.198279
	646.806461	1.199242
	647.002729	1.200234
	647.198983	1.201223
	647.395223	1.201744
	647.591449	1.202222
	647.787661	1.203379
	647.983859	1.204467
	648.180043	1.204147
	648.376212	1.204269
	648.572368	1.204531
	648.768510	1.204533
	648.964638	1.205283
	649.160751	1.207899
	649.356851	1.209613
	649.552937	1.209648
	649.749008	1.211173
	649.945066	1.211853
	650.141109	1.211540
	650.337138	1.211253
	650.533154	1.212409
	650.729155	1.213081
	650.925142	1.214211
	651.121116	1.215003
	651.317075	1.215207
	651.513020	1.215225
	651.708951	1.215671
	651.904868	1.219100
	652.100771	1.218664
	652.296660	1.219167
	652.492535	1.220893
	652.688396	1.222245
	652.884242	1.223614
	653.080075	1.222756
	653.275894	1.223275
	653.471699	1.225429
	653.667489	1.227621
	653.863266	1.228463
	654.059028	1.231116
	654.254776	1.233545
	654.450511	1.234812
	654.646231	1.235647
	654.841937	1.236930
	655.037629	1.237233
	655.233308	1.237879
	655.428972	1.241972
	655.624622	1.244550
	655.820258	1.246455
	656.015879	1.249346
	656.211487	1.249143
	656.407081	1.250563
	656.602661	1.250044
	656.798226	1.250809
	656.993778	1.252434
	657.189315	1.254925
	657.384839	1.255451
	657.580348	1.255832
	657.775843	1.257920
	657.971324	1.259328
	658.166791	1.260241
	658.362244	1.260469
	658.557683	1.262342
	658.753108	1.263112
	658.948519	1.263549
	659.143916	1.264241
	659.339298	1.264466
	659.534667	1.265598
	659.730022	1.265160
	659.925362	1.264823
	660.120688	1.265342
	660.316001	1.265963
	660.511299	1.266468
	660.706583	1.266592
	660.901853	1.267589
	661.097109	1.267090
	661.292351	1.267202
	661.487578	1.265945
	661.682792	1.266741
	661.877992	1.267733
	662.073177	1.269571
	662.268349	1.270711
	662.463506	1.270943
	662.658649	1.270862
	662.853779	1.269936
	663.048894	1.270916
	663.243995	1.271965
	663.439081	1.272007
	663.634154	1.273309
	663.829213	1.272985
	664.024258	1.273956
	664.219288	1.275360
	664.414305	1.275316
	664.609307	1.275184
	664.804295	1.274905
	664.999269	1.278359
	665.194229	1.280604
	665.389175	1.282461
	665.584107	1.282808
	665.779025	1.284420
	665.973928	1.284995
	666.168818	1.286973
	666.363693	1.288006
	666.558555	1.289660
	666.753402	1.290857
	666.948235	1.293255
	667.143054	1.295653
	667.337859	1.295508
	667.532650	1.296315
	667.727427	1.298169
	667.922189	1.296816
	668.116938	1.297767
	668.311672	1.299207
	668.506392	1.300243
	668.701098	1.301470
	668.895790	1.302964
	669.090468	1.302223
	669.285132	1.304026
	669.479782	1.305140
	669.674417	1.304689
	669.869039	1.304890
	670.063646	1.305089
	670.258239	1.303516
	670.452819	1.301644
	670.647384	1.300787
	670.841934	1.299560
	671.036471	1.297813
	671.230994	1.295297
	671.425502	1.292798
	671.619997	1.291587
	671.814477	1.289752
	672.008943	1.287336
	672.203395	1.288019
	672.397833	1.285978
	672.592257	1.284378
	672.786667	1.283251
	672.981062	1.281282
	673.175444	1.277423
	673.369811	1.276073
	673.564164	1.273197
	673.758503	1.269296
	673.952828	1.265526
	674.147139	1.263641
	674.341435	1.261958
	674.535718	1.261235
	674.729986	1.261223
	674.924240	1.259779
	675.118480	1.258291
	675.312706	1.258066
	675.506918	1.255600
	675.701116	1.253996
	675.895299	1.251938
	676.089469	1.251505
	676.283624	1.252472
	676.477765	1.252387
	676.671892	1.252085
	676.866005	1.251491
	677.060103	1.252142
	677.254188	1.251165
	677.448258	1.251270
	677.642315	1.250442
	677.836357	1.249703
	678.030385	1.248577
	678.224398	1.248127
	678.418398	1.246828
	678.612384	1.245735
	678.806355	1.244708
	679.000312	1.245049
	679.194255	1.245367
	679.388184	1.245283
	679.582099	1.244782
	679.776000	1.244128
	679.969886	1.242382
	680.163758	1.242152
	680.357617	1.241934
	680.551461	1.240307
	680.745290	1.238821
	680.939106	1.239734
	681.132908	1.238894
	681.326695	1.236935
	681.520468	1.234225
	681.714227	1.230653
	681.907972	1.227563
	682.101703	1.226999
	682.295419	1.225825
	682.489122	1.224203
	682.682810	1.222462
	682.876484	1.218984
	683.070144	1.217413
	683.263790	1.214799
	683.457421	1.213014
	683.651039	1.212331
	683.844642	1.209904
	684.038231	1.205480
	684.231806	1.203223
	684.425367	1.202141
	684.618913	1.199754
	684.812446	1.197489
	685.005964	1.197007
	685.199468	1.195914
	685.392958	1.193601
	685.586433	1.193856
	685.779895	1.193537
	685.973342	1.193387
	686.166775	1.190916
	686.360194	1.189615
	686.553599	1.187915
	686.746990	1.186802
	686.940366	1.186062
	687.133729	1.185714
	687.327077	1.184583
	687.520411	1.183933
	687.713730	1.184342
	687.907036	1.183056
	688.100327	1.180584
	688.293604	1.178860
	688.486867	1.179721
	688.680116	1.179112
	688.873351	1.176653
	689.066571	1.174617
	689.259777	1.173079
	689.452970	1.171459
	689.646147	1.171569
	689.839311	1.170480
	690.032461	1.168100
	690.225596	1.168504
	690.418717	1.167005
	690.611824	1.165710
	690.804917	1.163565
	690.997995	1.162232
	691.191059	1.161463
	691.384110	1.160845
	691.577145	1.159138
	691.770167	1.159581
	691.963175	1.157567
	692.156168	1.156937
	692.349147	1.156698
	692.542112	1.155763
	692.735063	1.153337
	692.927999	1.150475
	693.120922	1.148725
	693.313830	1.147546
	693.506724	1.146801
	693.699603	1.145076
	693.892469	1.143391
	694.085320	1.141511
	694.278157	1.140156
	694.470980	1.138242
	694.663789	1.137548
	694.856583	1.135500
	695.049364	1.134027
	695.242130	1.132430
	695.434881	1.131117
	695.627619	1.130236
	695.820342	1.129783
	696.013052	1.128292
	696.205747	1.127050
	696.398427	1.125389
	696.591094	1.125236
	696.783746	1.123905
	696.976384	1.123425
	697.169008	1.123368
	697.361618	1.123095
	697.554213	1.122614
	697.746795	1.120947
	697.939362	1.121788
	698.131914	1.121077
	698.324453	1.120939
	698.516977	1.119484
	698.709487	1.118042
	698.901983	1.116908
	699.094465	1.115980
	699.286932	1.114999
	699.479386	1.113993
	699.671825	1.113214
	699.864249	1.112890
	700.056660	1.112789
	700.249056	1.111655
	700.441438	1.109602
	700.633806	1.108367
	700.826160	1.109157
	701.018499	1.110012
	701.210824	1.108875
	701.403135	1.107528
	701.595432	1.107026
	701.787714	1.107465
	701.979982	1.104567
	702.172236	1.104715
	702.364476	1.103940
	702.556702	1.103886
	702.748913	1.103381
	702.941110	1.102782
	703.133293	1.102333
	703.325461	1.102570
	703.517615	1.102323
	703.709755	1.100643
	703.901881	1.097576
	704.093993	1.095501
	704.286090	1.094575
	704.478173	1.093040
	704.670242	1.092041
	704.862296	1.090882
	705.054337	1.088983
	705.246363	1.088363
	705.438375	1.086786
	705.630372	1.085996
	705.822356	1.084262
	706.014325	1.081393
	706.206279	1.079422
	706.398220	1.076689
	706.590146	1.076976
	706.782058	1.076792
	706.973956	1.075069
	707.165840	1.073804
	707.357709	1.073362
	707.549564	1.072428
	707.741405	1.072696
	707.933231	1.071009
	708.125043	1.070038
	708.316841	1.068966
	708.508625	1.067618
	708.700395	1.066826
	708.892150	1.066671
	709.083891	1.065407
	709.275617	1.064490
	709.467330	1.062620
	709.659028	1.061019
	709.850712	1.059740
	710.042381	1.058878
	710.234037	1.056958
	710.425678	1.055835
	710.617305	1.054924
	710.808917	1.054340
	711.000515	1.052041
	711.192099	1.052005
	711.383669	1.050779
	711.575225	1.049841
	711.766766	1.049529
	711.958293	1.047988
	712.149805	1.048008
	712.341304	1.049368
	712.532788	1.048542
	712.724258	1.045912
	712.915713	1.045215
	713.107154	1.043932
	713.298581	1.042908
	713.489994	1.041768
	713.681392	1.042201
	713.872776	1.041960
	714.064146	1.042025
	714.255502	1.041103
	714.446843	1.040674
	714.638170	1.039251
	714.829483	1.038157
	715.020781	1.038257
	715.212065	1.037043
	715.403335	1.036760
	715.594591	1.037665
	715.785832	1.037679
	715.977059	1.036851
	716.168272	1.037009
	716.359470	1.036697
	716.550654	1.035662
	716.741824	1.036262
	716.932979	1.034128
	717.124121	1.033829
	717.315247	1.032958
	717.506360	1.033146
	717.697458	1.033260
	717.888542	1.033202
	718.079612	1.034078
	718.270668	1.031898
	718.461709	1.030526
	718.652736	1.029879
	718.843748	1.028708
	719.034746	1.027542
	719.225730	1.025976
	719.416700	1.025629
	719.607655	1.026785
	719.798596	1.026269
	719.989523	1.025516
	720.180435	1.025525
	720.371333	1.025149
	720.562217	1.024210
	720.753087	1.023809
	720.943942	1.024312
	721.134783	1.024359
	721.325609	1.023139
	721.516422	1.022024
	721.707219	1.021155
	721.898003	1.021398
	722.088772	1.020669
	722.279527	1.020856
	722.470268	1.021052
	722.660994	1.023333
	722.851707	1.022367
	723.042404	1.023175
	723.233088	1.024275
	723.423757	1.023914
	723.614412	1.022682
	723.805052	1.021434
	723.995678	1.019031
	724.186290	1.018065
	724.376887	1.018402
	724.567471	1.018909
	724.758039	1.018746
	724.948594	1.017670
	725.139134	1.017156
	725.329660	1.016769
	725.520172	1.017299
	725.710669	1.016159
	725.901152	1.015724
	726.091620	1.015974
	726.282075	1.016788
	726.472514	1.016771
	726.662940	1.015218
	726.853351	1.013842
	727.043748	1.013288
	727.234131	1.012092
	727.424499	1.011849
	727.614853	1.012072
	727.805193	1.011146
	727.995518	1.008834
	728.185829	1.007417
	728.376125	1.006059
	728.566408	1.005703
	728.756675	1.005676
	728.946929	1.004499
	729.137168	1.003453
	729.327393	1.003226
	729.517604	1.001099
	729.707800	1.000442
	729.897982	1.000090
	730.088149	0.999956
	730.278302	1.000123
	730.468441	1.000936
	730.658566	1.000765
	730.848676	1.002467
	731.038771	1.001443
	731.228853	1.001882
	731.418920	1.002114
	731.608973	1.002766
	731.799011	1.004325
	731.989035	1.005579
	732.179045	1.005888
	732.369040	1.005193
	732.559021	1.004453
	732.748988	1.004259
	732.938940	1.005341
	733.128878	1.005636
	733.318801	1.006700
	733.508711	1.007162
	733.698605	1.007926
	733.888486	1.009058
	734.078352	1.009751
	734.268204	1.008886
	734.458041	1.008739
	734.647864	1.008109
	734.837673	1.006561
	735.027467	1.005986
	735.217247	1.006140
	735.407013	1.006179
	735.596764	1.008151
	735.786501	1.008505
	735.976223	1.008562
	736.165932	1.007054
	736.355625	1.006242
	736.545305	1.006552
	736.734970	1.005414
	736.924620	1.004609
	737.114257	1.003091
	737.303879	1.003244
	737.493486	1.002881
	737.683079	1.002914
	737.872658	1.001288
	738.062222	0.999835
	738.251772	0.999329
	738.441308	1.000411
	738.630829	1.000097
	738.820336	0.999487
	739.009829	0.998570
	739.199307	0.997769
	739.388771	0.996615
	739.578220	0.996074
	739.767655	0.996218
	739.957076	0.995259
	740.146482	0.994389
	740.335874	0.992918
	740.525251	0.993230
	740.714615	0.992456
	740.903963	0.992297
	741.093298	0.993436
	741.282618	0.991902
	741.471923	0.993002
	741.661214	0.991530
	741.850491	0.992825
	742.039753	0.993183
	742.229001	0.994680
	742.418235	0.993878
	742.607454	0.995248
	742.796659	0.994211
	742.985849	0.995390
	743.175025	0.995456
	743.364187	0.995176
	743.553334	0.993603
	743.742467	0.994736
	743.931586	0.994985
	744.120690	0.995243
	744.309779	0.995544
	744.498855	0.995846
	744.687916	0.996898
	744.876962	0.997566
	745.065994	0.998196
	745.255012	0.999796
	745.444015	0.998950
	745.633004	0.998279
	745.821978	0.998069
	746.010938	0.997929
	746.199884	0.997238
	746.388815	0.998532
	746.577732	0.998709
	746.766634	0.998604
	746.955522	0.999031
	747.144396	0.998570
	747.333255	0.996205
	747.522100	0.993814
	747.710930	0.993937
	747.899746	0.993849
	748.088548	0.992676
	748.277335	0.993622
	748.466108	0.994460
	748.654866	0.994649
	748.843610	0.994451
	749.032339	0.994899
	749.221054	0.993461
	749.409755	0.993033
	749.598441	0.993515
	749.787113	0.993098
	749.975770	0.991350
	750.164413	0.988594
	750.353042	0.988677
[truncated: 1,648 more rows]
