# Supplementary material for: Metasurface analogues of molecular diastereomers from hierarchical multiscale chiral interactions with biomolecules
Source: Nat Commun. 2026 Apr 22;17:5541. doi: 10.1038/s41467-026-72200-6 (PMC13287669; doi:10.1038/s41467-026-72200-6)
Supplement: Supplementary file 3 — Supplementary Data 1 (Raw data) [file 41467_2026_72200_MOESM3_ESM.zip › Raw_Data/Reflectivity/Antistrept_strept_sequence/Strept_Incubating/Ref_ARRAY3_RH_90_1.txt]

	345.453658	1.005403
	345.669646	1.005199
	345.885622	1.004960
	346.101585	1.004679
	346.317535	1.004348
	346.533471	1.003959
	346.749395	1.003502
	346.965306	1.002963
	347.181204	1.002329
	347.397089	1.001583
	347.612961	1.000708
	347.828820	0.999682
	348.044666	0.998487
	348.260499	0.997103
	348.476319	0.995516
	348.692126	0.993723
	348.907920	0.991735
	349.123701	0.989587
	349.339469	0.987344
	349.555224	0.985104
	349.770966	0.982995
	349.986695	0.981156
	350.202412	0.979716
	350.418115	0.978768
	350.633805	0.978348
	350.849482	0.978436
	351.065147	0.978962
	351.280798	0.979828
	351.496436	0.980933
	351.712062	0.982182
	351.927674	0.983498
	352.143273	0.980760
	352.358860	0.988344
	352.574433	0.987162
	352.789993	0.988186
	353.005541	0.987789
	353.221075	0.989330
	353.436597	0.990710
	353.652105	0.990779
	353.867600	0.989494
	354.083083	0.990321
	354.298552	0.991782
	354.514009	0.993502
	354.729452	0.996287
	354.944883	0.998829
	355.160300	1.000180
	355.375705	0.997088
	355.591096	0.997387
	355.806474	0.999383
	356.021840	1.000172
	356.237192	1.001643
	356.452532	1.001201
	356.667858	1.003681
	356.883172	1.006002
	357.098472	1.004322
	357.313760	1.003827
	357.529034	1.003255
	357.744295	1.002932
	357.959544	1.003572
	358.174779	1.002693
	358.390002	1.000242
	358.605211	0.999546
	358.820407	0.999591
	359.035591	0.999271
	359.250761	0.999913
	359.465919	0.999924
	359.681063	0.999020
	359.896194	0.999550
	360.111313	0.999280
	360.326418	0.999020
	360.541510	0.998297
	360.756589	1.000089
	360.971656	1.000636
	361.186709	1.000412
	361.401749	1.001478
	361.616776	1.000497
	361.831790	0.999168
	362.046792	0.997861
	362.261780	0.996414
	362.476755	0.996919
	362.691717	0.996387
	362.906666	0.996137
	363.121602	0.996364
	363.336525	0.997215
	363.551435	0.996017
	363.766332	0.997148
	363.981216	0.997435
	364.196087	0.999584
	364.410945	0.999657
	364.625790	0.998949
	364.840621	1.000219
	365.055440	1.000085
	365.270246	0.999844
	365.485039	1.000116
	365.699818	1.001086
	365.914585	1.001395
	366.129339	1.001744
	366.344079	1.002040
	366.558807	1.000829
	366.773521	1.000889
	366.988223	1.000593
	367.202911	1.001660
	367.417587	1.004184
	367.632249	1.002690
	367.846898	1.000468
	368.061535	0.998201
	368.276158	0.996631
	368.490768	0.999410
	368.705365	0.999553
	368.919949	1.001119
	369.134521	1.001691
	369.349079	1.002984
	369.563624	1.002388
	369.778155	1.001409
	369.992674	0.998674
	370.207180	0.999726
	370.421673	0.999246
	370.636153	1.000088
	370.850619	1.000939
	371.065073	0.999301
	371.279514	0.998185
	371.493941	1.000042
	371.708356	1.000101
	371.922757	0.997284
	372.137145	0.995506
	372.351521	0.995231
	372.565883	0.993908
	372.780232	0.994774
	372.994568	0.994583
	373.208891	0.994270
	373.423201	0.993696
	373.637498	0.992680
	373.851782	0.990927
	374.066053	0.992003
	374.280311	0.992571
	374.494556	0.993618
	374.708787	0.994640
	374.923006	0.995540
	375.137211	0.997165
	375.351404	0.997358
	375.565583	0.997907
	375.779750	1.000437
	375.993903	1.000749
	376.208043	1.001331
	376.422170	1.001803
	376.636284	1.003767
	376.850385	1.002908
	377.064473	1.003568
	377.278548	1.003745
	377.492610	1.004262
	377.706658	1.004756
	377.920694	1.006088
	378.134717	1.006348
	378.348726	1.005503
	378.562722	1.005554
	378.776706	1.004813
	378.990676	1.004280
	379.204633	1.003745
	379.418577	1.003183
	379.632508	1.003188
	379.846426	1.004324
	380.060331	1.006670
	380.274223	1.005402
	380.488101	1.003925
	380.701967	1.005330
	380.915819	1.006953
	381.129659	1.006627
	381.343485	1.008653
	381.557298	1.009409
	381.771098	1.010021
	381.984886	1.009081
	382.198659	1.009650
	382.412420	1.008239
	382.626168	1.010527
	382.839903	1.010426
	383.053624	1.011515
	383.267333	1.009677
	383.481028	1.008192
	383.694711	1.006025
	383.908380	1.005335
	384.122036	1.004751
	384.335679	1.004712
	384.549309	1.003659
	384.762926	1.001797
	384.976530	1.002208
	385.190120	1.002463
	385.403698	1.001497
	385.617262	1.000466
	385.830814	0.998957
	386.044352	0.999141
	386.257877	0.996491
	386.471389	0.998684
	386.684888	0.998824
	386.898374	1.000009
	387.111847	0.998032
	387.325306	0.999094
	387.538753	0.996207
	387.752186	0.994889
	387.965606	0.995031
	388.179014	0.993668
	388.392408	0.993256
	388.605789	0.993644
	388.819156	0.991854
	389.032511	0.991445
	389.245853	0.991056
	389.459181	0.991724
	389.672497	0.991810
	389.885799	0.991387
	390.099088	0.992747
	390.312364	0.993537
	390.525627	0.993202
	390.738877	0.994906
	390.952114	0.994482
	391.165337	0.995058
	391.378548	0.996695
	391.591745	0.997145
	391.804929	0.998240
	392.018100	0.997348
	392.231258	0.998836
	392.444403	1.000491
	392.657535	1.001782
	392.870653	1.001558
	393.083759	1.001672
	393.296851	1.004303
	393.509930	1.005486
	393.722996	1.006363
	393.936049	1.007442
	394.149089	1.009820
	394.362116	1.010944
	394.575129	1.010601
	394.788130	1.011665
	395.001117	1.013348
	395.214091	1.015025
	395.427052	1.015291
	395.640000	1.014830
	395.852935	1.015046
	396.065857	1.014270
	396.278765	1.014362
	396.491660	1.014051
	396.704543	1.015409
	396.917412	1.015311
	397.130268	1.013334
	397.343110	1.011378
	397.555940	1.009831
	397.768757	1.009648
	397.981560	1.007259
	398.194350	1.005089
	398.407127	1.003710
	398.619891	1.005042
	398.832642	1.003488
	399.045380	1.002028
	399.258104	1.003062
	399.470815	0.999852
	399.683514	0.999820
	399.896199	1.000321
	400.108870	1.000874
	400.321529	0.998315
	400.534175	0.999380
	400.746807	0.999469
	400.959427	0.999284
	401.172033	0.998133
	401.384626	0.996587
	401.597205	0.994800
	401.809772	0.993430
	402.022326	0.993627
	402.234866	0.994483
	402.447393	0.992821
	402.659907	0.993026
	402.872408	0.992509
	403.084896	0.992352
	403.297370	0.992500
	403.509832	0.993582
	403.722280	0.993450
	403.934715	0.993371
	404.147137	0.994265
	404.359546	0.994889
	404.571941	0.995416
	404.784323	0.996197
	404.996693	0.999518
	405.209049	1.000499
	405.421392	1.000385
	405.633721	1.000085
	405.846038	1.001597
	406.058341	1.001603
	406.270632	1.001527
	406.482909	1.003108
	406.695172	1.002830
	406.907423	1.004959
	407.119661	1.005455
	407.331885	1.005123
	407.544096	1.005660
	407.756294	1.005198
	407.968479	1.004647
	408.180651	1.004920
	408.392809	1.006137
	408.604954	1.005796
	408.817086	1.006428
	409.029205	1.007354
	409.241311	1.006193
	409.453404	1.006639
	409.665483	1.005804
	409.877549	1.002582
	410.089602	1.003549
	410.301642	1.002910
	410.513669	1.001852
	410.725682	1.000266
	410.937682	1.002788
	411.149669	1.003695
	411.361643	1.003879
	411.573604	1.001274
	411.785551	1.001975
	411.997486	1.001186
	412.209407	1.001473
	412.421315	1.001562
	412.633210	1.001777
	412.845091	1.000806
	413.056959	0.999217
	413.268815	0.996952
	413.480657	0.993682
	413.692485	0.992600
	413.904301	0.990911
	414.116103	0.989742
	414.327892	0.989977
	414.539668	0.988609
	414.751431	0.988001
	414.963181	0.988613
	415.174917	0.986356
	415.386640	0.984972
	415.598350	0.986050
	415.810047	0.987295
	416.021730	0.987911
	416.233401	0.989846
	416.445058	0.991727
	416.656702	0.992148
	416.868332	0.992944
	417.079950	0.991204
	417.291554	0.989713
	417.503145	0.990043
	417.714723	0.988541
	417.926288	0.986307
	418.137839	0.985908
	418.349377	0.986608
	418.560903	0.988409
	418.772414	0.988637
	418.983913	0.989206
	419.195398	0.991554
	419.406870	0.990894
	419.618329	0.992870
	419.829775	0.992872
	420.041208	0.993169
	420.252627	0.994120
	420.464033	0.994469
	420.675426	0.994794
	420.886805	0.994883
	421.098172	0.994255
	421.309525	0.994855
	421.520865	0.996568
	421.732192	0.996168
	421.943505	0.996454
	422.154805	0.998056
	422.366092	0.999667
	422.577366	1.000505
	422.788627	1.002247
	422.999874	1.001119
	423.211108	1.002268
	423.422329	1.004574
	423.633537	1.005445
	423.844731	1.002954
	424.055913	1.002840
	424.267081	1.002720
	424.478235	1.004000
	424.689377	1.006400
	424.900505	1.005585
	425.111620	1.004756
	425.322722	1.004570
	425.533811	1.003647
	425.744886	1.002566
	425.955948	1.000176
	426.166997	1.001184
	426.378032	1.002848
	426.589055	1.000291
	426.800064	0.999664
	427.011060	0.999431
	427.222042	0.998228
	427.433012	0.997495
	427.643968	0.997229
	427.854911	0.995289
	428.065840	0.996721
	428.276757	0.997486
	428.487660	0.996071
	428.698550	0.995149
	428.909427	0.996010
	429.120290	0.994694
	429.331140	0.993080
	429.541977	0.992263
	429.752801	0.990320
	429.963611	0.991815
	430.174408	0.991536
	430.385192	0.992092
	430.595963	0.993616
	430.806720	0.994323
	431.017464	0.994734
	431.228195	0.995239
	431.438913	0.992889
	431.649617	0.992874
	431.860308	0.994263
	432.070986	0.993601
	432.281650	0.993544
	432.492302	0.992455
	432.702940	0.992052
	432.913565	0.992041
	433.124176	0.989884
	433.334774	0.989464
	433.545359	0.991787
	433.755931	0.993581
	433.966489	0.994218
	434.177035	0.994525
	434.387567	0.994935
	434.598085	0.995266
	434.808591	0.995286
	435.019083	0.994665
	435.229562	0.995001
	435.440027	0.994559
	435.650479	0.995567
	435.860918	0.995346
	436.071344	0.995367
	436.281757	0.993198
	436.492156	0.992224
	436.702542	0.994033
	436.912914	0.993079
	437.123274	0.993991
	437.333620	0.993698
	437.543953	0.991768
	437.754272	0.992566
	437.964578	0.993432
	438.174871	0.993449
	438.385151	0.993215
	438.595417	0.990998
	438.805670	0.993280
	439.015910	0.992597
	439.226137	0.992700
	439.436350	0.994162
	439.646550	0.994085
	439.856737	0.995070
	440.066910	0.994446
	440.277070	0.993209
	440.487217	0.995863
	440.697351	0.998347
	440.907471	0.997880
	441.117578	0.998517
	441.327671	0.997635
	441.537752	0.998788
	441.747819	0.997943
	441.957873	0.998986
	442.167913	0.998989
	442.377940	0.999680
	442.587954	0.998942
	442.797955	0.998506
	443.007942	0.999701
	443.217916	0.997193
	443.427877	0.995620
	443.637824	0.996042
	443.847758	0.996151
	444.057679	0.996117
	444.267586	0.997721
	444.477481	0.997166
	444.687361	0.995891
	444.897229	0.994610
	445.107083	0.993778
	445.316924	0.993173
	445.526752	0.992317
	445.736566	0.990750
	445.946367	0.989543
	446.156155	0.987877
	446.365929	0.985866
	446.575690	0.983780
	446.785438	0.983492
	446.995173	0.983856
	447.204894	0.983802
	447.414602	0.984845
	447.624296	0.982440
	447.833977	0.982931
	448.043645	0.982978
	448.253300	0.981412
	448.462941	0.978635
	448.672569	0.977930
	448.882184	0.978279
	449.091785	0.977792
	449.301373	0.978842
	449.510948	0.977522
	449.720509	0.978676
	449.930057	0.978015
	450.139592	0.978506
	450.349113	0.979618
	450.558621	0.979195
	450.768116	0.978494
	450.977597	0.979764
	451.187066	0.979677
	451.396520	0.982020
	451.605962	0.982937
	451.815390	0.984581
	452.024805	0.985026
	452.234206	0.985491
	452.443594	0.987069
	452.652969	0.986604
	452.862330	0.987586
	453.071678	0.990483
	453.281013	0.990966
	453.490335	0.990412
	453.699643	0.991597
	453.908938	0.993616
	454.118219	0.993585
	454.327487	0.994074
	454.536742	0.997412
	454.745983	0.997423
	454.955211	0.997138
	455.164426	0.997526
	455.373627	0.998233
	455.582815	0.997107
	455.791990	0.996811
	456.001152	0.997873
	456.210300	0.999968
	456.419434	0.998822
	456.628556	1.001209
	456.837664	0.999335
	457.046758	0.999192
	457.255839	0.997548
	457.464907	0.996682
	457.673962	0.998573
	457.883003	0.998599
	458.092031	0.997702
	458.301046	0.997292
	458.510047	0.996753
	458.719035	0.998632
	458.928009	0.999263
	459.136970	1.000476
	459.345918	1.000974
	459.554852	1.000067
	459.763774	0.999324
	459.972681	0.998943
	460.181576	0.998430
	460.390457	1.000294
	460.599324	0.998357
	460.808178	0.995265
	461.017019	0.994682
	461.225847	0.995404
	461.434661	0.995571
	461.643462	0.993412
	461.852249	0.994226
	462.061023	0.992309
	462.269784	0.992922
	462.478531	0.990373
	462.687265	0.990273
	462.895986	0.988716
	463.104693	0.985828
	463.313387	0.985493
	463.522068	0.984094
	463.730735	0.984232
	463.939389	0.985915
	464.148029	0.984437
	464.356656	0.983722
	464.565270	0.984512
	464.773870	0.985591
	464.982457	0.986343
	465.191030	0.985009
	465.399591	0.985172
	465.608137	0.984577
	465.816671	0.985730
	466.025191	0.986530
	466.233697	0.986502
	466.442191	0.984968
	466.650671	0.982879
	466.859137	0.983164
	467.067590	0.981667
	467.276030	0.978865
	467.484456	0.977764
	467.692869	0.977894
	467.901269	0.978054
	468.109655	0.976983
	468.318028	0.977421
	468.526387	0.978260
	468.734733	0.979097
	468.943066	0.978107
	469.151385	0.979535
	469.359691	0.976646
	469.567984	0.978582
	469.776263	0.978775
	469.984528	0.981404
	470.192781	0.982591
	470.401020	0.983077
	470.609245	0.983294
	470.817457	0.984849
	471.025656	0.984176
	471.233841	0.983833
	471.442013	0.983190
	471.650172	0.983436
	471.858317	0.982858
	472.066448	0.983961
	472.274567	0.984259
	472.482672	0.985853
	472.690763	0.985856
	472.898841	0.982865
	473.106906	0.982041
	473.314957	0.981437
	473.522995	0.981056
	473.731020	0.981139
	473.939031	0.979758
	474.147029	0.978536
	474.355013	0.979443
	474.562984	0.978013
	474.770941	0.977510
	474.978885	0.976306
	475.186816	0.977904
	475.394733	0.976194
	475.602637	0.978179
	475.810527	0.979278
	476.018404	0.980529
	476.226268	0.982793
	476.434118	0.982987
	476.641955	0.981690
	476.849778	0.982624
	477.057588	0.984550
	477.265385	0.983372
	477.473168	0.982518
	477.680937	0.981508
	477.888694	0.982922
	478.096436	0.983783
	478.304166	0.985528
	478.511882	0.985379
	478.719584	0.983743
	478.927274	0.982780
	479.134949	0.983108
	479.342612	0.980957
	479.550260	0.980478
	479.757896	0.982431
	479.965518	0.983560
	480.173126	0.984182
	480.380722	0.983917
	480.588303	0.982387
	480.795872	0.982817
	481.003426	0.983686
	481.210968	0.981866
	481.418496	0.979871
	481.626010	0.979809
	481.833511	0.980524
	482.040999	0.980312
	482.248473	0.980875
	482.455934	0.979476
	482.663382	0.978984
	482.870816	0.979814
	483.078236	0.979164
	483.285643	0.977879
	483.493037	0.976130
	483.700417	0.976415
	483.907784	0.975314
	484.115137	0.974188
	484.322477	0.973401
	484.529803	0.974059
	484.737116	0.972599
	484.944416	0.971541
	485.151702	0.971129
	485.358975	0.969648
	485.566234	0.969505
	485.773479	0.967650
	485.980712	0.967846
	486.187931	0.966718
	486.395136	0.966149
	486.602328	0.965632
	486.809506	0.967185
	487.016671	0.965976
	487.223823	0.965454
	487.430961	0.965998
	487.638086	0.965716
	487.845197	0.966832
	488.052295	0.968863
	488.259379	0.967716
	488.466450	0.968067
	488.673507	0.968038
	488.880551	0.968424
	489.087582	0.968750
	489.294599	0.970554
	489.501602	0.972020
	489.708592	0.970422
	489.915569	0.971563
	490.122532	0.972777
	490.329482	0.974520
	490.536418	0.975548
	490.743341	0.976415
	490.950250	0.976559
	491.157146	0.976970
	491.364029	0.977920
	491.570897	0.978516
	491.777753	0.977141
	491.984595	0.979111
	492.191423	0.979880
	492.398238	0.980313
	492.605040	0.980752
	492.811828	0.980277
	493.018603	0.979782
	493.225364	0.979333
	493.432111	0.979031
	493.638846	0.979005
	493.845566	0.980303
	494.052274	0.982346
	494.258967	0.983759
	494.465648	0.983445
	494.672314	0.984215
	494.878968	0.983826
	495.085608	0.985090
	495.292234	0.984340
	495.498847	0.981580
	495.705446	0.978797
	495.912032	0.978676
	496.118605	0.979658
	496.325164	0.977594
	496.531709	0.978736
	496.738241	0.977902
	496.944759	0.978402
	497.151264	0.976837
	497.357756	0.976582
	497.564234	0.976192
	497.770698	0.974727
	497.977149	0.973804
	498.183587	0.972925
	498.390011	0.972116
	498.596422	0.970971
	498.802819	0.972320
	499.009202	0.973329
	499.215572	0.973378
	499.421929	0.972246
	499.628272	0.972745
	499.834602	0.972246
	500.040918	0.970495
	500.247220	0.970163
	500.453509	0.969137
	500.659785	0.967634
	500.866047	0.967987
	501.072296	0.968550
	501.278531	0.967997
	501.484752	0.967811
	501.690960	0.967381
	501.897155	0.967218
	502.103336	0.966439
	502.309504	0.967786
	502.515658	0.967534
	502.721798	0.966524
	502.927925	0.965325
	503.134039	0.966196
	503.340139	0.967122
	503.546225	0.966267
	503.752298	0.965954
	503.958358	0.964668
	504.164404	0.964245
	504.370436	0.965038
	504.576455	0.964853
	504.782461	0.965251
	504.988453	0.965933
	505.194431	0.965004
	505.400396	0.965586
	505.606347	0.965830
	505.812285	0.966279
	506.018209	0.968676
	506.224120	0.968342
	506.430017	0.968327
	506.635901	0.967586
	506.841771	0.967328
	507.047628	0.966998
	507.253471	0.966246
	507.459301	0.967054
	507.665117	0.966879
	507.870920	0.967719
	508.076709	0.969163
	508.282484	0.970580
	508.488247	0.971158
	508.693995	0.971181
	508.899730	0.971684
	509.105451	0.969763
	509.311159	0.970941
	509.516854	0.971744
	509.722535	0.972497
	509.928202	0.972127
	510.133856	0.973971
	510.339496	0.973347
	510.545123	0.973382
	510.750736	0.974616
	510.956336	0.975017
	511.161922	0.975239
	511.367494	0.974172
	511.573053	0.971956
	511.778599	0.971279
	511.984131	0.970566
	512.189649	0.969476
	512.395154	0.969366
	512.600645	0.969108
	512.806123	0.969967
	513.011587	0.968222
	513.217038	0.968480
	513.422475	0.967481
	513.627899	0.966710
	513.833309	0.966783
	514.038705	0.965699
	514.244088	0.965154
	514.449458	0.962769
	514.654814	0.962718
	514.860156	0.960914
	515.065485	0.960341
	515.270800	0.960134
	515.476102	0.960712
	515.681390	0.958048
	515.886664	0.957477
	516.091925	0.959178
	516.297173	0.958937
	516.502407	0.960349
	516.707627	0.959667
	516.912834	0.959555
	517.118027	0.960198
	517.323207	0.960102
	517.528373	0.959536
	517.733525	0.959442
	517.938664	0.958597
	518.143790	0.958907
	518.348901	0.959550
	518.554000	0.959330
	518.759084	0.960405
	518.964156	0.960503
	519.169213	0.961502
	519.374257	0.960609
	519.579288	0.960493
	519.784305	0.960349
	519.989308	0.960636
	520.194298	0.960934
	520.399274	0.959607
	520.604236	0.959684
	520.809185	0.960094
	521.014121	0.961428
	521.219043	0.960036
	521.423951	0.960919
	521.628846	0.962799
	521.833727	0.964139
	522.038595	0.964116
	522.243449	0.963570
	522.448289	0.964676
	522.653116	0.963755
	522.857929	0.963662
	523.062729	0.963078
	523.267515	0.962630
	523.472287	0.961470
	523.677046	0.961181
	523.881792	0.961186
	524.086524	0.962036
	524.291242	0.962005
	524.495946	0.961809
	524.700637	0.962361
	524.905315	0.961620
	525.109979	0.962327
	525.314629	0.960273
	525.519266	0.961187
	525.723889	0.960919
	525.928498	0.960021
	526.133094	0.959558
	526.337677	0.959835
	526.542245	0.959779
	526.746800	0.960402
	526.951342	0.959847
	527.155870	0.959203
	527.360384	0.959206
	527.564885	0.958742
	527.769372	0.959491
	527.973846	0.960202
	528.178306	0.960917
	528.382752	0.959533
	528.587185	0.958199
	528.791604	0.957737
	528.996010	0.956199
	529.200402	0.955239
	529.404780	0.955905
	529.609145	0.955514
	529.813496	0.955254
	530.017833	0.954429
	530.222157	0.954004
	530.426468	0.955099
	530.630764	0.955241
	530.835048	0.954846
	531.039317	0.954000
	531.243573	0.953265
	531.447815	0.952551
	531.652044	0.951583
	531.856259	0.953207
	532.060461	0.952484
	532.264648	0.954083
	532.468823	0.953247
	532.672983	0.953655
	532.877130	0.955575
	533.081264	0.956588
	533.285383	0.957517
	533.489490	0.956126
	533.693582	0.958124
	533.897661	0.958077
	534.101726	0.958753
	534.305778	0.958263
	534.509816	0.957650
	534.713841	0.957203
	534.917851	0.956542
	535.121849	0.955010
	535.325832	0.954786
	535.529802	0.955100
	535.733759	0.954958
	535.937701	0.956357
	536.141630	0.956357
	536.345546	0.956413
	536.549448	0.954970
	536.753336	0.954659
	536.957210	0.953740
	537.161071	0.953482
	537.364919	0.952997
	537.568752	0.952079
	537.772572	0.951308
	537.976379	0.951338
	538.180172	0.950352
	538.383951	0.951830
	538.587716	0.950920
	538.791468	0.948993
	538.995206	0.948020
	539.198931	0.945856
	539.402642	0.945301
	539.606339	0.944628
	539.810023	0.943354
	540.013693	0.942185
	540.217349	0.939916
	540.420992	0.937949
	540.624621	0.937079
	540.828237	0.936097
	541.031839	0.935639
	541.235427	0.936026
	541.439001	0.935748
	541.642562	0.936835
	541.846109	0.936222
	542.049643	0.935778
	542.253163	0.935502
	542.456669	0.936267
	542.660162	0.936550
	542.863641	0.937432
	543.067106	0.937000
	543.270558	0.937277
	543.473996	0.938458
	543.677420	0.938775
	543.880831	0.939790
	544.084228	0.942407
	544.287612	0.942648
	544.490981	0.944654
	544.694338	0.945159
	544.897680	0.946625
	545.101009	0.948382
	545.304324	0.950110
	545.507625	0.951100
	545.710913	0.950584
	545.914187	0.952612
	546.117448	0.953204
	546.320695	0.953930
	546.523928	0.955529
	546.727147	0.956244
	546.930353	0.957166
	547.133546	0.957938
	547.336724	0.958086
	547.539889	0.959770
	547.743040	0.961266
	547.946178	0.961792
	548.149301	0.962317
	548.352412	0.962467
	548.555508	0.963431
	548.758591	0.962500
	548.961660	0.963040
	549.164716	0.963959
	549.367757	0.966235
	549.570785	0.964464
	549.773800	0.963539
	549.976801	0.963398
	550.179788	0.964374
	550.382761	0.964500
	550.585721	0.965110
	550.788667	0.964116
	550.991599	0.962252
	551.194518	0.962607
	551.397423	0.960886
	551.600315	0.959683
	551.803192	0.958684
	552.006056	0.956740
	552.208906	0.955692
	552.411743	0.955124
	552.614566	0.955177
	552.817375	0.954788
	553.020171	0.954400
	553.222953	0.954619
	553.425721	0.954995
	553.628475	0.953736
	553.831216	0.953243
	554.033943	0.952685
	554.236657	0.952601
	554.439356	0.952374
	554.642042	0.952295
	554.844715	0.951428
	555.047373	0.951876
	555.250018	0.951331
	555.452650	0.952362
	555.655267	0.952265
	555.857871	0.951798
	556.060461	0.951595
	556.263038	0.952337
	556.465600	0.950647
	556.668150	0.950557
	556.870685	0.951685
	557.073207	0.952223
	557.275715	0.954104
	557.478209	0.954250
	557.680689	0.953895
	557.883156	0.954800
	558.085609	0.956139
	558.288049	0.957218
	558.490475	0.958194
	558.692887	0.960083
	558.895285	0.959795
	559.097670	0.958918
	559.300040	0.958984
	559.502398	0.958565
	559.704741	0.960186
	559.907071	0.960230
	560.109387	0.959863
	560.311689	0.960057
	560.513978	0.960833
	560.716253	0.961573
	560.918514	0.961634
	561.120762	0.963731
	561.322995	0.965070
	561.525215	0.964848
	561.727422	0.964552
	561.929614	0.966813
	562.131793	0.968675
	562.333958	0.970332
	562.536110	0.971313
	562.738248	0.970070
	562.940372	0.969002
	563.142482	0.968109
	563.344578	0.969113
	563.546661	0.969004
	563.748730	0.970685
	563.950786	0.969908
	564.152827	0.969757
	564.354855	0.970368
	564.556870	0.972095
	564.758870	0.971921
	564.960857	0.971324
	565.162830	0.971879
	565.364789	0.973466
	565.566735	0.974382
	565.768666	0.973406
	565.970584	0.973501
	566.172489	0.973813
	566.374379	0.972171
	566.576256	0.971473
	566.778119	0.971349
	566.979969	0.971074
	567.181805	0.971003
	567.383626	0.970226
	567.585435	0.969294
	567.787229	0.970085
	567.989010	0.970718
	568.190777	0.970568
	568.392530	0.971324
	568.594269	0.972044
	568.795995	0.973021
	568.997707	0.972651
	569.199405	0.972350
	569.401090	0.973701
	569.602761	0.973211
	569.804418	0.973023
	570.006061	0.973830
	570.207690	0.974407
	570.409306	0.975669
	570.610908	0.975364
	570.812497	0.974469
	571.014071	0.974002
	571.215632	0.973437
	571.417179	0.974075
	571.618712	0.973207
	571.820232	0.975224
	572.021737	0.975401
	572.223229	0.976033
	572.424707	0.977798
	572.626172	0.979000
	572.827623	0.980244
	573.029060	0.980449
	573.230483	0.981089
	573.431892	0.982498
	573.633288	0.981971
	573.834670	0.983238
	574.036038	0.983335
	574.237392	0.983047
	574.438733	0.982796
	574.640060	0.981945
	574.841373	0.982354
	575.042672	0.982438
	575.243958	0.982797
	575.445230	0.984923
	575.646488	0.984521
	575.847732	0.985404
	576.048962	0.985677
	576.250179	0.986975
	576.451382	0.988429
	576.652571	0.989219
	576.853747	0.988981
	577.054908	0.990766
	577.256056	0.991532
	577.457190	0.991884
	577.658310	0.992270
	577.859417	0.992478
	578.060510	0.993214
	578.261589	0.993096
	578.462654	0.993741
	578.663705	0.995135
	578.864743	0.995174
	579.065767	0.996141
	579.266777	0.997013
	579.467773	0.998623
	579.668755	1.000413
	579.869724	1.001087
	580.070679	0.999595
	580.271620	0.999464
	580.472548	0.998653
	580.673461	0.998351
	580.874361	0.997384
	581.075247	0.996863
	581.276119	0.997434
	581.476978	0.998025
	581.677822	0.997808
	581.878653	0.998524
	582.079470	0.999833
	582.280273	1.000514
	582.481063	1.000656
	582.681838	0.999477
	582.882600	0.998199
	583.083348	0.998434
	583.284083	0.998291
	583.484803	0.997898
	583.685510	0.997628
	583.886203	0.998441
	584.086882	0.998049
	584.287547	0.997242
	584.488199	0.996622
	584.688836	0.995485
	584.889460	0.995242
	585.090070	0.993280
	585.290666	0.993735
	585.491249	0.994280
	585.691818	0.992500
	585.892372	0.991618
	586.092914	0.990569
	586.293441	0.989270
	586.493954	0.989553
	586.694454	0.989064
	586.894940	0.988531
	587.095412	0.987581
	587.295870	0.988944
	587.496314	0.990354
	587.696745	0.989351
	587.897162	0.990894
	588.097565	0.991113
	588.297954	0.990795
	588.498329	0.991627
	588.698691	0.992083
	588.899038	0.993635
	589.099372	0.993864
	589.299692	0.993999
	589.499998	0.995756
	589.700291	0.996582
	589.900569	0.997250
	590.100834	0.998340
	590.301085	0.999162
	590.501322	1.000633
	590.701546	0.999308
	590.901755	0.999725
	591.101951	1.000968
	591.302132	1.001816
	591.502300	1.002828
	591.702455	1.002375
	591.902595	1.001643
	592.102722	1.001955
	592.302834	1.001661
	592.502933	1.001724
	592.703018	1.003614
	592.903089	1.003452
	593.103147	1.003511
	593.303190	1.005126
	593.503220	1.006396
	593.703236	1.006859
	593.903238	1.008356
	594.103226	1.008983
	594.303200	1.009851
	594.503161	1.008941
	594.703108	1.008373
	594.903040	1.008756
	595.102960	1.010358
	595.302865	1.010226
	595.502756	1.009841
	595.702634	1.011315
	595.902497	1.010538
	596.102347	1.010204
	596.302183	1.008849
	596.502005	1.008890
	596.701813	1.008468
	596.901608	1.007865
	597.101388	1.007373
	597.301155	1.008407
	597.500908	1.006966
	597.700647	1.005148
	597.900372	1.004166
	598.100083	1.004903
	598.299781	1.004412
	598.499465	1.004748
	598.699134	1.003758
	598.898790	1.003824
	599.098432	1.003224
	599.298061	1.003628
	599.497675	1.002696
	599.697275	1.000720
	599.896862	1.000141
	600.096435	1.000484
	600.295994	0.998768
	600.495539	0.998558
	600.695070	0.998994
	600.894588	0.999280
	601.094091	0.998596
	601.293581	0.999340
	601.493056	0.999655
	601.692518	0.999602
	601.891966	1.000104
	602.091401	1.000352
	602.290821	0.999174
	602.490227	0.998175
	602.689620	0.997594
	602.888999	0.997736
	603.088363	0.997869
	603.287714	0.997800
	603.487052	0.997218
	603.686375	0.996971
	603.885684	0.997019
	604.084980	0.997016
	604.284261	0.997858
	604.483529	0.998402
	604.682783	0.998515
	604.882023	0.997561
	605.081249	0.998301
	605.280461	0.999551
	605.479660	1.000636
	605.678844	1.000749
	605.878015	1.001947
	606.077172	1.001634
	606.276314	1.000992
	606.475443	1.001845
	606.674558	1.001908
	606.873660	1.001841
	607.072747	1.002112
	607.271820	1.002090
	607.470880	1.003940
	607.669926	1.004442
	607.868957	1.003129
	608.067975	1.003824
	608.266979	1.003979
	608.465969	1.004142
	608.664946	1.004572
	608.863908	1.005470
	609.062857	1.006314
	609.261791	1.005739
	609.460712	1.004975
	609.659619	1.006572
	609.858511	1.006680
	610.057390	1.006726
	610.256256	1.006730
	610.455107	1.006267
	610.653944	1.006510
	610.852767	1.005893
	611.051577	1.004828
	611.250373	1.006449
	611.449154	1.006587
	611.647922	1.006196
	611.846676	1.007561
	612.045416	1.008467
	612.244142	1.008633
	612.442854	1.011031
	612.641553	1.012781
	612.840237	1.014034
	613.038908	1.015575
	613.237564	1.017107
	613.436207	1.018595
	613.634836	1.018359
	613.833451	1.019167
	614.032052	1.019508
	614.230639	1.019351
	614.429212	1.020647
	614.627771	1.022353
	614.826316	1.022148
	615.024848	1.024046
	615.223365	1.025129
	615.421869	1.027923
	615.620358	1.028744
	615.818834	1.029123
	616.017296	1.029661
	616.215744	1.030801
	616.414178	1.030614
	616.612598	1.031941
	616.811004	1.032940
	617.009396	1.033786
	617.207775	1.035021
	617.406139	1.035132
	617.604490	1.034583
	617.802826	1.035045
	618.001149	1.035494
	618.199458	1.037407
	618.397752	1.039428
	618.596033	1.038622
	618.794300	1.039332
	618.992553	1.038853
	619.190792	1.038899
	619.389018	1.039261
	619.587229	1.038393
	619.785426	1.037631
	619.983609	1.036172
	620.181779	1.034499
	620.379934	1.032204
	620.578076	1.030911
	620.776204	1.029262
	620.974317	1.028370
	621.172417	1.026975
	621.370503	1.026535
	621.568575	1.025712
	621.766633	1.025200
	621.964677	1.023990
	622.162707	1.023601
	622.360723	1.022050
	622.558725	1.022469
	622.756714	1.022188
	622.954688	1.022403
	623.152648	1.022931
	623.350595	1.022033
	623.548527	1.021707
	623.746446	1.022613
	623.944350	1.021660
	624.142241	1.021848
	624.340118	1.022769
	624.537981	1.022891
	624.735829	1.023409
	624.933664	1.023576
	625.131485	1.022221
	625.329292	1.022092
	625.527085	1.020841
	625.724864	1.022375
	625.922629	1.022158
	626.120381	1.023126
	626.318118	1.024174
	626.515841	1.023227
	626.713550	1.022634
	626.911246	1.022272
	627.108927	1.022288
	627.306595	1.021800
	627.504248	1.021532
	627.701888	1.022273
	627.899513	1.023235
	628.097125	1.024010
	628.294722	1.024309
	628.492306	1.025171
	628.689876	1.025178
	628.887432	1.025696
	629.084973	1.027544
	629.282501	1.027645
	629.480015	1.027899
	629.677515	1.028570
	629.875001	1.030212
	630.072473	1.031113
	630.269931	1.030316
	630.467375	1.029890
	630.664805	1.028315
	630.862221	1.026982
	631.059623	1.027028
	631.257011	1.026634
	631.454385	1.024413
	631.651746	1.022192
	631.849092	1.020134
	632.046424	1.019677
	632.243742	1.018307
	632.441047	1.018395
	632.638337	1.019610
	632.835613	1.019215
	633.032876	1.017927
	633.230124	1.017362
	633.427358	1.017048
	633.624579	1.017322
	633.821785	1.016261
	634.018978	1.016984
	634.216156	1.016975
	634.413321	1.017644
	634.610471	1.018385
	634.807608	1.017753
	635.004730	1.017507
	635.201839	1.017153
	635.398933	1.017185
	635.596014	1.016173
	635.793081	1.014860
	635.990133	1.015322
	636.187172	1.015619
	636.384196	1.015475
	636.581207	1.014913
	636.778204	1.014730
	636.975186	1.012718
	637.172155	1.013035
	637.369110	1.012016
	637.566050	1.012716
	637.762977	1.012027
	637.959890	1.011719
	638.156788	1.010879
	638.353673	1.009907
	638.550544	1.010333
	638.747400	1.010503
	638.944243	1.012002
	639.141072	1.011831
	639.337886	1.013120
	639.534687	1.013312
	639.731474	1.013174
	639.928246	1.013428
	640.125005	1.014304
	640.321750	1.016175
	640.518480	1.017390
	640.715197	1.017419
	640.911899	1.018752
	641.108588	1.017901
	641.305263	1.018251
	641.501923	1.019126
	641.698570	1.020752
	641.895202	1.020735
	642.091821	1.020028
	642.288426	1.019606
	642.485016	1.019591
	642.681593	1.020687
	642.878155	1.021424
	643.074704	1.022459
	643.271238	1.022381
	643.467759	1.022763
	643.664265	1.022164
	643.860757	1.022853
	644.057236	1.021706
	644.253700	1.022086
	644.450151	1.022541
	644.646587	1.021717
	644.843009	1.022231
	645.039418	1.022559
	645.235812	1.023580
	645.432192	1.024152
	645.628558	1.025173
	645.824911	1.025784
	646.021249	1.026127
	646.217573	1.026624
	646.413883	1.027007
	646.610179	1.026714
	646.806461	1.026868
	647.002729	1.026971
	647.198983	1.026386
	647.395223	1.026329
	647.591449	1.027627
	647.787661	1.026838
	647.983859	1.027468
	648.180043	1.028188
	648.376212	1.027465
	648.572368	1.028645
	648.768510	1.027577
	648.964638	1.028920
	649.160751	1.029625
	649.356851	1.030263
	649.552937	1.029501
	649.749008	1.028145
	649.945066	1.028970
	650.141109	1.029280
	650.337138	1.029367
	650.533154	1.029477
	650.729155	1.029861
	650.925142	1.030592
	651.121116	1.031550
	651.317075	1.033052
	651.513020	1.033506
	651.708951	1.033401
	651.904868	1.034714
	652.100771	1.036078
	652.296660	1.035719
	652.492535	1.034908
	652.688396	1.036635
	652.884242	1.037757
	653.080075	1.038722
	653.275894	1.039444
	653.471699	1.040358
	653.667489	1.040877
	653.863266	1.040916
	654.059028	1.043298
	654.254776	1.044383
	654.450511	1.044055
	654.646231	1.044163
	654.841937	1.044563
	655.037629	1.043825
	655.233308	1.043666
	655.428972	1.042925
	655.624622	1.043162
	655.820258	1.042957
	656.015879	1.042992
	656.211487	1.043421
	656.407081	1.042721
	656.602661	1.042970
	656.798226	1.043633
	656.993778	1.045262
	657.189315	1.045965
	657.384839	1.046594
	657.580348	1.047672
	657.775843	1.047583
	657.971324	1.047820
	658.166791	1.046858
	658.362244	1.046479
	658.557683	1.045174
	658.753108	1.045539
	658.948519	1.044716
	659.143916	1.046183
	659.339298	1.044013
	659.534667	1.042477
	659.730022	1.043941
	659.925362	1.044062
	660.120688	1.042843
	660.316001	1.043156
	660.511299	1.042052
	660.706583	1.042945
	660.901853	1.042472
	661.097109	1.041535
	661.292351	1.039487
	661.487578	1.039639
	661.682792	1.041144
	661.877992	1.040538
	662.073177	1.039807
	662.268349	1.039736
	662.463506	1.040797
	662.658649	1.040459
	662.853779	1.040640
	663.048894	1.040059
	663.243995	1.039237
	663.439081	1.039317
	663.634154	1.040678
	663.829213	1.040198
	664.024258	1.039014
	664.219288	1.038531
	664.414305	1.039339
	664.609307	1.039587
	664.804295	1.039078
	664.999269	1.039667
	665.194229	1.039744
	665.389175	1.040831
	665.584107	1.041081
	665.779025	1.041552
	665.973928	1.041065
	666.168818	1.041605
	666.363693	1.042896
	666.558555	1.043545
	666.753402	1.043055
	666.948235	1.042223
	667.143054	1.042202
	667.337859	1.043591
	667.532650	1.043838
	667.727427	1.043711
	667.922189	1.045668
	668.116938	1.047191
	668.311672	1.048463
	668.506392	1.049653
	668.701098	1.049206
	668.895790	1.048539
	669.090468	1.049346
	669.285132	1.049363
	669.479782	1.048446
	669.674417	1.048878
	669.869039	1.048406
	670.063646	1.049499
	670.258239	1.049263
	670.452819	1.049205
	670.647384	1.048279
	670.841934	1.048304
	671.036471	1.046529
	671.230994	1.047030
	671.425502	1.047962
	671.619997	1.047643
	671.814477	1.045507
	672.008943	1.045134
	672.203395	1.044343
	672.397833	1.044138
	672.592257	1.042850
	672.786667	1.042138
	672.981062	1.041452
	673.175444	1.042094
	673.369811	1.041804
	673.564164	1.041462
	673.758503	1.040691
	673.952828	1.040380
	674.147139	1.039485
	674.341435	1.038477
	674.535718	1.038118
	674.729986	1.035402
	674.924240	1.035589
	675.118480	1.034712
	675.312706	1.033871
	675.506918	1.032803
	675.701116	1.031319
	675.895299	1.031613
	676.089469	1.032884
	676.283624	1.033208
	676.477765	1.034118
	676.671892	1.032707
	676.866005	1.032968
	677.060103	1.034010
	677.254188	1.034324
	677.448258	1.034407
	677.642315	1.035421
	677.836357	1.035039
	678.030385	1.035616
	678.224398	1.034592
	678.418398	1.034672
	678.612384	1.034232
	678.806355	1.034885
	679.000312	1.035282
	679.194255	1.034620
	679.388184	1.035983
	679.582099	1.036297
	679.776000	1.035670
	679.969886	1.034272
	680.163758	1.035058
	680.357617	1.034389
	680.551461	1.034386
	680.745290	1.034814
	680.939106	1.033029
	681.132908	1.032638
	681.326695	1.031674
	681.520468	1.030493
	681.714227	1.028959
	681.907972	1.026588
	682.101703	1.025308
	682.295419	1.024491
	682.489122	1.024590
	682.682810	1.023839
	682.876484	1.023060
	683.070144	1.022662
	683.263790	1.021472
	683.457421	1.020449
	683.651039	1.020868
	683.844642	1.021939
	684.038231	1.022482
	684.231806	1.021885
	684.425367	1.020876
	684.618913	1.020019
	684.812446	1.019156
	685.005964	1.018444
	685.199468	1.016548
	685.392958	1.014774
	685.586433	1.014162
	685.779895	1.013263
	685.973342	1.013033
	686.166775	1.011951
	686.360194	1.010454
	686.553599	1.011483
	686.746990	1.010517
	686.940366	1.010329
	687.133729	1.009872
	687.327077	1.010014
	687.520411	1.011238
	687.713730	1.012607
	687.907036	1.013546
	688.100327	1.012840
	688.293604	1.012680
	688.486867	1.014713
	688.680116	1.014636
	688.873351	1.015321
	689.066571	1.015050
	689.259777	1.014318
	689.452970	1.015011
	689.646147	1.015106
	689.839311	1.014219
	690.032461	1.014162
	690.225596	1.013073
	690.418717	1.014594
	690.611824	1.015949
	690.804917	1.016537
	690.997995	1.016664
	691.191059	1.016055
	691.384110	1.015497
	691.577145	1.014279
	691.770167	1.014622
	691.963175	1.014326
	692.156168	1.013413
	692.349147	1.012699
	692.542112	1.011930
	692.735063	1.010635
	692.927999	1.010341
	693.120922	1.008846
	693.313830	1.008103
	693.506724	1.008354
	693.699603	1.009149
	693.892469	1.009447
	694.085320	1.009729
	694.278157	1.007720
	694.470980	1.006915
	694.663789	1.007753
	694.856583	1.006849
	695.049364	1.004749
	695.242130	1.003383
	695.434881	1.002593
	695.627619	1.000136
	695.820342	0.997909
	696.013052	0.997207
	696.205747	0.995762
	696.398427	0.994655
	696.591094	0.994527
	696.783746	0.993332
	696.976384	0.993382
	697.169008	0.992762
	697.361618	0.991802
	697.554213	0.991193
	697.746795	0.990627
	697.939362	0.991056
	698.131914	0.990527
	698.324453	0.989810
	698.516977	0.989523
	698.709487	0.989821
	698.901983	0.990051
	699.094465	0.989776
	699.286932	0.989392
	699.479386	0.986905
	699.671825	0.986199
	699.864249	0.986559
	700.056660	0.985057
	700.249056	0.983346
	700.441438	0.982999
	700.633806	0.982351
	700.826160	0.982757
	701.018499	0.983158
	701.210824	0.982202
	701.403135	0.981083
	701.595432	0.980615
	701.787714	0.981356
	701.979982	0.983109
	702.172236	0.982820
	702.364476	0.982638
	702.556702	0.982273
	702.748913	0.982032
	702.941110	0.981733
	703.133293	0.982443
	703.325461	0.984059
	703.517615	0.984087
	703.709755	0.981846
	703.901881	0.981788
	704.093993	0.982328
	704.286090	0.982574
	704.478173	0.983876
	704.670242	0.982859
	704.862296	0.983922
	705.054337	0.982947
	705.246363	0.983243
	705.438375	0.982605
	705.630372	0.981913
	705.822356	0.980434
	706.014325	0.980600
	706.206279	0.980030
	706.398220	0.977759
	706.590146	0.977855
	706.782058	0.978204
	706.973956	0.978257
	707.165840	0.978234
	707.357709	0.977507
	707.549564	0.978551
	707.741405	0.978355
	707.933231	0.978633
	708.125043	0.978029
	708.316841	0.976412
	708.508625	0.976611
	708.700395	0.975863
	708.892150	0.974686
	709.083891	0.974293
	709.275617	0.973812
	709.467330	0.973804
	709.659028	0.972537
	709.850712	0.972877
	710.042381	0.972185
	710.234037	0.971542
	710.425678	0.970344
	710.617305	0.969374
	710.808917	0.968890
	711.000515	0.968185
	711.192099	0.968018
	711.383669	0.966850
	711.575225	0.966277
	711.766766	0.965733
	711.958293	0.965834
	712.149805	0.965305
	712.341304	0.964980
	712.532788	0.964425
	712.724258	0.964228
	712.915713	0.964524
	713.107154	0.964987
	713.298581	0.966612
	713.489994	0.967730
	713.681392	0.967576
	713.872776	0.967508
	714.064146	0.967233
	714.255502	0.966214
	714.446843	0.966253
	714.638170	0.966928
	714.829483	0.967021
	715.020781	0.966818
	715.212065	0.967996
	715.403335	0.969347
	715.594591	0.969834
	715.785832	0.970150
	715.977059	0.970737
	716.168272	0.969313
	716.359470	0.970179
	716.550654	0.969938
	716.741824	0.971464
	716.932979	0.971172
	717.124121	0.969790
	717.315247	0.970667
	717.506360	0.971886
	717.697458	0.972984
	717.888542	0.973683
	718.079612	0.974469
	718.270668	0.973884
	718.461709	0.974422
	718.652736	0.974385
	718.843748	0.974454
	719.034746	0.974557
	719.225730	0.973673
	719.416700	0.973772
	719.607655	0.973144
	719.798596	0.974000
	719.989523	0.975961
	720.180435	0.975583
	720.371333	0.975784
	720.562217	0.976833
	720.753087	0.976657
	720.943942	0.976643
	721.134783	0.977115
	721.325609	0.977585
	721.516422	0.977177
	721.707219	0.977166
	721.898003	0.977214
	722.088772	0.977584
	722.279527	0.976210
	722.470268	0.974344
	722.660994	0.974406
	722.851707	0.973677
	723.042404	0.973052
	723.233088	0.972264
	723.423757	0.972413
	723.614412	0.973537
	723.805052	0.974560
	723.995678	0.974577
	724.186290	0.974486
	724.376887	0.973947
	724.567471	0.974053
	724.758039	0.975277
	724.948594	0.973947
	725.139134	0.972978
	725.329660	0.973207
	725.520172	0.973392
	725.710669	0.974190
	725.901152	0.975397
	726.091620	0.976537
	726.282075	0.977258
	726.472514	0.977254
	726.662940	0.977819
	726.853351	0.977128
	727.043748	0.977588
	727.234131	0.979004
	727.424499	0.979230
	727.614853	0.978900
	727.805193	0.980409
	727.995518	0.981094
	728.185829	0.982432
	728.376125	0.982064
	728.566408	0.983723
	728.756675	0.985308
	728.946929	0.985448
	729.137168	0.984879
	729.327393	0.985423
	729.517604	0.985017
	729.707800	0.985541
	729.897982	0.986614
	730.088149	0.985588
	730.278302	0.986282
	730.468441	0.986720
	730.658566	0.987366
	730.848676	0.989059
	731.038771	0.987860
	731.228853	0.987748
	731.418920	0.988019
	731.608973	0.987838
	731.799011	0.989257
	731.989035	0.988864
	732.179045	0.988190
	732.369040	0.988003
	732.559021	0.988420
	732.748988	0.988170
	732.938940	0.987144
	733.128878	0.986662
	733.318801	0.985650
	733.508711	0.984099
	733.698605	0.983417
	733.888486	0.983443
	734.078352	0.983297
	734.268204	0.981827
	734.458041	0.982175
	734.647864	0.981260
	734.837673	0.981842
	735.027467	0.982006
	735.217247	0.980218
	735.407013	0.979033
	735.596764	0.978293
	735.786501	0.977757
	735.976223	0.979097
	736.165932	0.978982
	736.355625	0.977779
	736.545305	0.978543
	736.734970	0.978215
	736.924620	0.977504
	737.114257	0.977111
	737.303879	0.976167
	737.493486	0.976398
	737.683079	0.976693
	737.872658	0.976107
	738.062222	0.976986
	738.251772	0.977284
	738.441308	0.977828
	738.630829	0.978525
	738.820336	0.977494
	739.009829	0.977488
	739.199307	0.978121
	739.388771	0.978237
	739.578220	0.978182
	739.767655	0.977705
	739.957076	0.978262
	740.146482	0.976651
	740.335874	0.976513
	740.525251	0.975535
	740.714615	0.975759
	740.903963	0.974342
	741.093298	0.975244
	741.282618	0.975578
	741.471923	0.973586
	741.661214	0.974545
	741.850491	0.973154
	742.039753	0.972923
	742.229001	0.973210
	742.418235	0.971272
	742.607454	0.971314
	742.796659	0.972969
	742.985849	0.972975
	743.175025	0.972597
	743.364187	0.970327
	743.553334	0.968725
	743.742467	0.968045
	743.931586	0.966978
	744.120690	0.967453
	744.309779	0.965562
	744.498855	0.964290
	744.687916	0.963319
	744.876962	0.962272
	745.065994	0.962077
	745.255012	0.960742
	745.444015	0.959711
	745.633004	0.958488
	745.821978	0.958454
	746.010938	0.957400
	746.199884	0.958041
	746.388815	0.957182
	746.577732	0.956785
	746.766634	0.957158
	746.955522	0.957366
	747.144396	0.958355
	747.333255	0.958145
	747.522100	0.958026
	747.710930	0.957046
	747.899746	0.957659
	748.088548	0.956485
	748.277335	0.956769
	748.466108	0.956269
	748.654866	0.956726
	748.843610	0.957029
	749.032339	0.957590
	749.221054	0.957500
	749.409755	0.957468
	749.598441	0.957685
	749.787113	0.956756
	749.975770	0.956167
	750.164413	0.954072
	750.353042	0.954407
[truncated: 1,648 more rows]
