# Supplementary material for: Metasurface analogues of molecular diastereomers from hierarchical multiscale chiral interactions with biomolecules
Source: Nat Commun. 2026 Apr 22;17:5541. doi: 10.1038/s41467-026-72200-6 (PMC13287669; doi:10.1038/s41467-026-72200-6)
Supplement: Supplementary file 3 — Supplementary Data 1 (Raw data) [file 41467_2026_72200_MOESM3_ESM.zip › Raw_Data/Reflectivity/Antistrept_strept_sequence/Strept_Incubating/Ref_ARRAY3_RH_90_2.txt]

	345.453658	0.996247
	345.669646	0.996246
	345.885622	0.996248
	346.101585	0.996253
	346.317535	0.996263
	346.533471	0.996278
	346.749395	0.996300
	346.965306	0.996330
	347.181204	0.996372
	347.397089	0.996427
	347.612961	0.996500
	347.828820	0.996594
	348.044666	0.996714
	348.260499	0.996865
	348.476319	0.997054
	348.692126	0.997285
	348.907920	0.997563
	349.123701	0.997890
	349.339469	0.998264
	349.555224	0.998676
	349.770966	0.999113
	349.986695	0.999552
	350.202412	0.999971
	350.418115	1.000345
	350.633805	1.000656
	350.849482	1.000894
	351.065147	1.001059
	351.280798	1.001156
	351.496436	1.001197
	351.712062	1.001195
	351.927674	1.001160
	352.143273	1.002140
	352.358860	1.000956
	352.574433	0.999737
	352.789993	1.000339
	353.005541	1.001939
	353.221075	1.002006
	353.436597	1.002642
	353.652105	1.003491
	353.867600	1.003728
	354.083083	1.004766
	354.298552	1.004160
	354.514009	1.003031
	354.729452	1.001416
	354.944883	1.002224
	355.160300	1.003608
	355.375705	1.004350
	355.591096	1.004232
	355.806474	1.004495
	356.021840	1.002866
	356.237192	1.002089
	356.452532	1.000059
	356.667858	1.000162
	356.883172	1.002155
	357.098472	1.002243
	357.313760	1.002384
	357.529034	1.001598
	357.744295	1.002551
	357.959544	1.002606
	358.174779	1.003242
	358.390002	1.001078
	358.605211	1.001254
	358.820407	1.003294
	359.035591	1.001673
	359.250761	1.001703
	359.465919	1.000726
	359.681063	1.000363
	359.896194	0.999814
	360.111313	0.999294
	360.326418	0.998001
	360.541510	0.995421
	360.756589	0.994928
	360.971656	0.995634
	361.186709	0.994871
	361.401749	0.994851
	361.616776	0.996340
	361.831790	0.997407
	362.046792	0.995775
	362.261780	0.993393
	362.476755	0.994208
	362.691717	0.992266
	362.906666	0.992135
	363.121602	0.991593
	363.336525	0.990540
	363.551435	0.988694
	363.766332	0.988043
	363.981216	0.987162
	364.196087	0.984602
	364.410945	0.984410
	364.625790	0.983181
	364.840621	0.983462
	365.055440	0.985083
	365.270246	0.984532
	365.485039	0.986641
	365.699818	0.989330
	365.914585	0.989647
	366.129339	0.989719
	366.344079	0.990295
	366.558807	0.990064
	366.773521	0.989592
	366.988223	0.990678
	367.202911	0.991413
	367.417587	0.993427
	367.632249	0.995720
	367.846898	0.996951
	368.061535	0.995174
	368.276158	0.994084
	368.490768	0.992500
	368.705365	0.992678
	368.919949	0.991835
	369.134521	0.993150
	369.349079	0.993125
	369.563624	0.992571
	369.778155	0.990489
	369.992674	0.990507
	370.207180	0.991340
	370.421673	0.991502
	370.636153	0.994186
	370.850619	0.993695
	371.065073	0.993686
	371.279514	0.994724
	371.493941	0.997089
	371.708356	0.997172
	371.922757	0.996076
	372.137145	0.996805
	372.351521	0.998595
	372.565883	0.999799
	372.780232	0.998749
	372.994568	0.999488
	373.208891	0.998241
	373.423201	0.998034
	373.637498	0.998912
	373.851782	0.998619
	374.066053	0.999471
	374.280311	1.000697
	374.494556	1.001564
	374.708787	1.000746
	374.923006	0.998922
	375.137211	0.999688
	375.351404	0.998649
	375.565583	0.998016
	375.779750	0.998260
	375.993903	0.997253
	376.208043	0.998990
	376.422170	0.997581
	376.636284	0.999516
	376.850385	0.999776
	377.064473	0.998784
	377.278548	1.002549
	377.492610	1.004449
	377.706658	1.005005
	377.920694	1.006386
	378.134717	1.007106
	378.348726	1.007853
	378.562722	1.007259
	378.776706	1.006442
	378.990676	1.005593
	379.204633	1.005763
	379.418577	1.006003
	379.632508	1.006705
	379.846426	1.009249
	380.060331	1.010204
	380.274223	1.010783
	380.488101	1.009588
	380.701967	1.007821
	380.915819	1.008237
	381.129659	1.007492
	381.343485	1.006417
	381.557298	1.006346
	381.771098	1.006633
	381.984886	1.007720
	382.198659	1.006968
	382.412420	1.006231
	382.626168	1.008464
	382.839903	1.010993
	383.053624	1.010751
	383.267333	1.010293
	383.481028	1.010132
	383.694711	1.009223
	383.908380	1.009296
	384.122036	1.009514
	384.335679	1.009186
	384.549309	1.008206
	384.762926	1.007437
	384.976530	1.005254
	385.190120	1.004880
	385.403698	1.002784
	385.617262	1.002522
	385.830814	1.001760
	386.044352	1.001357
	386.257877	1.002046
	386.471389	1.001645
	386.684888	1.001409
	386.898374	1.002186
	387.111847	1.001390
	387.325306	1.001167
	387.538753	0.999996
	387.752186	0.997726
	387.965606	0.997609
	388.179014	0.996246
	388.392408	0.996852
	388.605789	0.997271
	388.819156	0.997620
	389.032511	0.997157
	389.245853	0.995725
	389.459181	0.994863
	389.672497	0.993751
	389.885799	0.993033
	390.099088	0.996275
	390.312364	0.995329
	390.525627	0.994104
	390.738877	0.994041
	390.952114	0.993306
	391.165337	0.993453
	391.378548	0.994376
	391.591745	0.996695
	391.804929	0.997773
	392.018100	1.000296
	392.231258	0.998454
	392.444403	0.997350
	392.657535	0.998024
	392.870653	0.997427
	393.083759	0.997678
	393.296851	0.998180
	393.509930	0.999140
	393.722996	1.000252
	393.936049	0.999633
	394.149089	0.999900
	394.362116	1.000674
	394.575129	0.999353
	394.788130	0.998147
	395.001117	0.997134
	395.214091	0.996951
	395.427052	0.997115
	395.640000	0.998074
	395.852935	0.997421
	396.065857	0.998370
	396.278765	0.998323
	396.491660	0.998780
	396.704543	0.999217
	396.917412	0.998101
	397.130268	0.996457
	397.343110	0.996726
	397.555940	0.996248
	397.768757	0.995226
	397.981560	0.996848
	398.194350	0.997729
	398.407127	0.997358
	398.619891	0.996316
	398.832642	0.996420
	399.045380	0.993316
	399.258104	0.992788
	399.470815	0.993425
	399.683514	0.993233
	399.896199	0.994688
	400.108870	0.993650
	400.321529	0.993353
	400.534175	0.992093
	400.746807	0.992319
	400.959427	0.991233
	401.172033	0.991445
	401.384626	0.989742
	401.597205	0.988194
	401.809772	0.987434
	402.022326	0.987481
	402.234866	0.987508
	402.447393	0.988379
	402.659907	0.990265
	402.872408	0.990389
	403.084896	0.990119
	403.297370	0.989239
	403.509832	0.989069
	403.722280	0.987516
	403.934715	0.987907
	404.147137	0.986124
	404.359546	0.986083
	404.571941	0.984739
	404.784323	0.985267
	404.996693	0.984273
	405.209049	0.987588
	405.421392	0.989510
	405.633721	0.991533
	405.846038	0.993552
	406.058341	0.993557
	406.270632	0.995104
	406.482909	0.994417
	406.695172	0.993913
	406.907423	0.992732
	407.119661	0.993485
	407.331885	0.994239
	407.544096	0.995522
	407.756294	0.997657
	407.968479	0.998025
	408.180651	0.998316
	408.392809	0.999832
	408.604954	0.997463
	408.817086	0.998624
	409.029205	0.998049
	409.241311	0.998158
	409.453404	0.999308
	409.665483	0.997725
	409.877549	0.998794
	410.089602	0.998307
	410.301642	0.997422
	410.513669	0.996201
	410.725682	0.996928
	410.937682	0.996507
	411.149669	0.995286
	411.361643	0.994184
	411.573604	0.993366
	411.785551	0.993055
	411.997486	0.994743
	412.209407	0.994901
	412.421315	0.995055
	412.633210	0.995251
	412.845091	0.994458
	413.056959	0.993918
	413.268815	0.993273
	413.480657	0.993457
	413.692485	0.993593
	413.904301	0.994641
	414.116103	0.993639
	414.327892	0.994676
	414.539668	0.994940
	414.751431	0.996339
	414.963181	0.995630
	415.174917	0.994564
	415.386640	0.994190
	415.598350	0.992517
	415.810047	0.993800
	416.021730	0.991604
	416.233401	0.991301
	416.445058	0.989799
	416.656702	0.992910
	416.868332	0.994383
	417.079950	0.995899
	417.291554	0.997532
	417.503145	0.997726
	417.714723	0.998760
	417.926288	0.999385
	418.137839	0.998802
	418.349377	0.999149
	418.560903	0.997801
	418.772414	0.996634
	418.983913	0.996434
	419.195398	0.995289
	419.406870	0.995402
	419.618329	0.994963
	419.829775	0.994823
	420.041208	0.994402
	420.252627	0.992692
	420.464033	0.992763
	420.675426	0.992274
	420.886805	0.991846
	421.098172	0.991891
	421.309525	0.991005
	421.520865	0.993556
	421.732192	0.992521
	421.943505	0.992621
	422.154805	0.990955
	422.366092	0.989927
	422.577366	0.990359
	422.788627	0.989413
	422.999874	0.989791
	423.211108	0.988648
	423.422329	0.987932
	423.633537	0.988893
	423.844731	0.988518
	424.055913	0.988045
	424.267081	0.989334
	424.478235	0.991139
	424.689377	0.991306
	424.900505	0.991487
	425.111620	0.990107
	425.322722	0.990182
	425.533811	0.990358
	425.744886	0.990618
	425.955948	0.990716
	426.166997	0.990199
	426.378032	0.990454
	426.589055	0.989818
	426.800064	0.988300
	427.011060	0.988808
	427.222042	0.988617
	427.433012	0.989380
	427.643968	0.985948
	427.854911	0.987147
	428.065840	0.988018
	428.276757	0.988171
	428.487660	0.989341
	428.698550	0.987496
	428.909427	0.988174
	429.120290	0.988645
	429.331140	0.990390
	429.541977	0.989859
	429.752801	0.989236
	429.963611	0.991385
	430.174408	0.990305
	430.385192	0.991150
	430.595963	0.990919
	430.806720	0.990556
	431.017464	0.990659
	431.228195	0.989861
	431.438913	0.990451
	431.649617	0.990635
	431.860308	0.993079
	432.070986	0.992075
	432.281650	0.991551
	432.492302	0.992193
	432.702940	0.993349
	432.913565	0.992546
	433.124176	0.992355
	433.334774	0.992041
	433.545359	0.992210
	433.755931	0.991667
	433.966489	0.992100
	434.177035	0.992039
	434.387567	0.991320
	434.598085	0.992551
	434.808591	0.990506
	435.019083	0.990024
	435.229562	0.988685
	435.440027	0.987366
	435.650479	0.985190
	435.860918	0.984784
	436.071344	0.985301
	436.281757	0.985973
	436.492156	0.984315
	436.702542	0.984634
	436.912914	0.987008
	437.123274	0.985036
	437.333620	0.984537
	437.543953	0.985444
	437.754272	0.986025
	437.964578	0.985038
	438.174871	0.986276
	438.385151	0.986858
	438.595417	0.985003
	438.805670	0.984704
	439.015910	0.984092
	439.226137	0.984110
	439.436350	0.985945
	439.646550	0.986375
	439.856737	0.985889
	440.066910	0.986224
	440.277070	0.986172
	440.487217	0.988080
	440.697351	0.989037
	440.907471	0.987791
	441.117578	0.988622
	441.327671	0.987122
	441.537752	0.987895
	441.747819	0.986820
	441.957873	0.987415
	442.167913	0.987837
	442.377940	0.987155
	442.587954	0.987651
	442.797955	0.985370
	443.007942	0.986263
	443.217916	0.984860
	443.427877	0.984726
	443.637824	0.985684
	443.847758	0.985492
	444.057679	0.987018
	444.267586	0.985967
	444.477481	0.986505
	444.687361	0.984440
	444.897229	0.986057
	445.107083	0.986036
	445.316924	0.986134
	445.526752	0.986100
	445.736566	0.985146
	445.946367	0.985605
	446.156155	0.986077
	446.365929	0.985129
	446.575690	0.985239
	446.785438	0.984357
	446.995173	0.982485
	447.204894	0.980826
	447.414602	0.979313
	447.624296	0.978882
	447.833977	0.980112
	448.043645	0.980530
	448.253300	0.981496
	448.462941	0.984014
	448.672569	0.986351
	448.882184	0.987091
	449.091785	0.988867
	449.301373	0.990126
	449.510948	0.992085
	449.720509	0.991028
	449.930057	0.992456
	450.139592	0.992294
	450.349113	0.991979
	450.558621	0.991463
	450.768116	0.995222
	450.977597	0.994824
	451.187066	0.994398
	451.396520	0.994074
	451.605962	0.995552
	451.815390	0.996098
	452.024805	0.996302
	452.234206	0.994404
	452.443594	0.992420
	452.652969	0.993224
	452.862330	0.992487
	453.071678	0.992265
	453.281013	0.991057
	453.490335	0.990259
	453.699643	0.990921
	453.908938	0.990555
	454.118219	0.990068
	454.327487	0.988279
	454.536742	0.988705
	454.745983	0.986982
	454.955211	0.987181
	455.164426	0.986877
	455.373627	0.986946
	455.582815	0.987313
	455.791990	0.986551
	456.001152	0.987841
	456.210300	0.987842
	456.419434	0.988917
	456.628556	0.989349
	456.837664	0.987356
	457.046758	0.987556
	457.255839	0.988309
	457.464907	0.986724
	457.673962	0.983936
	457.883003	0.983616
	458.092031	0.983732
	458.301046	0.981886
	458.510047	0.981696
	458.719035	0.981654
	458.928009	0.981216
	459.136970	0.981422
	459.345918	0.982049
	459.554852	0.981313
	459.763774	0.982699
	459.972681	0.984183
	460.181576	0.983763
	460.390457	0.985782
	460.599324	0.985612
	460.808178	0.987015
	461.017019	0.986158
	461.225847	0.984901
	461.434661	0.984038
	461.643462	0.985365
	461.852249	0.984935
	462.061023	0.985755
	462.269784	0.983579
	462.478531	0.983963
	462.687265	0.984244
	462.895986	0.984692
	463.104693	0.984769
	463.313387	0.985647
	463.522068	0.984555
	463.730735	0.983784
	463.939389	0.984064
	464.148029	0.983970
	464.356656	0.980093
	464.565270	0.978549
	464.773870	0.976666
	464.982457	0.976888
	465.191030	0.979340
	465.399591	0.978914
	465.608137	0.978853
	465.816671	0.977985
	466.025191	0.977655
	466.233697	0.976588
	466.442191	0.975917
	466.650671	0.974458
	466.859137	0.975255
	467.067590	0.976239
	467.276030	0.975139
	467.484456	0.976687
	467.692869	0.977154
	467.901269	0.977490
	468.109655	0.977256
	468.318028	0.976426
	468.526387	0.978285
	468.734733	0.979358
	468.943066	0.980108
	469.151385	0.979551
	469.359691	0.978701
	469.567984	0.978782
	469.776263	0.979858
	469.984528	0.979439
	470.192781	0.982195
	470.401020	0.982713
	470.609245	0.983813
	470.817457	0.982964
	471.025656	0.984078
	471.233841	0.983730
	471.442013	0.981528
	471.650172	0.982146
	471.858317	0.982275
	472.066448	0.980832
	472.274567	0.980673
	472.482672	0.981260
	472.690763	0.983289
	472.898841	0.983307
	473.106906	0.982063
	473.314957	0.982471
	473.522995	0.981035
	473.731020	0.980785
	473.939031	0.981706
	474.147029	0.982059
	474.355013	0.980855
	474.562984	0.980596
	474.770941	0.980594
	474.978885	0.982000
	475.186816	0.981461
	475.394733	0.981831
	475.602637	0.981966
	475.810527	0.980665
	476.018404	0.980135
	476.226268	0.980042
	476.434118	0.979363
	476.641955	0.977518
	476.849778	0.977274
	477.057588	0.978698
	477.265385	0.979807
	477.473168	0.981066
	477.680937	0.980132
	477.888694	0.979408
	478.096436	0.979554
	478.304166	0.978505
	478.511882	0.978218
	478.719584	0.979400
	478.927274	0.980745
	479.134949	0.980942
	479.342612	0.980276
	479.550260	0.978651
	479.757896	0.977501
	479.965518	0.977233
	480.173126	0.977417
	480.380722	0.976165
	480.588303	0.974755
	480.795872	0.974214
	481.003426	0.975514
	481.210968	0.974902
	481.418496	0.974546
	481.626010	0.975002
	481.833511	0.974683
	482.040999	0.973703
	482.248473	0.973728
	482.455934	0.974641
	482.663382	0.973677
	482.870816	0.971111
	483.078236	0.971060
	483.285643	0.969655
	483.493037	0.970328
	483.700417	0.969469
	483.907784	0.969670
	484.115137	0.969495
	484.322477	0.969709
	484.529803	0.967272
	484.737116	0.966321
	484.944416	0.965918
	485.151702	0.964076
	485.358975	0.961330
	485.566234	0.962353
	485.773479	0.961036
	485.980712	0.960323
	486.187931	0.960661
	486.395136	0.961726
	486.602328	0.962198
	486.809506	0.962655
	487.016671	0.962778
	487.223823	0.963940
	487.430961	0.961946
	487.638086	0.961030
	487.845197	0.959904
	488.052295	0.960694
	488.259379	0.961718
	488.466450	0.964084
	488.673507	0.964506
	488.880551	0.964771
	489.087582	0.964996
	489.294599	0.965796
	489.501602	0.965738
	489.708592	0.966944
	489.915569	0.965752
	490.122532	0.965973
	490.329482	0.966715
	490.536418	0.966778
	490.743341	0.966107
	490.950250	0.967547
	491.157146	0.967457
	491.364029	0.967199
	491.570897	0.965653
	491.777753	0.964859
	491.984595	0.964926
	492.191423	0.964601
	492.398238	0.965338
	492.605040	0.965623
	492.811828	0.965288
	493.018603	0.964982
	493.225364	0.967482
	493.432111	0.969001
	493.638846	0.969346
	493.845566	0.970635
	494.052274	0.968970
	494.258967	0.970072
	494.465648	0.969849
	494.672314	0.971068
	494.878968	0.971732
	495.085608	0.970310
	495.292234	0.970704
	495.498847	0.969848
	495.705446	0.968954
	495.912032	0.966468
	496.118605	0.963884
	496.325164	0.963571
	496.531709	0.961590
	496.738241	0.962942
	496.944759	0.960651
	497.151264	0.960759
	497.357756	0.959854
	497.564234	0.960244
	497.770698	0.960616
	497.977149	0.959210
	498.183587	0.957272
	498.390011	0.958330
	498.596422	0.958341
	498.802819	0.957960
	499.009202	0.958177
	499.215572	0.958212
	499.421929	0.958128
	499.628272	0.957250
	499.834602	0.957031
	500.040918	0.957576
	500.247220	0.957362
	500.453509	0.959800
	500.659785	0.959617
	500.866047	0.959909
	501.072296	0.960278
	501.278531	0.959547
	501.484752	0.958518
	501.690960	0.958782
	501.897155	0.959984
	502.103336	0.960610
	502.309504	0.960444
	502.515658	0.961384
	502.721798	0.961180
	502.927925	0.961285
	503.134039	0.961474
	503.340139	0.962220
	503.546225	0.962161
	503.752298	0.961253
	503.958358	0.962620
	504.164404	0.962337
	504.370436	0.962414
	504.576455	0.962936
	504.782461	0.963710
	504.988453	0.962735
	505.194431	0.964286
	505.400396	0.965150
	505.606347	0.966177
	505.812285	0.965637
	506.018209	0.966859
	506.224120	0.967720
	506.430017	0.968158
	506.635901	0.969192
	506.841771	0.967508
	507.047628	0.966824
	507.253471	0.966584
	507.459301	0.966070
	507.665117	0.965741
	507.870920	0.963459
	508.076709	0.962441
	508.282484	0.962626
	508.488247	0.965284
	508.693995	0.965752
	508.899730	0.965059
	509.105451	0.966126
	509.311159	0.965574
	509.516854	0.964603
	509.722535	0.965518
	509.928202	0.965501
	510.133856	0.965116
	510.339496	0.964265
	510.545123	0.966471
	510.750736	0.968064
	510.956336	0.968027
	511.161922	0.967243
	511.367494	0.967713
	511.573053	0.968314
	511.778599	0.968593
	511.984131	0.966566
	512.189649	0.967606
	512.395154	0.967158
	512.600645	0.967224
	512.806123	0.966691
	513.011587	0.967266
	513.217038	0.968105
	513.422475	0.968120
	513.627899	0.967111
	513.833309	0.967643
	514.038705	0.967297
	514.244088	0.967721
	514.449458	0.966778
	514.654814	0.966681
	514.860156	0.965753
	515.065485	0.965334
	515.270800	0.965895
	515.476102	0.964575
	515.681390	0.964003
	515.886664	0.962729
	516.091925	0.961872
	516.297173	0.962848
	516.502407	0.962236
	516.707627	0.961634
	516.912834	0.960663
	517.118027	0.960897
	517.323207	0.958774
	517.528373	0.960485
	517.733525	0.959516
	517.938664	0.959537
	518.143790	0.959084
	518.348901	0.959357
	518.554000	0.957684
	518.759084	0.956589
	518.964156	0.955161
	519.169213	0.955737
	519.374257	0.954777
	519.579288	0.953955
	519.784305	0.954015
	519.989308	0.954321
	520.194298	0.954252
	520.399274	0.953999
	520.604236	0.955518
	520.809185	0.956530
	521.014121	0.955651
	521.219043	0.955937
	521.423951	0.956420
	521.628846	0.956654
	521.833727	0.956661
	522.038595	0.959254
	522.243449	0.959357
	522.448289	0.959676
	522.653116	0.958656
	522.857929	0.959556
	523.062729	0.959045
	523.267515	0.958870
	523.472287	0.959456
	523.677046	0.960364
	523.881792	0.960223
	524.086524	0.959996
	524.291242	0.958617
	524.495946	0.960151
	524.700637	0.959743
	524.905315	0.959197
	525.109979	0.960515
	525.314629	0.962445
	525.519266	0.962555
	525.723889	0.964317
	525.928498	0.963973
	526.133094	0.962639
	526.337677	0.961261
	526.542245	0.962215
	526.746800	0.961409
	526.951342	0.959039
	527.155870	0.957786
	527.360384	0.956298
	527.564885	0.955997
	527.769372	0.954963
	527.973846	0.955752
	528.178306	0.954655
	528.382752	0.953914
	528.587185	0.952780
	528.791604	0.951941
	528.996010	0.949582
	529.200402	0.948496
	529.404780	0.947686
	529.609145	0.945045
	529.813496	0.946809
	530.017833	0.945261
	530.222157	0.944497
	530.426468	0.943346
	530.630764	0.942918
	530.835048	0.941529
	531.039317	0.939585
	531.243573	0.940406
	531.447815	0.940385
	531.652044	0.939191
	531.856259	0.940321
	532.060461	0.941020
	532.264648	0.941393
	532.468823	0.940990
	532.672983	0.939819
	532.877130	0.940824
	533.081264	0.941382
	533.285383	0.941511
	533.489490	0.942282
	533.693582	0.943540
	533.897661	0.944751
	534.101726	0.944893
	534.305778	0.945807
	534.509816	0.945368
	534.713841	0.943493
	534.917851	0.944349
	535.121849	0.944983
	535.325832	0.945311
	535.529802	0.945393
	535.733759	0.945789
	535.937701	0.946048
	536.141630	0.946843
	536.345546	0.947566
	536.549448	0.947430
	536.753336	0.948625
	536.957210	0.949288
	537.161071	0.949619
	537.364919	0.951257
	537.568752	0.950656
	537.772572	0.951408
	537.976379	0.950740
	538.180172	0.949684
	538.383951	0.949102
	538.587716	0.949462
	538.791468	0.949672
	538.995206	0.949194
	539.198931	0.947242
	539.402642	0.948125
	539.606339	0.948301
	539.810023	0.948985
	540.013693	0.947428
	540.217349	0.947382
	540.420992	0.946002
	540.624621	0.947227
	540.828237	0.947305
	541.031839	0.946959
	541.235427	0.946684
	541.439001	0.947394
	541.642562	0.947445
	541.846109	0.947777
	542.049643	0.949754
	542.253163	0.948474
	542.456669	0.948011
	542.660162	0.948657
	542.863641	0.948910
	543.067106	0.949377
	543.270558	0.951616
	543.473996	0.953923
	543.677420	0.953678
	543.880831	0.953914
	544.084228	0.954991
	544.287612	0.955121
	544.490981	0.955405
	544.694338	0.954397
	544.897680	0.953578
	545.101009	0.954392
	545.304324	0.954800
	545.507625	0.953573
	545.710913	0.953336
	545.914187	0.953797
	546.117448	0.952496
	546.320695	0.950264
	546.523928	0.950491
	546.727147	0.949565
	546.930353	0.948366
	547.133546	0.949114
	547.336724	0.947710
	547.539889	0.947102
	547.743040	0.947282
	547.946178	0.947399
	548.149301	0.947002
	548.352412	0.944920
	548.555508	0.945019
	548.758591	0.945189
	548.961660	0.944993
	549.164716	0.945536
	549.367757	0.945677
	549.570785	0.946190
	549.773800	0.945946
	549.976801	0.946912
	550.179788	0.946872
	550.382761	0.948076
	550.585721	0.946924
	550.788667	0.947112
	550.991599	0.947072
	551.194518	0.947044
	551.397423	0.947112
	551.600315	0.946209
	551.803192	0.946148
	552.006056	0.945615
	552.208906	0.947001
	552.411743	0.949335
	552.614566	0.950226
	552.817375	0.951056
	553.020171	0.951462
	553.222953	0.952469
	553.425721	0.953308
	553.628475	0.953914
	553.831216	0.954498
	554.033943	0.955199
	554.236657	0.955686
	554.439356	0.956139
	554.642042	0.957856
	554.844715	0.958577
	555.047373	0.958490
	555.250018	0.959839
	555.452650	0.960970
	555.655267	0.959839
	555.857871	0.959299
	556.060461	0.959330
	556.263038	0.959592
	556.465600	0.959174
	556.668150	0.958746
	556.870685	0.958604
	557.073207	0.959210
	557.275715	0.959893
	557.478209	0.958638
	557.680689	0.957832
	557.883156	0.958665
	558.085609	0.958763
	558.288049	0.957575
	558.490475	0.958708
	558.692887	0.959813
	558.895285	0.959526
	559.097670	0.959564
	559.300040	0.959853
	559.502398	0.959615
	559.704741	0.960260
	559.907071	0.961287
	560.109387	0.960391
	560.311689	0.960829
	560.513978	0.960899
	560.716253	0.962607
	560.918514	0.962283
	561.120762	0.962011
	561.322995	0.962417
	561.525215	0.961710
	561.727422	0.962984
	561.929614	0.964291
	562.131793	0.965622
	562.333958	0.965734
	562.536110	0.966620
	562.738248	0.967119
	562.940372	0.967361
	563.142482	0.967368
	563.344578	0.967187
	563.546661	0.967578
	563.748730	0.966881
	563.950786	0.970959
	564.152827	0.972942
	564.354855	0.974478
	564.556870	0.974150
	564.758870	0.974399
	564.960857	0.973974
	565.162830	0.973670
	565.364789	0.972905
	565.566735	0.972137
	565.768666	0.972204
	565.970584	0.972323
	566.172489	0.972835
	566.374379	0.972778
	566.576256	0.973661
	566.778119	0.973069
	566.979969	0.972727
	567.181805	0.973228
	567.383626	0.973988
	567.585435	0.973231
	567.787229	0.972815
	567.989010	0.973381
	568.190777	0.973948
	568.392530	0.975319
	568.594269	0.973861
	568.795995	0.972613
	568.997707	0.972583
	569.199405	0.972706
	569.401090	0.970846
	569.602761	0.969238
	569.804418	0.970106
	570.006061	0.970960
	570.207690	0.970767
	570.409306	0.969579
	570.610908	0.970477
	570.812497	0.970990
	571.014071	0.971316
	571.215632	0.972045
	571.417179	0.972460
	571.618712	0.973154
	571.820232	0.973622
	572.021737	0.974189
	572.223229	0.974267
	572.424707	0.974550
	572.626172	0.973623
	572.827623	0.974311
	573.029060	0.974301
	573.230483	0.974798
	573.431892	0.976476
	573.633288	0.977239
	573.834670	0.979584
	574.036038	0.979853
	574.237392	0.980399
	574.438733	0.980728
	574.640060	0.980986
	574.841373	0.981244
	575.042672	0.981705
	575.243958	0.982850
	575.445230	0.983696
	575.646488	0.985524
	575.847732	0.986666
	576.048962	0.987585
	576.250179	0.986446
	576.451382	0.986005
	576.652571	0.986717
	576.853747	0.988127
	577.054908	0.988854
	577.256056	0.989208
	577.457190	0.990071
	577.658310	0.991330
	577.859417	0.991939
	578.060510	0.993303
	578.261589	0.993454
	578.462654	0.993991
	578.663705	0.995401
	578.864743	0.995705
	579.065767	0.996221
	579.266777	0.995742
	579.467773	0.995547
	579.668755	0.996144
	579.869724	0.996358
	580.070679	0.995958
	580.271620	0.994123
	580.472548	0.993668
	580.673461	0.992078
	580.874361	0.991230
	581.075247	0.991022
	581.276119	0.990092
	581.476978	0.990246
	581.677822	0.989709
	581.878653	0.989352
	582.079470	0.988648
	582.280273	0.987461
	582.481063	0.986807
	582.681838	0.987101
	582.882600	0.987805
	583.083348	0.986229
	583.284083	0.986875
	583.484803	0.986113
	583.685510	0.985696
	583.886203	0.985438
	584.086882	0.984683
	584.287547	0.984000
	584.488199	0.982322
	584.688836	0.982670
	584.889460	0.983398
	585.090070	0.983188
	585.290666	0.983073
	585.491249	0.983243
	585.691818	0.984254
	585.892372	0.985562
	586.092914	0.985861
	586.293441	0.986364
	586.493954	0.987237
	586.694454	0.988117
	586.894940	0.989707
	587.095412	0.990742
	587.295870	0.991202
	587.496314	0.991621
	587.696745	0.993205
	587.897162	0.992445
	588.097565	0.992964
	588.297954	0.993510
	588.498329	0.995041
	588.698691	0.996514
	588.899038	0.997560
	589.099372	0.998154
	589.299692	0.998766
	589.499998	0.999393
	589.700291	1.000261
	589.900569	1.000581
	590.100834	1.001080
	590.301085	1.001345
	590.501322	1.002258
	590.701546	1.002933
	590.901755	1.001796
	591.101951	1.000276
	591.302132	0.999892
	591.502300	0.999647
	591.702455	0.999543
	591.902595	0.997573
	592.102722	0.997061
	592.302834	0.997171
	592.502933	0.996581
	592.703018	0.995936
	592.903089	0.993820
	593.103147	0.993650
	593.303190	0.993327
	593.503220	0.992184
	593.703236	0.990713
	593.903238	0.989978
	594.103226	0.989376
	594.303200	0.988658
	594.503161	0.988812
	594.703108	0.988557
	594.903040	0.988030
	595.102960	0.986640
	595.302865	0.986465
	595.502756	0.985441
	595.702634	0.985740
	595.902497	0.985302
	596.102347	0.984249
	596.302183	0.984266
	596.502005	0.983854
	596.701813	0.984392
	596.901608	0.983689
	597.101388	0.983317
	597.301155	0.982070
	597.500908	0.982811
	597.700647	0.984201
	597.900372	0.983172
	598.100083	0.983537
	598.299781	0.983038
	598.499465	0.984200
	598.699134	0.983642
	598.898790	0.982831
	599.098432	0.982781
	599.298061	0.982404
	599.497675	0.982967
	599.697275	0.983705
	599.896862	0.982170
	600.096435	0.982657
	600.295994	0.982639
	600.495539	0.983749
	600.695070	0.983270
	600.894588	0.983390
	601.094091	0.983144
	601.293581	0.983112
	601.493056	0.982586
	601.692518	0.982764
	601.891966	0.983857
	602.091401	0.983792
	602.290821	0.984456
	602.490227	0.983423
	602.689620	0.983942
	602.888999	0.983217
	603.088363	0.983875
	603.287714	0.984625
	603.487052	0.985035
	603.686375	0.988287
	603.885684	0.988360
	604.084980	0.990723
	604.284261	0.992069
	604.483529	0.991535
	604.682783	0.993196
	604.882023	0.993956
	605.081249	0.995605
	605.280461	0.997219
	605.479660	0.998957
	605.678844	1.000823
	605.878015	1.000556
	606.077172	1.002201
	606.276314	1.003368
	606.475443	1.004323
	606.674558	1.003150
	606.873660	1.003855
	607.072747	1.004769
	607.271820	1.005307
	607.470880	1.005643
	607.669926	1.006306
	607.868957	1.006155
	608.067975	1.007036
	608.266979	1.007210
	608.465969	1.006488
	608.664946	1.006301
	608.863908	1.006343
	609.062857	1.007175
	609.261791	1.007181
	609.460712	1.008392
	609.659619	1.009353
	609.858511	1.008415
	610.057390	1.008517
	610.256256	1.007430
	610.455107	1.007478
	610.653944	1.007631
	610.852767	1.007573
	611.051577	1.007039
	611.250373	1.007229
	611.449154	1.006759
	611.647922	1.004652
	611.846676	1.003542
	612.045416	1.003590
	612.244142	1.003447
	612.442854	1.003860
	612.641553	1.002538
	612.840237	1.003771
	613.038908	1.003571
	613.237564	1.003730
	613.436207	1.004009
	613.634836	1.004223
	613.833451	1.005430
	614.032052	1.005015
	614.230639	1.005216
	614.429212	1.004971
	614.627771	1.006933
	614.826316	1.007545
	615.024848	1.008785
	615.223365	1.009708
	615.421869	1.011244
	615.620358	1.013527
	615.818834	1.013047
	616.017296	1.014285
	616.215744	1.014238
	616.414178	1.015689
	616.612598	1.017290
	616.811004	1.018899
	617.009396	1.020833
	617.207775	1.021617
	617.406139	1.022522
	617.604490	1.023110
	617.802826	1.023491
	618.001149	1.024428
	618.199458	1.024891
	618.397752	1.024846
	618.596033	1.025281
	618.794300	1.026642
	618.992553	1.026884
	619.190792	1.026898
	619.389018	1.028592
	619.587229	1.030134
	619.785426	1.029915
	619.983609	1.029735
	620.181779	1.028856
	620.379934	1.029385
	620.578076	1.029019
	620.776204	1.029434
	620.974317	1.029028
	621.172417	1.028639
	621.370503	1.029206
	621.568575	1.029731
	621.766633	1.028497
	621.964677	1.028658
	622.162707	1.028332
	622.360723	1.028003
	622.558725	1.028777
	622.756714	1.026459
	622.954688	1.025096
	623.152648	1.024230
	623.350595	1.023356
	623.548527	1.022609
	623.746446	1.022575
	623.944350	1.021320
	624.142241	1.021563
	624.340118	1.021060
	624.537981	1.020365
	624.735829	1.021379
	624.933664	1.020670
	625.131485	1.019700
	625.329292	1.018430
	625.527085	1.016971
	625.724864	1.016334
	625.922629	1.014295
	626.120381	1.013860
	626.318118	1.012817
	626.515841	1.012830
	626.713550	1.011627
	626.911246	1.011013
	627.108927	1.010543
	627.306595	1.010740
	627.504248	1.011054
	627.701888	1.011597
	627.899513	1.011408
	628.097125	1.012768
	628.294722	1.014139
	628.492306	1.015156
	628.689876	1.015347
	628.887432	1.015169
	629.084973	1.013511
	629.282501	1.014931
	629.480015	1.015220
	629.677515	1.015196
	629.875001	1.016426
	630.072473	1.017065
	630.269931	1.017067
	630.467375	1.019083
	630.664805	1.019893
	630.862221	1.021352
	631.059623	1.020705
	631.257011	1.022710
	631.454385	1.021665
	631.651746	1.021660
	631.849092	1.021311
	632.046424	1.021047
	632.243742	1.021549
	632.441047	1.021943
	632.638337	1.022963
	632.835613	1.023140
	633.032876	1.024054
	633.230124	1.024693
	633.427358	1.025321
	633.624579	1.024579
	633.821785	1.024581
	634.018978	1.023694
	634.216156	1.023584
	634.413321	1.023977
	634.610471	1.023058
	634.807608	1.023827
	635.004730	1.024477
	635.201839	1.025795
	635.398933	1.024962
	635.596014	1.025322
	635.793081	1.024823
	635.990133	1.025619
	636.187172	1.025630
	636.384196	1.025232
	636.581207	1.025975
	636.778204	1.024901
	636.975186	1.023847
	637.172155	1.022925
	637.369110	1.023301
	637.566050	1.022797
	637.762977	1.023049
	637.959890	1.024075
	638.156788	1.024009
	638.353673	1.024530
	638.550544	1.025268
	638.747400	1.026170
	638.944243	1.026150
	639.141072	1.025497
	639.337886	1.026167
	639.534687	1.026847
	639.731474	1.027100
	639.928246	1.027353
	640.125005	1.027366
	640.321750	1.026899
	640.518480	1.025988
	640.715197	1.026551
	640.911899	1.026146
	641.108588	1.027230
	641.305263	1.027999
	641.501923	1.028013
	641.698570	1.027847
	641.895202	1.027056
	642.091821	1.026840
	642.288426	1.026687
	642.485016	1.026378
	642.681593	1.025306
	642.878155	1.023602
	643.074704	1.024609
	643.271238	1.023767
	643.467759	1.022688
	643.664265	1.022185
	643.860757	1.022348
	644.057236	1.022800
	644.253700	1.021839
	644.450151	1.020513
	644.646587	1.020926
	644.843009	1.020752
	645.039418	1.020975
	645.235812	1.020628
	645.432192	1.020257
	645.628558	1.020442
	645.824911	1.020364
	646.021249	1.021096
	646.217573	1.022262
	646.413883	1.022931
	646.610179	1.024557
	646.806461	1.024851
	647.002729	1.025552
	647.198983	1.026761
	647.395223	1.026854
	647.591449	1.027124
	647.787661	1.028604
	647.983859	1.029369
	648.180043	1.029168
	648.376212	1.031490
	648.572368	1.032095
	648.768510	1.031724
	648.964638	1.033564
	649.160751	1.035441
	649.356851	1.036088
	649.552937	1.037076
	649.749008	1.038470
	649.945066	1.038533
	650.141109	1.039863
	650.337138	1.041138
	650.533154	1.042102
	650.729155	1.043404
	650.925142	1.044915
	651.121116	1.046613
	651.317075	1.046736
	651.513020	1.047130
	651.708951	1.046366
	651.904868	1.046517
	652.100771	1.046969
	652.296660	1.047869
	652.492535	1.047391
	652.688396	1.045923
	652.884242	1.045953
	653.080075	1.046378
	653.275894	1.045299
	653.471699	1.045259
	653.667489	1.044751
	653.863266	1.044904
	654.059028	1.045349
	654.254776	1.045213
	654.450511	1.042823
	654.646231	1.042695
	654.841937	1.041964
	655.037629	1.041212
	655.233308	1.040696
	655.428972	1.041895
	655.624622	1.040074
	655.820258	1.039922
	656.015879	1.039667
	656.211487	1.038810
	656.407081	1.038484
	656.602661	1.038068
	656.798226	1.038868
	656.993778	1.039864
	657.189315	1.041088
	657.384839	1.040796
	657.580348	1.040612
	657.775843	1.041309
	657.971324	1.042078
	658.166791	1.043312
	658.362244	1.043174
	658.557683	1.043138
	658.753108	1.044031
	658.948519	1.045310
	659.143916	1.044251
	659.339298	1.045758
	659.534667	1.046351
	659.730022	1.046425
	659.925362	1.046309
	660.120688	1.048613
	660.316001	1.048502
	660.511299	1.048753
	660.706583	1.050617
	660.901853	1.051080
	661.097109	1.050664
	661.292351	1.050738
	661.487578	1.052213
	661.682792	1.053270
	661.877992	1.053610
	662.073177	1.054733
	662.268349	1.054417
	662.463506	1.052986
	662.658649	1.051633
	662.853779	1.051081
	663.048894	1.051672
	663.243995	1.051381
	663.439081	1.050412
	663.634154	1.050182
	663.829213	1.050247
	664.024258	1.050434
	664.219288	1.050277
	664.414305	1.050672
	664.609307	1.051977
	664.804295	1.052778
	664.999269	1.054601
	665.194229	1.054712
	665.389175	1.054251
	665.584107	1.055122
	665.779025	1.055117
	665.973928	1.054326
	666.168818	1.052943
	666.363693	1.054443
	666.558555	1.053000
	666.753402	1.054159
	666.948235	1.053714
	667.143054	1.052609
	667.337859	1.051280
	667.532650	1.051399
	667.727427	1.050423
	667.922189	1.048581
	668.116938	1.048192
	668.311672	1.047895
	668.506392	1.048119
	668.701098	1.048407
	668.895790	1.047142
	669.090468	1.045308
	669.285132	1.045024
	669.479782	1.044831
	669.674417	1.044374
	669.869039	1.044350
	670.063646	1.042892
	670.258239	1.043304
	670.452819	1.042743
	670.647384	1.042859
	670.841934	1.041287
	671.036471	1.040958
	671.230994	1.040432
	671.425502	1.039449
	671.619997	1.039747
	671.814477	1.039657
	672.008943	1.038430
	672.203395	1.036695
	672.397833	1.035816
	672.592257	1.034764
	672.786667	1.033678
	672.981062	1.033162
	673.175444	1.032377
	673.369811	1.031890
	673.564164	1.029888
	673.758503	1.030213
	673.952828	1.027913
	674.147139	1.028216
	674.341435	1.028680
	674.535718	1.029192
	674.729986	1.028554
	674.924240	1.027909
	675.118480	1.027471
	675.312706	1.029465
	675.506918	1.031383
	675.701116	1.032586
	675.895299	1.033483
	676.089469	1.034779
	676.283624	1.035938
	676.477765	1.036321
	676.671892	1.037407
	676.866005	1.035837
	677.060103	1.035926
	677.254188	1.036071
	677.448258	1.035614
	677.642315	1.035491
	677.836357	1.035922
	678.030385	1.036523
	678.224398	1.035906
	678.418398	1.036195
	678.612384	1.035283
	678.806355	1.035775
	679.000312	1.036171
	679.194255	1.035635
	679.388184	1.034640
	679.582099	1.034088
	679.776000	1.035754
	679.969886	1.037128
	680.163758	1.038902
	680.357617	1.038517
	680.551461	1.037687
	680.745290	1.038527
	680.939106	1.039741
	681.132908	1.040463
	681.326695	1.041559
	681.520468	1.042325
	681.714227	1.042513
	681.907972	1.042418
	682.101703	1.042790
	682.295419	1.042966
	682.489122	1.042111
	682.682810	1.041850
	682.876484	1.040834
	683.070144	1.040691
	683.263790	1.040009
	683.457421	1.038486
	683.651039	1.038846
	683.844642	1.037249
	684.038231	1.037326
	684.231806	1.036783
	684.425367	1.035607
	684.618913	1.034327
	684.812446	1.033756
	685.005964	1.033900
	685.199468	1.031741
	685.392958	1.031581
	685.586433	1.030286
	685.779895	1.030766
	685.973342	1.028930
	686.166775	1.026959
	686.360194	1.025947
	686.553599	1.026181
	686.746990	1.025143
	686.940366	1.025657
	687.133729	1.024567
	687.327077	1.022962
	687.520411	1.022598
	687.713730	1.021832
	687.907036	1.020442
	688.100327	1.019341
	688.293604	1.018822
	688.486867	1.017397
	688.680116	1.016692
	688.873351	1.016201
	689.066571	1.016756
	689.259777	1.017638
	689.452970	1.016384
	689.646147	1.015294
	689.839311	1.015599
	690.032461	1.014613
	690.225596	1.014006
	690.418717	1.013766
	690.611824	1.014696
	690.804917	1.013330
	690.997995	1.013555
	691.191059	1.015359
	691.384110	1.017062
	691.577145	1.016519
	691.770167	1.016077
	691.963175	1.016352
	692.156168	1.016429
	692.349147	1.017710
	692.542112	1.018957
	692.735063	1.018754
	692.927999	1.018604
	693.120922	1.018098
	693.313830	1.017894
	693.506724	1.018987
	693.699603	1.019775
	693.892469	1.021100
	694.085320	1.020908
	694.278157	1.021242
	694.470980	1.022367
	694.663789	1.024312
	694.856583	1.024309
	695.049364	1.024777
	695.242130	1.023957
	695.434881	1.022463
	695.627619	1.022137
	695.820342	1.022444
	696.013052	1.022014
	696.205747	1.022402
	696.398427	1.021654
	696.591094	1.020997
	696.783746	1.019629
	696.976384	1.019249
	697.169008	1.017494
	697.361618	1.017772
	697.554213	1.017523
	697.746795	1.015521
	697.939362	1.017015
	698.131914	1.017171
	698.324453	1.016676
	698.516977	1.016073
	698.709487	1.015099
	698.901983	1.014433
	699.094465	1.014433
	699.286932	1.013998
	699.479386	1.014262
	699.671825	1.014553
	699.864249	1.013034
	700.056660	1.012429
	700.249056	1.012712
	700.441438	1.011813
	700.633806	1.011704
	700.826160	1.009936
	701.018499	1.007318
	701.210824	1.006432
	701.403135	1.005467
	701.595432	1.003741
	701.787714	1.003204
	701.979982	1.002795
	702.172236	1.002442
	702.364476	1.000885
	702.556702	1.000190
	702.748913	0.999206
	702.941110	0.998517
	703.133293	0.995989
	703.325461	0.994837
	703.517615	0.994858
	703.709755	0.993425
	703.901881	0.992658
	704.093993	0.992375
	704.286090	0.990655
	704.478173	0.991043
	704.670242	0.990156
	704.862296	0.990705
	705.054337	0.990311
	705.246363	0.990071
	705.438375	0.989127
	705.630372	0.987313
	705.822356	0.986375
	706.014325	0.985705
	706.206279	0.983195
	706.398220	0.980792
	706.590146	0.978682
	706.782058	0.977469
	706.973956	0.976352
	707.165840	0.974592
	707.357709	0.975321
	707.549564	0.973746
	707.741405	0.972405
	707.933231	0.971277
	708.125043	0.971114
	708.316841	0.971198
	708.508625	0.971618
	708.700395	0.971202
	708.892150	0.972681
	709.083891	0.972064
	709.275617	0.970475
	709.467330	0.971781
	709.659028	0.971002
	709.850712	0.969489
	710.042381	0.968148
	710.234037	0.968261
	710.425678	0.969117
	710.617305	0.969568
	710.808917	0.969277
	711.000515	0.969453
	711.192099	0.968010
	711.383669	0.966045
	711.575225	0.967527
	711.766766	0.968125
	711.958293	0.967225
	712.149805	0.967364
	712.341304	0.966304
	712.532788	0.966331
	712.724258	0.966828
	712.915713	0.967876
	713.107154	0.967482
	713.298581	0.967970
	713.489994	0.967554
	713.681392	0.968833
	713.872776	0.968507
	714.064146	0.967894
	714.255502	0.968258
	714.446843	0.968035
	714.638170	0.966523
	714.829483	0.967461
	715.020781	0.967047
	715.212065	0.967652
	715.403335	0.967855
	715.594591	0.968818
	715.785832	0.969046
	715.977059	0.969227
	716.168272	0.969662
	716.359470	0.970819
	716.550654	0.970324
	716.741824	0.970875
	716.932979	0.971248
	717.124121	0.971511
	717.315247	0.971706
	717.506360	0.972617
	717.697458	0.972181
	717.888542	0.972903
	718.079612	0.974509
	718.270668	0.974191
	718.461709	0.974524
	718.652736	0.975729
	718.843748	0.977731
	719.034746	0.977220
	719.225730	0.978522
	719.416700	0.978954
	719.607655	0.979375
	719.798596	0.980191
	719.989523	0.980369
	720.180435	0.979576
	720.371333	0.981848
	720.562217	0.981312
	720.753087	0.981828
	720.943942	0.982940
	721.134783	0.983611
	721.325609	0.984554
	721.516422	0.984871
	721.707219	0.985756
	721.898003	0.987417
	722.088772	0.985292
	722.279527	0.985012
	722.470268	0.985395
	722.660994	0.985052
	722.851707	0.986459
	723.042404	0.989401
	723.233088	0.987571
	723.423757	0.987977
	723.614412	0.988369
	723.805052	0.989145
	723.995678	0.989334
	724.186290	0.989566
	724.376887	0.989566
	724.567471	0.988774
	724.758039	0.988991
	724.948594	0.988212
	725.139134	0.988094
	725.329660	0.987292
	725.520172	0.987153
	725.710669	0.986106
	725.901152	0.986974
	726.091620	0.986518
	726.282075	0.987893
	726.472514	0.987320
	726.662940	0.988635
	726.853351	0.986774
	727.043748	0.987063
	727.234131	0.988078
	727.424499	0.988191
	727.614853	0.989501
	727.805193	0.989703
	727.995518	0.989254
	728.185829	0.989937
	728.376125	0.990380
	728.566408	0.990082
	728.756675	0.990747
	728.946929	0.990450
	729.137168	0.991095
	729.327393	0.992171
	729.517604	0.993039
	729.707800	0.991353
	729.897982	0.993425
	730.088149	0.993172
	730.278302	0.992471
	730.468441	0.992919
	730.658566	0.993810
	730.848676	0.994614
	731.038771	0.995019
	731.228853	0.996960
	731.418920	0.997072
	731.608973	0.997109
	731.799011	0.999109
	731.989035	0.997254
	732.179045	0.997019
	732.369040	0.997667
	732.559021	0.996390
	732.748988	0.996737
	732.938940	0.997148
	733.128878	0.996736
	733.318801	0.998004
	733.508711	0.995064
	733.698605	0.997638
	733.888486	0.997230
	734.078352	0.997770
	734.268204	0.998366
	734.458041	0.997659
	734.647864	0.995294
	734.837673	0.996876
	735.027467	0.995882
	735.217247	0.994611
	735.407013	0.993620
	735.596764	0.993677
	735.786501	0.991365
	735.976223	0.990764
	736.165932	0.988896
	736.355625	0.986905
	736.545305	0.986586
	736.734970	0.985601
	736.924620	0.984321
	737.114257	0.982317
	737.303879	0.981435
	737.493486	0.980008
	737.683079	0.979934
	737.872658	0.978170
	738.062222	0.977195
	738.251772	0.976411
	738.441308	0.976962
	738.630829	0.975398
	738.820336	0.975662
	739.009829	0.975598
	739.199307	0.975137
	739.388771	0.974108
	739.578220	0.974377
	739.767655	0.973922
	739.957076	0.973790
	740.146482	0.972064
	740.335874	0.971288
	740.525251	0.971648
	740.714615	0.970615
	740.903963	0.969005
	741.093298	0.968638
	741.282618	0.968813
	741.471923	0.967731
	741.661214	0.968118
	741.850491	0.968581
	742.039753	0.969433
	742.229001	0.969863
	742.418235	0.968901
	742.607454	0.968613
	742.796659	0.968205
	742.985849	0.966219
	743.175025	0.966099
	743.364187	0.964602
	743.553334	0.965260
	743.742467	0.966129
	743.931586	0.966441
	744.120690	0.966892
	744.309779	0.966496
	744.498855	0.964703
	744.687916	0.965175
	744.876962	0.964218
	745.065994	0.965281
	745.255012	0.964188
	745.444015	0.964146
	745.633004	0.963153
	745.821978	0.962476
	746.010938	0.962553
	746.199884	0.963455
	746.388815	0.962398
	746.577732	0.960790
	746.766634	0.960594
	746.955522	0.960301
	747.144396	0.960042
	747.333255	0.959638
	747.522100	0.958761
	747.710930	0.959335
	747.899746	0.960120
	748.088548	0.960376
	748.277335	0.960731
	748.466108	0.960315
	748.654866	0.961686
	748.843610	0.961539
	749.032339	0.960193
	749.221054	0.959217
	749.409755	0.958509
	749.598441	0.958767
	749.787113	0.958493
	749.975770	0.957975
	750.164413	0.958994
	750.353042	0.958837
[truncated: 1,648 more rows]
