# Supplementary material for: Metasurface analogues of molecular diastereomers from hierarchical multiscale chiral interactions with biomolecules
Source: Nat Commun. 2026 Apr 22;17:5541. doi: 10.1038/s41467-026-72200-6 (PMC13287669; doi:10.1038/s41467-026-72200-6)
Supplement: Supplementary file 3 — Supplementary Data 1 (Raw data) [file 41467_2026_72200_MOESM3_ESM.zip › Raw_Data/Reflectivity/Antistrept_strept_sequence/Strept_Incubating/Ref_ARRAY3_RH_90_3.txt]

	345.453658	1.002142
	345.669646	1.002203
	345.885622	1.002253
	346.101585	1.002289
	346.317535	1.002307
	346.533471	1.002303
	346.749395	1.002269
	346.965306	1.002199
	347.181204	1.002082
	347.397089	1.001907
	347.612961	1.001659
	347.828820	1.001322
	348.044666	1.000875
	348.260499	1.000299
	348.476319	0.999571
	348.692126	0.998669
	348.907920	0.997581
	349.123701	0.996302
	349.339469	0.994848
	349.555224	0.993257
	349.770966	0.991596
	349.986695	0.989955
	350.202412	0.988433
	350.418115	0.987125
	350.633805	0.986101
	350.849482	0.985395
	351.065147	0.985008
	351.280798	0.984909
	351.496436	0.985052
	351.712062	0.985384
	351.927674	0.985855
	352.143273	0.982709
	352.358860	0.989778
	352.574433	0.989696
	352.789993	0.989201
	353.005541	0.990304
	353.221075	0.990931
	353.436597	0.993103
	353.652105	0.993817
	353.867600	0.996563
	354.083083	0.994731
	354.298552	0.994810
	354.514009	0.994636
	354.729452	0.996816
	354.944883	0.999073
	355.160300	0.998603
	355.375705	0.997301
	355.591096	0.999378
	355.806474	1.001646
	356.021840	1.001611
	356.237192	1.003812
	356.452532	1.005395
	356.667858	1.006126
	356.883172	1.005518
	357.098472	1.004677
	357.313760	1.005758
	357.529034	1.008657
	357.744295	1.008387
	357.959544	1.010534
	358.174779	1.012361
	358.390002	1.014537
	358.605211	1.016306
	358.820407	1.016616
	359.035591	1.015837
	359.250761	1.016803
	359.465919	1.015786
	359.681063	1.015454
	359.896194	1.017828
	360.111313	1.018859
	360.326418	1.019451
	360.541510	1.017318
	360.756589	1.016606
	360.971656	1.016115
	361.186709	1.016368
	361.401749	1.017640
	361.616776	1.014999
	361.831790	1.013542
	362.046792	1.012253
	362.261780	1.009834
	362.476755	1.009030
	362.691717	1.004749
	362.906666	1.003882
	363.121602	1.004937
	363.336525	1.001443
	363.551435	1.000282
	363.766332	0.998977
	363.981216	0.998980
	364.196087	0.997059
	364.410945	0.995397
	364.625790	0.994481
	364.840621	0.993913
	365.055440	0.992988
	365.270246	0.992446
	365.485039	0.991021
	365.699818	0.991212
	365.914585	0.993123
	366.129339	0.993073
	366.344079	0.991907
	366.558807	0.991707
	366.773521	0.990837
	366.988223	0.987685
	367.202911	0.989291
	367.417587	0.990200
	367.632249	0.991173
	367.846898	0.990396
	368.061535	0.988253
	368.276158	0.991464
	368.490768	0.991789
	368.705365	0.991602
	368.919949	0.991305
	369.134521	0.991661
	369.349079	0.992289
	369.563624	0.990603
	369.778155	0.990799
	369.992674	0.991217
	370.207180	0.992447
	370.421673	0.991819
	370.636153	0.993049
	370.850619	0.994585
	371.065073	0.995361
	371.279514	0.994514
	371.493941	0.993669
	371.708356	0.993792
	371.922757	0.995223
	372.137145	0.997453
	372.351521	0.998445
	372.565883	0.998840
	372.780232	0.998509
	372.994568	0.997270
	373.208891	0.996469
	373.423201	0.996998
	373.637498	0.997339
	373.851782	0.997495
	374.066053	0.998786
	374.280311	0.997737
	374.494556	0.995946
	374.708787	0.995306
	374.923006	0.995904
	375.137211	0.996531
	375.351404	0.998265
	375.565583	0.998458
	375.779750	1.001555
	375.993903	0.999395
	376.208043	0.996581
	376.422170	0.998377
	376.636284	0.999563
	376.850385	0.998519
	377.064473	0.997856
	377.278548	0.999758
	377.492610	0.998565
	377.706658	0.997694
	377.920694	0.997119
	378.134717	0.997359
	378.348726	0.996756
	378.562722	0.997188
	378.776706	0.998938
	378.990676	0.996259
	379.204633	0.997514
	379.418577	0.998350
	379.632508	0.998376
	379.846426	0.998761
	380.060331	0.999036
	380.274223	0.997820
	380.488101	0.998558
	380.701967	0.995156
	380.915819	0.994562
	381.129659	0.995479
	381.343485	0.994642
	381.557298	0.994219
	381.771098	0.992853
	381.984886	0.992053
	382.198659	0.991299
	382.412420	0.989544
	382.626168	0.990109
	382.839903	0.987855
	383.053624	0.988500
	383.267333	0.991944
	383.481028	0.994124
	383.694711	0.994541
	383.908380	0.995441
	384.122036	0.995444
	384.335679	0.997444
	384.549309	0.999429
	384.762926	0.999943
	384.976530	0.999617
	385.190120	1.000276
	385.403698	0.999526
	385.617262	0.998819
	385.830814	0.999237
	386.044352	0.998625
	386.257877	1.001102
	386.471389	1.001453
	386.684888	1.002048
	386.898374	1.002172
	387.111847	1.000322
	387.325306	1.002566
	387.538753	1.003506
	387.752186	1.005789
	387.965606	1.005532
	388.179014	1.004727
	388.392408	1.005039
	388.605789	1.004870
	388.819156	1.002156
	389.032511	1.003982
	389.245853	1.004096
	389.459181	1.001871
	389.672497	1.000985
	389.885799	1.000157
	390.099088	0.999521
	390.312364	0.996314
	390.525627	0.997690
	390.738877	0.999343
	390.952114	0.999081
	391.165337	0.997263
	391.378548	0.998048
	391.591745	0.998953
	391.804929	0.997929
	392.018100	0.999869
	392.231258	0.998726
	392.444403	0.996504
	392.657535	0.995027
	392.870653	0.994227
	393.083759	0.995580
	393.296851	0.996035
	393.509930	0.993712
	393.722996	0.995746
	393.936049	0.994770
	394.149089	0.994321
	394.362116	0.992276
	394.575129	0.991506
	394.788130	0.991254
	395.001117	0.992039
	395.214091	0.992457
	395.427052	0.993211
	395.640000	0.992857
	395.852935	0.995826
	396.065857	0.997946
	396.278765	0.995618
	396.491660	0.995601
	396.704543	0.995605
	396.917412	0.994915
	397.130268	0.996226
	397.343110	0.996057
	397.555940	0.995819
	397.768757	0.995964
	397.981560	0.997003
	398.194350	0.995450
	398.407127	0.995876
	398.619891	0.997174
	398.832642	0.998804
	399.045380	1.001606
	399.258104	1.000675
	399.470815	1.002274
	399.683514	1.003150
	399.896199	1.004902
	400.108870	1.006771
	400.321529	1.006749
	400.534175	1.008308
	400.746807	1.007262
	400.959427	1.006973
	401.172033	1.008147
	401.384626	1.007259
	401.597205	1.007078
	401.809772	1.008608
	402.022326	1.006578
	402.234866	1.008090
	402.447393	1.007668
	402.659907	1.005868
	402.872408	1.008069
	403.084896	1.007691
	403.297370	1.008488
	403.509832	1.008954
	403.722280	1.009069
	403.934715	1.009821
	404.147137	1.012614
	404.359546	1.014561
	404.571941	1.013579
	404.784323	1.014310
	404.996693	1.013323
	405.209049	1.011837
	405.421392	1.011964
	405.633721	1.012780
	405.846038	1.012424
	406.058341	1.011242
	406.270632	1.010578
	406.482909	1.010724
	406.695172	1.007893
	406.907423	1.009354
	407.119661	1.008338
	407.331885	1.008608
	407.544096	1.007570
	407.756294	1.008874
	407.968479	1.007973
	408.180651	1.007558
	408.392809	1.008168
	408.604954	1.008100
	408.817086	1.007098
	409.029205	1.007451
	409.241311	1.007993
	409.453404	1.007898
	409.665483	1.006594
	409.877549	1.005858
	410.089602	1.005105
	410.301642	1.005252
	410.513669	1.003004
	410.725682	1.003146
	410.937682	1.002355
	411.149669	1.002290
	411.361643	1.002031
	411.573604	1.001449
	411.785551	1.001794
	411.997486	1.002509
	412.209407	1.003276
	412.421315	1.003704
	412.633210	1.004059
	412.845091	1.002898
	413.056959	1.001234
	413.268815	0.999399
	413.480657	0.999019
	413.692485	0.999458
	413.904301	1.000989
	414.116103	0.998634
	414.327892	0.998666
	414.539668	0.998659
	414.751431	0.998546
	414.963181	0.998820
	415.174917	0.998952
	415.386640	0.999708
	415.598350	1.001443
	415.810047	0.999732
	416.021730	1.001161
	416.233401	1.001806
	416.445058	1.002063
	416.656702	1.001866
	416.868332	1.004039
	417.079950	1.003522
	417.291554	1.002421
	417.503145	1.002362
	417.714723	1.002056
	417.926288	1.001435
	418.137839	1.002605
	418.349377	1.003205
	418.560903	1.003480
	418.772414	1.003925
	418.983913	1.003228
	419.195398	1.003163
	419.406870	1.003624
	419.618329	1.006117
	419.829775	1.005229
	420.041208	1.005327
	420.252627	1.005012
	420.464033	1.004987
	420.675426	1.004322
	420.886805	1.004307
	421.098172	1.002137
	421.309525	1.001500
	421.520865	1.000346
	421.732192	1.000189
	421.943505	0.999642
	422.154805	0.998651
	422.366092	0.999305
	422.577366	0.998842
	422.788627	1.000467
	422.999874	0.999199
	423.211108	0.998636
	423.422329	0.998478
	423.633537	0.997893
	423.844731	0.996765
	424.055913	0.997098
	424.267081	0.998887
	424.478235	1.000300
	424.689377	0.999681
	424.900505	0.998072
	425.111620	0.998562
	425.322722	0.995848
	425.533811	0.994137
	425.744886	0.993897
	425.955948	0.994207
	426.166997	0.996481
	426.378032	0.995993
	426.589055	0.994016
	426.800064	0.992940
	427.011060	0.994109
	427.222042	0.994426
	427.433012	0.994308
	427.643968	0.992746
	427.854911	0.993499
	428.065840	0.994077
	428.276757	0.995449
	428.487660	0.994224
	428.698550	0.995151
	428.909427	0.994079
	429.120290	0.993860
	429.331140	0.994132
	429.541977	0.994564
	429.752801	0.992917
	429.963611	0.991361
	430.174408	0.990506
	430.385192	0.991591
	430.595963	0.988945
	430.806720	0.988461
	431.017464	0.987203
	431.228195	0.986929
	431.438913	0.986809
	431.649617	0.987327
	431.860308	0.988570
	432.070986	0.988439
	432.281650	0.988562
	432.492302	0.987341
	432.702940	0.987356
	432.913565	0.988145
	433.124176	0.988300
	433.334774	0.988935
	433.545359	0.989083
	433.755931	0.987839
	433.966489	0.989962
	434.177035	0.990818
	434.387567	0.992970
	434.598085	0.994493
	434.808591	0.993021
	435.019083	0.994001
	435.229562	0.993432
	435.440027	0.994548
	435.650479	0.994284
	435.860918	0.995947
	436.071344	0.993453
	436.281757	0.994567
	436.492156	0.995372
	436.702542	0.995808
	436.912914	0.995961
	437.123274	0.994237
	437.333620	0.994084
	437.543953	0.994711
	437.754272	0.995822
	437.964578	0.995340
	438.174871	0.995194
	438.385151	0.996134
	438.595417	0.996062
	438.805670	0.996387
	439.015910	0.995773
	439.226137	0.995850
	439.436350	0.996542
	439.646550	0.995356
	439.856737	0.995343
	440.066910	0.995389
	440.277070	0.994523
	440.487217	0.995933
	440.697351	0.996358
	440.907471	0.995567
	441.117578	0.992710
	441.327671	0.993437
	441.537752	0.993056
	441.747819	0.994487
	441.957873	0.995066
	442.167913	0.994383
	442.377940	0.993429
	442.587954	0.993205
	442.797955	0.994805
	443.007942	0.994130
	443.217916	0.994172
	443.427877	0.995313
	443.637824	0.996973
	443.847758	0.997548
	444.057679	0.999316
	444.267586	0.998688
	444.477481	0.997594
	444.687361	0.997055
	444.897229	0.997713
	445.107083	0.997949
	445.316924	0.996850
	445.526752	0.996254
	445.736566	0.995674
	445.946367	0.996134
	446.156155	0.996325
	446.365929	0.995747
	446.575690	0.995873
	446.785438	0.995362
	446.995173	0.994792
	447.204894	0.993749
	447.414602	0.992676
	447.624296	0.994718
	447.833977	0.993995
	448.043645	0.993612
	448.253300	0.992461
	448.462941	0.992844
	448.672569	0.992009
	448.882184	0.993759
	449.091785	0.993959
	449.301373	0.992644
	449.510948	0.992335
	449.720509	0.991477
	449.930057	0.991726
	450.139592	0.991608
	450.349113	0.990081
	450.558621	0.988349
	450.768116	0.988273
	450.977597	0.989240
	451.187066	0.987575
	451.396520	0.986396
	451.605962	0.986033
	451.815390	0.984452
	452.024805	0.984108
	452.234206	0.983940
	452.443594	0.984624
	452.652969	0.985324
	452.862330	0.985265
	453.071678	0.986385
	453.281013	0.986445
	453.490335	0.986068
	453.699643	0.986312
	453.908938	0.987912
	454.118219	0.989146
	454.327487	0.989127
	454.536742	0.987184
	454.745983	0.987555
	454.955211	0.987674
	455.164426	0.989440
	455.373627	0.990679
	455.582815	0.989409
	455.791990	0.989985
	456.001152	0.987627
	456.210300	0.987845
	456.419434	0.986603
	456.628556	0.986176
	456.837664	0.984666
	457.046758	0.985366
	457.255839	0.984692
	457.464907	0.985295
	457.673962	0.984917
	457.883003	0.985285
	458.092031	0.987363
	458.301046	0.988284
	458.510047	0.987361
	458.719035	0.986723
	458.928009	0.985520
	459.136970	0.985610
	459.345918	0.986326
	459.554852	0.987089
	459.763774	0.987179
	459.972681	0.987403
	460.181576	0.987503
	460.390457	0.987969
	460.599324	0.988766
	460.808178	0.988936
	461.017019	0.988992
	461.225847	0.988671
	461.434661	0.988534
	461.643462	0.987557
	461.852249	0.987231
	462.061023	0.985969
	462.269784	0.985548
	462.478531	0.984588
	462.687265	0.985574
	462.895986	0.983329
	463.104693	0.983745
	463.313387	0.984882
	463.522068	0.984576
	463.730735	0.984140
	463.939389	0.983717
	464.148029	0.984963
	464.356656	0.984702
	464.565270	0.986187
	464.773870	0.985396
	464.982457	0.982919
	465.191030	0.981419
	465.399591	0.979965
	465.608137	0.978606
	465.816671	0.978069
	466.025191	0.976966
	466.233697	0.977193
	466.442191	0.978018
	466.650671	0.978026
	466.859137	0.978339
	467.067590	0.979278
	467.276030	0.980192
	467.484456	0.979915
	467.692869	0.979299
	467.901269	0.979269
	468.109655	0.978650
	468.318028	0.980481
	468.526387	0.980307
	468.734733	0.979759
	468.943066	0.980131
	469.151385	0.982453
	469.359691	0.982732
	469.567984	0.983384
	469.776263	0.984233
	469.984528	0.986258
	470.192781	0.986160
	470.401020	0.985945
	470.609245	0.986098
	470.817457	0.985269
	471.025656	0.983577
	471.233841	0.985666
	471.442013	0.986313
	471.650172	0.985554
	471.858317	0.986333
	472.066448	0.986737
	472.274567	0.986296
	472.482672	0.985695
	472.690763	0.986284
	472.898841	0.986294
	473.106906	0.984738
	473.314957	0.984128
	473.522995	0.984797
	473.731020	0.984922
	473.939031	0.983891
	474.147029	0.984204
	474.355013	0.984503
	474.562984	0.983527
	474.770941	0.984335
	474.978885	0.984851
	475.186816	0.986282
	475.394733	0.983081
	475.602637	0.983564
	475.810527	0.982100
	476.018404	0.979013
	476.226268	0.977654
	476.434118	0.976236
	476.641955	0.975355
	476.849778	0.973431
	477.057588	0.971170
	477.265385	0.968826
	477.473168	0.968308
	477.680937	0.970042
	477.888694	0.970699
	478.096436	0.971234
	478.304166	0.971471
	478.511882	0.971555
	478.719584	0.972355
	478.927274	0.973448
	479.134949	0.974209
	479.342612	0.974004
	479.550260	0.973804
	479.757896	0.973673
	479.965518	0.973708
	480.173126	0.973350
	480.380722	0.973692
	480.588303	0.974511
	480.795872	0.973797
	481.003426	0.973728
	481.210968	0.973036
	481.418496	0.974073
	481.626010	0.974033
	481.833511	0.972893
	482.040999	0.972349
	482.248473	0.972128
	482.455934	0.970995
	482.663382	0.970427
	482.870816	0.968903
	483.078236	0.969060
	483.285643	0.969298
	483.493037	0.970630
	483.700417	0.972671
	483.907784	0.972773
	484.115137	0.972412
	484.322477	0.974350
	484.529803	0.973848
	484.737116	0.974113
	484.944416	0.973748
	485.151702	0.975093
	485.358975	0.974765
	485.566234	0.975045
	485.773479	0.976661
	485.980712	0.977069
	486.187931	0.976908
	486.395136	0.978205
	486.602328	0.978638
	486.809506	0.978321
	487.016671	0.976655
	487.223823	0.977394
	487.430961	0.975929
	487.638086	0.974494
	487.845197	0.973207
	488.052295	0.973059
	488.259379	0.973711
	488.466450	0.973760
	488.673507	0.974640
	488.880551	0.974779
	489.087582	0.974281
	489.294599	0.975090
	489.501602	0.974718
	489.708592	0.975314
	489.915569	0.976001
	490.122532	0.976008
	490.329482	0.973565
	490.536418	0.974733
	490.743341	0.974599
	490.950250	0.975172
	491.157146	0.975231
	491.364029	0.975915
	491.570897	0.975906
	491.777753	0.974346
	491.984595	0.975036
	492.191423	0.975235
	492.398238	0.973523
	492.605040	0.971731
	492.811828	0.971698
	493.018603	0.972054
	493.225364	0.972193
	493.432111	0.972276
	493.638846	0.970827
	493.845566	0.970405
	494.052274	0.970559
	494.258967	0.971069
	494.465648	0.969488
	494.672314	0.969187
	494.878968	0.969701
	495.085608	0.970625
	495.292234	0.970169
	495.498847	0.972505
	495.705446	0.974794
	495.912032	0.976264
	496.118605	0.974918
	496.325164	0.973969
	496.531709	0.972676
	496.738241	0.973600
	496.944759	0.971995
	497.151264	0.972045
	497.357756	0.970711
	497.564234	0.970695
	497.770698	0.970358
	497.977149	0.971170
	498.183587	0.972303
	498.390011	0.971559
	498.596422	0.970708
	498.802819	0.970270
	499.009202	0.969370
	499.215572	0.968969
	499.421929	0.968436
	499.628272	0.968657
	499.834602	0.965994
	500.040918	0.965810
	500.247220	0.966997
	500.453509	0.965987
	500.659785	0.965968
	500.866047	0.963593
	501.072296	0.964231
	501.278531	0.964610
	501.484752	0.964199
	501.690960	0.963642
	501.897155	0.961897
	502.103336	0.962145
	502.309504	0.961956
	502.515658	0.961939
	502.721798	0.962081
	502.927925	0.963200
	503.134039	0.961239
	503.340139	0.961420
	503.546225	0.960872
	503.752298	0.960874
	503.958358	0.959370
	504.164404	0.958626
	504.370436	0.957961
	504.576455	0.956712
	504.782461	0.954345
	504.988453	0.954019
	505.194431	0.953225
	505.400396	0.953763
	505.606347	0.953176
	505.812285	0.952834
	506.018209	0.953266
	506.224120	0.953519
	506.430017	0.954320
	506.635901	0.953270
	506.841771	0.950832
	507.047628	0.951091
	507.253471	0.951260
	507.459301	0.951981
	507.665117	0.952107
	507.870920	0.954013
	508.076709	0.954312
	508.282484	0.953304
	508.488247	0.952004
	508.693995	0.951071
	508.899730	0.952279
	509.105451	0.953285
	509.311159	0.952682
	509.516854	0.953179
	509.722535	0.954115
	509.928202	0.956204
	510.133856	0.957819
	510.339496	0.958612
	510.545123	0.957976
	510.750736	0.957591
	510.956336	0.957222
	511.161922	0.958274
	511.367494	0.957844
	511.573053	0.957678
	511.778599	0.959623
	511.984131	0.958918
	512.189649	0.960286
	512.395154	0.962051
	512.600645	0.963170
	512.806123	0.961210
	513.011587	0.962765
	513.217038	0.962445
	513.422475	0.963418
	513.627899	0.961655
	513.833309	0.961000
	514.038705	0.961421
	514.244088	0.962267
	514.449458	0.962238
	514.654814	0.962879
	514.860156	0.963825
	515.065485	0.962458
	515.270800	0.961335
	515.476102	0.960827
	515.681390	0.961001
	515.886664	0.959031
	516.091925	0.958493
	516.297173	0.956195
	516.502407	0.955371
	516.707627	0.955178
	516.912834	0.953975
	517.118027	0.954342
	517.323207	0.953332
	517.528373	0.952004
	517.733525	0.954084
	517.938664	0.953570
	518.143790	0.954227
	518.348901	0.952562
	518.554000	0.950993
	518.759084	0.949914
	518.964156	0.948329
	519.169213	0.949404
	519.374257	0.950339
	519.579288	0.950639
	519.784305	0.951262
	519.989308	0.952182
	520.194298	0.952942
	520.399274	0.952934
	520.604236	0.952792
	520.809185	0.952820
	521.014121	0.951336
	521.219043	0.953017
	521.423951	0.951144
	521.628846	0.951627
	521.833727	0.951436
	522.038595	0.952521
	522.243449	0.952469
	522.448289	0.951980
	522.653116	0.950724
	522.857929	0.950615
	523.062729	0.949887
	523.267515	0.949522
	523.472287	0.949504
	523.677046	0.950217
	523.881792	0.951968
	524.086524	0.952397
	524.291242	0.951233
	524.495946	0.952119
	524.700637	0.951339
	524.905315	0.951180
	525.109979	0.951206
	525.314629	0.952330
	525.519266	0.949977
	525.723889	0.950605
	525.928498	0.950730
	526.133094	0.952137
	526.337677	0.953440
	526.542245	0.953532
	526.746800	0.952675
	526.951342	0.953412
	527.155870	0.952254
	527.360384	0.951729
	527.564885	0.952508
	527.769372	0.952388
	527.973846	0.951148
	528.178306	0.949608
	528.382752	0.949873
	528.587185	0.949294
	528.791604	0.949768
	528.996010	0.949952
	529.200402	0.949124
	529.404780	0.948464
	529.609145	0.946083
	529.813496	0.946884
	530.017833	0.947794
	530.222157	0.946799
	530.426468	0.946373
	530.630764	0.945301
	530.835048	0.945263
	531.039317	0.945256
	531.243573	0.946709
	531.447815	0.947109
	531.652044	0.945026
	531.856259	0.944757
	532.060461	0.945662
	532.264648	0.945895
	532.468823	0.944218
	532.672983	0.942526
	532.877130	0.941343
	533.081264	0.940290
	533.285383	0.938874
	533.489490	0.940152
	533.693582	0.939665
	533.897661	0.941022
	534.101726	0.940606
	534.305778	0.940617
	534.509816	0.940253
	534.713841	0.939218
	534.917851	0.939506
	535.121849	0.940546
	535.325832	0.940529
	535.529802	0.941478
	535.733759	0.941591
	535.937701	0.942919
	536.141630	0.943142
	536.345546	0.942946
	536.549448	0.943627
	536.753336	0.944050
	536.957210	0.943786
	537.161071	0.943874
	537.364919	0.944463
	537.568752	0.944308
	537.772572	0.943535
	537.976379	0.944635
	538.180172	0.944655
	538.383951	0.944232
	538.587716	0.945619
	538.791468	0.945500
	538.995206	0.944976
	539.198931	0.944517
	539.402642	0.944673
	539.606339	0.943704
	539.810023	0.943392
	540.013693	0.943377
	540.217349	0.943690
	540.420992	0.943860
	540.624621	0.944894
	540.828237	0.945341
	541.031839	0.944776
	541.235427	0.943754
	541.439001	0.942276
	541.642562	0.941189
	541.846109	0.941828
	542.049643	0.943624
	542.253163	0.943371
	542.456669	0.944035
	542.660162	0.944451
	542.863641	0.944295
	543.067106	0.944761
	543.270558	0.945035
	543.473996	0.944846
	543.677420	0.943434
	543.880831	0.942825
	544.084228	0.944120
	544.287612	0.945041
	544.490981	0.944513
	544.694338	0.944036
	544.897680	0.944886
	545.101009	0.945477
	545.304324	0.944943
	545.507625	0.945545
	545.710913	0.947223
	545.914187	0.948341
	546.117448	0.947709
	546.320695	0.947331
	546.523928	0.946514
	546.727147	0.946449
	546.930353	0.946347
	547.133546	0.947022
	547.336724	0.946959
	547.539889	0.947256
	547.743040	0.946893
	547.946178	0.947212
	548.149301	0.947325
	548.352412	0.946773
	548.555508	0.946999
	548.758591	0.946711
	548.961660	0.946489
	549.164716	0.946042
	549.367757	0.945929
	549.570785	0.946044
	549.773800	0.946070
	549.976801	0.945303
	550.179788	0.945194
	550.382761	0.945327
	550.585721	0.945104
	550.788667	0.946186
	550.991599	0.945051
	551.194518	0.944700
	551.397423	0.944937
	551.600315	0.946532
	551.803192	0.946292
	552.006056	0.947286
	552.208906	0.946849
	552.411743	0.947631
	552.614566	0.946704
	552.817375	0.946369
	553.020171	0.946778
	553.222953	0.946293
	553.425721	0.946458
	553.628475	0.947414
	553.831216	0.948861
	554.033943	0.950412
	554.236657	0.950800
	554.439356	0.949577
	554.642042	0.950333
	554.844715	0.948787
	555.047373	0.949363
	555.250018	0.948166
	555.452650	0.948199
	555.655267	0.947413
	555.857871	0.947589
	556.060461	0.948503
	556.263038	0.949326
	556.465600	0.949500
	556.668150	0.949135
	556.870685	0.950627
	557.073207	0.952424
	557.275715	0.951861
	557.478209	0.952697
	557.680689	0.953115
	557.883156	0.951825
	558.085609	0.951330
	558.288049	0.951808
	558.490475	0.951959
	558.692887	0.952072
	558.895285	0.952807
	559.097670	0.952592
	559.300040	0.952230
	559.502398	0.952432
	559.704741	0.952843
	559.907071	0.951765
	560.109387	0.952280
	560.311689	0.951984
	560.513978	0.952471
	560.716253	0.953551
	560.918514	0.953913
	561.120762	0.954821
	561.322995	0.954905
	561.525215	0.954822
	561.727422	0.955063
	561.929614	0.956008
	562.131793	0.955882
	562.333958	0.957468
	562.536110	0.958357
	562.738248	0.959214
	562.940372	0.960776
	563.142482	0.960366
	563.344578	0.961570
	563.546661	0.961064
	563.748730	0.962244
	563.950786	0.961430
	564.152827	0.962342
	564.354855	0.962155
	564.556870	0.963162
	564.758870	0.962697
	564.960857	0.962977
	565.162830	0.964445
	565.364789	0.964615
	565.566735	0.963903
	565.768666	0.964367
	565.970584	0.964141
	566.172489	0.964971
	566.374379	0.964418
	566.576256	0.963945
	566.778119	0.965980
	566.979969	0.966206
	567.181805	0.968227
	567.383626	0.966819
	567.585435	0.967551
	567.787229	0.968616
	567.989010	0.969095
	568.190777	0.969945
	568.392530	0.970330
	568.594269	0.970077
	568.795995	0.971181
	568.997707	0.972241
	569.199405	0.971628
	569.401090	0.970789
	569.602761	0.971698
	569.804418	0.971301
	570.006061	0.971700
	570.207690	0.973365
	570.409306	0.973887
	570.610908	0.971878
	570.812497	0.970894
	571.014071	0.971423
	571.215632	0.970336
	571.417179	0.970216
	571.618712	0.970144
	571.820232	0.970497
	572.021737	0.970056
	572.223229	0.970426
	572.424707	0.969886
	572.626172	0.969796
	572.827623	0.969820
	573.029060	0.969717
	573.230483	0.969280
	573.431892	0.969238
	573.633288	0.968309
	573.834670	0.968202
	574.036038	0.969166
	574.237392	0.969432
	574.438733	0.969316
	574.640060	0.968307
	574.841373	0.968284
	575.042672	0.968768
	575.243958	0.967285
	575.445230	0.967876
	575.646488	0.966494
	575.847732	0.968204
	576.048962	0.967017
	576.250179	0.967195
	576.451382	0.966949
	576.652571	0.967651
	576.853747	0.967674
	577.054908	0.966741
	577.256056	0.967155
	577.457190	0.966766
	577.658310	0.967109
	577.859417	0.968238
	578.060510	0.969674
	578.261589	0.970350
	578.462654	0.970175
	578.663705	0.970919
	578.864743	0.973177
	579.065767	0.973270
	579.266777	0.974320
	579.467773	0.974202
	579.668755	0.975052
	579.869724	0.976469
	580.070679	0.977739
	580.271620	0.979077
	580.472548	0.980711
	580.673461	0.981459
	580.874361	0.982641
	581.075247	0.983951
	581.276119	0.983971
	581.476978	0.983976
	581.677822	0.983339
	581.878653	0.983466
	582.079470	0.983810
	582.280273	0.984643
	582.481063	0.985422
	582.681838	0.986552
	582.882600	0.986252
	583.083348	0.988493
	583.284083	0.988421
	583.484803	0.989566
	583.685510	0.989237
	583.886203	0.989656
	584.086882	0.989857
	584.287547	0.990388
	584.488199	0.990818
	584.688836	0.991614
	584.889460	0.992502
	585.090070	0.992559
	585.290666	0.993152
	585.491249	0.993463
	585.691818	0.993264
	585.892372	0.994926
	586.092914	0.994610
	586.293441	0.995188
	586.493954	0.994430
	586.694454	0.994404
	586.894940	0.993712
	587.095412	0.993153
	587.295870	0.990827
	587.496314	0.990440
	587.696745	0.988858
	587.897162	0.988517
	588.097565	0.986677
	588.297954	0.985510
	588.498329	0.984433
	588.698691	0.983133
	588.899038	0.982335
	589.099372	0.981520
	589.299692	0.982002
	589.499998	0.981578
	589.700291	0.981609
	589.900569	0.981587
	590.100834	0.982217
	590.301085	0.981839
	590.501322	0.982595
	590.701546	0.981915
	590.901755	0.982634
	591.101951	0.982113
	591.302132	0.981440
	591.502300	0.979684
	591.702455	0.978638
	591.902595	0.979119
	592.102722	0.979455
	592.302834	0.977471
	592.502933	0.977011
	592.703018	0.976437
	592.903089	0.975984
	593.103147	0.976380
	593.303190	0.974189
	593.503220	0.974621
	593.703236	0.974592
	593.903238	0.976317
	594.103226	0.977441
	594.303200	0.978896
	594.503161	0.980158
	594.703108	0.979902
	594.903040	0.979079
	595.102960	0.980763
	595.302865	0.979713
	595.502756	0.979224
	595.702634	0.979967
	595.902497	0.979791
	596.102347	0.980618
	596.302183	0.980241
	596.502005	0.980433
	596.701813	0.980852
	596.901608	0.981383
	597.101388	0.982440
	597.301155	0.983385
	597.500908	0.982486
	597.700647	0.982159
	597.900372	0.981556
	598.100083	0.981814
	598.299781	0.982352
	598.499465	0.981655
	598.699134	0.980943
	598.898790	0.979132
	599.098432	0.978864
	599.298061	0.978615
	599.497675	0.979670
	599.697275	0.979364
	599.896862	0.980347
	600.096435	0.980394
	600.295994	0.980742
	600.495539	0.981708
	600.695070	0.981538
	600.894588	0.982548
	601.094091	0.982948
	601.293581	0.983656
	601.493056	0.983887
	601.692518	0.984491
	601.891966	0.985163
	602.091401	0.985743
	602.290821	0.984552
	602.490227	0.983862
	602.689620	0.984173
	602.888999	0.984533
	603.088363	0.984551
	603.287714	0.984383
	603.487052	0.984834
	603.686375	0.985374
	603.885684	0.986370
	604.084980	0.987287
	604.284261	0.987207
	604.483529	0.988535
	604.682783	0.989764
	604.882023	0.988908
	605.081249	0.989355
	605.280461	0.989878
	605.479660	0.991338
	605.678844	0.992186
	605.878015	0.994217
	606.077172	0.995223
	606.276314	0.995997
	606.475443	0.996471
	606.674558	0.996454
	606.873660	0.996378
	607.072747	0.996730
	607.271820	0.996990
	607.470880	0.997512
	607.669926	0.998361
	607.868957	0.997806
	608.067975	0.999491
	608.266979	1.000081
	608.465969	1.001202
	608.664946	1.002730
	608.863908	1.003774
	609.062857	1.003745
	609.261791	1.004273
	609.460712	1.004943
	609.659619	1.006631
	609.858511	1.008602
	610.057390	1.009500
	610.256256	1.009247
	610.455107	1.011064
	610.653944	1.012338
	610.852767	1.012834
	611.051577	1.014458
	611.250373	1.014176
	611.449154	1.014003
	611.647922	1.014222
	611.846676	1.015386
	612.045416	1.015014
	612.244142	1.015622
	612.442854	1.015162
	612.641553	1.016117
	612.840237	1.017277
	613.038908	1.016565
	613.237564	1.016987
	613.436207	1.016920
	613.634836	1.018395
	613.833451	1.018478
	614.032052	1.019072
	614.230639	1.017155
	614.429212	1.017562
	614.627771	1.018628
	614.826316	1.017306
	615.024848	1.018458
	615.223365	1.018605
	615.421869	1.018184
	615.620358	1.017725
	615.818834	1.018046
	616.017296	1.018048
	616.215744	1.016589
	616.414178	1.016999
	616.612598	1.016771
	616.811004	1.016373
	617.009396	1.018686
	617.207775	1.018457
	617.406139	1.017731
	617.604490	1.019039
	617.802826	1.018873
	618.001149	1.018573
	618.199458	1.017850
	618.397752	1.017515
	618.596033	1.017790
	618.794300	1.017781
	618.992553	1.017442
	619.190792	1.017200
	619.389018	1.016628
	619.587229	1.017540
	619.785426	1.017916
	619.983609	1.018218
	620.181779	1.018219
	620.379934	1.017692
	620.578076	1.018592
	620.776204	1.019291
	620.974317	1.020424
	621.172417	1.021395
	621.370503	1.020254
	621.568575	1.020044
	621.766633	1.019981
	621.964677	1.019647
	622.162707	1.020340
	622.360723	1.020158
	622.558725	1.018080
	622.756714	1.016061
	622.954688	1.015299
	623.152648	1.014963
	623.350595	1.014843
	623.548527	1.016365
	623.746446	1.016294
	623.944350	1.015365
	624.142241	1.015095
	624.340118	1.015384
	624.537981	1.016524
	624.735829	1.016429
	624.933664	1.016887
	625.131485	1.018209
	625.329292	1.019196
	625.527085	1.018678
	625.724864	1.017870
	625.922629	1.017890
	626.120381	1.016924
	626.318118	1.017080
	626.515841	1.017828
	626.713550	1.016586
	626.911246	1.017912
	627.108927	1.017511
	627.306595	1.016811
	627.504248	1.017273
	627.701888	1.017190
	627.899513	1.017422
	628.097125	1.016906
	628.294722	1.017332
	628.492306	1.018004
	628.689876	1.018422
	628.887432	1.018588
	629.084973	1.017162
	629.282501	1.017219
	629.480015	1.018298
	629.677515	1.017333
	629.875001	1.017763
	630.072473	1.017990
	630.269931	1.018846
	630.467375	1.019262
	630.664805	1.018575
	630.862221	1.017955
	631.059623	1.017637
	631.257011	1.018247
	631.454385	1.018104
	631.651746	1.017915
	631.849092	1.017812
	632.046424	1.016721
	632.243742	1.016608
	632.441047	1.017334
	632.638337	1.016866
	632.835613	1.016939
	633.032876	1.016360
	633.230124	1.016047
	633.427358	1.016358
	633.624579	1.015264
	633.821785	1.015485
	634.018978	1.014448
	634.216156	1.013660
	634.413321	1.013521
	634.610471	1.015256
	634.807608	1.014529
	635.004730	1.015923
	635.201839	1.015962
	635.398933	1.018038
	635.596014	1.018130
	635.793081	1.018268
	635.990133	1.018962
	636.187172	1.020016
	636.384196	1.021593
	636.581207	1.022767
	636.778204	1.023472
	636.975186	1.023499
	637.172155	1.023669
	637.369110	1.023572
	637.566050	1.024661
	637.762977	1.024325
	637.959890	1.024022
	638.156788	1.025823
	638.353673	1.027392
	638.550544	1.027912
	638.747400	1.028659
	638.944243	1.027792
	639.141072	1.027606
	639.337886	1.027725
	639.534687	1.027386
	639.731474	1.028038
	639.928246	1.028005
	640.125005	1.028880
	640.321750	1.029867
	640.518480	1.029297
	640.715197	1.029021
	640.911899	1.029020
	641.108588	1.029904
	641.305263	1.031521
	641.501923	1.031413
	641.698570	1.032890
	641.895202	1.033023
	642.091821	1.032187
	642.288426	1.031430
	642.485016	1.031203
	642.681593	1.031532
	642.878155	1.030814
	643.074704	1.031460
	643.271238	1.031914
	643.467759	1.032785
	643.664265	1.032977
	643.860757	1.032782
	644.057236	1.034405
	644.253700	1.034925
	644.450151	1.035557
	644.646587	1.036723
	644.843009	1.035581
	645.039418	1.034395
	645.235812	1.034435
	645.432192	1.033881
	645.628558	1.035335
	645.824911	1.034615
	646.021249	1.034697
	646.217573	1.034114
	646.413883	1.033642
	646.610179	1.031005
	646.806461	1.032063
	647.002729	1.031890
	647.198983	1.032475
	647.395223	1.031350
	647.591449	1.030022
	647.787661	1.029461
	647.983859	1.028961
	648.180043	1.029333
	648.376212	1.028464
	648.572368	1.027953
	648.768510	1.026987
	648.964638	1.027411
	649.160751	1.028051
	649.356851	1.027009
	649.552937	1.026898
	649.749008	1.026318
	649.945066	1.027526
	650.141109	1.025588
	650.337138	1.024564
	650.533154	1.024167
	650.729155	1.023554
	650.925142	1.024490
	651.121116	1.024297
	651.317075	1.024063
	651.513020	1.024582
	651.708951	1.024668
	651.904868	1.024175
	652.100771	1.025790
	652.296660	1.027606
	652.492535	1.028679
	652.688396	1.029183
	652.884242	1.029515
	653.080075	1.030379
	653.275894	1.029788
	653.471699	1.030300
	653.667489	1.029115
	653.863266	1.029001
	654.059028	1.030271
	654.254776	1.030828
	654.450511	1.032478
	654.646231	1.033554
	654.841937	1.034516
	655.037629	1.035261
	655.233308	1.035369
	655.428972	1.036565
	655.624622	1.036674
	655.820258	1.036392
	656.015879	1.036413
	656.211487	1.036791
	656.407081	1.036703
	656.602661	1.036580
	656.798226	1.036844
	656.993778	1.037639
	657.189315	1.037774
	657.384839	1.038071
	657.580348	1.037288
	657.775843	1.036409
	657.971324	1.036386
	658.166791	1.036416
	658.362244	1.036068
	658.557683	1.038091
	658.753108	1.037761
	658.948519	1.037482
	659.143916	1.037199
	659.339298	1.037025
	659.534667	1.037271
	659.730022	1.038210
	659.925362	1.038831
	660.120688	1.039341
	660.316001	1.040000
	660.511299	1.040018
	660.706583	1.040915
	660.901853	1.042044
	661.097109	1.042977
	661.292351	1.043799
	661.487578	1.045728
	661.682792	1.046773
	661.877992	1.045791
	662.073177	1.045399
	662.268349	1.045138
	662.463506	1.045173
	662.658649	1.046548
	662.853779	1.046235
	663.048894	1.047261
	663.243995	1.049730
	663.439081	1.050457
	663.634154	1.050518
	663.829213	1.052128
	664.024258	1.050724
	664.219288	1.049333
	664.414305	1.049346
	664.609307	1.049199
	664.804295	1.049556
	664.999269	1.048715
	665.194229	1.048498
	665.389175	1.047913
	665.584107	1.048149
	665.779025	1.048600
	665.973928	1.047551
	666.168818	1.048815
	666.363693	1.048706
	666.558555	1.048004
	666.753402	1.047216
	666.948235	1.047904
	667.143054	1.047574
	667.337859	1.047251
	667.532650	1.047558
	667.727427	1.047362
	667.922189	1.045893
	668.116938	1.045146
	668.311672	1.045139
	668.506392	1.043923
	668.701098	1.043246
	668.895790	1.043135
	669.090468	1.040937
	669.285132	1.039092
	669.479782	1.038729
	669.674417	1.037851
	669.869039	1.037701
	670.063646	1.036669
	670.258239	1.037201
	670.452819	1.036726
	670.647384	1.036736
	670.841934	1.037075
	671.036471	1.036278
	671.230994	1.035782
	671.425502	1.036504
	671.619997	1.035404
	671.814477	1.035797
	672.008943	1.035619
	672.203395	1.034454
	672.397833	1.034329
	672.592257	1.034845
	672.786667	1.034510
	672.981062	1.033234
	673.175444	1.033646
	673.369811	1.031757
	673.564164	1.029682
	673.758503	1.029810
	673.952828	1.029486
	674.147139	1.030176
	674.341435	1.030292
	674.535718	1.029745
	674.729986	1.030278
	674.924240	1.029946
	675.118480	1.029218
	675.312706	1.028479
	675.506918	1.028704
	675.701116	1.029807
	675.895299	1.029604
	676.089469	1.029038
	676.283624	1.028046
	676.477765	1.028352
	676.671892	1.027661
	676.866005	1.027474
	677.060103	1.027960
	677.254188	1.027921
	677.448258	1.027910
	677.642315	1.027499
	677.836357	1.028825
	678.030385	1.028193
	678.224398	1.027662
	678.418398	1.026492
	678.612384	1.026477
	678.806355	1.024764
	679.000312	1.024711
	679.194255	1.023214
	679.388184	1.021090
	679.582099	1.020251
	679.776000	1.020177
	679.969886	1.020118
	680.163758	1.019831
	680.357617	1.019643
	680.551461	1.019995
	680.745290	1.019659
	680.939106	1.020917
	681.132908	1.022737
	681.326695	1.023346
	681.520468	1.024338
	681.714227	1.026018
	681.907972	1.026851
	682.101703	1.026571
	682.295419	1.026769
	682.489122	1.025926
	682.682810	1.025289
	682.876484	1.026318
	683.070144	1.027013
	683.263790	1.026010
	683.457421	1.027212
	683.651039	1.027469
	683.844642	1.027707
	684.038231	1.028521
	684.231806	1.029894
	684.425367	1.030252
	684.618913	1.030676
	684.812446	1.030672
	685.005964	1.030643
	685.199468	1.029140
	685.392958	1.030128
	685.586433	1.029812
	685.779895	1.029743
	685.973342	1.029389
	686.166775	1.028083
	686.360194	1.028479
	686.553599	1.028842
	686.746990	1.027845
	686.940366	1.026696
	687.133729	1.026598
	687.327077	1.026074
	687.520411	1.023977
	687.713730	1.023889
	687.907036	1.024496
	688.100327	1.023948
	688.293604	1.024125
	688.486867	1.023947
	688.680116	1.023240
	688.873351	1.022781
	689.066571	1.021066
	689.259777	1.020420
	689.452970	1.019301
	689.646147	1.018766
	689.839311	1.017893
	690.032461	1.016791
	690.225596	1.016405
	690.418717	1.016234
	690.611824	1.015858
	690.804917	1.015176
	690.997995	1.015323
	691.191059	1.016650
	691.384110	1.016627
	691.577145	1.016994
	691.770167	1.017159
	691.963175	1.016550
	692.156168	1.017621
	692.349147	1.018616
	692.542112	1.018545
	692.735063	1.018604
	692.927999	1.018004
	693.120922	1.017249
	693.313830	1.016928
	693.506724	1.015950
	693.699603	1.015714
	693.892469	1.016127
	694.085320	1.015078
	694.278157	1.015702
	694.470980	1.015515
	694.663789	1.015080
	694.856583	1.014673
	695.049364	1.015346
	695.242130	1.015820
	695.434881	1.014735
	695.627619	1.014459
	695.820342	1.015085
	696.013052	1.014193
	696.205747	1.014064
	696.398427	1.013031
	696.591094	1.012639
	696.783746	1.010927
	696.976384	1.011065
	697.169008	1.010286
	697.361618	1.008127
	697.554213	1.007865
	697.746795	1.007224
	697.939362	1.006921
	698.131914	1.005752
	698.324453	1.004691
	698.516977	1.005823
	698.709487	1.006810
	698.901983	1.006286
	699.094465	1.006512
	699.286932	1.006480
	699.479386	1.006707
	699.671825	1.007290
	699.864249	1.007265
	700.056660	1.005886
	700.249056	1.004866
	700.441438	1.004730
	700.633806	1.004108
	700.826160	1.004796
	701.018499	1.003922
	701.210824	1.003188
	701.403135	1.001481
	701.595432	1.000992
	701.787714	1.000051
	701.979982	0.999813
	702.172236	0.999091
	702.364476	0.998601
	702.556702	0.996942
	702.748913	0.995385
	702.941110	0.994289
	703.133293	0.992871
	703.325461	0.993237
	703.517615	0.992092
	703.709755	0.991620
	703.901881	0.990094
	704.093993	0.988568
	704.286090	0.987732
	704.478173	0.986448
	704.670242	0.985769
	704.862296	0.984812
	705.054337	0.984640
	705.246363	0.982948
	705.438375	0.982204
	705.630372	0.980403
	705.822356	0.979324
	706.014325	0.979262
	706.206279	0.979259
	706.398220	0.977436
	706.590146	0.977477
	706.782058	0.977168
	706.973956	0.976393
	707.165840	0.977275
	707.357709	0.977852
	707.549564	0.977035
	707.741405	0.977044
	707.933231	0.977063
	708.125043	0.977246
	708.316841	0.976472
	708.508625	0.977004
	708.700395	0.976482
	708.892150	0.976244
	709.083891	0.976620
	709.275617	0.977180
	709.467330	0.977341
	709.659028	0.978415
	709.850712	0.979032
	710.042381	0.979360
	710.234037	0.978659
	710.425678	0.977600
	710.617305	0.978232
	710.808917	0.977139
	711.000515	0.976308
	711.192099	0.976172
	711.383669	0.974449
	711.575225	0.974535
	711.766766	0.974001
	711.958293	0.974516
	712.149805	0.975104
	712.341304	0.975024
	712.532788	0.973952
	712.724258	0.974291
	712.915713	0.974208
	713.107154	0.975606
	713.298581	0.976345
	713.489994	0.975968
	713.681392	0.976178
	713.872776	0.975587
	714.064146	0.975497
	714.255502	0.976976
	714.446843	0.977036
	714.638170	0.977334
	714.829483	0.977901
	715.020781	0.976053
	715.212065	0.975753
	715.403335	0.975900
	715.594591	0.976817
	715.785832	0.976737
	715.977059	0.976895
	716.168272	0.977729
	716.359470	0.977717
	716.550654	0.977790
	716.741824	0.977629
	716.932979	0.978229
	717.124121	0.977785
	717.315247	0.977940
	717.506360	0.978106
	717.697458	0.977999
	717.888542	0.977828
	718.079612	0.978481
	718.270668	0.978818
	718.461709	0.979683
	718.652736	0.981276
	718.843748	0.981653
	719.034746	0.981968
	719.225730	0.982366
	719.416700	0.983107
	719.607655	0.984405
	719.798596	0.984836
	719.989523	0.985047
	720.180435	0.982847
	720.371333	0.982703
	720.562217	0.982458
	720.753087	0.983134
	720.943942	0.983093
	721.134783	0.981863
	721.325609	0.980723
	721.516422	0.980140
	721.707219	0.979253
	721.898003	0.979178
	722.088772	0.979198
	722.279527	0.977225
	722.470268	0.976554
	722.660994	0.977094
	722.851707	0.977696
	723.042404	0.977997
	723.233088	0.978432
	723.423757	0.978878
	723.614412	0.978598
	723.805052	0.977921
	723.995678	0.976599
	724.186290	0.977991
	724.376887	0.978177
	724.567471	0.979307
	724.758039	0.978660
	724.948594	0.978729
	725.139134	0.979616
	725.329660	0.979526
	725.520172	0.979767
	725.710669	0.980075
	725.901152	0.980723
	726.091620	0.981627
	726.282075	0.981703
	726.472514	0.980830
	726.662940	0.982111
	726.853351	0.982381
	727.043748	0.982612
	727.234131	0.981900
	727.424499	0.982721
	727.614853	0.982795
	727.805193	0.982721
	727.995518	0.983101
	728.185829	0.983480
	728.376125	0.984873
	728.566408	0.985356
	728.756675	0.985846
	728.946929	0.985528
	729.137168	0.986754
	729.327393	0.987890
	729.517604	0.988964
	729.707800	0.990502
	729.897982	0.990912
	730.088149	0.991670
	730.278302	0.991969
	730.468441	0.992893
	730.658566	0.992675
	730.848676	0.992960
	731.038771	0.993882
	731.228853	0.992336
	731.418920	0.991897
	731.608973	0.990662
	731.799011	0.991498
	731.989035	0.991516
	732.179045	0.991837
	732.369040	0.990985
	732.559021	0.989955
	732.748988	0.990147
	732.938940	0.989500
	733.128878	0.988629
	733.318801	0.987967
	733.508711	0.988025
	733.698605	0.986866
	733.888486	0.986842
	734.078352	0.987066
	734.268204	0.986676
	734.458041	0.984218
	734.647864	0.982650
	734.837673	0.981013
	735.027467	0.980168
	735.217247	0.980327
	735.407013	0.978964
	735.596764	0.979697
	735.786501	0.977976
	735.976223	0.977988
	736.165932	0.977594
	736.355625	0.977566
	736.545305	0.976019
	736.734970	0.975418
	736.924620	0.974101
	737.114257	0.974170
	737.303879	0.973559
	737.493486	0.972336
	737.683079	0.971264
	737.872658	0.970071
	738.062222	0.970428
	738.251772	0.969068
	738.441308	0.968963
	738.630829	0.969086
	738.820336	0.969921
	739.009829	0.969075
	739.199307	0.969856
	739.388771	0.969984
	739.578220	0.969380
	739.767655	0.969811
	739.957076	0.967804
	740.146482	0.967109
	740.335874	0.966964
	740.525251	0.968482
	740.714615	0.967832
	740.903963	0.967816
	741.093298	0.967313
	741.282618	0.967479
	741.471923	0.968072
	741.661214	0.968352
	741.850491	0.969002
	742.039753	0.969056
	742.229001	0.969771
	742.418235	0.969924
	742.607454	0.968199
	742.796659	0.969198
	742.985849	0.970020
	743.175025	0.971773
	743.364187	0.972454
	743.553334	0.972706
	743.742467	0.972112
	743.931586	0.972071
	744.120690	0.971971
	744.309779	0.971947
	744.498855	0.972277
	744.687916	0.972516
	744.876962	0.973475
	745.065994	0.972562
	745.255012	0.972958
	745.444015	0.971329
	745.633004	0.970244
	745.821978	0.967898
	746.010938	0.968355
	746.199884	0.967334
	746.388815	0.966834
	746.577732	0.966588
	746.766634	0.965324
	746.955522	0.965793
	747.144396	0.964869
	747.333255	0.965884
	747.522100	0.964224
	747.710930	0.963318
	747.899746	0.962978
	748.088548	0.963425
	748.277335	0.961619
	748.466108	0.962526
	748.654866	0.961315
	748.843610	0.961225
	749.032339	0.960344
	749.221054	0.959271
	749.409755	0.957439
	749.598441	0.956693
	749.787113	0.956262
	749.975770	0.955035
	750.164413	0.953090
	750.353042	0.953168
[truncated: 1,648 more rows]
