# Supplementary material for: Metasurface analogues of molecular diastereomers from hierarchical multiscale chiral interactions with biomolecules
Source: Nat Commun. 2026 Apr 22;17:5541. doi: 10.1038/s41467-026-72200-6 (PMC13287669; doi:10.1038/s41467-026-72200-6)
Supplement: Supplementary file 3 — Supplementary Data 1 (Raw data) [file 41467_2026_72200_MOESM3_ESM.zip › Raw_Data/Reflectivity/Antistrept_strept_sequence/Strept_Incubating/Ref_ARRAY3_RH_90_4.txt]

	345.453658	0.996815
	345.669646	0.997039
	345.885622	0.997296
	346.101585	0.997591
	346.317535	0.997931
	346.533471	0.998323
	346.749395	0.998776
	346.965306	0.999300
	347.181204	0.999905
	347.397089	1.000605
	347.612961	1.001413
	347.828820	1.002343
	348.044666	1.003410
	348.260499	1.004624
	348.476319	1.005991
	348.692126	1.007508
	348.907920	1.009156
	349.123701	1.010898
	349.339469	1.012668
	349.555224	1.014376
	349.770966	1.015912
	349.986695	1.017161
	350.202412	1.018023
	350.418115	1.018434
	350.633805	1.018383
	350.849482	1.017910
	351.065147	1.017089
	351.280798	1.016015
	351.496436	1.014782
	351.712062	1.013470
	351.927674	1.012142
	352.143273	1.013061
	352.358860	1.006926
	352.574433	1.005947
	352.789993	1.003389
	353.005541	1.002485
	353.221075	1.004313
	353.436597	1.004386
	353.652105	1.004038
	353.867600	1.000858
	354.083083	1.001649
	354.298552	0.999736
	354.514009	0.997548
	354.729452	0.997555
	354.944883	0.999038
	355.160300	0.999887
	355.375705	0.999946
	355.591096	1.000329
	355.806474	1.000163
	356.021840	0.998977
	356.237192	0.999784
	356.452532	1.001580
	356.667858	1.001901
	356.883172	1.002725
	357.098472	1.001383
	357.313760	1.002351
	357.529034	1.003253
	357.744295	1.003283
	357.959544	1.003865
	358.174779	1.005464
	358.390002	1.006709
	358.605211	1.005989
	358.820407	1.007860
	359.035591	1.010293
	359.250761	1.009402
	359.465919	1.009648
	359.681063	1.009769
	359.896194	1.008216
	360.111313	1.009088
	360.326418	1.009015
	360.541510	1.007902
	360.756589	1.009012
	360.971656	1.009885
	361.186709	1.009891
	361.401749	1.010945
	361.616776	1.008600
	361.831790	1.008430
	362.046792	1.010955
	362.261780	1.011144
	362.476755	1.008581
	362.691717	1.007954
	362.906666	1.007779
	363.121602	1.007474
	363.336525	1.006029
	363.551435	1.005287
	363.766332	1.003396
	363.981216	1.003917
	364.196087	1.004872
	364.410945	1.006167
	364.625790	1.002610
	364.840621	1.002296
	365.055440	1.002106
	365.270246	1.001747
	365.485039	1.000930
	365.699818	1.000488
	365.914585	1.001385
	366.129339	1.001835
	366.344079	1.000211
	366.558807	0.999311
	366.773521	0.997197
	366.988223	1.002143
	367.202911	1.002878
	367.417587	1.003366
	367.632249	1.004489
	367.846898	1.004949
	368.061535	1.004571
	368.276158	1.002226
	368.490768	1.003397
	368.705365	1.003148
	368.919949	1.004768
	369.134521	1.005246
	369.349079	1.004810
	369.563624	1.004136
	369.778155	1.006667
	369.992674	1.005092
	370.207180	1.005015
	370.421673	1.004520
	370.636153	1.005189
	370.850619	1.004697
	371.065073	1.003126
	371.279514	1.003273
	371.493941	1.002730
	371.708356	1.002938
	371.922757	1.002478
	372.137145	1.001842
	372.351521	1.002105
	372.565883	1.001581
	372.780232	1.000769
	372.994568	1.001416
	373.208891	1.000653
	373.423201	1.000487
	373.637498	1.001681
	373.851782	1.003354
	374.066053	1.003450
	374.280311	1.004630
	374.494556	1.002402
	374.708787	1.003431
	374.923006	1.004066
	375.137211	1.003381
	375.351404	1.004466
	375.565583	1.004840
	375.779750	1.006627
	375.993903	1.006534
	376.208043	1.006584
	376.422170	1.007490
	376.636284	1.008039
	376.850385	1.009846
	377.064473	1.010287
	377.278548	1.008992
	377.492610	1.008272
	377.706658	1.009904
	377.920694	1.010041
	378.134717	1.008044
	378.348726	1.007930
	378.562722	1.008615
	378.776706	1.008306
	378.990676	1.008345
	379.204633	1.008992
	379.418577	1.010456
	379.632508	1.011064
	379.846426	1.012541
	380.060331	1.010654
	380.274223	1.010176
	380.488101	1.010374
	380.701967	1.008420
	380.915819	1.006798
	381.129659	1.007127
	381.343485	1.008047
	381.557298	1.006638
	381.771098	1.006671
	381.984886	1.005706
	382.198659	1.005477
	382.412420	1.006233
	382.626168	1.006116
	382.839903	1.004063
	383.053624	1.002694
	383.267333	1.003627
	383.481028	1.004113
	383.694711	1.002396
	383.908380	1.001995
	384.122036	1.002494
	384.335679	1.002311
	384.549309	1.002391
	384.762926	1.001748
	384.976530	0.999688
	385.190120	0.998413
	385.403698	0.998308
	385.617262	0.999748
	385.830814	1.000832
	386.044352	1.002313
	386.257877	1.002263
	386.471389	1.002380
	386.684888	1.000828
	386.898374	1.000005
	387.111847	0.998798
	387.325306	0.998577
	387.538753	0.999786
	387.752186	0.999737
	387.965606	0.999454
	388.179014	0.999158
	388.392408	0.998646
	388.605789	0.997914
	388.819156	0.994871
	389.032511	0.993185
	389.245853	0.993458
	389.459181	0.991841
	389.672497	0.990819
	389.885799	0.989482
	390.099088	0.989597
	390.312364	0.987528
	390.525627	0.985146
	390.738877	0.984181
	390.952114	0.982988
	391.165337	0.984917
	391.378548	0.985523
	391.591745	0.986436
	391.804929	0.987485
	392.018100	0.989470
	392.231258	0.989472
	392.444403	0.990333
	392.657535	0.990340
	392.870653	0.990921
	393.083759	0.991157
	393.296851	0.991146
	393.509930	0.989908
	393.722996	0.992430
	393.936049	0.994179
	394.149089	0.994354
	394.362116	0.993364
	394.575129	0.993552
	394.788130	0.994822
	395.001117	0.994882
	395.214091	0.997759
	395.427052	0.996442
	395.640000	0.997963
	395.852935	0.997388
	396.065857	0.999187
	396.278765	0.998089
	396.491660	0.997877
	396.704543	0.998496
	396.917412	0.998821
	397.130268	0.998882
	397.343110	0.997802
	397.555940	0.998581
	397.768757	0.999285
	397.981560	1.002624
	398.194350	1.002086
	398.407127	1.003525
	398.619891	1.003601
	398.832642	1.003331
	399.045380	1.002855
	399.258104	1.003438
	399.470815	1.002571
	399.683514	1.003544
	399.896199	1.003423
	400.108870	1.003480
	400.321529	1.002381
	400.534175	1.001166
	400.746807	1.001048
	400.959427	1.001567
	401.172033	0.999801
	401.384626	0.999606
	401.597205	0.999315
	401.809772	0.998172
	402.022326	0.998467
	402.234866	0.997362
	402.447393	0.999139
	402.659907	0.999821
	402.872408	1.000165
	403.084896	0.998225
	403.297370	1.001199
	403.509832	1.002954
	403.722280	1.004457
	403.934715	1.004441
	404.147137	1.004539
	404.359546	1.005086
	404.571941	1.005585
	404.784323	1.006228
	404.996693	1.003341
	405.209049	1.002915
	405.421392	1.001884
	405.633721	1.002024
	405.846038	1.002219
	406.058341	1.002757
	406.270632	1.002811
	406.482909	1.002412
	406.695172	1.002504
	406.907423	1.000727
	407.119661	1.000599
	407.331885	0.999808
	407.544096	0.998943
	407.756294	0.997746
	407.968479	0.996443
	408.180651	0.993183
	408.392809	0.992251
	408.604954	0.991366
	408.817086	0.992369
	409.029205	0.991184
	409.241311	0.989362
	409.453404	0.988934
	409.665483	0.988526
	409.877549	0.988414
	410.089602	0.987041
	410.301642	0.988367
	410.513669	0.988114
	410.725682	0.987495
	410.937682	0.984758
	411.149669	0.986830
	411.361643	0.985226
	411.573604	0.984697
	411.785551	0.984235
	411.997486	0.982444
	412.209407	0.981792
	412.421315	0.981807
	412.633210	0.983388
	412.845091	0.983958
	413.056959	0.984155
	413.268815	0.984088
	413.480657	0.984336
	413.692485	0.983660
	413.904301	0.982763
	414.116103	0.983729
	414.327892	0.983252
	414.539668	0.984586
	414.751431	0.986323
	414.963181	0.986287
	415.174917	0.988198
	415.386640	0.987362
	415.598350	0.986514
	415.810047	0.986484
	416.021730	0.987705
	416.233401	0.987455
	416.445058	0.987647
	416.656702	0.987321
	416.868332	0.987673
	417.079950	0.988858
	417.291554	0.988752
	417.503145	0.987745
	417.714723	0.988650
	417.926288	0.989906
	418.137839	0.992857
	418.349377	0.993376
	418.560903	0.993513
	418.772414	0.993372
	418.983913	0.993104
	419.195398	0.992822
	419.406870	0.990935
	419.618329	0.990154
	419.829775	0.989299
	420.041208	0.989116
	420.252627	0.989944
	420.464033	0.989570
	420.675426	0.989653
	420.886805	0.989918
	421.098172	0.990925
	421.309525	0.991834
	421.520865	0.990012
	421.732192	0.988609
	421.943505	0.988615
	422.154805	0.989136
	422.366092	0.988281
	422.577366	0.986606
	422.788627	0.985235
	422.999874	0.986091
	423.211108	0.984862
	423.422329	0.983806
	423.633537	0.983675
	423.844731	0.982802
	424.055913	0.982089
	424.267081	0.981607
	424.478235	0.983237
	424.689377	0.983102
	424.900505	0.985238
	425.111620	0.986500
	425.322722	0.987591
	425.533811	0.987231
	425.744886	0.987269
	425.955948	0.987229
	426.166997	0.987168
	426.378032	0.988999
	426.589055	0.991447
	426.800064	0.991834
	427.011060	0.993302
	427.222042	0.994916
	427.433012	0.995192
	427.643968	0.995738
	427.854911	0.995878
	428.065840	0.995113
	428.276757	0.996007
	428.487660	0.997049
	428.698550	0.995884
	428.909427	0.997906
	429.120290	0.998278
	429.331140	0.999199
	429.541977	0.998003
	429.752801	0.999618
	429.963611	0.999623
	430.174408	0.998821
	430.385192	1.000140
	430.595963	1.000070
	430.806720	1.000163
	431.017464	0.998124
	431.228195	0.998358
	431.438913	0.996865
	431.649617	0.997691
	431.860308	0.997627
	432.070986	0.997132
	432.281650	0.998478
	432.492302	0.996721
	432.702940	0.998637
	432.913565	0.996650
	433.124176	0.996190
	433.334774	0.996189
	433.545359	0.995716
	433.755931	0.995767
	433.966489	0.995772
	434.177035	0.994614
	434.387567	0.994759
	434.598085	0.993259
	434.808591	0.993105
	435.019083	0.992546
	435.229562	0.992279
	435.440027	0.992252
	435.650479	0.992093
	435.860918	0.991634
	436.071344	0.992121
	436.281757	0.992250
	436.492156	0.992432
	436.702542	0.994139
	436.912914	0.994585
	437.123274	0.997288
	437.333620	0.997282
	437.543953	0.997753
	437.754272	0.996592
	437.964578	0.996296
	438.174871	0.996545
	438.385151	0.997214
	438.595417	0.996657
	438.805670	0.996973
	439.015910	0.997783
	439.226137	0.997617
	439.436350	0.996480
	439.646550	0.996424
	439.856737	0.995473
	440.066910	0.995907
	440.277070	0.994483
	440.487217	0.993669
	440.697351	0.994277
	440.907471	0.993369
	441.117578	0.993649
	441.327671	0.995025
	441.537752	0.997104
	441.747819	0.994649
	441.957873	0.993065
	442.167913	0.991864
	442.377940	0.992144
	442.587954	0.990808
	442.797955	0.990624
	443.007942	0.992636
	443.217916	0.993326
	443.427877	0.991829
	443.637824	0.991885
	443.847758	0.992952
	444.057679	0.992731
	444.267586	0.995181
	444.477481	0.994096
	444.687361	0.994645
	444.897229	0.993415
	445.107083	0.993331
	445.316924	0.995432
	445.526752	0.994146
	445.736566	0.994723
	445.946367	0.994893
	446.156155	0.995107
	446.365929	0.995659
	446.575690	0.996591
	446.785438	0.995401
	446.995173	0.995400
	447.204894	0.995916
	447.414602	0.996769
	447.624296	0.997567
	447.833977	0.996745
	448.043645	0.995779
	448.253300	0.995908
	448.462941	0.995259
	448.672569	0.993388
	448.882184	0.992517
	449.091785	0.991287
	449.301373	0.990882
	449.510948	0.989946
	449.720509	0.988836
	449.930057	0.986926
	450.139592	0.986886
	450.349113	0.986690
	450.558621	0.986028
	450.768116	0.984623
	450.977597	0.983846
	451.187066	0.982800
	451.396520	0.983958
	451.605962	0.982856
	451.815390	0.984480
	452.024805	0.983345
	452.234206	0.982781
	452.443594	0.982337
	452.652969	0.982328
	452.862330	0.980924
	453.071678	0.981559
	453.281013	0.980440
	453.490335	0.980061
	453.699643	0.979206
	453.908938	0.978437
	454.118219	0.975955
	454.327487	0.974486
	454.536742	0.974677
	454.745983	0.975805
	454.955211	0.976968
	455.164426	0.977945
	455.373627	0.977649
	455.582815	0.977254
	455.791990	0.976485
	456.001152	0.975003
	456.210300	0.975562
	456.419434	0.975437
	456.628556	0.976717
	456.837664	0.977714
	457.046758	0.977427
	457.255839	0.977954
	457.464907	0.977958
	457.673962	0.978502
	457.883003	0.979307
	458.092031	0.978287
	458.301046	0.979439
	458.510047	0.980088
	458.719035	0.979975
	458.928009	0.980265
	459.136970	0.978305
	459.345918	0.977973
	459.554852	0.977703
	459.763774	0.978787
	459.972681	0.977714
	460.181576	0.977580
	460.390457	0.976458
	460.599324	0.976275
	460.808178	0.975758
	461.017019	0.974832
	461.225847	0.974615
	461.434661	0.973986
	461.643462	0.972178
	461.852249	0.972410
	462.061023	0.972207
	462.269784	0.973603
	462.478531	0.975435
	462.687265	0.976767
	462.895986	0.975047
	463.104693	0.975782
	463.313387	0.976443
	463.522068	0.976836
	463.730735	0.977494
	463.939389	0.978614
	464.148029	0.978033
	464.356656	0.980088
	464.565270	0.978154
	464.773870	0.978667
	464.982457	0.978151
	465.191030	0.979360
	465.399591	0.979419
	465.608137	0.979810
	465.816671	0.981096
	466.025191	0.981990
	466.233697	0.982606
	466.442191	0.982659
	466.650671	0.983725
	466.859137	0.985865
	467.067590	0.987975
	467.276030	0.989408
	467.484456	0.987438
	467.692869	0.987974
	467.901269	0.985007
	468.109655	0.986364
	468.318028	0.986811
	468.526387	0.987981
	468.734733	0.988608
	468.943066	0.989473
	469.151385	0.990496
	469.359691	0.989681
	469.567984	0.988082
	469.776263	0.986903
	469.984528	0.986634
	470.192781	0.987137
	470.401020	0.987771
	470.609245	0.986995
	470.817457	0.985995
	471.025656	0.985331
	471.233841	0.983762
	471.442013	0.983645
	471.650172	0.982499
	471.858317	0.983822
	472.066448	0.983119
	472.274567	0.981860
	472.482672	0.980569
	472.690763	0.980540
	472.898841	0.981414
	473.106906	0.980165
	473.314957	0.977747
	473.522995	0.977719
	473.731020	0.976739
	473.939031	0.975786
	474.147029	0.976890
	474.355013	0.977681
	474.562984	0.977569
	474.770941	0.977434
	474.978885	0.977832
	475.186816	0.978473
	475.394733	0.977575
	475.602637	0.977574
	475.810527	0.976797
	476.018404	0.977022
	476.226268	0.976639
	476.434118	0.976953
	476.641955	0.976707
	476.849778	0.977108
	477.057588	0.976332
	477.265385	0.975581
	477.473168	0.974356
	477.680937	0.977690
	477.888694	0.977189
	478.096436	0.977318
	478.304166	0.978136
	478.511882	0.977200
	478.719584	0.977593
	478.927274	0.976883
	479.134949	0.977258
	479.342612	0.977455
	479.550260	0.976315
	479.757896	0.976493
	479.965518	0.974655
	480.173126	0.976313
	480.380722	0.975076
	480.588303	0.976596
	480.795872	0.974953
	481.003426	0.974309
	481.210968	0.974006
	481.418496	0.973498
	481.626010	0.973509
	481.833511	0.973788
	482.040999	0.973830
	482.248473	0.973618
	482.455934	0.974633
	482.663382	0.976324
	482.870816	0.975756
	483.078236	0.973744
	483.285643	0.973332
	483.493037	0.974020
	483.700417	0.972488
	483.907784	0.973140
	484.115137	0.973841
	484.322477	0.973883
	484.529803	0.973893
	484.737116	0.973665
	484.944416	0.976614
	485.151702	0.974829
	485.358975	0.975922
	485.566234	0.975802
	485.773479	0.976343
	485.980712	0.978158
	486.187931	0.978749
	486.395136	0.978067
	486.602328	0.976797
	486.809506	0.976142
	487.016671	0.975103
	487.223823	0.975343
	487.430961	0.975553
	487.638086	0.973997
	487.845197	0.971684
	488.052295	0.971187
	488.259379	0.971566
	488.466450	0.971300
	488.673507	0.971086
	488.880551	0.972024
	489.087582	0.972056
	489.294599	0.971177
	489.501602	0.970824
	489.708592	0.972368
	489.915569	0.972858
	490.122532	0.973620
	490.329482	0.971651
	490.536418	0.971866
	490.743341	0.972146
	490.950250	0.971712
	491.157146	0.970935
	491.364029	0.970916
	491.570897	0.971695
	491.777753	0.971354
	491.984595	0.970915
	492.191423	0.969539
	492.398238	0.967990
	492.605040	0.966920
	492.811828	0.964809
	493.018603	0.962005
	493.225364	0.959901
	493.432111	0.961761
	493.638846	0.961812
	493.845566	0.959901
	494.052274	0.960020
	494.258967	0.958510
	494.465648	0.958712
	494.672314	0.958332
	494.878968	0.958975
	495.085608	0.958752
	495.292234	0.957400
	495.498847	0.956974
	495.705446	0.957656
	495.912032	0.957763
	496.118605	0.957547
	496.325164	0.957815
	496.531709	0.959957
	496.738241	0.958554
	496.944759	0.959723
	497.151264	0.960423
	497.357756	0.961024
	497.564234	0.958924
	497.770698	0.961902
	497.977149	0.962338
	498.183587	0.961647
	498.390011	0.961428
	498.596422	0.962269
	498.802819	0.961193
	499.009202	0.961873
	499.215572	0.963024
	499.421929	0.962623
	499.628272	0.963343
	499.834602	0.962910
	500.040918	0.964559
	500.247220	0.964866
	500.453509	0.966842
	500.659785	0.967180
	500.866047	0.967713
	501.072296	0.968683
	501.278531	0.970033
	501.484752	0.969291
	501.690960	0.969005
	501.897155	0.970676
	502.103336	0.971359
	502.309504	0.969923
	502.515658	0.970186
	502.721798	0.970478
	502.927925	0.971125
	503.134039	0.971491
	503.340139	0.972185
	503.546225	0.973783
	503.752298	0.973705
	503.958358	0.972373
	504.164404	0.970364
	504.370436	0.971209
	504.576455	0.970802
	504.782461	0.971743
	504.988453	0.970060
	505.194431	0.969621
	505.400396	0.969790
	505.606347	0.969795
	505.812285	0.971121
	506.018209	0.969097
	506.224120	0.969221
	506.430017	0.968993
	506.635901	0.969461
	506.841771	0.971043
	507.047628	0.970534
	507.253471	0.970458
	507.459301	0.969442
	507.665117	0.968043
	507.870920	0.967280
	508.076709	0.967800
	508.282484	0.966853
	508.488247	0.966311
	508.693995	0.966520
	508.899730	0.967339
	509.105451	0.965551
	509.311159	0.966069
	509.516854	0.965203
	509.722535	0.963961
	509.928202	0.964034
	510.133856	0.964963
	510.339496	0.963314
	510.545123	0.962210
	510.750736	0.962615
	510.956336	0.961195
	511.161922	0.958346
	511.367494	0.958860
	511.573053	0.956717
	511.778599	0.955114
	511.984131	0.954549
	512.189649	0.953531
	512.395154	0.953304
	512.600645	0.951098
	512.806123	0.952303
	513.011587	0.951623
	513.217038	0.952467
	513.422475	0.952200
	513.627899	0.950444
	513.833309	0.949228
	514.038705	0.950284
	514.244088	0.951328
	514.449458	0.951616
	514.654814	0.950910
	514.860156	0.952240
	515.065485	0.952821
	515.270800	0.953787
	515.476102	0.954420
	515.681390	0.956159
	515.886664	0.956314
	516.091925	0.956221
	516.297173	0.956500
	516.502407	0.957980
	516.707627	0.959047
	516.912834	0.958117
	517.118027	0.958682
	517.323207	0.958901
	517.528373	0.958360
	517.733525	0.958227
	517.938664	0.957639
	518.143790	0.958524
	518.348901	0.957558
	518.554000	0.957958
	518.759084	0.957183
	518.964156	0.957792
	519.169213	0.957057
	519.374257	0.957549
	519.579288	0.957298
	519.784305	0.956076
	519.989308	0.956250
	520.194298	0.956591
	520.399274	0.957307
	520.604236	0.955572
	520.809185	0.955700
	521.014121	0.955782
	521.219043	0.956663
	521.423951	0.956226
	521.628846	0.955334
	521.833727	0.954861
	522.038595	0.953791
	522.243449	0.953794
	522.448289	0.953104
	522.653116	0.952787
	522.857929	0.953216
	523.062729	0.952635
	523.267515	0.952223
	523.472287	0.951931
	523.677046	0.952084
	523.881792	0.949919
	524.086524	0.949976
	524.291242	0.950396
	524.495946	0.950841
	524.700637	0.950239
	524.905315	0.950369
	525.109979	0.951525
	525.314629	0.950654
	525.519266	0.950255
	525.723889	0.949057
	525.928498	0.950256
	526.133094	0.953134
	526.337677	0.952854
	526.542245	0.953241
	526.746800	0.953578
	526.951342	0.953096
	527.155870	0.953900
	527.360384	0.953427
	527.564885	0.954195
	527.769372	0.954832
	527.973846	0.955030
	528.178306	0.954236
	528.382752	0.952902
	528.587185	0.953096
	528.791604	0.951984
	528.996010	0.951990
	529.200402	0.952293
	529.404780	0.952000
	529.609145	0.950837
	529.813496	0.948271
	530.017833	0.948390
	530.222157	0.948136
	530.426468	0.948202
	530.630764	0.947665
	530.835048	0.948572
	531.039317	0.948429
	531.243573	0.948656
	531.447815	0.949115
	531.652044	0.949730
	531.856259	0.947706
	532.060461	0.948043
	532.264648	0.948405
	532.468823	0.947144
	532.672983	0.947698
	532.877130	0.946899
	533.081264	0.947182
	533.285383	0.948013
	533.489490	0.948348
	533.693582	0.947307
	533.897661	0.946496
	534.101726	0.946849
	534.305778	0.946748
	534.509816	0.947216
	534.713841	0.947357
	534.917851	0.946022
	535.121849	0.945390
	535.325832	0.945239
	535.529802	0.945993
	535.733759	0.945120
	535.937701	0.945447
	536.141630	0.945244
	536.345546	0.946264
	536.549448	0.946707
	536.753336	0.946848
	536.957210	0.945748
	537.161071	0.946953
	537.364919	0.946504
	537.568752	0.947234
	537.772572	0.947739
	537.976379	0.947750
	538.180172	0.949718
	538.383951	0.948967
	538.587716	0.948522
	538.791468	0.948873
	538.995206	0.947667
	539.198931	0.947325
	539.402642	0.946971
	539.606339	0.945835
	539.810023	0.945244
	540.013693	0.943483
	540.217349	0.941716
	540.420992	0.941478
	540.624621	0.940747
	540.828237	0.942025
	541.031839	0.940780
	541.235427	0.942522
	541.439001	0.941386
	541.642562	0.940131
	541.846109	0.940622
	542.049643	0.939342
	542.253163	0.940167
	542.456669	0.940539
	542.660162	0.941955
	542.863641	0.941680
	543.067106	0.941896
	543.270558	0.943001
	543.473996	0.942984
	543.677420	0.943044
	543.880831	0.942675
	544.084228	0.941624
	544.287612	0.943049
	544.490981	0.942647
	544.694338	0.943256
	544.897680	0.943740
	545.101009	0.944690
	545.304324	0.946147
	545.507625	0.946405
	545.710913	0.946537
	545.914187	0.946374
	546.117448	0.947031
	546.320695	0.947612
	546.523928	0.947333
	546.727147	0.946761
	546.930353	0.947968
	547.133546	0.948134
	547.336724	0.949395
	547.539889	0.949829
	547.743040	0.949602
	547.946178	0.949526
	548.149301	0.949968
	548.352412	0.951671
	548.555508	0.951588
	548.758591	0.951464
	548.961660	0.951462
	549.164716	0.951820
	549.367757	0.951836
	549.570785	0.950923
	549.773800	0.952292
	549.976801	0.951892
	550.179788	0.951530
	550.382761	0.952392
	550.585721	0.951360
	550.788667	0.950888
	550.991599	0.949923
	551.194518	0.949961
	551.397423	0.950282
	551.600315	0.949597
	551.803192	0.948443
	552.006056	0.948639
	552.208906	0.947875
	552.411743	0.948789
	552.614566	0.950056
	552.817375	0.951075
	553.020171	0.951213
	553.222953	0.951320
	553.425721	0.952090
	553.628475	0.951737
	553.831216	0.951458
	554.033943	0.952222
	554.236657	0.952456
	554.439356	0.952374
	554.642042	0.953874
	554.844715	0.955121
	555.047373	0.954778
	555.250018	0.955418
	555.452650	0.956697
	555.655267	0.955076
	555.857871	0.956048
	556.060461	0.956679
	556.263038	0.958013
	556.465600	0.959653
	556.668150	0.960396
	556.870685	0.962007
	557.073207	0.962530
	557.275715	0.962707
	557.478209	0.962015
	557.680689	0.962523
	557.883156	0.964097
	558.085609	0.964221
	558.288049	0.964176
	558.490475	0.964411
	558.692887	0.964550
	558.895285	0.964802
	559.097670	0.966100
	559.300040	0.966187
	559.502398	0.965976
	559.704741	0.966826
	559.907071	0.966282
	560.109387	0.967236
	560.311689	0.968066
	560.513978	0.968321
	560.716253	0.966644
	560.918514	0.967484
	561.120762	0.967330
	561.322995	0.966813
	561.525215	0.965969
	561.727422	0.967257
	561.929614	0.968230
	562.131793	0.967330
	562.333958	0.967094
	562.536110	0.967849
	562.738248	0.967916
	562.940372	0.968000
	563.142482	0.968562
	563.344578	0.968299
	563.546661	0.967464
	563.748730	0.966925
	563.950786	0.967159
	564.152827	0.967395
	564.354855	0.967573
	564.556870	0.967939
	564.758870	0.967433
	564.960857	0.968326
	565.162830	0.966690
	565.364789	0.967427
	565.566735	0.967211
	565.768666	0.966186
	565.970584	0.965268
	566.172489	0.965607
	566.374379	0.965898
	566.576256	0.964403
	566.778119	0.965895
	566.979969	0.964826
	567.181805	0.964826
	567.383626	0.965998
	567.585435	0.966052
	567.787229	0.966263
	567.989010	0.968143
	568.190777	0.968428
	568.392530	0.969592
	568.594269	0.968832
	568.795995	0.969963
	568.997707	0.969337
	569.199405	0.968062
	569.401090	0.968549
	569.602761	0.968927
	569.804418	0.969858
	570.006061	0.970451
	570.207690	0.969153
	570.409306	0.968975
	570.610908	0.969860
	570.812497	0.970233
	571.014071	0.970880
	571.215632	0.972390
	571.417179	0.971989
	571.618712	0.971848
	571.820232	0.971658
	572.021737	0.971180
	572.223229	0.971650
	572.424707	0.971668
	572.626172	0.971137
	572.827623	0.972514
	573.029060	0.973198
	573.230483	0.973622
	573.431892	0.974540
	573.633288	0.975918
	573.834670	0.977201
	574.036038	0.977218
	574.237392	0.976764
	574.438733	0.976399
	574.640060	0.977083
	574.841373	0.977776
	575.042672	0.978227
	575.243958	0.979222
	575.445230	0.979747
	575.646488	0.980939
	575.847732	0.981208
	576.048962	0.981760
	576.250179	0.982147
	576.451382	0.982720
	576.652571	0.982492
	576.853747	0.983510
	577.054908	0.983722
	577.256056	0.983958
	577.457190	0.985121
	577.658310	0.984670
	577.859417	0.985063
	578.060510	0.985260
	578.261589	0.986841
	578.462654	0.986444
	578.663705	0.986373
	578.864743	0.988106
	579.065767	0.988525
	579.266777	0.989430
	579.467773	0.990510
	579.668755	0.989383
	579.869724	0.990760
	580.070679	0.990196
	580.271620	0.989699
	580.472548	0.990051
	580.673461	0.989713
	580.874361	0.990760
	581.075247	0.989046
	581.276119	0.988425
	581.476978	0.989695
	581.677822	0.989337
	581.878653	0.989255
	582.079470	0.990491
	582.280273	0.990746
	582.481063	0.991640
	582.681838	0.992770
	582.882600	0.993478
	583.083348	0.993762
	583.284083	0.994217
	583.484803	0.992600
	583.685510	0.992748
	583.886203	0.992665
	584.086882	0.992679
	584.287547	0.992078
	584.488199	0.992885
	584.688836	0.992149
	584.889460	0.992768
	585.090070	0.992031
	585.290666	0.992058
	585.491249	0.992080
	585.691818	0.992289
	585.892372	0.992146
	586.092914	0.991370
	586.293441	0.991808
	586.493954	0.991759
	586.694454	0.993081
	586.894940	0.994394
	587.095412	0.994643
	587.295870	0.994358
	587.496314	0.994480
	587.696745	0.994801
	587.897162	0.995271
	588.097565	0.996924
	588.297954	0.996492
	588.498329	0.996134
	588.698691	0.996416
	588.899038	0.996305
	589.099372	0.995637
	589.299692	0.997653
	589.499998	0.996186
	589.700291	0.995543
	589.900569	0.993903
	590.100834	0.994140
	590.301085	0.994843
	590.501322	0.993569
	590.701546	0.995137
	590.901755	0.995349
	591.101951	0.994897
	591.302132	0.994517
	591.502300	0.995090
	591.702455	0.993114
	591.902595	0.994045
	592.102722	0.993509
	592.302834	0.992932
	592.502933	0.992497
	592.703018	0.992532
	592.903089	0.991854
	593.103147	0.991030
	593.303190	0.991162
	593.503220	0.992410
	593.703236	0.993222
	593.903238	0.993590
	594.103226	0.996142
	594.303200	0.995361
	594.503161	0.995760
	594.703108	0.995494
	594.903040	0.994726
	595.102960	0.993759
	595.302865	0.992743
	595.502756	0.990819
	595.702634	0.990655
	595.902497	0.990363
	596.102347	0.989203
	596.302183	0.987973
	596.502005	0.987438
	596.701813	0.986292
	596.901608	0.986854
	597.101388	0.986207
	597.301155	0.986384
	597.500908	0.985964
	597.700647	0.986888
	597.900372	0.986156
	598.100083	0.985880
	598.299781	0.986659
	598.499465	0.985714
	598.699134	0.986487
	598.898790	0.987175
	599.098432	0.986128
	599.298061	0.985733
	599.497675	0.986368
	599.697275	0.987624
	599.896862	0.988598
	600.096435	0.988360
	600.295994	0.986849
	600.495539	0.987932
	600.695070	0.987077
	600.894588	0.986560
	601.094091	0.988102
	601.293581	0.989181
	601.493056	0.987830
	601.692518	0.988108
	601.891966	0.988187
	602.091401	0.991047
	602.290821	0.991091
	602.490227	0.991527
	602.689620	0.993492
	602.888999	0.992453
	603.088363	0.991413
	603.287714	0.990831
	603.487052	0.991143
	603.686375	0.990429
	603.885684	0.990621
	604.084980	0.991449
	604.284261	0.990965
	604.483529	0.992245
	604.682783	0.993336
	604.882023	0.993891
	605.081249	0.995580
	605.280461	0.996735
	605.479660	0.998361
	605.678844	0.999581
	605.878015	0.999703
	606.077172	1.000467
	606.276314	0.999626
	606.475443	0.999959
	606.674558	0.998440
	606.873660	0.998097
	607.072747	0.997597
	607.271820	0.997293
	607.470880	0.996874
	607.669926	0.997379
	607.868957	0.997277
	608.067975	0.997130
	608.266979	0.996271
	608.465969	0.996720
	608.664946	0.996606
	608.863908	0.997679
	609.062857	0.998528
	609.261791	0.998878
	609.460712	0.999478
	609.659619	1.001239
	609.858511	1.001569
	610.057390	1.002758
	610.256256	1.003734
	610.455107	1.004168
	610.653944	1.005073
	610.852767	1.005421
	611.051577	1.006310
	611.250373	1.009073
	611.449154	1.010876
	611.647922	1.013391
	611.846676	1.013391
	612.045416	1.013749
	612.244142	1.013888
	612.442854	1.015258
	612.641553	1.016349
	612.840237	1.016862
	613.038908	1.019104
	613.237564	1.018472
	613.436207	1.018146
	613.634836	1.018727
	613.833451	1.020046
	614.032052	1.020712
	614.230639	1.019958
	614.429212	1.019927
	614.627771	1.020196
	614.826316	1.018733
	615.024848	1.019158
	615.223365	1.020243
	615.421869	1.021833
	615.620358	1.022049
	615.818834	1.023053
	616.017296	1.024276
	616.215744	1.023769
	616.414178	1.025695
	616.612598	1.026890
	616.811004	1.026849
	617.009396	1.026208
	617.207775	1.025207
	617.406139	1.025800
	617.604490	1.025364
	617.802826	1.025199
	618.001149	1.025903
	618.199458	1.024900
	618.397752	1.024035
	618.596033	1.023818
	618.794300	1.023025
	618.992553	1.022267
	619.190792	1.022915
	619.389018	1.021979
	619.587229	1.021364
	619.785426	1.020129
	619.983609	1.019016
	620.181779	1.018044
	620.379934	1.017751
	620.578076	1.017894
	620.776204	1.019014
	620.974317	1.018902
	621.172417	1.017442
	621.370503	1.017983
	621.568575	1.018144
	621.766633	1.017648
	621.964677	1.016939
	622.162707	1.016591
	622.360723	1.017292
	622.558725	1.017675
	622.756714	1.018538
	622.954688	1.019632
	623.152648	1.018912
	623.350595	1.018353
	623.548527	1.017527
	623.746446	1.015933
	623.944350	1.015637
	624.142241	1.014911
	624.340118	1.014801
	624.537981	1.014306
	624.735829	1.012606
	624.933664	1.013113
	625.131485	1.011762
	625.329292	1.012043
	625.527085	1.013452
	625.724864	1.013972
	625.922629	1.013340
	626.120381	1.014135
	626.318118	1.014567
	626.515841	1.016646
	626.713550	1.015976
	626.911246	1.017715
	627.108927	1.018004
	627.306595	1.018783
	627.504248	1.018162
	627.701888	1.017751
	627.899513	1.018435
	628.097125	1.019636
	628.294722	1.020328
	628.492306	1.020259
	628.689876	1.019800
	628.887432	1.021974
	629.084973	1.022059
	629.282501	1.022303
	629.480015	1.022027
	629.677515	1.022574
	629.875001	1.022043
	630.072473	1.021095
	630.269931	1.020363
	630.467375	1.020967
	630.664805	1.020057
	630.862221	1.020602
	631.059623	1.019725
	631.257011	1.019039
	631.454385	1.018835
	631.651746	1.018477
	631.849092	1.018757
	632.046424	1.019767
	632.243742	1.019692
	632.441047	1.020009
	632.638337	1.020010
	632.835613	1.019160
	633.032876	1.017168
	633.230124	1.017337
	633.427358	1.017283
	633.624579	1.016780
	633.821785	1.017262
	634.018978	1.017632
	634.216156	1.018030
	634.413321	1.017137
	634.610471	1.016139
	634.807608	1.014134
	635.004730	1.013122
	635.201839	1.013811
	635.398933	1.012694
	635.596014	1.012869
	635.793081	1.013349
	635.990133	1.013437
	636.187172	1.013230
	636.384196	1.012239
	636.581207	1.013312
	636.778204	1.012215
	636.975186	1.012277
	637.172155	1.013234
	637.369110	1.014322
	637.566050	1.013426
	637.762977	1.014104
	637.959890	1.014327
	638.156788	1.014337
	638.353673	1.013783
	638.550544	1.013765
	638.747400	1.014545
	638.944243	1.014964
	639.141072	1.014742
	639.337886	1.013888
	639.534687	1.013823
	639.731474	1.014193
	639.928246	1.015157
	640.125005	1.014762
	640.321750	1.015133
	640.518480	1.014659
	640.715197	1.014884
	640.911899	1.014328
	641.108588	1.015301
	641.305263	1.016059
	641.501923	1.016284
	641.698570	1.015477
	641.895202	1.016955
	642.091821	1.017544
	642.288426	1.018262
	642.485016	1.018499
	642.681593	1.018160
	642.878155	1.018693
	643.074704	1.019355
	643.271238	1.019305
	643.467759	1.020733
	643.664265	1.021516
	643.860757	1.022026
	644.057236	1.022012
	644.253700	1.022122
	644.450151	1.021575
	644.646587	1.021067
	644.843009	1.021684
	645.039418	1.023681
	645.235812	1.025399
	645.432192	1.025824
	645.628558	1.026272
	645.824911	1.026517
	646.021249	1.026444
	646.217573	1.026694
	646.413883	1.027483
	646.610179	1.028383
	646.806461	1.030147
	647.002729	1.030556
	647.198983	1.031013
	647.395223	1.031759
	647.591449	1.031833
	647.787661	1.030218
	647.983859	1.029240
	648.180043	1.029137
	648.376212	1.030387
	648.572368	1.029877
	648.768510	1.031379
	648.964638	1.032721
	649.160751	1.032748
	649.356851	1.032535
	649.552937	1.032810
	649.749008	1.031397
	649.945066	1.031195
	650.141109	1.031146
	650.337138	1.033018
	650.533154	1.032552
	650.729155	1.032719
	650.925142	1.030943
	651.121116	1.032077
	651.317075	1.032136
	651.513020	1.033177
	651.708951	1.033524
	651.904868	1.031756
	652.100771	1.032334
	652.296660	1.031959
	652.492535	1.032784
	652.688396	1.033086
	652.884242	1.031776
	653.080075	1.031998
	653.275894	1.031084
	653.471699	1.030916
	653.667489	1.031311
	653.863266	1.030277
	654.059028	1.030592
	654.254776	1.030760
	654.450511	1.030439
	654.646231	1.030796
	654.841937	1.029762
	655.037629	1.030731
	655.233308	1.030760
	655.428972	1.029829
	655.624622	1.031074
	655.820258	1.031816
	656.015879	1.031068
	656.211487	1.031004
	656.407081	1.031838
	656.602661	1.032991
	656.798226	1.032631
	656.993778	1.032161
	657.189315	1.031825
	657.384839	1.032229
	657.580348	1.033869
	657.775843	1.033757
	657.971324	1.034190
	658.166791	1.034602
	658.362244	1.033780
	658.557683	1.034031
	658.753108	1.035046
	658.948519	1.035204
	659.143916	1.034977
	659.339298	1.033606
	659.534667	1.031685
	659.730022	1.032909
	659.925362	1.034899
	660.120688	1.036490
	660.316001	1.037360
	660.511299	1.036868
	660.706583	1.037708
	660.901853	1.037350
	661.097109	1.036991
	661.292351	1.036992
	661.487578	1.038076
	661.682792	1.038134
	661.877992	1.039559
	662.073177	1.040059
	662.268349	1.039335
	662.463506	1.038926
	662.658649	1.039552
	662.853779	1.040257
	663.048894	1.039560
	663.243995	1.040836
	663.439081	1.040262
	663.634154	1.039943
	663.829213	1.041446
	664.024258	1.041964
	664.219288	1.042916
	664.414305	1.042326
	664.609307	1.041763
	664.804295	1.041150
	664.999269	1.041795
	665.194229	1.042109
	665.389175	1.041263
	665.584107	1.040873
	665.779025	1.041182
	665.973928	1.040419
	666.168818	1.039615
	666.363693	1.039848
	666.558555	1.040733
	666.753402	1.040344
	666.948235	1.039670
	667.143054	1.039645
	667.337859	1.040044
	667.532650	1.038080
	667.727427	1.036398
	667.922189	1.037113
	668.116938	1.037624
	668.311672	1.039315
	668.506392	1.038106
	668.701098	1.039126
	668.895790	1.041076
	669.090468	1.040632
	669.285132	1.040749
	669.479782	1.040418
	669.674417	1.039901
	669.869039	1.039873
	670.063646	1.038636
	670.258239	1.037554
	670.452819	1.036550
	670.647384	1.034197
	670.841934	1.035701
	671.036471	1.034389
	671.230994	1.033587
	671.425502	1.036184
	671.619997	1.036237
	671.814477	1.034143
	672.008943	1.033453
	672.203395	1.033627
	672.397833	1.034192
	672.592257	1.034263
	672.786667	1.033519
	672.981062	1.033827
	673.175444	1.035011
	673.369811	1.033845
	673.564164	1.033308
	673.758503	1.032481
	673.952828	1.031911
	674.147139	1.032947
	674.341435	1.032923
	674.535718	1.033031
	674.729986	1.033687
	674.924240	1.034388
	675.118480	1.033603
	675.312706	1.033117
	675.506918	1.033813
	675.701116	1.033863
	675.895299	1.033726
	676.089469	1.033037
	676.283624	1.034426
	676.477765	1.034282
	676.671892	1.035145
	676.866005	1.033518
	677.060103	1.033019
	677.254188	1.033068
	677.448258	1.034935
	677.642315	1.036042
	677.836357	1.036502
	678.030385	1.038621
	678.224398	1.037657
	678.418398	1.037155
	678.612384	1.037501
	678.806355	1.037672
	679.000312	1.038660
	679.194255	1.038870
	679.388184	1.040241
	679.582099	1.042115
	679.776000	1.043368
	679.969886	1.044149
	680.163758	1.042579
	680.357617	1.044041
	680.551461	1.042491
	680.745290	1.041930
	680.939106	1.041765
	681.132908	1.040927
	681.326695	1.038621
	681.520468	1.038543
	681.714227	1.037420
	681.907972	1.038228
	682.101703	1.039742
	682.295419	1.040547
	682.489122	1.041873
	682.682810	1.039696
	682.876484	1.039428
	683.070144	1.040893
	683.263790	1.040243
	683.457421	1.041307
	683.651039	1.042413
	683.844642	1.040363
	684.038231	1.040043
	684.231806	1.038748
	684.425367	1.036629
	684.618913	1.036539
	684.812446	1.035950
	685.005964	1.033827
	685.199468	1.033225
	685.392958	1.032162
	685.586433	1.030826
	685.779895	1.031300
	685.973342	1.029655
	686.166775	1.028620
	686.360194	1.028086
	686.553599	1.028259
	686.746990	1.028066
	686.940366	1.026754
	687.133729	1.026712
	687.327077	1.027121
	687.520411	1.025423
	687.713730	1.024276
	687.907036	1.023391
	688.100327	1.020697
	688.293604	1.019526
	688.486867	1.018166
	688.680116	1.018900
	688.873351	1.019415
	689.066571	1.019545
	689.259777	1.018503
	689.452970	1.017906
	689.646147	1.017119
	689.839311	1.015599
	690.032461	1.015126
	690.225596	1.014396
	690.418717	1.013843
	690.611824	1.013081
	690.804917	1.012447
	690.997995	1.012115
	691.191059	1.011949
	691.384110	1.011278
	691.577145	1.010484
	691.770167	1.009683
	691.963175	1.008447
	692.156168	1.007165
	692.349147	1.006896
	692.542112	1.004735
	692.735063	1.004268
	692.927999	1.005074
	693.120922	1.006284
	693.313830	1.005569
	693.506724	1.006321
	693.699603	1.004765
	693.892469	1.004762
	694.085320	1.004034
	694.278157	1.004133
	694.470980	1.003383
	694.663789	1.002333
	694.856583	1.001983
	695.049364	1.001525
	695.242130	0.999254
	695.434881	0.998414
	695.627619	0.998324
	695.820342	0.996610
	696.013052	0.995984
	696.205747	0.997279
	696.398427	0.996723
	696.591094	0.997796
	696.783746	0.996794
	696.976384	0.995215
	697.169008	0.995622
	697.361618	0.996614
	697.554213	0.995440
	697.746795	0.995790
	697.939362	0.995611
	698.131914	0.995488
	698.324453	0.994614
	698.516977	0.993697
	698.709487	0.993901
	698.901983	0.993195
	699.094465	0.991545
	699.286932	0.990302
	699.479386	0.991021
	699.671825	0.991346
	699.864249	0.990608
	700.056660	0.990885
	700.249056	0.991466
	700.441438	0.991495
	700.633806	0.991377
	700.826160	0.991962
	701.018499	0.992272
	701.210824	0.992009
	701.403135	0.992017
	701.595432	0.990558
	701.787714	0.990037
	701.979982	0.989207
	702.172236	0.987896
	702.364476	0.987567
	702.556702	0.985697
	702.748913	0.984844
	702.941110	0.983234
	703.133293	0.983534
	703.325461	0.981564
	703.517615	0.979482
	703.709755	0.979264
	703.901881	0.978375
	704.093993	0.978118
	704.286090	0.978781
	704.478173	0.977920
	704.670242	0.975842
	704.862296	0.975753
	705.054337	0.975716
	705.246363	0.974359
	705.438375	0.973688
	705.630372	0.972388
	705.822356	0.972204
	706.014325	0.970196
	706.206279	0.968302
	706.398220	0.968890
	706.590146	0.967976
	706.782058	0.968005
	706.973956	0.968332
	707.165840	0.967834
	707.357709	0.969421
	707.549564	0.970286
	707.741405	0.971271
	707.933231	0.971234
	708.125043	0.970793
	708.316841	0.968435
	708.508625	0.968968
	708.700395	0.970050
	708.892150	0.969623
	709.083891	0.968967
	709.275617	0.969078
	709.467330	0.968050
	709.659028	0.969122
	709.850712	0.969287
	710.042381	0.968305
	710.234037	0.967814
	710.425678	0.968016
	710.617305	0.968088
	710.808917	0.969641
	711.000515	0.970896
	711.192099	0.970236
	711.383669	0.969471
	711.575225	0.970849
	711.766766	0.972076
	711.958293	0.972682
	712.149805	0.972090
	712.341304	0.972060
	712.532788	0.972431
	712.724258	0.971926
	712.915713	0.971434
	713.107154	0.970629
	713.298581	0.970786
	713.489994	0.970805
	713.681392	0.969480
	713.872776	0.969991
	714.064146	0.970449
	714.255502	0.970357
	714.446843	0.971069
	714.638170	0.971028
	714.829483	0.970852
	715.020781	0.970437
	715.212065	0.970619
	715.403335	0.971276
	715.594591	0.971445
	715.785832	0.970865
	715.977059	0.970469
	716.168272	0.969841
	716.359470	0.970279
	716.550654	0.969066
	716.741824	0.968223
	716.932979	0.968221
	717.124121	0.967859
	717.315247	0.967766
	717.506360	0.966376
	717.697458	0.966838
	717.888542	0.967968
	718.079612	0.968591
	718.270668	0.969381
	718.461709	0.969539
	718.652736	0.969343
	718.843748	0.969801
	719.034746	0.969878
	719.225730	0.968681
	719.416700	0.967445
	719.607655	0.966756
	719.798596	0.967044
	719.989523	0.967940
	720.180435	0.967932
	720.371333	0.965517
	720.562217	0.966536
	720.753087	0.966530
	720.943942	0.967034
	721.134783	0.968372
	721.325609	0.968702
	721.516422	0.969440
	721.707219	0.970975
	721.898003	0.971995
	722.088772	0.972253
	722.279527	0.972962
	722.470268	0.971925
	722.660994	0.972546
	722.851707	0.972974
	723.042404	0.973547
	723.233088	0.974739
	723.423757	0.974199
	723.614412	0.974818
	723.805052	0.975742
	723.995678	0.977056
	724.186290	0.976154
	724.376887	0.976517
	724.567471	0.976702
	724.758039	0.977055
	724.948594	0.977422
	725.139134	0.977131
	725.329660	0.978429
	725.520172	0.978828
	725.710669	0.978874
	725.901152	0.979838
	726.091620	0.979537
	726.282075	0.980548
	726.472514	0.979814
	726.662940	0.980570
	726.853351	0.981055
	727.043748	0.981528
	727.234131	0.981595
	727.424499	0.982779
	727.614853	0.983275
	727.805193	0.984375
	727.995518	0.984259
	728.185829	0.984285
	728.376125	0.984990
	728.566408	0.985421
	728.756675	0.986237
	728.946929	0.986017
	729.137168	0.987261
	729.327393	0.987236
	729.517604	0.987199
	729.707800	0.986734
	729.897982	0.987562
	730.088149	0.986822
	730.278302	0.986585
	730.468441	0.986134
	730.658566	0.985532
	730.848676	0.986850
	731.038771	0.987434
	731.228853	0.987721
	731.418920	0.988157
	731.608973	0.987924
	731.799011	0.987742
	731.989035	0.988466
	732.179045	0.988220
	732.369040	0.987681
	732.559021	0.987049
	732.748988	0.987697
	732.938940	0.987009
	733.128878	0.987429
	733.318801	0.986211
	733.508711	0.985214
	733.698605	0.984459
	733.888486	0.984456
	734.078352	0.983376
	734.268204	0.983333
	734.458041	0.983036
	734.647864	0.983065
	734.837673	0.981631
	735.027467	0.981360
	735.217247	0.980680
	735.407013	0.980187
	735.596764	0.979789
	735.786501	0.979886
	735.976223	0.978540
	736.165932	0.978098
	736.355625	0.977441
	736.545305	0.977889
	736.734970	0.977367
	736.924620	0.977564
	737.114257	0.976610
	737.303879	0.975116
	737.493486	0.973927
	737.683079	0.973913
	737.872658	0.973383
	738.062222	0.973601
	738.251772	0.973210
	738.441308	0.974073
	738.630829	0.973532
	738.820336	0.973020
	739.009829	0.971226
	739.199307	0.969482
	739.388771	0.969445
	739.578220	0.970098
	739.767655	0.969653
	739.957076	0.968911
	740.146482	0.967712
	740.335874	0.967037
	740.525251	0.965953
	740.714615	0.965131
	740.903963	0.964271
	741.093298	0.963816
	741.282618	0.963611
	741.471923	0.961932
	741.661214	0.960997
	741.850491	0.961015
	742.039753	0.960550
	742.229001	0.959839
	742.418235	0.958487
	742.607454	0.957936
	742.796659	0.956997
	742.985849	0.956328
	743.175025	0.956049
	743.364187	0.954208
	743.553334	0.954223
	743.742467	0.953742
	743.931586	0.954013
	744.120690	0.954552
	744.309779	0.953255
	744.498855	0.953585
	744.687916	0.951926
	744.876962	0.952003
	745.065994	0.952652
	745.255012	0.953272
	745.444015	0.952951
	745.633004	0.952879
	745.821978	0.953022
	746.010938	0.953557
	746.199884	0.953665
	746.388815	0.954111
	746.577732	0.954545
	746.766634	0.955497
	746.955522	0.954524
	747.144396	0.953692
	747.333255	0.953903
	747.522100	0.954686
	747.710930	0.954977
	747.899746	0.955906
	748.088548	0.955184
	748.277335	0.955084
	748.466108	0.954234
	748.654866	0.954313
	748.843610	0.954630
	749.032339	0.956346
	749.221054	0.955899
	749.409755	0.956956
	749.598441	0.957250
	749.787113	0.958095
	749.975770	0.958178
	750.164413	0.956829
	750.353042	0.956978
[truncated: 1,648 more rows]
