# Supplementary material for: Metasurface analogues of molecular diastereomers from hierarchical multiscale chiral interactions with biomolecules
Source: Nat Commun. 2026 Apr 22;17:5541. doi: 10.1038/s41467-026-72200-6 (PMC13287669; doi:10.1038/s41467-026-72200-6)
Supplement: Supplementary file 3 — Supplementary Data 1 (Raw data) [file 41467_2026_72200_MOESM3_ESM.zip › Raw_Data/Reflectivity/Antistrept_strept_sequence/Strept_Incubating/Ref_ARRAY3_RH_90_5.txt]

	345.453658	0.996214
	345.669646	0.996222
	345.885622	0.996231
	346.101585	0.996244
	346.317535	0.996260
	346.533471	0.996280
	346.749395	0.996307
	346.965306	0.996342
	347.181204	0.996388
	347.397089	0.996447
	347.612961	0.996523
	347.828820	0.996621
	348.044666	0.996747
	348.260499	0.996907
	348.476319	0.997110
	348.692126	0.997363
	348.907920	0.997673
	349.123701	0.998047
	349.339469	0.998487
	349.555224	0.998989
	349.770966	0.999539
	349.986695	1.000120
	350.202412	1.000704
	350.418115	1.001264
	350.633805	1.001775
	350.849482	1.002220
	351.065147	1.002592
	351.280798	1.002893
	351.496436	1.003130
	351.712062	1.003317
	351.927674	1.003466
	352.143273	1.008421
	352.358860	1.005142
	352.574433	1.007046
	352.789993	1.008223
	353.005541	1.009417
	353.221075	1.006667
	353.436597	1.006327
	353.652105	1.007284
	353.867600	1.007121
	354.083083	1.008725
	354.298552	1.008537
	354.514009	1.007715
	354.729452	1.008828
	354.944883	1.011421
	355.160300	1.011750
	355.375705	1.011806
	355.591096	1.010370
	355.806474	1.010246
	356.021840	1.010380
	356.237192	1.010534
	356.452532	1.011078
	356.667858	1.011848
	356.883172	1.010894
	357.098472	1.009033
	357.313760	1.010998
	357.529034	1.010362
	357.744295	1.009159
	357.959544	1.009171
	358.174779	1.008320
	358.390002	1.009782
	358.605211	1.011141
	358.820407	1.011442
	359.035591	1.009915
	359.250761	1.009327
	359.465919	1.008587
	359.681063	1.009439
	359.896194	1.007380
	360.111313	1.007393
	360.326418	1.004784
	360.541510	1.004271
	360.756589	1.005130
	360.971656	1.005965
	361.186709	1.005324
	361.401749	1.003595
	361.616776	1.003182
	361.831790	1.001419
	362.046792	0.998381
	362.261780	0.997277
	362.476755	0.997701
	362.691717	0.997554
	362.906666	0.994678
	363.121602	0.994866
	363.336525	0.995784
	363.551435	0.994034
	363.766332	0.992020
	363.981216	0.995487
	364.196087	0.993217
	364.410945	0.992054
	364.625790	0.993209
	364.840621	0.993319
	365.055440	0.994372
	365.270246	0.994440
	365.485039	0.994566
	365.699818	0.992366
	365.914585	0.990543
	366.129339	0.990197
	366.344079	0.990552
	366.558807	0.990197
	366.773521	0.987577
	366.988223	0.988920
	367.202911	0.988941
	367.417587	0.989562
	367.632249	0.989560
	367.846898	0.989793
	368.061535	0.987778
	368.276158	0.986951
	368.490768	0.987793
	368.705365	0.987518
	368.919949	0.988904
	369.134521	0.988964
	369.349079	0.991314
	369.563624	0.991071
	369.778155	0.991478
	369.992674	0.992693
	370.207180	0.995128
	370.421673	0.995136
	370.636153	0.995363
	370.850619	0.996092
	371.065073	0.996100
	371.279514	0.997976
	371.493941	0.996599
	371.708356	0.996567
	371.922757	0.997165
	372.137145	0.998968
	372.351521	0.999935
	372.565883	1.000307
	372.780232	0.998508
	372.994568	0.997715
	373.208891	0.996338
	373.423201	0.997162
	373.637498	0.997071
	373.851782	0.995159
	374.066053	0.995167
	374.280311	0.995436
	374.494556	0.994832
	374.708787	0.994095
	374.923006	0.996245
	375.137211	0.997253
	375.351404	0.998094
	375.565583	0.998832
	375.779750	0.997553
	375.993903	0.999915
	376.208043	0.999379
	376.422170	0.999666
	376.636284	1.000722
	376.850385	1.000628
	377.064473	0.999311
	377.278548	1.001324
	377.492610	1.003801
	377.706658	1.003014
	377.920694	1.002825
	378.134717	1.001802
	378.348726	0.999264
	378.562722	0.997532
	378.776706	0.999572
	378.990676	1.000509
	379.204633	0.998624
	379.418577	0.997862
	379.632508	0.999350
	379.846426	0.999708
	380.060331	1.000456
	380.274223	0.999938
	380.488101	0.999647
	380.701967	1.000127
	380.915819	1.000845
	381.129659	1.002895
	381.343485	1.005037
	381.557298	1.003588
	381.771098	1.006486
	381.984886	1.008224
	382.198659	1.007347
	382.412420	1.006717
	382.626168	1.006303
	382.839903	1.005433
	383.053624	1.005911
	383.267333	1.005688
	383.481028	1.004846
	383.694711	1.003956
	383.908380	1.004214
	384.122036	1.004758
	384.335679	1.005481
	384.549309	1.006977
	384.762926	1.005415
	384.976530	1.004622
	385.190120	1.004935
	385.403698	1.002677
	385.617262	1.002495
	385.830814	1.003201
	386.044352	1.003162
	386.257877	1.004858
	386.471389	1.005491
	386.684888	1.007031
	386.898374	1.009297
	387.111847	1.007521
	387.325306	1.006954
	387.538753	1.007384
	387.752186	1.007749
	387.965606	1.007945
	388.179014	1.010369
	388.392408	1.012516
	388.605789	1.011406
	388.819156	1.013061
	389.032511	1.013461
	389.245853	1.013780
	389.459181	1.012367
	389.672497	1.011538
	389.885799	1.011820
	390.099088	1.012504
	390.312364	1.012261
	390.525627	1.011855
	390.738877	1.011626
	390.952114	1.011420
	391.165337	1.013134
	391.378548	1.012019
	391.591745	1.012254
	391.804929	1.008343
	392.018100	1.007382
	392.231258	1.009065
	392.444403	1.009558
	392.657535	1.009029
	392.870653	1.009656
	393.083759	1.007639
	393.296851	1.007317
	393.509930	1.007839
	393.722996	1.007181
	393.936049	1.007102
	394.149089	1.005864
	394.362116	1.004780
	394.575129	1.006967
	394.788130	1.006076
	395.001117	1.002420
	395.214091	1.002918
	395.427052	1.001901
	395.640000	1.002143
	395.852935	1.002783
	396.065857	1.002440
	396.278765	0.999852
	396.491660	1.000296
	396.704543	1.000978
	396.917412	1.001344
	397.130268	1.001422
	397.343110	0.999371
	397.555940	0.998245
	397.768757	0.997495
	397.981560	0.997520
	398.194350	0.996828
	398.407127	0.998891
	398.619891	0.997476
	398.832642	0.995199
	399.045380	0.996887
	399.258104	0.997395
	399.470815	0.997335
	399.683514	0.997243
	399.896199	0.995864
	400.108870	0.997655
	400.321529	0.998796
	400.534175	0.999645
	400.746807	1.001725
	400.959427	1.001185
	401.172033	1.000162
	401.384626	0.999999
	401.597205	1.002561
	401.809772	1.001650
	402.022326	1.002042
	402.234866	1.002423
	402.447393	1.002766
	402.659907	1.003345
	402.872408	1.002546
	403.084896	1.002443
	403.297370	1.003536
	403.509832	1.001360
	403.722280	1.002871
	403.934715	1.001291
	404.147137	0.998803
	404.359546	0.997889
	404.571941	0.999150
	404.784323	1.001825
	404.996693	1.002574
	405.209049	0.999744
	405.421392	1.001249
	405.633721	1.001078
	405.846038	1.000644
	406.058341	1.001358
	406.270632	1.002781
	406.482909	1.003692
	406.695172	1.003607
	406.907423	1.002564
	407.119661	1.003276
	407.331885	1.003788
	407.544096	1.000925
	407.756294	0.999032
	407.968479	1.000945
	408.180651	0.999534
	408.392809	0.999400
	408.604954	0.999091
	408.817086	0.998709
	409.029205	0.994923
	409.241311	0.997203
	409.453404	0.996431
	409.665483	0.996022
	409.877549	0.995979
	410.089602	0.993736
	410.301642	0.994657
	410.513669	0.995445
	410.725682	0.996507
	410.937682	0.995545
	411.149669	0.995558
	411.361643	0.994942
	411.573604	0.996434
	411.785551	0.997793
	411.997486	0.998413
	412.209407	0.998913
	412.421315	0.999270
	412.633210	0.998665
	412.845091	0.999145
	413.056959	0.999814
	413.268815	0.998880
	413.480657	0.998391
	413.692485	0.998210
	413.904301	0.999278
	414.116103	1.000919
	414.327892	0.999404
	414.539668	0.998343
	414.751431	0.999526
	414.963181	0.999732
	415.174917	1.000283
	415.386640	1.001741
	415.598350	1.001758
	415.810047	1.003114
	416.021730	1.002652
	416.233401	1.004490
	416.445058	1.006545
	416.656702	1.005446
	416.868332	1.008059
	417.079950	1.008458
	417.291554	1.009194
	417.503145	1.008086
	417.714723	1.007243
	417.926288	1.006380
	418.137839	1.006616
	418.349377	1.004597
	418.560903	1.003705
	418.772414	1.003975
	418.983913	1.003891
	419.195398	1.003267
	419.406870	1.001885
	419.618329	1.002084
	419.829775	1.002213
	420.041208	1.001310
	420.252627	1.001263
	420.464033	1.002626
	420.675426	1.004023
	420.886805	1.002784
	421.098172	1.002834
	421.309525	1.002491
	421.520865	1.001551
	421.732192	1.002181
	421.943505	1.003616
	422.154805	1.003729
	422.366092	1.001159
	422.577366	1.000293
	422.788627	0.999888
	422.999874	1.002087
	423.211108	1.001292
	423.422329	0.999609
	423.633537	0.999174
	423.844731	0.999766
	424.055913	0.998431
	424.267081	0.997021
	424.478235	0.996113
	424.689377	0.995289
	424.900505	0.994052
	425.111620	0.992448
	425.322722	0.993685
	425.533811	0.991438
	425.744886	0.991191
	425.955948	0.991098
	426.166997	0.991376
	426.378032	0.992456
	426.589055	0.991795
	426.800064	0.991784
	427.011060	0.991452
	427.222042	0.991995
	427.433012	0.993357
	427.643968	0.993597
	427.854911	0.992811
	428.065840	0.994389
	428.276757	0.992666
	428.487660	0.993833
	428.698550	0.994655
	428.909427	0.996127
	429.120290	0.994666
	429.331140	0.994621
	429.541977	0.994310
	429.752801	0.992508
	429.963611	0.991942
	430.174408	0.992036
	430.385192	0.991539
	430.595963	0.993265
	430.806720	0.993122
	431.017464	0.993192
	431.228195	0.994506
	431.438913	0.995648
	431.649617	0.994803
	431.860308	0.994157
	432.070986	0.993070
	432.281650	0.992008
	432.492302	0.993386
	432.702940	0.992587
	432.913565	0.992067
	433.124176	0.990569
	433.334774	0.991144
	433.545359	0.990875
	433.755931	0.990796
	433.966489	0.991206
	434.177035	0.990471
	434.387567	0.989808
	434.598085	0.988463
	434.808591	0.987210
	435.019083	0.986246
	435.229562	0.987839
	435.440027	0.988174
	435.650479	0.988450
	435.860918	0.988109
	436.071344	0.987427
	436.281757	0.987157
	436.492156	0.987896
	436.702542	0.986934
	436.912914	0.986499
	437.123274	0.986956
	437.333620	0.987080
	437.543953	0.987613
	437.754272	0.987717
	437.964578	0.988537
	438.174871	0.986085
	438.385151	0.986852
	438.595417	0.986702
	438.805670	0.986591
	439.015910	0.987198
	439.226137	0.984835
	439.436350	0.987202
	439.646550	0.987298
	439.856737	0.986994
	440.066910	0.987787
	440.277070	0.987220
	440.487217	0.988512
	440.697351	0.989219
	440.907471	0.987714
	441.117578	0.987686
	441.327671	0.986366
	441.537752	0.986351
	441.747819	0.986446
	441.957873	0.986476
	442.167913	0.986880
	442.377940	0.988367
	442.587954	0.988032
	442.797955	0.987398
	443.007942	0.986833
	443.217916	0.987299
	443.427877	0.985726
	443.637824	0.984484
	443.847758	0.985425
	444.057679	0.984510
	444.267586	0.982783
	444.477481	0.983151
	444.687361	0.984019
	444.897229	0.983125
	445.107083	0.983802
	445.316924	0.982737
	445.526752	0.981196
	445.736566	0.981830
	445.946367	0.981547
	446.156155	0.981248
	446.365929	0.980335
	446.575690	0.979774
	446.785438	0.978215
	446.995173	0.978534
	447.204894	0.978905
	447.414602	0.977891
	447.624296	0.980128
	447.833977	0.981481
	448.043645	0.982300
	448.253300	0.981643
	448.462941	0.981238
	448.672569	0.982629
	448.882184	0.983404
	449.091785	0.985069
	449.301373	0.985286
	449.510948	0.986109
	449.720509	0.986875
	449.930057	0.985406
	450.139592	0.985866
	450.349113	0.985591
	450.558621	0.985904
	450.768116	0.986111
	450.977597	0.986041
	451.187066	0.986581
	451.396520	0.987278
	451.605962	0.987538
	451.815390	0.987641
	452.024805	0.989300
	452.234206	0.987726
	452.443594	0.987550
	452.652969	0.986989
	452.862330	0.987648
	453.071678	0.987050
	453.281013	0.985984
	453.490335	0.986210
	453.699643	0.987366
	453.908938	0.987866
	454.118219	0.989299
	454.327487	0.989504
	454.536742	0.989839
	454.745983	0.988948
	454.955211	0.987555
	455.164426	0.986077
	455.373627	0.986903
	455.582815	0.987082
	455.791990	0.987451
	456.001152	0.986512
	456.210300	0.987824
	456.419434	0.990367
	456.628556	0.990104
	456.837664	0.988245
	457.046758	0.988600
	457.255839	0.987439
	457.464907	0.988105
	457.673962	0.989587
	457.883003	0.989369
	458.092031	0.988312
	458.301046	0.988689
	458.510047	0.988921
	458.719035	0.988848
	458.928009	0.987044
	459.136970	0.986728
	459.345918	0.987568
	459.554852	0.986281
	459.763774	0.985382
	459.972681	0.985315
	460.181576	0.986107
	460.390457	0.985488
	460.599324	0.986464
	460.808178	0.987085
	461.017019	0.989692
	461.225847	0.990871
	461.434661	0.991208
	461.643462	0.991554
	461.852249	0.993765
	462.061023	0.992352
	462.269784	0.992662
	462.478531	0.992041
	462.687265	0.995597
	462.895986	0.995577
	463.104693	0.998002
	463.313387	0.998423
	463.522068	0.998136
	463.730735	0.997768
	463.939389	0.996556
	464.148029	0.995943
	464.356656	0.995895
	464.565270	0.995888
	464.773870	0.996229
	464.982457	0.995194
	465.191030	0.995746
	465.399591	0.996246
	465.608137	0.996265
	465.816671	0.997853
	466.025191	0.996804
	466.233697	0.997153
	466.442191	0.996481
	466.650671	0.994538
	466.859137	0.995428
	467.067590	0.993690
	467.276030	0.993833
	467.484456	0.994054
	467.692869	0.996250
	467.901269	0.997118
	468.109655	0.996639
	468.318028	0.997169
	468.526387	0.997725
	468.734733	0.998767
	468.943066	0.997925
	469.151385	0.996198
	469.359691	0.996035
	469.567984	0.996951
	469.776263	0.996539
	469.984528	0.998803
	470.192781	0.995180
	470.401020	0.992535
	470.609245	0.991704
	470.817457	0.991287
	471.025656	0.989108
	471.233841	0.987042
	471.442013	0.986827
	471.650172	0.987105
	471.858317	0.986321
	472.066448	0.984529
	472.274567	0.986399
	472.482672	0.989741
	472.690763	0.989206
	472.898841	0.989058
	473.106906	0.991375
	473.314957	0.990427
	473.522995	0.991619
	473.731020	0.991314
	473.939031	0.991068
	474.147029	0.989995
	474.355013	0.989477
	474.562984	0.986625
	474.770941	0.987076
	474.978885	0.987034
	475.186816	0.986082
	475.394733	0.983389
	475.602637	0.983009
	475.810527	0.981047
	476.018404	0.978767
	476.226268	0.976196
	476.434118	0.975858
	476.641955	0.976298
	476.849778	0.975468
	477.057588	0.976407
	477.265385	0.975390
	477.473168	0.974022
	477.680937	0.974945
	477.888694	0.973425
	478.096436	0.973233
	478.304166	0.973079
	478.511882	0.971962
	478.719584	0.971935
	478.927274	0.970993
	479.134949	0.970314
	479.342612	0.970369
	479.550260	0.968734
	479.757896	0.969780
	479.965518	0.969746
	480.173126	0.970305
	480.380722	0.969893
	480.588303	0.966892
	480.795872	0.966343
	481.003426	0.966669
	481.210968	0.966807
	481.418496	0.969252
	481.626010	0.968588
	481.833511	0.969225
	482.040999	0.969161
	482.248473	0.970050
	482.455934	0.970403
	482.663382	0.968643
	482.870816	0.968751
	483.078236	0.969578
	483.285643	0.971110
	483.493037	0.972131
	483.700417	0.974809
	483.907784	0.975747
	484.115137	0.975997
	484.322477	0.976855
	484.529803	0.978296
	484.737116	0.979077
	484.944416	0.979294
	485.151702	0.976613
	485.358975	0.977765
	485.566234	0.978299
	485.773479	0.977599
	485.980712	0.979152
	486.187931	0.977522
	486.395136	0.976620
	486.602328	0.976923
	486.809506	0.978274
	487.016671	0.977795
	487.223823	0.976794
	487.430961	0.977248
	487.638086	0.975711
	487.845197	0.976257
	488.052295	0.976483
	488.259379	0.976284
	488.466450	0.975149
	488.673507	0.975729
	488.880551	0.976237
	489.087582	0.976441
	489.294599	0.975939
	489.501602	0.976141
	489.708592	0.973485
	489.915569	0.972865
	490.122532	0.973021
	490.329482	0.971865
	490.536418	0.971170
	490.743341	0.969259
	490.950250	0.967327
	491.157146	0.966541
	491.364029	0.967584
	491.570897	0.966107
	491.777753	0.965929
	491.984595	0.965632
	492.191423	0.965241
	492.398238	0.964584
	492.605040	0.963128
	492.811828	0.962969
	493.018603	0.962106
	493.225364	0.963631
	493.432111	0.964673
	493.638846	0.964392
	493.845566	0.964856
	494.052274	0.964317
	494.258967	0.964980
	494.465648	0.963903
	494.672314	0.965242
	494.878968	0.964557
	495.085608	0.964983
	495.292234	0.965683
	495.498847	0.966576
	495.705446	0.968189
	495.912032	0.967261
	496.118605	0.966448
	496.325164	0.966750
	496.531709	0.967054
	496.738241	0.966754
	496.944759	0.965805
	497.151264	0.966382
	497.357756	0.967757
	497.564234	0.968307
	497.770698	0.969497
	497.977149	0.968961
	498.183587	0.970672
	498.390011	0.970584
	498.596422	0.969527
	498.802819	0.969971
	499.009202	0.969769
	499.215572	0.970375
	499.421929	0.967480
	499.628272	0.967670
	499.834602	0.967783
	500.040918	0.966722
	500.247220	0.965558
	500.453509	0.965151
	500.659785	0.965304
	500.866047	0.965095
	501.072296	0.965540
	501.278531	0.965849
	501.484752	0.966066
	501.690960	0.964784
	501.897155	0.963299
	502.103336	0.963681
	502.309504	0.964535
	502.515658	0.964315
	502.721798	0.963774
	502.927925	0.962963
	503.134039	0.962604
	503.340139	0.965044
	503.546225	0.965234
	503.752298	0.965564
	503.958358	0.965330
	504.164404	0.964447
	504.370436	0.964563
	504.576455	0.965126
	504.782461	0.965148
	504.988453	0.964252
	505.194431	0.964362
	505.400396	0.964546
	505.606347	0.963559
	505.812285	0.964301
	506.018209	0.962535
	506.224120	0.962116
	506.430017	0.962438
	506.635901	0.961407
	506.841771	0.961408
	507.047628	0.961891
	507.253471	0.960351
	507.459301	0.959460
	507.665117	0.959570
	507.870920	0.959824
	508.076709	0.961208
	508.282484	0.960497
	508.488247	0.961237
	508.693995	0.962298
	508.899730	0.961761
	509.105451	0.960993
	509.311159	0.960809
	509.516854	0.962795
	509.722535	0.962074
	509.928202	0.960995
	510.133856	0.959921
	510.339496	0.960054
	510.545123	0.959909
	510.750736	0.957597
	510.956336	0.957889
	511.161922	0.956934
	511.367494	0.956365
	511.573053	0.957049
	511.778599	0.955973
	511.984131	0.955670
	512.189649	0.954950
	512.395154	0.955374
	512.600645	0.955758
	512.806123	0.958065
	513.011587	0.958377
	513.217038	0.957491
	513.422475	0.959284
	513.627899	0.959217
	513.833309	0.957858
	514.038705	0.957189
	514.244088	0.957753
	514.449458	0.958812
	514.654814	0.957547
	514.860156	0.957065
	515.065485	0.957867
	515.270800	0.957444
	515.476102	0.957568
	515.681390	0.958061
	515.886664	0.957160
	516.091925	0.957738
	516.297173	0.957806
	516.502407	0.956972
	516.707627	0.956525
	516.912834	0.955417
	517.118027	0.953680
	517.323207	0.952657
	517.528373	0.954525
	517.733525	0.953791
	517.938664	0.952464
	518.143790	0.953714
	518.348901	0.954180
	518.554000	0.956534
	518.759084	0.957696
	518.964156	0.957204
	519.169213	0.956942
	519.374257	0.956543
	519.579288	0.956577
	519.784305	0.957162
	519.989308	0.958469
	520.194298	0.957563
	520.399274	0.957903
	520.604236	0.956178
	520.809185	0.955928
	521.014121	0.955597
	521.219043	0.955158
	521.423951	0.954185
	521.628846	0.953871
	521.833727	0.954169
	522.038595	0.952500
	522.243449	0.953918
	522.448289	0.954514
	522.653116	0.953517
	522.857929	0.953300
	523.062729	0.953382
	523.267515	0.954566
	523.472287	0.954974
	523.677046	0.954459
	523.881792	0.954629
	524.086524	0.954555
	524.291242	0.953908
	524.495946	0.955414
	524.700637	0.955628
	524.905315	0.955677
	525.109979	0.954608
	525.314629	0.953057
	525.519266	0.953720
	525.723889	0.954840
	525.928498	0.953296
	526.133094	0.953293
	526.337677	0.953712
	526.542245	0.953201
	526.746800	0.953390
	526.951342	0.953635
	527.155870	0.954740
	527.360384	0.956210
	527.564885	0.955991
	527.769372	0.956034
	527.973846	0.956578
	528.178306	0.956969
	528.382752	0.955827
	528.587185	0.955400
	528.791604	0.954869
	528.996010	0.954999
	529.200402	0.956365
	529.404780	0.955835
	529.609145	0.956679
	529.813496	0.956826
	530.017833	0.956439
	530.222157	0.957504
	530.426468	0.958752
	530.630764	0.957583
	530.835048	0.956906
	531.039317	0.954893
	531.243573	0.954749
	531.447815	0.954900
	531.652044	0.954163
	531.856259	0.953821
	532.060461	0.952295
	532.264648	0.951009
	532.468823	0.950453
	532.672983	0.950662
	532.877130	0.949526
	533.081264	0.949491
	533.285383	0.950701
	533.489490	0.949575
	533.693582	0.947764
	533.897661	0.947426
	534.101726	0.947438
	534.305778	0.947537
	534.509816	0.948226
	534.713841	0.946735
	534.917851	0.945303
	535.121849	0.945629
	535.325832	0.945326
	535.529802	0.944923
	535.733759	0.944013
	535.937701	0.943901
	536.141630	0.944649
	536.345546	0.945157
	536.549448	0.943733
	536.753336	0.944086
	536.957210	0.942638
	537.161071	0.941687
	537.364919	0.941675
	537.568752	0.942856
	537.772572	0.944351
	537.976379	0.943691
	538.180172	0.944425
	538.383951	0.944880
	538.587716	0.945505
	538.791468	0.945646
	538.995206	0.947472
	539.198931	0.947956
	539.402642	0.946773
	539.606339	0.947016
	539.810023	0.945052
	540.013693	0.944485
	540.217349	0.943986
	540.420992	0.943398
	540.624621	0.942688
	540.828237	0.944066
	541.031839	0.945002
	541.235427	0.946086
	541.439001	0.946332
	541.642562	0.946584
	541.846109	0.946864
	542.049643	0.947084
	542.253163	0.947506
	542.456669	0.946284
	542.660162	0.945886
	542.863641	0.946148
	543.067106	0.946766
	543.270558	0.945713
	543.473996	0.946136
	543.677420	0.945197
	543.880831	0.943205
	544.084228	0.943882
	544.287612	0.943866
	544.490981	0.943550
	544.694338	0.944393
	544.897680	0.945268
	545.101009	0.945583
	545.304324	0.945126
	545.507625	0.944867
	545.710913	0.943603
	545.914187	0.944157
	546.117448	0.945222
	546.320695	0.944762
	546.523928	0.944899
	546.727147	0.945638
	546.930353	0.945482
	547.133546	0.946281
	547.336724	0.946986
	547.539889	0.948955
	547.743040	0.948388
	547.946178	0.949904
	548.149301	0.951437
	548.352412	0.952195
	548.555508	0.953517
	548.758591	0.954239
	548.961660	0.954165
	549.164716	0.954924
	549.367757	0.955707
	549.570785	0.957500
	549.773800	0.958412
	549.976801	0.957760
	550.179788	0.957567
	550.382761	0.957619
	550.585721	0.957036
	550.788667	0.957205
	550.991599	0.957289
	551.194518	0.956541
	551.397423	0.955763
	551.600315	0.955634
	551.803192	0.956405
	552.006056	0.955690
	552.208906	0.957106
	552.411743	0.956862
	552.614566	0.956977
	552.817375	0.957709
	553.020171	0.958435
	553.222953	0.957985
	553.425721	0.956698
	553.628475	0.955757
	553.831216	0.955618
	554.033943	0.955636
	554.236657	0.955352
	554.439356	0.955215
	554.642042	0.956133
	554.844715	0.956024
	555.047373	0.956379
	555.250018	0.955813
	555.452650	0.955608
	555.655267	0.956791
	555.857871	0.955957
	556.060461	0.956604
	556.263038	0.956823
	556.465600	0.957042
	556.668150	0.957275
	556.870685	0.957421
	557.073207	0.957455
	557.275715	0.956810
	557.478209	0.956374
	557.680689	0.956996
	557.883156	0.957860
	558.085609	0.958609
	558.288049	0.959696
	558.490475	0.959906
	558.692887	0.961669
	558.895285	0.961735
	559.097670	0.961492
	559.300040	0.962821
	559.502398	0.963364
	559.704741	0.964664
	559.907071	0.963975
	560.109387	0.965449
	560.311689	0.966050
	560.513978	0.966923
	560.716253	0.966828
	560.918514	0.967239
	561.120762	0.965828
	561.322995	0.967196
	561.525215	0.965955
	561.727422	0.967037
	561.929614	0.967598
	562.131793	0.968394
	562.333958	0.968754
	562.536110	0.969255
	562.738248	0.969546
	562.940372	0.969829
	563.142482	0.969833
	563.344578	0.970198
	563.546661	0.971007
	563.748730	0.971148
	563.950786	0.969885
	564.152827	0.970256
	564.354855	0.969763
	564.556870	0.968590
	564.758870	0.969493
	564.960857	0.970795
	565.162830	0.970569
	565.364789	0.971365
	565.566735	0.971264
	565.768666	0.972963
	565.970584	0.973833
	566.172489	0.974243
	566.374379	0.973907
	566.576256	0.974941
	566.778119	0.975014
	566.979969	0.975063
	567.181805	0.974805
	567.383626	0.975533
	567.585435	0.975709
	567.787229	0.975025
	567.989010	0.973232
	568.190777	0.973782
	568.392530	0.974243
	568.594269	0.974359
	568.795995	0.974128
	568.997707	0.972819
	569.199405	0.973156
	569.401090	0.971675
	569.602761	0.972168
	569.804418	0.972037
	570.006061	0.973007
	570.207690	0.972827
	570.409306	0.973061
	570.610908	0.970756
	570.812497	0.970201
	571.014071	0.970130
	571.215632	0.971166
	571.417179	0.971581
	571.618712	0.971814
	571.820232	0.971923
	572.021737	0.972046
	572.223229	0.973054
	572.424707	0.973410
	572.626172	0.973566
	572.827623	0.974467
	573.029060	0.974909
	573.230483	0.974135
	573.431892	0.974992
	573.633288	0.975387
	573.834670	0.976811
	574.036038	0.977811
	574.237392	0.977860
	574.438733	0.977898
	574.640060	0.978800
	574.841373	0.978544
	575.042672	0.979731
	575.243958	0.981528
	575.445230	0.980961
	575.646488	0.981371
	575.847732	0.982146
	576.048962	0.984032
	576.250179	0.984949
	576.451382	0.985330
	576.652571	0.985966
	576.853747	0.987773
	577.054908	0.988125
	577.256056	0.988307
	577.457190	0.988559
	577.658310	0.989197
	577.859417	0.990682
	578.060510	0.992427
	578.261589	0.993178
	578.462654	0.994417
	578.663705	0.995480
	578.864743	0.995312
	579.065767	0.995954
	579.266777	0.995381
	579.467773	0.995848
	579.668755	0.995301
	579.869724	0.995090
	580.070679	0.994708
	580.271620	0.995819
	580.472548	0.996718
	580.673461	0.996437
	580.874361	0.995970
	581.075247	0.995515
	581.276119	0.995153
	581.476978	0.995899
	581.677822	0.996143
	581.878653	0.995012
	582.079470	0.994136
	582.280273	0.993404
	582.481063	0.993659
	582.681838	0.993456
	582.882600	0.994175
	583.083348	0.995911
	583.284083	0.995063
	583.484803	0.994408
	583.685510	0.993230
	583.886203	0.992685
	584.086882	0.992844
	584.287547	0.992625
	584.488199	0.991647
	584.688836	0.992066
	584.889460	0.990578
	585.090070	0.989527
	585.290666	0.989065
	585.491249	0.989312
	585.691818	0.988711
	585.892372	0.989897
	586.092914	0.989794
	586.293441	0.989879
	586.493954	0.989658
	586.694454	0.988596
	586.894940	0.987915
	587.095412	0.989313
	587.295870	0.990115
	587.496314	0.989263
	587.696745	0.991193
	587.897162	0.992147
	588.097565	0.992780
	588.297954	0.990971
	588.498329	0.990957
	588.698691	0.990711
	588.899038	0.991946
	589.099372	0.992096
	589.299692	0.991316
	589.499998	0.992604
	589.700291	0.994036
	589.900569	0.994061
	590.100834	0.994388
	590.301085	0.993708
	590.501322	0.994059
	590.701546	0.992553
	590.901755	0.992100
	591.101951	0.992474
	591.302132	0.991986
	591.502300	0.993324
	591.702455	0.993570
	591.902595	0.993780
	592.102722	0.993476
	592.302834	0.994356
	592.502933	0.994534
	592.703018	0.994076
	592.903089	0.992707
	593.103147	0.991738
	593.303190	0.991422
	593.503220	0.990770
	593.703236	0.988334
	593.903238	0.988493
	594.103226	0.988817
	594.303200	0.989576
	594.503161	0.988246
	594.703108	0.987102
	594.903040	0.985939
	595.102960	0.986141
	595.302865	0.984403
	595.502756	0.984198
	595.702634	0.983634
	595.902497	0.983936
	596.102347	0.983529
	596.302183	0.983011
	596.502005	0.982167
	596.701813	0.982167
	596.901608	0.980287
	597.101388	0.981003
	597.301155	0.981387
	597.500908	0.981443
	597.700647	0.982627
	597.900372	0.983392
	598.100083	0.982669
	598.299781	0.982833
	598.499465	0.982786
	598.699134	0.983603
	598.898790	0.984181
	599.098432	0.985630
	599.298061	0.985534
	599.497675	0.985813
	599.697275	0.986886
	599.896862	0.987845
	600.096435	0.988000
	600.295994	0.987201
	600.495539	0.987662
	600.695070	0.987387
	600.894588	0.987409
	601.094091	0.987782
	601.293581	0.986901
	601.493056	0.988599
	601.692518	0.988049
	601.891966	0.987988
	602.091401	0.988734
	602.290821	0.989903
	602.490227	0.990558
	602.689620	0.991013
	602.888999	0.992055
	603.088363	0.992926
	603.287714	0.992925
	603.487052	0.993516
	603.686375	0.993219
	603.885684	0.993440
	604.084980	0.993957
	604.284261	0.994894
	604.483529	0.993930
	604.682783	0.993404
	604.882023	0.994099
	605.081249	0.994352
	605.280461	0.994550
	605.479660	0.993315
	605.678844	0.993915
	605.878015	0.995584
	606.077172	0.995810
	606.276314	0.996368
	606.475443	0.997190
	606.674558	0.997823
	606.873660	0.998729
	607.072747	1.000299
	607.271820	1.001142
	607.470880	1.001129
	607.669926	1.000801
	607.868957	1.001165
	608.067975	1.001269
	608.266979	1.001127
	608.465969	1.000793
	608.664946	1.001036
	608.863908	1.002375
	609.062857	1.003896
	609.261791	1.004492
	609.460712	1.005055
	609.659619	1.005978
	609.858511	1.006280
	610.057390	1.007419
	610.256256	1.007399
	610.455107	1.008387
	610.653944	1.008967
	610.852767	1.009762
	611.051577	1.011562
	611.250373	1.011818
	611.449154	1.012866
	611.647922	1.013299
	611.846676	1.013586
	612.045416	1.012149
	612.244142	1.010220
	612.442854	1.011357
	612.641553	1.011458
	612.840237	1.012849
	613.038908	1.012956
	613.237564	1.012858
	613.436207	1.013844
	613.634836	1.015484
	613.833451	1.016715
	614.032052	1.017212
	614.230639	1.018033
	614.429212	1.017071
	614.627771	1.017703
	614.826316	1.018021
	615.024848	1.019418
	615.223365	1.020145
	615.421869	1.021238
	615.620358	1.023539
	615.818834	1.023604
	616.017296	1.024525
	616.215744	1.025301
	616.414178	1.025295
	616.612598	1.026673
	616.811004	1.028121
	617.009396	1.027914
	617.207775	1.028038
	617.406139	1.029384
	617.604490	1.030898
	617.802826	1.030695
	618.001149	1.031285
	618.199458	1.030399
	618.397752	1.029398
	618.596033	1.028858
	618.794300	1.029005
	618.992553	1.028494
	619.190792	1.027691
	619.389018	1.026859
	619.587229	1.027144
	619.785426	1.025749
	619.983609	1.026556
	620.181779	1.025631
	620.379934	1.026907
	620.578076	1.028259
	620.776204	1.028541
	620.974317	1.027281
	621.172417	1.027532
	621.370503	1.028823
	621.568575	1.028932
	621.766633	1.028070
	621.964677	1.028199
	622.162707	1.026561
	622.360723	1.027501
	622.558725	1.026323
	622.756714	1.024688
	622.954688	1.023037
	623.152648	1.021395
	623.350595	1.020470
	623.548527	1.018580
	623.746446	1.018031
	623.944350	1.017522
	624.142241	1.016635
	624.340118	1.018174
	624.537981	1.017030
	624.735829	1.017215
	624.933664	1.016348
	625.131485	1.016010
	625.329292	1.015735
	625.527085	1.017155
	625.724864	1.016409
	625.922629	1.016362
	626.120381	1.016430
	626.318118	1.016769
	626.515841	1.018274
	626.713550	1.017809
	626.911246	1.017682
	627.108927	1.016984
	627.306595	1.015967
	627.504248	1.015742
	627.701888	1.014779
	627.899513	1.014106
	628.097125	1.015375
	628.294722	1.014361
	628.492306	1.015910
	628.689876	1.016161
	628.887432	1.015895
	629.084973	1.015827
	629.282501	1.015979
	629.480015	1.015436
	629.677515	1.014110
	629.875001	1.014441
	630.072473	1.013539
	630.269931	1.014503
	630.467375	1.015023
	630.664805	1.015054
	630.862221	1.015214
	631.059623	1.016260
	631.257011	1.016028
	631.454385	1.016162
	631.651746	1.016509
	631.849092	1.018816
	632.046424	1.018610
	632.243742	1.020142
	632.441047	1.019253
	632.638337	1.018431
	632.835613	1.018562
	633.032876	1.018281
	633.230124	1.017962
	633.427358	1.017218
	633.624579	1.017304
	633.821785	1.017811
	634.018978	1.015783
	634.216156	1.015419
	634.413321	1.014339
	634.610471	1.014298
	634.807608	1.015340
	635.004730	1.015819
	635.201839	1.016657
	635.398933	1.016813
	635.596014	1.016429
	635.793081	1.016034
	635.990133	1.016164
	636.187172	1.017822
	636.384196	1.017226
	636.581207	1.018262
	636.778204	1.017266
	636.975186	1.017180
	637.172155	1.017414
	637.369110	1.017640
	637.566050	1.017232
	637.762977	1.017916
	637.959890	1.016956
	638.156788	1.017643
	638.353673	1.016770
	638.550544	1.015257
	638.747400	1.013952
	638.944243	1.014398
	639.141072	1.013484
	639.337886	1.016091
	639.534687	1.017026
	639.731474	1.016455
	639.928246	1.018381
	640.125005	1.017656
	640.321750	1.018760
	640.518480	1.017963
	640.715197	1.017625
	640.911899	1.017727
	641.108588	1.017650
	641.305263	1.016173
	641.501923	1.015893
	641.698570	1.016480
	641.895202	1.016787
	642.091821	1.018259
	642.288426	1.018789
	642.485016	1.019294
	642.681593	1.019662
	642.878155	1.019833
	643.074704	1.020281
	643.271238	1.020018
	643.467759	1.020095
	643.664265	1.019464
	643.860757	1.019224
	644.057236	1.018369
	644.253700	1.018324
	644.450151	1.018461
	644.646587	1.019690
	644.843009	1.021019
	645.039418	1.022276
	645.235812	1.023889
	645.432192	1.023524
	645.628558	1.022873
	645.824911	1.023152
	646.021249	1.024163
	646.217573	1.024306
	646.413883	1.024077
	646.610179	1.025056
	646.806461	1.024496
	647.002729	1.024078
	647.198983	1.024639
	647.395223	1.026490
	647.591449	1.027959
	647.787661	1.029106
	647.983859	1.029993
	648.180043	1.029546
	648.376212	1.030342
	648.572368	1.029332
	648.768510	1.031708
	648.964638	1.030399
	649.160751	1.030936
	649.356851	1.030605
	649.552937	1.030759
	649.749008	1.028953
	649.945066	1.028236
	650.141109	1.026968
	650.337138	1.026959
	650.533154	1.027366
	650.729155	1.028251
	650.925142	1.027364
	651.121116	1.028079
	651.317075	1.026197
	651.513020	1.025793
	651.708951	1.026913
	651.904868	1.027040
	652.100771	1.026622
	652.296660	1.026028
	652.492535	1.025631
	652.688396	1.025885
	652.884242	1.026556
	653.080075	1.028179
	653.275894	1.029584
	653.471699	1.029679
	653.667489	1.030860
	653.863266	1.031086
	654.059028	1.030608
	654.254776	1.030305
	654.450511	1.030871
	654.646231	1.030167
	654.841937	1.029922
	655.037629	1.030280
	655.233308	1.032098
	655.428972	1.033033
	655.624622	1.035387
	655.820258	1.035776
	656.015879	1.036995
	656.211487	1.038140
	656.407081	1.040656
	656.602661	1.040188
	656.798226	1.039260
	656.993778	1.039796
	657.189315	1.039824
	657.384839	1.039933
	657.580348	1.040942
	657.775843	1.040211
	657.971324	1.040850
	658.166791	1.042070
	658.362244	1.043768
	658.557683	1.043834
	658.753108	1.044035
	658.948519	1.045855
	659.143916	1.044807
	659.339298	1.043670
	659.534667	1.042975
	659.730022	1.042282
	659.925362	1.040972
	660.120688	1.041887
	660.316001	1.041216
	660.511299	1.040811
	660.706583	1.038098
	660.901853	1.039007
	661.097109	1.038087
	661.292351	1.038511
	661.487578	1.039072
	661.682792	1.039671
	661.877992	1.040255
	662.073177	1.040536
	662.268349	1.039614
	662.463506	1.039251
	662.658649	1.039960
	662.853779	1.040888
	663.048894	1.041636
	663.243995	1.042493
	663.439081	1.043780
	663.634154	1.043069
	663.829213	1.043074
	664.024258	1.042688
	664.219288	1.044277
	664.414305	1.045025
	664.609307	1.045196
	664.804295	1.045687
	664.999269	1.043517
	665.194229	1.043575
	665.389175	1.043548
	665.584107	1.044020
	665.779025	1.043954
	665.973928	1.044031
	666.168818	1.042960
	666.363693	1.043343
	666.558555	1.044560
	666.753402	1.046245
	666.948235	1.046822
	667.143054	1.045659
	667.337859	1.046645
	667.532650	1.046722
	667.727427	1.046970
	667.922189	1.046577
	668.116938	1.044728
	668.311672	1.042911
	668.506392	1.044264
	668.701098	1.045420
	668.895790	1.044856
	669.090468	1.044539
	669.285132	1.045305
	669.479782	1.044312
	669.674417	1.045468
	669.869039	1.044895
	670.063646	1.045000
	670.258239	1.043771
	670.452819	1.042659
	670.647384	1.042257
	670.841934	1.041290
	671.036471	1.041895
	671.230994	1.041201
	671.425502	1.042248
	671.619997	1.042966
	671.814477	1.042667
	672.008943	1.041175
	672.203395	1.041498
	672.397833	1.041435
	672.592257	1.040840
	672.786667	1.040409
	672.981062	1.040447
	673.175444	1.040245
	673.369811	1.038161
	673.564164	1.036972
	673.758503	1.036275
	673.952828	1.035651
	674.147139	1.036638
	674.341435	1.036250
	674.535718	1.035985
	674.729986	1.035955
	674.924240	1.036099
	675.118480	1.035295
	675.312706	1.033882
	675.506918	1.032856
	675.701116	1.032458
	675.895299	1.033929
	676.089469	1.032830
	676.283624	1.032133
	676.477765	1.031845
	676.671892	1.030737
	676.866005	1.031633
	677.060103	1.031370
	677.254188	1.031778
	677.448258	1.030805
	677.642315	1.030845
	677.836357	1.029934
	678.030385	1.031364
	678.224398	1.031122
	678.418398	1.031247
	678.612384	1.029799
	678.806355	1.029874
	679.000312	1.030726
	679.194255	1.031597
	679.388184	1.030725
	679.582099	1.031824
	679.776000	1.033477
	679.969886	1.034770
	680.163758	1.035504
	680.357617	1.034652
	680.551461	1.034897
	680.745290	1.035475
	680.939106	1.036910
	681.132908	1.036637
	681.326695	1.036991
	681.520468	1.035632
	681.714227	1.035642
	681.907972	1.036082
	682.101703	1.035523
	682.295419	1.036672
	682.489122	1.037877
	682.682810	1.037076
	682.876484	1.036849
	683.070144	1.036447
	683.263790	1.036237
	683.457421	1.034014
	683.651039	1.034173
	683.844642	1.033998
	684.038231	1.033855
	684.231806	1.033023
	684.425367	1.034457
	684.618913	1.034333
	684.812446	1.033545
	685.005964	1.032610
	685.199468	1.033429
	685.392958	1.033427
	685.586433	1.033754
	685.779895	1.033097
	685.973342	1.032062
	686.166775	1.032248
	686.360194	1.031998
	686.553599	1.030495
	686.746990	1.030133
	686.940366	1.029782
	687.133729	1.029412
	687.327077	1.030871
	687.520411	1.029266
	687.713730	1.029147
	687.907036	1.029178
	688.100327	1.028433
	688.293604	1.028315
	688.486867	1.027995
	688.680116	1.026264
	688.873351	1.025513
	689.066571	1.024624
	689.259777	1.023199
	689.452970	1.022220
	689.646147	1.022253
	689.839311	1.020797
	690.032461	1.019010
	690.225596	1.017467
	690.418717	1.018112
	690.611824	1.017173
	690.804917	1.016187
	690.997995	1.014441
	691.191059	1.013940
	691.384110	1.013122
	691.577145	1.011844
	691.770167	1.011499
	691.963175	1.011254
	692.156168	1.010775
	692.349147	1.009137
	692.542112	1.009445
	692.735063	1.006323
	692.927999	1.005584
	693.120922	1.006386
	693.313830	1.006847
	693.506724	1.006936
	693.699603	1.005114
	693.892469	1.004519
	694.085320	1.002771
	694.278157	1.001776
	694.470980	1.001002
	694.663789	0.999939
	694.856583	0.998588
	695.049364	0.996917
	695.242130	0.998039
	695.434881	0.998124
	695.627619	0.997857
	695.820342	0.996875
	696.013052	0.997295
	696.205747	0.995445
	696.398427	0.994342
	696.591094	0.993677
	696.783746	0.993533
	696.976384	0.992336
	697.169008	0.992286
	697.361618	0.990823
	697.554213	0.991499
	697.746795	0.992052
	697.939362	0.993193
	698.131914	0.992523
	698.324453	0.994024
	698.516977	0.993885
	698.709487	0.994650
	698.901983	0.994356
	699.094465	0.994128
	699.286932	0.994775
	699.479386	0.994139
	699.671825	0.993807
	699.864249	0.993459
	700.056660	0.992720
	700.249056	0.991412
	700.441438	0.991878
	700.633806	0.990895
	700.826160	0.990652
	701.018499	0.990285
	701.210824	0.990033
	701.403135	0.988020
	701.595432	0.988291
	701.787714	0.988491
	701.979982	0.988674
	702.172236	0.987898
	702.364476	0.986320
	702.556702	0.986766
	702.748913	0.986403
	702.941110	0.985379
	703.133293	0.984550
	703.325461	0.983604
	703.517615	0.982895
	703.709755	0.982259
	703.901881	0.982206
	704.093993	0.982551
	704.286090	0.981279
	704.478173	0.980579
	704.670242	0.981124
	704.862296	0.979704
	705.054337	0.979523
	705.246363	0.978877
	705.438375	0.977545
	705.630372	0.977025
	705.822356	0.976247
	706.014325	0.975217
	706.206279	0.975816
	706.398220	0.974380
	706.590146	0.974780
	706.782058	0.974887
	706.973956	0.974499
	707.165840	0.973530
	707.357709	0.972554
	707.549564	0.971553
	707.741405	0.970863
	707.933231	0.970775
	708.125043	0.969574
	708.316841	0.970669
	708.508625	0.970955
	708.700395	0.969583
	708.892150	0.968447
	709.083891	0.969769
	709.275617	0.969373
	709.467330	0.969840
	709.659028	0.967945
	709.850712	0.968766
	710.042381	0.968538
	710.234037	0.968703
	710.425678	0.967992
	710.617305	0.968831
	710.808917	0.968243
	711.000515	0.968526
	711.192099	0.967932
	711.383669	0.967344
	711.575225	0.967667
	711.766766	0.967673
	711.958293	0.968123
	712.149805	0.969009
	712.341304	0.969159
	712.532788	0.968738
	712.724258	0.968679
	712.915713	0.969319
	713.107154	0.968785
	713.298581	0.968371
	713.489994	0.967158
	713.681392	0.967137
	713.872776	0.967080
	714.064146	0.966737
	714.255502	0.965876
	714.446843	0.966604
	714.638170	0.966835
	714.829483	0.966448
	715.020781	0.966393
	715.212065	0.967183
	715.403335	0.968507
	715.594591	0.968214
	715.785832	0.967997
	715.977059	0.968573
	716.168272	0.969402
	716.359470	0.968928
	716.550654	0.969208
	716.741824	0.969795
	716.932979	0.970344
	717.124121	0.970222
	717.315247	0.971331
	717.506360	0.973005
	717.697458	0.972020
	717.888542	0.972103
	718.079612	0.973158
	718.270668	0.973691
	718.461709	0.974637
	718.652736	0.972882
	718.843748	0.973320
	719.034746	0.973674
	719.225730	0.972761
	719.416700	0.972313
	719.607655	0.971353
	719.798596	0.972141
	719.989523	0.970568
	720.180435	0.970210
	720.371333	0.971138
	720.562217	0.971998
	720.753087	0.971399
	720.943942	0.972710
	721.134783	0.972613
	721.325609	0.973981
	721.516422	0.973852
	721.707219	0.974452
	721.898003	0.974171
	722.088772	0.975504
	722.279527	0.974466
	722.470268	0.974969
	722.660994	0.975884
	722.851707	0.976705
	723.042404	0.977110
	723.233088	0.977545
	723.423757	0.978620
	723.614412	0.979041
	723.805052	0.978343
	723.995678	0.980070
	724.186290	0.980114
	724.376887	0.980933
	724.567471	0.980614
	724.758039	0.982056
	724.948594	0.981305
	725.139134	0.982674
	725.329660	0.982723
	725.520172	0.982480
	725.710669	0.984586
	725.901152	0.985164
	726.091620	0.985718
	726.282075	0.986881
	726.472514	0.987841
	726.662940	0.989455
	726.853351	0.989910
	727.043748	0.988935
	727.234131	0.990432
	727.424499	0.991157
	727.614853	0.991538
	727.805193	0.992856
	727.995518	0.993626
	728.185829	0.994943
	728.376125	0.995313
	728.566408	0.993859
	728.756675	0.994618
	728.946929	0.994892
	729.137168	0.993582
	729.327393	0.995127
	729.517604	0.994753
	729.707800	0.994905
	729.897982	0.994271
	730.088149	0.993466
	730.278302	0.993994
	730.468441	0.992456
	730.658566	0.992954
	730.848676	0.992955
	731.038771	0.991434
	731.228853	0.991542
	731.418920	0.990626
	731.608973	0.989891
	731.799011	0.989782
	731.989035	0.990015
	732.179045	0.989954
	732.369040	0.989812
	732.559021	0.988897
	732.748988	0.988635
	732.938940	0.988888
	733.128878	0.988619
	733.318801	0.987678
	733.508711	0.986596
	733.698605	0.985215
	733.888486	0.985467
	734.078352	0.985738
	734.268204	0.985204
	734.458041	0.985381
	734.647864	0.985606
	734.837673	0.984928
	735.027467	0.985192
	735.217247	0.984559
	735.407013	0.985447
	735.596764	0.984332
	735.786501	0.984198
	735.976223	0.984208
	736.165932	0.984206
	736.355625	0.983569
	736.545305	0.984923
	736.734970	0.983810
	736.924620	0.982655
	737.114257	0.981885
	737.303879	0.980030
	737.493486	0.979754
	737.683079	0.977728
	737.872658	0.976751
	738.062222	0.976954
	738.251772	0.976235
	738.441308	0.975133
	738.630829	0.974897
	738.820336	0.972202
	739.009829	0.972843
	739.199307	0.971174
	739.388771	0.971597
	739.578220	0.970729
	739.767655	0.969332
	739.957076	0.967535
	740.146482	0.967613
	740.335874	0.967227
	740.525251	0.965817
	740.714615	0.964652
	740.903963	0.964190
	741.093298	0.964230
	741.282618	0.962822
	741.471923	0.961411
	741.661214	0.959503
	741.850491	0.959277
	742.039753	0.959535
	742.229001	0.957564
	742.418235	0.956674
	742.607454	0.956764
	742.796659	0.955734
	742.985849	0.956360
	743.175025	0.958482
	743.364187	0.957625
	743.553334	0.957373
	743.742467	0.956188
	743.931586	0.956992
	744.120690	0.957712
	744.309779	0.957444
	744.498855	0.956698
	744.687916	0.956619
	744.876962	0.956275
	745.065994	0.957119
	745.255012	0.957028
	745.444015	0.958033
	745.633004	0.958437
	745.821978	0.958827
	746.010938	0.958202
	746.199884	0.956688
	746.388815	0.957467
	746.577732	0.956920
	746.766634	0.959471
	746.955522	0.959262
	747.144396	0.958867
	747.333255	0.959187
	747.522100	0.959512
	747.710930	0.958455
	747.899746	0.959524
	748.088548	0.958973
	748.277335	0.958642
	748.466108	0.958160
	748.654866	0.957965
	748.843610	0.958341
	749.032339	0.959363
	749.221054	0.961581
	749.409755	0.962784
	749.598441	0.963113
	749.787113	0.962974
	749.975770	0.963365
	750.164413	0.962043
	750.353042	0.962956
[truncated: 1,648 more rows]
