# Supplementary material for: Metasurface analogues of molecular diastereomers from hierarchical multiscale chiral interactions with biomolecules
Source: Nat Commun. 2026 Apr 22;17:5541. doi: 10.1038/s41467-026-72200-6 (PMC13287669; doi:10.1038/s41467-026-72200-6)
Supplement: Supplementary file 3 — Supplementary Data 1 (Raw data) [file 41467_2026_72200_MOESM3_ESM.zip › Raw_Data/Reflectivity/Antistrept_strept_sequence/Strept_Incubating/Ref_ARRAY3_RS_0_1.txt]

	345.453658	1.001324
	345.669646	1.001332
	345.885622	1.001336
	346.101585	1.001335
	346.317535	1.001327
	346.533471	1.001310
	346.749395	1.001282
	346.965306	1.001240
	347.181204	1.001181
	347.397089	1.001100
	347.612961	1.000991
	347.828820	1.000849
	348.044666	1.000666
	348.260499	1.000434
	348.476319	1.000143
	348.692126	0.999786
	348.907920	0.999356
	349.123701	0.998851
	349.339469	0.998276
	349.555224	0.997642
	349.770966	0.996974
	349.986695	0.996304
	350.202412	0.995671
	350.418115	0.995109
	350.633805	0.994647
	350.849482	0.994301
	351.065147	0.994071
	351.280798	0.993948
	351.496436	0.993915
	351.712062	0.993953
	351.927674	0.994041
	352.143273	0.993325
	352.358860	0.995364
	352.574433	0.995330
	352.789993	0.994424
	353.005541	0.993969
	353.221075	0.995186
	353.436597	0.993225
	353.652105	0.992235
	353.867600	0.992604
	354.083083	0.994302
	354.298552	0.993176
	354.514009	0.993589
	354.729452	0.993415
	354.944883	0.996117
	355.160300	0.996787
	355.375705	0.998166
	355.591096	0.997126
	355.806474	0.995907
	356.021840	0.995240
	356.237192	0.994864
	356.452532	0.994457
	356.667858	0.993234
	356.883172	0.993866
	357.098472	0.994444
	357.313760	0.992827
	357.529034	0.990805
	357.744295	0.990712
	357.959544	0.989310
	358.174779	0.989014
	358.390002	0.988955
	358.605211	0.987359
	358.820407	0.987617
	359.035591	0.986497
	359.250761	0.989928
	359.465919	0.990220
	359.681063	0.989404
	359.896194	0.990145
	360.111313	0.990124
	360.326418	0.989825
	360.541510	0.988841
	360.756589	0.988550
	360.971656	0.986123
	361.186709	0.984954
	361.401749	0.984880
	361.616776	0.985623
	361.831790	0.986236
	362.046792	0.988054
	362.261780	0.985226
	362.476755	0.985092
	362.691717	0.983532
	362.906666	0.983705
	363.121602	0.983337
	363.336525	0.985259
	363.551435	0.988664
	363.766332	0.990057
	363.981216	0.991722
	364.196087	0.992215
	364.410945	0.993984
	364.625790	0.994238
	364.840621	0.994861
	365.055440	0.997573
	365.270246	0.998473
	365.485039	1.000327
	365.699818	1.000720
	365.914585	1.001728
	366.129339	1.004033
	366.344079	1.002685
	366.558807	1.004958
	366.773521	1.006326
	366.988223	1.005295
	367.202911	1.004194
	367.417587	1.005261
	367.632249	1.004726
	367.846898	1.007151
	368.061535	1.004515
	368.276158	1.003272
	368.490768	1.002960
	368.705365	1.003135
	368.919949	1.004301
	369.134521	1.004355
	369.349079	1.005173
	369.563624	1.005574
	369.778155	1.005755
	369.992674	1.004821
	370.207180	1.003973
	370.421673	1.003521
	370.636153	1.003417
	370.850619	1.003670
	371.065073	1.004678
	371.279514	1.004386
	371.493941	1.004597
	371.708356	1.001308
	371.922757	1.001275
	372.137145	1.002477
	372.351521	1.000098
	372.565883	0.999103
	372.780232	0.999379
	372.994568	1.000182
	373.208891	1.000302
	373.423201	0.997571
	373.637498	0.997619
	373.851782	0.997407
	374.066053	0.997017
	374.280311	0.996830
	374.494556	0.995666
	374.708787	0.994099
	374.923006	0.994129
	375.137211	0.994558
	375.351404	0.996227
	375.565583	0.997703
	375.779750	0.999060
	375.993903	1.001682
	376.208043	1.003490
	376.422170	1.003881
	376.636284	1.003474
	376.850385	1.003762
	377.064473	1.005342
	377.278548	1.007496
	377.492610	1.007546
	377.706658	1.008801
	377.920694	1.008585
	378.134717	1.007987
	378.348726	1.007782
	378.562722	1.009106
	378.776706	1.009721
	378.990676	1.011021
	379.204633	1.009285
	379.418577	1.009920
	379.632508	1.009388
	379.846426	1.010120
	380.060331	1.010803
	380.274223	1.010385
	380.488101	1.009427
	380.701967	1.010548
	380.915819	1.008928
	381.129659	1.007729
	381.343485	1.008076
	381.557298	1.006549
	381.771098	1.006352
	381.984886	1.004444
	382.198659	1.004214
	382.412420	1.002984
	382.626168	1.002003
	382.839903	1.001889
	383.053624	1.000499
	383.267333	1.000037
	383.481028	0.999027
	383.694711	0.998930
	383.908380	0.997045
	384.122036	0.995592
	384.335679	0.994143
	384.549309	0.992636
	384.762926	0.993433
	384.976530	0.993578
	385.190120	0.993044
	385.403698	0.993566
	385.617262	0.993814
	385.830814	0.994920
	386.044352	0.992749
	386.257877	0.990494
	386.471389	0.990187
	386.684888	0.988925
	386.898374	0.988646
	387.111847	0.988910
	387.325306	0.990202
	387.538753	0.991213
	387.752186	0.993818
	387.965606	0.995797
	388.179014	0.995143
	388.392408	0.996578
	388.605789	0.994125
	388.819156	0.993912
	389.032511	0.994169
	389.245853	0.993772
	389.459181	0.996464
	389.672497	0.998843
	389.885799	1.001178
	390.099088	1.000147
	390.312364	0.998945
	390.525627	0.998809
	390.738877	0.998709
	390.952114	0.999740
	391.165337	1.000179
	391.378548	1.002474
	391.591745	0.999924
	391.804929	1.002959
	392.018100	1.002014
	392.231258	1.002976
	392.444403	1.002923
	392.657535	1.002058
	392.870653	0.999553
	393.083759	0.997842
	393.296851	0.998283
	393.509930	0.998101
	393.722996	0.997078
	393.936049	0.997065
	394.149089	0.996676
	394.362116	0.996038
	394.575129	0.997275
	394.788130	0.995628
	395.001117	0.994401
	395.214091	0.993843
	395.427052	0.993977
	395.640000	0.993791
	395.852935	0.992886
	396.065857	0.992242
	396.278765	0.991656
	396.491660	0.991863
	396.704543	0.991125
	396.917412	0.991160
	397.130268	0.990607
	397.343110	0.990321
	397.555940	0.991262
	397.768757	0.991056
	397.981560	0.990628
	398.194350	0.989818
	398.407127	0.988230
	398.619891	0.988886
	398.832642	0.989857
	399.045380	0.990504
	399.258104	0.991782
	399.470815	0.994696
	399.683514	0.996969
	399.896199	0.997725
	400.108870	0.998303
	400.321529	0.998368
	400.534175	0.999712
	400.746807	1.000202
	400.959427	1.000486
	401.172033	1.000902
	401.384626	1.000658
	401.597205	1.003302
	401.809772	1.005890
	402.022326	1.005900
	402.234866	1.008259
	402.447393	1.008681
	402.659907	1.007645
	402.872408	1.007727
	403.084896	1.008962
	403.297370	1.008899
	403.509832	1.011344
	403.722280	1.012886
	403.934715	1.015177
	404.147137	1.015943
	404.359546	1.014053
	404.571941	1.015356
	404.784323	1.013113
	404.996693	1.012296
	405.209049	1.012223
	405.421392	1.010668
	405.633721	1.011273
	405.846038	1.011469
	406.058341	1.012721
	406.270632	1.013336
	406.482909	1.012471
	406.695172	1.010990
	406.907423	1.009531
	407.119661	1.009506
	407.331885	1.007009
	407.544096	1.004850
	407.756294	1.006471
	407.968479	1.006600
	408.180651	1.004548
	408.392809	1.003821
	408.604954	1.002204
	408.817086	1.001056
	409.029205	1.000287
	409.241311	1.000843
	409.453404	1.000237
	409.665483	1.000106
	409.877549	0.999583
	410.089602	0.999307
	410.301642	0.998860
	410.513669	0.997046
	410.725682	0.997806
	410.937682	0.999418
	411.149669	0.999712
	411.361643	1.001456
	411.573604	1.001083
	411.785551	0.999079
	411.997486	0.997951
	412.209407	0.997887
	412.421315	0.997246
	412.633210	0.997672
	412.845091	0.998405
	413.056959	1.000353
	413.268815	0.999843
	413.480657	1.001683
	413.692485	1.000301
	413.904301	1.000397
	414.116103	1.002003
	414.327892	1.002686
	414.539668	1.002545
	414.751431	1.002395
	414.963181	1.003169
	415.174917	1.003125
	415.386640	1.001732
	415.598350	1.001709
	415.810047	1.000732
	416.021730	0.999378
	416.233401	0.999675
	416.445058	0.999578
	416.656702	0.998189
	416.868332	0.996276
	417.079950	0.998120
	417.291554	1.000636
	417.503145	1.001939
	417.714723	1.002334
	417.926288	1.003173
	418.137839	1.000883
	418.349377	1.000709
	418.560903	0.998542
	418.772414	0.999195
	418.983913	0.997340
	419.195398	0.995641
	419.406870	0.995903
	419.618329	0.996157
	419.829775	0.995616
	420.041208	0.994876
	420.252627	0.995340
	420.464033	0.997467
	420.675426	0.996523
	420.886805	0.996947
	421.098172	0.997086
	421.309525	0.997777
	421.520865	0.997357
	421.732192	0.996558
	421.943505	0.997206
	422.154805	0.996422
	422.366092	0.996227
	422.577366	0.996268
	422.788627	0.996057
	422.999874	0.995743
	423.211108	0.996912
	423.422329	0.997168
	423.633537	0.997388
	423.844731	0.996359
	424.055913	0.995795
	424.267081	0.994571
	424.478235	0.994737
	424.689377	0.997896
	424.900505	0.999112
	425.111620	0.999543
	425.322722	1.001796
	425.533811	1.002027
	425.744886	1.002028
	425.955948	1.002379
	426.166997	1.004024
	426.378032	1.004653
	426.589055	1.004419
	426.800064	1.003026
	427.011060	1.001981
	427.222042	1.000319
	427.433012	1.000308
	427.643968	0.999519
	427.854911	1.000732
	428.065840	0.998958
	428.276757	0.998946
	428.487660	0.999426
	428.698550	0.998871
	428.909427	1.002369
	429.120290	1.002195
	429.331140	1.002767
	429.541977	1.003135
	429.752801	1.004066
	429.963611	1.002834
	430.174408	0.999633
	430.385192	0.998458
	430.595963	0.996827
	430.806720	0.994819
	431.017464	0.995704
	431.228195	0.997245
	431.438913	0.998189
	431.649617	0.996277
	431.860308	0.996844
	432.070986	0.997887
	432.281650	0.996951
	432.492302	0.997692
	432.702940	0.998639
	432.913565	1.000673
	433.124176	1.001840
	433.334774	1.000534
	433.545359	0.998417
	433.755931	0.997772
	433.966489	0.998508
	434.177035	0.996696
	434.387567	0.997450
	434.598085	0.996715
	434.808591	0.999186
	435.019083	1.000465
	435.229562	1.001017
	435.440027	1.001038
	435.650479	1.002273
	435.860918	1.003374
	436.071344	1.003146
	436.281757	1.003861
	436.492156	1.002796
	436.702542	1.002548
	436.912914	1.003010
	437.123274	1.003246
	437.333620	1.003099
	437.543953	1.000088
	437.754272	1.002940
	437.964578	1.004146
	438.174871	1.001828
	438.385151	1.001178
	438.595417	1.001133
	438.805670	0.999950
	439.015910	0.999112
	439.226137	0.994735
	439.436350	0.993944
	439.646550	0.995499
	439.856737	0.995077
	440.066910	0.995048
	440.277070	0.994696
	440.487217	0.995968
	440.697351	0.992616
	440.907471	0.993804
	441.117578	0.995922
	441.327671	0.996450
	441.537752	0.997630
	441.747819	0.994592
	441.957873	0.996919
	442.167913	0.995626
	442.377940	0.995640
	442.587954	0.995705
	442.797955	0.993867
	443.007942	0.995694
	443.217916	0.995976
	443.427877	0.998364
	443.637824	0.998044
	443.847758	0.998339
	444.057679	0.996938
	444.267586	0.995967
	444.477481	0.996064
	444.687361	0.995756
	444.897229	0.995855
	445.107083	0.997018
	445.316924	0.997009
	445.526752	0.996340
	445.736566	0.995252
	445.946367	0.996287
	446.156155	0.995495
	446.365929	0.996267
	446.575690	0.995747
	446.785438	0.994595
	446.995173	0.993718
	447.204894	0.994547
	447.414602	0.997616
	447.624296	0.997077
	447.833977	0.996273
	448.043645	0.997571
	448.253300	0.998581
	448.462941	0.996148
	448.672569	0.995716
	448.882184	0.994377
	449.091785	0.992952
	449.301373	0.992399
	449.510948	0.992041
	449.720509	0.991950
	449.930057	0.993409
	450.139592	0.993151
	450.349113	0.993925
	450.558621	0.991535
	450.768116	0.990678
	450.977597	0.991548
	451.187066	0.991408
	451.396520	0.989697
	451.605962	0.988675
	451.815390	0.988080
	452.024805	0.989368
	452.234206	0.990722
	452.443594	0.990661
	452.652969	0.991914
	452.862330	0.993780
	453.071678	0.994080
	453.281013	0.993465
	453.490335	0.996290
	453.699643	0.999496
	453.908938	0.998085
	454.118219	0.998535
	454.327487	0.997762
	454.536742	0.997523
	454.745983	0.995973
	454.955211	0.997175
	455.164426	0.996615
	455.373627	0.996755
	455.582815	0.996721
	455.791990	0.995385
	456.001152	0.995853
	456.210300	0.994222
	456.419434	0.995294
	456.628556	0.994154
	456.837664	0.994552
	457.046758	0.995054
	457.255839	0.996050
	457.464907	0.998284
	457.673962	0.997793
	457.883003	0.997393
	458.092031	0.997861
	458.301046	0.999224
	458.510047	1.000681
	458.719035	0.999870
	458.928009	1.000399
	459.136970	1.000603
	459.345918	1.000567
	459.554852	1.002414
	459.763774	1.004717
	459.972681	1.005155
	460.181576	1.004604
	460.390457	1.002576
	460.599324	1.002404
	460.808178	1.001303
	461.017019	0.999473
	461.225847	1.000946
	461.434661	0.999944
	461.643462	1.001263
	461.852249	1.000418
	462.061023	1.000558
	462.269784	0.999645
	462.478531	0.999332
	462.687265	0.997585
	462.895986	0.997607
	463.104693	0.997154
	463.313387	0.996187
	463.522068	0.994744
	463.730735	0.993366
	463.939389	0.992615
	464.148029	0.993370
	464.356656	0.992777
	464.565270	0.992987
	464.773870	0.993594
	464.982457	0.993418
	465.191030	0.992665
	465.399591	0.992390
	465.608137	0.990649
	465.816671	0.990306
	466.025191	0.991284
	466.233697	0.990037
	466.442191	0.988131
	466.650671	0.987154
	466.859137	0.985902
	467.067590	0.986521
	467.276030	0.988279
	467.484456	0.988862
	467.692869	0.989309
	467.901269	0.990010
	468.109655	0.988572
	468.318028	0.989888
	468.526387	0.991032
	468.734733	0.991554
	468.943066	0.992794
	469.151385	0.992783
	469.359691	0.994145
	469.567984	0.993824
	469.776263	0.992994
	469.984528	0.994119
	470.192781	0.993083
	470.401020	0.992247
	470.609245	0.992461
	470.817457	0.992175
	471.025656	0.990523
	471.233841	0.988888
	471.442013	0.988750
	471.650172	0.987960
	471.858317	0.989351
	472.066448	0.988541
	472.274567	0.986566
	472.482672	0.986808
	472.690763	0.986237
	472.898841	0.984768
	473.106906	0.986113
	473.314957	0.984751
	473.522995	0.985488
	473.731020	0.986388
	473.939031	0.986532
	474.147029	0.985803
	474.355013	0.983292
	474.562984	0.983876
	474.770941	0.984156
	474.978885	0.984681
	475.186816	0.984708
	475.394733	0.984891
	475.602637	0.985523
	475.810527	0.984728
	476.018404	0.985955
	476.226268	0.985419
	476.434118	0.985361
	476.641955	0.986635
	476.849778	0.985991
	477.057588	0.987224
	477.265385	0.986621
	477.473168	0.987196
	477.680937	0.988115
	477.888694	0.988048
	478.096436	0.987448
	478.304166	0.989879
	478.511882	0.991663
	478.719584	0.990941
	478.927274	0.991982
	479.134949	0.991786
	479.342612	0.992493
	479.550260	0.992640
	479.757896	0.992812
	479.965518	0.990815
	480.173126	0.990998
	480.380722	0.990471
	480.588303	0.988868
	480.795872	0.988354
	481.003426	0.986702
	481.210968	0.987045
	481.418496	0.986488
	481.626010	0.983362
	481.833511	0.980839
	482.040999	0.979237
	482.248473	0.978147
	482.455934	0.977805
	482.663382	0.977075
	482.870816	0.976912
	483.078236	0.976101
	483.285643	0.975296
	483.493037	0.974899
	483.700417	0.976334
	483.907784	0.977189
	484.115137	0.975589
	484.322477	0.975013
	484.529803	0.972633
	484.737116	0.973550
	484.944416	0.972496
	485.151702	0.970556
	485.358975	0.970622
	485.566234	0.972492
	485.773479	0.972835
	485.980712	0.974385
	486.187931	0.974316
	486.395136	0.973969
	486.602328	0.973965
	486.809506	0.974896
	487.016671	0.975412
	487.223823	0.976574
	487.430961	0.976726
	487.638086	0.976657
	487.845197	0.976324
	488.052295	0.976280
	488.259379	0.974745
	488.466450	0.975461
	488.673507	0.974315
	488.880551	0.975106
	489.087582	0.976753
	489.294599	0.975348
	489.501602	0.974842
	489.708592	0.974657
	489.915569	0.975430
	490.122532	0.975141
	490.329482	0.974495
	490.536418	0.975530
	490.743341	0.977204
	490.950250	0.976588
	491.157146	0.974911
	491.364029	0.976517
	491.570897	0.976377
	491.777753	0.975512
	491.984595	0.976011
	492.191423	0.976722
	492.398238	0.976828
	492.605040	0.977850
	492.811828	0.975983
	493.018603	0.973499
	493.225364	0.973095
	493.432111	0.972911
	493.638846	0.973229
	493.845566	0.971957
	494.052274	0.971087
	494.258967	0.972929
	494.465648	0.974365
	494.672314	0.974893
	494.878968	0.974323
	495.085608	0.974342
	495.292234	0.972861
	495.498847	0.971750
	495.705446	0.971737
	495.912032	0.972067
	496.118605	0.972431
	496.325164	0.970637
	496.531709	0.968976
	496.738241	0.970063
	496.944759	0.970584
	497.151264	0.971664
	497.357756	0.970704
	497.564234	0.973273
	497.770698	0.975705
	497.977149	0.974299
	498.183587	0.973219
	498.390011	0.972921
	498.596422	0.973372
	498.802819	0.973784
	499.009202	0.973594
	499.215572	0.972701
	499.421929	0.972060
	499.628272	0.971968
	499.834602	0.970074
	500.040918	0.970482
	500.247220	0.970746
	500.453509	0.971070
	500.659785	0.970882
	500.866047	0.970618
	501.072296	0.970485
	501.278531	0.969969
	501.484752	0.970380
	501.690960	0.968241
	501.897155	0.967842
	502.103336	0.968150
	502.309504	0.969245
	502.515658	0.970773
	502.721798	0.971687
	502.927925	0.972756
	503.134039	0.973831
	503.340139	0.973283
	503.546225	0.971410
	503.752298	0.971123
	503.958358	0.970803
	504.164404	0.969763
	504.370436	0.969502
	504.576455	0.967613
	504.782461	0.966415
	504.988453	0.963719
	505.194431	0.963099
	505.400396	0.963182
	505.606347	0.963895
	505.812285	0.964122
	506.018209	0.964367
	506.224120	0.964474
	506.430017	0.964884
	506.635901	0.965986
	506.841771	0.966499
	507.047628	0.965814
	507.253471	0.966995
	507.459301	0.966987
	507.665117	0.965577
	507.870920	0.966265
	508.076709	0.967371
	508.282484	0.968003
	508.488247	0.967944
	508.693995	0.968764
	508.899730	0.969277
	509.105451	0.969516
	509.311159	0.969213
	509.516854	0.970272
	509.722535	0.969444
	509.928202	0.969876
	510.133856	0.969634
	510.339496	0.968222
	510.545123	0.969568
	510.750736	0.969700
	510.956336	0.969753
	511.161922	0.969221
	511.367494	0.969050
	511.573053	0.968811
	511.778599	0.969062
	511.984131	0.970356
	512.189649	0.972215
	512.395154	0.974124
	512.600645	0.973060
	512.806123	0.972404
	513.011587	0.970540
	513.217038	0.970773
	513.422475	0.972147
	513.627899	0.971793
	513.833309	0.971235
	514.038705	0.969427
	514.244088	0.969009
	514.449458	0.969044
	514.654814	0.970335
	514.860156	0.970351
	515.065485	0.968243
	515.270800	0.967581
	515.476102	0.966824
	515.681390	0.965145
	515.886664	0.964228
	516.091925	0.965567
	516.297173	0.965398
	516.502407	0.964777
	516.707627	0.965026
	516.912834	0.964919
	517.118027	0.966624
	517.323207	0.966609
	517.528373	0.966980
	517.733525	0.966436
	517.938664	0.966240
	518.143790	0.966402
	518.348901	0.966510
	518.554000	0.967948
	518.759084	0.969346
	518.964156	0.971045
	519.169213	0.970219
	519.374257	0.969534
	519.579288	0.970674
	519.784305	0.969651
	519.989308	0.970346
	520.194298	0.972726
	520.399274	0.972525
	520.604236	0.973161
	520.809185	0.973387
	521.014121	0.972526
	521.219043	0.971667
	521.423951	0.970863
	521.628846	0.972158
	521.833727	0.972083
	522.038595	0.970922
	522.243449	0.972689
	522.448289	0.972596
	522.653116	0.972385
	522.857929	0.972113
	523.062729	0.971629
	523.267515	0.972543
	523.472287	0.973494
	523.677046	0.973800
	523.881792	0.973709
	524.086524	0.974208
	524.291242	0.975301
	524.495946	0.973771
	524.700637	0.971944
	524.905315	0.970382
	525.109979	0.970297
	525.314629	0.970311
	525.519266	0.971355
	525.723889	0.969579
	525.928498	0.968497
	526.133094	0.966414
	526.337677	0.965961
	526.542245	0.967267
	526.746800	0.966614
	526.951342	0.966935
	527.155870	0.966298
	527.360384	0.965870
	527.564885	0.966815
	527.769372	0.964696
	527.973846	0.964569
	528.178306	0.964049
	528.382752	0.964440
	528.587185	0.963556
	528.791604	0.963739
	528.996010	0.962857
	529.200402	0.962075
	529.404780	0.961898
	529.609145	0.961373
	529.813496	0.961050
	530.017833	0.962419
	530.222157	0.962947
	530.426468	0.963368
	530.630764	0.963647
	530.835048	0.963829
	531.039317	0.962661
	531.243573	0.962484
	531.447815	0.962043
	531.652044	0.962941
	531.856259	0.965087
	532.060461	0.965102
	532.264648	0.966019
	532.468823	0.966056
	532.672983	0.965040
	532.877130	0.966580
	533.081264	0.966316
	533.285383	0.966875
	533.489490	0.969058
	533.693582	0.969360
	533.897661	0.970723
	534.101726	0.971395
	534.305778	0.971804
	534.509816	0.972628
	534.713841	0.971528
	534.917851	0.973706
	535.121849	0.973734
	535.325832	0.973976
	535.529802	0.973639
	535.733759	0.973635
	535.937701	0.973637
	536.141630	0.974006
	536.345546	0.974266
	536.549448	0.975121
	536.753336	0.975556
	536.957210	0.976386
	537.161071	0.977961
	537.364919	0.977152
	537.568752	0.976870
	537.772572	0.977349
	537.976379	0.978232
	538.180172	0.979063
	538.383951	0.977571
	538.587716	0.978441
	538.791468	0.978964
	538.995206	0.977002
	539.198931	0.977896
	539.402642	0.978303
	539.606339	0.977579
	539.810023	0.977053
	540.013693	0.976180
	540.217349	0.978413
	540.420992	0.978996
	540.624621	0.980583
	540.828237	0.980033
	541.031839	0.979725
	541.235427	0.978214
	541.439001	0.978062
	541.642562	0.978213
	541.846109	0.978607
	542.049643	0.977805
	542.253163	0.977223
	542.456669	0.976575
	542.660162	0.977027
	542.863641	0.976234
	543.067106	0.976334
	543.270558	0.976050
	543.473996	0.977654
	543.677420	0.979759
	543.880831	0.980224
	544.084228	0.981229
	544.287612	0.980671
	544.490981	0.981588
	544.694338	0.981671
	544.897680	0.981960
	545.101009	0.982893
	545.304324	0.983525
	545.507625	0.984460
	545.710913	0.983862
	545.914187	0.983213
	546.117448	0.983258
	546.320695	0.984755
	546.523928	0.984612
	546.727147	0.984753
	546.930353	0.985583
	547.133546	0.985825
	547.336724	0.985701
	547.539889	0.985385
	547.743040	0.986149
	547.946178	0.987336
	548.149301	0.987197
	548.352412	0.988972
	548.555508	0.989905
	548.758591	0.990656
	548.961660	0.991947
	549.164716	0.991838
	549.367757	0.993391
	549.570785	0.992028
	549.773800	0.993307
	549.976801	0.995016
	550.179788	0.995760
	550.382761	0.995609
	550.585721	0.995871
	550.788667	0.997802
	550.991599	0.997989
	551.194518	0.998309
	551.397423	1.000880
	551.600315	1.001262
	551.803192	1.000997
	552.006056	1.001495
	552.208906	1.002909
	552.411743	1.004565
	552.614566	1.005231
	552.817375	1.004711
	553.020171	1.003191
	553.222953	1.002720
	553.425721	1.002213
	553.628475	1.003400
	553.831216	1.004597
	554.033943	1.004284
	554.236657	1.005095
	554.439356	1.006630
	554.642042	1.006810
	554.844715	1.008270
	555.047373	1.008098
	555.250018	1.009213
	555.452650	1.009951
	555.655267	1.011959
	555.857871	1.012782
	556.060461	1.011891
	556.263038	1.012617
	556.465600	1.012383
	556.668150	1.013018
	556.870685	1.012294
	557.073207	1.012374
	557.275715	1.012857
	557.478209	1.013893
	557.680689	1.014813
	557.883156	1.014124
	558.085609	1.015739
	558.288049	1.017665
	558.490475	1.018785
	558.692887	1.018496
	558.895285	1.019624
	559.097670	1.020279
	559.300040	1.021321
	559.502398	1.022881
	559.704741	1.023535
	559.907071	1.025223
	560.109387	1.025522
	560.311689	1.027210
	560.513978	1.028991
	560.716253	1.027960
	560.918514	1.029780
	561.120762	1.030518
	561.322995	1.030151
	561.525215	1.031927
	561.727422	1.032176
	561.929614	1.034801
	562.131793	1.035427
	562.333958	1.035581
	562.536110	1.036099
	562.738248	1.036679
	562.940372	1.037178
	563.142482	1.037731
	563.344578	1.038304
	563.546661	1.038798
	563.748730	1.037994
	563.950786	1.038523
	564.152827	1.039051
	564.354855	1.040332
	564.556870	1.040014
	564.758870	1.040844
	564.960857	1.041414
	565.162830	1.041535
	565.364789	1.042310
	565.566735	1.043543
	565.768666	1.045247
	565.970584	1.046151
	566.172489	1.047063
	566.374379	1.048362
	566.576256	1.048885
	566.778119	1.049779
	566.979969	1.051716
	567.181805	1.052457
	567.383626	1.053561
	567.585435	1.054098
	567.787229	1.054333
	567.989010	1.055867
	568.190777	1.056316
	568.392530	1.057311
	568.594269	1.058878
	568.795995	1.060876
	568.997707	1.061842
	569.199405	1.063952
	569.401090	1.064422
	569.602761	1.065598
	569.804418	1.067244
	570.006061	1.068132
	570.207690	1.070239
	570.409306	1.072083
	570.610908	1.072901
	570.812497	1.074178
	571.014071	1.075586
	571.215632	1.076698
	571.417179	1.078696
	571.618712	1.080006
	571.820232	1.081129
	572.021737	1.081659
	572.223229	1.082411
	572.424707	1.082800
	572.626172	1.083458
	572.827623	1.083803
	573.029060	1.085383
	573.230483	1.085799
	573.431892	1.086523
	573.633288	1.087891
	573.834670	1.087549
	574.036038	1.087508
	574.237392	1.085127
	574.438733	1.086706
	574.640060	1.086164
	574.841373	1.086250
	575.042672	1.087158
	575.243958	1.087567
	575.445230	1.087232
	575.646488	1.088030
	575.847732	1.087783
	576.048962	1.088508
	576.250179	1.088617
	576.451382	1.089686
	576.652571	1.090199
	576.853747	1.090669
	577.054908	1.090347
	577.256056	1.089873
	577.457190	1.090429
	577.658310	1.090257
	577.859417	1.089505
	578.060510	1.089420
	578.261589	1.089635
	578.462654	1.089316
	578.663705	1.090427
	578.864743	1.090933
	579.065767	1.091075
	579.266777	1.091447
	579.467773	1.090402
	579.668755	1.090771
	579.869724	1.090962
	580.070679	1.091791
	580.271620	1.091737
	580.472548	1.092019
	580.673461	1.093563
	580.874361	1.092644
	581.075247	1.092447
	581.276119	1.093285
	581.476978	1.093642
	581.677822	1.095487
	581.878653	1.097616
	582.079470	1.097757
	582.280273	1.099428
	582.481063	1.101148
	582.681838	1.102173
	582.882600	1.102180
	583.083348	1.102462
	583.284083	1.104114
	583.484803	1.104839
	583.685510	1.104689
	583.886203	1.105196
	584.086882	1.104868
	584.287547	1.104340
	584.488199	1.104332
	584.688836	1.105409
	584.889460	1.104418
	585.090070	1.105248
	585.290666	1.105281
	585.491249	1.104675
	585.691818	1.105579
	585.892372	1.105912
	586.092914	1.105891
	586.293441	1.107012
	586.493954	1.108752
	586.694454	1.107956
	586.894940	1.110247
	587.095412	1.112118
	587.295870	1.111809
	587.496314	1.112960
	587.696745	1.112308
	587.897162	1.112644
	588.097565	1.112742
	588.297954	1.112985
	588.498329	1.113743
	588.698691	1.112503
	588.899038	1.113200
	589.099372	1.113054
	589.299692	1.112439
	589.499998	1.112405
	589.700291	1.112509
	589.900569	1.112523
	590.100834	1.112800
	590.301085	1.112112
	590.501322	1.113700
	590.701546	1.113676
	590.901755	1.114129
	591.101951	1.114147
	591.302132	1.115032
	591.502300	1.115634
	591.702455	1.116243
	591.902595	1.115802
	592.102722	1.116442
	592.302834	1.116846
	592.502933	1.117783
	592.703018	1.117902
	592.903089	1.118586
	593.103147	1.120914
	593.303190	1.122422
	593.503220	1.122039
	593.703236	1.122001
	593.903238	1.121171
	594.103226	1.121587
	594.303200	1.122726
	594.503161	1.121803
	594.703108	1.121563
	594.903040	1.121105
	595.102960	1.121258
	595.302865	1.121113
	595.502756	1.120551
	595.702634	1.120109
	595.902497	1.119899
	596.102347	1.118683
	596.302183	1.119157
	596.502005	1.120253
	596.701813	1.120403
	596.901608	1.120911
	597.101388	1.121497
	597.301155	1.122179
	597.500908	1.123044
	597.700647	1.125595
	597.900372	1.125393
	598.100083	1.127398
	598.299781	1.128654
	598.499465	1.128136
	598.699134	1.129531
	598.898790	1.130725
	599.098432	1.129811
	599.298061	1.129219
	599.497675	1.130012
	599.697275	1.130271
	599.896862	1.131638
	600.096435	1.131678
	600.295994	1.133860
	600.495539	1.134305
	600.695070	1.134554
	600.894588	1.136209
	601.094091	1.136505
	601.293581	1.137665
	601.493056	1.138463
	601.692518	1.138918
	601.891966	1.140003
	602.091401	1.140051
	602.290821	1.140278
	602.490227	1.141130
	602.689620	1.140705
	602.888999	1.142297
	603.088363	1.142524
	603.287714	1.143485
	603.487052	1.143335
	603.686375	1.142711
	603.885684	1.143176
	604.084980	1.142209
	604.284261	1.143179
	604.483529	1.142616
	604.682783	1.141766
	604.882023	1.142727
	605.081249	1.140984
	605.280461	1.139741
	605.479660	1.138931
	605.678844	1.137177
	605.878015	1.137132
	606.077172	1.137833
	606.276314	1.136271
	606.475443	1.136485
	606.674558	1.136887
	606.873660	1.137179
	607.072747	1.135846
	607.271820	1.135401
	607.470880	1.136579
	607.669926	1.137701
	607.868957	1.137448
	608.067975	1.139275
	608.266979	1.139484
	608.465969	1.139233
	608.664946	1.139413
	608.863908	1.140419
	609.062857	1.141214
	609.261791	1.144081
	609.460712	1.144721
	609.659619	1.145392
	609.858511	1.143592
	610.057390	1.144312
	610.256256	1.144007
	610.455107	1.144472
	610.653944	1.145140
	610.852767	1.146220
	611.051577	1.146180
	611.250373	1.146948
	611.449154	1.148701
	611.647922	1.149777
	611.846676	1.148660
	612.045416	1.149414
	612.244142	1.149772
	612.442854	1.149687
	612.641553	1.149466
	612.840237	1.149987
	613.038908	1.150262
	613.237564	1.149264
	613.436207	1.148683
	613.634836	1.149912
	613.833451	1.150698
	614.032052	1.149910
	614.230639	1.151485
	614.429212	1.152433
	614.627771	1.153501
	614.826316	1.154191
	615.024848	1.152893
	615.223365	1.152984
	615.421869	1.153012
	615.620358	1.152041
	615.818834	1.151685
	616.017296	1.151493
	616.215744	1.151151
	616.414178	1.151105
	616.612598	1.151711
	616.811004	1.152278
	617.009396	1.152744
	617.207775	1.155308
	617.406139	1.155783
	617.604490	1.157313
	617.802826	1.159886
	618.001149	1.162141
	618.199458	1.163747
	618.397752	1.166072
	618.596033	1.168012
	618.794300	1.168954
	618.992553	1.171285
	619.190792	1.173828
	619.389018	1.175170
	619.587229	1.175466
	619.785426	1.174335
	619.983609	1.175060
	620.181779	1.175227
	620.379934	1.176852
	620.578076	1.178252
	620.776204	1.179820
	620.974317	1.180008
	621.172417	1.179933
	621.370503	1.179683
	621.568575	1.179447
	621.766633	1.179745
	621.964677	1.180353
	622.162707	1.181398
	622.360723	1.181121
	622.558725	1.181425
	622.756714	1.181078
	622.954688	1.179468
	623.152648	1.177851
	623.350595	1.178253
	623.548527	1.177101
	623.746446	1.175558
	623.944350	1.176545
	624.142241	1.175933
	624.340118	1.175596
	624.537981	1.175466
	624.735829	1.176549
	624.933664	1.175881
	625.131485	1.176401
	625.329292	1.177962
	625.527085	1.179884
	625.724864	1.180430
	625.922629	1.181019
	626.120381	1.180892
	626.318118	1.180312
	626.515841	1.180573
	626.713550	1.179822
	626.911246	1.180225
	627.108927	1.182123
	627.306595	1.182269
	627.504248	1.182948
	627.701888	1.183128
	627.899513	1.182397
	628.097125	1.182448
	628.294722	1.184523
	628.492306	1.183361
	628.689876	1.183862
	628.887432	1.184747
	629.084973	1.183555
	629.282501	1.182919
	629.480015	1.183515
	629.677515	1.181384
	629.875001	1.181022
	630.072473	1.179298
	630.269931	1.178158
	630.467375	1.176357
	630.664805	1.174589
	630.862221	1.174308
	631.059623	1.169973
	631.257011	1.168286
	631.454385	1.168344
	631.651746	1.167030
	631.849092	1.166306
	632.046424	1.165297
	632.243742	1.162170
	632.441047	1.161086
	632.638337	1.159725
	632.835613	1.158135
	633.032876	1.156454
	633.230124	1.154057
	633.427358	1.151416
	633.624579	1.148663
	633.821785	1.145973
	634.018978	1.144634
	634.216156	1.142791
	634.413321	1.140260
	634.610471	1.136894
	634.807608	1.135321
	635.004730	1.134318
	635.201839	1.134719
	635.398933	1.133995
	635.596014	1.132704
	635.793081	1.131762
	635.990133	1.130427
	636.187172	1.130681
	636.384196	1.129702
	636.581207	1.129049
	636.778204	1.127875
	636.975186	1.129461
	637.172155	1.129572
	637.369110	1.129759
	637.566050	1.130282
	637.762977	1.129875
	637.959890	1.129308
	638.156788	1.129654
	638.353673	1.129137
	638.550544	1.128932
	638.747400	1.128092
	638.944243	1.128649
	639.141072	1.128369
	639.337886	1.127564
	639.534687	1.126612
	639.731474	1.125405
	639.928246	1.124853
	640.125005	1.123747
	640.321750	1.122793
	640.518480	1.122787
	640.715197	1.122768
	640.911899	1.121337
	641.108588	1.122393
	641.305263	1.121804
	641.501923	1.121221
	641.698570	1.121216
	641.895202	1.120674
	642.091821	1.122051
	642.288426	1.122487
	642.485016	1.124008
	642.681593	1.123953
	642.878155	1.124488
	643.074704	1.125252
	643.271238	1.124761
	643.467759	1.123946
	643.664265	1.125120
	643.860757	1.124734
	644.057236	1.124927
	644.253700	1.126925
	644.450151	1.127203
	644.646587	1.126259
	644.843009	1.126626
	645.039418	1.126666
	645.235812	1.127040
	645.432192	1.126380
	645.628558	1.125810
	645.824911	1.126359
	646.021249	1.127816
	646.217573	1.127823
	646.413883	1.128047
	646.610179	1.130076
	646.806461	1.131523
	647.002729	1.131659
	647.198983	1.130738
	647.395223	1.129969
	647.591449	1.131013
	647.787661	1.131520
	647.983859	1.133250
	648.180043	1.133909
	648.376212	1.137197
	648.572368	1.139523
	648.768510	1.142012
	648.964638	1.142678
	649.160751	1.144840
	649.356851	1.144266
	649.552937	1.144466
	649.749008	1.146513
	649.945066	1.149885
	650.141109	1.153092
	650.337138	1.153501
	650.533154	1.155131
	650.729155	1.157485
	650.925142	1.159110
	651.121116	1.159805
	651.317075	1.161694
	651.513020	1.163234
	651.708951	1.165773
	651.904868	1.168957
	652.100771	1.171556
	652.296660	1.172905
	652.492535	1.175120
	652.688396	1.175943
	652.884242	1.179897
	653.080075	1.181985
	653.275894	1.184770
	653.471699	1.185817
	653.667489	1.187538
	653.863266	1.190847
	654.059028	1.191906
	654.254776	1.194303
	654.450511	1.196498
	654.646231	1.198292
	654.841937	1.198959
	655.037629	1.201199
	655.233308	1.203378
	655.428972	1.203927
	655.624622	1.203869
	655.820258	1.205179
	656.015879	1.206398
	656.211487	1.206841
	656.407081	1.207096
	656.602661	1.209458
	656.798226	1.210969
	656.993778	1.211273
	657.189315	1.212342
	657.384839	1.213969
	657.580348	1.217041
	657.775843	1.218815
	657.971324	1.220019
	658.166791	1.221320
	658.362244	1.222449
	658.557683	1.223805
	658.753108	1.223713
	658.948519	1.223793
	659.143916	1.225054
	659.339298	1.227552
	659.534667	1.230458
	659.730022	1.234050
	659.925362	1.236240
	660.120688	1.239133
	660.316001	1.239787
	660.511299	1.240889
	660.706583	1.242956
	660.901853	1.244970
	661.097109	1.245632
	661.292351	1.249707
	661.487578	1.251371
	661.682792	1.253178
	661.877992	1.252860
	662.073177	1.252786
	662.268349	1.253494
	662.463506	1.254776
	662.658649	1.256658
	662.853779	1.258371
	663.048894	1.258403
	663.243995	1.258625
	663.439081	1.259316
	663.634154	1.259199
	663.829213	1.259275
	664.024258	1.258881
	664.219288	1.260080
	664.414305	1.260849
	664.609307	1.263577
	664.804295	1.261896
	664.999269	1.262301
	665.194229	1.261026
	665.389175	1.261799
	665.584107	1.263209
	665.779025	1.262567
	665.973928	1.262705
	666.168818	1.262039
	666.363693	1.261715
	666.558555	1.261914
	666.753402	1.261702
	666.948235	1.260971
	667.143054	1.259466
	667.337859	1.258928
	667.532650	1.259586
	667.727427	1.260588
	667.922189	1.259507
	668.116938	1.261119
	668.311672	1.260919
	668.506392	1.260980
	668.701098	1.259731
	668.895790	1.260483
	669.090468	1.261626
	669.285132	1.261214
	669.479782	1.261052
	669.674417	1.260369
	669.869039	1.257653
	670.063646	1.256630
	670.258239	1.256525
	670.452819	1.255780
	670.647384	1.255967
	670.841934	1.256293
	671.036471	1.256167
	671.230994	1.256028
	671.425502	1.255133
	671.619997	1.255507
	671.814477	1.254646
	672.008943	1.252576
	672.203395	1.252610
	672.397833	1.252503
	672.592257	1.250801
	672.786667	1.250466
	672.981062	1.249358
	673.175444	1.247244
	673.369811	1.247240
	673.564164	1.244141
	673.758503	1.242473
	673.952828	1.241595
	674.147139	1.242026
	674.341435	1.239911
	674.535718	1.239826
	674.729986	1.235319
	674.924240	1.234886
	675.118480	1.234697
	675.312706	1.232756
	675.506918	1.234264
	675.701116	1.233392
	675.895299	1.233289
	676.089469	1.232430
	676.283624	1.230815
	676.477765	1.228859
	676.671892	1.229139
	676.866005	1.227625
	677.060103	1.228311
	677.254188	1.227432
	677.448258	1.227284
	677.642315	1.228072
	677.836357	1.227343
	678.030385	1.226008
	678.224398	1.224649
	678.418398	1.224624
	678.612384	1.223094
	678.806355	1.221432
	679.000312	1.222475
	679.194255	1.223402
	679.388184	1.222023
	679.582099	1.221468
	679.776000	1.220924
	679.969886	1.217770
	680.163758	1.217656
	680.357617	1.218120
	680.551461	1.216996
	680.745290	1.213756
	680.939106	1.211585
	681.132908	1.210884
	681.326695	1.208594
	681.520468	1.207827
	681.714227	1.208117
	681.907972	1.207960
	682.101703	1.207745
	682.295419	1.206899
	682.489122	1.206444
	682.682810	1.205183
	682.876484	1.205825
	683.070144	1.205772
	683.263790	1.204265
	683.457421	1.202829
	683.651039	1.202490
	683.844642	1.202731
	684.038231	1.201225
	684.231806	1.200556
	684.425367	1.200036
	684.618913	1.199140
	684.812446	1.197391
	685.005964	1.196133
	685.199468	1.195149
	685.392958	1.195366
	685.586433	1.194895
	685.779895	1.193081
	685.973342	1.191637
	686.166775	1.190405
	686.360194	1.189855
	686.553599	1.190894
	686.746990	1.191348
	686.940366	1.191111
	687.133729	1.192070
	687.327077	1.188334
	687.520411	1.187491
	687.713730	1.185997
	687.907036	1.185023
	688.100327	1.184929
	688.293604	1.183359
	688.486867	1.181361
	688.680116	1.181323
	688.873351	1.179363
	689.066571	1.179617
	689.259777	1.179151
	689.452970	1.178328
	689.646147	1.177807
	689.839311	1.179401
	690.032461	1.178770
	690.225596	1.175734
	690.418717	1.174468
	690.611824	1.173417
	690.804917	1.172035
	690.997995	1.169791
	691.191059	1.168793
	691.384110	1.167090
	691.577145	1.166612
	691.770167	1.165821
	691.963175	1.164365
	692.156168	1.161109
	692.349147	1.160713
	692.542112	1.161315
	692.735063	1.160770
	692.927999	1.160193
	693.120922	1.159619
	693.313830	1.157406
	693.506724	1.157069
	693.699603	1.154051
	693.892469	1.153085
	694.085320	1.151675
	694.278157	1.149434
	694.470980	1.149221
	694.663789	1.147692
	694.856583	1.147290
	695.049364	1.147860
	695.242130	1.147953
	695.434881	1.148583
	695.627619	1.148268
	695.820342	1.148931
	696.013052	1.148469
	696.205747	1.149128
	696.398427	1.148537
	696.591094	1.148593
	696.783746	1.149208
	696.976384	1.149051
	697.169008	1.149280
	697.361618	1.151665
	697.554213	1.152693
	697.746795	1.152453
	697.939362	1.154355
	698.131914	1.154379
	698.324453	1.153674
	698.516977	1.152286
	698.709487	1.151582
	698.901983	1.151494
	699.094465	1.150229
	699.286932	1.149977
	699.479386	1.148720
	699.671825	1.148692
	699.864249	1.148302
	700.056660	1.148805
	700.249056	1.149811
	700.441438	1.150976
	700.633806	1.152505
	700.826160	1.152593
	701.018499	1.151431
	701.210824	1.150390
	701.403135	1.149060
	701.595432	1.147242
	701.787714	1.145849
	701.979982	1.146025
	702.172236	1.146036
	702.364476	1.145846
	702.556702	1.143282
	702.748913	1.142245
	702.941110	1.140287
	703.133293	1.138612
	703.325461	1.137977
	703.517615	1.137295
	703.709755	1.134938
	703.901881	1.134411
	704.093993	1.132589
	704.286090	1.130903
	704.478173	1.128513
	704.670242	1.125560
	704.862296	1.123509
	705.054337	1.122782
	705.246363	1.120156
	705.438375	1.118648
	705.630372	1.117336
	705.822356	1.115677
	706.014325	1.115378
	706.206279	1.113661
	706.398220	1.114407
	706.590146	1.113213
	706.782058	1.113067
	706.973956	1.110667
	707.165840	1.109634
	707.357709	1.108884
	707.549564	1.108079
	707.741405	1.107922
	707.933231	1.107105
	708.125043	1.106467
	708.316841	1.105126
	708.508625	1.104463
	708.700395	1.103004
	708.892150	1.102162
	709.083891	1.098144
	709.275617	1.095006
	709.467330	1.093805
	709.659028	1.091660
	709.850712	1.088693
	710.042381	1.088479
	710.234037	1.087171
	710.425678	1.085074
	710.617305	1.081831
	710.808917	1.082165
	711.000515	1.080286
	711.192099	1.080149
	711.383669	1.078319
	711.575225	1.077006
	711.766766	1.076672
	711.958293	1.075301
	712.149805	1.072629
	712.341304	1.071180
	712.532788	1.069890
	712.724258	1.069360
	712.915713	1.066849
	713.107154	1.064757
	713.298581	1.064167
	713.489994	1.062921
	713.681392	1.061169
	713.872776	1.058471
	714.064146	1.057302
	714.255502	1.057187
	714.446843	1.056868
	714.638170	1.056662
	714.829483	1.056967
	715.020781	1.055319
	715.212065	1.053725
	715.403335	1.053147
	715.594591	1.051562
	715.785832	1.050923
	715.977059	1.048833
	716.168272	1.048240
	716.359470	1.048671
	716.550654	1.047691
	716.741824	1.047255
	716.932979	1.047848
	717.124121	1.048260
	717.315247	1.048119
	717.506360	1.048980
	717.697458	1.048472
	717.888542	1.049035
	718.079612	1.048438
	718.270668	1.049164
	718.461709	1.048970
	718.652736	1.050533
	718.843748	1.050265
	719.034746	1.050764
	719.225730	1.050204
	719.416700	1.049360
	719.607655	1.049936
	719.798596	1.048323
	719.989523	1.048118
	720.180435	1.047002
	720.371333	1.046579
	720.562217	1.046955
	720.753087	1.047127
	720.943942	1.046907
	721.134783	1.047639
	721.325609	1.047282
	721.516422	1.047432
	721.707219	1.046626
	721.898003	1.046449
	722.088772	1.045817
	722.279527	1.044477
	722.470268	1.042934
	722.660994	1.041816
	722.851707	1.042163
	723.042404	1.041963
	723.233088	1.041582
	723.423757	1.041150
	723.614412	1.040346
	723.805052	1.040035
	723.995678	1.039109
	724.186290	1.037844
	724.376887	1.037295
	724.567471	1.038002
	724.758039	1.038343
	724.948594	1.036647
	725.139134	1.035971
	725.329660	1.036321
	725.520172	1.036697
	725.710669	1.037194
	725.901152	1.037045
	726.091620	1.035683
	726.282075	1.034990
	726.472514	1.032880
	726.662940	1.032189
	726.853351	1.032812
	727.043748	1.032842
	727.234131	1.033373
	727.424499	1.031083
	727.614853	1.031231
	727.805193	1.030322
	727.995518	1.030406
	728.185829	1.031333
	728.376125	1.032361
	728.566408	1.031215
	728.756675	1.031681
	728.946929	1.032057
	729.137168	1.031786
	729.327393	1.031480
	729.517604	1.032202
	729.707800	1.032148
	729.897982	1.032419
	730.088149	1.033609
	730.278302	1.032427
	730.468441	1.032807
	730.658566	1.033382
	730.848676	1.032511
	731.038771	1.033498
	731.228853	1.031724
	731.418920	1.031628
	731.608973	1.031367
	731.799011	1.032007
	731.989035	1.032208
	732.179045	1.032205
	732.369040	1.033298
	732.559021	1.034205
	732.748988	1.033222
	732.938940	1.033589
	733.128878	1.033546
	733.318801	1.034291
	733.508711	1.033348
	733.698605	1.033173
	733.888486	1.034049
	734.078352	1.035039
	734.268204	1.035874
	734.458041	1.035089
	734.647864	1.035364
	734.837673	1.035010
	735.027467	1.034956
	735.217247	1.035806
	735.407013	1.036283
	735.596764	1.036861
	735.786501	1.037032
	735.976223	1.037337
	736.165932	1.036592
	736.355625	1.037249
	736.545305	1.038678
	736.734970	1.039703
	736.924620	1.037930
	737.114257	1.038499
	737.303879	1.036939
	737.493486	1.036069
	737.683079	1.036961
	737.872658	1.036382
	738.062222	1.036259
	738.251772	1.035100
	738.441308	1.034601
	738.630829	1.034093
	738.820336	1.034207
	739.009829	1.036209
	739.199307	1.036502
	739.388771	1.038845
	739.578220	1.038453
	739.767655	1.038433
	739.957076	1.037477
	740.146482	1.037123
	740.335874	1.038051
	740.525251	1.037914
	740.714615	1.039176
	740.903963	1.040079
	741.093298	1.040055
	741.282618	1.040864
	741.471923	1.040195
	741.661214	1.039632
	741.850491	1.040841
	742.039753	1.041205
	742.229001	1.040376
	742.418235	1.041561
	742.607454	1.040338
	742.796659	1.040140
	742.985849	1.040187
	743.175025	1.041397
	743.364187	1.041054
	743.553334	1.042301
	743.742467	1.041738
	743.931586	1.040551
	744.120690	1.039621
	744.309779	1.039470
	744.498855	1.039639
	744.687916	1.039555
	744.876962	1.037123
	745.065994	1.037490
	745.255012	1.038012
	745.444015	1.038975
	745.633004	1.039227
	745.821978	1.038754
	746.010938	1.039657
	746.199884	1.039151
	746.388815	1.038572
	746.577732	1.038087
	746.766634	1.038489
	746.955522	1.040321
	747.144396	1.040600
	747.333255	1.040703
	747.522100	1.041022
	747.710930	1.041927
	747.899746	1.041827
	748.088548	1.041228
	748.277335	1.039760
	748.466108	1.039782
	748.654866	1.039268
	748.843610	1.040565
	749.032339	1.040766
	749.221054	1.039952
	749.409755	1.041391
	749.598441	1.042697
	749.787113	1.045259
	749.975770	1.045174
	750.164413	1.045335
	750.353042	1.044044
[truncated: 1,648 more rows]
