# Supplementary material for: Metasurface analogues of molecular diastereomers from hierarchical multiscale chiral interactions with biomolecules
Source: Nat Commun. 2026 Apr 22;17:5541. doi: 10.1038/s41467-026-72200-6 (PMC13287669; doi:10.1038/s41467-026-72200-6)
Supplement: Supplementary file 3 — Supplementary Data 1 (Raw data) [file 41467_2026_72200_MOESM3_ESM.zip › Raw_Data/Reflectivity/Antistrept_strept_sequence/Strept_Incubating/Ref_ARRAY3_RS_0_2.txt]

	345.453658	0.999309
	345.669646	0.999086
	345.885622	0.998828
	346.101585	0.998528
	346.317535	0.998180
	346.533471	0.997774
	346.749395	0.997302
	346.965306	0.996751
	347.181204	0.996108
	347.397089	0.995359
	347.612961	0.994487
	347.828820	0.993474
	348.044666	0.992302
	348.260499	0.990957
	348.476319	0.989428
	348.692126	0.987714
	348.907920	0.985832
	349.123701	0.983821
	349.339469	0.981749
	349.555224	0.979715
	349.770966	0.977846
	349.986695	0.976275
	350.202412	0.975122
	350.418115	0.974467
	350.633805	0.974332
	350.849482	0.974682
	351.065147	0.975436
	351.280798	0.976494
	351.496436	0.977750
	351.712062	0.979114
	351.927674	0.980512
	352.143273	0.978827
	352.358860	0.988367
	352.574433	0.988558
	352.789993	0.990191
	353.005541	0.992521
	353.221075	0.992428
	353.436597	0.992264
	353.652105	0.993108
	353.867600	0.992255
	354.083083	0.992990
	354.298552	0.994159
	354.514009	0.992376
	354.729452	0.993538
	354.944883	0.995200
	355.160300	0.995207
	355.375705	0.994987
	355.591096	0.994252
	355.806474	0.994704
	356.021840	0.994961
	356.237192	0.995725
	356.452532	0.995263
	356.667858	0.997356
	356.883172	0.998888
	357.098472	0.997387
	357.313760	0.996992
	357.529034	0.996409
	357.744295	0.996440
	357.959544	0.994166
	358.174779	0.995198
	358.390002	0.993814
	358.605211	0.993581
	358.820407	0.993058
	359.035591	0.993279
	359.250761	0.991679
	359.465919	0.991290
	359.681063	0.990974
	359.896194	0.993097
	360.111313	0.994989
	360.326418	0.996320
	360.541510	0.998084
	360.756589	0.997793
	360.971656	0.998047
	361.186709	0.997989
	361.401749	1.000063
	361.616776	0.998331
	361.831790	0.997534
	362.046792	0.997029
	362.261780	0.996714
	362.476755	0.997828
	362.691717	0.996721
	362.906666	0.997347
	363.121602	0.998365
	363.336525	0.998650
	363.551435	0.997944
	363.766332	0.996353
	363.981216	0.997994
	364.196087	0.999365
	364.410945	0.998790
	364.625790	0.997546
	364.840621	0.999051
	365.055440	0.998923
	365.270246	0.999017
	365.485039	0.997469
	365.699818	0.998408
	365.914585	0.997205
	366.129339	0.995919
	366.344079	0.995716
	366.558807	0.995440
	366.773521	0.995589
	366.988223	0.996344
	367.202911	0.996197
	367.417587	0.995968
	367.632249	0.996953
	367.846898	0.997928
	368.061535	0.997610
	368.276158	0.996453
	368.490768	0.998094
	368.705365	0.999624
	368.919949	0.998995
	369.134521	1.000000
	369.349079	1.000680
	369.563624	1.001544
	369.778155	1.000399
	369.992674	0.999719
	370.207180	0.998087
	370.421673	0.997322
	370.636153	0.998930
	370.850619	0.998211
	371.065073	0.997760
	371.279514	0.997854
	371.493941	0.998254
	371.708356	0.997939
	371.922757	0.999400
	372.137145	1.000153
	372.351521	1.001688
	372.565883	1.002167
	372.780232	1.004340
	372.994568	1.004252
	373.208891	1.002723
	373.423201	1.000759
	373.637498	1.000228
	373.851782	1.000682
	374.066053	1.001164
	374.280311	1.002799
	374.494556	1.002410
	374.708787	1.003597
	374.923006	1.005395
	375.137211	1.006746
	375.351404	1.006595
	375.565583	1.007665
	375.779750	1.010382
	375.993903	1.009432
	376.208043	1.010142
	376.422170	1.008913
	376.636284	1.009981
	376.850385	1.010357
	377.064473	1.008946
	377.278548	1.009963
	377.492610	1.008490
	377.706658	1.009991
	377.920694	1.008200
	378.134717	1.008285
	378.348726	1.007611
	378.562722	1.009222
	378.776706	1.008161
	378.990676	1.007283
	379.204633	1.006731
	379.418577	1.006936
	379.632508	1.004521
	379.846426	1.004384
	380.060331	1.004327
	380.274223	1.003589
	380.488101	1.003732
	380.701967	1.002760
	380.915819	1.002049
	381.129659	1.000987
	381.343485	1.004942
	381.557298	1.003515
	381.771098	1.002975
	381.984886	1.005591
	382.198659	1.004934
	382.412420	1.003548
	382.626168	1.002606
	382.839903	1.002574
	383.053624	1.003596
	383.267333	1.003781
	383.481028	1.003315
	383.694711	0.999609
	383.908380	0.999066
	384.122036	1.000509
	384.335679	0.997863
	384.549309	0.996475
	384.762926	0.995663
	384.976530	0.994963
	385.190120	0.992618
	385.403698	0.991462
	385.617262	0.991384
	385.830814	0.989758
	386.044352	0.990377
	386.257877	0.990021
	386.471389	0.989919
	386.684888	0.992176
	386.898374	0.992511
	387.111847	0.993119
	387.325306	0.992161
	387.538753	0.992328
	387.752186	0.993567
	387.965606	0.993927
	388.179014	0.993747
	388.392408	0.995989
	388.605789	0.995336
	388.819156	0.994132
	389.032511	0.996737
	389.245853	0.995750
	389.459181	0.997485
	389.672497	0.996177
	389.885799	0.998918
	390.099088	1.001005
	390.312364	0.999264
	390.525627	1.000735
	390.738877	0.999505
	390.952114	0.998932
	391.165337	0.999617
	391.378548	0.999976
	391.591745	0.998058
	391.804929	0.997057
	392.018100	0.996545
	392.231258	0.997503
	392.444403	0.998173
	392.657535	1.001853
	392.870653	1.001110
	393.083759	1.001671
	393.296851	1.003403
	393.509930	1.002599
	393.722996	1.004010
	393.936049	1.004368
	394.149089	1.005150
	394.362116	1.003894
	394.575129	1.004508
	394.788130	1.004732
	395.001117	1.003764
	395.214091	1.003033
	395.427052	1.001804
	395.640000	1.002652
	395.852935	0.999828
	396.065857	0.998702
	396.278765	0.997831
	396.491660	0.997456
	396.704543	0.998028
	396.917412	0.996762
	397.130268	0.994476
	397.343110	0.994024
	397.555940	0.994109
	397.768757	0.994193
	397.981560	0.994734
	398.194350	0.994882
	398.407127	0.994608
	398.619891	0.994890
	398.832642	0.995508
	399.045380	0.995812
	399.258104	0.996232
	399.470815	0.996786
	399.683514	0.995929
	399.896199	0.997186
	400.108870	0.997397
	400.321529	0.997411
	400.534175	0.998489
	400.746807	0.998909
	400.959427	0.998637
	401.172033	0.998216
	401.384626	0.999325
	401.597205	0.999011
	401.809772	0.999548
	402.022326	1.000071
	402.234866	0.999751
	402.447393	0.999827
	402.659907	1.000928
	402.872408	0.999823
	403.084896	1.000853
	403.297370	1.000862
	403.509832	1.000688
	403.722280	1.000620
	403.934715	1.000855
	404.147137	1.002430
	404.359546	1.003400
	404.571941	1.005614
	404.784323	1.007634
	404.996693	1.008800
	405.209049	1.008786
	405.421392	1.009467
	405.633721	1.009472
	405.846038	1.010119
	406.058341	1.011171
	406.270632	1.009643
	406.482909	1.010318
	406.695172	1.010118
	406.907423	1.011096
	407.119661	1.012192
	407.331885	1.011385
	407.544096	1.011326
	407.756294	1.010868
	407.968479	1.009695
	408.180651	1.009812
	408.392809	1.010263
	408.604954	1.007829
	408.817086	1.008921
	409.029205	1.007678
	409.241311	1.006776
	409.453404	1.007715
	409.665483	1.006311
	409.877549	1.007870
	410.089602	1.008091
	410.301642	1.010066
	410.513669	1.010168
	410.725682	1.010989
	410.937682	1.009815
	411.149669	1.009161
	411.361643	1.006555
	411.573604	1.005035
	411.785551	1.004463
	411.997486	1.003911
	412.209407	1.002878
	412.421315	1.003675
	412.633210	1.003930
	412.845091	1.002989
	413.056959	1.002264
	413.268815	1.002982
	413.480657	1.000721
	413.692485	0.999907
	413.904301	0.999532
	414.116103	0.999238
	414.327892	0.996295
	414.539668	0.993951
	414.751431	0.993351
	414.963181	0.991657
	415.174917	0.992923
	415.386640	0.991142
	415.598350	0.992296
	415.810047	0.991133
	416.021730	0.988426
	416.233401	0.990190
	416.445058	0.988689
	416.656702	0.989048
	416.868332	0.990886
	417.079950	0.990348
	417.291554	0.988698
	417.503145	0.989820
	417.714723	0.989176
	417.926288	0.990170
	418.137839	0.991044
	418.349377	0.991720
	418.560903	0.990880
	418.772414	0.993420
	418.983913	0.992560
	419.195398	0.993168
	419.406870	0.994239
	419.618329	0.996077
	419.829775	0.993899
	420.041208	0.991853
	420.252627	0.991484
	420.464033	0.991498
	420.675426	0.990360
	420.886805	0.991021
	421.098172	0.990673
	421.309525	0.990021
	421.520865	0.992499
	421.732192	0.993004
	421.943505	0.992833
	422.154805	0.994231
	422.366092	0.995208
	422.577366	0.996901
	422.788627	0.994934
	422.999874	0.995771
	423.211108	0.994682
	423.422329	0.994082
	423.633537	0.992506
	423.844731	0.992009
	424.055913	0.990241
	424.267081	0.993035
	424.478235	0.994703
	424.689377	0.995665
	424.900505	0.994317
	425.111620	0.994998
	425.322722	0.994453
	425.533811	0.993551
	425.744886	0.993158
	425.955948	0.992644
	426.166997	0.992802
	426.378032	0.993035
	426.589055	0.992274
	426.800064	0.992293
	427.011060	0.991011
	427.222042	0.991379
	427.433012	0.993523
	427.643968	0.995106
	427.854911	0.994845
	428.065840	0.995687
	428.276757	0.997070
	428.487660	0.998366
	428.698550	0.999016
	428.909427	1.000884
	429.120290	0.998944
	429.331140	0.999630
	429.541977	1.000021
	429.752801	0.999771
	429.963611	0.999427
	430.174408	1.001165
	430.385192	1.000011
	430.595963	1.001791
	430.806720	1.001818
	431.017464	1.003206
	431.228195	1.004741
	431.438913	1.003292
	431.649617	1.000341
	431.860308	1.000341
	432.070986	1.001614
	432.281650	1.001432
	432.492302	0.999889
	432.702940	1.000573
	432.913565	1.001586
	433.124176	1.002305
	433.334774	1.001624
	433.545359	1.001335
	433.755931	1.001766
	433.966489	1.001412
	434.177035	1.002860
	434.387567	1.002258
	434.598085	1.001483
	434.808591	1.003047
	435.019083	1.001821
	435.229562	1.000081
	435.440027	0.998417
	435.650479	0.998517
	435.860918	0.998453
	436.071344	0.996256
	436.281757	0.993736
	436.492156	0.993363
	436.702542	0.992188
	436.912914	0.993122
	437.123274	0.991919
	437.333620	0.989757
	437.543953	0.990221
	437.754272	0.991070
	437.964578	0.990916
	438.174871	0.990656
	438.385151	0.989182
	438.595417	0.989903
	438.805670	0.990084
	439.015910	0.988824
	439.226137	0.988808
	439.436350	0.990413
	439.646550	0.989213
	439.856737	0.990293
	440.066910	0.989421
	440.277070	0.989260
	440.487217	0.987502
	440.697351	0.987715
	440.907471	0.987222
	441.117578	0.986457
	441.327671	0.985688
	441.537752	0.985092
	441.747819	0.983661
	441.957873	0.982814
	442.167913	0.983444
	442.377940	0.981753
	442.587954	0.981579
	442.797955	0.981558
	443.007942	0.982867
	443.217916	0.984272
	443.427877	0.983391
	443.637824	0.983508
	443.847758	0.983318
	444.057679	0.983221
	444.267586	0.984151
	444.477481	0.985040
	444.687361	0.986162
	444.897229	0.984581
	445.107083	0.984036
	445.316924	0.984302
	445.526752	0.983695
	445.736566	0.984038
	445.946367	0.983936
	446.156155	0.984595
	446.365929	0.988511
	446.575690	0.991170
	446.785438	0.993489
	446.995173	0.994031
	447.204894	0.993433
	447.414602	0.994743
	447.624296	0.993342
	447.833977	0.994938
	448.043645	0.992679
	448.253300	0.994031
	448.462941	0.995240
	448.672569	0.995085
	448.882184	0.994573
	449.091785	0.996931
	449.301373	0.999467
	449.510948	0.999021
	449.720509	0.999574
	449.930057	0.999664
	450.139592	1.002741
	450.349113	1.001971
	450.558621	1.003438
	450.768116	1.003293
	450.977597	1.004088
	451.187066	1.004491
	451.396520	1.003727
	451.605962	1.004608
	451.815390	1.004483
	452.024805	1.005870
	452.234206	1.004887
	452.443594	1.006002
	452.652969	1.004272
	452.862330	1.005932
	453.071678	1.004434
	453.281013	1.004338
	453.490335	1.004450
	453.699643	1.004200
	453.908938	1.005570
	454.118219	1.003883
	454.327487	1.003690
	454.536742	1.002035
	454.745983	1.000779
	454.955211	0.999720
	455.164426	0.999535
	455.373627	0.998638
	455.582815	0.999257
	455.791990	0.998634
	456.001152	0.997144
	456.210300	0.996607
	456.419434	0.996190
	456.628556	0.995052
	456.837664	0.992275
	457.046758	0.993275
	457.255839	0.991385
	457.464907	0.990052
	457.673962	0.990917
	457.883003	0.991951
	458.092031	0.992022
	458.301046	0.991462
	458.510047	0.993095
	458.719035	0.994163
	458.928009	0.996243
	459.136970	0.996010
	459.345918	0.994202
	459.554852	0.993690
	459.763774	0.992193
	459.972681	0.992849
	460.181576	0.991589
	460.390457	0.991859
	460.599324	0.993249
	460.808178	0.996718
	461.017019	0.996288
	461.225847	0.995593
	461.434661	0.994975
	461.643462	0.995822
	461.852249	0.995149
	462.061023	0.994068
	462.269784	0.995478
	462.478531	0.996330
	462.687265	0.997447
	462.895986	0.995536
	463.104693	0.995571
	463.313387	0.994420
	463.522068	0.992797
	463.730735	0.992138
	463.939389	0.993294
	464.148029	0.995603
	464.356656	0.996679
	464.565270	0.998824
	464.773870	0.997070
	464.982457	0.997350
	465.191030	0.996961
	465.399591	0.999179
	465.608137	0.998361
	465.816671	1.000676
	466.025191	1.001050
	466.233697	1.002395
	466.442191	1.001717
	466.650671	1.001607
	466.859137	1.001983
	467.067590	1.001319
	467.276030	1.000347
	467.484456	1.000487
	467.692869	1.001370
	467.901269	1.002407
	468.109655	1.001145
	468.318028	1.001498
	468.526387	1.000335
	468.734733	1.000064
	468.943066	0.999832
	469.151385	0.999660
	469.359691	1.000054
	469.567984	1.000064
	469.776263	0.998394
	469.984528	0.998713
	470.192781	0.998439
	470.401020	0.997092
	470.609245	0.995438
	470.817457	0.995819
	471.025656	0.998083
	471.233841	0.995657
	471.442013	0.996319
	471.650172	0.997459
	471.858317	0.996621
	472.066448	0.996396
	472.274567	0.995312
	472.482672	0.995076
	472.690763	0.994983
	472.898841	0.994027
	473.106906	0.994985
	473.314957	0.992840
	473.522995	0.992340
	473.731020	0.991678
	473.939031	0.992514
	474.147029	0.990781
	474.355013	0.991310
	474.562984	0.990433
	474.770941	0.989550
	474.978885	0.990236
	475.186816	0.989389
	475.394733	0.989339
	475.602637	0.990303
	475.810527	0.991117
	476.018404	0.991377
	476.226268	0.993759
	476.434118	0.995678
	476.641955	0.995009
	476.849778	0.995066
	477.057588	0.995126
	477.265385	0.994022
	477.473168	0.993765
	477.680937	0.994301
	477.888694	0.993506
	478.096436	0.992895
	478.304166	0.993345
	478.511882	0.991231
	478.719584	0.991405
	478.927274	0.991431
	479.134949	0.992293
	479.342612	0.992397
	479.550260	0.991261
	479.757896	0.989837
	479.965518	0.991086
	480.173126	0.990327
	480.380722	0.989649
	480.588303	0.988297
	480.795872	0.988807
	481.003426	0.987986
	481.210968	0.986378
	481.418496	0.986155
	481.626010	0.986230
	481.833511	0.986081
	482.040999	0.984751
	482.248473	0.983328
	482.455934	0.981876
	482.663382	0.981570
	482.870816	0.979449
	483.078236	0.979689
	483.285643	0.980349
	483.493037	0.979382
	483.700417	0.978110
	483.907784	0.979547
	484.115137	0.980231
	484.322477	0.978775
	484.529803	0.979029
	484.737116	0.979926
	484.944416	0.978782
	485.151702	0.978753
	485.358975	0.978047
	485.566234	0.980070
	485.773479	0.978674
	485.980712	0.979502
	486.187931	0.978913
	486.395136	0.980453
	486.602328	0.980180
	486.809506	0.980592
	487.016671	0.979630
	487.223823	0.980937
	487.430961	0.982108
	487.638086	0.981831
	487.845197	0.981974
	488.052295	0.980799
	488.259379	0.979822
	488.466450	0.979450
	488.673507	0.978159
	488.880551	0.978194
	489.087582	0.976903
	489.294599	0.977003
	489.501602	0.975743
	489.708592	0.974130
	489.915569	0.971767
	490.122532	0.971891
	490.329482	0.972049
	490.536418	0.972025
	490.743341	0.970624
	490.950250	0.971452
	491.157146	0.972843
	491.364029	0.972657
	491.570897	0.972256
	491.777753	0.971425
	491.984595	0.971506
	492.191423	0.971776
	492.398238	0.972312
	492.605040	0.970737
	492.811828	0.970921
	493.018603	0.968632
	493.225364	0.968244
	493.432111	0.967379
	493.638846	0.967214
	493.845566	0.967401
	494.052274	0.967038
	494.258967	0.965746
	494.465648	0.963960
	494.672314	0.963747
	494.878968	0.963772
	495.085608	0.963983
	495.292234	0.963454
	495.498847	0.964997
	495.705446	0.964926
	495.912032	0.964506
	496.118605	0.963424
	496.325164	0.964044
	496.531709	0.965863
	496.738241	0.964417
	496.944759	0.964587
	497.151264	0.963396
	497.357756	0.961445
	497.564234	0.962515
	497.770698	0.963672
	497.977149	0.964396
	498.183587	0.965200
	498.390011	0.966680
	498.596422	0.967865
	498.802819	0.968445
	499.009202	0.968161
	499.215572	0.967483
	499.421929	0.967120
	499.628272	0.969313
	499.834602	0.968725
	500.040918	0.968278
	500.247220	0.968084
	500.453509	0.967899
	500.659785	0.969017
	500.866047	0.970046
	501.072296	0.969741
	501.278531	0.970847
	501.484752	0.970843
	501.690960	0.971058
	501.897155	0.972543
	502.103336	0.973523
	502.309504	0.973569
	502.515658	0.975960
	502.721798	0.978013
	502.927925	0.977880
	503.134039	0.980028
	503.340139	0.982642
	503.546225	0.982912
	503.752298	0.983421
	503.958358	0.983691
	504.164404	0.983465
	504.370436	0.984592
	504.576455	0.982996
	504.782461	0.983230
	504.988453	0.982211
	505.194431	0.983219
	505.400396	0.982996
	505.606347	0.982491
	505.812285	0.983467
	506.018209	0.983234
	506.224120	0.982464
	506.430017	0.983437
	506.635901	0.981679
	506.841771	0.981383
	507.047628	0.981331
	507.253471	0.980324
	507.459301	0.978790
	507.665117	0.977995
	507.870920	0.977734
	508.076709	0.975888
	508.282484	0.975654
	508.488247	0.974616
	508.693995	0.975436
	508.899730	0.974924
	509.105451	0.972813
	509.311159	0.972608
	509.516854	0.973151
	509.722535	0.973644
	509.928202	0.973717
	510.133856	0.972897
	510.339496	0.971825
	510.545123	0.972741
	510.750736	0.972321
	510.956336	0.971187
	511.161922	0.970383
	511.367494	0.968815
	511.573053	0.967143
	511.778599	0.966086
	511.984131	0.966455
	512.189649	0.965462
	512.395154	0.964468
	512.600645	0.964801
	512.806123	0.963732
	513.011587	0.963507
	513.217038	0.962549
	513.422475	0.962973
	513.627899	0.962946
	513.833309	0.962535
	514.038705	0.962137
	514.244088	0.961680
	514.449458	0.961296
	514.654814	0.960605
	514.860156	0.961545
	515.065485	0.961171
	515.270800	0.961591
	515.476102	0.961495
	515.681390	0.959437
	515.886664	0.961423
	516.091925	0.961765
	516.297173	0.961838
	516.502407	0.962387
	516.707627	0.962902
	516.912834	0.963551
	517.118027	0.964248
	517.323207	0.964897
	517.528373	0.965865
	517.733525	0.965469
	517.938664	0.965157
	518.143790	0.965053
	518.348901	0.963476
	518.554000	0.962183
	518.759084	0.961838
	518.964156	0.962402
	519.169213	0.964006
	519.374257	0.964080
	519.579288	0.963854
	519.784305	0.964029
	519.989308	0.963901
	520.194298	0.965094
	520.399274	0.965528
	520.604236	0.966645
	520.809185	0.967176
	521.014121	0.967282
	521.219043	0.966083
	521.423951	0.966304
	521.628846	0.966223
	521.833727	0.967532
	522.038595	0.967338
	522.243449	0.967202
	522.448289	0.967798
	522.653116	0.969864
	522.857929	0.971063
	523.062729	0.970723
	523.267515	0.969240
	523.472287	0.970471
	523.677046	0.970427
	523.881792	0.971128
	524.086524	0.970889
	524.291242	0.971661
	524.495946	0.970171
	524.700637	0.968951
	524.905315	0.968365
	525.109979	0.966166
	525.314629	0.965812
	525.519266	0.965447
	525.723889	0.966151
	525.928498	0.965381
	526.133094	0.964916
	526.337677	0.965976
	526.542245	0.967214
	526.746800	0.967138
	526.951342	0.966539
	527.155870	0.967811
	527.360384	0.966801
	527.564885	0.967819
	527.769372	0.967967
	527.973846	0.968065
	528.178306	0.969820
	528.382752	0.969365
	528.587185	0.971088
	528.791604	0.971946
	528.996010	0.973235
	529.200402	0.973515
	529.404780	0.972994
	529.609145	0.972915
	529.813496	0.971449
	530.017833	0.970308
	530.222157	0.969363
	530.426468	0.969240
	530.630764	0.970838
	530.835048	0.971706
	531.039317	0.971865
	531.243573	0.972846
	531.447815	0.971155
	531.652044	0.970379
	531.856259	0.969916
	532.060461	0.970165
	532.264648	0.970141
	532.468823	0.969436
	532.672983	0.968504
	532.877130	0.966793
	533.081264	0.965798
	533.285383	0.964919
	533.489490	0.965433
	533.693582	0.966258
	533.897661	0.967583
	534.101726	0.969188
	534.305778	0.970203
	534.509816	0.970968
	534.713841	0.971060
	534.917851	0.971202
	535.121849	0.971521
	535.325832	0.972257
	535.529802	0.970822
	535.733759	0.971775
	535.937701	0.970916
	536.141630	0.970156
	536.345546	0.969911
	536.549448	0.969239
	536.753336	0.968116
	536.957210	0.968058
	537.161071	0.966785
	537.364919	0.966718
	537.568752	0.967240
	537.772572	0.966664
	537.976379	0.967216
	538.180172	0.968456
	538.383951	0.969615
	538.587716	0.971284
	538.791468	0.971689
	538.995206	0.972614
	539.198931	0.973535
	539.402642	0.975798
	539.606339	0.976508
	539.810023	0.978919
	540.013693	0.979254
	540.217349	0.980412
	540.420992	0.982600
	540.624621	0.984030
	540.828237	0.985909
	541.031839	0.986303
	541.235427	0.986552
	541.439001	0.985515
	541.642562	0.986222
	541.846109	0.986430
	542.049643	0.987524
	542.253163	0.989666
	542.456669	0.990996
	542.660162	0.992379
	542.863641	0.992621
	543.067106	0.991541
	543.270558	0.990726
	543.473996	0.992639
	543.677420	0.991315
	543.880831	0.990900
	544.084228	0.990438
	544.287612	0.989428
	544.490981	0.989521
	544.694338	0.988158
	544.897680	0.989186
	545.101009	0.990049
	545.304324	0.991083
	545.507625	0.993053
	545.710913	0.993362
	545.914187	0.994061
	546.117448	0.993848
	546.320695	0.993514
	546.523928	0.992473
	546.727147	0.992501
	546.930353	0.990354
	547.133546	0.990273
	547.336724	0.990222
	547.539889	0.989777
	547.743040	0.987651
	547.946178	0.987369
	548.149301	0.986413
	548.352412	0.986398
	548.555508	0.985263
	548.758591	0.984818
	548.961660	0.985448
	549.164716	0.985340
	549.367757	0.985557
	549.570785	0.985724
	549.773800	0.987595
	549.976801	0.988646
	550.179788	0.990939
	550.382761	0.993113
	550.585721	0.993886
	550.788667	0.995358
	550.991599	0.996135
	551.194518	0.996264
	551.397423	0.994677
	551.600315	0.995901
	551.803192	0.996015
	552.006056	0.995410
	552.208906	0.996177
	552.411743	0.997280
	552.614566	0.998821
	552.817375	0.999213
	553.020171	1.000691
	553.222953	1.001148
	553.425721	1.001082
	553.628475	1.002684
	553.831216	1.004505
	554.033943	1.005110
	554.236657	1.007884
	554.439356	1.010291
	554.642042	1.010679
	554.844715	1.012970
	555.047373	1.012424
	555.250018	1.013115
	555.452650	1.013795
	555.655267	1.015122
	555.857871	1.014378
	556.060461	1.015438
	556.263038	1.016723
	556.465600	1.016479
	556.668150	1.018739
	556.870685	1.018880
	557.073207	1.019728
	557.275715	1.020344
	557.478209	1.020771
	557.680689	1.021892
	557.883156	1.021462
	558.085609	1.022520
	558.288049	1.022793
	558.490475	1.024714
	558.692887	1.025692
	558.895285	1.027417
	559.097670	1.027585
	559.300040	1.027762
	559.502398	1.028191
	559.704741	1.028978
	559.907071	1.027756
	560.109387	1.029370
	560.311689	1.030991
	560.513978	1.033042
	560.716253	1.033217
	560.918514	1.036060
	561.120762	1.036650
	561.322995	1.038006
	561.525215	1.039303
	561.727422	1.039469
	561.929614	1.040394
	562.131793	1.040233
	562.333958	1.041475
	562.536110	1.042705
	562.738248	1.043135
	562.940372	1.043237
	563.142482	1.043648
	563.344578	1.044818
	563.546661	1.045947
	563.748730	1.047550
	563.950786	1.048905
	564.152827	1.050940
	564.354855	1.053185
	564.556870	1.055173
	564.758870	1.057789
	564.960857	1.057898
	565.162830	1.060060
	565.364789	1.060774
	565.566735	1.062538
	565.768666	1.063372
	565.970584	1.064708
	566.172489	1.065541
	566.374379	1.066985
	566.576256	1.067649
	566.778119	1.067712
	566.979969	1.068181
	567.181805	1.067386
	567.383626	1.068080
	567.585435	1.067411
	567.787229	1.068660
	567.989010	1.067361
	568.190777	1.068603
	568.392530	1.069178
	568.594269	1.068675
	568.795995	1.069829
	568.997707	1.070344
	569.199405	1.071219
	569.401090	1.073113
	569.602761	1.074970
	569.804418	1.075676
	570.006061	1.075926
	570.207690	1.076655
	570.409306	1.077295
	570.610908	1.077644
	570.812497	1.077206
	571.014071	1.077271
	571.215632	1.077263
	571.417179	1.076161
	571.618712	1.076235
	571.820232	1.076648
	572.021737	1.077025
	572.223229	1.079762
	572.424707	1.080299
	572.626172	1.080704
	572.827623	1.080477
	573.029060	1.081240
	573.230483	1.079599
	573.431892	1.079334
	573.633288	1.078174
	573.834670	1.078891
	574.036038	1.080442
	574.237392	1.081279
	574.438733	1.082699
	574.640060	1.083551
	574.841373	1.085158
	575.042672	1.085895
	575.243958	1.087800
	575.445230	1.088369
	575.646488	1.089380
	575.847732	1.090985
	576.048962	1.093707
	576.250179	1.095339
	576.451382	1.095132
	576.652571	1.095810
	576.853747	1.094890
	577.054908	1.094241
	577.256056	1.093684
	577.457190	1.094019
	577.658310	1.094057
	577.859417	1.092631
	578.060510	1.093610
	578.261589	1.091931
	578.462654	1.091695
	578.663705	1.092746
	578.864743	1.092826
	579.065767	1.094172
	579.266777	1.094120
	579.467773	1.094134
	579.668755	1.095562
	579.869724	1.097954
	580.070679	1.098190
	580.271620	1.099727
	580.472548	1.099836
	580.673461	1.100689
	580.874361	1.101421
	581.075247	1.102314
	581.276119	1.102142
	581.476978	1.102000
	581.677822	1.102020
	581.878653	1.101945
	582.079470	1.102340
	582.280273	1.102702
	582.481063	1.102284
	582.681838	1.100739
	582.882600	1.100972
	583.083348	1.101307
	583.284083	1.100996
	583.484803	1.101334
	583.685510	1.101598
	583.886203	1.102290
	584.086882	1.101705
	584.287547	1.102089
	584.488199	1.100887
	584.688836	1.100236
	584.889460	1.099709
	585.090070	1.098655
	585.290666	1.098851
	585.491249	1.098848
	585.691818	1.100065
	585.892372	1.101421
	586.092914	1.101357
	586.293441	1.101101
	586.493954	1.102129
	586.694454	1.102145
	586.894940	1.102595
	587.095412	1.102045
	587.295870	1.103054
	587.496314	1.103622
	587.696745	1.104381
	587.897162	1.105074
	588.097565	1.104322
	588.297954	1.103109
	588.498329	1.102460
	588.698691	1.103292
	588.899038	1.102880
	589.099372	1.103838
	589.299692	1.103437
	589.499998	1.105063
	589.700291	1.104539
	589.900569	1.106334
	590.100834	1.108451
	590.301085	1.109427
	590.501322	1.111882
	590.701546	1.114283
	590.901755	1.115619
	591.101951	1.116740
	591.302132	1.116094
	591.502300	1.117810
	591.702455	1.119361
	591.902595	1.119625
	592.102722	1.120347
	592.302834	1.120232
	592.502933	1.121108
	592.703018	1.122914
	592.903089	1.123360
	593.103147	1.124662
	593.303190	1.124218
	593.503220	1.125614
	593.703236	1.127213
	593.903238	1.127674
	594.103226	1.127328
	594.303200	1.127676
	594.503161	1.128415
	594.703108	1.129907
	594.903040	1.132556
	595.102960	1.132292
	595.302865	1.133190
	595.502756	1.132825
	595.702634	1.132425
	595.902497	1.132137
	596.102347	1.132793
	596.302183	1.133362
	596.502005	1.133941
	596.701813	1.134618
	596.901608	1.133874
	597.101388	1.134580
	597.301155	1.135282
	597.500908	1.135793
	597.700647	1.136944
	597.900372	1.136264
	598.100083	1.135812
	598.299781	1.136455
	598.499465	1.137681
	598.699134	1.136984
	598.898790	1.137542
	599.098432	1.137915
	599.298061	1.138119
	599.497675	1.138003
	599.697275	1.137251
	599.896862	1.138453
	600.096435	1.139334
	600.295994	1.139323
	600.495539	1.139387
	600.695070	1.140274
	600.894588	1.141047
	601.094091	1.142098
	601.293581	1.143498
	601.493056	1.143994
	601.692518	1.144646
	601.891966	1.146591
	602.091401	1.146464
	602.290821	1.145532
	602.490227	1.146029
	602.689620	1.145060
	602.888999	1.144620
	603.088363	1.144745
	603.287714	1.145183
	603.487052	1.145515
	603.686375	1.144776
	603.885684	1.144465
	604.084980	1.143624
	604.284261	1.143165
	604.483529	1.144080
	604.682783	1.143907
	604.882023	1.142425
	605.081249	1.140942
	605.280461	1.141288
	605.479660	1.142381
	605.678844	1.142277
	605.878015	1.141133
	606.077172	1.142501
	606.276314	1.143302
	606.475443	1.143427
	606.674558	1.143349
	606.873660	1.142683
	607.072747	1.142075
	607.271820	1.142209
	607.470880	1.141709
	607.669926	1.142921
	607.868957	1.141546
	608.067975	1.142499
	608.266979	1.142210
	608.465969	1.142303
	608.664946	1.141171
	608.863908	1.139548
	609.062857	1.140345
	609.261791	1.140556
	609.460712	1.140463
	609.659619	1.140096
	609.858511	1.139240
	610.057390	1.139655
	610.256256	1.140899
	610.455107	1.140496
	610.653944	1.139822
	610.852767	1.140719
	611.051577	1.140288
	611.250373	1.140997
	611.449154	1.142168
	611.647922	1.143220
	611.846676	1.146760
	612.045416	1.147908
	612.244142	1.147628
	612.442854	1.149821
	612.641553	1.151708
	612.840237	1.152106
	613.038908	1.152038
	613.237564	1.153049
	613.436207	1.152664
	613.634836	1.154887
	613.833451	1.155941
	614.032052	1.156457
	614.230639	1.156128
	614.429212	1.157628
	614.627771	1.157476
	614.826316	1.158434
	615.024848	1.157966
	615.223365	1.157425
	615.421869	1.157085
	615.620358	1.157418
	615.818834	1.160298
	616.017296	1.161422
	616.215744	1.161990
	616.414178	1.163130
	616.612598	1.163414
	616.811004	1.164627
	617.009396	1.167567
	617.207775	1.169330
	617.406139	1.169434
	617.604490	1.170498
	617.802826	1.171389
	618.001149	1.173433
	618.199458	1.173188
	618.397752	1.175987
	618.596033	1.175825
	618.794300	1.175995
	618.992553	1.176297
	619.190792	1.175036
	619.389018	1.175868
	619.587229	1.175741
	619.785426	1.173983
	619.983609	1.175583
	620.181779	1.174247
	620.379934	1.174698
	620.578076	1.175362
	620.776204	1.176820
	620.974317	1.176921
	621.172417	1.176883
	621.370503	1.176503
	621.568575	1.176229
	621.766633	1.176108
	621.964677	1.176312
	622.162707	1.176150
	622.360723	1.175462
	622.558725	1.177418
	622.756714	1.177788
	622.954688	1.177914
	623.152648	1.180439
	623.350595	1.180756
	623.548527	1.181179
	623.746446	1.182689
	623.944350	1.180416
	624.142241	1.179153
	624.340118	1.178120
	624.537981	1.176886
	624.735829	1.177826
	624.933664	1.179322
	625.131485	1.179603
	625.329292	1.180531
	625.527085	1.181060
	625.724864	1.180883
	625.922629	1.181483
	626.120381	1.180098
	626.318118	1.180519
	626.515841	1.180316
	626.713550	1.181392
	626.911246	1.181902
	627.108927	1.182705
	627.306595	1.182451
	627.504248	1.183870
	627.701888	1.184002
	627.899513	1.183084
	628.097125	1.181482
	628.294722	1.181445
	628.492306	1.181418
	628.689876	1.181506
	628.887432	1.181891
	629.084973	1.180763
	629.282501	1.180761
	629.480015	1.180775
	629.677515	1.180991
	629.875001	1.180659
	630.072473	1.179185
	630.269931	1.178058
	630.467375	1.173260
	630.664805	1.172203
	630.862221	1.171854
	631.059623	1.170497
	631.257011	1.169773
	631.454385	1.167340
	631.651746	1.166321
	631.849092	1.166904
	632.046424	1.164741
	632.243742	1.164754
	632.441047	1.161663
	632.638337	1.159074
	632.835613	1.157739
	633.032876	1.156320
	633.230124	1.155056
	633.427358	1.153213
	633.624579	1.152118
	633.821785	1.151302
	634.018978	1.151094
	634.216156	1.150638
	634.413321	1.150425
	634.610471	1.147922
	634.807608	1.146905
	635.004730	1.146482
	635.201839	1.144124
	635.398933	1.143263
	635.596014	1.141038
	635.793081	1.139237
	635.990133	1.139379
	636.187172	1.138949
	636.384196	1.138870
	636.581207	1.138912
	636.778204	1.138205
	636.975186	1.136280
	637.172155	1.135729
	637.369110	1.134496
	637.566050	1.134508
	637.762977	1.133016
	637.959890	1.131194
	638.156788	1.131176
	638.353673	1.130242
	638.550544	1.128792
	638.747400	1.126562
	638.944243	1.125148
	639.141072	1.124252
	639.337886	1.124493
	639.534687	1.121987
	639.731474	1.122005
	639.928246	1.121463
	640.125005	1.122718
	640.321750	1.122805
	640.518480	1.123394
	640.715197	1.123975
	640.911899	1.123763
	641.108588	1.122020
	641.305263	1.121680
	641.501923	1.121261
	641.698570	1.120257
	641.895202	1.119991
	642.091821	1.118926
	642.288426	1.117320
	642.485016	1.118463
	642.681593	1.118151
	642.878155	1.118356
	643.074704	1.118320
	643.271238	1.119443
	643.467759	1.120739
	643.664265	1.122366
	643.860757	1.120302
	644.057236	1.122214
	644.253700	1.121967
	644.450151	1.123442
	644.646587	1.125993
	644.843009	1.126278
	645.039418	1.127767
	645.235812	1.129274
	645.432192	1.129730
	645.628558	1.129927
	645.824911	1.130629
	646.021249	1.131812
	646.217573	1.133338
	646.413883	1.134868
	646.610179	1.136023
	646.806461	1.137360
	647.002729	1.138026
	647.198983	1.139409
	647.395223	1.138957
	647.591449	1.140655
	647.787661	1.142048
	647.983859	1.143372
	648.180043	1.144964
	648.376212	1.146197
	648.572368	1.146870
	648.768510	1.147487
	648.964638	1.149763
	649.160751	1.152995
	649.356851	1.153859
	649.552937	1.155316
	649.749008	1.157493
	649.945066	1.159682
	650.141109	1.160508
	650.337138	1.162156
	650.533154	1.164658
	650.729155	1.167196
	650.925142	1.168297
	651.121116	1.170532
	651.317075	1.172625
	651.513020	1.174617
	651.708951	1.176464
	651.904868	1.177970
	652.100771	1.179356
	652.296660	1.181475
	652.492535	1.183016
	652.688396	1.183747
	652.884242	1.185720
	653.080075	1.188424
	653.275894	1.189197
	653.471699	1.191910
	653.667489	1.192191
	653.863266	1.192536
	654.059028	1.193834
	654.254776	1.196284
	654.450511	1.198111
	654.646231	1.200573
	654.841937	1.200680
	655.037629	1.202814
	655.233308	1.203969
	655.428972	1.206273
	655.624622	1.207636
	655.820258	1.210867
	656.015879	1.212749
	656.211487	1.213389
	656.407081	1.216292
	656.602661	1.217466
	656.798226	1.217806
	656.993778	1.219125
	657.189315	1.220157
	657.384839	1.221112
	657.580348	1.223904
	657.775843	1.226137
	657.971324	1.227201
	658.166791	1.229542
	658.362244	1.230000
	658.557683	1.231645
	658.753108	1.233286
	658.948519	1.233945
	659.143916	1.234962
	659.339298	1.237877
	659.534667	1.238287
	659.730022	1.238950
	659.925362	1.240234
	660.120688	1.241257
	660.316001	1.242706
	660.511299	1.245189
	660.706583	1.245988
	660.901853	1.248525
	661.097109	1.248738
	661.292351	1.250776
	661.487578	1.250622
	661.682792	1.251852
	661.877992	1.252604
	662.073177	1.255403
	662.268349	1.256624
	662.463506	1.256733
	662.658649	1.256211
	662.853779	1.257784
	663.048894	1.258457
	663.243995	1.259031
	663.439081	1.261180
	663.634154	1.262763
	663.829213	1.264457
	664.024258	1.265722
	664.219288	1.265804
	664.414305	1.266675
	664.609307	1.267820
	664.804295	1.266832
	664.999269	1.266396
	665.194229	1.267667
	665.389175	1.266715
	665.584107	1.267791
	665.779025	1.267600
	665.973928	1.268462
	666.168818	1.269230
	666.363693	1.270245
	666.558555	1.270678
	666.753402	1.271437
	666.948235	1.272565
	667.143054	1.274621
	667.337859	1.273481
	667.532650	1.272650
	667.727427	1.272821
	667.922189	1.272402
	668.116938	1.272633
	668.311672	1.271172
	668.506392	1.271509
	668.701098	1.271076
	668.895790	1.271328
	669.090468	1.271463
	669.285132	1.271196
	669.479782	1.270586
	669.674417	1.270209
	669.869039	1.270213
	670.063646	1.267943
	670.258239	1.268286
	670.452819	1.267311
	670.647384	1.265698
	670.841934	1.266606
	671.036471	1.266248
	671.230994	1.264438
	671.425502	1.265598
	671.619997	1.265865
	671.814477	1.264538
	672.008943	1.263674
	672.203395	1.264102
	672.397833	1.261707
	672.592257	1.263384
	672.786667	1.261223
	672.981062	1.259962
	673.175444	1.258243
	673.369811	1.257753
	673.564164	1.256910
	673.758503	1.255919
	673.952828	1.253610
	674.147139	1.252439
	674.341435	1.252041
	674.535718	1.252665
	674.729986	1.252432
	674.924240	1.251427
	675.118480	1.250020
	675.312706	1.248123
	675.506918	1.247617
	675.701116	1.246284
	675.895299	1.245083
	676.089469	1.245144
	676.283624	1.243540
	676.477765	1.242668
	676.671892	1.242536
	676.866005	1.241538
	677.060103	1.240145
	677.254188	1.237989
	677.448258	1.235291
	677.642315	1.234785
	677.836357	1.233383
	678.030385	1.231214
	678.224398	1.229649
	678.418398	1.228359
	678.612384	1.228327
	678.806355	1.226483
	679.000312	1.223645
	679.194255	1.223200
	679.388184	1.223078
	679.582099	1.221631
	679.776000	1.220876
	679.969886	1.219722
	680.163758	1.219126
	680.357617	1.217455
	680.551461	1.217993
	680.745290	1.217409
	680.939106	1.216207
	681.132908	1.216266
	681.326695	1.216005
	681.520468	1.214199
	681.714227	1.212344
	681.907972	1.212132
	682.101703	1.210903
	682.295419	1.211731
	682.489122	1.211039
	682.682810	1.208458
	682.876484	1.205581
	683.070144	1.203783
	683.263790	1.203575
	683.457421	1.201969
	683.651039	1.201736
	683.844642	1.200426
	684.038231	1.197384
	684.231806	1.197925
	684.425367	1.196876
	684.618913	1.195574
	684.812446	1.194561
	685.005964	1.194240
	685.199468	1.194911
	685.392958	1.194874
	685.586433	1.195097
	685.779895	1.194427
	685.973342	1.194420
	686.166775	1.193995
	686.360194	1.193228
	686.553599	1.192252
	686.746990	1.191578
	686.940366	1.191208
	687.133729	1.190656
	687.327077	1.190642
	687.520411	1.188921
	687.713730	1.187623
	687.907036	1.187214
	688.100327	1.186089
	688.293604	1.186581
	688.486867	1.183913
	688.680116	1.183915
	688.873351	1.184007
	689.066571	1.182624
	689.259777	1.182946
	689.452970	1.182018
	689.646147	1.180042
	689.839311	1.180184
	690.032461	1.179252
	690.225596	1.179847
	690.418717	1.178047
	690.611824	1.176862
	690.804917	1.177131
	690.997995	1.177370
	691.191059	1.174844
	691.384110	1.174372
	691.577145	1.172871
	691.770167	1.171616
	691.963175	1.170477
	692.156168	1.170690
	692.349147	1.169293
	692.542112	1.166979
	692.735063	1.164927
	692.927999	1.165097
	693.120922	1.164361
	693.313830	1.165129
	693.506724	1.165552
	693.699603	1.165680
	693.892469	1.166630
	694.085320	1.163418
	694.278157	1.163120
	694.470980	1.161772
	694.663789	1.162097
	694.856583	1.163098
	695.049364	1.160561
	695.242130	1.160678
	695.434881	1.159313
	695.627619	1.158232
	695.820342	1.159330
	696.013052	1.159705
	696.205747	1.159758
	696.398427	1.161057
	696.591094	1.160343
	696.783746	1.160604
	696.976384	1.160437
	697.169008	1.159492
	697.361618	1.159128
	697.554213	1.159712
	697.746795	1.158663
	697.939362	1.158186
	698.131914	1.156995
	698.324453	1.156886
	698.516977	1.156127
	698.709487	1.156223
	698.901983	1.157174
	699.094465	1.156348
	699.286932	1.156395
	699.479386	1.157123
	699.671825	1.157875
	699.864249	1.158795
	700.056660	1.157494
	700.249056	1.158608
	700.441438	1.157746
	700.633806	1.154684
	700.826160	1.153781
	701.018499	1.151966
	701.210824	1.151253
	701.403135	1.152797
	701.595432	1.153692
	701.787714	1.154043
	701.979982	1.152825
	702.172236	1.152779
	702.364476	1.152992
	702.556702	1.151249
	702.748913	1.149203
	702.941110	1.148587
	703.133293	1.146691
	703.325461	1.147214
	703.517615	1.146995
	703.709755	1.146425
	703.901881	1.144079
	704.093993	1.143547
	704.286090	1.143792
	704.478173	1.145558
	704.670242	1.143136
	704.862296	1.141555
	705.054337	1.140383
	705.246363	1.138465
	705.438375	1.135934
	705.630372	1.132811
	705.822356	1.130381
	706.014325	1.127853
	706.206279	1.127055
	706.398220	1.125107
	706.590146	1.122232
	706.782058	1.122182
	706.973956	1.120266
	707.165840	1.118970
	707.357709	1.118309
	707.549564	1.116433
	707.741405	1.113695
	707.933231	1.111351
	708.125043	1.109314
	708.316841	1.109610
	708.508625	1.108828
	708.700395	1.106736
	708.892150	1.105137
	709.083891	1.102642
	709.275617	1.100767
	709.467330	1.099618
	709.659028	1.097755
	709.850712	1.096469
	710.042381	1.094831
	710.234037	1.093540
	710.425678	1.094249
	710.617305	1.091978
	710.808917	1.089740
	711.000515	1.089307
	711.192099	1.087661
	711.383669	1.083785
	711.575225	1.082329
	711.766766	1.081040
	711.958293	1.078549
	712.149805	1.075852
	712.341304	1.076041
	712.532788	1.075199
	712.724258	1.076256
	712.915713	1.075462
	713.107154	1.074239
	713.298581	1.072185
	713.489994	1.072344
	713.681392	1.070716
	713.872776	1.068633
	714.064146	1.067276
	714.255502	1.066743
	714.446843	1.066138
	714.638170	1.064858
	714.829483	1.065517
	715.020781	1.062425
	715.212065	1.062312
	715.403335	1.062654
	715.594591	1.063938
	715.785832	1.063793
	715.977059	1.062717
	716.168272	1.058781
	716.359470	1.057220
	716.550654	1.056416
	716.741824	1.054818
	716.932979	1.054498
	717.124121	1.052683
	717.315247	1.050386
	717.506360	1.051142
	717.697458	1.051073
	717.888542	1.050330
	718.079612	1.050467
	718.270668	1.051085
	718.461709	1.050419
	718.652736	1.049170
	718.843748	1.049379
	719.034746	1.047713
	719.225730	1.048024
	719.416700	1.047370
	719.607655	1.046979
	719.798596	1.046175
	719.989523	1.044730
	720.180435	1.044171
	720.371333	1.043645
	720.562217	1.043415
	720.753087	1.044092
	720.943942	1.043770
	721.134783	1.043408
	721.325609	1.043500
	721.516422	1.043697
	721.707219	1.042102
	721.898003	1.041180
	722.088772	1.037866
	722.279527	1.037472
	722.470268	1.038126
	722.660994	1.038333
	722.851707	1.038560
	723.042404	1.041618
	723.233088	1.040080
	723.423757	1.039004
	723.614412	1.038859
	723.805052	1.039219
	723.995678	1.038798
	724.186290	1.040206
	724.376887	1.039897
	724.567471	1.039795
	724.758039	1.040998
	724.948594	1.040911
	725.139134	1.039100
	725.329660	1.039937
	725.520172	1.041144
	725.710669	1.042887
	725.901152	1.043158
	726.091620	1.043112
	726.282075	1.044195
	726.472514	1.044098
	726.662940	1.044932
	726.853351	1.045184
	727.043748	1.044108
	727.234131	1.043357
	727.424499	1.041216
	727.614853	1.040106
	727.805193	1.039486
	727.995518	1.039920
	728.185829	1.039711
	728.376125	1.038103
	728.566408	1.038301
	728.756675	1.038348
	728.946929	1.038890
	729.137168	1.038205
	729.327393	1.037729
	729.517604	1.037525
	729.707800	1.037088
	729.897982	1.035792
	730.088149	1.033734
	730.278302	1.032862
	730.468441	1.032891
	730.658566	1.034008
	730.848676	1.032101
	731.038771	1.033324
	731.228853	1.033616
	731.418920	1.033347
	731.608973	1.033437
	731.799011	1.034835
	731.989035	1.035205
	732.179045	1.035579
	732.369040	1.035577
	732.559021	1.034935
	732.748988	1.034676
	732.938940	1.033199
	733.128878	1.033457
	733.318801	1.033494
	733.508711	1.033752
	733.698605	1.034742
	733.888486	1.035462
	734.078352	1.036279
	734.268204	1.035070
	734.458041	1.034774
	734.647864	1.034581
	734.837673	1.035895
	735.027467	1.035598
	735.217247	1.035894
	735.407013	1.036373
	735.596764	1.035714
	735.786501	1.035796
	735.976223	1.037411
	736.165932	1.038190
	736.355625	1.038734
	736.545305	1.040684
	736.734970	1.042204
	736.924620	1.042622
	737.114257	1.043041
	737.303879	1.040462
	737.493486	1.041623
	737.683079	1.042917
	737.872658	1.043053
	738.062222	1.042947
	738.251772	1.042888
	738.441308	1.041915
	738.630829	1.041468
	738.820336	1.039881
	739.009829	1.040989
	739.199307	1.040609
	739.388771	1.042795
	739.578220	1.043224
	739.767655	1.043620
	739.957076	1.045367
	740.146482	1.043661
	740.335874	1.043707
	740.525251	1.043479
	740.714615	1.044765
	740.903963	1.044713
	741.093298	1.045532
	741.282618	1.045879
	741.471923	1.046846
	741.661214	1.047651
	741.850491	1.048269
	742.039753	1.047078
	742.229001	1.047412
	742.418235	1.047234
	742.607454	1.046248
	742.796659	1.046462
	742.985849	1.046788
	743.175025	1.047087
	743.364187	1.045183
	743.553334	1.044731
	743.742467	1.043594
	743.931586	1.041907
	744.120690	1.041823
	744.309779	1.041825
	744.498855	1.042203
	744.687916	1.041023
	744.876962	1.042658
	745.065994	1.043733
	745.255012	1.045177
	745.444015	1.046020
	745.633004	1.045581
	745.821978	1.047652
	746.010938	1.047631
	746.199884	1.047516
	746.388815	1.047335
	746.577732	1.046949
	746.766634	1.046947
	746.955522	1.046810
	747.144396	1.048840
	747.333255	1.048624
	747.522100	1.047367
	747.710930	1.047543
	747.899746	1.046462
	748.088548	1.045779
	748.277335	1.045067
	748.466108	1.045583
	748.654866	1.046331
	748.843610	1.048545
	749.032339	1.047710
	749.221054	1.046417
	749.409755	1.045508
	749.598441	1.045942
	749.787113	1.045842
	749.975770	1.047933
	750.164413	1.048850
	750.353042	1.049283
[truncated: 1,648 more rows]
