# Supplementary material for: Metasurface analogues of molecular diastereomers from hierarchical multiscale chiral interactions with biomolecules
Source: Nat Commun. 2026 Apr 22;17:5541. doi: 10.1038/s41467-026-72200-6 (PMC13287669; doi:10.1038/s41467-026-72200-6)
Supplement: Supplementary file 3 — Supplementary Data 1 (Raw data) [file 41467_2026_72200_MOESM3_ESM.zip › Raw_Data/Reflectivity/Antistrept_strept_sequence/Strept_Incubating/Ref_ARRAY3_RS_0_3.txt]

	345.453658	0.999074
	345.669646	0.999350
	345.885622	0.999645
	346.101585	0.999959
	346.317535	1.000293
	346.533471	1.000648
	346.749395	1.001024
	346.965306	1.001421
	347.181204	1.001839
	347.397089	1.002273
	347.612961	1.002721
	347.828820	1.003175
	348.044666	1.003624
	348.260499	1.004053
	348.476319	1.004440
	348.692126	1.004757
	348.907920	1.004969
	349.123701	1.005036
	349.339469	1.004916
	349.555224	1.004573
	349.770966	1.003986
	349.986695	1.003158
	350.202412	1.002119
	350.418115	1.000928
	350.633805	0.999659
	350.849482	0.998392
	351.065147	0.997194
	351.280798	0.996113
	351.496436	0.995178
	351.712062	0.994398
	351.927674	0.993768
	352.143273	0.992023
	352.358860	0.994738
	352.574433	0.998008
	352.789993	0.997965
	353.005541	0.998034
	353.221075	0.998363
	353.436597	0.996699
	353.652105	0.995589
	353.867600	0.995927
	354.083083	0.996822
	354.298552	0.995071
	354.514009	0.995666
	354.729452	0.993423
	354.944883	0.993843
	355.160300	0.994622
	355.375705	0.996266
	355.591096	0.996242
	355.806474	0.997076
	356.021840	0.996371
	356.237192	0.996174
	356.452532	0.996683
	356.667858	0.997736
	356.883172	0.997857
	357.098472	0.996678
	357.313760	0.997521
	357.529034	0.999006
	357.744295	0.997869
	357.959544	0.996192
	358.174779	0.995722
	358.390002	0.996011
	358.605211	0.996355
	358.820407	0.996454
	359.035591	0.995548
	359.250761	0.995173
	359.465919	0.995724
	359.681063	0.996192
	359.896194	0.996515
	360.111313	0.996751
	360.326418	0.995810
	360.541510	0.998478
	360.756589	0.998282
	360.971656	0.998876
	361.186709	0.999594
	361.401749	0.999407
	361.616776	0.998663
	361.831790	0.997475
	362.046792	0.996183
	362.261780	0.997099
	362.476755	0.995046
	362.691717	0.994672
	362.906666	0.993701
	363.121602	0.992167
	363.336525	0.990805
	363.551435	0.989128
	363.766332	0.989024
	363.981216	0.988781
	364.196087	0.988204
	364.410945	0.986695
	364.625790	0.986491
	364.840621	0.986830
	365.055440	0.988485
	365.270246	0.988408
	365.485039	0.989665
	365.699818	0.987556
	365.914585	0.986788
	366.129339	0.986252
	366.344079	0.986348
	366.558807	0.986754
	366.773521	0.987610
	366.988223	0.987953
	367.202911	0.988751
	367.417587	0.989013
	367.632249	0.988703
	367.846898	0.989291
	368.061535	0.987751
	368.276158	0.987253
	368.490768	0.987368
	368.705365	0.990277
	368.919949	0.991070
	369.134521	0.993627
	369.349079	0.996034
	369.563624	0.996003
	369.778155	0.996882
	369.992674	0.997422
	370.207180	0.999169
	370.421673	0.999338
	370.636153	0.996839
	370.850619	0.998056
	371.065073	0.998160
	371.279514	0.999760
	371.493941	1.000366
	371.708356	1.000409
	371.922757	0.999844
	372.137145	1.003242
	372.351521	1.003870
	372.565883	1.003265
	372.780232	1.005540
	372.994568	1.003829
	373.208891	1.003203
	373.423201	1.003410
	373.637498	1.002922
	373.851782	1.004582
	374.066053	1.004719
	374.280311	1.004222
	374.494556	1.004263
	374.708787	1.002679
	374.923006	1.004774
	375.137211	1.007273
	375.351404	1.002857
	375.565583	1.000577
	375.779750	1.000097
	375.993903	1.001975
	376.208043	1.001951
	376.422170	1.000383
	376.636284	0.999271
	376.850385	0.998963
	377.064473	0.997704
	377.278548	0.996480
	377.492610	0.996002
	377.706658	0.996910
	377.920694	0.996137
	378.134717	0.994173
	378.348726	0.993672
	378.562722	0.994497
	378.776706	0.993645
	378.990676	0.994492
	379.204633	0.994849
	379.418577	0.994233
	379.632508	0.995155
	379.846426	0.993224
	380.060331	0.992745
	380.274223	0.992439
	380.488101	0.992109
	380.701967	0.993265
	380.915819	0.995636
	381.129659	0.998921
	381.343485	0.999519
	381.557298	1.000594
	381.771098	1.001198
	381.984886	1.001230
	382.198659	0.999714
	382.412420	0.998569
	382.626168	1.001363
	382.839903	1.001196
	383.053624	1.001471
	383.267333	1.000006
	383.481028	1.000435
	383.694711	1.002884
	383.908380	1.003733
	384.122036	1.003464
	384.335679	1.005104
	384.549309	1.005603
	384.762926	1.005449
	384.976530	1.006631
	385.190120	1.004548
	385.403698	1.002462
	385.617262	1.001545
	385.830814	0.999927
	386.044352	1.002604
	386.257877	1.003076
	386.471389	1.003969
	386.684888	1.004227
	386.898374	1.004945
	387.111847	1.003201
	387.325306	1.004168
	387.538753	1.002498
	387.752186	1.002673
	387.965606	1.001827
	388.179014	0.999730
	388.392408	0.998698
	388.605789	1.000841
	388.819156	0.999530
	389.032511	0.995673
	389.245853	0.996821
	389.459181	0.995767
	389.672497	0.998642
	389.885799	0.995997
	390.099088	0.995823
	390.312364	0.994643
	390.525627	0.995889
	390.738877	0.995226
	390.952114	0.995151
	391.165337	0.996155
	391.378548	0.997561
	391.591745	0.995699
	391.804929	0.996241
	392.018100	0.994939
	392.231258	0.996247
	392.444403	0.997278
	392.657535	0.997812
	392.870653	0.999738
	393.083759	1.000187
	393.296851	1.000896
	393.509930	1.001776
	393.722996	1.002822
	393.936049	1.003361
	394.149089	1.003123
	394.362116	1.005938
	394.575129	1.007250
	394.788130	1.007412
	395.001117	1.009147
	395.214091	1.010086
	395.427052	1.010899
	395.640000	1.010454
	395.852935	1.011588
	396.065857	1.011468
	396.278765	1.013577
	396.491660	1.013072
	396.704543	1.012657
	396.917412	1.012230
	397.130268	1.013443
	397.343110	1.012085
	397.555940	1.011613
	397.768757	1.011703
	397.981560	1.010720
	398.194350	1.011432
	398.407127	1.013587
	398.619891	1.013680
	398.832642	1.014337
	399.045380	1.013697
	399.258104	1.014883
	399.470815	1.013561
	399.683514	1.014731
	399.896199	1.013162
	400.108870	1.014144
	400.321529	1.014007
	400.534175	1.012534
	400.746807	1.010870
	400.959427	1.008348
	401.172033	1.008082
	401.384626	1.008269
	401.597205	1.007634
	401.809772	1.007110
	402.022326	1.007665
	402.234866	1.005256
	402.447393	1.004727
	402.659907	1.001209
	402.872408	1.000697
	403.084896	0.998853
	403.297370	1.000475
	403.509832	0.999937
	403.722280	0.999425
	403.934715	1.000584
	404.147137	0.998335
	404.359546	0.997647
	404.571941	0.997675
	404.784323	0.997816
	404.996693	0.998449
	405.209049	0.997531
	405.421392	0.997098
	405.633721	0.996860
	405.846038	0.996434
	406.058341	0.997211
	406.270632	0.996344
	406.482909	0.997167
	406.695172	0.998044
	406.907423	0.997324
	407.119661	0.997655
	407.331885	0.996987
	407.544096	0.996834
	407.756294	0.997844
	407.968479	0.996750
	408.180651	0.997040
	408.392809	0.997299
	408.604954	0.996528
	408.817086	0.995338
	409.029205	0.994427
	409.241311	0.993760
	409.453404	0.994610
	409.665483	0.995968
	409.877549	0.996294
	410.089602	0.996466
	410.301642	0.996278
	410.513669	0.997925
	410.725682	0.998270
	410.937682	0.999919
	411.149669	1.000425
	411.361643	1.000944
	411.573604	1.001443
	411.785551	1.002682
	411.997486	1.000501
	412.209407	0.999654
	412.421315	1.001589
	412.633210	1.000160
	412.845091	0.999784
	413.056959	0.998244
	413.268815	0.998289
	413.480657	0.997671
	413.692485	0.999135
	413.904301	1.000386
	414.116103	0.998803
	414.327892	0.999404
	414.539668	0.999471
	414.751431	0.999494
	414.963181	0.998051
	415.174917	0.998868
	415.386640	0.999831
	415.598350	1.001865
	415.810047	1.004009
	416.021730	1.005905
	416.233401	1.005418
	416.445058	1.005430
	416.656702	1.004697
	416.868332	1.003908
	417.079950	1.005267
	417.291554	1.004301
	417.503145	1.005042
	417.714723	1.003816
	417.926288	1.005369
	418.137839	1.005813
	418.349377	1.005716
	418.560903	1.006874
	418.772414	1.007448
	418.983913	1.007685
	419.195398	1.008238
	419.406870	1.008721
	419.618329	1.007804
	419.829775	1.009742
	420.041208	1.010526
	420.252627	1.010832
	420.464033	1.010409
	420.675426	1.007973
	420.886805	1.006288
	421.098172	1.004868
	421.309525	1.004355
	421.520865	1.005023
	421.732192	1.004439
	421.943505	1.005539
	422.154805	1.006150
	422.366092	1.007338
	422.577366	1.007909
	422.788627	1.008417
	422.999874	1.010390
	423.211108	1.011311
	423.422329	1.010551
	423.633537	1.009510
	423.844731	1.008079
	424.055913	1.006447
	424.267081	1.005491
	424.478235	1.004629
	424.689377	1.002585
	424.900505	1.002889
	425.111620	1.003276
	425.322722	1.002677
	425.533811	1.000884
	425.744886	1.001033
	425.955948	1.001386
	426.166997	0.999524
	426.378032	1.000033
	426.589055	0.999507
	426.800064	0.998187
	427.011060	1.000060
	427.222042	1.000534
	427.433012	0.999871
	427.643968	1.001568
	427.854911	1.003755
	428.065840	1.002540
	428.276757	1.002556
	428.487660	1.000001
	428.698550	0.998447
	428.909427	0.997286
	429.120290	0.997041
	429.331140	0.997531
	429.541977	0.996522
	429.752801	0.996583
	429.963611	0.996384
	430.174408	0.996557
	430.385192	0.996668
	430.595963	0.995513
	430.806720	0.993998
	431.017464	0.994528
	431.228195	0.994620
	431.438913	0.992191
	431.649617	0.991949
	431.860308	0.990687
	432.070986	0.990905
	432.281650	0.990916
	432.492302	0.990891
	432.702940	0.990950
	432.913565	0.990269
	433.124176	0.989840
	433.334774	0.992006
	433.545359	0.994004
	433.755931	0.995339
	433.966489	0.996934
	434.177035	0.996525
	434.387567	0.996179
	434.598085	0.997982
	434.808591	0.998341
	435.019083	0.999505
	435.229562	0.998575
	435.440027	0.998591
	435.650479	0.998109
	435.860918	0.996879
	436.071344	0.995778
	436.281757	0.996785
	436.492156	0.995356
	436.702542	0.994025
	436.912914	0.993778
	437.123274	0.994298
	437.333620	0.993795
	437.543953	0.992800
	437.754272	0.992737
	437.964578	0.992683
	438.174871	0.990862
	438.385151	0.990244
	438.595417	0.990234
	438.805670	0.991169
	439.015910	0.991464
	439.226137	0.992521
	439.436350	0.994408
	439.646550	0.997536
	439.856737	0.998250
	440.066910	0.999256
	440.277070	0.999767
	440.487217	0.998656
	440.697351	0.999494
	440.907471	1.000316
	441.117578	0.999761
	441.327671	1.001769
	441.537752	0.999817
	441.747819	1.000886
	441.957873	0.999190
	442.167913	0.998388
	442.377940	0.998616
	442.587954	0.997537
	442.797955	0.995145
	443.007942	0.994240
	443.217916	0.992566
	443.427877	0.993534
	443.637824	0.993697
	443.847758	0.995071
	444.057679	0.995594
	444.267586	0.996412
	444.477481	0.995148
	444.687361	0.997064
	444.897229	0.999073
	445.107083	0.999487
	445.316924	1.000035
	445.526752	0.999354
	445.736566	1.000553
	445.946367	1.001571
	446.156155	1.000976
	446.365929	1.000106
	446.575690	1.001255
	446.785438	1.000431
	446.995173	1.001074
	447.204894	1.001695
	447.414602	1.001340
	447.624296	0.999360
	447.833977	0.998731
	448.043645	0.998066
	448.253300	0.997189
	448.462941	0.996869
	448.672569	0.995057
	448.882184	0.994428
	449.091785	0.991535
	449.301373	0.991202
	449.510948	0.992150
	449.720509	0.991216
	449.930057	0.990654
	450.139592	0.991363
	450.349113	0.992851
	450.558621	0.993868
	450.768116	0.993848
	450.977597	0.994799
	451.187066	0.997529
	451.396520	0.998409
	451.605962	0.999293
	451.815390	1.002142
	452.024805	1.003231
	452.234206	1.002944
	452.443594	1.002305
	452.652969	1.003623
	452.862330	1.003296
	453.071678	1.005541
	453.281013	1.005789
	453.490335	1.003549
	453.699643	1.002169
	453.908938	1.002185
	454.118219	1.002173
	454.327487	1.003369
	454.536742	1.002591
	454.745983	1.001867
	454.955211	1.000185
	455.164426	0.999040
	455.373627	0.998177
	455.582815	1.000636
	455.791990	1.000884
	456.001152	1.000123
	456.210300	1.000105
	456.419434	0.999752
	456.628556	0.998450
	456.837664	0.997179
	457.046758	0.998382
	457.255839	0.999362
	457.464907	0.997424
	457.673962	0.995624
	457.883003	0.996021
	458.092031	0.996060
	458.301046	0.995916
	458.510047	0.995534
	458.719035	0.995849
	458.928009	0.994231
	459.136970	0.992706
	459.345918	0.991240
	459.554852	0.989024
	459.763774	0.989235
	459.972681	0.986592
	460.181576	0.983262
	460.390457	0.983566
	460.599324	0.982112
	460.808178	0.982303
	461.017019	0.980073
	461.225847	0.979593
	461.434661	0.978837
	461.643462	0.979275
	461.852249	0.979289
	462.061023	0.979233
	462.269784	0.979962
	462.478531	0.982388
	462.687265	0.982133
	462.895986	0.981738
	463.104693	0.981510
	463.313387	0.982082
	463.522068	0.982547
	463.730735	0.984142
	463.939389	0.985059
	464.148029	0.986158
	464.356656	0.987140
	464.565270	0.986993
	464.773870	0.988829
	464.982457	0.990156
	465.191030	0.991070
	465.399591	0.990275
	465.608137	0.992657
	465.816671	0.991723
	466.025191	0.992279
	466.233697	0.994112
	466.442191	0.996221
	466.650671	0.997273
	466.859137	0.996192
	467.067590	0.997192
	467.276030	0.996147
	467.484456	0.996995
	467.692869	0.996904
	467.901269	0.998126
	468.109655	0.998945
	468.318028	0.997306
	468.526387	0.997117
	468.734733	0.998251
	468.943066	0.998505
	469.151385	0.999179
	469.359691	0.999179
	469.567984	1.000715
	469.776263	0.998557
	469.984528	0.996609
	470.192781	0.998138
	470.401020	0.998144
	470.609245	0.997655
	470.817457	0.997166
	471.025656	0.996216
	471.233841	0.995474
	471.442013	0.994004
	471.650172	0.992318
	471.858317	0.990908
	472.066448	0.989522
	472.274567	0.989142
	472.482672	0.986857
	472.690763	0.985878
	472.898841	0.988573
	473.106906	0.988382
	473.314957	0.987443
	473.522995	0.986411
	473.731020	0.986004
	473.939031	0.985261
	474.147029	0.985538
	474.355013	0.985542
	474.562984	0.984170
	474.770941	0.985501
	474.978885	0.982519
	475.186816	0.982153
	475.394733	0.983205
	475.602637	0.983943
	475.810527	0.983039
	476.018404	0.983210
	476.226268	0.984214
	476.434118	0.983222
	476.641955	0.982596
	476.849778	0.982270
	477.057588	0.982791
	477.265385	0.983513
	477.473168	0.983912
	477.680937	0.984648
	477.888694	0.985918
	478.096436	0.987659
	478.304166	0.986111
	478.511882	0.986383
	478.719584	0.985211
	478.927274	0.985587
	479.134949	0.984908
	479.342612	0.985266
	479.550260	0.986480
	479.757896	0.985015
	479.965518	0.985968
	480.173126	0.986316
	480.380722	0.987054
	480.588303	0.985203
	480.795872	0.983301
	481.003426	0.984464
	481.210968	0.982988
	481.418496	0.982249
	481.626010	0.982049
	481.833511	0.982008
	482.040999	0.982828
	482.248473	0.981131
	482.455934	0.980616
	482.663382	0.981815
	482.870816	0.981182
	483.078236	0.980089
	483.285643	0.977336
	483.493037	0.976994
	483.700417	0.977597
	483.907784	0.976160
	484.115137	0.976500
	484.322477	0.976586
	484.529803	0.978174
	484.737116	0.977454
	484.944416	0.977457
	485.151702	0.978575
	485.358975	0.977918
	485.566234	0.976903
	485.773479	0.975636
	485.980712	0.976828
	486.187931	0.976953
	486.395136	0.978105
	486.602328	0.975864
	486.809506	0.975883
	487.016671	0.975262
	487.223823	0.975995
	487.430961	0.975965
	487.638086	0.976685
	487.845197	0.974027
	488.052295	0.972349
	488.259379	0.972355
	488.466450	0.973371
	488.673507	0.972957
	488.880551	0.971098
	489.087582	0.971176
	489.294599	0.972173
	489.501602	0.973056
	489.708592	0.973799
	489.915569	0.974118
	490.122532	0.973455
	490.329482	0.973170
	490.536418	0.972676
	490.743341	0.971775
	490.950250	0.972637
	491.157146	0.973224
	491.364029	0.973858
	491.570897	0.973531
	491.777753	0.973516
	491.984595	0.971953
	492.191423	0.970377
	492.398238	0.969423
	492.605040	0.967802
	492.811828	0.966916
	493.018603	0.964846
	493.225364	0.964785
	493.432111	0.965698
	493.638846	0.964908
	493.845566	0.965216
	494.052274	0.965331
	494.258967	0.964634
	494.465648	0.963526
	494.672314	0.963449
	494.878968	0.963563
	495.085608	0.964711
	495.292234	0.964399
	495.498847	0.963562
	495.705446	0.964331
	495.912032	0.966182
	496.118605	0.967262
	496.325164	0.966943
	496.531709	0.968421
	496.738241	0.967895
	496.944759	0.968923
	497.151264	0.968832
	497.357756	0.968346
	497.564234	0.969442
	497.770698	0.968699
	497.977149	0.970125
	498.183587	0.970208
	498.390011	0.971704
	498.596422	0.971528
	498.802819	0.971326
	499.009202	0.971172
	499.215572	0.972828
	499.421929	0.973812
	499.628272	0.973885
	499.834602	0.975223
	500.040918	0.975241
	500.247220	0.976574
	500.453509	0.978027
	500.659785	0.979155
	500.866047	0.979358
	501.072296	0.979346
	501.278531	0.980371
	501.484752	0.980729
	501.690960	0.979297
	501.897155	0.978626
	502.103336	0.978711
	502.309504	0.979382
	502.515658	0.979206
	502.721798	0.979444
	502.927925	0.980108
	503.134039	0.979572
	503.340139	0.981004
	503.546225	0.981039
	503.752298	0.979168
	503.958358	0.978936
	504.164404	0.976854
	504.370436	0.975439
	504.576455	0.975524
	504.782461	0.975175
	504.988453	0.975659
	505.194431	0.975940
	505.400396	0.974886
	505.606347	0.974674
	505.812285	0.974088
	506.018209	0.972889
	506.224120	0.973351
	506.430017	0.972895
	506.635901	0.973289
	506.841771	0.973041
	507.047628	0.973638
	507.253471	0.972496
	507.459301	0.971311
	507.665117	0.970774
	507.870920	0.970395
	508.076709	0.970687
	508.282484	0.970126
	508.488247	0.968127
	508.693995	0.966532
	508.899730	0.965389
	509.105451	0.967669
	509.311159	0.968346
	509.516854	0.968971
	509.722535	0.968444
	509.928202	0.969687
	510.133856	0.969658
	510.339496	0.971193
	510.545123	0.970995
	510.750736	0.972956
	510.956336	0.973431
	511.161922	0.972764
	511.367494	0.973451
	511.573053	0.974390
	511.778599	0.974257
	511.984131	0.973788
	512.189649	0.972797
	512.395154	0.970943
	512.600645	0.970866
	512.806123	0.969604
	513.011587	0.970236
	513.217038	0.969011
	513.422475	0.967900
	513.627899	0.967538
	513.833309	0.966396
	514.038705	0.967402
	514.244088	0.970521
	514.449458	0.972730
	514.654814	0.973122
	514.860156	0.973492
	515.065485	0.971997
	515.270800	0.973289
	515.476102	0.972733
	515.681390	0.973702
	515.886664	0.973492
	516.091925	0.973477
	516.297173	0.974895
	516.502407	0.974188
	516.707627	0.976007
	516.912834	0.977612
	517.118027	0.978605
	517.323207	0.978302
	517.528373	0.978107
	517.733525	0.977349
	517.938664	0.977455
	518.143790	0.978003
	518.348901	0.978285
	518.554000	0.978862
	518.759084	0.976972
	518.964156	0.977316
	519.169213	0.976463
	519.374257	0.976405
	519.579288	0.976066
	519.784305	0.976490
	519.989308	0.976847
	520.194298	0.975670
	520.399274	0.974189
	520.604236	0.973801
	520.809185	0.973822
	521.014121	0.975316
	521.219043	0.975382
	521.423951	0.977783
	521.628846	0.974921
	521.833727	0.975354
	522.038595	0.972686
	522.243449	0.972613
	522.448289	0.970697
	522.653116	0.970162
	522.857929	0.969295
	523.062729	0.969697
	523.267515	0.967324
	523.472287	0.966160
	523.677046	0.966032
	523.881792	0.964310
	524.086524	0.961949
	524.291242	0.961663
	524.495946	0.962408
	524.700637	0.961101
	524.905315	0.961380
	525.109979	0.960538
	525.314629	0.960550
	525.519266	0.960179
	525.723889	0.961040
	525.928498	0.961266
	526.133094	0.962386
	526.337677	0.962718
	526.542245	0.962826
	526.746800	0.961937
	526.951342	0.961426
	527.155870	0.962026
	527.360384	0.962831
	527.564885	0.965037
	527.769372	0.965199
	527.973846	0.967018
	528.178306	0.967443
	528.382752	0.966520
	528.587185	0.967650
	528.791604	0.967980
	528.996010	0.969584
	529.200402	0.970125
	529.404780	0.969870
	529.609145	0.969801
	529.813496	0.971118
	530.017833	0.971731
	530.222157	0.971779
	530.426468	0.971783
	530.630764	0.971094
	530.835048	0.970757
	531.039317	0.970333
	531.243573	0.971114
	531.447815	0.972300
	531.652044	0.972413
	531.856259	0.973207
	532.060461	0.972804
	532.264648	0.971696
	532.468823	0.971831
	532.672983	0.971669
	532.877130	0.972549
	533.081264	0.973136
	533.285383	0.972583
	533.489490	0.973058
	533.693582	0.974215
	533.897661	0.972317
	534.101726	0.972770
	534.305778	0.970263
	534.509816	0.971899
	534.713841	0.971187
	534.917851	0.971298
	535.121849	0.971428
	535.325832	0.970215
	535.529802	0.970109
	535.733759	0.970392
	535.937701	0.971088
	536.141630	0.971304
	536.345546	0.972919
	536.549448	0.972914
	536.753336	0.972826
	536.957210	0.972803
	537.161071	0.974129
	537.364919	0.974703
	537.568752	0.976364
	537.772572	0.977014
	537.976379	0.977083
	538.180172	0.977412
	538.383951	0.979381
	538.587716	0.979924
	538.791468	0.980283
	538.995206	0.981275
	539.198931	0.982977
	539.402642	0.984109
	539.606339	0.984589
	539.810023	0.984691
	540.013693	0.985167
	540.217349	0.985141
	540.420992	0.985682
	540.624621	0.986277
	540.828237	0.987445
	541.031839	0.988629
	541.235427	0.987702
	541.439001	0.987351
	541.642562	0.987916
	541.846109	0.988323
	542.049643	0.987108
	542.253163	0.986564
	542.456669	0.985681
	542.660162	0.987082
	542.863641	0.986661
	543.067106	0.987446
	543.270558	0.987626
	543.473996	0.989440
	543.677420	0.988837
	543.880831	0.988156
	544.084228	0.987351
	544.287612	0.986645
	544.490981	0.985883
	544.694338	0.986753
	544.897680	0.987145
	545.101009	0.987077
	545.304324	0.986511
	545.507625	0.986541
	545.710913	0.985805
	545.914187	0.985637
	546.117448	0.985716
	546.320695	0.986036
	546.523928	0.985230
	546.727147	0.987455
	546.930353	0.986631
	547.133546	0.987982
	547.336724	0.989640
	547.539889	0.989991
	547.743040	0.990993
	547.946178	0.991030
	548.149301	0.992270
	548.352412	0.992066
	548.555508	0.991941
	548.758591	0.991797
	548.961660	0.993301
	549.164716	0.993735
	549.367757	0.994848
	549.570785	0.996081
	549.773800	0.997138
	549.976801	0.996106
	550.179788	0.998155
	550.382761	0.999247
	550.585721	1.000601
	550.788667	1.000736
	550.991599	1.000367
	551.194518	1.001452
	551.397423	1.001811
	551.600315	1.001259
	551.803192	1.001557
	552.006056	1.001912
	552.208906	1.002038
	552.411743	1.002583
	552.614566	1.003579
	552.817375	1.003404
	553.020171	1.003922
	553.222953	1.005188
	553.425721	1.004791
	553.628475	1.005081
	553.831216	1.006415
	554.033943	1.005985
	554.236657	1.006356
	554.439356	1.007992
	554.642042	1.007801
	554.844715	1.008900
	555.047373	1.008648
	555.250018	1.009111
	555.452650	1.009053
	555.655267	1.010725
	555.857871	1.009598
	556.060461	1.011475
	556.263038	1.011797
	556.465600	1.011740
	556.668150	1.012268
	556.870685	1.013307
	557.073207	1.013729
	557.275715	1.013224
	557.478209	1.014447
	557.680689	1.016622
	557.883156	1.017867
	558.085609	1.018798
	558.288049	1.019842
	558.490475	1.020244
	558.692887	1.022319
	558.895285	1.023559
	559.097670	1.024835
	559.300040	1.025078
	559.502398	1.025454
	559.704741	1.025745
	559.907071	1.026192
	560.109387	1.028526
	560.311689	1.030211
	560.513978	1.029642
	560.716253	1.029954
	560.918514	1.030746
	561.120762	1.030766
	561.322995	1.031514
	561.525215	1.034880
	561.727422	1.034582
	561.929614	1.035090
	562.131793	1.036265
	562.333958	1.039211
	562.536110	1.037883
	562.738248	1.040214
	562.940372	1.039244
	563.142482	1.039002
	563.344578	1.039954
	563.546661	1.040982
	563.748730	1.042057
	563.950786	1.043182
	564.152827	1.043458
	564.354855	1.043742
	564.556870	1.045087
	564.758870	1.045316
	564.960857	1.045903
	565.162830	1.047527
	565.364789	1.048063
	565.566735	1.048993
	565.768666	1.049284
	565.970584	1.051627
	566.172489	1.052406
	566.374379	1.052683
	566.576256	1.053119
	566.778119	1.053396
	566.979969	1.054683
	567.181805	1.055358
	567.383626	1.054925
	567.585435	1.056740
	567.787229	1.058127
	567.989010	1.057304
	568.190777	1.057185
	568.392530	1.057610
	568.594269	1.058684
	568.795995	1.060729
	568.997707	1.061714
	569.199405	1.062967
	569.401090	1.062562
	569.602761	1.063540
	569.804418	1.064968
	570.006061	1.066256
	570.207690	1.065131
	570.409306	1.065984
	570.610908	1.066388
	570.812497	1.068539
	571.014071	1.067484
	571.215632	1.068971
	571.417179	1.069052
	571.618712	1.070306
	571.820232	1.070993
	572.021737	1.071313
	572.223229	1.072595
	572.424707	1.072237
	572.626172	1.072036
	572.827623	1.074369
	573.029060	1.075703
	573.230483	1.076431
	573.431892	1.078329
	573.633288	1.077870
	573.834670	1.077602
	574.036038	1.077546
	574.237392	1.078719
	574.438733	1.078909
	574.640060	1.078531
	574.841373	1.080807
	575.042672	1.079362
	575.243958	1.081925
	575.445230	1.083437
	575.646488	1.083880
	575.847732	1.084870
	576.048962	1.084361
	576.250179	1.085805
	576.451382	1.086106
	576.652571	1.087306
	576.853747	1.087308
	577.054908	1.089964
	577.256056	1.090723
	577.457190	1.091541
	577.658310	1.093276
	577.859417	1.092726
	578.060510	1.094150
	578.261589	1.093941
	578.462654	1.093419
	578.663705	1.093987
	578.864743	1.094622
	579.065767	1.093947
	579.266777	1.093069
	579.467773	1.093200
	579.668755	1.094913
	579.869724	1.093833
	580.070679	1.093020
	580.271620	1.093368
	580.472548	1.096633
	580.673461	1.096793
	580.874361	1.095275
	581.075247	1.095120
	581.276119	1.094993
	581.476978	1.094969
	581.677822	1.095835
	581.878653	1.097574
	582.079470	1.097240
	582.280273	1.096530
	582.481063	1.097728
	582.681838	1.099201
	582.882600	1.100970
	583.083348	1.099301
	583.284083	1.100991
	583.484803	1.101492
	583.685510	1.102016
	583.886203	1.102788
	584.086882	1.102345
	584.287547	1.102249
	584.488199	1.102432
	584.688836	1.101617
	584.889460	1.102421
	585.090070	1.101935
	585.290666	1.101795
	585.491249	1.102806
	585.691818	1.101851
	585.892372	1.103283
	586.092914	1.103635
	586.293441	1.104876
	586.493954	1.104303
	586.694454	1.105440
	586.894940	1.104978
	587.095412	1.104662
	587.295870	1.105701
	587.496314	1.103705
	587.696745	1.102564
	587.897162	1.103172
	588.097565	1.102582
	588.297954	1.103688
	588.498329	1.102101
	588.698691	1.103458
	588.899038	1.103091
	589.099372	1.103034
	589.299692	1.102853
	589.499998	1.102314
	589.700291	1.101352
	589.900569	1.100721
	590.100834	1.102024
	590.301085	1.102490
	590.501322	1.102491
	590.701546	1.102413
	590.901755	1.102805
	591.101951	1.101847
	591.302132	1.102069
	591.502300	1.103280
	591.702455	1.103201
	591.902595	1.102549
	592.102722	1.104479
	592.302834	1.106275
	592.502933	1.108197
	592.703018	1.107863
	592.903089	1.108719
	593.103147	1.110549
	593.303190	1.111405
	593.503220	1.111464
	593.703236	1.113941
	593.903238	1.116281
	594.103226	1.117388
	594.303200	1.119792
	594.503161	1.120836
	594.703108	1.122987
	594.903040	1.125087
	595.102960	1.125656
	595.302865	1.127805
	595.502756	1.130192
	595.702634	1.131552
	595.902497	1.132250
	596.102347	1.133399
	596.302183	1.135689
	596.502005	1.137618
	596.701813	1.138373
	596.901608	1.139518
	597.101388	1.141691
	597.301155	1.141983
	597.500908	1.143717
	597.700647	1.144544
	597.900372	1.145054
	598.100083	1.147105
	598.299781	1.147665
	598.499465	1.148751
	598.699134	1.148927
	598.898790	1.148724
	599.098432	1.148303
	599.298061	1.147862
	599.497675	1.145987
	599.697275	1.146238
	599.896862	1.147406
	600.096435	1.147094
	600.295994	1.146854
	600.495539	1.145765
	600.695070	1.145425
	600.894588	1.144415
	601.094091	1.144330
	601.293581	1.144521
	601.493056	1.143877
	601.692518	1.144368
	601.891966	1.144785
	602.091401	1.144104
	602.290821	1.143676
	602.490227	1.141561
	602.689620	1.142091
	602.888999	1.141383
	603.088363	1.140282
	603.287714	1.139691
	603.487052	1.139263
	603.686375	1.139886
	603.885684	1.141272
	604.084980	1.141383
	604.284261	1.142098
	604.483529	1.141796
	604.682783	1.141309
	604.882023	1.141506
	605.081249	1.141476
	605.280461	1.142406
	605.479660	1.141988
	605.678844	1.144349
	605.878015	1.145448
	606.077172	1.146993
	606.276314	1.146847
	606.475443	1.147779
	606.674558	1.148640
	606.873660	1.148795
	607.072747	1.149113
	607.271820	1.149979
	607.470880	1.150901
	607.669926	1.150826
	607.868957	1.151388
	608.067975	1.151185
	608.266979	1.151823
	608.465969	1.150425
	608.664946	1.151419
	608.863908	1.152741
	609.062857	1.154278
	609.261791	1.153722
	609.460712	1.153446
	609.659619	1.153639
	609.858511	1.152357
	610.057390	1.153022
	610.256256	1.152001
	610.455107	1.150551
	610.653944	1.148828
	610.852767	1.149688
	611.051577	1.148352
	611.250373	1.148345
	611.449154	1.147781
	611.647922	1.148459
	611.846676	1.148531
	612.045416	1.148341
	612.244142	1.147630
	612.442854	1.147757
	612.641553	1.146520
	612.840237	1.146831
	613.038908	1.146390
	613.237564	1.146521
	613.436207	1.147393
	613.634836	1.147410
	613.833451	1.148153
	614.032052	1.149184
	614.230639	1.149857
	614.429212	1.150601
	614.627771	1.152583
	614.826316	1.152336
	615.024848	1.153675
	615.223365	1.155117
	615.421869	1.157278
	615.620358	1.159096
	615.818834	1.158631
	616.017296	1.159341
	616.215744	1.162784
	616.414178	1.163748
	616.612598	1.164589
	616.811004	1.166070
	617.009396	1.168052
	617.207775	1.170655
	617.406139	1.171781
	617.604490	1.173526
	617.802826	1.175364
	618.001149	1.175239
	618.199458	1.173896
	618.397752	1.174610
	618.596033	1.173170
	618.794300	1.173163
	618.992553	1.175152
	619.190792	1.176021
	619.389018	1.177794
	619.587229	1.177887
	619.785426	1.176470
	619.983609	1.176927
	620.181779	1.176838
	620.379934	1.176265
	620.578076	1.177154
	620.776204	1.176570
	620.974317	1.175995
	621.172417	1.176418
	621.370503	1.177025
	621.568575	1.178393
	621.766633	1.177301
	621.964677	1.177669
	622.162707	1.178022
	622.360723	1.177219
	622.558725	1.179014
	622.756714	1.179473
	622.954688	1.179261
	623.152648	1.180039
	623.350595	1.179712
	623.548527	1.180758
	623.746446	1.180582
	623.944350	1.181616
	624.142241	1.180736
	624.340118	1.181319
	624.537981	1.181704
	624.735829	1.183432
	624.933664	1.183236
	625.131485	1.183443
	625.329292	1.183043
	625.527085	1.183877
	625.724864	1.185067
	625.922629	1.185958
	626.120381	1.186327
	626.318118	1.188330
	626.515841	1.188371
	626.713550	1.188720
	626.911246	1.189763
	627.108927	1.189926
	627.306595	1.189320
	627.504248	1.189103
	627.701888	1.190188
	627.899513	1.191648
	628.097125	1.191529
	628.294722	1.190039
	628.492306	1.189611
	628.689876	1.190503
	628.887432	1.190240
	629.084973	1.188703
	629.282501	1.186776
	629.480015	1.184838
	629.677515	1.185349
	629.875001	1.182757
	630.072473	1.181823
	630.269931	1.181611
	630.467375	1.179227
	630.664805	1.178842
	630.862221	1.179550
	631.059623	1.177664
	631.257011	1.176451
	631.454385	1.172761
	631.651746	1.169934
	631.849092	1.169570
	632.046424	1.167265
	632.243742	1.166055
	632.441047	1.165116
	632.638337	1.165289
	632.835613	1.163811
	633.032876	1.161476
	633.230124	1.160366
	633.427358	1.158393
	633.624579	1.156244
	633.821785	1.155185
	634.018978	1.155604
	634.216156	1.153835
	634.413321	1.153792
	634.610471	1.151268
	634.807608	1.150076
	635.004730	1.149195
	635.201839	1.147580
	635.398933	1.147679
	635.596014	1.145974
	635.793081	1.144398
	635.990133	1.142692
	636.187172	1.142495
	636.384196	1.142122
	636.581207	1.139091
	636.778204	1.136668
	636.975186	1.136286
	637.172155	1.135460
	637.369110	1.136961
	637.566050	1.135631
	637.762977	1.134258
	637.959890	1.133538
	638.156788	1.132963
	638.353673	1.131681
	638.550544	1.131402
	638.747400	1.131827
	638.944243	1.129884
	639.141072	1.130019
	639.337886	1.130300
	639.534687	1.129517
	639.731474	1.128958
	639.928246	1.128484
	640.125005	1.128401
	640.321750	1.127608
	640.518480	1.127443
	640.715197	1.127583
	640.911899	1.126762
	641.108588	1.126471
	641.305263	1.125361
	641.501923	1.125452
	641.698570	1.125527
	641.895202	1.125147
	642.091821	1.125547
	642.288426	1.125369
	642.485016	1.127321
	642.681593	1.127566
	642.878155	1.127830
	643.074704	1.126776
	643.271238	1.125467
	643.467759	1.125765
	643.664265	1.126878
	643.860757	1.125812
	644.057236	1.126011
	644.253700	1.126793
	644.450151	1.127886
	644.646587	1.127829
	644.843009	1.127384
	645.039418	1.129257
	645.235812	1.129141
	645.432192	1.129979
	645.628558	1.130451
	645.824911	1.131391
	646.021249	1.129861
	646.217573	1.130863
	646.413883	1.130546
	646.610179	1.132020
	646.806461	1.133476
	647.002729	1.132195
	647.198983	1.132851
	647.395223	1.133121
	647.591449	1.135156
	647.787661	1.137401
	647.983859	1.138087
	648.180043	1.139078
	648.376212	1.138758
	648.572368	1.140702
	648.768510	1.142123
	648.964638	1.144342
	649.160751	1.146372
	649.356851	1.148079
	649.552937	1.149475
	649.749008	1.151424
	649.945066	1.153171
	650.141109	1.155483
	650.337138	1.157054
	650.533154	1.159689
	650.729155	1.159856
	650.925142	1.162286
	651.121116	1.162889
	651.317075	1.164784
	651.513020	1.167137
	651.708951	1.169335
	651.904868	1.170310
	652.100771	1.172712
	652.296660	1.176215
	652.492535	1.178254
	652.688396	1.178775
	652.884242	1.182609
	653.080075	1.185002
	653.275894	1.189571
	653.471699	1.193462
	653.667489	1.195453
	653.863266	1.197784
	654.059028	1.197634
	654.254776	1.199853
	654.450511	1.200235
	654.646231	1.201919
	654.841937	1.201274
	655.037629	1.203033
	655.233308	1.205330
	655.428972	1.207328
	655.624622	1.208204
	655.820258	1.211376
	656.015879	1.213348
	656.211487	1.213828
	656.407081	1.213931
	656.602661	1.214703
	656.798226	1.217467
	656.993778	1.219192
	657.189315	1.219900
	657.384839	1.221174
	657.580348	1.223192
	657.775843	1.226076
	657.971324	1.229168
	658.166791	1.230148
	658.362244	1.232080
	658.557683	1.232924
	658.753108	1.234587
	658.948519	1.238177
	659.143916	1.239632
	659.339298	1.241075
	659.534667	1.242038
	659.730022	1.242897
	659.925362	1.245044
	660.120688	1.244928
	660.316001	1.245161
	660.511299	1.245572
	660.706583	1.247780
	660.901853	1.249933
	661.097109	1.252148
	661.292351	1.253264
	661.487578	1.256244
	661.682792	1.258305
	661.877992	1.260213
	662.073177	1.261317
	662.268349	1.263001
	662.463506	1.263791
	662.658649	1.266013
	662.853779	1.266882
	663.048894	1.266979
	663.243995	1.268093
	663.439081	1.268559
	663.634154	1.269475
	663.829213	1.271889
	664.024258	1.272849
	664.219288	1.274168
	664.414305	1.274961
	664.609307	1.276662
	664.804295	1.277666
	664.999269	1.278753
	665.194229	1.277603
	665.389175	1.275376
	665.584107	1.275652
	665.779025	1.275684
	665.973928	1.276181
	666.168818	1.276251
	666.363693	1.277177
	666.558555	1.277442
	666.753402	1.277606
	666.948235	1.277118
	667.143054	1.276448
	667.337859	1.274666
	667.532650	1.274300
	667.727427	1.273074
	667.922189	1.272328
	668.116938	1.271586
	668.311672	1.271393
	668.506392	1.269745
	668.701098	1.269131
	668.895790	1.268016
	669.090468	1.269051
	669.285132	1.267644
	669.479782	1.267810
	669.674417	1.265555
	669.869039	1.263228
	670.063646	1.262338
	670.258239	1.261867
	670.452819	1.260514
	670.647384	1.258642
	670.841934	1.256834
	671.036471	1.255733
	671.230994	1.256368
	671.425502	1.254113
	671.619997	1.253206
	671.814477	1.251030
	672.008943	1.249541
	672.203395	1.250240
	672.397833	1.251264
	672.592257	1.252779
	672.786667	1.250781
	672.981062	1.248910
	673.175444	1.248682
	673.369811	1.247249
	673.564164	1.245674
	673.758503	1.243399
	673.952828	1.241474
	674.147139	1.240203
	674.341435	1.238197
	674.535718	1.237511
	674.729986	1.237255
	674.924240	1.238885
	675.118480	1.237605
	675.312706	1.237330
	675.506918	1.236672
	675.701116	1.235646
	675.895299	1.234627
	676.089469	1.234100
	676.283624	1.234997
	676.477765	1.234572
	676.671892	1.233650
	676.866005	1.233963
	677.060103	1.232974
	677.254188	1.234184
	677.448258	1.232092
	677.642315	1.231989
	677.836357	1.231477
	678.030385	1.231055
	678.224398	1.230293
	678.418398	1.228455
	678.612384	1.227658
	678.806355	1.227368
	679.000312	1.225369
	679.194255	1.224568
	679.388184	1.224302
	679.582099	1.224294
	679.776000	1.223353
	679.969886	1.222774
	680.163758	1.222316
	680.357617	1.223057
	680.551461	1.221985
	680.745290	1.221251
	680.939106	1.219800
	681.132908	1.219372
	681.326695	1.218634
	681.520468	1.218561
	681.714227	1.217614
	681.907972	1.216680
	682.101703	1.215554
	682.295419	1.214946
	682.489122	1.213471
	682.682810	1.211486
	682.876484	1.210559
	683.070144	1.209027
	683.263790	1.207862
	683.457421	1.205153
	683.651039	1.202793
	683.844642	1.202908
	684.038231	1.201910
	684.231806	1.200166
	684.425367	1.197035
	684.618913	1.196827
	684.812446	1.196473
	685.005964	1.194469
	685.199468	1.193230
	685.392958	1.191008
	685.586433	1.191707
	685.779895	1.191734
	685.973342	1.192479
	686.166775	1.193398
	686.360194	1.193020
	686.553599	1.193730
	686.746990	1.192920
	686.940366	1.193077
	687.133729	1.192923
	687.327077	1.191725
	687.520411	1.190553
	687.713730	1.191941
	687.907036	1.192233
	688.100327	1.190671
	688.293604	1.190349
	688.486867	1.189257
	688.680116	1.188033
	688.873351	1.188058
	689.066571	1.187404
	689.259777	1.188082
	689.452970	1.187391
	689.646147	1.187036
	689.839311	1.185777
	690.032461	1.184228
	690.225596	1.182774
	690.418717	1.182417
	690.611824	1.180921
	690.804917	1.180490
	690.997995	1.178387
	691.191059	1.176861
	691.384110	1.175327
	691.577145	1.174167
	691.770167	1.174566
	691.963175	1.173981
	692.156168	1.172963
	692.349147	1.172179
	692.542112	1.170808
	692.735063	1.169653
	692.927999	1.168495
	693.120922	1.167743
	693.313830	1.165823
	693.506724	1.164238
	693.699603	1.162401
	693.892469	1.160866
	694.085320	1.158977
	694.278157	1.157169
	694.470980	1.156112
	694.663789	1.156094
	694.856583	1.155311
	695.049364	1.154685
	695.242130	1.153134
	695.434881	1.153669
	695.627619	1.152320
	695.820342	1.151662
	696.013052	1.152043
	696.205747	1.153084
	696.398427	1.152177
	696.591094	1.152579
	696.783746	1.153127
	696.976384	1.154889
	697.169008	1.157216
	697.361618	1.158952
	697.554213	1.159476
	697.746795	1.159802
	697.939362	1.160234
	698.131914	1.159818
	698.324453	1.158148
	698.516977	1.157572
	698.709487	1.159416
	698.901983	1.158837
	699.094465	1.159780
	699.286932	1.161415
	699.479386	1.160987
	699.671825	1.161728
	699.864249	1.161757
	700.056660	1.161624
	700.249056	1.160868
	700.441438	1.160339
	700.633806	1.160549
	700.826160	1.160528
	701.018499	1.160864
	701.210824	1.161220
	701.403135	1.161273
	701.595432	1.159850
	701.787714	1.158871
	701.979982	1.159497
	702.172236	1.158428
	702.364476	1.157619
	702.556702	1.156714
	702.748913	1.158011
	702.941110	1.157119
	703.133293	1.154390
	703.325461	1.153347
	703.517615	1.150155
	703.709755	1.148730
	703.901881	1.146285
	704.093993	1.146395
	704.286090	1.145490
	704.478173	1.144977
	704.670242	1.142811
	704.862296	1.140162
	705.054337	1.137964
	705.246363	1.136874
	705.438375	1.135935
	705.630372	1.133671
	705.822356	1.132886
	706.014325	1.131575
	706.206279	1.131072
	706.398220	1.128373
	706.590146	1.126047
	706.782058	1.123947
	706.973956	1.122755
	707.165840	1.120973
	707.357709	1.120837
	707.549564	1.120072
	707.741405	1.119416
	707.933231	1.117193
	708.125043	1.115649
	708.316841	1.116005
	708.508625	1.114955
	708.700395	1.110875
	708.892150	1.107958
	709.083891	1.105545
	709.275617	1.105039
	709.467330	1.104228
	709.659028	1.102974
	709.850712	1.102616
	710.042381	1.100775
	710.234037	1.099294
	710.425678	1.097084
	710.617305	1.097159
	710.808917	1.095750
	711.000515	1.094376
	711.192099	1.091421
	711.383669	1.088838
	711.575225	1.087737
	711.766766	1.085446
	711.958293	1.083799
	712.149805	1.084456
	712.341304	1.083592
	712.532788	1.083860
	712.724258	1.081082
	712.915713	1.078444
	713.107154	1.077084
	713.298581	1.076291
	713.489994	1.075787
	713.681392	1.073778
	713.872776	1.072874
	714.064146	1.072594
	714.255502	1.069447
	714.446843	1.067237
	714.638170	1.065552
	714.829483	1.065507
	715.020781	1.064158
	715.212065	1.063692
	715.403335	1.063448
	715.594591	1.063324
	715.785832	1.060058
	715.977059	1.058856
	716.168272	1.056417
	716.359470	1.056887
	716.550654	1.056170
	716.741824	1.055076
	716.932979	1.054107
	717.124121	1.053388
	717.315247	1.051833
	717.506360	1.050801
	717.697458	1.050915
	717.888542	1.050093
	718.079612	1.049815
	718.270668	1.048136
	718.461709	1.047179
	718.652736	1.047261
	718.843748	1.045847
	719.034746	1.044575
	719.225730	1.044523
	719.416700	1.043417
	719.607655	1.043029
	719.798596	1.043052
	719.989523	1.042687
	720.180435	1.041617
	720.371333	1.043709
	720.562217	1.045315
	720.753087	1.046331
	720.943942	1.045784
	721.134783	1.044622
	721.325609	1.043841
	721.516422	1.042656
	721.707219	1.043917
	721.898003	1.043653
	722.088772	1.044209
	722.279527	1.044581
	722.470268	1.044688
	722.660994	1.044739
	722.851707	1.046065
	723.042404	1.045536
	723.233088	1.045947
	723.423757	1.047532
	723.614412	1.048385
	723.805052	1.047832
	723.995678	1.048462
	724.186290	1.048424
	724.376887	1.049313
	724.567471	1.049723
	724.758039	1.048392
	724.948594	1.047852
	725.139134	1.045538
	725.329660	1.045165
	725.520172	1.044350
	725.710669	1.043045
	725.901152	1.044089
	726.091620	1.043216
	726.282075	1.042698
	726.472514	1.042900
	726.662940	1.041772
	726.853351	1.041999
	727.043748	1.041008
	727.234131	1.040354
	727.424499	1.040899
	727.614853	1.040333
	727.805193	1.040231
	727.995518	1.040183
	728.185829	1.039421
	728.376125	1.040192
	728.566408	1.039945
	728.756675	1.039169
	728.946929	1.039851
	729.137168	1.038926
	729.327393	1.037991
	729.517604	1.038239
	729.707800	1.038885
	729.897982	1.039453
	730.088149	1.039507
	730.278302	1.037493
	730.468441	1.038516
	730.658566	1.038271
	730.848676	1.038564
	731.038771	1.037706
	731.228853	1.039049
	731.418920	1.039207
	731.608973	1.039120
	731.799011	1.038120
	731.989035	1.037372
	732.179045	1.037085
	732.369040	1.035608
	732.559021	1.036947
	732.748988	1.037119
	732.938940	1.037788
	733.128878	1.038386
	733.318801	1.038262
	733.508711	1.039636
	733.698605	1.038428
	733.888486	1.038034
	734.078352	1.038979
	734.268204	1.037974
	734.458041	1.037179
	734.647864	1.037971
	734.837673	1.037275
	735.027467	1.036764
	735.217247	1.037603
	735.407013	1.036497
	735.596764	1.036108
	735.786501	1.034606
	735.976223	1.032833
	736.165932	1.032131
	736.355625	1.033669
	736.545305	1.033962
	736.734970	1.035077
	736.924620	1.036141
	737.114257	1.036865
	737.303879	1.036701
	737.493486	1.036839
	737.683079	1.037602
	737.872658	1.038342
	738.062222	1.037179
	738.251772	1.038658
	738.441308	1.040137
	738.630829	1.039548
	738.820336	1.039444
	739.009829	1.039101
	739.199307	1.039421
	739.388771	1.042297
	739.578220	1.041621
	739.767655	1.042458
	739.957076	1.042500
	740.146482	1.043597
	740.335874	1.044042
	740.525251	1.045541
	740.714615	1.048063
	740.903963	1.047952
	741.093298	1.048566
	741.282618	1.048028
	741.471923	1.047148
	741.661214	1.047319
	741.850491	1.048623
	742.039753	1.048124
	742.229001	1.048887
	742.418235	1.049061
	742.607454	1.050370
	742.796659	1.049357
	742.985849	1.050121
	743.175025	1.048009
	743.364187	1.049260
	743.553334	1.048369
	743.742467	1.049212
	743.931586	1.049618
	744.120690	1.049006
	744.309779	1.048445
	744.498855	1.048515
	744.687916	1.049804
	744.876962	1.049442
	745.065994	1.048910
	745.255012	1.049981
	745.444015	1.049618
	745.633004	1.047109
	745.821978	1.047476
	746.010938	1.047198
	746.199884	1.047440
	746.388815	1.046523
	746.577732	1.046012
	746.766634	1.045219
	746.955522	1.045977
	747.144396	1.045801
	747.333255	1.046516
	747.522100	1.047340
	747.710930	1.048240
	747.899746	1.047158
	748.088548	1.047169
	748.277335	1.047752
	748.466108	1.046426
	748.654866	1.046111
	748.843610	1.046334
	749.032339	1.045622
	749.221054	1.045358
	749.409755	1.044513
	749.598441	1.045545
	749.787113	1.045322
	749.975770	1.044317
	750.164413	1.045266
	750.353042	1.045150
[truncated: 1,648 more rows]
