# Supplementary material for: Metasurface analogues of molecular diastereomers from hierarchical multiscale chiral interactions with biomolecules
Source: Nat Commun. 2026 Apr 22;17:5541. doi: 10.1038/s41467-026-72200-6 (PMC13287669; doi:10.1038/s41467-026-72200-6)
Supplement: Supplementary file 3 — Supplementary Data 1 (Raw data) [file 41467_2026_72200_MOESM3_ESM.zip › Raw_Data/Reflectivity/Antistrept_strept_sequence/Strept_Incubating/Ref_ARRAY3_RS_0_4.txt]

	345.453658	0.999137
	345.669646	0.998893
	345.885622	0.998608
	346.101585	0.998277
	346.317535	0.997891
	346.533471	0.997440
	346.749395	0.996915
	346.965306	0.996301
	347.181204	0.995584
	347.397089	0.994747
	347.612961	0.993772
	347.828820	0.992639
	348.044666	0.991328
	348.260499	0.989821
	348.476319	0.988108
	348.692126	0.986186
	348.907920	0.984075
	349.123701	0.981815
	349.339469	0.979484
	349.555224	0.977190
	349.770966	0.975073
	349.986695	0.973284
	350.202412	0.971959
	350.418115	0.971190
	350.633805	0.971006
	350.849482	0.971373
	351.065147	0.972205
	351.280798	0.973389
	351.496436	0.974809
	351.712062	0.976361
	351.927674	0.977961
	352.143273	0.973859
	352.358860	0.986928
	352.574433	0.987148
	352.789993	0.988107
	353.005541	0.988939
	353.221075	0.989242
	353.436597	0.989940
	353.652105	0.989926
	353.867600	0.989241
	354.083083	0.989271
	354.298552	0.988301
	354.514009	0.987674
	354.729452	0.988782
	354.944883	0.989840
	355.160300	0.992939
	355.375705	0.994970
	355.591096	0.997885
	355.806474	0.998557
	356.021840	1.001371
	356.237192	1.001987
	356.452532	1.002263
	356.667858	1.001792
	356.883172	1.002703
	357.098472	1.001616
	357.313760	1.001010
	357.529034	1.002523
	357.744295	1.003836
	357.959544	1.004154
	358.174779	1.007116
	358.390002	1.008048
	358.605211	1.009402
	358.820407	1.010864
	359.035591	1.011550
	359.250761	1.011611
	359.465919	1.012900
	359.681063	1.012488
	359.896194	1.011751
	360.111313	1.012385
	360.326418	1.009871
	360.541510	1.008474
	360.756589	1.006403
	360.971656	1.007668
	361.186709	1.007141
	361.401749	1.006811
	361.616776	1.005919
	361.831790	1.005256
	362.046792	1.005633
	362.261780	1.004916
	362.476755	1.004195
	362.691717	1.002584
	362.906666	1.003779
	363.121602	1.003486
	363.336525	1.001608
	363.551435	1.000459
	363.766332	1.000650
	363.981216	1.001038
	364.196087	0.998274
	364.410945	0.998174
	364.625790	0.998269
	364.840621	0.997069
	365.055440	0.997890
	365.270246	0.997757
	365.485039	0.996266
	365.699818	0.996952
	365.914585	0.997513
	366.129339	0.998071
	366.344079	0.997749
	366.558807	0.997142
	366.773521	0.996648
	366.988223	0.996199
	367.202911	0.996604
	367.417587	0.997573
	367.632249	0.998047
	367.846898	1.000652
	368.061535	1.002592
	368.276158	1.003342
	368.490768	1.003386
	368.705365	1.002333
	368.919949	1.001895
	369.134521	0.999660
	369.349079	0.998945
	369.563624	1.000374
	369.778155	1.001154
	369.992674	1.002817
	370.207180	1.005003
	370.421673	1.005953
	370.636153	1.006483
	370.850619	1.006961
	371.065073	1.008506
	371.279514	1.009166
	371.493941	1.008910
	371.708356	1.007435
	371.922757	1.004330
	372.137145	1.002713
	372.351521	1.004164
	372.565883	1.002539
	372.780232	1.002113
	372.994568	1.001549
	373.208891	1.001133
	373.423201	1.002299
	373.637498	1.002779
	373.851782	1.004603
	374.066053	1.003938
	374.280311	1.006056
	374.494556	1.007587
	374.708787	1.007410
	374.923006	1.007009
	375.137211	1.006608
	375.351404	1.007166
	375.565583	1.005766
	375.779750	1.007178
	375.993903	1.004793
	376.208043	1.005021
	376.422170	1.005830
	376.636284	1.005655
	376.850385	1.004960
	377.064473	1.003205
	377.278548	1.004126
	377.492610	1.003617
	377.706658	1.002024
	377.920694	1.000952
	378.134717	1.002025
	378.348726	1.001688
	378.562722	1.001438
	378.776706	1.000689
	378.990676	1.000168
	379.204633	0.998636
	379.418577	0.995147
	379.632508	0.992997
	379.846426	0.992119
	380.060331	0.993682
	380.274223	0.992264
	380.488101	0.991288
	380.701967	0.991730
	380.915819	0.990230
	381.129659	0.989484
	381.343485	0.988588
	381.557298	0.988763
	381.771098	0.989126
	381.984886	0.988997
	382.198659	0.990718
	382.412420	0.990292
	382.626168	0.990594
	382.839903	0.991063
	383.053624	0.991234
	383.267333	0.991558
	383.481028	0.990585
	383.694711	0.990695
	383.908380	0.990872
	384.122036	0.989069
	384.335679	0.987912
	384.549309	0.986341
	384.762926	0.986902
	384.976530	0.989545
	385.190120	0.991074
	385.403698	0.988600
	385.617262	0.990095
	385.830814	0.991169
	386.044352	0.989883
	386.257877	0.991738
	386.471389	0.993019
	386.684888	0.993270
	386.898374	0.991823
	387.111847	0.993886
	387.325306	0.991337
	387.538753	0.990426
	387.752186	0.989724
	387.965606	0.990037
	388.179014	0.989327
	388.392408	0.989994
	388.605789	0.992857
	388.819156	0.991932
	389.032511	0.992891
	389.245853	0.992071
	389.459181	0.991486
	389.672497	0.991944
	389.885799	0.993989
	390.099088	0.995547
	390.312364	0.996165
	390.525627	0.998597
	390.738877	1.000182
	390.952114	1.000324
	391.165337	0.997195
	391.378548	0.996809
	391.591745	0.996312
	391.804929	0.994662
	392.018100	0.992363
	392.231258	0.990733
	392.444403	0.991091
	392.657535	0.993193
	392.870653	0.994100
	393.083759	0.993722
	393.296851	0.994251
	393.509930	0.995139
	393.722996	0.996743
	393.936049	0.996888
	394.149089	0.997552
	394.362116	0.996867
	394.575129	0.996485
	394.788130	0.994504
	395.001117	0.992933
	395.214091	0.992800
	395.427052	0.994973
	395.640000	0.992276
	395.852935	0.991836
	396.065857	0.989463
	396.278765	0.989594
	396.491660	0.991049
	396.704543	0.989531
	396.917412	0.987811
	397.130268	0.987401
	397.343110	0.985845
	397.555940	0.986178
	397.768757	0.986070
	397.981560	0.984852
	398.194350	0.984373
	398.407127	0.984412
	398.619891	0.982794
	398.832642	0.980963
	399.045380	0.980268
	399.258104	0.978877
	399.470815	0.979450
	399.683514	0.978323
	399.896199	0.980109
	400.108870	0.979125
	400.321529	0.978486
	400.534175	0.980879
	400.746807	0.982953
	400.959427	0.985309
	401.172033	0.987059
	401.384626	0.987174
	401.597205	0.987031
	401.809772	0.990695
	402.022326	0.994444
	402.234866	0.997973
	402.447393	1.001288
	402.659907	1.003618
	402.872408	1.000838
	403.084896	1.001425
	403.297370	1.002329
	403.509832	0.999840
	403.722280	0.999416
	403.934715	1.000277
	404.147137	1.001488
	404.359546	1.001948
	404.571941	1.003694
	404.784323	1.006523
	404.996693	1.008310
	405.209049	1.008592
	405.421392	1.010407
	405.633721	1.009800
	405.846038	1.011358
	406.058341	1.010989
	406.270632	1.010957
	406.482909	1.011805
	406.695172	1.012762
	406.907423	1.012676
	407.119661	1.011883
	407.331885	1.013307
	407.544096	1.011128
	407.756294	1.012439
	407.968479	1.014138
	408.180651	1.015382
	408.392809	1.014440
	408.604954	1.015371
	408.817086	1.015403
	409.029205	1.015960
	409.241311	1.014770
	409.453404	1.013945
	409.665483	1.012754
	409.877549	1.011965
	410.089602	1.011456
	410.301642	1.011431
	410.513669	1.011799
	410.725682	1.009657
	410.937682	1.008484
	411.149669	1.008581
	411.361643	1.008268
	411.573604	1.009339
	411.785551	1.008822
	411.997486	1.010177
	412.209407	1.009719
	412.421315	1.007706
	412.633210	1.007891
	412.845091	1.006285
	413.056959	1.006793
	413.268815	1.009601
	413.480657	1.006894
	413.692485	1.006310
	413.904301	1.005282
	414.116103	1.003951
	414.327892	1.004514
	414.539668	1.005852
	414.751431	1.003103
	414.963181	1.002685
	415.174917	0.999428
	415.386640	0.998385
	415.598350	0.996826
	415.810047	0.997268
	416.021730	0.996068
	416.233401	0.994236
	416.445058	0.993393
	416.656702	0.991503
	416.868332	0.991137
	417.079950	0.991460
	417.291554	0.992242
	417.503145	0.992062
	417.714723	0.991748
	417.926288	0.991208
	418.137839	0.992715
	418.349377	0.991752
	418.560903	0.991590
	418.772414	0.992028
	418.983913	0.993646
	419.195398	0.994316
	419.406870	0.994605
	419.618329	0.992611
	419.829775	0.991812
	420.041208	0.992315
	420.252627	0.992002
	420.464033	0.993096
	420.675426	0.994201
	420.886805	0.994479
	421.098172	0.993940
	421.309525	0.993134
	421.520865	0.992958
	421.732192	0.993782
	421.943505	0.994007
	422.154805	0.994609
	422.366092	0.994621
	422.577366	0.994993
	422.788627	0.996616
	422.999874	0.996841
	423.211108	0.997941
	423.422329	0.997524
	423.633537	0.999762
	423.844731	0.999477
	424.055913	0.998511
	424.267081	0.996663
	424.478235	0.995586
	424.689377	0.995403
	424.900505	0.994245
	425.111620	0.993893
	425.322722	0.993596
	425.533811	0.993243
	425.744886	0.994077
	425.955948	0.993789
	426.166997	0.991874
	426.378032	0.992107
	426.589055	0.991058
	426.800064	0.991988
	427.011060	0.992693
	427.222042	0.993072
	427.433012	0.991124
	427.643968	0.992300
	427.854911	0.990757
	428.065840	0.990582
	428.276757	0.988904
	428.487660	0.987871
	428.698550	0.988622
	428.909427	0.988334
	429.120290	0.990123
	429.331140	0.990204
	429.541977	0.992997
	429.752801	0.994041
	429.963611	0.994285
	430.174408	0.994641
	430.385192	0.994705
	430.595963	0.993145
	430.806720	0.992946
	431.017464	0.991651
	431.228195	0.991673
	431.438913	0.993364
	431.649617	0.993322
	431.860308	0.991733
	432.070986	0.993602
	432.281650	0.991721
	432.492302	0.992538
	432.702940	0.994944
	432.913565	0.994656
	433.124176	0.994495
	433.334774	0.994819
	433.545359	0.995265
	433.755931	0.994941
	433.966489	0.994938
	434.177035	0.995807
	434.387567	0.996870
	434.598085	0.998439
	434.808591	0.999002
	435.019083	0.996805
	435.229562	0.997160
	435.440027	0.997922
	435.650479	0.996368
	435.860918	0.997780
	436.071344	0.998036
	436.281757	0.998258
	436.492156	0.995178
	436.702542	0.994382
	436.912914	0.994375
	437.123274	0.995401
	437.333620	0.995369
	437.543953	0.996426
	437.754272	0.997103
	437.964578	0.996044
	438.174871	0.997270
	438.385151	0.999093
	438.595417	0.999316
	438.805670	0.998968
	439.015910	0.999879
	439.226137	0.999843
	439.436350	1.001119
	439.646550	1.001471
	439.856737	1.000513
	440.066910	0.999315
	440.277070	1.001132
	440.487217	1.001183
	440.697351	1.001353
	440.907471	1.002865
	441.117578	1.003447
	441.327671	1.004435
	441.537752	1.004613
	441.747819	1.006099
	441.957873	1.004265
	442.167913	1.006471
	442.377940	1.005297
	442.587954	1.004630
	442.797955	1.003556
	443.007942	1.003806
	443.217916	1.003269
	443.427877	1.003621
	443.637824	1.003208
	443.847758	1.004109
	444.057679	1.004659
	444.267586	1.006037
	444.477481	1.005713
	444.687361	1.006386
	444.897229	1.004664
	445.107083	1.008297
	445.316924	1.007964
	445.526752	1.007345
	445.736566	1.008873
	445.946367	1.007854
	446.156155	1.008216
	446.365929	1.006936
	446.575690	1.007581
	446.785438	1.009166
	446.995173	1.008078
	447.204894	1.007492
	447.414602	1.004835
	447.624296	1.004552
	447.833977	1.004596
	448.043645	1.003708
	448.253300	1.003789
	448.462941	1.002479
	448.672569	1.000301
	448.882184	0.998233
	449.091785	0.997025
	449.301373	0.996381
	449.510948	0.997780
	449.720509	0.997278
	449.930057	0.997895
	450.139592	0.996815
	450.349113	0.995456
	450.558621	0.996054
	450.768116	0.997542
	450.977597	0.996259
	451.187066	0.995227
	451.396520	0.995935
	451.605962	0.995637
	451.815390	0.995665
	452.024805	0.995343
	452.234206	0.994789
	452.443594	0.994695
	452.652969	0.995308
	452.862330	0.995765
	453.071678	0.996415
	453.281013	0.996525
	453.490335	0.996341
	453.699643	0.996520
	453.908938	0.996216
	454.118219	0.996240
	454.327487	0.996528
	454.536742	0.996216
	454.745983	0.996571
	454.955211	0.996172
	455.164426	0.996667
	455.373627	0.998754
	455.582815	0.999087
	455.791990	0.998842
	456.001152	0.998816
	456.210300	0.999981
	456.419434	1.001590
	456.628556	0.999792
	456.837664	0.999991
	457.046758	0.999996
	457.255839	0.999427
	457.464907	0.999327
	457.673962	0.998383
	457.883003	0.997647
	458.092031	0.997131
	458.301046	0.996068
	458.510047	0.995896
	458.719035	0.996701
	458.928009	0.996030
	459.136970	0.995883
	459.345918	0.995511
	459.554852	0.994236
	459.763774	0.994931
	459.972681	0.995150
	460.181576	0.995805
	460.390457	0.994627
	460.599324	0.993076
	460.808178	0.993386
	461.017019	0.991748
	461.225847	0.992468
	461.434661	0.993327
	461.643462	0.992451
	461.852249	0.991737
	462.061023	0.990820
	462.269784	0.990057
	462.478531	0.990418
	462.687265	0.988591
	462.895986	0.989066
	463.104693	0.989986
	463.313387	0.988724
	463.522068	0.988097
	463.730735	0.988868
	463.939389	0.989768
	464.148029	0.988934
	464.356656	0.988251
	464.565270	0.988003
	464.773870	0.988606
	464.982457	0.988372
	465.191030	0.989789
	465.399591	0.989684
	465.608137	0.990469
	465.816671	0.989343
	466.025191	0.990152
	466.233697	0.991554
	466.442191	0.991602
	466.650671	0.992678
	466.859137	0.993384
	467.067590	0.993301
	467.276030	0.993291
	467.484456	0.992505
	467.692869	0.991828
	467.901269	0.991872
	468.109655	0.988764
	468.318028	0.989234
	468.526387	0.990766
	468.734733	0.991060
	468.943066	0.988505
	469.151385	0.986099
	469.359691	0.987738
	469.567984	0.987841
	469.776263	0.985825
	469.984528	0.986877
	470.192781	0.987134
	470.401020	0.988466
	470.609245	0.988059
	470.817457	0.989361
	471.025656	0.990123
	471.233841	0.990923
	471.442013	0.991682
	471.650172	0.992873
	471.858317	0.993798
	472.066448	0.995464
	472.274567	0.995957
	472.482672	0.995588
	472.690763	0.994885
	472.898841	0.992757
	473.106906	0.994844
	473.314957	0.996783
	473.522995	0.995507
	473.731020	0.995194
	473.939031	0.995606
	474.147029	0.996605
	474.355013	0.997966
	474.562984	0.997665
	474.770941	0.999925
	474.978885	0.999394
	475.186816	0.999550
	475.394733	1.000237
	475.602637	1.000241
	475.810527	1.000545
	476.018404	1.001122
	476.226268	1.002066
	476.434118	1.003566
	476.641955	1.003393
	476.849778	1.002835
	477.057588	1.003684
	477.265385	1.003641
	477.473168	1.004595
	477.680937	1.004781
	477.888694	1.003775
	478.096436	1.004894
	478.304166	1.004895
	478.511882	1.006571
	478.719584	1.006210
	478.927274	1.004092
	479.134949	1.003663
	479.342612	1.000812
	479.550260	0.998075
	479.757896	0.995548
	479.965518	0.994454
	480.173126	0.994163
	480.380722	0.993737
	480.588303	0.992136
	480.795872	0.991364
	481.003426	0.989962
	481.210968	0.987980
	481.418496	0.985435
	481.626010	0.985582
	481.833511	0.985149
	482.040999	0.984011
	482.248473	0.982711
	482.455934	0.982693
	482.663382	0.982569
	482.870816	0.981698
	483.078236	0.981324
	483.285643	0.981051
	483.493037	0.979024
	483.700417	0.978564
	483.907784	0.975843
	484.115137	0.975937
	484.322477	0.974029
	484.529803	0.973556
	484.737116	0.973299
	484.944416	0.971646
	485.151702	0.973273
	485.358975	0.973355
	485.566234	0.975234
	485.773479	0.973075
	485.980712	0.973154
	486.187931	0.974710
	486.395136	0.976868
	486.602328	0.976811
	486.809506	0.976613
	487.016671	0.976702
	487.223823	0.977703
	487.430961	0.978749
	487.638086	0.980508
	487.845197	0.980378
	488.052295	0.980993
	488.259379	0.981937
	488.466450	0.982485
	488.673507	0.982986
	488.880551	0.984086
	489.087582	0.983546
	489.294599	0.984125
	489.501602	0.983872
	489.708592	0.984390
	489.915569	0.984874
	490.122532	0.983452
	490.329482	0.984477
	490.536418	0.985195
	490.743341	0.984253
	490.950250	0.984388
	491.157146	0.982503
	491.364029	0.981726
	491.570897	0.982070
	491.777753	0.981857
	491.984595	0.982667
	492.191423	0.983240
	492.398238	0.983067
	492.605040	0.983524
	492.811828	0.982679
	493.018603	0.982055
	493.225364	0.982402
	493.432111	0.980630
	493.638846	0.981757
	493.845566	0.981626
	494.052274	0.981451
	494.258967	0.980452
	494.465648	0.980012
	494.672314	0.980427
	494.878968	0.980718
	495.085608	0.980633
	495.292234	0.977751
	495.498847	0.977453
	495.705446	0.976626
	495.912032	0.974794
	496.118605	0.974178
	496.325164	0.973058
	496.531709	0.973770
	496.738241	0.971878
	496.944759	0.972426
	497.151264	0.973544
	497.357756	0.972275
	497.564234	0.975279
	497.770698	0.973681
	497.977149	0.974199
	498.183587	0.973063
	498.390011	0.973503
	498.596422	0.973216
	498.802819	0.972642
	499.009202	0.971896
	499.215572	0.972546
	499.421929	0.971626
	499.628272	0.971895
	499.834602	0.970679
	500.040918	0.968447
	500.247220	0.966995
	500.453509	0.965202
	500.659785	0.965296
	500.866047	0.964977
	501.072296	0.964709
	501.278531	0.965235
	501.484752	0.964404
	501.690960	0.964555
	501.897155	0.963061
	502.103336	0.965763
	502.309504	0.965346
	502.515658	0.966220
	502.721798	0.967173
	502.927925	0.970540
	503.134039	0.969786
	503.340139	0.970795
	503.546225	0.970133
	503.752298	0.970475
	503.958358	0.970569
	504.164404	0.970759
	504.370436	0.969577
	504.576455	0.970622
	504.782461	0.971913
	504.988453	0.973968
	505.194431	0.972979
	505.400396	0.974377
	505.606347	0.973810
	505.812285	0.974498
	506.018209	0.978410
	506.224120	0.978662
	506.430017	0.977661
	506.635901	0.976891
	506.841771	0.977789
	507.047628	0.978222
	507.253471	0.977041
	507.459301	0.978390
	507.665117	0.976430
	507.870920	0.977583
	508.076709	0.977417
	508.282484	0.976714
	508.488247	0.975864
	508.693995	0.977519
	508.899730	0.977783
	509.105451	0.977496
	509.311159	0.977844
	509.516854	0.978033
	509.722535	0.976678
	509.928202	0.979207
	510.133856	0.977588
	510.339496	0.977623
	510.545123	0.976132
	510.750736	0.975438
	510.956336	0.974697
	511.161922	0.973827
	511.367494	0.974230
	511.573053	0.974839
	511.778599	0.975238
	511.984131	0.975616
	512.189649	0.974672
	512.395154	0.973798
	512.600645	0.974078
	512.806123	0.974546
	513.011587	0.975572
	513.217038	0.976916
	513.422475	0.977197
	513.627899	0.978428
	513.833309	0.978207
	514.038705	0.978619
	514.244088	0.979055
	514.449458	0.980449
	514.654814	0.980545
	514.860156	0.981960
	515.065485	0.981084
	515.270800	0.982284
	515.476102	0.979582
	515.681390	0.980370
	515.886664	0.980672
	516.091925	0.981223
	516.297173	0.981707
	516.502407	0.981269
	516.707627	0.982124
	516.912834	0.983198
	517.118027	0.982619
	517.323207	0.981159
	517.528373	0.980941
	517.733525	0.981462
	517.938664	0.980549
	518.143790	0.981392
	518.348901	0.982176
	518.554000	0.980721
	518.759084	0.979099
	518.964156	0.977583
	519.169213	0.977153
	519.374257	0.976251
	519.579288	0.975613
	519.784305	0.975397
	519.989308	0.973265
	520.194298	0.973313
	520.399274	0.972525
	520.604236	0.971493
	520.809185	0.971637
	521.014121	0.970917
	521.219043	0.969669
	521.423951	0.969075
	521.628846	0.968090
	521.833727	0.967766
	522.038595	0.967952
	522.243449	0.969248
	522.448289	0.967863
	522.653116	0.967717
	522.857929	0.968442
	523.062729	0.969303
	523.267515	0.970285
	523.472287	0.971627
	523.677046	0.973314
	523.881792	0.973832
	524.086524	0.972542
	524.291242	0.971532
	524.495946	0.971314
	524.700637	0.971784
	524.905315	0.971890
	525.109979	0.973203
	525.314629	0.974340
	525.519266	0.975686
	525.723889	0.974723
	525.928498	0.975355
	526.133094	0.975100
	526.337677	0.975076
	526.542245	0.975390
	526.746800	0.975630
	526.951342	0.974593
	527.155870	0.974017
	527.360384	0.972681
	527.564885	0.973175
	527.769372	0.973943
	527.973846	0.974408
	528.178306	0.974495
	528.382752	0.974238
	528.587185	0.974172
	528.791604	0.976026
	528.996010	0.975565
	529.200402	0.974018
	529.404780	0.974129
	529.609145	0.973914
	529.813496	0.975630
	530.017833	0.975967
	530.222157	0.975840
	530.426468	0.976403
	530.630764	0.975087
	530.835048	0.973410
	531.039317	0.973156
	531.243573	0.972269
	531.447815	0.972107
	531.652044	0.972221
	531.856259	0.971926
	532.060461	0.971628
	532.264648	0.971265
	532.468823	0.970519
	532.672983	0.971544
	532.877130	0.971626
	533.081264	0.971452
	533.285383	0.970292
	533.489490	0.970029
	533.693582	0.970748
	533.897661	0.970974
	534.101726	0.972612
	534.305778	0.973111
	534.509816	0.973838
	534.713841	0.973731
	534.917851	0.973980
	535.121849	0.974315
	535.325832	0.975087
	535.529802	0.975839
	535.733759	0.974508
	535.937701	0.974733
	536.141630	0.974831
	536.345546	0.973674
	536.549448	0.975472
	536.753336	0.975724
	536.957210	0.976264
	537.161071	0.976331
	537.364919	0.978072
	537.568752	0.977328
	537.772572	0.976318
	537.976379	0.976804
	538.180172	0.977912
	538.383951	0.978311
	538.587716	0.977660
	538.791468	0.977243
	538.995206	0.977456
	539.198931	0.977297
	539.402642	0.978454
	539.606339	0.977684
	539.810023	0.979417
	540.013693	0.981086
	540.217349	0.980896
	540.420992	0.981817
	540.624621	0.981741
	540.828237	0.981559
	541.031839	0.982609
	541.235427	0.979691
	541.439001	0.980451
	541.642562	0.980896
	541.846109	0.981266
	542.049643	0.982390
	542.253163	0.980961
	542.456669	0.980690
	542.660162	0.981585
	542.863641	0.980925
	543.067106	0.981804
	543.270558	0.983115
	543.473996	0.981973
	543.677420	0.981249
	543.880831	0.981724
	544.084228	0.981985
	544.287612	0.982288
	544.490981	0.982556
	544.694338	0.983195
	544.897680	0.984250
	545.101009	0.984649
	545.304324	0.985342
	545.507625	0.985556
	545.710913	0.985963
	545.914187	0.987035
	546.117448	0.987161
	546.320695	0.988000
	546.523928	0.988059
	546.727147	0.989123
	546.930353	0.989730
	547.133546	0.991110
	547.336724	0.993274
	547.539889	0.994792
	547.743040	0.993919
	547.946178	0.993222
	548.149301	0.995284
	548.352412	0.996559
	548.555508	0.997862
	548.758591	1.000339
	548.961660	1.000723
	549.164716	1.002407
	549.367757	1.003019
	549.570785	1.003490
	549.773800	1.004647
	549.976801	1.005005
	550.179788	1.007208
	550.382761	1.007060
	550.585721	1.006454
	550.788667	1.005798
	550.991599	1.005910
	551.194518	1.007000
	551.397423	1.006479
	551.600315	1.006265
	551.803192	1.007193
	552.006056	1.007920
	552.208906	1.007557
	552.411743	1.007454
	552.614566	1.007414
	552.817375	1.006897
	553.020171	1.006607
	553.222953	1.006603
	553.425721	1.005583
	553.628475	1.006761
	553.831216	1.007665
	554.033943	1.009305
	554.236657	1.009932
	554.439356	1.010038
	554.642042	1.011580
	554.844715	1.012072
	555.047373	1.012301
	555.250018	1.014460
	555.452650	1.016323
	555.655267	1.015774
	555.857871	1.016475
	556.060461	1.017647
	556.263038	1.018807
	556.465600	1.019250
	556.668150	1.019909
	556.870685	1.020795
	557.073207	1.022191
	557.275715	1.023769
	557.478209	1.023252
	557.680689	1.023713
	557.883156	1.023472
	558.085609	1.025471
	558.288049	1.027584
	558.490475	1.028618
	558.692887	1.028825
	558.895285	1.030136
	559.097670	1.031332
	559.300040	1.032583
	559.502398	1.034059
	559.704741	1.034543
	559.907071	1.035406
	560.109387	1.036596
	560.311689	1.038051
	560.513978	1.039632
	560.716253	1.040239
	560.918514	1.039977
	561.120762	1.039990
	561.322995	1.040832
	561.525215	1.040947
	561.727422	1.042388
	561.929614	1.044149
	562.131793	1.044995
	562.333958	1.046337
	562.536110	1.046595
	562.738248	1.047464
	562.940372	1.048334
	563.142482	1.047764
	563.344578	1.047773
	563.546661	1.046934
	563.748730	1.046740
	563.950786	1.045789
	564.152827	1.045576
	564.354855	1.045522
	564.556870	1.046450
	564.758870	1.046742
	564.960857	1.046970
	565.162830	1.048627
	565.364789	1.050164
	565.566735	1.050135
	565.768666	1.051861
	565.970584	1.053041
	566.172489	1.055623
	566.374379	1.055057
	566.576256	1.056399
	566.778119	1.058416
	566.979969	1.058928
	567.181805	1.059770
	567.383626	1.061976
	567.585435	1.061555
	567.787229	1.061781
	567.989010	1.062696
	568.190777	1.063639
	568.392530	1.065090
	568.594269	1.065024
	568.795995	1.064811
	568.997707	1.066164
	569.199405	1.067342
	569.401090	1.067836
	569.602761	1.067747
	569.804418	1.068799
	570.006061	1.069978
	570.207690	1.072422
	570.409306	1.073247
	570.610908	1.073373
	570.812497	1.073993
	571.014071	1.075790
	571.215632	1.076746
	571.417179	1.077507
	571.618712	1.077645
	571.820232	1.077332
	572.021737	1.077518
	572.223229	1.078435
	572.424707	1.080001
	572.626172	1.080342
	572.827623	1.080374
	573.029060	1.081025
	573.230483	1.081238
	573.431892	1.082567
	573.633288	1.082844
	573.834670	1.082564
	574.036038	1.083102
	574.237392	1.082883
	574.438733	1.081993
	574.640060	1.082533
	574.841373	1.081730
	575.042672	1.081647
	575.243958	1.079993
	575.445230	1.079866
	575.646488	1.079023
	575.847732	1.079699
	576.048962	1.080830
	576.250179	1.082891
	576.451382	1.083677
	576.652571	1.085417
	576.853747	1.086528
	577.054908	1.087707
	577.256056	1.088425
	577.457190	1.087589
	577.658310	1.087264
	577.859417	1.089432
	578.060510	1.089657
	578.261589	1.089664
	578.462654	1.089529
	578.663705	1.091304
	578.864743	1.091139
	579.065767	1.091429
	579.266777	1.093315
	579.467773	1.094258
	579.668755	1.091914
	579.869724	1.092453
	580.070679	1.092306
	580.271620	1.091445
	580.472548	1.092075
	580.673461	1.090657
	580.874361	1.090623
	581.075247	1.091937
	581.276119	1.091690
	581.476978	1.091753
	581.677822	1.092470
	581.878653	1.093461
	582.079470	1.094553
	582.280273	1.094014
	582.481063	1.093209
	582.681838	1.093536
	582.882600	1.093176
	583.083348	1.094275
	583.284083	1.093844
	583.484803	1.093453
	583.685510	1.094117
	583.886203	1.094930
	584.086882	1.096929
	584.287547	1.097642
	584.488199	1.096982
	584.688836	1.096577
	584.889460	1.096507
	585.090070	1.096356
	585.290666	1.097244
	585.491249	1.098358
	585.691818	1.097147
	585.892372	1.097470
	586.092914	1.100572
	586.293441	1.099524
	586.493954	1.100113
	586.694454	1.100500
	586.894940	1.099908
	587.095412	1.101395
	587.295870	1.103186
	587.496314	1.103987
	587.696745	1.105190
	587.897162	1.107244
	588.097565	1.106988
	588.297954	1.107475
	588.498329	1.107315
	588.698691	1.107657
	588.899038	1.107236
	589.099372	1.107994
	589.299692	1.108094
	589.499998	1.108141
	589.700291	1.108514
	589.900569	1.109602
	590.100834	1.108863
	590.301085	1.109276
	590.501322	1.110698
	590.701546	1.110162
	590.901755	1.110629
	591.101951	1.110874
	591.302132	1.111136
	591.502300	1.110851
	591.702455	1.110177
	591.902595	1.111169
	592.102722	1.111468
	592.302834	1.111431
	592.502933	1.111258
	592.703018	1.109625
	592.903089	1.111342
	593.103147	1.111630
	593.303190	1.113187
	593.503220	1.114727
	593.703236	1.115128
	593.903238	1.115594
	594.103226	1.115839
	594.303200	1.116388
	594.503161	1.117893
	594.703108	1.119326
	594.903040	1.120693
	595.102960	1.121806
	595.302865	1.121881
	595.502756	1.123084
	595.702634	1.124579
	595.902497	1.124644
	596.102347	1.124918
	596.302183	1.124806
	596.502005	1.125248
	596.701813	1.125092
	596.901608	1.124162
	597.101388	1.126275
	597.301155	1.127330
	597.500908	1.127492
	597.700647	1.126869
	597.900372	1.129386
	598.100083	1.130882
	598.299781	1.129300
	598.499465	1.130060
	598.699134	1.130179
	598.898790	1.130987
	599.098432	1.133310
	599.298061	1.133540
	599.497675	1.131923
	599.697275	1.132871
	599.896862	1.133192
	600.096435	1.133876
	600.295994	1.134474
	600.495539	1.135058
	600.695070	1.135868
	600.894588	1.136867
	601.094091	1.138004
	601.293581	1.136464
	601.493056	1.136925
	601.692518	1.137655
	601.891966	1.138663
	602.091401	1.137993
	602.290821	1.138486
	602.490227	1.139088
	602.689620	1.139094
	602.888999	1.138876
	603.088363	1.139382
	603.287714	1.139358
	603.487052	1.139050
	603.686375	1.137782
	603.885684	1.138855
	604.084980	1.140220
	604.284261	1.140248
	604.483529	1.142244
	604.682783	1.143155
	604.882023	1.145308
	605.081249	1.145915
	605.280461	1.147378
	605.479660	1.147253
	605.678844	1.147699
	605.878015	1.148165
	606.077172	1.149239
	606.276314	1.149137
	606.475443	1.149546
	606.674558	1.149565
	606.873660	1.149636
	607.072747	1.150124
	607.271820	1.150980
	607.470880	1.151383
	607.669926	1.152248
	607.868957	1.151137
	608.067975	1.152179
	608.266979	1.152849
	608.465969	1.152897
	608.664946	1.152363
	608.863908	1.155130
	609.062857	1.157221
	609.261791	1.156251
	609.460712	1.157567
	609.659619	1.155727
	609.858511	1.156879
	610.057390	1.156399
	610.256256	1.157029
	610.455107	1.158501
	610.653944	1.161048
	610.852767	1.161149
	611.051577	1.163618
	611.250373	1.163497
	611.449154	1.163243
	611.647922	1.164419
	611.846676	1.164207
	612.045416	1.164744
	612.244142	1.163369
	612.442854	1.164034
	612.641553	1.163184
	612.840237	1.161888
	613.038908	1.161348
	613.237564	1.160397
	613.436207	1.160984
	613.634836	1.158598
	613.833451	1.156889
	614.032052	1.156398
	614.230639	1.156699
	614.429212	1.157252
	614.627771	1.156104
	614.826316	1.157044
	615.024848	1.157338
	615.223365	1.157304
	615.421869	1.158803
	615.620358	1.160068
	615.818834	1.160776
	616.017296	1.160548
	616.215744	1.159864
	616.414178	1.160501
	616.612598	1.159800
	616.811004	1.160163
	617.009396	1.159899
	617.207775	1.160456
	617.406139	1.160421
	617.604490	1.161996
	617.802826	1.162640
	618.001149	1.163296
	618.199458	1.163410
	618.397752	1.164854
	618.596033	1.165359
	618.794300	1.165524
	618.992553	1.166244
	619.190792	1.165763
	619.389018	1.167360
	619.587229	1.167591
	619.785426	1.167280
	619.983609	1.169123
	620.181779	1.171002
	620.379934	1.173336
	620.578076	1.174033
	620.776204	1.174952
	620.974317	1.175771
	621.172417	1.175598
	621.370503	1.176551
	621.568575	1.175597
	621.766633	1.178203
	621.964677	1.179538
	622.162707	1.181130
	622.360723	1.180265
	622.558725	1.180581
	622.756714	1.178284
	622.954688	1.179228
	623.152648	1.178730
	623.350595	1.177571
	623.548527	1.178140
	623.746446	1.177103
	623.944350	1.175898
	624.142241	1.174203
	624.340118	1.174138
	624.537981	1.174571
	624.735829	1.175697
	624.933664	1.176747
	625.131485	1.175461
	625.329292	1.174989
	625.527085	1.175350
	625.724864	1.175662
	625.922629	1.177249
	626.120381	1.178734
	626.318118	1.178777
	626.515841	1.179239
	626.713550	1.180610
	626.911246	1.180507
	627.108927	1.180988
	627.306595	1.180817
	627.504248	1.179572
	627.701888	1.177645
	627.899513	1.178308
	628.097125	1.178227
	628.294722	1.177104
	628.492306	1.177917
	628.689876	1.176294
	628.887432	1.176123
	629.084973	1.174988
	629.282501	1.174233
	629.480015	1.174978
	629.677515	1.173330
	629.875001	1.172562
	630.072473	1.173567
	630.269931	1.172975
	630.467375	1.172895
	630.664805	1.172216
	630.862221	1.172289
	631.059623	1.172179
	631.257011	1.171784
	631.454385	1.168710
	631.651746	1.168404
	631.849092	1.168620
	632.046424	1.167611
	632.243742	1.165414
	632.441047	1.163197
	632.638337	1.163032
	632.835613	1.162680
	633.032876	1.159601
	633.230124	1.158819
	633.427358	1.155596
	633.624579	1.154905
	633.821785	1.154458
	634.018978	1.152951
	634.216156	1.151131
	634.413321	1.151248
	634.610471	1.149085
	634.807608	1.150563
	635.004730	1.149779
	635.201839	1.147851
	635.398933	1.147995
	635.596014	1.146176
	635.793081	1.146015
	635.990133	1.147058
	636.187172	1.148527
	636.384196	1.148339
	636.581207	1.146572
	636.778204	1.145232
	636.975186	1.144242
	637.172155	1.143568
	637.369110	1.143669
	637.566050	1.142365
	637.762977	1.142334
	637.959890	1.141414
	638.156788	1.139970
	638.353673	1.139738
	638.550544	1.138290
	638.747400	1.136183
	638.944243	1.133198
	639.141072	1.130813
	639.337886	1.129322
	639.534687	1.127574
	639.731474	1.125605
	639.928246	1.123871
	640.125005	1.121387
	640.321750	1.120939
	640.518480	1.118077
	640.715197	1.116848
	640.911899	1.115182
	641.108588	1.116514
	641.305263	1.116307
	641.501923	1.115402
	641.698570	1.115034
	641.895202	1.113901
	642.091821	1.112201
	642.288426	1.113318
	642.485016	1.112449
	642.681593	1.110338
	642.878155	1.110232
	643.074704	1.110030
	643.271238	1.110325
	643.467759	1.111688
	643.664265	1.112137
	643.860757	1.112236
	644.057236	1.114055
	644.253700	1.114446
	644.450151	1.115991
	644.646587	1.115538
	644.843009	1.116774
	645.039418	1.117840
	645.235812	1.118781
	645.432192	1.120274
	645.628558	1.122145
	645.824911	1.121880
	646.021249	1.123575
	646.217573	1.124919
	646.413883	1.126915
	646.610179	1.128789
	646.806461	1.129682
	647.002729	1.130476
	647.198983	1.133261
	647.395223	1.135002
	647.591449	1.138014
	647.787661	1.139563
	647.983859	1.140191
	648.180043	1.141728
	648.376212	1.144280
	648.572368	1.146209
	648.768510	1.147227
	648.964638	1.149058
	649.160751	1.150654
	649.356851	1.151921
	649.552937	1.153702
	649.749008	1.154935
	649.945066	1.157037
	650.141109	1.158583
	650.337138	1.159136
	650.533154	1.160410
	650.729155	1.161709
	650.925142	1.163914
	651.121116	1.166016
	651.317075	1.166937
	651.513020	1.167902
	651.708951	1.170777
	651.904868	1.173443
	652.100771	1.176456
	652.296660	1.177872
	652.492535	1.179944
	652.688396	1.183231
	652.884242	1.185696
	653.080075	1.186984
	653.275894	1.186987
	653.471699	1.188845
	653.667489	1.191052
	653.863266	1.193531
	654.059028	1.197235
	654.254776	1.197432
	654.450511	1.198481
	654.646231	1.202112
	654.841937	1.203692
	655.037629	1.206809
	655.233308	1.207779
	655.428972	1.210078
	655.624622	1.211940
	655.820258	1.213562
	656.015879	1.215167
	656.211487	1.217633
	656.407081	1.218274
	656.602661	1.219851
	656.798226	1.220902
	656.993778	1.222180
	657.189315	1.221976
	657.384839	1.224927
	657.580348	1.225843
	657.775843	1.227699
	657.971324	1.228900
	658.166791	1.231176
	658.362244	1.230804
	658.557683	1.232025
	658.753108	1.233976
	658.948519	1.236211
	659.143916	1.236689
	659.339298	1.236749
	659.534667	1.237754
	659.730022	1.238914
	659.925362	1.240797
	660.120688	1.241244
	660.316001	1.241115
	660.511299	1.241819
	660.706583	1.242846
	660.901853	1.243385
	661.097109	1.245305
	661.292351	1.245407
	661.487578	1.246447
	661.682792	1.247862
	661.877992	1.250211
	662.073177	1.251421
	662.268349	1.252789
	662.463506	1.252327
	662.658649	1.253145
	662.853779	1.253099
	663.048894	1.254803
	663.243995	1.254366
	663.439081	1.255763
	663.634154	1.255804
	663.829213	1.256413
	664.024258	1.256454
	664.219288	1.256219
	664.414305	1.256243
	664.609307	1.255593
	664.804295	1.256536
	664.999269	1.256714
	665.194229	1.258389
	665.389175	1.258105
	665.584107	1.260195
	665.779025	1.260765
	665.973928	1.259514
	666.168818	1.259247
	666.363693	1.260883
	666.558555	1.260849
	666.753402	1.260848
	666.948235	1.259507
	667.143054	1.259714
	667.337859	1.260121
	667.532650	1.260113
	667.727427	1.260685
	667.922189	1.260019
	668.116938	1.259192
	668.311672	1.259492
	668.506392	1.259636
	668.701098	1.257645
	668.895790	1.257570
	669.090468	1.257739
	669.285132	1.256968
	669.479782	1.256371
	669.674417	1.256312
	669.869039	1.255526
	670.063646	1.255023
	670.258239	1.254298
	670.452819	1.254051
	670.647384	1.253129
	670.841934	1.252364
	671.036471	1.251189
	671.230994	1.251153
	671.425502	1.251146
	671.619997	1.250349
	671.814477	1.248812
	672.008943	1.249628
	672.203395	1.249439
	672.397833	1.249804
	672.592257	1.247957
	672.786667	1.246807
	672.981062	1.244847
	673.175444	1.244355
	673.369811	1.243420
	673.564164	1.243304
	673.758503	1.241898
	673.952828	1.240905
	674.147139	1.239239
	674.341435	1.238073
	674.535718	1.237753
	674.729986	1.237671
	674.924240	1.235066
	675.118480	1.235294
	675.312706	1.234931
	675.506918	1.236291
	675.701116	1.234724
	675.895299	1.234238
	676.089469	1.235454
	676.283624	1.234650
	676.477765	1.234344
	676.671892	1.231789
	676.866005	1.230510
	677.060103	1.228916
	677.254188	1.228162
	677.448258	1.225756
	677.642315	1.224921
	677.836357	1.224700
	678.030385	1.224176
	678.224398	1.221613
	678.418398	1.221559
	678.612384	1.220754
	678.806355	1.220871
	679.000312	1.220194
	679.194255	1.218707
	679.388184	1.218127
	679.582099	1.216907
	679.776000	1.216700
	679.969886	1.216076
	680.163758	1.216398
	680.357617	1.215236
	680.551461	1.215606
	680.745290	1.213537
	680.939106	1.211768
	681.132908	1.210641
	681.326695	1.210047
	681.520468	1.210463
	681.714227	1.210636
	681.907972	1.209832
	682.101703	1.209893
	682.295419	1.209676
	682.489122	1.208052
	682.682810	1.207760
	682.876484	1.207775
	683.070144	1.207558
	683.263790	1.207349
	683.457421	1.205976
	683.651039	1.206488
	683.844642	1.203495
	684.038231	1.202738
	684.231806	1.201060
	684.425367	1.200676
	684.618913	1.201365
	684.812446	1.200664
	685.005964	1.200299
	685.199468	1.200430
	685.392958	1.200494
	685.586433	1.198490
	685.779895	1.196058
	685.973342	1.194488
	686.166775	1.194585
	686.360194	1.194302
	686.553599	1.194126
	686.746990	1.195218
	686.940366	1.193451
	687.133729	1.192986
	687.327077	1.191606
	687.520411	1.190909
	687.713730	1.189250
	687.907036	1.187206
	688.100327	1.185753
	688.293604	1.182666
	688.486867	1.182599
	688.680116	1.182771
	688.873351	1.184230
	689.066571	1.183366
	689.259777	1.182645
	689.452970	1.180439
	689.646147	1.180757
	689.839311	1.180544
	690.032461	1.180431
	690.225596	1.179213
	690.418717	1.178225
	690.611824	1.176999
	690.804917	1.176140
	690.997995	1.176205
	691.191059	1.176072
	691.384110	1.175445
	691.577145	1.174231
	691.770167	1.174972
	691.963175	1.173041
	692.156168	1.172201
	692.349147	1.171499
	692.542112	1.171286
	692.735063	1.171992
	692.927999	1.171713
	693.120922	1.172120
	693.313830	1.170940
	693.506724	1.171025
	693.699603	1.169125
	693.892469	1.167835
	694.085320	1.166551
	694.278157	1.166592
	694.470980	1.164401
	694.663789	1.163363
	694.856583	1.161466
	695.049364	1.158353
	695.242130	1.158653
	695.434881	1.157508
	695.627619	1.157325
	695.820342	1.156442
	696.013052	1.157144
	696.205747	1.156930
	696.398427	1.155457
	696.591094	1.154292
	696.783746	1.152732
	696.976384	1.151175
	697.169008	1.150101
	697.361618	1.149096
	697.554213	1.149184
	697.746795	1.148871
	697.939362	1.148446
	698.131914	1.146726
	698.324453	1.144728
	698.516977	1.143570
	698.709487	1.143435
	698.901983	1.144522
	699.094465	1.142774
	699.286932	1.141020
	699.479386	1.140027
	699.671825	1.140586
	699.864249	1.140243
	700.056660	1.143073
	700.249056	1.143189
	700.441438	1.142197
	700.633806	1.140062
	700.826160	1.140091
	701.018499	1.140157
	701.210824	1.141749
	701.403135	1.139936
	701.595432	1.138329
	701.787714	1.139062
	701.979982	1.138216
	702.172236	1.137582
	702.364476	1.138013
	702.556702	1.137162
	702.748913	1.136361
	702.941110	1.136160
	703.133293	1.136885
	703.325461	1.138058
	703.517615	1.136705
	703.709755	1.134941
	703.901881	1.134325
	704.093993	1.133606
	704.286090	1.133502
	704.478173	1.132400
	704.670242	1.131840
	704.862296	1.129870
	705.054337	1.128253
	705.246363	1.126082
	705.438375	1.125175
	705.630372	1.123287
	705.822356	1.122645
	706.014325	1.120027
	706.206279	1.120507
	706.398220	1.117464
	706.590146	1.117374
	706.782058	1.116354
	706.973956	1.114103
	707.165840	1.114252
	707.357709	1.113409
	707.549564	1.112244
	707.741405	1.109518
	707.933231	1.107481
	708.125043	1.104896
	708.316841	1.103113
	708.508625	1.102208
	708.700395	1.101311
	708.892150	1.098625
	709.083891	1.098157
	709.275617	1.095162
	709.467330	1.093246
	709.659028	1.092570
	709.850712	1.090369
	710.042381	1.089354
	710.234037	1.087358
	710.425678	1.086949
	710.617305	1.084168
	710.808917	1.082740
	711.000515	1.082137
	711.192099	1.081138
	711.383669	1.078020
	711.575225	1.076679
	711.766766	1.074139
	711.958293	1.072749
	712.149805	1.070699
	712.341304	1.070534
	712.532788	1.069584
	712.724258	1.068238
	712.915713	1.067413
	713.107154	1.066424
	713.298581	1.068048
	713.489994	1.066241
	713.681392	1.066179
	713.872776	1.064978
	714.064146	1.064834
	714.255502	1.065141
	714.446843	1.064873
	714.638170	1.063227
	714.829483	1.061934
	715.020781	1.060499
	715.212065	1.059225
	715.403335	1.059572
	715.594591	1.058692
	715.785832	1.057981
	715.977059	1.057890
	716.168272	1.058208
	716.359470	1.056946
	716.550654	1.057111
	716.741824	1.056349
	716.932979	1.055920
	717.124121	1.055241
	717.315247	1.055476
	717.506360	1.053763
	717.697458	1.053938
	717.888542	1.052724
	718.079612	1.052944
	718.270668	1.053407
	718.461709	1.052867
	718.652736	1.054538
	718.843748	1.053509
	719.034746	1.053995
	719.225730	1.052521
	719.416700	1.051608
	719.607655	1.051193
	719.798596	1.051652
	719.989523	1.051893
	720.180435	1.052028
	720.371333	1.050169
	720.562217	1.049600
	720.753087	1.047202
	720.943942	1.047575
	721.134783	1.046950
	721.325609	1.045203
	721.516422	1.044349
	721.707219	1.044695
	721.898003	1.043797
	722.088772	1.042242
	722.279527	1.041052
	722.470268	1.041507
	722.660994	1.040247
	722.851707	1.040590
	723.042404	1.041510
	723.233088	1.041586
	723.423757	1.041786
	723.614412	1.041635
	723.805052	1.042466
	723.995678	1.042037
	724.186290	1.043092
	724.376887	1.043555
	724.567471	1.043804
	724.758039	1.044629
	724.948594	1.043532
	725.139134	1.043086
	725.329660	1.041288
	725.520172	1.041987
	725.710669	1.040885
	725.901152	1.040525
	726.091620	1.040815
	726.282075	1.041092
	726.472514	1.041953
	726.662940	1.041931
	726.853351	1.042800
	727.043748	1.042100
	727.234131	1.042287
	727.424499	1.043872
	727.614853	1.042003
	727.805193	1.041504
	727.995518	1.043604
	728.185829	1.043165
	728.376125	1.043449
	728.566408	1.044567
	728.756675	1.045314
	728.946929	1.045542
	729.137168	1.046306
	729.327393	1.046758
	729.517604	1.046983
	729.707800	1.047507
	729.897982	1.046897
	730.088149	1.048340
	730.278302	1.047009
	730.468441	1.045401
	730.658566	1.044548
	730.848676	1.045161
	731.038771	1.045180
	731.228853	1.044783
	731.418920	1.043700
	731.608973	1.042820
	731.799011	1.040199
	731.989035	1.040825
	732.179045	1.039799
	732.369040	1.039635
	732.559021	1.039624
	732.748988	1.040919
	732.938940	1.040617
	733.128878	1.040236
	733.318801	1.039058
	733.508711	1.038474
	733.698605	1.038328
	733.888486	1.038895
	734.078352	1.038332
	734.268204	1.039371
	734.458041	1.038389
	734.647864	1.038024
	734.837673	1.038271
	735.027467	1.037856
	735.217247	1.037618
	735.407013	1.037559
	735.596764	1.037964
	735.786501	1.037221
	735.976223	1.036939
	736.165932	1.036028
	736.355625	1.035305
	736.545305	1.033592
	736.734970	1.032814
	736.924620	1.034378
	737.114257	1.035781
	737.303879	1.036055
	737.493486	1.035192
	737.683079	1.034920
	737.872658	1.034809
	738.062222	1.033628
	738.251772	1.033606
	738.441308	1.032867
	738.630829	1.033897
	738.820336	1.034585
	739.009829	1.034959
	739.199307	1.036205
	739.388771	1.038218
	739.578220	1.037757
	739.767655	1.038821
	739.957076	1.039324
	740.146482	1.039221
	740.335874	1.038567
	740.525251	1.039630
	740.714615	1.040297
	740.903963	1.040572
	741.093298	1.040639
	741.282618	1.040644
	741.471923	1.039795
	741.661214	1.039244
	741.850491	1.039218
	742.039753	1.040703
	742.229001	1.040654
	742.418235	1.040694
	742.607454	1.040879
	742.796659	1.040851
	742.985849	1.040571
	743.175025	1.040682
	743.364187	1.042725
	743.553334	1.042839
	743.742467	1.043756
	743.931586	1.044789
	744.120690	1.043152
	744.309779	1.042502
	744.498855	1.042800
	744.687916	1.043559
	744.876962	1.043107
	745.065994	1.043548
	745.255012	1.044589
	745.444015	1.044129
	745.633004	1.044580
	745.821978	1.044522
	746.010938	1.044205
	746.199884	1.043934
	746.388815	1.044307
	746.577732	1.042935
	746.766634	1.043547
	746.955522	1.043557
	747.144396	1.043040
	747.333255	1.043072
	747.522100	1.043829
	747.710930	1.043784
	747.899746	1.044680
	748.088548	1.045323
	748.277335	1.046055
	748.466108	1.046267
	748.654866	1.044108
	748.843610	1.043867
	749.032339	1.044735
	749.221054	1.046082
	749.409755	1.046218
	749.598441	1.046732
	749.787113	1.046899
	749.975770	1.049021
	750.164413	1.049226
	750.353042	1.049562
[truncated: 1,648 more rows]
