# Supplementary material for: Metasurface analogues of molecular diastereomers from hierarchical multiscale chiral interactions with biomolecules
Source: Nat Commun. 2026 Apr 22;17:5541. doi: 10.1038/s41467-026-72200-6 (PMC13287669; doi:10.1038/s41467-026-72200-6)
Supplement: Supplementary file 3 — Supplementary Data 1 (Raw data) [file 41467_2026_72200_MOESM3_ESM.zip › Raw_Data/Reflectivity/Antistrept_strept_sequence/Strept_Incubating/Ref_ARRAY3_RS_0_5.txt]

	345.453658	0.999057
	345.669646	0.999107
	345.885622	0.999167
	346.101585	0.999240
	346.317535	0.999326
	346.533471	0.999430
	346.749395	0.999554
	346.965306	0.999701
	347.181204	0.999877
	347.397089	1.000085
	347.612961	1.000332
	347.828820	1.000623
	348.044666	1.000966
	348.260499	1.001364
	348.476319	1.001824
	348.692126	1.002347
	348.907920	1.002929
	349.123701	1.003561
	349.339469	1.004222
	349.555224	1.004882
	349.770966	1.005503
	349.986695	1.006041
	350.202412	1.006455
	350.418115	1.006715
	350.633805	1.006810
	350.849482	1.006748
	351.065147	1.006549
	351.280798	1.006244
	351.496436	1.005865
	351.712062	1.005442
	351.927674	1.004998
	352.143273	1.007828
	352.358860	1.005042
	352.574433	1.002565
	352.789993	1.001471
	353.005541	1.002468
	353.221075	1.004756
	353.436597	1.003142
	353.652105	1.002527
	353.867600	1.002931
	354.083083	1.002965
	354.298552	1.002724
	354.514009	1.002745
	354.729452	1.001110
	354.944883	0.998864
	355.160300	0.996714
	355.375705	0.995769
	355.591096	0.994268
	355.806474	0.996104
	356.021840	0.992391
	356.237192	0.990673
	356.452532	0.991090
	356.667858	0.991541
	356.883172	0.990017
	357.098472	0.991174
	357.313760	0.992386
	357.529034	0.991566
	357.744295	0.993245
	357.959544	0.991051
	358.174779	0.993253
	358.390002	0.992848
	358.605211	0.993456
	358.820407	0.992235
	359.035591	0.994144
	359.250761	0.993735
	359.465919	0.995305
	359.681063	0.996653
	359.896194	0.995349
	360.111313	0.992842
	360.326418	0.992634
	360.541510	0.993201
	360.756589	0.993939
	360.971656	0.991182
	361.186709	0.991688
	361.401749	0.993295
	361.616776	0.993546
	361.831790	0.994023
	362.046792	0.994791
	362.261780	0.995028
	362.476755	0.995878
	362.691717	0.994740
	362.906666	0.993983
	363.121602	0.994191
	363.336525	0.992966
	363.551435	0.992161
	363.766332	0.992642
	363.981216	0.992817
	364.196087	0.992101
	364.410945	0.993235
	364.625790	0.991020
	364.840621	0.991753
	365.055440	0.992902
	365.270246	0.991653
	365.485039	0.991469
	365.699818	0.992978
	365.914585	0.993978
	366.129339	0.991988
	366.344079	0.991547
	366.558807	0.992442
	366.773521	0.993913
	366.988223	0.994090
	367.202911	0.992547
	367.417587	0.992487
	367.632249	0.992277
	367.846898	0.992627
	368.061535	0.993316
	368.276158	0.992077
	368.490768	0.993395
	368.705365	0.994636
	368.919949	0.993486
	369.134521	0.994367
	369.349079	0.994470
	369.563624	0.994628
	369.778155	0.994148
	369.992674	0.993786
	370.207180	0.994359
	370.421673	0.994105
	370.636153	0.994087
	370.850619	0.994576
	371.065073	0.996643
	371.279514	0.995034
	371.493941	0.994884
	371.708356	0.994008
	371.922757	0.996741
	372.137145	0.996592
	372.351521	0.997406
	372.565883	0.995161
	372.780232	0.994430
	372.994568	0.995162
	373.208891	0.995444
	373.423201	0.994889
	373.637498	0.994412
	373.851782	0.992597
	374.066053	0.993371
	374.280311	0.994341
	374.494556	0.993155
	374.708787	0.993816
	374.923006	0.991702
	375.137211	0.992865
	375.351404	0.993029
	375.565583	0.992872
	375.779750	0.993075
	375.993903	0.993245
	376.208043	0.991922
	376.422170	0.990699
	376.636284	0.989869
	376.850385	0.989667
	377.064473	0.990132
	377.278548	0.993206
	377.492610	0.994544
	377.706658	0.997267
	377.920694	0.996699
	378.134717	0.996426
	378.348726	0.996168
	378.562722	0.996072
	378.776706	0.996590
	378.990676	0.996670
	379.204633	0.998133
	379.418577	0.997611
	379.632508	0.998511
	379.846426	0.996629
	380.060331	0.996019
	380.274223	0.996491
	380.488101	0.997020
	380.701967	0.998797
	380.915819	0.997152
	381.129659	0.996884
	381.343485	0.998427
	381.557298	0.998591
	381.771098	0.997906
	381.984886	0.998956
	382.198659	0.999798
	382.412420	1.000488
	382.626168	0.999561
	382.839903	1.001348
	383.053624	1.001512
	383.267333	1.001361
	383.481028	1.003248
	383.694711	1.004163
	383.908380	1.002021
	384.122036	1.001659
	384.335679	1.003528
	384.549309	1.002976
	384.762926	1.002980
	384.976530	1.002020
	385.190120	1.002230
	385.403698	1.001854
	385.617262	1.002234
	385.830814	1.001446
	386.044352	1.001367
	386.257877	1.000004
	386.471389	0.999317
	386.684888	0.999524
	386.898374	1.000397
	387.111847	1.000461
	387.325306	1.000061
	387.538753	0.999920
	387.752186	0.997529
	387.965606	0.997440
	388.179014	0.994185
	388.392408	0.993274
	388.605789	0.990887
	388.819156	0.991467
	389.032511	0.991431
	389.245853	0.991026
	389.459181	0.990865
	389.672497	0.991205
	389.885799	0.992718
	390.099088	0.992244
	390.312364	0.991622
	390.525627	0.990405
	390.738877	0.988959
	390.952114	0.988988
	391.165337	0.988032
	391.378548	0.987791
	391.591745	0.987556
	391.804929	0.986799
	392.018100	0.986192
	392.231258	0.985566
	392.444403	0.987196
	392.657535	0.983785
	392.870653	0.983841
	393.083759	0.985248
	393.296851	0.989047
	393.509930	0.988786
	393.722996	0.987363
	393.936049	0.989281
	394.149089	0.990882
	394.362116	0.992574
	394.575129	0.993613
	394.788130	0.993938
	395.001117	0.994580
	395.214091	0.994935
	395.427052	0.996234
	395.640000	0.998911
	395.852935	0.999365
	396.065857	1.002044
	396.278765	1.001843
	396.491660	1.002522
	396.704543	1.002580
	396.917412	1.002631
	397.130268	1.004114
	397.343110	1.002234
	397.555940	1.003602
	397.768757	1.005634
	397.981560	1.007011
	398.194350	1.006849
	398.407127	1.007156
	398.619891	1.006015
	398.832642	1.006875
	399.045380	1.007035
	399.258104	1.008578
	399.470815	1.008737
	399.683514	1.008856
	399.896199	1.007542
	400.108870	1.007609
	400.321529	1.007417
	400.534175	1.005382
	400.746807	1.006328
	400.959427	1.006063
	401.172033	1.006977
	401.384626	1.006672
	401.597205	1.008795
	401.809772	1.008395
	402.022326	1.007971
	402.234866	1.006100
	402.447393	1.006319
	402.659907	1.006320
	402.872408	1.004569
	403.084896	1.005741
	403.297370	1.004265
	403.509832	1.002791
	403.722280	1.001884
	403.934715	1.001345
	404.147137	1.002814
	404.359546	1.001811
	404.571941	1.001211
	404.784323	1.000588
	404.996693	1.000858
	405.209049	0.998249
	405.421392	0.997029
	405.633721	0.997240
	405.846038	0.996924
	406.058341	0.997841
	406.270632	0.995627
	406.482909	0.995029
	406.695172	0.994418
	406.907423	0.992904
	407.119661	0.993293
	407.331885	0.992359
	407.544096	0.991065
	407.756294	0.992266
	407.968479	0.992439
	408.180651	0.992826
	408.392809	0.992406
	408.604954	0.992077
	408.817086	0.990509
	409.029205	0.990034
	409.241311	0.989814
	409.453404	0.988594
	409.665483	0.988373
	409.877549	0.991214
	410.089602	0.991668
	410.301642	0.993041
	410.513669	0.993545
	410.725682	0.994548
	410.937682	0.994342
	411.149669	0.993999
	411.361643	0.994767
	411.573604	0.995315
	411.785551	0.995855
	411.997486	0.995297
	412.209407	0.996304
	412.421315	0.998270
	412.633210	0.997378
	412.845091	0.998572
	413.056959	0.997278
	413.268815	0.998089
	413.480657	1.000128
	413.692485	1.001426
	413.904301	1.002839
	414.116103	1.003674
	414.327892	1.003665
	414.539668	1.003378
	414.751431	1.003279
	414.963181	1.004039
	415.174917	1.005430
	415.386640	1.005711
	415.598350	1.006378
	415.810047	1.009308
	416.021730	1.009011
	416.233401	1.008218
	416.445058	1.009322
	416.656702	1.009584
	416.868332	1.008868
	417.079950	1.006528
	417.291554	1.007664
	417.503145	1.005284
	417.714723	1.005193
	417.926288	1.002952
	418.137839	1.002431
	418.349377	1.000946
	418.560903	1.000530
	418.772414	1.000792
	418.983913	0.998574
	419.195398	0.998164
	419.406870	0.996084
	419.618329	0.998052
	419.829775	0.997619
	420.041208	0.996449
	420.252627	0.994032
	420.464033	0.995862
	420.675426	0.995131
	420.886805	0.993902
	421.098172	0.993960
	421.309525	0.993608
	421.520865	0.992975
	421.732192	0.993414
	421.943505	0.992203
	422.154805	0.993125
	422.366092	0.993242
	422.577366	0.994322
	422.788627	0.994725
	422.999874	0.993150
	423.211108	0.993396
	423.422329	0.993297
	423.633537	0.991573
	423.844731	0.993137
	424.055913	0.992813
	424.267081	0.991404
	424.478235	0.992517
	424.689377	0.992438
	424.900505	0.993320
	425.111620	0.992416
	425.322722	0.990946
	425.533811	0.993226
	425.744886	0.992839
	425.955948	0.994122
	426.166997	0.994217
	426.378032	0.992235
	426.589055	0.992563
	426.800064	0.993036
	427.011060	0.991460
	427.222042	0.991885
	427.433012	0.991923
	427.643968	0.992023
	427.854911	0.991994
	428.065840	0.991775
	428.276757	0.991752
	428.487660	0.991842
	428.698550	0.990522
	428.909427	0.987811
	429.120290	0.989955
	429.331140	0.988478
	429.541977	0.987622
	429.752801	0.986795
	429.963611	0.984942
	430.174408	0.983288
	430.385192	0.983207
	430.595963	0.981338
	430.806720	0.981121
	431.017464	0.979475
	431.228195	0.978656
	431.438913	0.978121
	431.649617	0.979255
	431.860308	0.981215
	432.070986	0.981124
	432.281650	0.982536
	432.492302	0.980550
	432.702940	0.981144
	432.913565	0.980737
	433.124176	0.982423
	433.334774	0.980969
	433.545359	0.980915
	433.755931	0.980394
	433.966489	0.981156
	434.177035	0.982462
	434.387567	0.984181
	434.598085	0.985509
	434.808591	0.985768
	435.019083	0.984836
	435.229562	0.983749
	435.440027	0.982785
	435.650479	0.982234
	435.860918	0.983357
	436.071344	0.984477
	436.281757	0.983684
	436.492156	0.984859
	436.702542	0.984084
	436.912914	0.984892
	437.123274	0.987340
	437.333620	0.988026
	437.543953	0.988032
	437.754272	0.988618
	437.964578	0.989204
	438.174871	0.990918
	438.385151	0.990137
	438.595417	0.990238
	438.805670	0.991078
	439.015910	0.990729
	439.226137	0.994017
	439.436350	0.993061
	439.646550	0.994725
	439.856737	0.996864
	440.066910	0.998140
	440.277070	0.998509
	440.487217	0.999219
	440.697351	1.001317
	440.907471	1.002054
	441.117578	1.002208
	441.327671	1.000729
	441.537752	1.000690
	441.747819	1.001962
	441.957873	0.999490
	442.167913	1.000031
	442.377940	0.999705
	442.587954	0.999946
	442.797955	1.000102
	443.007942	1.000215
	443.217916	1.000317
	443.427877	1.002523
	443.637824	1.002286
	443.847758	1.002804
	444.057679	1.002833
	444.267586	1.003510
	444.477481	1.003385
	444.687361	1.002196
	444.897229	1.002303
	445.107083	1.001730
	445.316924	1.001858
	445.526752	1.001449
	445.736566	1.001677
	445.946367	1.001511
	446.156155	1.002075
	446.365929	1.001728
	446.575690	1.002518
	446.785438	1.002221
	446.995173	1.001411
	447.204894	1.000429
	447.414602	0.997854
	447.624296	0.997737
	447.833977	0.997585
	448.043645	0.998515
	448.253300	0.998300
	448.462941	0.999983
	448.672569	1.001057
	448.882184	0.999903
	449.091785	1.000513
	449.301373	1.000264
	449.510948	0.999695
	449.720509	0.999898
	449.930057	0.998629
	450.139592	0.997573
	450.349113	0.998089
	450.558621	0.998630
	450.768116	0.998757
	450.977597	0.998307
	451.187066	0.998475
	451.396520	0.997829
	451.605962	0.997816
	451.815390	0.999519
	452.024805	0.999485
	452.234206	1.000541
	452.443594	0.999941
	452.652969	0.999713
	452.862330	0.998187
	453.071678	0.996588
	453.281013	0.995168
	453.490335	0.993912
	453.699643	0.992343
	453.908938	0.991126
	454.118219	0.992958
	454.327487	0.992597
	454.536742	0.992414
	454.745983	0.993067
	454.955211	0.992605
	455.164426	0.992681
	455.373627	0.993567
	455.582815	0.994822
	455.791990	0.997163
	456.001152	0.996949
	456.210300	0.994961
	456.419434	0.993678
	456.628556	0.995821
	456.837664	0.996591
	457.046758	0.996776
	457.255839	0.995135
	457.464907	0.995424
	457.673962	0.995567
	457.883003	0.997214
	458.092031	0.997145
	458.301046	0.997106
	458.510047	0.995574
	458.719035	0.997143
	458.928009	0.997276
	459.136970	0.998003
	459.345918	0.997524
	459.554852	0.997160
	459.763774	0.996322
	459.972681	0.996570
	460.181576	0.998501
	460.390457	0.999501
	460.599324	0.999074
	460.808178	0.998989
	461.017019	0.999467
	461.225847	0.998815
	461.434661	0.998649
	461.643462	0.999403
	461.852249	0.999196
	462.061023	0.998899
	462.269784	1.000209
	462.478531	0.999506
	462.687265	0.998292
	462.895986	0.998885
	463.104693	0.999256
	463.313387	0.998717
	463.522068	0.999116
	463.730735	0.999296
	463.939389	0.999189
	464.148029	0.999655
	464.356656	0.999719
	464.565270	0.997712
	464.773870	0.995696
	464.982457	0.994238
	465.191030	0.991734
	465.399591	0.992085
	465.608137	0.992226
	465.816671	0.991726
	466.025191	0.992665
	466.233697	0.990854
	466.442191	0.989960
	466.650671	0.989552
	466.859137	0.989042
	467.067590	0.988475
	467.276030	0.989836
	467.484456	0.990705
	467.692869	0.989563
	467.901269	0.989093
	468.109655	0.989522
	468.318028	0.988627
	468.526387	0.986268
	468.734733	0.986184
	468.943066	0.985164
	469.151385	0.986686
	469.359691	0.985905
	469.567984	0.984299
	469.776263	0.984611
	469.984528	0.984444
	470.192781	0.985889
	470.401020	0.986171
	470.609245	0.985082
	470.817457	0.985905
	471.025656	0.984907
	471.233841	0.987625
	471.442013	0.986305
	471.650172	0.986035
	471.858317	0.984732
	472.066448	0.985746
	472.274567	0.986145
	472.482672	0.988349
	472.690763	0.988805
	472.898841	0.989790
	473.106906	0.989846
	473.314957	0.990874
	473.522995	0.990707
	473.731020	0.991551
	473.939031	0.993202
	474.147029	0.993483
	474.355013	0.992903
	474.562984	0.993470
	474.770941	0.995298
	474.978885	0.994539
	475.186816	0.996038
	475.394733	0.997260
	475.602637	0.998111
	475.810527	0.997473
	476.018404	0.997094
	476.226268	0.997659
	476.434118	0.997352
	476.641955	0.996722
	476.849778	0.996197
	477.057588	0.995242
	477.265385	0.993835
	477.473168	0.993298
	477.680937	0.992432
	477.888694	0.992402
	478.096436	0.991266
	478.304166	0.990966
	478.511882	0.990432
	478.719584	0.990240
	478.927274	0.989781
	479.134949	0.990547
	479.342612	0.990544
	479.550260	0.990070
	479.757896	0.990144
	479.965518	0.987997
	480.173126	0.988383
	480.380722	0.989053
	480.588303	0.989689
	480.795872	0.989010
	481.003426	0.988637
	481.210968	0.988392
	481.418496	0.987571
	481.626010	0.987043
	481.833511	0.986295
	482.040999	0.985471
	482.248473	0.986056
	482.455934	0.985883
	482.663382	0.987020
	482.870816	0.986333
	483.078236	0.984637
	483.285643	0.984205
	483.493037	0.982528
	483.700417	0.982380
	483.907784	0.981945
	484.115137	0.982804
	484.322477	0.980804
	484.529803	0.980358
	484.737116	0.980489
	484.944416	0.979399
	485.151702	0.978089
	485.358975	0.977923
	485.566234	0.976620
	485.773479	0.976279
	485.980712	0.975055
	486.187931	0.975474
	486.395136	0.976143
	486.602328	0.976268
	486.809506	0.975522
	487.016671	0.975881
	487.223823	0.975657
	487.430961	0.973916
	487.638086	0.974432
	487.845197	0.973041
	488.052295	0.973013
	488.259379	0.972592
	488.466450	0.972993
	488.673507	0.974027
	488.880551	0.972913
	489.087582	0.971026
	489.294599	0.969718
	489.501602	0.968449
	489.708592	0.967797
	489.915569	0.967665
	490.122532	0.967758
	490.329482	0.968511
	490.536418	0.969468
	490.743341	0.968923
	490.950250	0.965934
	491.157146	0.966688
	491.364029	0.966090
	491.570897	0.964904
	491.777753	0.964297
	491.984595	0.964371
	492.191423	0.964325
	492.398238	0.964457
	492.605040	0.965650
	492.811828	0.964204
	493.018603	0.964445
	493.225364	0.964768
	493.432111	0.963519
	493.638846	0.963217
	493.845566	0.961796
	494.052274	0.961510
	494.258967	0.963589
	494.465648	0.965096
	494.672314	0.966271
	494.878968	0.966221
	495.085608	0.966155
	495.292234	0.966539
	495.498847	0.967007
	495.705446	0.967070
	495.912032	0.967090
	496.118605	0.967232
	496.325164	0.968610
	496.531709	0.968657
	496.738241	0.967603
	496.944759	0.967362
	497.151264	0.968081
	497.357756	0.967652
	497.564234	0.970280
	497.770698	0.969994
	497.977149	0.970547
	498.183587	0.970603
	498.390011	0.970167
	498.596422	0.969982
	498.802819	0.970049
	499.009202	0.970815
	499.215572	0.969530
	499.421929	0.969552
	499.628272	0.968554
	499.834602	0.969327
	500.040918	0.970518
	500.247220	0.970069
	500.453509	0.969130
	500.659785	0.969192
	500.866047	0.969375
	501.072296	0.967536
	501.278531	0.965922
	501.484752	0.965510
	501.690960	0.965125
	501.897155	0.964639
	502.103336	0.963801
	502.309504	0.963510
	502.515658	0.962345
	502.721798	0.960918
	502.927925	0.960364
	503.134039	0.958472
	503.340139	0.956547
	503.546225	0.956570
	503.752298	0.956517
	503.958358	0.956643
	504.164404	0.957520
	504.370436	0.956223
	504.576455	0.957161
	504.782461	0.956753
	504.988453	0.956542
	505.194431	0.956406
	505.400396	0.957731
	505.606347	0.958859
	505.812285	0.959190
	506.018209	0.960280
	506.224120	0.961209
	506.430017	0.963503
	506.635901	0.966260
	506.841771	0.966288
	507.047628	0.966702
	507.253471	0.966268
	507.459301	0.967968
	507.665117	0.968969
	507.870920	0.969836
	508.076709	0.970243
	508.282484	0.973634
	508.488247	0.974311
	508.693995	0.975968
	508.899730	0.975689
	509.105451	0.975935
	509.311159	0.975688
	509.516854	0.977009
	509.722535	0.978079
	509.928202	0.977402
	510.133856	0.976335
	510.339496	0.976799
	510.545123	0.975993
	510.750736	0.976556
	510.956336	0.976562
	511.161922	0.978370
	511.367494	0.978006
	511.573053	0.977262
	511.778599	0.976378
	511.984131	0.975092
	512.189649	0.975365
	512.395154	0.974766
	512.600645	0.973473
	512.806123	0.973064
	513.011587	0.973318
	513.217038	0.972341
	513.422475	0.969958
	513.627899	0.970283
	513.833309	0.970469
	514.038705	0.968361
	514.244088	0.967142
	514.449458	0.966444
	514.654814	0.965924
	514.860156	0.963415
	515.065485	0.963398
	515.270800	0.963483
	515.476102	0.961573
	515.681390	0.961033
	515.886664	0.961145
	516.091925	0.961129
	516.297173	0.959973
	516.502407	0.958492
	516.707627	0.957275
	516.912834	0.957504
	517.118027	0.956762
	517.323207	0.957620
	517.528373	0.958632
	517.733525	0.958702
	517.938664	0.959174
	518.143790	0.959045
	518.348901	0.958799
	518.554000	0.958798
	518.759084	0.959502
	518.964156	0.959422
	519.169213	0.958583
	519.374257	0.958641
	519.579288	0.958491
	519.784305	0.959239
	519.989308	0.959260
	520.194298	0.960087
	520.399274	0.961288
	520.604236	0.961655
	520.809185	0.960274
	521.014121	0.960023
	521.219043	0.959859
	521.423951	0.960652
	521.628846	0.960897
	521.833727	0.960226
	522.038595	0.959307
	522.243449	0.958834
	522.448289	0.960553
	522.653116	0.960529
	522.857929	0.959935
	523.062729	0.960356
	523.267515	0.961454
	523.472287	0.961477
	523.677046	0.961477
	523.881792	0.960612
	524.086524	0.960647
	524.291242	0.961241
	524.495946	0.962296
	524.700637	0.962333
	524.905315	0.962140
	525.109979	0.962905
	525.314629	0.963691
	525.519266	0.963213
	525.723889	0.963201
	525.928498	0.964872
	526.133094	0.965958
	526.337677	0.964939
	526.542245	0.966213
	526.746800	0.966423
	526.951342	0.966556
	527.155870	0.965227
	527.360384	0.967303
	527.564885	0.967455
	527.769372	0.967501
	527.973846	0.968595
	528.178306	0.969805
	528.382752	0.969946
	528.587185	0.972048
	528.791604	0.972540
	528.996010	0.973502
	529.200402	0.973757
	529.404780	0.974332
	529.609145	0.975245
	529.813496	0.975442
	530.017833	0.975798
	530.222157	0.976291
	530.426468	0.975150
	530.630764	0.975267
	530.835048	0.973952
	531.039317	0.973737
	531.243573	0.972892
	531.447815	0.972569
	531.652044	0.972683
	531.856259	0.973692
	532.060461	0.974147
	532.264648	0.974815
	532.468823	0.974094
	532.672983	0.973538
	532.877130	0.972025
	533.081264	0.972090
	533.285383	0.971716
	533.489490	0.972051
	533.693582	0.970384
	533.897661	0.969726
	534.101726	0.969137
	534.305778	0.969300
	534.509816	0.969387
	534.713841	0.968357
	534.917851	0.968458
	535.121849	0.967840
	535.325832	0.968568
	535.529802	0.969390
	535.733759	0.967479
	535.937701	0.967951
	536.141630	0.966385
	536.345546	0.967506
	536.549448	0.968866
	536.753336	0.967915
	536.957210	0.968230
	537.161071	0.969544
	537.364919	0.969629
	537.568752	0.970460
	537.772572	0.969595
	537.976379	0.970525
	538.180172	0.970364
	538.383951	0.969715
	538.587716	0.968778
	538.791468	0.968337
	538.995206	0.967774
	539.198931	0.969251
	539.402642	0.967718
	539.606339	0.969943
	539.810023	0.968383
	540.013693	0.969409
	540.217349	0.971049
	540.420992	0.971846
	540.624621	0.971249
	540.828237	0.970535
	541.031839	0.970461
	541.235427	0.970945
	541.439001	0.970853
	541.642562	0.972132
	541.846109	0.972264
	542.049643	0.972393
	542.253163	0.971917
	542.456669	0.971979
	542.660162	0.972101
	542.863641	0.973290
	543.067106	0.973336
	543.270558	0.974429
	543.473996	0.973439
	543.677420	0.974173
	543.880831	0.975089
	544.084228	0.975300
	544.287612	0.974984
	544.490981	0.975582
	544.694338	0.975552
	544.897680	0.976187
	545.101009	0.975799
	545.304324	0.977555
	545.507625	0.976389
	545.710913	0.975794
	545.914187	0.975015
	546.117448	0.975670
	546.320695	0.976180
	546.523928	0.976484
	546.727147	0.977285
	546.930353	0.979150
	547.133546	0.981092
	547.336724	0.980783
	547.539889	0.982497
	547.743040	0.984403
	547.946178	0.984940
	548.149301	0.985515
	548.352412	0.985126
	548.555508	0.985954
	548.758591	0.986074
	548.961660	0.985247
	549.164716	0.986884
	549.367757	0.988477
	549.570785	0.988662
	549.773800	0.990146
	549.976801	0.988524
	550.179788	0.989475
	550.382761	0.989001
	550.585721	0.990036
	550.788667	0.990687
	550.991599	0.991754
	551.194518	0.992812
	551.397423	0.993808
	551.600315	0.993833
	551.803192	0.995546
	552.006056	0.996689
	552.208906	0.997724
	552.411743	0.999129
	552.614566	0.998244
	552.817375	0.998381
	553.020171	0.999557
	553.222953	1.001552
	553.425721	1.002336
	553.628475	1.003085
	553.831216	1.003554
	554.033943	1.003280
	554.236657	1.006177
	554.439356	1.006289
	554.642042	1.007967
	554.844715	1.009742
	555.047373	1.010502
	555.250018	1.010462
	555.452650	1.012170
	555.655267	1.012516
	555.857871	1.015310
	556.060461	1.017107
	556.263038	1.017221
	556.465600	1.018908
	556.668150	1.019422
	556.870685	1.019748
	557.073207	1.019462
	557.275715	1.018641
	557.478209	1.019120
	557.680689	1.018403
	557.883156	1.019860
	558.085609	1.021304
	558.288049	1.022736
	558.490475	1.023047
	558.692887	1.023475
	558.895285	1.023127
	559.097670	1.024363
	559.300040	1.024130
	559.502398	1.025398
	559.704741	1.025642
	559.907071	1.025795
	560.109387	1.025543
	560.311689	1.025642
	560.513978	1.026544
	560.716253	1.027301
	560.918514	1.027826
	561.120762	1.028498
	561.322995	1.030567
	561.525215	1.031753
	561.727422	1.030791
	561.929614	1.032012
	562.131793	1.031760
	562.333958	1.033615
	562.536110	1.033376
	562.738248	1.035319
	562.940372	1.036378
	563.142482	1.037516
	563.344578	1.037866
	563.546661	1.038057
	563.748730	1.039807
	563.950786	1.040057
	564.152827	1.041778
	564.354855	1.041685
	564.556870	1.043786
	564.758870	1.043307
	564.960857	1.045080
	565.162830	1.046774
	565.364789	1.048884
	565.566735	1.050672
	565.768666	1.051948
	565.970584	1.052950
	566.172489	1.054774
	566.374379	1.057099
	566.576256	1.057535
	566.778119	1.060044
	566.979969	1.061756
	567.181805	1.062334
	567.383626	1.062065
	567.585435	1.063609
	567.787229	1.062892
	567.989010	1.065536
	568.190777	1.066216
	568.392530	1.065121
	568.594269	1.065615
	568.795995	1.066163
	568.997707	1.066194
	569.199405	1.066213
	569.401090	1.066436
	569.602761	1.067495
	569.804418	1.067443
	570.006061	1.068408
	570.207690	1.067904
	570.409306	1.066189
	570.610908	1.065798
	570.812497	1.065695
	571.014071	1.065739
	571.215632	1.066844
	571.417179	1.066500
	571.618712	1.067518
	571.820232	1.067325
	572.021737	1.067639
	572.223229	1.067388
	572.424707	1.068388
	572.626172	1.068154
	572.827623	1.069787
	573.029060	1.069476
	573.230483	1.069334
	573.431892	1.071256
	573.633288	1.071615
	573.834670	1.072789
	574.036038	1.072857
	574.237392	1.072143
	574.438733	1.073908
	574.640060	1.074540
	574.841373	1.076744
	575.042672	1.077194
	575.243958	1.078080
	575.445230	1.080125
	575.646488	1.081630
	575.847732	1.082338
	576.048962	1.081118
	576.250179	1.082254
	576.451382	1.083692
	576.652571	1.083022
	576.853747	1.084614
	577.054908	1.087584
	577.256056	1.087354
	577.457190	1.088272
	577.658310	1.089108
	577.859417	1.089908
	578.060510	1.090511
	578.261589	1.092369
	578.462654	1.092799
	578.663705	1.093935
	578.864743	1.092254
	579.065767	1.091692
	579.266777	1.091819
	579.467773	1.091264
	579.668755	1.092992
	579.869724	1.094517
	580.070679	1.095179
	580.271620	1.094573
	580.472548	1.092750
	580.673461	1.093817
	580.874361	1.094375
	581.075247	1.093328
	581.276119	1.093898
	581.476978	1.092914
	581.677822	1.093262
	581.878653	1.094495
	582.079470	1.096750
	582.280273	1.096862
	582.481063	1.097549
	582.681838	1.098076
	582.882600	1.098232
	583.083348	1.098991
	583.284083	1.099719
	583.484803	1.101072
	583.685510	1.102159
	583.886203	1.102212
	584.086882	1.101541
	584.287547	1.102629
	584.488199	1.104344
	584.688836	1.104524
	584.889460	1.105851
	585.090070	1.106444
	585.290666	1.107962
	585.491249	1.109249
	585.691818	1.110427
	585.892372	1.110387
	586.092914	1.110589
	586.293441	1.113351
	586.493954	1.115545
	586.694454	1.115103
	586.894940	1.116642
	587.095412	1.116623
	587.295870	1.117002
	587.496314	1.116181
	587.696745	1.114614
	587.897162	1.113755
	588.097565	1.114443
	588.297954	1.116337
	588.498329	1.116317
	588.698691	1.113560
	588.899038	1.115841
	589.099372	1.115124
	589.299692	1.113059
	589.499998	1.114169
	589.700291	1.113828
	589.900569	1.112223
	590.100834	1.111945
	590.301085	1.110571
	590.501322	1.110413
	590.701546	1.109348
	590.901755	1.108867
	591.101951	1.111025
	591.302132	1.110581
	591.502300	1.110477
	591.702455	1.111551
	591.902595	1.112784
	592.102722	1.110942
	592.302834	1.111375
	592.502933	1.112213
	592.703018	1.113957
	592.903089	1.114780
	593.103147	1.115091
	593.303190	1.115339
	593.503220	1.115632
	593.703236	1.118309
	593.903238	1.119294
	594.103226	1.120157
	594.303200	1.119313
	594.503161	1.119793
	594.703108	1.119363
	594.903040	1.118711
	595.102960	1.120459
	595.302865	1.121137
	595.502756	1.120926
	595.702634	1.121239
	595.902497	1.121798
	596.102347	1.123900
	596.302183	1.125840
	596.502005	1.127851
	596.701813	1.127778
	596.901608	1.128926
	597.101388	1.130493
	597.301155	1.130746
	597.500908	1.131156
	597.700647	1.133804
	597.900372	1.133460
	598.100083	1.133901
	598.299781	1.133363
	598.499465	1.132585
	598.699134	1.131849
	598.898790	1.132574
	599.098432	1.132809
	599.298061	1.132756
	599.497675	1.132229
	599.697275	1.132125
	599.896862	1.133655
	600.096435	1.134237
	600.295994	1.134047
	600.495539	1.133320
	600.695070	1.132948
	600.894588	1.136125
	601.094091	1.136855
	601.293581	1.136188
	601.493056	1.135796
	601.692518	1.136105
	601.891966	1.136361
	602.091401	1.138078
	602.290821	1.137841
	602.490227	1.138765
	602.689620	1.137974
	602.888999	1.140080
	603.088363	1.139902
	603.287714	1.138674
	603.487052	1.139053
	603.686375	1.138985
	603.885684	1.139558
	604.084980	1.138369
	604.284261	1.139800
	604.483529	1.140392
	604.682783	1.139981
	604.882023	1.140160
	605.081249	1.140218
	605.280461	1.139688
	605.479660	1.140091
	605.678844	1.140881
	605.878015	1.141093
	606.077172	1.141851
	606.276314	1.139802
	606.475443	1.139219
	606.674558	1.138750
	606.873660	1.139254
	607.072747	1.141254
	607.271820	1.140618
	607.470880	1.141055
	607.669926	1.142610
	607.868957	1.142992
	608.067975	1.143209
	608.266979	1.141924
	608.465969	1.140960
	608.664946	1.140791
	608.863908	1.140895
	609.062857	1.140610
	609.261791	1.140032
	609.460712	1.140064
	609.659619	1.140707
	609.858511	1.138259
	610.057390	1.138311
	610.256256	1.139358
	610.455107	1.139751
	610.653944	1.141263
	610.852767	1.140960
	611.051577	1.141402
	611.250373	1.140217
	611.449154	1.141026
	611.647922	1.142164
	611.846676	1.143900
	612.045416	1.142252
	612.244142	1.141391
	612.442854	1.143723
	612.641553	1.144596
	612.840237	1.144494
	613.038908	1.142994
	613.237564	1.142624
	613.436207	1.143068
	613.634836	1.144197
	613.833451	1.145274
	614.032052	1.146107
	614.230639	1.145819
	614.429212	1.146557
	614.627771	1.147138
	614.826316	1.147924
	615.024848	1.148273
	615.223365	1.148106
	615.421869	1.149490
	615.620358	1.151842
	615.818834	1.153906
	616.017296	1.153735
	616.215744	1.155113
	616.414178	1.155897
	616.612598	1.156096
	616.811004	1.157350
	617.009396	1.158050
	617.207775	1.159254
	617.406139	1.160602
	617.604490	1.161284
	617.802826	1.163924
	618.001149	1.165110
	618.199458	1.166275
	618.397752	1.167855
	618.596033	1.170132
	618.794300	1.170544
	618.992553	1.170502
	619.190792	1.171662
	619.389018	1.172676
	619.587229	1.173208
	619.785426	1.172369
	619.983609	1.172117
	620.181779	1.172895
	620.379934	1.172540
	620.578076	1.174354
	620.776204	1.175448
	620.974317	1.176101
	621.172417	1.177658
	621.370503	1.177942
	621.568575	1.177061
	621.766633	1.177080
	621.964677	1.178456
	622.162707	1.179254
	622.360723	1.179571
	622.558725	1.179232
	622.756714	1.178249
	622.954688	1.177515
	623.152648	1.176832
	623.350595	1.177782
	623.548527	1.175578
	623.746446	1.174001
	623.944350	1.173332
	624.142241	1.174320
	624.340118	1.175062
	624.537981	1.173160
	624.735829	1.172069
	624.933664	1.173050
	625.131485	1.174411
	625.329292	1.173624
	625.527085	1.174029
	625.724864	1.173650
	625.922629	1.172448
	626.120381	1.172108
	626.318118	1.171774
	626.515841	1.171720
	626.713550	1.171805
	626.911246	1.170372
	627.108927	1.170044
	627.306595	1.170943
	627.504248	1.170650
	627.701888	1.170443
	627.899513	1.169887
	628.097125	1.170465
	628.294722	1.170957
	628.492306	1.171766
	628.689876	1.172881
	628.887432	1.173974
	629.084973	1.173395
	629.282501	1.171860
	629.480015	1.172539
	629.677515	1.172938
	629.875001	1.171832
	630.072473	1.170099
	630.269931	1.169218
	630.467375	1.169819
	630.664805	1.168267
	630.862221	1.167600
	631.059623	1.167844
	631.257011	1.165629
	631.454385	1.163857
	631.651746	1.162126
	631.849092	1.162285
	632.046424	1.160476
	632.243742	1.157832
	632.441047	1.158672
	632.638337	1.157238
	632.835613	1.155250
	633.032876	1.154905
	633.230124	1.152680
	633.427358	1.152828
	633.624579	1.151067
	633.821785	1.149693
	634.018978	1.147594
	634.216156	1.145523
	634.413321	1.141364
	634.610471	1.140206
	634.807608	1.137737
	635.004730	1.136863
	635.201839	1.135229
	635.398933	1.132142
	635.596014	1.132211
	635.793081	1.132448
	635.990133	1.132297
	636.187172	1.129824
	636.384196	1.128093
	636.581207	1.126009
	636.778204	1.125913
	636.975186	1.124528
	637.172155	1.122089
	637.369110	1.122826
	637.566050	1.120485
	637.762977	1.120219
	637.959890	1.118390
	638.156788	1.117296
	638.353673	1.117753
	638.550544	1.117385
	638.747400	1.116718
	638.944243	1.118036
	639.141072	1.118467
	639.337886	1.118360
	639.534687	1.120369
	639.731474	1.120594
	639.928246	1.121390
	640.125005	1.120395
	640.321750	1.119471
	640.518480	1.119071
	640.715197	1.119458
	640.911899	1.118958
	641.108588	1.119177
	641.305263	1.118932
	641.501923	1.118125
	641.698570	1.118691
	641.895202	1.119515
	642.091821	1.119692
	642.288426	1.118588
	642.485016	1.117630
	642.681593	1.117841
	642.878155	1.118576
	643.074704	1.118716
	643.271238	1.119665
	643.467759	1.119798
	643.664265	1.120153
	643.860757	1.119739
	644.057236	1.120909
	644.253700	1.121912
	644.450151	1.120962
	644.646587	1.121924
	644.843009	1.121990
	645.039418	1.121714
	645.235812	1.121873
	645.432192	1.119526
	645.628558	1.121694
	645.824911	1.122600
	646.021249	1.123755
	646.217573	1.122969
	646.413883	1.124174
	646.610179	1.123796
	646.806461	1.124770
	647.002729	1.125379
	647.198983	1.126401
	647.395223	1.127812
	647.591449	1.128490
	647.787661	1.128891
	647.983859	1.128104
	648.180043	1.129947
	648.376212	1.131219
	648.572368	1.133862
	648.768510	1.134316
	648.964638	1.136273
	649.160751	1.137257
	649.356851	1.136590
	649.552937	1.140096
	649.749008	1.142789
	649.945066	1.147079
	650.141109	1.149300
	650.337138	1.150981
	650.533154	1.153083
	650.729155	1.156437
	650.925142	1.159588
	651.121116	1.162195
	651.317075	1.165334
	651.513020	1.165544
	651.708951	1.167384
	651.904868	1.169333
	652.100771	1.172706
	652.296660	1.174403
	652.492535	1.177170
	652.688396	1.178492
	652.884242	1.179184
	653.080075	1.181738
	653.275894	1.184898
	653.471699	1.186683
	653.667489	1.188461
	653.863266	1.189855
	654.059028	1.192744
	654.254776	1.195427
	654.450511	1.197627
	654.646231	1.199039
	654.841937	1.200802
	655.037629	1.201941
	655.233308	1.204571
	655.428972	1.206970
	655.624622	1.209734
	655.820258	1.212026
	656.015879	1.215352
	656.211487	1.217496
	656.407081	1.219718
	656.602661	1.221853
	656.798226	1.225230
	656.993778	1.227397
	657.189315	1.228640
	657.384839	1.231853
	657.580348	1.232559
	657.775843	1.232600
	657.971324	1.232346
	658.166791	1.234422
	658.362244	1.236030
	658.557683	1.236300
	658.753108	1.238785
	658.948519	1.239774
	659.143916	1.240675
	659.339298	1.240319
	659.534667	1.241279
	659.730022	1.241962
	659.925362	1.243387
	660.120688	1.244995
	660.316001	1.246176
	660.511299	1.245177
	660.706583	1.245798
	660.901853	1.246574
	661.097109	1.248329
	661.292351	1.250036
	661.487578	1.250944
	661.682792	1.250141
	661.877992	1.249420
	662.073177	1.250596
	662.268349	1.250531
	662.463506	1.250178
	662.658649	1.250744
	662.853779	1.250029
	663.048894	1.249790
	663.243995	1.248783
	663.439081	1.248315
	663.634154	1.248733
	663.829213	1.248305
	664.024258	1.249159
	664.219288	1.250086
	664.414305	1.249709
	664.609307	1.250748
	664.804295	1.251799
	664.999269	1.253037
	665.194229	1.255286
	665.389175	1.256689
	665.584107	1.256601
	665.779025	1.257898
	665.973928	1.258189
	666.168818	1.258508
	666.363693	1.258397
	666.558555	1.260292
	666.753402	1.261611
	666.948235	1.263870
	667.143054	1.264114
	667.337859	1.264621
	667.532650	1.263612
	667.727427	1.263768
	667.922189	1.262598
	668.116938	1.262837
	668.311672	1.264527
	668.506392	1.262867
	668.701098	1.261692
	668.895790	1.260151
	669.090468	1.259752
	669.285132	1.260029
	669.479782	1.258949
	669.674417	1.258402
	669.869039	1.257689
	670.063646	1.256192
	670.258239	1.255734
	670.452819	1.256646
	670.647384	1.254043
	670.841934	1.254062
	671.036471	1.252188
	671.230994	1.252757
	671.425502	1.250691
	671.619997	1.250702
	671.814477	1.248984
	672.008943	1.246484
	672.203395	1.244990
	672.397833	1.245552
	672.592257	1.243646
	672.786667	1.242602
	672.981062	1.241887
	673.175444	1.240406
	673.369811	1.238562
	673.564164	1.237465
	673.758503	1.237101
	673.952828	1.236044
	674.147139	1.235680
	674.341435	1.235239
	674.535718	1.234761
	674.729986	1.234029
	674.924240	1.233776
	675.118480	1.234071
	675.312706	1.234824
	675.506918	1.234315
	675.701116	1.233437
	675.895299	1.231056
	676.089469	1.231059
	676.283624	1.231739
	676.477765	1.230867
	676.671892	1.230772
	676.866005	1.228838
	677.060103	1.226114
	677.254188	1.223134
	677.448258	1.223712
	677.642315	1.223147
	677.836357	1.221156
	678.030385	1.219431
	678.224398	1.219964
	678.418398	1.219186
	678.612384	1.218436
	678.806355	1.217522
	679.000312	1.216275
	679.194255	1.216126
	679.388184	1.217402
	679.582099	1.217686
	679.776000	1.216295
	679.969886	1.214702
	680.163758	1.213409
	680.357617	1.213057
	680.551461	1.212823
	680.745290	1.212072
	680.939106	1.212186
	681.132908	1.210941
	681.326695	1.211062
	681.520468	1.210492
	681.714227	1.209806
	681.907972	1.209733
	682.101703	1.208891
	682.295419	1.208614
	682.489122	1.208216
	682.682810	1.206410
	682.876484	1.206803
	683.070144	1.205090
	683.263790	1.205171
	683.457421	1.202902
	683.651039	1.202757
	683.844642	1.202327
	684.038231	1.200847
	684.231806	1.198972
	684.425367	1.198161
	684.618913	1.197713
	684.812446	1.197518
	685.005964	1.196752
	685.199468	1.196067
	685.392958	1.195715
	685.586433	1.194512
	685.779895	1.193887
	685.973342	1.192542
	686.166775	1.192302
	686.360194	1.192126
	686.553599	1.192223
	686.746990	1.191160
	686.940366	1.188442
	687.133729	1.186838
	687.327077	1.185132
	687.520411	1.184053
	687.713730	1.183936
	687.907036	1.182409
	688.100327	1.179555
	688.293604	1.178753
	688.486867	1.177503
	688.680116	1.175870
	688.873351	1.174750
	689.066571	1.174403
	689.259777	1.172319
	689.452970	1.170633
	689.646147	1.171400
	689.839311	1.172122
	690.032461	1.170908
	690.225596	1.170203
	690.418717	1.169816
	690.611824	1.168845
	690.804917	1.169619
	690.997995	1.169624
	691.191059	1.168904
	691.384110	1.168802
	691.577145	1.169227
	691.770167	1.169600
	691.963175	1.167908
	692.156168	1.167583
	692.349147	1.166008
	692.542112	1.166526
	692.735063	1.166364
	692.927999	1.166256
	693.120922	1.165241
	693.313830	1.164141
	693.506724	1.164389
	693.699603	1.163546
	693.892469	1.162294
	694.085320	1.160404
	694.278157	1.159666
	694.470980	1.157965
	694.663789	1.156792
	694.856583	1.156716
	695.049364	1.156471
	695.242130	1.156946
	695.434881	1.155046
	695.627619	1.154716
	695.820342	1.154656
	696.013052	1.154926
	696.205747	1.155991
	696.398427	1.154451
	696.591094	1.153243
	696.783746	1.152781
	696.976384	1.152371
	697.169008	1.151872
	697.361618	1.151652
	697.554213	1.151122
	697.746795	1.150715
	697.939362	1.150100
	698.131914	1.149103
	698.324453	1.147191
	698.516977	1.144991
	698.709487	1.144224
	698.901983	1.143556
	699.094465	1.142850
	699.286932	1.141544
	699.479386	1.140078
	699.671825	1.138941
	699.864249	1.139063
	700.056660	1.138744
	700.249056	1.137183
	700.441438	1.138410
	700.633806	1.137919
	700.826160	1.138579
	701.018499	1.137418
	701.210824	1.136722
	701.403135	1.135779
	701.595432	1.133987
	701.787714	1.133282
	701.979982	1.133551
	702.172236	1.133413
	702.364476	1.133810
	702.556702	1.132663
	702.748913	1.131506
	702.941110	1.130292
	703.133293	1.128793
	703.325461	1.127007
	703.517615	1.126578
	703.709755	1.126834
	703.901881	1.126482
	704.093993	1.126383
	704.286090	1.125166
	704.478173	1.124649
	704.670242	1.123831
	704.862296	1.122164
	705.054337	1.121031
	705.246363	1.119559
	705.438375	1.117883
	705.630372	1.117248
	705.822356	1.116147
	706.014325	1.114779
	706.206279	1.114425
	706.398220	1.112245
	706.590146	1.111459
	706.782058	1.108993
	706.973956	1.106621
	707.165840	1.105450
	707.357709	1.103692
	707.549564	1.103027
	707.741405	1.101180
	707.933231	1.099528
	708.125043	1.099039
	708.316841	1.097667
	708.508625	1.097016
	708.700395	1.094499
	708.892150	1.093937
	709.083891	1.092232
	709.275617	1.090325
	709.467330	1.089916
	709.659028	1.088143
	709.850712	1.087175
	710.042381	1.086206
	710.234037	1.085165
	710.425678	1.086153
	710.617305	1.084706
	710.808917	1.083649
	711.000515	1.082640
	711.192099	1.083320
	711.383669	1.082193
	711.575225	1.081187
	711.766766	1.078761
	711.958293	1.079235
	712.149805	1.076339
	712.341304	1.075046
	712.532788	1.073032
	712.724258	1.074641
	712.915713	1.072564
	713.107154	1.071768
	713.298581	1.071253
	713.489994	1.070319
	713.681392	1.069707
	713.872776	1.068678
	714.064146	1.066755
	714.255502	1.066689
	714.446843	1.065863
	714.638170	1.064510
	714.829483	1.062839
	715.020781	1.062262
	715.212065	1.060248
	715.403335	1.057333
	715.594591	1.056724
	715.785832	1.055632
	715.977059	1.054208
	716.168272	1.053140
	716.359470	1.051239
	716.550654	1.049853
	716.741824	1.047762
	716.932979	1.046109
	717.124121	1.045862
	717.315247	1.045767
	717.506360	1.043683
	717.697458	1.042339
	717.888542	1.041925
	718.079612	1.042956
	718.270668	1.042254
	718.461709	1.042463
	718.652736	1.041820
	718.843748	1.043217
	719.034746	1.043434
	719.225730	1.041423
	719.416700	1.041366
	719.607655	1.040966
	719.798596	1.040289
	719.989523	1.040338
	720.180435	1.039739
	720.371333	1.040916
	720.562217	1.039558
	720.753087	1.040655
	720.943942	1.041629
	721.134783	1.041761
	721.325609	1.042052
	721.516422	1.041000
	721.707219	1.041289
	721.898003	1.042239
	722.088772	1.040087
	722.279527	1.039977
	722.470268	1.038559
	722.660994	1.038626
	722.851707	1.036006
	723.042404	1.036524
	723.233088	1.036721
	723.423757	1.037326
	723.614412	1.036842
	723.805052	1.038209
	723.995678	1.038380
	724.186290	1.037900
	724.376887	1.036424
	724.567471	1.037678
	724.758039	1.038517
	724.948594	1.037805
	725.139134	1.037735
	725.329660	1.036502
	725.520172	1.035493
	725.710669	1.036446
	725.901152	1.035442
	726.091620	1.034972
	726.282075	1.035275
	726.472514	1.034370
	726.662940	1.034861
	726.853351	1.035376
	727.043748	1.035992
	727.234131	1.036324
	727.424499	1.036897
	727.614853	1.037401
	727.805193	1.037378
	727.995518	1.037054
	728.185829	1.038179
	728.376125	1.039334
	728.566408	1.039930
	728.756675	1.038868
	728.946929	1.037909
	729.137168	1.039629
	729.327393	1.040432
	729.517604	1.040978
	729.707800	1.039292
	729.897982	1.040429
	730.088149	1.039744
	730.278302	1.041673
	730.468441	1.041515
	730.658566	1.041117
	730.848676	1.041882
	731.038771	1.040176
	731.228853	1.040204
	731.418920	1.040223
	731.608973	1.040985
	731.799011	1.041294
	731.989035	1.040221
	732.179045	1.040504
	732.369040	1.038324
	732.559021	1.037762
	732.748988	1.036334
	732.938940	1.036590
	733.128878	1.036460
	733.318801	1.035879
	733.508711	1.034827
	733.698605	1.033846
	733.888486	1.032970
	734.078352	1.033842
	734.268204	1.033920
	734.458041	1.034543
	734.647864	1.034063
	734.837673	1.032555
	735.027467	1.033034
	735.217247	1.032496
	735.407013	1.032755
	735.596764	1.031730
	735.786501	1.032158
	735.976223	1.033316
	736.165932	1.033277
	736.355625	1.030205
	736.545305	1.029835
	736.734970	1.029440
	736.924620	1.030200
	737.114257	1.030538
	737.303879	1.029503
	737.493486	1.030534
	737.683079	1.030959
	737.872658	1.030161
	738.062222	1.031579
	738.251772	1.030889
	738.441308	1.030457
	738.630829	1.032195
	738.820336	1.032441
	739.009829	1.031510
	739.199307	1.032608
	739.388771	1.031918
	739.578220	1.031915
	739.767655	1.031228
	739.957076	1.031624
	740.146482	1.033198
	740.335874	1.033720
	740.525251	1.033923
	740.714615	1.034911
	740.903963	1.036053
	741.093298	1.037346
	741.282618	1.038952
	741.471923	1.039294
	741.661214	1.039574
	741.850491	1.039083
	742.039753	1.038842
	742.229001	1.040242
	742.418235	1.039777
	742.607454	1.042433
	742.796659	1.042316
	742.985849	1.042761
	743.175025	1.042598
	743.364187	1.042085
	743.553334	1.043169
	743.742467	1.043212
	743.931586	1.045718
	744.120690	1.045814
	744.309779	1.045692
	744.498855	1.045328
	744.687916	1.045984
	744.876962	1.045616
	745.065994	1.045648
	745.255012	1.047446
	745.444015	1.048695
	745.633004	1.048097
	745.821978	1.047699
	746.010938	1.048180
	746.199884	1.050126
	746.388815	1.050799
	746.577732	1.051520
	746.766634	1.050307
	746.955522	1.049321
	747.144396	1.048990
	747.333255	1.049641
	747.522100	1.049180
	747.710930	1.049924
	747.899746	1.049931
	748.088548	1.049449
	748.277335	1.050008
	748.466108	1.049521
	748.654866	1.048236
	748.843610	1.049619
	749.032339	1.048271
	749.221054	1.046188
	749.409755	1.045604
	749.598441	1.044955
	749.787113	1.044996
	749.975770	1.045560
	750.164413	1.044305
	750.353042	1.044011
[truncated: 1,648 more rows]
