# Supplementary material for: Metasurface analogues of molecular diastereomers from hierarchical multiscale chiral interactions with biomolecules
Source: Nat Commun. 2026 Apr 22;17:5541. doi: 10.1038/s41467-026-72200-6 (PMC13287669; doi:10.1038/s41467-026-72200-6)
Supplement: Supplementary file 3 — Supplementary Data 1 (Raw data) [file 41467_2026_72200_MOESM3_ESM.zip › Raw_Data/Reflectivity/Antistrept_strept_sequence/Strept_Incubating/Ref_ARRAY3_RS_90_1.txt]

	345.453658	0.999764
	345.669646	1.000180
	345.885622	1.000622
	346.101585	1.001094
	346.317535	1.001596
	346.533471	1.002129
	346.749395	1.002696
	346.965306	1.003297
	347.181204	1.003930
	347.397089	1.004593
	347.612961	1.005281
	347.828820	1.005985
	348.044666	1.006692
	348.260499	1.007380
	348.476319	1.008023
	348.692126	1.008580
	348.907920	1.009004
	349.123701	1.009237
	349.339469	1.009221
	349.555224	1.008901
	349.770966	1.008242
	349.986695	1.007242
	350.202412	1.005941
	350.418115	1.004414
	350.633805	1.002767
	350.849482	1.001108
	351.065147	0.999533
	351.280798	0.998116
	351.496436	0.996896
	351.712062	0.995892
	351.927674	0.995100
	352.143273	0.993259
	352.358860	0.997060
	352.574433	0.998179
	352.789993	0.997290
	353.005541	0.998333
	353.221075	0.999410
	353.436597	1.001703
	353.652105	1.003220
	353.867600	1.003315
	354.083083	1.001509
	354.298552	1.003392
	354.514009	1.003627
	354.729452	1.003961
	354.944883	1.004883
	355.160300	1.005914
	355.375705	1.006314
	355.591096	1.005925
	355.806474	1.007048
	356.021840	1.008388
	356.237192	1.008710
	356.452532	1.007153
	356.667858	1.006360
	356.883172	1.006034
	357.098472	1.006819
	357.313760	1.006021
	357.529034	1.007815
	357.744295	1.007078
	357.959544	1.007278
	358.174779	1.006554
	358.390002	1.007139
	358.605211	1.006748
	358.820407	1.007904
	359.035591	1.006455
	359.250761	1.006729
	359.465919	1.006121
	359.681063	1.006218
	359.896194	1.007480
	360.111313	1.007808
	360.326418	1.006980
	360.541510	1.006685
	360.756589	1.007199
	360.971656	1.005359
	361.186709	1.003742
	361.401749	1.004572
	361.616776	1.002591
	361.831790	1.003512
	362.046792	1.004174
	362.261780	1.004572
	362.476755	1.005099
	362.691717	1.005583
	362.906666	1.004844
	363.121602	1.004298
	363.336525	1.002657
	363.551435	1.002044
	363.766332	0.999972
	363.981216	1.000107
	364.196087	1.000552
	364.410945	1.000632
	364.625790	1.001371
	364.840621	1.001243
	365.055440	1.003902
	365.270246	1.003799
	365.485039	1.003283
	365.699818	1.002663
	365.914585	1.003175
	366.129339	1.004505
	366.344079	1.003675
	366.558807	1.004107
	366.773521	1.004335
	366.988223	1.006737
	367.202911	1.007762
	367.417587	1.007329
	367.632249	1.008321
	367.846898	1.008333
	368.061535	1.006757
	368.276158	1.005775
	368.490768	1.004914
	368.705365	1.004169
	368.919949	1.003603
	369.134521	1.003885
	369.349079	1.002393
	369.563624	0.999800
	369.778155	0.998368
	369.992674	1.000176
	370.207180	0.999264
	370.421673	0.999621
	370.636153	0.998874
	370.850619	1.000680
	371.065073	1.001729
	371.279514	1.001147
	371.493941	1.003514
	371.708356	1.003697
	371.922757	1.003429
	372.137145	1.004361
	372.351521	1.003447
	372.565883	1.004701
	372.780232	1.005591
	372.994568	1.005126
	373.208891	1.003232
	373.423201	1.002902
	373.637498	1.000887
	373.851782	1.000537
	374.066053	1.002045
	374.280311	1.000848
	374.494556	0.999274
	374.708787	0.999317
	374.923006	0.999248
	375.137211	0.998736
	375.351404	0.998838
	375.565583	0.999362
	375.779750	0.997290
	375.993903	0.996843
	376.208043	0.995186
	376.422170	0.995703
	376.636284	0.994902
	376.850385	0.995875
	377.064473	0.995379
	377.278548	0.996350
	377.492610	0.997851
	377.706658	0.998037
	377.920694	0.996676
	378.134717	0.997940
	378.348726	1.000515
	378.562722	1.002176
	378.776706	1.004183
	378.990676	1.003551
	379.204633	1.003768
	379.418577	1.004582
	379.632508	1.003293
	379.846426	1.001607
	380.060331	1.001793
	380.274223	1.002577
	380.488101	1.003976
	380.701967	1.003098
	380.915819	1.001077
	381.129659	1.003097
	381.343485	1.004484
	381.557298	1.005152
	381.771098	1.005621
	381.984886	1.005584
	382.198659	1.005534
	382.412420	1.007008
	382.626168	1.010013
	382.839903	1.011036
	383.053624	1.011227
	383.267333	1.011023
	383.481028	1.013611
	383.694711	1.013435
	383.908380	1.013221
	384.122036	1.011572
	384.335679	1.012074
	384.549309	1.011750
	384.762926	1.012316
	384.976530	1.009896
	385.190120	1.008626
	385.403698	1.010816
	385.617262	1.010069
	385.830814	1.006815
	386.044352	1.006993
	386.257877	1.006026
	386.471389	1.004766
	386.684888	1.006159
	386.898374	1.005659
	387.111847	1.005440
	387.325306	1.006417
	387.538753	1.006584
	387.752186	1.007570
	387.965606	1.007509
	388.179014	1.007787
	388.392408	1.007892
	388.605789	1.006464
	388.819156	1.006783
	389.032511	1.006918
	389.245853	1.007410
	389.459181	1.009120
	389.672497	1.007848
	389.885799	1.006578
	390.099088	1.007082
	390.312364	1.006081
	390.525627	1.005017
	390.738877	1.003916
	390.952114	1.005482
	391.165337	1.004597
	391.378548	1.001738
	391.591745	0.999960
	391.804929	0.997949
	392.018100	0.997805
	392.231258	0.995888
	392.444403	0.997697
	392.657535	0.997528
	392.870653	0.999327
	393.083759	0.997738
	393.296851	0.998627
	393.509930	0.998065
	393.722996	0.998670
	393.936049	1.000371
	394.149089	1.000803
	394.362116	1.000376
	394.575129	0.999689
	394.788130	1.000861
	395.001117	1.000088
	395.214091	0.998229
	395.427052	0.996937
	395.640000	0.995630
	395.852935	0.995587
	396.065857	0.994391
	396.278765	0.992306
	396.491660	0.989677
	396.704543	0.989717
	396.917412	0.990399
	397.130268	0.990660
	397.343110	0.991053
	397.555940	0.989941
	397.768757	0.990318
	397.981560	0.992549
	398.194350	0.994504
	398.407127	0.993587
	398.619891	0.994560
	398.832642	0.995972
	399.045380	0.996433
	399.258104	0.997261
	399.470815	0.999612
	399.683514	1.000083
	399.896199	1.001512
	400.108870	0.998531
	400.321529	0.996342
	400.534175	0.996907
	400.746807	0.995397
	400.959427	0.994699
	401.172033	0.995818
	401.384626	0.994933
	401.597205	0.995378
	401.809772	0.994913
	402.022326	0.992189
	402.234866	0.992252
	402.447393	0.992362
	402.659907	0.991622
	402.872408	0.992473
	403.084896	0.994521
	403.297370	0.995452
	403.509832	0.993825
	403.722280	0.994615
	403.934715	0.994278
	404.147137	0.992200
	404.359546	0.992018
	404.571941	0.992379
	404.784323	0.993027
	404.996693	0.995830
	405.209049	0.997555
	405.421392	0.996405
	405.633721	0.997057
	405.846038	0.996620
	406.058341	0.999060
	406.270632	0.998256
	406.482909	0.998280
	406.695172	0.998490
	406.907423	0.999646
	407.119661	0.998729
	407.331885	0.998220
	407.544096	0.997739
	407.756294	0.996728
	407.968479	0.997568
	408.180651	0.998499
	408.392809	0.999556
	408.604954	0.998008
	408.817086	0.997714
	409.029205	0.997697
	409.241311	1.000298
	409.453404	1.001745
	409.665483	1.001739
	409.877549	1.004544
	410.089602	1.007673
	410.301642	1.008525
	410.513669	1.010829
	410.725682	1.012480
	410.937682	1.013171
	411.149669	1.011629
	411.361643	1.011679
	411.573604	1.011027
	411.785551	1.011541
	411.997486	1.011366
	412.209407	1.011181
	412.421315	1.009443
	412.633210	1.009640
	412.845091	1.008823
	413.056959	1.011451
	413.268815	1.012033
	413.480657	1.011486
	413.692485	1.012923
	413.904301	1.013332
	414.116103	1.011336
	414.327892	1.010489
	414.539668	1.011313
	414.751431	1.011557
	414.963181	1.012448
	415.174917	1.011966
	415.386640	1.011419
	415.598350	1.011559
	415.810047	1.010023
	416.021730	1.007463
	416.233401	1.005595
	416.445058	1.005245
	416.656702	1.003052
	416.868332	1.001200
	417.079950	1.002020
	417.291554	1.002038
	417.503145	1.001464
	417.714723	1.001485
	417.926288	0.998461
	418.137839	0.998438
	418.349377	0.998562
	418.560903	0.997830
	418.772414	0.998023
	418.983913	0.996882
	419.195398	0.997126
	419.406870	0.997273
	419.618329	0.997500
	419.829775	0.997772
	420.041208	0.997025
	420.252627	0.996826
	420.464033	0.996498
	420.675426	0.997264
	420.886805	0.997663
	421.098172	0.997289
	421.309525	0.995449
	421.520865	0.997444
	421.732192	0.997494
	421.943505	0.998011
	422.154805	0.998484
	422.366092	0.998474
	422.577366	1.000624
	422.788627	0.999144
	422.999874	0.998377
	423.211108	0.999617
	423.422329	0.998917
	423.633537	0.997582
	423.844731	0.996313
	424.055913	0.998338
	424.267081	0.999594
	424.478235	1.000563
	424.689377	1.000053
	424.900505	1.000632
	425.111620	0.999684
	425.322722	1.002554
	425.533811	1.002087
	425.744886	1.001861
	425.955948	1.002493
	426.166997	1.004287
	426.378032	1.004076
	426.589055	1.003244
	426.800064	1.003184
	427.011060	1.005907
	427.222042	1.005658
	427.433012	1.005109
	427.643968	1.004922
	427.854911	1.005883
	428.065840	1.008159
	428.276757	1.006405
	428.487660	1.006986
	428.698550	1.006972
	428.909427	1.007159
	429.120290	1.005919
	429.331140	1.007189
	429.541977	1.007154
	429.752801	1.006172
	429.963611	1.002923
	430.174408	1.004723
	430.385192	1.004864
	430.595963	1.003558
	430.806720	1.003977
	431.017464	1.004228
	431.228195	1.004555
	431.438913	1.005464
	431.649617	1.006416
	431.860308	1.005858
	432.070986	1.005735
	432.281650	1.006536
	432.492302	1.006370
	432.702940	1.004861
	432.913565	1.003946
	433.124176	1.002143
	433.334774	1.001979
	433.545359	1.001156
	433.755931	1.000130
	433.966489	0.998860
	434.177035	0.999090
	434.387567	0.997745
	434.598085	0.996988
	434.808591	0.997938
	435.019083	0.999152
	435.229562	0.999317
	435.440027	1.000568
	435.650479	0.999754
	435.860918	0.999847
	436.071344	0.998204
	436.281757	0.997809
	436.492156	0.998714
	436.702542	1.000119
	436.912914	0.998699
	437.123274	0.998712
	437.333620	0.998374
	437.543953	0.999449
	437.754272	0.998638
	437.964578	0.999124
	438.174871	0.996854
	438.385151	0.996192
	438.595417	0.995759
	438.805670	0.994881
	439.015910	0.995093
	439.226137	0.993898
	439.436350	0.994756
	439.646550	0.997969
	439.856737	0.997104
	440.066910	0.998851
	440.277070	0.998618
	440.487217	0.998356
	440.697351	0.998909
	440.907471	0.996765
	441.117578	0.996396
	441.327671	0.995949
	441.537752	0.997113
	441.747819	0.997344
	441.957873	0.998238
	442.167913	0.997556
	442.377940	0.998640
	442.587954	0.999902
	442.797955	1.003021
	443.007942	1.003933
	443.217916	1.004293
	443.427877	1.005228
	443.637824	1.004967
	443.847758	1.002531
	444.057679	1.002578
	444.267586	1.002006
	444.477481	1.000532
	444.687361	1.000866
	444.897229	1.000479
	445.107083	0.999106
	445.316924	0.999208
	445.526752	0.999454
	445.736566	0.999091
	445.946367	1.000861
	446.156155	1.003008
	446.365929	1.002451
	446.575690	1.002568
	446.785438	1.002561
	446.995173	1.002709
	447.204894	1.002351
	447.414602	1.004147
	447.624296	1.002407
	447.833977	1.000958
	448.043645	1.000695
	448.253300	0.998328
	448.462941	0.999780
	448.672569	0.998591
	448.882184	0.999405
	449.091785	0.999434
	449.301373	0.997554
	449.510948	0.994990
	449.720509	0.994732
	449.930057	0.991945
	450.139592	0.991977
	450.349113	0.990479
	450.558621	0.989641
	450.768116	0.989623
	450.977597	0.989258
	451.187066	0.989138
	451.396520	0.990072
	451.605962	0.990338
	451.815390	0.989235
	452.024805	0.990536
	452.234206	0.990365
	452.443594	0.988799
	452.652969	0.988725
	452.862330	0.988280
	453.071678	0.987965
	453.281013	0.989667
	453.490335	0.989319
	453.699643	0.989241
	453.908938	0.989244
	454.118219	0.989491
	454.327487	0.990534
	454.536742	0.990475
	454.745983	0.991364
	454.955211	0.991907
	455.164426	0.990274
	455.373627	0.990282
	455.582815	0.989941
	455.791990	0.986762
	456.001152	0.984668
	456.210300	0.985206
	456.419434	0.984981
	456.628556	0.985951
	456.837664	0.984846
	457.046758	0.984974
	457.255839	0.986222
	457.464907	0.986861
	457.673962	0.988356
	457.883003	0.988991
	458.092031	0.988717
	458.301046	0.987767
	458.510047	0.989753
	458.719035	0.990280
	458.928009	0.987596
	459.136970	0.988444
	459.345918	0.987975
	459.554852	0.988849
	459.763774	0.987619
	459.972681	0.988635
	460.181576	0.987415
	460.390457	0.987878
	460.599324	0.988559
	460.808178	0.989771
	461.017019	0.991392
	461.225847	0.991267
	461.434661	0.993403
	461.643462	0.993240
	461.852249	0.992205
	462.061023	0.992533
	462.269784	0.992803
	462.478531	0.992856
	462.687265	0.994360
	462.895986	0.993081
	463.104693	0.994106
	463.313387	0.993373
	463.522068	0.993167
	463.730735	0.993991
	463.939389	0.995147
	464.148029	0.995333
	464.356656	0.994662
	464.565270	0.994366
	464.773870	0.994483
	464.982457	0.995330
	465.191030	0.995597
	465.399591	0.997191
	465.608137	0.997048
	465.816671	0.998971
	466.025191	0.996687
	466.233697	0.996886
	466.442191	0.995953
	466.650671	0.996698
	466.859137	0.997910
	467.067590	0.998432
	467.276030	0.997224
	467.484456	0.997483
	467.692869	0.995357
	467.901269	0.994872
	468.109655	0.996599
	468.318028	0.997248
	468.526387	0.997362
	468.734733	0.997326
	468.943066	0.996935
	469.151385	0.997163
	469.359691	0.996748
	469.567984	0.995948
	469.776263	0.994794
	469.984528	0.994533
	470.192781	0.993248
	470.401020	0.991849
	470.609245	0.992791
	470.817457	0.994338
	471.025656	0.994821
	471.233841	0.994134
	471.442013	0.993439
	471.650172	0.994509
	471.858317	0.994419
	472.066448	0.992748
	472.274567	0.991864
	472.482672	0.993475
	472.690763	0.993783
	472.898841	0.995081
	473.106906	0.997277
	473.314957	0.997989
	473.522995	0.999121
	473.731020	0.998630
	473.939031	0.997424
	474.147029	0.997320
	474.355013	0.996479
	474.562984	0.997620
	474.770941	0.998251
	474.978885	0.997907
	475.186816	0.998844
	475.394733	0.999670
	475.602637	1.000300
	475.810527	1.000183
	476.018404	1.001519
	476.226268	1.002135
	476.434118	1.003059
	476.641955	1.003144
	476.849778	1.003189
	477.057588	1.003729
	477.265385	1.003524
	477.473168	1.003171
	477.680937	1.004027
	477.888694	1.003525
	478.096436	1.003153
	478.304166	1.004750
	478.511882	1.002438
	478.719584	1.003121
	478.927274	1.002558
	479.134949	1.003265
	479.342612	1.002965
	479.550260	1.001880
	479.757896	1.000180
	479.965518	0.999770
	480.173126	0.998487
	480.380722	0.999174
	480.588303	1.000101
	480.795872	0.997802
	481.003426	0.995911
	481.210968	0.995672
	481.418496	0.995453
	481.626010	0.994901
	481.833511	0.993962
	482.040999	0.992848
	482.248473	0.994707
	482.455934	0.995189
	482.663382	0.996241
	482.870816	0.996921
	483.078236	0.998579
	483.285643	0.997706
	483.493037	0.996102
	483.700417	0.996959
	483.907784	0.997429
	484.115137	0.997960
	484.322477	0.997600
	484.529803	0.996798
	484.737116	0.997167
	484.944416	0.998343
	485.151702	0.999055
	485.358975	0.998209
	485.566234	0.997468
	485.773479	0.996608
	485.980712	0.997500
	486.187931	0.995661
	486.395136	0.995896
	486.602328	0.997081
	486.809506	0.995979
	487.016671	0.997582
	487.223823	0.997830
	487.430961	0.996703
	487.638086	0.997883
	487.845197	0.997691
	488.052295	0.998781
	488.259379	0.999640
	488.466450	1.000341
	488.673507	0.999512
	488.880551	0.999569
	489.087582	0.998728
	489.294599	0.999439
	489.501602	1.001055
	489.708592	1.000088
	489.915569	1.000809
	490.122532	1.002467
	490.329482	1.002350
	490.536418	1.002428
	490.743341	1.001273
	490.950250	1.000390
	491.157146	1.001521
	491.364029	1.000903
	491.570897	1.000631
	491.777753	0.999284
	491.984595	0.999523
	492.191423	0.998697
	492.398238	0.998522
	492.605040	0.999764
	492.811828	0.999836
	493.018603	0.999653
	493.225364	0.998168
	493.432111	0.996885
	493.638846	0.996640
	493.845566	0.997012
	494.052274	0.996896
	494.258967	0.996314
	494.465648	0.997573
	494.672314	0.997773
	494.878968	0.996397
	495.085608	0.996940
	495.292234	0.995421
	495.498847	0.995614
	495.705446	0.994111
	495.912032	0.994212
	496.118605	0.995933
	496.325164	0.995486
	496.531709	0.996140
	496.738241	0.995021
	496.944759	0.994030
	497.151264	0.995048
	497.357756	0.995896
	497.564234	0.996030
	497.770698	0.994773
	497.977149	0.994865
	498.183587	0.995427
	498.390011	0.995652
	498.596422	0.995058
	498.802819	0.995742
	499.009202	0.995084
	499.215572	0.993983
	499.421929	0.995360
	499.628272	0.995555
	499.834602	0.994550
	500.040918	0.995778
	500.247220	0.996190
	500.453509	0.996535
	500.659785	0.995529
	500.866047	0.994905
	501.072296	0.994735
	501.278531	0.994790
	501.484752	0.995077
	501.690960	0.995660
	501.897155	0.994221
	502.103336	0.993161
	502.309504	0.993635
	502.515658	0.995234
	502.721798	0.995708
	502.927925	0.995826
	503.134039	0.995828
	503.340139	0.997038
	503.546225	0.997271
	503.752298	0.994955
	503.958358	0.994879
	504.164404	0.994509
	504.370436	0.994001
	504.576455	0.994130
	504.782461	0.993870
	504.988453	0.993748
	505.194431	0.992131
	505.400396	0.990160
	505.606347	0.988489
	505.812285	0.988474
	506.018209	0.988819
	506.224120	0.988922
	506.430017	0.990294
	506.635901	0.988920
	506.841771	0.989671
	507.047628	0.988845
	507.253471	0.989959
	507.459301	0.990281
	507.665117	0.991727
	507.870920	0.993068
	508.076709	0.994471
	508.282484	0.997437
	508.488247	0.999523
	508.693995	1.000301
	508.899730	1.001761
	509.105451	1.001067
	509.311159	1.001252
	509.516854	1.001320
	509.722535	1.000897
	509.928202	1.001080
	510.133856	1.000849
	510.339496	1.001106
	510.545123	1.001309
	510.750736	1.000367
	510.956336	1.000698
	511.161922	0.999885
	511.367494	1.001048
	511.573053	1.002075
	511.778599	1.003254
	511.984131	1.002792
	512.189649	1.001591
	512.395154	1.002114
	512.600645	1.000623
	512.806123	1.000227
	513.011587	1.000124
	513.217038	1.000263
	513.422475	1.000647
	513.627899	0.999310
	513.833309	0.999647
	514.038705	0.998929
	514.244088	0.999186
	514.449458	1.000621
	514.654814	0.999734
	514.860156	0.999376
	515.065485	0.998325
	515.270800	0.996851
	515.476102	0.995749
	515.681390	0.994621
	515.886664	0.995037
	516.091925	0.994867
	516.297173	0.994560
	516.502407	0.993373
	516.707627	0.992856
	516.912834	0.993284
	517.118027	0.992249
	517.323207	0.991085
	517.528373	0.990235
	517.733525	0.989832
	517.938664	0.990156
	518.143790	0.990165
	518.348901	0.989898
	518.554000	0.990735
	518.759084	0.990708
	518.964156	0.988070
	519.169213	0.991905
	519.374257	0.992374
	519.579288	0.991722
	519.784305	0.992476
	519.989308	0.993687
	520.194298	0.993958
	520.399274	0.994230
	520.604236	0.994420
	520.809185	0.993604
	521.014121	0.993184
	521.219043	0.992246
	521.423951	0.991185
	521.628846	0.991401
	521.833727	0.991320
	522.038595	0.991635
	522.243449	0.991123
	522.448289	0.990335
	522.653116	0.990003
	522.857929	0.990470
	523.062729	0.990805
	523.267515	0.991502
	523.472287	0.990954
	523.677046	0.991089
	523.881792	0.990339
	524.086524	0.990401
	524.291242	0.991926
	524.495946	0.991981
	524.700637	0.991954
	524.905315	0.992300
	525.109979	0.992665
	525.314629	0.993056
	525.519266	0.991447
	525.723889	0.990940
	525.928498	0.990484
	526.133094	0.990068
	526.337677	0.990328
	526.542245	0.990889
	526.746800	0.989896
	526.951342	0.989281
	527.155870	0.988698
	527.360384	0.989692
	527.564885	0.989090
	527.769372	0.989221
	527.973846	0.989915
	528.178306	0.991261
	528.382752	0.990388
	528.587185	0.988909
	528.791604	0.989475
	528.996010	0.988966
	529.200402	0.988686
	529.404780	0.989650
	529.609145	0.988725
	529.813496	0.989416
	530.017833	0.988158
	530.222157	0.988389
	530.426468	0.989395
	530.630764	0.989921
	530.835048	0.990795
	531.039317	0.991187
	531.243573	0.991893
	531.447815	0.994143
	531.652044	0.993452
	531.856259	0.993902
	532.060461	0.993791
	532.264648	0.994979
	532.468823	0.994919
	532.672983	0.994276
	532.877130	0.995590
	533.081264	0.995693
	533.285383	0.994978
	533.489490	0.995046
	533.693582	0.995001
	533.897661	0.994370
	534.101726	0.994309
	534.305778	0.993875
	534.509816	0.994162
	534.713841	0.995298
	534.917851	0.997161
	535.121849	0.998021
	535.325832	0.998494
	535.529802	0.996952
	535.733759	0.996693
	535.937701	0.997204
	536.141630	0.998684
	536.345546	0.997593
	536.549448	0.997731
	536.753336	0.995768
	536.957210	0.994731
	537.161071	0.993481
	537.364919	0.992544
	537.568752	0.992345
	537.772572	0.991404
	537.976379	0.992135
	538.180172	0.992518
	538.383951	0.992476
	538.587716	0.993478
	538.791468	0.992032
	538.995206	0.990396
	539.198931	0.990282
	539.402642	0.989010
	539.606339	0.990253
	539.810023	0.989764
	540.013693	0.990670
	540.217349	0.992320
	540.420992	0.991901
	540.624621	0.991791
	540.828237	0.990011
	541.031839	0.989651
	541.235427	0.988725
	541.439001	0.989698
	541.642562	0.989714
	541.846109	0.988220
	542.049643	0.987942
	542.253163	0.989101
	542.456669	0.990906
	542.660162	0.990978
	542.863641	0.991404
	543.067106	0.991724
	543.270558	0.992475
	543.473996	0.992310
	543.677420	0.993217
	543.880831	0.993088
	544.084228	0.993869
	544.287612	0.994488
	544.490981	0.995479
	544.694338	0.994949
	544.897680	0.995505
	545.101009	0.995841
	545.304324	0.995429
	545.507625	0.994320
	545.710913	0.995355
	545.914187	0.995706
	546.117448	0.996220
	546.320695	0.996968
	546.523928	0.996161
	546.727147	0.996681
	546.930353	0.996664
	547.133546	0.996590
	547.336724	0.995667
	547.539889	0.994179
	547.743040	0.993263
	547.946178	0.994524
	548.149301	0.995561
	548.352412	0.995910
	548.555508	0.995052
	548.758591	0.995546
	548.961660	0.994964
	549.164716	0.995831
	549.367757	0.996158
	549.570785	0.997909
	549.773800	0.998465
	549.976801	0.998685
	550.179788	0.997267
	550.382761	0.996946
	550.585721	0.996646
	550.788667	0.997148
	550.991599	0.996497
	551.194518	0.997390
	551.397423	0.997633
	551.600315	0.997694
	551.803192	0.998811
	552.006056	0.999041
	552.208906	0.999562
	552.411743	0.998989
	552.614566	0.996857
	552.817375	0.997708
	553.020171	0.997003
	553.222953	0.998163
	553.425721	0.998171
	553.628475	0.999046
	553.831216	0.999912
	554.033943	1.000904
	554.236657	1.000633
	554.439356	1.001268
	554.642042	1.001827
	554.844715	1.002790
	555.047373	1.003764
	555.250018	1.002959
	555.452650	1.002985
	555.655267	1.003228
	555.857871	1.004127
	556.060461	1.004908
	556.263038	1.006269
	556.465600	1.006457
	556.668150	1.006367
	556.870685	1.007212
	557.073207	1.006992
	557.275715	1.007806
	557.478209	1.007749
	557.680689	1.009154
	557.883156	1.012050
	558.085609	1.010802
	558.288049	1.010552
	558.490475	1.011017
	558.692887	1.011411
	558.895285	1.012847
	559.097670	1.014498
	559.300040	1.016063
	559.502398	1.016562
	559.704741	1.016163
	559.907071	1.017486
	560.109387	1.018713
	560.311689	1.018877
	560.513978	1.018572
	560.716253	1.017993
	560.918514	1.017096
	561.120762	1.018189
	561.322995	1.019416
	561.525215	1.019145
	561.727422	1.018835
	561.929614	1.018291
	562.131793	1.018723
	562.333958	1.019798
	562.536110	1.021620
	562.738248	1.021552
	562.940372	1.022594
	563.142482	1.022004
	563.344578	1.022334
	563.546661	1.022198
	563.748730	1.022904
	563.950786	1.023518
	564.152827	1.024501
	564.354855	1.025297
	564.556870	1.025130
	564.758870	1.025376
	564.960857	1.026856
	565.162830	1.026372
	565.364789	1.026362
	565.566735	1.027779
	565.768666	1.028370
	565.970584	1.028866
	566.172489	1.028100
	566.374379	1.028792
	566.576256	1.030646
	566.778119	1.031873
	566.979969	1.032086
	567.181805	1.032531
	567.383626	1.033086
	567.585435	1.033924
	567.787229	1.034950
	567.989010	1.035724
	568.190777	1.036264
	568.392530	1.037663
	568.594269	1.038712
	568.795995	1.039488
	568.997707	1.038626
	569.199405	1.039007
	569.401090	1.040011
	569.602761	1.039155
	569.804418	1.040320
	570.006061	1.040754
	570.207690	1.039074
	570.409306	1.040134
	570.610908	1.040045
	570.812497	1.040072
	571.014071	1.040182
	571.215632	1.040788
	571.417179	1.040840
	571.618712	1.040350
	571.820232	1.040244
	572.021737	1.042218
	572.223229	1.043112
	572.424707	1.044833
	572.626172	1.044596
	572.827623	1.044753
	573.029060	1.046777
	573.230483	1.046570
	573.431892	1.047239
	573.633288	1.046898
	573.834670	1.047156
	574.036038	1.047615
	574.237392	1.046819
	574.438733	1.046349
	574.640060	1.045334
	574.841373	1.044728
	575.042672	1.045676
	575.243958	1.045956
	575.445230	1.046884
	575.646488	1.047217
	575.847732	1.047523
	576.048962	1.048026
	576.250179	1.048945
	576.451382	1.048419
	576.652571	1.048333
	576.853747	1.049153
	577.054908	1.049928
	577.256056	1.050611
	577.457190	1.051681
	577.658310	1.052579
	577.859417	1.052037
	578.060510	1.052239
	578.261589	1.053079
	578.462654	1.054555
	578.663705	1.054079
	578.864743	1.054198
	579.065767	1.054254
	579.266777	1.054949
	579.467773	1.055078
	579.668755	1.055619
	579.869724	1.056507
	580.070679	1.056707
	580.271620	1.057459
	580.472548	1.059023
	580.673461	1.058941
	580.874361	1.056719
	581.075247	1.055236
	581.276119	1.056043
	581.476978	1.056702
	581.677822	1.056928
	581.878653	1.057389
	582.079470	1.057341
	582.280273	1.056180
	582.481063	1.056987
	582.681838	1.057355
	582.882600	1.057728
	583.083348	1.057676
	583.284083	1.058267
	583.484803	1.057772
	583.685510	1.057092
	583.886203	1.056384
	584.086882	1.057635
	584.287547	1.057608
	584.488199	1.057858
	584.688836	1.056177
	584.889460	1.055743
	585.090070	1.055842
	585.290666	1.053816
	585.491249	1.054962
	585.691818	1.054032
	585.892372	1.052659
	586.092914	1.051865
	586.293441	1.052926
	586.493954	1.054604
	586.694454	1.054975
	586.894940	1.055367
	587.095412	1.056933
	587.295870	1.057838
	587.496314	1.057703
	587.696745	1.057579
	587.897162	1.056866
	588.097565	1.057756
	588.297954	1.059398
	588.498329	1.058630
	588.698691	1.061067
	588.899038	1.061819
	589.099372	1.063092
	589.299692	1.064425
	589.499998	1.064471
	589.700291	1.064558
	589.900569	1.065995
	590.100834	1.066308
	590.301085	1.067958
	590.501322	1.069178
	590.701546	1.069546
	590.901755	1.070948
	591.101951	1.072002
	591.302132	1.074254
	591.502300	1.075587
	591.702455	1.075896
	591.902595	1.077056
	592.102722	1.077142
	592.302834	1.079270
	592.502933	1.080177
	592.703018	1.078563
	592.903089	1.077785
	593.103147	1.079167
	593.303190	1.080935
	593.503220	1.081248
	593.703236	1.081580
	593.903238	1.079798
	594.103226	1.080058
	594.303200	1.080372
	594.503161	1.079556
	594.703108	1.077805
	594.903040	1.077791
	595.102960	1.077339
	595.302865	1.077466
	595.502756	1.078550
	595.702634	1.079456
	595.902497	1.079437
	596.102347	1.081330
	596.302183	1.080679
	596.502005	1.081097
	596.701813	1.079449
	596.901608	1.078587
	597.101388	1.079262
	597.301155	1.078858
	597.500908	1.078764
	597.700647	1.079550
	597.900372	1.080229
	598.100083	1.081671
	598.299781	1.082014
	598.499465	1.081687
	598.699134	1.081772
	598.898790	1.081716
	599.098432	1.082369
	599.298061	1.082082
	599.497675	1.082567
	599.697275	1.083149
	599.896862	1.083313
	600.096435	1.085506
	600.295994	1.084962
	600.495539	1.084245
	600.695070	1.084877
	600.894588	1.085223
	601.094091	1.085220
	601.293581	1.084112
	601.493056	1.082949
	601.692518	1.083346
	601.891966	1.083742
	602.091401	1.084321
	602.290821	1.085896
	602.490227	1.086621
	602.689620	1.085689
	602.888999	1.085645
	603.088363	1.085744
	603.287714	1.086988
	603.487052	1.086050
	603.686375	1.085389
	603.885684	1.085456
	604.084980	1.084815
	604.284261	1.085747
	604.483529	1.085561
	604.682783	1.084110
	604.882023	1.086268
	605.081249	1.087462
	605.280461	1.087452
	605.479660	1.086459
	605.678844	1.086839
	605.878015	1.086458
	606.077172	1.088077
	606.276314	1.088622
	606.475443	1.088639
	606.674558	1.089700
	606.873660	1.089891
	607.072747	1.090021
	607.271820	1.090953
	607.470880	1.091102
	607.669926	1.089604
	607.868957	1.089608
	608.067975	1.089805
	608.266979	1.088277
	608.465969	1.088436
	608.664946	1.088165
	608.863908	1.089571
	609.062857	1.091135
	609.261791	1.092324
	609.460712	1.092567
	609.659619	1.093614
	609.858511	1.093305
	610.057390	1.093282
	610.256256	1.093954
	610.455107	1.095810
	610.653944	1.095780
	610.852767	1.096903
	611.051577	1.098782
	611.250373	1.099359
	611.449154	1.098185
	611.647922	1.098328
	611.846676	1.097707
	612.045416	1.097284
	612.244142	1.096315
	612.442854	1.097391
	612.641553	1.097985
	612.840237	1.098302
	613.038908	1.096638
	613.237564	1.095439
	613.436207	1.096021
	613.634836	1.097075
	613.833451	1.097497
	614.032052	1.096654
	614.230639	1.095636
	614.429212	1.095596
	614.627771	1.094042
	614.826316	1.093751
	615.024848	1.094070
	615.223365	1.093752
	615.421869	1.093641
	615.620358	1.094013
	615.818834	1.093334
	616.017296	1.093350
	616.215744	1.094733
	616.414178	1.094907
	616.612598	1.094424
	616.811004	1.094683
	617.009396	1.094723
	617.207775	1.093334
	617.406139	1.093963
	617.604490	1.095148
	617.802826	1.094892
	618.001149	1.094550
	618.199458	1.094467
	618.397752	1.092349
	618.596033	1.091115
	618.794300	1.090108
	618.992553	1.091648
	619.190792	1.090980
	619.389018	1.090521
	619.587229	1.090238
	619.785426	1.090203
	619.983609	1.089037
	620.181779	1.087629
	620.379934	1.088507
	620.578076	1.089740
	620.776204	1.089311
	620.974317	1.088737
	621.172417	1.088205
	621.370503	1.086953
	621.568575	1.086508
	621.766633	1.086499
	621.964677	1.087742
	622.162707	1.087691
	622.360723	1.088039
	622.558725	1.087566
	622.756714	1.087437
	622.954688	1.085919
	623.152648	1.085186
	623.350595	1.083639
	623.548527	1.083869
	623.746446	1.083310
	623.944350	1.083090
	624.142241	1.083048
	624.340118	1.083854
	624.537981	1.083447
	624.735829	1.082103
	624.933664	1.081908
	625.131485	1.083502
	625.329292	1.083428
	625.527085	1.082877
	625.724864	1.082764
	625.922629	1.083101
	626.120381	1.084006
	626.318118	1.084169
	626.515841	1.083513
	626.713550	1.083021
	626.911246	1.084297
	627.108927	1.084022
	627.306595	1.084516
	627.504248	1.083882
	627.701888	1.084481
	627.899513	1.085305
	628.097125	1.087386
	628.294722	1.087263
	628.492306	1.086927
	628.689876	1.086393
	628.887432	1.087317
	629.084973	1.086364
	629.282501	1.087246
	629.480015	1.087317
	629.677515	1.087026
	629.875001	1.086506
	630.072473	1.085941
	630.269931	1.085338
	630.467375	1.086577
	630.664805	1.087044
	630.862221	1.087681
	631.059623	1.085156
	631.257011	1.084775
	631.454385	1.085159
	631.651746	1.084529
	631.849092	1.085811
	632.046424	1.085515
	632.243742	1.087277
	632.441047	1.087556
	632.638337	1.087153
	632.835613	1.086561
	633.032876	1.088054
	633.230124	1.088581
	633.427358	1.089098
	633.624579	1.090270
	633.821785	1.092139
	634.018978	1.092044
	634.216156	1.093154
	634.413321	1.093110
	634.610471	1.092637
	634.807608	1.093438
	635.004730	1.094568
	635.201839	1.095222
	635.398933	1.096404
	635.596014	1.098393
	635.793081	1.098785
	635.990133	1.099788
	636.187172	1.101129
	636.384196	1.101657
	636.581207	1.102112
	636.778204	1.101934
	636.975186	1.103406
	637.172155	1.102124
	637.369110	1.103537
	637.566050	1.104695
	637.762977	1.105100
	637.959890	1.105697
	638.156788	1.106952
	638.353673	1.107152
	638.550544	1.108333
	638.747400	1.108803
	638.944243	1.108358
	639.141072	1.109338
	639.337886	1.108555
	639.534687	1.108921
	639.731474	1.109641
	639.928246	1.109779
	640.125005	1.109323
	640.321750	1.109884
	640.518480	1.110525
	640.715197	1.111466
	640.911899	1.111341
	641.108588	1.111262
	641.305263	1.111606
	641.501923	1.112494
	641.698570	1.112327
	641.895202	1.113081
	642.091821	1.114755
	642.288426	1.114492
	642.485016	1.113627
	642.681593	1.113307
	642.878155	1.112068
	643.074704	1.113213
	643.271238	1.112514
	643.467759	1.111542
	643.664265	1.111552
	643.860757	1.110535
	644.057236	1.110281
	644.253700	1.111638
	644.450151	1.111946
	644.646587	1.112239
	644.843009	1.114474
	645.039418	1.113978
	645.235812	1.114455
	645.432192	1.114333
	645.628558	1.115216
	645.824911	1.114549
	646.021249	1.113590
	646.217573	1.113930
	646.413883	1.115080
	646.610179	1.115931
	646.806461	1.117133
	647.002729	1.117392
	647.198983	1.118905
	647.395223	1.118907
	647.591449	1.118371
	647.787661	1.118016
	647.983859	1.117037
	648.180043	1.117763
	648.376212	1.117550
	648.572368	1.117468
	648.768510	1.118568
	648.964638	1.118179
	649.160751	1.119555
	649.356851	1.120715
	649.552937	1.121694
	649.749008	1.123471
	649.945066	1.124602
	650.141109	1.123961
	650.337138	1.124442
	650.533154	1.124136
	650.729155	1.125558
	650.925142	1.125708
	651.121116	1.125907
	651.317075	1.129349
	651.513020	1.130768
	651.708951	1.130613
	651.904868	1.130940
	652.100771	1.130973
	652.296660	1.130758
	652.492535	1.131784
	652.688396	1.132417
	652.884242	1.133980
	653.080075	1.134096
	653.275894	1.134569
	653.471699	1.133465
	653.667489	1.133293
	653.863266	1.133733
	654.059028	1.131310
	654.254776	1.131562
	654.450511	1.131714
	654.646231	1.131098
	654.841937	1.131772
	655.037629	1.131645
	655.233308	1.132353
	655.428972	1.133647
	655.624622	1.134523
	655.820258	1.134764
	656.015879	1.137806
	656.211487	1.137316
	656.407081	1.136922
	656.602661	1.137237
	656.798226	1.136563
	656.993778	1.137126
	657.189315	1.137175
	657.384839	1.137262
	657.580348	1.137017
	657.775843	1.137684
	657.971324	1.138250
	658.166791	1.137472
	658.362244	1.135854
	658.557683	1.135245
	658.753108	1.134243
	658.948519	1.134183
	659.143916	1.132377
	659.339298	1.131454
	659.534667	1.131063
	659.730022	1.131922
	659.925362	1.132349
	660.120688	1.132601
	660.316001	1.132988
	660.511299	1.132393
	660.706583	1.133259
	660.901853	1.134512
	661.097109	1.134406
	661.292351	1.133916
	661.487578	1.133627
	661.682792	1.132992
	661.877992	1.131917
	662.073177	1.133251
	662.268349	1.133668
	662.463506	1.132798
	662.658649	1.133860
	662.853779	1.134723
	663.048894	1.134874
	663.243995	1.133223
	663.439081	1.132497
	663.634154	1.132251
	663.829213	1.132232
	664.024258	1.132670
	664.219288	1.132552
	664.414305	1.131941
	664.609307	1.131239
	664.804295	1.130341
	664.999269	1.131894
	665.194229	1.131545
	665.389175	1.131862
	665.584107	1.132701
	665.779025	1.132453
	665.973928	1.133119
	666.168818	1.132484
	666.363693	1.132483
	666.558555	1.134402
	666.753402	1.135048
	666.948235	1.135850
	667.143054	1.135138
	667.337859	1.134688
	667.532650	1.135478
	667.727427	1.135723
	667.922189	1.134653
	668.116938	1.133521
	668.311672	1.133265
	668.506392	1.131868
	668.701098	1.131456
	668.895790	1.132012
	669.090468	1.130615
	669.285132	1.131308
	669.479782	1.130533
	669.674417	1.129081
	669.869039	1.128760
	670.063646	1.129180
	670.258239	1.129032
	670.452819	1.129345
	670.647384	1.128928
	670.841934	1.130201
	671.036471	1.128813
	671.230994	1.128762
	671.425502	1.127918
	671.619997	1.127653
	671.814477	1.127040
	672.008943	1.125887
	672.203395	1.124195
	672.397833	1.124243
	672.592257	1.122794
	672.786667	1.122955
	672.981062	1.122817
	673.175444	1.122729
	673.369811	1.121590
	673.564164	1.122455
	673.758503	1.122066
	673.952828	1.120778
	674.147139	1.121199
	674.341435	1.122577
	674.535718	1.121750
	674.729986	1.120764
	674.924240	1.120388
	675.118480	1.119767
	675.312706	1.119668
	675.506918	1.119673
	675.701116	1.120396
	675.895299	1.120271
	676.089469	1.121404
	676.283624	1.120956
	676.477765	1.122193
	676.671892	1.122415
	676.866005	1.122619
	677.060103	1.122365
	677.254188	1.121805
	677.448258	1.120720
	677.642315	1.120003
	677.836357	1.120673
	678.030385	1.120391
	678.224398	1.119833
	678.418398	1.119133
	678.612384	1.119265
	678.806355	1.118309
	679.000312	1.118874
	679.194255	1.118890
	679.388184	1.118315
	679.582099	1.118071
	679.776000	1.116573
	679.969886	1.115596
	680.163758	1.115730
	680.357617	1.116168
	680.551461	1.116836
	680.745290	1.115277
	680.939106	1.115136
	681.132908	1.114367
	681.326695	1.114077
	681.520468	1.114679
	681.714227	1.114963
	681.907972	1.114958
	682.101703	1.114584
	682.295419	1.114109
	682.489122	1.114284
	682.682810	1.112608
	682.876484	1.113058
	683.070144	1.113383
	683.263790	1.113037
	683.457421	1.111852
	683.651039	1.113249
	683.844642	1.113457
	684.038231	1.114079
	684.231806	1.115779
	684.425367	1.117949
	684.618913	1.118924
	684.812446	1.119754
	685.005964	1.120500
	685.199468	1.121923
	685.392958	1.122163
	685.586433	1.123475
	685.779895	1.123239
	685.973342	1.123369
	686.166775	1.121695
	686.360194	1.120540
	686.553599	1.120590
	686.746990	1.121289
	686.940366	1.121705
	687.133729	1.121129
	687.327077	1.119629
	687.520411	1.118825
	687.713730	1.118035
	687.907036	1.117292
	688.100327	1.117599
	688.293604	1.115599
	688.486867	1.113591
	688.680116	1.112181
	688.873351	1.111876
	689.066571	1.111305
	689.259777	1.111247
	689.452970	1.111037
	689.646147	1.109898
	689.839311	1.110266
	690.032461	1.110822
	690.225596	1.109740
	690.418717	1.106649
	690.611824	1.104963
	690.804917	1.104020
	690.997995	1.101182
	691.191059	1.099596
	691.384110	1.098450
	691.577145	1.097784
	691.770167	1.097316
	691.963175	1.095728
	692.156168	1.095244
	692.349147	1.094169
	692.542112	1.094292
	692.735063	1.093435
	692.927999	1.092094
	693.120922	1.092047
	693.313830	1.091519
	693.506724	1.089587
	693.699603	1.087856
	693.892469	1.087879
	694.085320	1.087748
	694.278157	1.087205
	694.470980	1.086606
	694.663789	1.086100
	694.856583	1.085622
	695.049364	1.085613
	695.242130	1.085787
	695.434881	1.084391
	695.627619	1.084286
	695.820342	1.084808
	696.013052	1.085062
	696.205747	1.083611
	696.398427	1.081812
	696.591094	1.080825
	696.783746	1.079885
	696.976384	1.080887
	697.169008	1.078951
	697.361618	1.077067
	697.554213	1.077552
	697.746795	1.076554
	697.939362	1.077647
	698.131914	1.078345
	698.324453	1.077207
	698.516977	1.076967
	698.709487	1.075548
	698.901983	1.074583
	699.094465	1.074153
	699.286932	1.073758
	699.479386	1.074347
	699.671825	1.073110
	699.864249	1.071927
	700.056660	1.071815
	700.249056	1.072218
	700.441438	1.071957
	700.633806	1.071829
	700.826160	1.070836
	701.018499	1.071420
	701.210824	1.070738
	701.403135	1.070768
	701.595432	1.069080
	701.787714	1.067498
	701.979982	1.067486
	702.172236	1.068393
	702.364476	1.067131
	702.556702	1.066134
	702.748913	1.066825
	702.941110	1.066634
	703.133293	1.064947
	703.325461	1.063327
	703.517615	1.062688
	703.709755	1.061762
	703.901881	1.060978
	704.093993	1.059462
	704.286090	1.058390
	704.478173	1.057071
	704.670242	1.056729
	704.862296	1.055370
	705.054337	1.053405
	705.246363	1.052426
	705.438375	1.051718
	705.630372	1.050716
	705.822356	1.048781
	706.014325	1.047041
	706.206279	1.046545
	706.398220	1.045591
	706.590146	1.044385
	706.782058	1.042605
	706.973956	1.042016
	707.165840	1.040979
	707.357709	1.040133
	707.549564	1.037632
	707.741405	1.036795
	707.933231	1.036729
	708.125043	1.036967
	708.316841	1.036713
	708.508625	1.034736
	708.700395	1.032350
	708.892150	1.031897
	709.083891	1.031763
	709.275617	1.030339
	709.467330	1.028665
	709.659028	1.027703
	709.850712	1.025132
	710.042381	1.023302
	710.234037	1.020384
	710.425678	1.018915
	710.617305	1.016853
	710.808917	1.015705
	711.000515	1.014563
	711.192099	1.013345
	711.383669	1.013453
	711.575225	1.011068
	711.766766	1.009846
	711.958293	1.010698
	712.149805	1.010362
	712.341304	1.009550
	712.532788	1.009333
	712.724258	1.008058
	712.915713	1.007675
	713.107154	1.005945
	713.298581	1.006675
	713.489994	1.007110
	713.681392	1.006318
	713.872776	1.004964
	714.064146	1.004922
	714.255502	1.004320
	714.446843	1.002946
	714.638170	1.001682
	714.829483	1.002584
	715.020781	1.003280
	715.212065	1.002443
	715.403335	1.002220
	715.594591	1.000927
	715.785832	1.001152
	715.977059	1.001027
	716.168272	1.000706
	716.359470	1.000149
	716.550654	1.000202
	716.741824	1.000490
	716.932979	1.000752
	717.124121	1.000698
	717.315247	1.000476
	717.506360	1.000478
	717.697458	1.001041
	717.888542	0.999996
	718.079612	1.000174
	718.270668	0.998605
	718.461709	1.000421
	718.652736	0.999977
	718.843748	1.001417
	719.034746	1.003005
	719.225730	1.005184
	719.416700	1.004872
	719.607655	1.005835
	719.798596	1.005314
	719.989523	1.003834
	720.180435	1.003961
	720.371333	1.003358
	720.562217	1.003184
	720.753087	1.003336
	720.943942	1.002575
	721.134783	1.004017
	721.325609	1.003456
	721.516422	1.003291
	721.707219	1.005064
	721.898003	1.006174
	722.088772	1.006414
	722.279527	1.006689
	722.470268	1.006720
	722.660994	1.008270
	722.851707	1.007264
	723.042404	1.006105
	723.233088	1.007214
	723.423757	1.007935
	723.614412	1.006608
	723.805052	1.006027
	723.995678	1.005847
	724.186290	1.006652
	724.376887	1.007190
	724.567471	1.007980
	724.758039	1.007833
	724.948594	1.007988
	725.139134	1.008333
	725.329660	1.007888
	725.520172	1.008945
	725.710669	1.009066
	725.901152	1.008990
	726.091620	1.009681
	726.282075	1.011096
	726.472514	1.009895
	726.662940	1.009253
	726.853351	1.009639
	727.043748	1.010336
	727.234131	1.010957
	727.424499	1.011013
	727.614853	1.011915
	727.805193	1.012761
	727.995518	1.014284
	728.185829	1.015288
	728.376125	1.014906
	728.566408	1.016641
	728.756675	1.017832
	728.946929	1.018083
	729.137168	1.019683
	729.327393	1.020831
	729.517604	1.023385
	729.707800	1.024593
	729.897982	1.026971
	730.088149	1.027926
	730.278302	1.028455
	730.468441	1.029256
	730.658566	1.029291
	730.848676	1.031619
	731.038771	1.032051
	731.228853	1.032265
	731.418920	1.033431
	731.608973	1.035397
	731.799011	1.036998
	731.989035	1.039639
	732.179045	1.040879
	732.369040	1.042167
	732.559021	1.043925
	732.748988	1.044271
	732.938940	1.043979
	733.128878	1.045245
	733.318801	1.044989
	733.508711	1.044858
	733.698605	1.044842
	733.888486	1.045037
	734.078352	1.044845
	734.268204	1.044142
	734.458041	1.044466
	734.647864	1.045218
	734.837673	1.045904
	735.027467	1.047493
	735.217247	1.048811
	735.407013	1.050769
	735.596764	1.051048
	735.786501	1.051332
	735.976223	1.051484
	736.165932	1.050698
	736.355625	1.051960
	736.545305	1.052168
	736.734970	1.051968
	736.924620	1.052367
	737.114257	1.050889
	737.303879	1.050886
	737.493486	1.050162
	737.683079	1.050682
	737.872658	1.049754
	738.062222	1.051126
	738.251772	1.052563
	738.441308	1.053822
	738.630829	1.054729
	738.820336	1.056467
	739.009829	1.058880
	739.199307	1.060115
	739.388771	1.061065
	739.578220	1.061232
	739.767655	1.061238
	739.957076	1.063388
	740.146482	1.063027
	740.335874	1.062221
	740.525251	1.062822
	740.714615	1.062757
	740.903963	1.064402
	741.093298	1.063768
	741.282618	1.061619
	741.471923	1.060973
	741.661214	1.061374
	741.850491	1.062026
	742.039753	1.061784
	742.229001	1.061984
	742.418235	1.059335
	742.607454	1.059794
	742.796659	1.059469
	742.985849	1.058480
	743.175025	1.056960
	743.364187	1.055948
	743.553334	1.054819
	743.742467	1.054946
	743.931586	1.053291
	744.120690	1.052465
	744.309779	1.051712
	744.498855	1.051097
	744.687916	1.049804
	744.876962	1.048354
	745.065994	1.046347
	745.255012	1.044440
	745.444015	1.042735
	745.633004	1.042525
	745.821978	1.039374
	746.010938	1.038165
	746.199884	1.037055
	746.388815	1.036231
	746.577732	1.033370
	746.766634	1.030647
	746.955522	1.027536
	747.144396	1.026745
	747.333255	1.025413
	747.522100	1.023922
	747.710930	1.023058
	747.899746	1.021840
	748.088548	1.020383
	748.277335	1.019163
	748.466108	1.017740
	748.654866	1.017503
	748.843610	1.017561
	749.032339	1.019506
	749.221054	1.020178
	749.409755	1.021281
	749.598441	1.021043
	749.787113	1.019947
	749.975770	1.018930
	750.164413	1.018730
	750.353042	1.018152
[truncated: 1,648 more rows]
