# Supplementary material for: Metasurface analogues of molecular diastereomers from hierarchical multiscale chiral interactions with biomolecules
Source: Nat Commun. 2026 Apr 22;17:5541. doi: 10.1038/s41467-026-72200-6 (PMC13287669; doi:10.1038/s41467-026-72200-6)
Supplement: Supplementary file 3 — Supplementary Data 1 (Raw data) [file 41467_2026_72200_MOESM3_ESM.zip › Raw_Data/Reflectivity/Antistrept_strept_sequence/Strept_Incubating/Ref_ARRAY3_RS_90_2.txt]

	345.453658	1.002534
	345.669646	1.001876
	345.885622	1.001146
	346.101585	1.000334
	346.317535	0.999429
	346.533471	0.998419
	346.749395	0.997289
	346.965306	0.996024
	347.181204	0.994606
	347.397089	0.993019
	347.612961	0.991245
	347.828820	0.989267
	348.044666	0.987076
	348.260499	0.984670
	348.476319	0.982060
	348.692126	0.979281
	348.907920	0.976398
	349.123701	0.973513
	349.339469	0.970770
	349.555224	0.968347
	349.770966	0.966441
	349.986695	0.965231
	350.202412	0.964843
	350.418115	0.965320
	350.633805	0.966603
	350.849482	0.968555
	351.065147	0.970989
	351.280798	0.973708
	351.496436	0.976536
	351.712062	0.979334
	351.927674	0.982006
	352.143273	0.979148
	352.358860	0.988155
	352.574433	0.988915
	352.789993	0.989965
	353.005541	0.991422
	353.221075	0.991050
	353.436597	0.993002
	353.652105	0.992528
	353.867600	0.992881
	354.083083	0.991560
	354.298552	0.994782
	354.514009	0.997995
	354.729452	0.999354
	354.944883	1.000829
	355.160300	0.999536
	355.375705	0.999230
	355.591096	0.999532
	355.806474	0.997757
	356.021840	0.996833
	356.237192	0.996877
	356.452532	0.995619
	356.667858	0.993688
	356.883172	0.993047
	357.098472	0.994654
	357.313760	0.994380
	357.529034	0.994598
	357.744295	0.993056
	357.959544	0.991119
	358.174779	0.990847
	358.390002	0.992946
	358.605211	0.992821
	358.820407	0.992927
	359.035591	0.992546
	359.250761	0.991842
	359.465919	0.989583
	359.681063	0.988593
	359.896194	0.989431
	360.111313	0.987959
	360.326418	0.988568
	360.541510	0.988977
	360.756589	0.989171
	360.971656	0.990128
	361.186709	0.992908
	361.401749	0.994785
	361.616776	0.995355
	361.831790	0.996887
	362.046792	0.997342
	362.261780	0.999337
	362.476755	0.998916
	362.691717	0.999382
	362.906666	1.000145
	363.121602	0.999632
	363.336525	1.000137
	363.551435	1.000713
	363.766332	0.997731
	363.981216	1.000182
	364.196087	1.000511
	364.410945	1.000088
	364.625790	1.000340
	364.840621	1.000457
	365.055440	1.001241
	365.270246	1.002065
	365.485039	1.002379
	365.699818	1.000667
	365.914585	1.002127
	366.129339	1.000479
	366.344079	0.999376
	366.558807	0.998719
	366.773521	1.000343
	366.988223	0.999847
	367.202911	1.001823
	367.417587	1.001315
	367.632249	0.998020
	367.846898	0.997263
	368.061535	0.996640
	368.276158	0.997265
	368.490768	0.996013
	368.705365	0.995013
	368.919949	0.997016
	369.134521	0.995784
	369.349079	0.993685
	369.563624	0.994268
	369.778155	0.994959
	369.992674	0.996457
	370.207180	0.994160
	370.421673	0.994838
	370.636153	0.994928
	370.850619	0.996702
	371.065073	0.997927
	371.279514	0.998846
	371.493941	0.997022
	371.708356	0.995689
	371.922757	0.994388
	372.137145	0.994353
	372.351521	0.994961
	372.565883	0.997814
	372.780232	0.998300
	372.994568	0.998070
	373.208891	1.000341
	373.423201	1.001290
	373.637498	1.002198
	373.851782	1.000265
	374.066053	1.000244
	374.280311	0.999921
	374.494556	0.998838
	374.708787	0.999355
	374.923006	1.000296
	375.137211	1.000357
	375.351404	1.000471
	375.565583	1.001760
	375.779750	1.000115
	375.993903	0.999479
	376.208043	1.002342
	376.422170	1.002556
	376.636284	1.001108
	376.850385	1.002416
	377.064473	0.999720
	377.278548	0.999599
	377.492610	0.999714
	377.706658	0.998965
	377.920694	0.998025
	378.134717	0.997436
	378.348726	0.996045
	378.562722	0.996275
	378.776706	0.996236
	378.990676	0.996870
	379.204633	0.996085
	379.418577	0.997731
	379.632508	1.000047
	379.846426	1.000045
	380.060331	1.000517
	380.274223	0.999697
	380.488101	0.997227
	380.701967	0.999624
	380.915819	1.001100
	381.129659	1.002495
	381.343485	1.001960
	381.557298	1.004463
	381.771098	1.006046
	381.984886	1.005011
	382.198659	1.005557
	382.412420	1.006729
	382.626168	1.006154
	382.839903	1.006338
	383.053624	1.005237
	383.267333	1.005966
	383.481028	1.004796
	383.694711	1.003899
	383.908380	1.002731
	384.122036	1.003746
	384.335679	1.003477
	384.549309	1.003734
	384.762926	1.004423
	384.976530	1.002981
	385.190120	1.002054
	385.403698	1.002368
	385.617262	1.002045
	385.830814	1.000618
	386.044352	1.001048
	386.257877	0.999022
	386.471389	0.997436
	386.684888	0.996616
	386.898374	0.996248
	387.111847	0.997506
	387.325306	0.998393
	387.538753	0.998874
	387.752186	0.997783
	387.965606	0.995917
	388.179014	0.995566
	388.392408	0.992825
	388.605789	0.991753
	388.819156	0.992404
	389.032511	0.992508
	389.245853	0.990007
	389.459181	0.987855
	389.672497	0.988290
	389.885799	0.986547
	390.099088	0.985257
	390.312364	0.985511
	390.525627	0.985987
	390.738877	0.985730
	390.952114	0.986803
	391.165337	0.987859
	391.378548	0.988193
	391.591745	0.987855
	391.804929	0.989623
	392.018100	0.988152
	392.231258	0.990296
	392.444403	0.991435
	392.657535	0.989440
	392.870653	0.987066
	393.083759	0.988396
	393.296851	0.988989
	393.509930	0.991136
	393.722996	0.991793
	393.936049	0.994472
	394.149089	0.994480
	394.362116	0.995617
	394.575129	0.995937
	394.788130	0.995738
	395.001117	0.996152
	395.214091	0.996300
	395.427052	0.994978
	395.640000	0.994774
	395.852935	0.994229
	396.065857	0.995628
	396.278765	0.996434
	396.491660	0.997811
	396.704543	0.998832
	396.917412	0.998820
	397.130268	0.996877
	397.343110	0.996918
	397.555940	0.998390
	397.768757	0.997691
	397.981560	1.001343
	398.194350	1.000782
	398.407127	0.997997
	398.619891	0.995734
	398.832642	0.996009
	399.045380	0.995095
	399.258104	0.997024
	399.470815	0.997910
	399.683514	0.998758
	399.896199	1.000198
	400.108870	1.000346
	400.321529	1.000439
	400.534175	0.998144
	400.746807	0.998320
	400.959427	0.999296
	401.172033	0.997828
	401.384626	0.998874
	401.597205	0.997945
	401.809772	0.996368
	402.022326	0.996420
	402.234866	0.997551
	402.447393	0.999751
	402.659907	0.998482
	402.872408	1.000548
	403.084896	1.003208
	403.297370	1.002764
	403.509832	1.003234
	403.722280	1.003729
	403.934715	1.001700
	404.147137	0.999956
	404.359546	0.999716
	404.571941	0.999329
	404.784323	0.999244
	404.996693	0.999113
	405.209049	0.998631
	405.421392	0.996925
	405.633721	0.997602
	405.846038	0.998509
	406.058341	0.998643
	406.270632	1.001217
	406.482909	1.002435
	406.695172	1.003445
	406.907423	1.003886
	407.119661	1.003630
	407.331885	1.002657
	407.544096	1.002042
	407.756294	1.001073
	407.968479	1.000962
	408.180651	1.000767
	408.392809	1.003393
	408.604954	1.005954
	408.817086	1.005980
	409.029205	1.005512
	409.241311	1.005278
	409.453404	1.004076
	409.665483	1.005515
	409.877549	1.006946
	410.089602	1.007159
	410.301642	1.007594
	410.513669	1.006496
	410.725682	1.007247
	410.937682	1.004605
	411.149669	1.004823
	411.361643	1.006127
	411.573604	1.007508
	411.785551	1.007767
	411.997486	1.008871
	412.209407	1.006585
	412.421315	1.004314
	412.633210	1.002066
	412.845091	1.002057
	413.056959	1.000609
	413.268815	0.998384
	413.480657	0.998039
	413.692485	0.996950
	413.904301	0.995970
	414.116103	0.994708
	414.327892	0.994084
	414.539668	0.993996
	414.751431	0.995388
	414.963181	0.994161
	415.174917	0.992898
	415.386640	0.991312
	415.598350	0.991815
	415.810047	0.990670
	416.021730	0.987591
	416.233401	0.985467
	416.445058	0.983264
	416.656702	0.981589
	416.868332	0.981576
	417.079950	0.980492
	417.291554	0.980120
	417.503145	0.979087
	417.714723	0.978928
	417.926288	0.979766
	418.137839	0.980906
	418.349377	0.981431
	418.560903	0.982138
	418.772414	0.985109
	418.983913	0.987370
	419.195398	0.987200
	419.406870	0.988186
	419.618329	0.987468
	419.829775	0.985347
	420.041208	0.987114
	420.252627	0.988615
	420.464033	0.989070
	420.675426	0.990513
	420.886805	0.992841
	421.098172	0.993681
	421.309525	0.994301
	421.520865	0.995173
	421.732192	0.996101
	421.943505	0.994894
	422.154805	0.997308
	422.366092	0.998848
	422.577366	0.999356
	422.788627	0.999826
	422.999874	1.000024
	423.211108	1.000103
	423.422329	1.001208
	423.633537	1.002132
	423.844731	1.003886
	424.055913	1.003122
	424.267081	1.003582
	424.478235	1.003455
	424.689377	1.003503
	424.900505	1.003357
	425.111620	1.004195
	425.322722	1.005335
	425.533811	1.006893
	425.744886	1.005861
	425.955948	1.006084
	426.166997	1.004760
	426.378032	1.003877
	426.589055	1.005279
	426.800064	1.004788
	427.011060	1.003509
	427.222042	1.004097
	427.433012	1.002711
	427.643968	1.002097
	427.854911	1.002661
	428.065840	1.002042
	428.276757	1.003639
	428.487660	1.001235
	428.698550	0.999864
	428.909427	1.000924
	429.120290	0.999645
	429.331140	1.001101
	429.541977	1.002567
	429.752801	1.001036
	429.963611	1.000851
	430.174408	0.999877
	430.385192	1.002276
	430.595963	1.004045
	430.806720	1.003819
	431.017464	1.002855
	431.228195	1.003200
	431.438913	1.004610
	431.649617	1.003195
	431.860308	1.001544
	432.070986	1.001447
	432.281650	1.001073
	432.492302	1.003601
	432.702940	1.003430
	432.913565	1.001351
	433.124176	1.000860
	433.334774	1.000884
	433.545359	1.001751
	433.755931	1.000315
	433.966489	1.001263
	434.177035	1.001562
	434.387567	1.000115
	434.598085	1.000227
	434.808591	1.000935
	435.019083	1.000205
	435.229562	1.000031
	435.440027	0.999730
	435.650479	0.998687
	435.860918	1.002371
	436.071344	1.003538
	436.281757	1.003669
	436.492156	1.005826
	436.702542	1.006267
	436.912914	1.006893
	437.123274	1.005941
	437.333620	1.005482
	437.543953	1.004162
	437.754272	1.004548
	437.964578	1.003820
	438.174871	1.003847
	438.385151	1.002420
	438.595417	1.001635
	438.805670	0.998899
	439.015910	0.999630
	439.226137	1.000626
	439.436350	1.000152
	439.646550	0.999803
	439.856737	1.000805
	440.066910	0.998777
	440.277070	0.998883
	440.487217	0.998465
	440.697351	0.998882
	440.907471	0.999648
	441.117578	0.995603
	441.327671	0.995551
	441.537752	0.995779
	441.747819	0.993167
	441.957873	0.994447
	442.167913	0.994212
	442.377940	0.993629
	442.587954	0.993719
	442.797955	0.993920
	443.007942	0.996299
	443.217916	0.997560
	443.427877	0.996719
	443.637824	0.996611
	443.847758	0.995854
	444.057679	0.995941
	444.267586	0.994797
	444.477481	0.996024
	444.687361	0.996017
	444.897229	0.995286
	445.107083	0.994768
	445.316924	0.992205
	445.526752	0.993321
	445.736566	0.993814
	445.946367	0.996740
	446.156155	0.996995
	446.365929	0.997771
	446.575690	0.996357
	446.785438	0.998138
	446.995173	0.998459
	447.204894	0.997621
	447.414602	0.998597
	447.624296	1.001810
	447.833977	1.000864
	448.043645	1.002404
	448.253300	1.004010
	448.462941	1.003989
	448.672569	1.003874
	448.882184	1.004927
	449.091785	1.006025
	449.301373	1.004155
	449.510948	1.002236
	449.720509	1.002702
	449.930057	1.004008
	450.139592	1.002537
	450.349113	1.002744
	450.558621	1.001158
	450.768116	1.002952
	450.977597	1.001778
	451.187066	1.000756
	451.396520	1.002843
	451.605962	1.003868
	451.815390	1.004413
	452.024805	1.004073
	452.234206	1.002704
	452.443594	1.001252
	452.652969	1.000206
	452.862330	0.999369
	453.071678	0.999035
	453.281013	0.999529
	453.490335	0.999095
	453.699643	0.997827
	453.908938	0.998795
	454.118219	0.998730
	454.327487	0.998258
	454.536742	1.000340
	454.745983	1.000314
	454.955211	1.001001
	455.164426	0.999942
	455.373627	1.001882
	455.582815	1.002862
	455.791990	1.001404
	456.001152	0.999805
	456.210300	0.996786
	456.419434	0.995592
	456.628556	0.997402
	456.837664	0.995591
	457.046758	0.994060
	457.255839	0.992070
	457.464907	0.991297
	457.673962	0.990791
	457.883003	0.990774
	458.092031	0.993176
	458.301046	0.992333
	458.510047	0.991315
	458.719035	0.989369
	458.928009	0.990915
	459.136970	0.990763
	459.345918	0.993389
	459.554852	0.992011
	459.763774	0.991180
	459.972681	0.991717
	460.181576	0.992838
	460.390457	0.989351
	460.599324	0.990264
	460.808178	0.991365
	461.017019	0.990996
	461.225847	0.991263
	461.434661	0.991069
	461.643462	0.990599
	461.852249	0.988330
	462.061023	0.988796
	462.269784	0.990491
	462.478531	0.989266
	462.687265	0.987579
	462.895986	0.988495
	463.104693	0.987477
	463.313387	0.988952
	463.522068	0.987210
	463.730735	0.987848
	463.939389	0.989453
	464.148029	0.986095
	464.356656	0.987837
	464.565270	0.985685
	464.773870	0.985609
	464.982457	0.985091
	465.191030	0.985162
	465.399591	0.985898
	465.608137	0.988003
	465.816671	0.990410
	466.025191	0.990842
	466.233697	0.990826
	466.442191	0.991814
	466.650671	0.992139
	466.859137	0.991721
	467.067590	0.992800
	467.276030	0.991858
	467.484456	0.992525
	467.692869	0.992277
	467.901269	0.993515
	468.109655	0.990318
	468.318028	0.989413
	468.526387	0.990459
	468.734733	0.988112
	468.943066	0.989187
	469.151385	0.988287
	469.359691	0.986743
	469.567984	0.986809
	469.776263	0.989275
	469.984528	0.990857
	470.192781	0.991200
	470.401020	0.992255
	470.609245	0.992856
	470.817457	0.990816
	471.025656	0.991384
	471.233841	0.991417
	471.442013	0.993528
	471.650172	0.993687
	471.858317	0.992857
	472.066448	0.992886
	472.274567	0.993922
	472.482672	0.992878
	472.690763	0.991351
	472.898841	0.990072
	473.106906	0.990899
	473.314957	0.992294
	473.522995	0.990298
	473.731020	0.989742
	473.939031	0.990936
	474.147029	0.989783
	474.355013	0.988971
	474.562984	0.992113
	474.770941	0.992077
	474.978885	0.990627
	475.186816	0.990781
	475.394733	0.991005
	475.602637	0.990010
	475.810527	0.990953
	476.018404	0.990341
	476.226268	0.991761
	476.434118	0.993073
	476.641955	0.992038
	476.849778	0.993293
	477.057588	0.992473
	477.265385	0.994273
	477.473168	0.994425
	477.680937	0.995699
	477.888694	0.997114
	478.096436	0.998752
	478.304166	0.999033
	478.511882	0.998377
	478.719584	0.998385
	478.927274	0.998135
	479.134949	0.999192
	479.342612	0.999040
	479.550260	1.002114
	479.757896	1.001944
	479.965518	1.002251
	480.173126	1.003156
	480.380722	1.003183
	480.588303	1.001845
	480.795872	1.004653
	481.003426	1.005915
	481.210968	1.005142
	481.418496	1.006368
	481.626010	1.006854
	481.833511	1.007195
	482.040999	1.004801
	482.248473	1.006142
	482.455934	1.004283
	482.663382	1.004496
	482.870816	1.004560
	483.078236	1.005209
	483.285643	1.003789
	483.493037	1.003888
	483.700417	1.003255
	483.907784	1.006068
	484.115137	1.005033
	484.322477	1.005283
	484.529803	1.006247
	484.737116	1.004932
	484.944416	1.003020
	485.151702	1.001164
	485.358975	1.002332
	485.566234	1.003228
	485.773479	1.002972
	485.980712	1.001426
	486.187931	1.000462
	486.395136	0.998488
	486.602328	0.998237
	486.809506	0.998173
	487.016671	1.000024
	487.223823	0.998548
	487.430961	0.996970
	487.638086	0.996217
	487.845197	0.994907
	488.052295	0.994020
	488.259379	0.995159
	488.466450	0.994135
	488.673507	0.994012
	488.880551	0.993010
	489.087582	0.991359
	489.294599	0.992570
	489.501602	0.992831
	489.708592	0.992278
	489.915569	0.991659
	490.122532	0.992872
	490.329482	0.992623
	490.536418	0.993159
	490.743341	0.992506
	490.950250	0.990679
	491.157146	0.991225
	491.364029	0.993188
	491.570897	0.994158
	491.777753	0.994000
	491.984595	0.994138
	492.191423	0.993362
	492.398238	0.994061
	492.605040	0.995017
	492.811828	0.994854
	493.018603	0.995402
	493.225364	0.996572
	493.432111	0.996401
	493.638846	0.995734
	493.845566	0.995252
	494.052274	0.993712
	494.258967	0.992776
	494.465648	0.991975
	494.672314	0.993349
	494.878968	0.994094
	495.085608	0.995009
	495.292234	0.994053
	495.498847	0.995856
	495.705446	0.994282
	495.912032	0.995575
	496.118605	0.997088
	496.325164	0.999105
	496.531709	0.998419
	496.738241	0.997964
	496.944759	0.996653
	497.151264	0.995559
	497.357756	0.995097
	497.564234	0.994695
	497.770698	0.995048
	497.977149	0.994771
	498.183587	0.992604
	498.390011	0.992664
	498.596422	0.993265
	498.802819	0.993610
	499.009202	0.995863
	499.215572	0.993230
	499.421929	0.993867
	499.628272	0.993018
	499.834602	0.991285
	500.040918	0.992275
	500.247220	0.991985
	500.453509	0.992693
	500.659785	0.993436
	500.866047	0.992932
	501.072296	0.994161
	501.278531	0.995247
	501.484752	0.997790
	501.690960	0.998946
	501.897155	0.997636
	502.103336	0.998293
	502.309504	0.999330
	502.515658	1.000534
	502.721798	1.000185
	502.927925	0.999642
	503.134039	1.000839
	503.340139	1.001175
	503.546225	1.002690
	503.752298	1.003276
	503.958358	1.002574
	504.164404	1.002932
	504.370436	1.002578
	504.576455	1.002096
	504.782461	1.001879
	504.988453	0.999996
	505.194431	1.000391
	505.400396	1.001169
	505.606347	1.001279
	505.812285	0.999022
	506.018209	0.998689
	506.224120	0.997397
	506.430017	0.996059
	506.635901	0.995767
	506.841771	0.994993
	507.047628	0.994208
	507.253471	0.994071
	507.459301	0.992617
	507.665117	0.993090
	507.870920	0.992628
	508.076709	0.990002
	508.282484	0.992068
	508.488247	0.990660
	508.693995	0.989630
	508.899730	0.988600
	509.105451	0.988260
	509.311159	0.988875
	509.516854	0.988332
	509.722535	0.987867
	509.928202	0.988003
	510.133856	0.986665
	510.339496	0.987219
	510.545123	0.986800
	510.750736	0.988689
	510.956336	0.989079
	511.161922	0.988141
	511.367494	0.987682
	511.573053	0.986296
	511.778599	0.988455
	511.984131	0.987131
	512.189649	0.985521
	512.395154	0.987015
	512.600645	0.986005
	512.806123	0.986559
	513.011587	0.988617
	513.217038	0.990164
	513.422475	0.989552
	513.627899	0.988763
	513.833309	0.990019
	514.038705	0.988691
	514.244088	0.988643
	514.449458	0.989675
	514.654814	0.989209
	514.860156	0.988830
	515.065485	0.989631
	515.270800	0.989057
	515.476102	0.990438
	515.681390	0.991644
	515.886664	0.991424
	516.091925	0.991811
	516.297173	0.991690
	516.502407	0.992347
	516.707627	0.990858
	516.912834	0.990280
	517.118027	0.991712
	517.323207	0.991993
	517.528373	0.992977
	517.733525	0.992823
	517.938664	0.991547
	518.143790	0.990161
	518.348901	0.990509
	518.554000	0.989343
	518.759084	0.989604
	518.964156	0.989104
	519.169213	0.988021
	519.374257	0.987288
	519.579288	0.989412
	519.784305	0.989563
	519.989308	0.990837
	520.194298	0.990337
	520.399274	0.991465
	520.604236	0.992136
	520.809185	0.990710
	521.014121	0.992963
	521.219043	0.992249
	521.423951	0.991795
	521.628846	0.990824
	521.833727	0.990122
	522.038595	0.990187
	522.243449	0.988294
	522.448289	0.987414
	522.653116	0.988169
	522.857929	0.989229
	523.062729	0.989949
	523.267515	0.987670
	523.472287	0.985087
	523.677046	0.984553
	523.881792	0.983490
	524.086524	0.982293
	524.291242	0.980568
	524.495946	0.982107
	524.700637	0.981580
	524.905315	0.981535
	525.109979	0.981758
	525.314629	0.982332
	525.519266	0.981669
	525.723889	0.980478
	525.928498	0.981706
	526.133094	0.983830
	526.337677	0.984376
	526.542245	0.985696
	526.746800	0.986438
	526.951342	0.987077
	527.155870	0.988899
	527.360384	0.990755
	527.564885	0.990967
	527.769372	0.991905
	527.973846	0.993632
	528.178306	0.993461
	528.382752	0.993890
	528.587185	0.994268
	528.791604	0.995004
	528.996010	0.994793
	529.200402	0.995155
	529.404780	0.995693
	529.609145	0.996286
	529.813496	0.995455
	530.017833	0.995659
	530.222157	0.994209
	530.426468	0.993741
	530.630764	0.993721
	530.835048	0.995421
	531.039317	0.995928
	531.243573	0.994515
	531.447815	0.993993
	531.652044	0.995176
	531.856259	0.996188
	532.060461	0.995475
	532.264648	0.996133
	532.468823	0.996237
	532.672983	0.996376
	532.877130	0.994502
	533.081264	0.994307
	533.285383	0.994069
	533.489490	0.992591
	533.693582	0.993967
	533.897661	0.993567
	534.101726	0.993339
	534.305778	0.994955
	534.509816	0.994179
	534.713841	0.995332
	534.917851	0.996385
	535.121849	0.996538
	535.325832	0.995348
	535.529802	0.994759
	535.733759	0.994137
	535.937701	0.995162
	536.141630	0.994134
	536.345546	0.994013
	536.549448	0.994112
	536.753336	0.994432
	536.957210	0.993929
	537.161071	0.994156
	537.364919	0.994686
	537.568752	0.994845
	537.772572	0.994503
	537.976379	0.996008
	538.180172	0.997259
	538.383951	0.998305
	538.587716	0.998966
	538.791468	0.999043
	538.995206	0.999426
	539.198931	1.000415
	539.402642	1.000194
	539.606339	0.999432
	539.810023	0.998745
	540.013693	0.998639
	540.217349	0.999493
	540.420992	0.999162
	540.624621	0.997110
	540.828237	0.996819
	541.031839	0.995774
	541.235427	0.994610
	541.439001	0.993136
	541.642562	0.991962
	541.846109	0.992472
	542.049643	0.990714
	542.253163	0.988038
	542.456669	0.987934
	542.660162	0.988668
	542.863641	0.988728
	543.067106	0.987494
	543.270558	0.985488
	543.473996	0.984859
	543.677420	0.985450
	543.880831	0.986994
	544.084228	0.985955
	544.287612	0.984569
	544.490981	0.984615
	544.694338	0.984214
	544.897680	0.983514
	545.101009	0.982295
	545.304324	0.983382
	545.507625	0.982778
	545.710913	0.982289
	545.914187	0.982462
	546.117448	0.981448
	546.320695	0.980958
	546.523928	0.981632
	546.727147	0.980484
	546.930353	0.980818
	547.133546	0.981896
	547.336724	0.981358
	547.539889	0.981900
	547.743040	0.982485
	547.946178	0.981392
	548.149301	0.983573
	548.352412	0.983158
	548.555508	0.983597
	548.758591	0.985283
	548.961660	0.986425
	549.164716	0.986082
	549.367757	0.986339
	549.570785	0.988780
	549.773800	0.989771
	549.976801	0.991449
	550.179788	0.993007
	550.382761	0.993623
	550.585721	0.995033
	550.788667	0.996283
	550.991599	0.997264
	551.194518	0.997679
	551.397423	0.998341
	551.600315	0.998338
	551.803192	0.998517
	552.006056	0.998683
	552.208906	0.999414
	552.411743	0.999539
	552.614566	1.000097
	552.817375	1.000302
	553.020171	1.000161
	553.222953	1.000320
	553.425721	1.000891
	553.628475	1.000220
	553.831216	1.000923
	554.033943	1.001798
	554.236657	1.000341
	554.439356	0.998861
	554.642042	1.001245
	554.844715	1.000228
	555.047373	0.999495
	555.250018	0.999368
	555.452650	0.999368
	555.655267	0.999207
	555.857871	0.999185
	556.060461	0.999845
	556.263038	0.999147
	556.465600	0.999505
	556.668150	1.001450
	556.870685	1.001149
	557.073207	1.000571
	557.275715	1.000518
	557.478209	1.000838
	557.680689	1.001043
	557.883156	1.002449
	558.085609	1.005040
	558.288049	1.005322
	558.490475	1.006883
	558.692887	1.008857
	558.895285	1.010335
	559.097670	1.011735
	559.300040	1.012956
	559.502398	1.012602
	559.704741	1.012741
	559.907071	1.011531
	560.109387	1.011711
	560.311689	1.012496
	560.513978	1.010886
	560.716253	1.011673
	560.918514	1.013256
	561.120762	1.013651
	561.322995	1.013983
	561.525215	1.015740
	561.727422	1.017249
	561.929614	1.016814
	562.131793	1.017795
	562.333958	1.018539
	562.536110	1.022293
	562.738248	1.021970
	562.940372	1.022536
	563.142482	1.023346
	563.344578	1.023894
	563.546661	1.023567
	563.748730	1.023527
	563.950786	1.022866
	564.152827	1.024432
	564.354855	1.025889
	564.556870	1.027455
	564.758870	1.027754
	564.960857	1.027000
	565.162830	1.026900
	565.364789	1.028484
	565.566735	1.028781
	565.768666	1.027471
	565.970584	1.028341
	566.172489	1.027832
	566.374379	1.028060
	566.576256	1.028234
	566.778119	1.028698
	566.979969	1.026920
	567.181805	1.026687
	567.383626	1.027251
	567.585435	1.027353
	567.787229	1.028793
	567.989010	1.031609
	568.190777	1.032735
	568.392530	1.031389
	568.594269	1.031274
	568.795995	1.032334
	568.997707	1.031608
	569.199405	1.032574
	569.401090	1.033464
	569.602761	1.034045
	569.804418	1.035662
	570.006061	1.035621
	570.207690	1.035537
	570.409306	1.036017
	570.610908	1.037238
	570.812497	1.037138
	571.014071	1.037164
	571.215632	1.037196
	571.417179	1.036853
	571.618712	1.037474
	571.820232	1.037742
	572.021737	1.037693
	572.223229	1.039471
	572.424707	1.039935
	572.626172	1.039930
	572.827623	1.041073
	573.029060	1.041926
	573.230483	1.042069
	573.431892	1.042383
	573.633288	1.043843
	573.834670	1.044651
	574.036038	1.044678
	574.237392	1.045543
	574.438733	1.045075
	574.640060	1.046670
	574.841373	1.044379
	575.042672	1.045504
	575.243958	1.045320
	575.445230	1.045540
	575.646488	1.046346
	575.847732	1.046862
	576.048962	1.047336
	576.250179	1.048990
	576.451382	1.049343
	576.652571	1.049123
	576.853747	1.047428
	577.054908	1.046866
	577.256056	1.047077
	577.457190	1.047082
	577.658310	1.044091
	577.859417	1.042396
	578.060510	1.042660
	578.261589	1.041428
	578.462654	1.041944
	578.663705	1.041469
	578.864743	1.040757
	579.065767	1.040806
	579.266777	1.041081
	579.467773	1.041690
	579.668755	1.042436
	579.869724	1.041863
	580.070679	1.041992
	580.271620	1.041476
	580.472548	1.040877
	580.673461	1.042677
	580.874361	1.043708
	581.075247	1.044052
	581.276119	1.044880
	581.476978	1.044866
	581.677822	1.046826
	581.878653	1.046429
	582.079470	1.047419
	582.280273	1.049039
	582.481063	1.050645
	582.681838	1.051429
	582.882600	1.051669
	583.083348	1.053707
	583.284083	1.054746
	583.484803	1.056062
	583.685510	1.056031
	583.886203	1.056720
	584.086882	1.056546
	584.287547	1.057696
	584.488199	1.058086
	584.688836	1.057970
	584.889460	1.059326
	585.090070	1.059749
	585.290666	1.060395
	585.491249	1.061924
	585.691818	1.062729
	585.892372	1.062096
	586.092914	1.061470
	586.293441	1.060770
	586.493954	1.062021
	586.694454	1.062286
	586.894940	1.062658
	587.095412	1.063286
	587.295870	1.064697
	587.496314	1.065313
	587.696745	1.065098
	587.897162	1.063169
	588.097565	1.063883
	588.297954	1.064230
	588.498329	1.064096
	588.698691	1.062959
	588.899038	1.062134
	589.099372	1.061431
	589.299692	1.061409
	589.499998	1.061276
	589.700291	1.059607
	589.900569	1.060776
	590.100834	1.059803
	590.301085	1.060518
	590.501322	1.060695
	590.701546	1.059745
	590.901755	1.059518
	591.101951	1.059352
	591.302132	1.059278
	591.502300	1.059472
	591.702455	1.058728
	591.902595	1.057647
	592.102722	1.057957
	592.302834	1.058837
	592.502933	1.057994
	592.703018	1.057980
	592.903089	1.056473
	593.103147	1.057038
	593.303190	1.057014
	593.503220	1.057308
	593.703236	1.058265
	593.903238	1.057503
	594.103226	1.058587
	594.303200	1.058213
	594.503161	1.057818
	594.703108	1.058780
	594.903040	1.057638
	595.102960	1.057970
	595.302865	1.057507
	595.502756	1.057329
	595.702634	1.057128
	595.902497	1.057633
	596.102347	1.056908
	596.302183	1.057372
	596.502005	1.058051
	596.701813	1.058581
	596.901608	1.059021
	597.101388	1.059665
	597.301155	1.060165
	597.500908	1.060386
	597.700647	1.059689
	597.900372	1.059023
	598.100083	1.058914
	598.299781	1.060580
	598.499465	1.061923
	598.699134	1.062371
	598.898790	1.064135
	599.098432	1.063910
	599.298061	1.063691
	599.497675	1.064322
	599.697275	1.064620
	599.896862	1.064797
	600.096435	1.065168
	600.295994	1.065115
	600.495539	1.063670
	600.695070	1.063550
	600.894588	1.063432
	601.094091	1.062822
	601.293581	1.063555
	601.493056	1.063515
	601.692518	1.063592
	601.891966	1.063875
	602.091401	1.063788
	602.290821	1.064479
	602.490227	1.064328
	602.689620	1.065365
	602.888999	1.065583
	603.088363	1.066154
	603.287714	1.066602
	603.487052	1.066022
	603.686375	1.067518
	603.885684	1.068624
	604.084980	1.070357
	604.284261	1.072378
	604.483529	1.073046
	604.682783	1.073650
	604.882023	1.073578
	605.081249	1.076478
	605.280461	1.076349
	605.479660	1.076339
	605.678844	1.078119
	605.878015	1.078048
	606.077172	1.078986
	606.276314	1.080167
	606.475443	1.080394
	606.674558	1.082064
	606.873660	1.081520
	607.072747	1.084013
	607.271820	1.084326
	607.470880	1.084496
	607.669926	1.085389
	607.868957	1.086407
	608.067975	1.087585
	608.266979	1.088521
	608.465969	1.089666
	608.664946	1.090332
	608.863908	1.090989
	609.062857	1.091020
	609.261791	1.091157
	609.460712	1.092302
	609.659619	1.093707
	609.858511	1.094922
	610.057390	1.093841
	610.256256	1.094880
	610.455107	1.095463
	610.653944	1.096234
	610.852767	1.096204
	611.051577	1.094608
	611.250373	1.096062
	611.449154	1.096818
	611.647922	1.094629
	611.846676	1.094166
	612.045416	1.092459
	612.244142	1.092688
	612.442854	1.092155
	612.641553	1.092197
	612.840237	1.091628
	613.038908	1.091925
	613.237564	1.092560
	613.436207	1.093659
	613.634836	1.093891
	613.833451	1.093201
	614.032052	1.093858
	614.230639	1.093646
	614.429212	1.094891
	614.627771	1.094706
	614.826316	1.095067
	615.024848	1.095163
	615.223365	1.095072
	615.421869	1.095358
	615.620358	1.096419
	615.818834	1.095686
	616.017296	1.095803
	616.215744	1.094505
	616.414178	1.093641
	616.612598	1.092637
	616.811004	1.094179
	617.009396	1.094168
	617.207775	1.093428
	617.406139	1.092953
	617.604490	1.093158
	617.802826	1.092108
	618.001149	1.090596
	618.199458	1.090970
	618.397752	1.090277
	618.596033	1.091216
	618.794300	1.090493
	618.992553	1.091736
	619.190792	1.090849
	619.389018	1.091298
	619.587229	1.091416
	619.785426	1.091205
	619.983609	1.090957
	620.181779	1.091401
	620.379934	1.092517
	620.578076	1.091690
	620.776204	1.091656
	620.974317	1.089972
	621.172417	1.089991
	621.370503	1.088794
	621.568575	1.088201
	621.766633	1.087769
	621.964677	1.085620
	622.162707	1.086624
	622.360723	1.085882
	622.558725	1.083470
	622.756714	1.082259
	622.954688	1.081349
	623.152648	1.082181
	623.350595	1.079342
	623.548527	1.078559
	623.746446	1.077516
	623.944350	1.077544
	624.142241	1.077466
	624.340118	1.078205
	624.537981	1.076369
	624.735829	1.076078
	624.933664	1.076896
	625.131485	1.076818
	625.329292	1.077226
	625.527085	1.075389
	625.724864	1.075043
	625.922629	1.074289
	626.120381	1.072426
	626.318118	1.071806
	626.515841	1.072055
	626.713550	1.072578
	626.911246	1.072582
	627.108927	1.073425
	627.306595	1.072430
	627.504248	1.072255
	627.701888	1.072298
	627.899513	1.071349
	628.097125	1.070418
	628.294722	1.070833
	628.492306	1.070441
	628.689876	1.070044
	628.887432	1.068779
	629.084973	1.070205
	629.282501	1.069874
	629.480015	1.071373
	629.677515	1.072862
	629.875001	1.074004
	630.072473	1.076456
	630.269931	1.077113
	630.467375	1.077974
	630.664805	1.078562
	630.862221	1.079353
	631.059623	1.079899
	631.257011	1.080827
	631.454385	1.081388
	631.651746	1.083201
	631.849092	1.084112
	632.046424	1.084303
	632.243742	1.084484
	632.441047	1.083284
	632.638337	1.084786
	632.835613	1.084500
	633.032876	1.086206
	633.230124	1.086656
	633.427358	1.087565
	633.624579	1.087513
	633.821785	1.086788
	634.018978	1.088354
	634.216156	1.088658
	634.413321	1.089175
	634.610471	1.091480
	634.807608	1.092473
	635.004730	1.092817
	635.201839	1.092437
	635.398933	1.092765
	635.596014	1.091761
	635.793081	1.091960
	635.990133	1.091129
	636.187172	1.092373
	636.384196	1.090430
	636.581207	1.090341
	636.778204	1.091499
	636.975186	1.090482
	637.172155	1.089331
	637.369110	1.089495
	637.566050	1.090047
	637.762977	1.090299
	637.959890	1.091115
	638.156788	1.092360
	638.353673	1.093630
	638.550544	1.094467
	638.747400	1.094111
	638.944243	1.094175
	639.141072	1.093215
	639.337886	1.093703
	639.534687	1.092711
	639.731474	1.092647
	639.928246	1.093072
	640.125005	1.093178
	640.321750	1.093079
	640.518480	1.093278
	640.715197	1.094782
	640.911899	1.095457
	641.108588	1.096177
	641.305263	1.097833
	641.501923	1.097693
	641.698570	1.098791
	641.895202	1.098836
	642.091821	1.099550
	642.288426	1.098974
	642.485016	1.099951
	642.681593	1.100515
	642.878155	1.101981
	643.074704	1.101654
	643.271238	1.102410
	643.467759	1.103343
	643.664265	1.103137
	643.860757	1.104744
	644.057236	1.106945
	644.253700	1.109495
	644.450151	1.110957
	644.646587	1.110733
	644.843009	1.110929
	645.039418	1.110671
	645.235812	1.112196
	645.432192	1.113572
	645.628558	1.113100
	645.824911	1.113703
	646.021249	1.113804
	646.217573	1.113342
	646.413883	1.112253
	646.610179	1.111934
	646.806461	1.112232
	647.002729	1.111384
	647.198983	1.111794
	647.395223	1.112106
	647.591449	1.112576
	647.787661	1.113006
	647.983859	1.111631
	648.180043	1.110598
	648.376212	1.111236
	648.572368	1.112867
	648.768510	1.113256
	648.964638	1.112427
	649.160751	1.114183
	649.356851	1.113096
	649.552937	1.113692
	649.749008	1.113967
	649.945066	1.114285
	650.141109	1.115744
	650.337138	1.115751
	650.533154	1.115824
	650.729155	1.116593
	650.925142	1.116704
	651.121116	1.117268
	651.317075	1.117631
	651.513020	1.119001
	651.708951	1.119189
	651.904868	1.119328
	652.100771	1.119445
	652.296660	1.120107
	652.492535	1.122456
	652.688396	1.122834
	652.884242	1.123200
	653.080075	1.123202
	653.275894	1.123921
	653.471699	1.124643
	653.667489	1.123965
	653.863266	1.123892
	654.059028	1.124490
	654.254776	1.126602
	654.450511	1.128114
	654.646231	1.128952
	654.841937	1.128332
	655.037629	1.130202
	655.233308	1.130329
	655.428972	1.130598
	655.624622	1.131027
	655.820258	1.130950
	656.015879	1.130764
	656.211487	1.128547
	656.407081	1.128377
	656.602661	1.127725
	656.798226	1.127623
	656.993778	1.127096
	657.189315	1.125157
	657.384839	1.122986
	657.580348	1.123410
	657.775843	1.122486
	657.971324	1.121526
	658.166791	1.122068
	658.362244	1.122073
	658.557683	1.121661
	658.753108	1.120312
	658.948519	1.120999
	659.143916	1.120942
	659.339298	1.119125
	659.534667	1.119552
	659.730022	1.118994
	659.925362	1.119033
	660.120688	1.118321
	660.316001	1.117506
	660.511299	1.118093
	660.706583	1.117853
	660.901853	1.119140
	661.097109	1.119223
	661.292351	1.120190
	661.487578	1.119662
	661.682792	1.119782
	661.877992	1.120683
	662.073177	1.120699
	662.268349	1.122789
	662.463506	1.122634
	662.658649	1.123544
	662.853779	1.122839
	663.048894	1.123268
	663.243995	1.123614
	663.439081	1.123525
	663.634154	1.123604
	663.829213	1.123127
	664.024258	1.124385
	664.219288	1.123855
	664.414305	1.123460
	664.609307	1.124795
	664.804295	1.125576
	664.999269	1.126224
	665.194229	1.125726
	665.389175	1.125028
	665.584107	1.125168
	665.779025	1.126079
	665.973928	1.126033
	666.168818	1.125793
	666.363693	1.124912
	666.558555	1.123423
	666.753402	1.124186
	666.948235	1.121870
	667.143054	1.120857
	667.337859	1.119868
	667.532650	1.119458
	667.727427	1.119543
	667.922189	1.120333
	668.116938	1.120476
	668.311672	1.119015
	668.506392	1.118000
	668.701098	1.117807
	668.895790	1.116841
	669.090468	1.116351
	669.285132	1.116971
	669.479782	1.116912
	669.674417	1.118663
	669.869039	1.117599
	670.063646	1.117610
	670.258239	1.119597
	670.452819	1.118918
	670.647384	1.119994
	670.841934	1.119900
	671.036471	1.118310
	671.230994	1.119331
	671.425502	1.119599
	671.619997	1.120568
	671.814477	1.120906
	672.008943	1.121626
	672.203395	1.120938
	672.397833	1.121187
	672.592257	1.119691
	672.786667	1.118752
	672.981062	1.118457
	673.175444	1.118783
	673.369811	1.120158
	673.564164	1.120098
	673.758503	1.120729
	673.952828	1.120761
	674.147139	1.120376
	674.341435	1.120281
	674.535718	1.119211
	674.729986	1.120432
	674.924240	1.120296
	675.118480	1.120388
	675.312706	1.120385
	675.506918	1.120375
	675.701116	1.121469
	675.895299	1.122429
	676.089469	1.124767
	676.283624	1.125258
	676.477765	1.124803
	676.671892	1.123305
	676.866005	1.123355
	677.060103	1.122166
	677.254188	1.122685
	677.448258	1.122592
	677.642315	1.122786
	677.836357	1.121801
	678.030385	1.120787
	678.224398	1.119416
	678.418398	1.119009
	678.612384	1.117404
	678.806355	1.118429
	679.000312	1.118283
	679.194255	1.118336
	679.388184	1.118727
	679.582099	1.119152
	679.776000	1.117400
	679.969886	1.116060
	680.163758	1.116242
	680.357617	1.116012
	680.551461	1.115424
	680.745290	1.114928
	680.939106	1.115176
	681.132908	1.113470
	681.326695	1.113191
	681.520468	1.110931
	681.714227	1.111472
	681.907972	1.109359
	682.101703	1.106003
	682.295419	1.105863
	682.489122	1.104760
	682.682810	1.103172
	682.876484	1.101948
	683.070144	1.099713
	683.263790	1.097755
	683.457421	1.095820
	683.651039	1.095183
	683.844642	1.093974
	684.038231	1.093504
	684.231806	1.091906
	684.425367	1.092538
	684.618913	1.093280
	684.812446	1.091285
	685.005964	1.091512
	685.199468	1.090286
	685.392958	1.091475
	685.586433	1.090937
	685.779895	1.090818
	685.973342	1.089746
	686.166775	1.089838
	686.360194	1.090811
	686.553599	1.089584
	686.746990	1.089154
	686.940366	1.089492
	687.133729	1.091234
	687.327077	1.091558
	687.520411	1.090859
	687.713730	1.090931
	687.907036	1.089865
	688.100327	1.089166
	688.293604	1.088637
	688.486867	1.090756
	688.680116	1.089757
	688.873351	1.089708
	689.066571	1.088972
	689.259777	1.089335
	689.452970	1.087824
	689.646147	1.087431
	689.839311	1.086371
	690.032461	1.087399
	690.225596	1.088366
	690.418717	1.087629
	690.611824	1.086798
	690.804917	1.085894
	690.997995	1.087364
	691.191059	1.087465
	691.384110	1.086195
	691.577145	1.085596
	691.770167	1.085096
	691.963175	1.082957
	692.156168	1.081494
	692.349147	1.079776
	692.542112	1.079838
	692.735063	1.077756
	692.927999	1.077643
	693.120922	1.076147
	693.313830	1.075854
	693.506724	1.074055
	693.699603	1.074427
	693.892469	1.075470
	694.085320	1.074793
	694.278157	1.072725
	694.470980	1.072248
	694.663789	1.073137
	694.856583	1.074339
	695.049364	1.073968
	695.242130	1.072923
	695.434881	1.072925
	695.627619	1.073029
	695.820342	1.072871
	696.013052	1.072779
	696.205747	1.072396
	696.398427	1.071795
	696.591094	1.072428
	696.783746	1.071039
	696.976384	1.070066
	697.169008	1.068503
	697.361618	1.067680
	697.554213	1.066761
	697.746795	1.067106
	697.939362	1.066729
	698.131914	1.065136
	698.324453	1.064996
	698.516977	1.065771
	698.709487	1.065396
	698.901983	1.064416
	699.094465	1.064172
	699.286932	1.064938
	699.479386	1.063891
	699.671825	1.063887
	699.864249	1.063103
	700.056660	1.062047
	700.249056	1.059331
	700.441438	1.059457
	700.633806	1.059303
	700.826160	1.058961
	701.018499	1.057564
	701.210824	1.056422
	701.403135	1.055444
	701.595432	1.055338
	701.787714	1.052847
	701.979982	1.049156
	702.172236	1.049315
	702.364476	1.049238
	702.556702	1.049631
	702.748913	1.047752
	702.941110	1.046243
	703.133293	1.044950
	703.325461	1.043492
	703.517615	1.042186
	703.709755	1.040938
	703.901881	1.041068
	704.093993	1.039969
	704.286090	1.037883
	704.478173	1.037040
	704.670242	1.037034
	704.862296	1.037336
	705.054337	1.036198
	705.246363	1.037146
	705.438375	1.035174
	705.630372	1.033955
	705.822356	1.032776
	706.014325	1.032505
	706.206279	1.032809
	706.398220	1.031781
	706.590146	1.030672
	706.782058	1.029306
	706.973956	1.028886
	707.165840	1.028303
	707.357709	1.027152
	707.549564	1.026428
	707.741405	1.024736
	707.933231	1.022974
	708.125043	1.020611
	708.316841	1.018913
	708.508625	1.017978
	708.700395	1.017379
	708.892150	1.016655
	709.083891	1.015787
	709.275617	1.015186
	709.467330	1.014166
	709.659028	1.014018
	709.850712	1.013648
	710.042381	1.013868
	710.234037	1.012709
	710.425678	1.013211
	710.617305	1.012213
	710.808917	1.011035
	711.000515	1.010266
	711.192099	1.009103
	711.383669	1.008029
	711.575225	1.007025
	711.766766	1.005823
	711.958293	1.006041
	712.149805	1.004602
	712.341304	1.005129
	712.532788	1.003367
	712.724258	1.001602
	712.915713	1.001282
	713.107154	1.001063
	713.298581	1.000103
	713.489994	0.999420
	713.681392	1.001226
	713.872776	1.000274
	714.064146	0.999217
	714.255502	0.997950
	714.446843	0.996012
	714.638170	0.995378
	714.829483	0.994371
	715.020781	0.994426
	715.212065	0.994645
	715.403335	0.994773
	715.594591	0.994233
	715.785832	0.994616
	715.977059	0.995732
	716.168272	0.997048
	716.359470	0.997236
	716.550654	0.996747
	716.741824	0.997674
	716.932979	0.996989
	717.124121	0.997037
	717.315247	0.996176
	717.506360	0.996522
	717.697458	0.996328
	717.888542	0.995651
	718.079612	0.996065
	718.270668	0.995751
	718.461709	0.994927
	718.652736	0.995702
	718.843748	0.995742
	719.034746	0.995223
	719.225730	0.995743
	719.416700	0.995559
	719.607655	0.995375
	719.798596	0.996408
	719.989523	0.996931
	720.180435	0.998197
	720.371333	0.998649
	720.562217	0.998922
	720.753087	0.999495
	720.943942	1.000505
	721.134783	1.001313
	721.325609	1.000689
	721.516422	1.001203
	721.707219	1.000940
	721.898003	1.002041
	722.088772	1.002406
	722.279527	1.001945
	722.470268	1.002658
	722.660994	1.003770
	722.851707	1.004420
	723.042404	1.004182
	723.233088	1.004782
	723.423757	1.005724
	723.614412	1.005436
	723.805052	1.005527
	723.995678	1.004688
	724.186290	1.006544
	724.376887	1.008363
	724.567471	1.009000
	724.758039	1.008618
	724.948594	1.009239
	725.139134	1.010407
	725.329660	1.010100
	725.520172	1.010233
	725.710669	1.010563
	725.901152	1.011294
	726.091620	1.013473
	726.282075	1.013621
	726.472514	1.014589
	726.662940	1.014972
	726.853351	1.016643
	727.043748	1.016807
	727.234131	1.017518
	727.424499	1.017861
	727.614853	1.017959
	727.805193	1.018443
	727.995518	1.017694
	728.185829	1.019071
	728.376125	1.019340
	728.566408	1.019458
	728.756675	1.020405
	728.946929	1.022039
	729.137168	1.022661
	729.327393	1.024207
	729.517604	1.024277
	729.707800	1.023142
	729.897982	1.023525
	730.088149	1.025852
	730.278302	1.024856
	730.468441	1.024451
	730.658566	1.025269
	730.848676	1.024165
	731.038771	1.024555
	731.228853	1.024515
	731.418920	1.025035
	731.608973	1.026293
	731.799011	1.025900
	731.989035	1.026953
	732.179045	1.027291
	732.369040	1.029102
	732.559021	1.028466
	732.748988	1.027849
	732.938940	1.029036
	733.128878	1.029287
	733.318801	1.029943
	733.508711	1.029252
	733.698605	1.029473
	733.888486	1.030286
	734.078352	1.030573
	734.268204	1.029579
	734.458041	1.029231
	734.647864	1.029855
	734.837673	1.030625
	735.027467	1.031503
	735.217247	1.033415
	735.407013	1.035303
	735.596764	1.034936
	735.786501	1.034873
	735.976223	1.035740
	736.165932	1.036320
	736.355625	1.038788
	736.545305	1.040695
	736.734970	1.041220
	736.924620	1.041605
	737.114257	1.043546
	737.303879	1.043167
	737.493486	1.042356
	737.683079	1.041424
	737.872658	1.042368
	738.062222	1.043527
	738.251772	1.044236
	738.441308	1.043045
	738.630829	1.044309
	738.820336	1.045010
	739.009829	1.045042
	739.199307	1.046500
	739.388771	1.045761
	739.578220	1.047269
	739.767655	1.047152
	739.957076	1.047520
	740.146482	1.046287
	740.335874	1.045766
	740.525251	1.045574
	740.714615	1.044340
	740.903963	1.044177
	741.093298	1.044829
	741.282618	1.045335
	741.471923	1.044637
	741.661214	1.043011
	741.850491	1.043225
	742.039753	1.043268
	742.229001	1.041852
	742.418235	1.042602
	742.607454	1.041305
	742.796659	1.041899
	742.985849	1.039433
	743.175025	1.036526
	743.364187	1.035142
	743.553334	1.032987
	743.742467	1.032133
	743.931586	1.029222
	744.120690	1.028861
	744.309779	1.028080
	744.498855	1.026709
	744.687916	1.026207
	744.876962	1.026245
	745.065994	1.024803
	745.255012	1.023980
	745.444015	1.022498
	745.633004	1.020632
	745.821978	1.019987
	746.010938	1.019305
	746.199884	1.018819
	746.388815	1.017227
	746.577732	1.015919
	746.766634	1.014666
	746.955522	1.013449
	747.144396	1.014337
	747.333255	1.014558
	747.522100	1.013125
	747.710930	1.013328
	747.899746	1.013052
	748.088548	1.011017
	748.277335	1.008365
	748.466108	1.005939
	748.654866	1.002773
	748.843610	1.003352
	749.032339	1.003980
	749.221054	1.003625
	749.409755	1.003245
	749.598441	1.001804
	749.787113	1.001376
	749.975770	1.000835
	750.164413	1.000931
	750.353042	1.001023
[truncated: 1,648 more rows]
