# Supplementary material for: Metasurface analogues of molecular diastereomers from hierarchical multiscale chiral interactions with biomolecules
Source: Nat Commun. 2026 Apr 22;17:5541. doi: 10.1038/s41467-026-72200-6 (PMC13287669; doi:10.1038/s41467-026-72200-6)
Supplement: Supplementary file 3 — Supplementary Data 1 (Raw data) [file 41467_2026_72200_MOESM3_ESM.zip › Raw_Data/Reflectivity/Antistrept_strept_sequence/Strept_Incubating/Ref_ARRAY3_RS_90_3.txt]

	345.453658	0.995649
	345.669646	0.996014
	345.885622	0.996411
	346.101585	0.996843
	346.317535	0.997314
	346.533471	0.997828
	346.749395	0.998391
	346.965306	0.999008
	347.181204	0.999683
	347.397089	1.000422
	347.612961	1.001229
	347.828820	1.002107
	348.044666	1.003055
	348.260499	1.004068
	348.476319	1.005135
	348.692126	1.006236
	348.907920	1.007337
	349.123701	1.008391
	349.339469	1.009338
	349.555224	1.010108
	349.770966	1.010631
	349.986695	1.010852
	350.202412	1.010742
	350.418115	1.010308
	350.633805	1.009597
	350.849482	1.008679
	351.065147	1.007640
	351.280798	1.006559
	351.496436	1.005504
	351.712062	1.004522
	351.927674	1.003645
	352.143273	1.005973
	352.358860	1.004968
	352.574433	1.005645
	352.789993	1.005758
	353.005541	1.005702
	353.221075	1.007418
	353.436597	1.007587
	353.652105	1.008536
	353.867600	1.007909
	354.083083	1.007401
	354.298552	1.005479
	354.514009	1.005246
	354.729452	1.006332
	354.944883	1.007319
	355.160300	1.006336
	355.375705	1.006283
	355.591096	1.007803
	355.806474	1.010543
	356.021840	1.011626
	356.237192	1.013185
	356.452532	1.014128
	356.667858	1.014941
	356.883172	1.016076
	357.098472	1.016195
	357.313760	1.016354
	357.529034	1.017430
	357.744295	1.017783
	357.959544	1.018136
	358.174779	1.017791
	358.390002	1.019111
	358.605211	1.019427
	358.820407	1.019733
	359.035591	1.020290
	359.250761	1.021536
	359.465919	1.021833
	359.681063	1.021569
	359.896194	1.022394
	360.111313	1.021865
	360.326418	1.019156
	360.541510	1.017044
	360.756589	1.015260
	360.971656	1.016262
	361.186709	1.015481
	361.401749	1.014817
	361.616776	1.014701
	361.831790	1.010870
	362.046792	1.010481
	362.261780	1.009996
	362.476755	1.009709
	362.691717	1.007341
	362.906666	1.008849
	363.121602	1.006373
	363.336525	1.006878
	363.551435	1.004603
	363.766332	1.005477
	363.981216	1.003795
	364.196087	1.004364
	364.410945	1.005412
	364.625790	1.005281
	364.840621	1.006697
	365.055440	1.007637
	365.270246	1.005837
	365.485039	1.004125
	365.699818	1.002973
	365.914585	1.002869
	366.129339	1.001835
	366.344079	1.002024
	366.558807	1.001128
	366.773521	0.999543
	366.988223	0.999932
	367.202911	0.999027
	367.417587	1.001153
	367.632249	1.002805
	367.846898	1.002140
	368.061535	1.002385
	368.276158	1.004075
	368.490768	1.004445
	368.705365	1.004474
	368.919949	1.005167
	369.134521	1.004937
	369.349079	1.006701
	369.563624	1.006231
	369.778155	1.006830
	369.992674	1.004890
	370.207180	1.005344
	370.421673	1.005951
	370.636153	1.005598
	370.850619	1.003785
	371.065073	1.004984
	371.279514	1.007843
	371.493941	1.009163
	371.708356	1.010866
	371.922757	1.012603
	372.137145	1.013735
	372.351521	1.013148
	372.565883	1.012927
	372.780232	1.012310
	372.994568	1.010635
	373.208891	1.009585
	373.423201	1.009566
	373.637498	1.009196
	373.851782	1.010217
	374.066053	1.010027
	374.280311	1.008420
	374.494556	1.008923
	374.708787	1.008345
	374.923006	1.010387
	375.137211	1.009857
	375.351404	1.008868
	375.565583	1.006486
	375.779750	1.006445
	375.993903	1.004982
	376.208043	1.004842
	376.422170	1.002626
	376.636284	1.002518
	376.850385	1.001905
	377.064473	1.002537
	377.278548	1.002961
	377.492610	1.002468
	377.706658	1.000147
	377.920694	0.998640
	378.134717	0.995751
	378.348726	0.995166
	378.562722	0.994646
	378.776706	0.994482
	378.990676	0.993857
	379.204633	0.995423
	379.418577	0.994100
	379.632508	0.994407
	379.846426	0.992611
	380.060331	0.992895
	380.274223	0.993710
	380.488101	0.993789
	380.701967	0.991583
	380.915819	0.993042
	381.129659	0.993033
	381.343485	0.992506
	381.557298	0.992376
	381.771098	0.993509
	381.984886	0.992769
	382.198659	0.992670
	382.412420	0.992049
	382.626168	0.992637
	382.839903	0.993443
	383.053624	0.995370
	383.267333	0.995520
	383.481028	0.996635
	383.694711	0.998550
	383.908380	0.999721
	384.122036	0.998776
	384.335679	0.998926
	384.549309	0.998925
	384.762926	0.999833
	384.976530	0.998790
	385.190120	0.998045
	385.403698	0.997840
	385.617262	0.995324
	385.830814	0.994925
	386.044352	0.994504
	386.257877	0.994191
	386.471389	0.993972
	386.684888	0.992208
	386.898374	0.993070
	387.111847	0.991045
	387.325306	0.992586
	387.538753	0.992400
	387.752186	0.991374
	387.965606	0.989763
	388.179014	0.989184
	388.392408	0.988486
	388.605789	0.989893
	388.819156	0.990619
	389.032511	0.990186
	389.245853	0.989743
	389.459181	0.988861
	389.672497	0.988378
	389.885799	0.989087
	390.099088	0.989013
	390.312364	0.986601
	390.525627	0.984744
	390.738877	0.986564
	390.952114	0.986127
	391.165337	0.986899
	391.378548	0.987907
	391.591745	0.990559
	391.804929	0.992086
	392.018100	0.993996
	392.231258	0.992905
	392.444403	0.994388
	392.657535	0.993844
	392.870653	0.995357
	393.083759	0.995875
	393.296851	0.998559
	393.509930	0.998603
	393.722996	1.000262
	393.936049	1.000829
	394.149089	1.000485
	394.362116	1.001638
	394.575129	1.002457
	394.788130	1.002776
	395.001117	1.003019
	395.214091	1.003146
	395.427052	1.003143
	395.640000	1.003055
	395.852935	1.002811
	396.065857	1.002277
	396.278765	1.002169
	396.491660	1.002988
	396.704543	1.002033
	396.917412	1.003043
	397.130268	1.003755
	397.343110	1.004559
	397.555940	1.004123
	397.768757	1.003396
	397.981560	1.003666
	398.194350	1.003330
	398.407127	1.001033
	398.619891	1.000361
	398.832642	1.000136
	399.045380	1.001763
	399.258104	1.001839
	399.470815	1.001037
	399.683514	1.002735
	399.896199	1.001372
	400.108870	1.003589
	400.321529	1.003330
	400.534175	1.004124
	400.746807	1.004024
	400.959427	1.005021
	401.172033	1.004782
	401.384626	1.003596
	401.597205	1.002643
	401.809772	1.001934
	402.022326	1.002803
	402.234866	1.003580
	402.447393	1.003664
	402.659907	1.005509
	402.872408	1.005127
	403.084896	1.003760
	403.297370	1.004388
	403.509832	1.006243
	403.722280	1.006136
	403.934715	1.005862
	404.147137	1.005818
	404.359546	1.007355
	404.571941	1.005925
	404.784323	1.006049
	404.996693	1.004916
	405.209049	1.006068
	405.421392	1.005959
	405.633721	1.006238
	405.846038	1.006491
	406.058341	1.006861
	406.270632	1.004391
	406.482909	1.003664
	406.695172	1.003363
	406.907423	1.003781
	407.119661	1.006123
	407.331885	1.005999
	407.544096	1.006693
	407.756294	1.006217
	407.968479	1.006539
	408.180651	1.008337
	408.392809	1.008843
	408.604954	1.010247
	408.817086	1.010987
	409.029205	1.011909
	409.241311	1.011552
	409.453404	1.009916
	409.665483	1.010438
	409.877549	1.009979
	410.089602	1.010254
	410.301642	1.007246
	410.513669	1.007549
	410.725682	1.006316
	410.937682	1.006127
	411.149669	1.006221
	411.361643	1.006016
	411.573604	1.007749
	411.785551	1.007267
	411.997486	1.005551
	412.209407	1.005424
	412.421315	1.007334
	412.633210	1.007023
	412.845091	1.008210
	413.056959	1.008002
	413.268815	1.008120
	413.480657	1.006882
	413.692485	1.007774
	413.904301	1.007576
	414.116103	1.006048
	414.327892	1.006690
	414.539668	1.006929
	414.751431	1.007631
	414.963181	1.005034
	415.174917	1.003857
	415.386640	1.003390
	415.598350	1.001992
	415.810047	1.001467
	416.021730	1.001985
	416.233401	1.001378
	416.445058	0.999977
	416.656702	0.998640
	416.868332	0.998548
	417.079950	0.997337
	417.291554	0.996349
	417.503145	0.996111
	417.714723	0.994228
	417.926288	0.993769
	418.137839	0.992721
	418.349377	0.991512
	418.560903	0.990393
	418.772414	0.991361
	418.983913	0.990812
	419.195398	0.992053
	419.406870	0.992544
	419.618329	0.993645
	419.829775	0.994029
	420.041208	0.993586
	420.252627	0.993435
	420.464033	0.992346
	420.675426	0.993764
	420.886805	0.994436
	421.098172	0.995726
	421.309525	0.994475
	421.520865	0.994487
	421.732192	0.995391
	421.943505	0.993973
	422.154805	0.994501
	422.366092	0.995071
	422.577366	0.995907
	422.788627	0.994557
	422.999874	0.995451
	423.211108	0.997766
	423.422329	0.998113
	423.633537	0.999049
	423.844731	0.999455
	424.055913	0.999666
	424.267081	1.001517
	424.478235	1.003685
	424.689377	1.004540
	424.900505	1.004591
	425.111620	1.006415
	425.322722	1.005228
	425.533811	1.006128
	425.744886	1.006477
	425.955948	1.006123
	426.166997	1.006597
	426.378032	1.007724
	426.589055	1.006434
	426.800064	1.008196
	427.011060	1.008573
	427.222042	1.007816
	427.433012	1.007122
	427.643968	1.005996
	427.854911	1.005805
	428.065840	1.004541
	428.276757	1.003180
	428.487660	1.002565
	428.698550	1.000593
	428.909427	0.999513
	429.120290	0.996688
	429.331140	0.994747
	429.541977	0.993025
	429.752801	0.991009
	429.963611	0.992539
	430.174408	0.990579
	430.385192	0.989846
	430.595963	0.989840
	430.806720	0.988989
	431.017464	0.989373
	431.228195	0.989204
	431.438913	0.989882
	431.649617	0.989129
	431.860308	0.990493
	432.070986	0.991468
	432.281650	0.992679
	432.492302	0.994536
	432.702940	0.994637
	432.913565	0.994539
	433.124176	0.995178
	433.334774	0.997102
	433.545359	0.998067
	433.755931	0.996972
	433.966489	0.995627
	434.177035	0.995757
	434.387567	0.996177
	434.598085	0.993384
	434.808591	0.995472
	435.019083	0.995842
	435.229562	0.996306
	435.440027	0.996039
	435.650479	0.997164
	435.860918	0.995424
	436.071344	0.996172
	436.281757	0.998002
	436.492156	1.000234
	436.702542	1.001206
	436.912914	0.999007
	437.123274	1.000343
	437.333620	0.997046
	437.543953	0.997822
	437.754272	0.998324
	437.964578	0.997194
	438.174871	0.998364
	438.385151	0.998273
	438.595417	0.998691
	438.805670	1.000704
	439.015910	1.001128
	439.226137	1.000937
	439.436350	1.001386
	439.646550	0.998601
	439.856737	0.997233
	440.066910	0.995668
	440.277070	0.994244
	440.487217	0.994459
	440.697351	0.994400
	440.907471	0.994703
	441.117578	0.995234
	441.327671	0.995555
	441.537752	0.994272
	441.747819	0.992439
	441.957873	0.993321
	442.167913	0.992732
	442.377940	0.992170
	442.587954	0.992457
	442.797955	0.991948
	443.007942	0.992161
	443.217916	0.992322
	443.427877	0.992159
	443.637824	0.993855
	443.847758	0.993557
	444.057679	0.994312
	444.267586	0.994894
	444.477481	0.996273
	444.687361	0.997559
	444.897229	0.998467
	445.107083	1.000672
	445.316924	0.999866
	445.526752	0.999295
	445.736566	0.999987
	445.946367	0.999995
	446.156155	0.999381
	446.365929	0.997035
	446.575690	0.997711
	446.785438	0.997806
	446.995173	0.997752
	447.204894	0.998044
	447.414602	0.998910
	447.624296	0.999345
	447.833977	1.000011
	448.043645	1.001457
	448.253300	1.003190
	448.462941	1.003852
	448.672569	1.005011
	448.882184	1.005351
	449.091785	1.004824
	449.301373	1.002913
	449.510948	1.002208
	449.720509	1.002739
	449.930057	1.000307
	450.139592	1.000772
	450.349113	0.999649
	450.558621	1.000362
	450.768116	1.002367
	450.977597	1.003586
	451.187066	1.004342
	451.396520	1.004872
	451.605962	1.004404
	451.815390	1.003396
	452.024805	1.002907
	452.234206	1.002229
	452.443594	1.001368
	452.652969	1.002570
	452.862330	1.003330
	453.071678	1.003689
	453.281013	1.003560
	453.490335	1.003240
	453.699643	1.002930
	453.908938	1.000987
	454.118219	1.001290
	454.327487	1.001267
	454.536742	1.001203
	454.745983	0.999896
	454.955211	0.999728
	455.164426	1.000824
	455.373627	1.001404
	455.582815	0.999515
	455.791990	0.999451
	456.001152	0.999395
	456.210300	0.999138
	456.419434	0.997542
	456.628556	0.998545
	456.837664	0.998709
	457.046758	0.998740
	457.255839	0.998874
	457.464907	0.998608
	457.673962	0.996949
	457.883003	0.993492
	458.092031	0.991281
	458.301046	0.992127
	458.510047	0.991367
	458.719035	0.990793
	458.928009	0.990142
	459.136970	0.991094
	459.345918	0.992672
	459.554852	0.991700
	459.763774	0.992284
	459.972681	0.991883
	460.181576	0.993984
	460.390457	0.993214
	460.599324	0.991958
	460.808178	0.990341
	461.017019	0.989357
	461.225847	0.989242
	461.434661	0.987289
	461.643462	0.986361
	461.852249	0.985500
	462.061023	0.985637
	462.269784	0.985305
	462.478531	0.986377
	462.687265	0.987766
	462.895986	0.989411
	463.104693	0.990957
	463.313387	0.993282
	463.522068	0.993814
	463.730735	0.992767
	463.939389	0.993703
	464.148029	0.992663
	464.356656	0.992370
	464.565270	0.992808
	464.773870	0.992103
	464.982457	0.991886
	465.191030	0.991687
	465.399591	0.992718
	465.608137	0.992966
	465.816671	0.993973
	466.025191	0.993796
	466.233697	0.994243
	466.442191	0.993613
	466.650671	0.995234
	466.859137	0.993101
	467.067590	0.993418
	467.276030	0.994717
	467.484456	0.994163
	467.692869	0.994116
	467.901269	0.994183
	468.109655	0.995068
	468.318028	0.993190
	468.526387	0.993153
	468.734733	0.992562
	468.943066	0.994485
	469.151385	0.994457
	469.359691	0.993951
	469.567984	0.994589
	469.776263	0.994628
	469.984528	0.993837
	470.192781	0.992402
	470.401020	0.992665
	470.609245	0.995545
	470.817457	0.996781
	471.025656	0.996862
	471.233841	0.997405
	471.442013	0.997189
	471.650172	0.997658
	471.858317	0.996584
	472.066448	0.995485
	472.274567	0.996741
	472.482672	0.997436
	472.690763	0.997631
	472.898841	0.995153
	473.106906	0.994915
	473.314957	0.994896
	473.522995	0.996779
	473.731020	0.994305
	473.939031	0.993655
	474.147029	0.995632
	474.355013	0.995498
	474.562984	0.997621
	474.770941	0.997908
	474.978885	0.998058
	475.186816	0.998326
	475.394733	0.998065
	475.602637	0.999209
	475.810527	0.998892
	476.018404	0.996875
	476.226268	0.996462
	476.434118	0.995027
	476.641955	0.993413
	476.849778	0.993973
	477.057588	0.993146
	477.265385	0.991255
	477.473168	0.990420
	477.680937	0.992530
	477.888694	0.994253
	478.096436	0.993669
	478.304166	0.995180
	478.511882	0.995624
	478.719584	0.996303
	478.927274	0.996372
	479.134949	0.997627
	479.342612	0.998340
	479.550260	0.998663
	479.757896	0.997942
	479.965518	0.996125
	480.173126	0.997360
	480.380722	0.996685
	480.588303	0.998074
	480.795872	0.995560
	481.003426	0.997247
	481.210968	0.997349
	481.418496	0.996562
	481.626010	0.996645
	481.833511	0.997105
	482.040999	0.997443
	482.248473	0.997538
	482.455934	0.997668
	482.663382	0.998598
	482.870816	1.001033
	483.078236	1.001039
	483.285643	1.000717
	483.493037	1.001463
	483.700417	1.001058
	483.907784	1.000117
	484.115137	1.001385
	484.322477	1.000591
	484.529803	1.000817
	484.737116	1.000740
	484.944416	1.001195
	485.151702	1.000110
	485.358975	0.999239
	485.566234	1.000017
	485.773479	1.000407
	485.980712	1.000712
	486.187931	0.999579
	486.395136	1.001227
	486.602328	1.001030
	486.809506	1.001511
	487.016671	1.001819
	487.223823	1.000225
	487.430961	0.999953
	487.638086	0.998968
	487.845197	0.998139
	488.052295	0.997870
	488.259379	0.997163
	488.466450	0.997261
	488.673507	0.997175
	488.880551	0.995959
	489.087582	0.996256
	489.294599	0.996648
	489.501602	0.994232
	489.708592	0.993780
	489.915569	0.996497
	490.122532	0.998310
	490.329482	0.997654
	490.536418	0.996730
	490.743341	0.996011
	490.950250	0.994410
	491.157146	0.994886
	491.364029	0.994586
	491.570897	0.994235
	491.777753	0.993977
	491.984595	0.993356
	492.191423	0.994468
	492.398238	0.994492
	492.605040	0.995432
	492.811828	0.994940
	493.018603	0.994181
	493.225364	0.991967
	493.432111	0.992999
	493.638846	0.993439
	493.845566	0.994234
	494.052274	0.995146
	494.258967	0.993702
	494.465648	0.994962
	494.672314	0.994883
	494.878968	0.994789
	495.085608	0.994783
	495.292234	0.995149
	495.498847	0.993509
	495.705446	0.994041
	495.912032	0.994050
	496.118605	0.993500
	496.325164	0.993306
	496.531709	0.994244
	496.738241	0.993476
	496.944759	0.992430
	497.151264	0.992474
	497.357756	0.992727
	497.564234	0.992358
	497.770698	0.992335
	497.977149	0.993781
	498.183587	0.994400
	498.390011	0.994305
	498.596422	0.993769
	498.802819	0.993839
	499.009202	0.993299
	499.215572	0.993451
	499.421929	0.992034
	499.628272	0.992023
	499.834602	0.993192
	500.040918	0.992831
	500.247220	0.993354
	500.453509	0.994172
	500.659785	0.993896
	500.866047	0.993378
	501.072296	0.992454
	501.278531	0.993672
	501.484752	0.992520
	501.690960	0.991507
	501.897155	0.990998
	502.103336	0.992369
	502.309504	0.993718
	502.515658	0.992092
	502.721798	0.990637
	502.927925	0.990345
	503.134039	0.990246
	503.340139	0.990335
	503.546225	0.991720
	503.752298	0.991902
	503.958358	0.991636
	504.164404	0.993594
	504.370436	0.993652
	504.576455	0.992446
	504.782461	0.991225
	504.988453	0.990641
	505.194431	0.988846
	505.400396	0.988643
	505.606347	0.988284
	505.812285	0.988524
	506.018209	0.988488
	506.224120	0.988386
	506.430017	0.988233
	506.635901	0.988421
	506.841771	0.989511
	507.047628	0.989334
	507.253471	0.989539
	507.459301	0.991037
	507.665117	0.990659
	507.870920	0.991495
	508.076709	0.992240
	508.282484	0.994063
	508.488247	0.994929
	508.693995	0.994021
	508.899730	0.994208
	509.105451	0.993430
	509.311159	0.994420
	509.516854	0.996124
	509.722535	0.997962
	509.928202	0.998553
	510.133856	0.999547
	510.339496	1.001403
	510.545123	1.001798
	510.750736	1.001653
	510.956336	1.001926
	511.161922	1.002631
	511.367494	1.002571
	511.573053	1.001723
	511.778599	1.002753
	511.984131	1.002461
	512.189649	1.002671
	512.395154	1.002845
	512.600645	1.003017
	512.806123	1.003630
	513.011587	1.003146
	513.217038	1.002937
	513.422475	1.003544
	513.627899	1.003451
	513.833309	1.001761
	514.038705	1.001849
	514.244088	1.003023
	514.449458	1.002567
	514.654814	1.001713
	514.860156	1.000268
	515.065485	1.000144
	515.270800	1.001172
	515.476102	1.000320
	515.681390	1.001158
	515.886664	1.001663
	516.091925	1.000107
	516.297173	0.998224
	516.502407	0.997914
	516.707627	0.994585
	516.912834	0.993134
	517.118027	0.993415
	517.323207	0.992609
	517.528373	0.991651
	517.733525	0.991545
	517.938664	0.990284
	518.143790	0.991936
	518.348901	0.992274
	518.554000	0.992269
	518.759084	0.990541
	518.964156	0.990239
	519.169213	0.989660
	519.374257	0.988736
	519.579288	0.988803
	519.784305	0.990125
	519.989308	0.989898
	520.194298	0.992128
	520.399274	0.992128
	520.604236	0.993110
	520.809185	0.991956
	521.014121	0.992430
	521.219043	0.994049
	521.423951	0.996283
	521.628846	0.997695
	521.833727	0.997483
	522.038595	0.998269
	522.243449	0.997727
	522.448289	0.998130
	522.653116	0.997432
	522.857929	0.995710
	523.062729	0.995077
	523.267515	0.996060
	523.472287	0.996585
	523.677046	0.995720
	523.881792	0.996041
	524.086524	0.996992
	524.291242	0.995547
	524.495946	0.996998
	524.700637	0.997461
	524.905315	0.996503
	525.109979	0.997313
	525.314629	0.998346
	525.519266	0.998368
	525.723889	0.999450
	525.928498	0.999543
	526.133094	1.000121
	526.337677	0.999481
	526.542245	0.999394
	526.746800	0.998762
	526.951342	0.996706
	527.155870	0.996724
	527.360384	0.997727
	527.564885	0.995824
	527.769372	0.994803
	527.973846	0.994625
	528.178306	0.992694
	528.382752	0.991202
	528.587185	0.990738
	528.791604	0.990383
	528.996010	0.988644
	529.200402	0.988534
	529.404780	0.987920
	529.609145	0.986728
	529.813496	0.986185
	530.017833	0.985820
	530.222157	0.986344
	530.426468	0.987690
	530.630764	0.987544
	530.835048	0.988415
	531.039317	0.988251
	531.243573	0.989272
	531.447815	0.990279
	531.652044	0.992300
	531.856259	0.994175
	532.060461	0.994535
	532.264648	0.994963
	532.468823	0.995512
	532.672983	0.995685
	532.877130	0.996906
	533.081264	0.996308
	533.285383	0.998279
	533.489490	0.996688
	533.693582	0.995996
	533.897661	0.995707
	534.101726	0.996172
	534.305778	0.995291
	534.509816	0.994910
	534.713841	0.995531
	534.917851	0.994839
	535.121849	0.995099
	535.325832	0.995341
	535.529802	0.996631
	535.733759	0.995920
	535.937701	0.995344
	536.141630	0.996057
	536.345546	0.995517
	536.549448	0.997253
	536.753336	0.998227
	536.957210	0.998167
	537.161071	0.998610
	537.364919	0.999824
	537.568752	1.000200
	537.772572	0.998255
	537.976379	0.998759
	538.180172	0.997220
	538.383951	0.996320
	538.587716	0.995404
	538.791468	0.994374
	538.995206	0.994011
	539.198931	0.993766
	539.402642	0.994099
	539.606339	0.993383
	539.810023	0.991732
	540.013693	0.991336
	540.217349	0.989321
	540.420992	0.988125
	540.624621	0.988076
	540.828237	0.987636
	541.031839	0.987063
	541.235427	0.987789
	541.439001	0.988386
	541.642562	0.989150
	541.846109	0.990243
	542.049643	0.991117
	542.253163	0.992056
	542.456669	0.992592
	542.660162	0.993082
	542.863641	0.993035
	543.067106	0.994017
	543.270558	0.993537
	543.473996	0.994482
	543.677420	0.996212
	543.880831	0.995345
	544.084228	0.995198
	544.287612	0.995214
	544.490981	0.996814
	544.694338	0.997839
	544.897680	0.998098
	545.101009	0.997629
	545.304324	0.997679
	545.507625	0.998586
	545.710913	0.998183
	545.914187	0.998448
	546.117448	0.999379
	546.320695	0.998446
	546.523928	0.997503
	546.727147	0.999717
	546.930353	1.000140
	547.133546	0.999662
	547.336724	1.000008
	547.539889	1.000724
	547.743040	1.001961
	547.946178	1.001308
	548.149301	1.001729
	548.352412	1.001924
	548.555508	1.002910
	548.758591	1.004660
	548.961660	1.005035
	549.164716	1.005497
	549.367757	1.005971
	549.570785	1.004676
	549.773800	1.003550
	549.976801	1.003651
	550.179788	1.004397
	550.382761	1.003648
	550.585721	1.003688
	550.788667	1.004736
	550.991599	1.003686
	551.194518	1.004821
	551.397423	1.003197
	551.600315	1.001770
	551.803192	1.001329
	552.006056	1.000565
	552.208906	1.000007
	552.411743	1.000722
	552.614566	1.001367
	552.817375	1.001272
	553.020171	1.002021
	553.222953	1.002048
	553.425721	1.001745
	553.628475	1.000867
	553.831216	1.001390
	554.033943	1.002124
	554.236657	1.002446
	554.439356	1.001983
	554.642042	1.001643
	554.844715	1.003724
	555.047373	1.005347
	555.250018	1.006887
	555.452650	1.006170
	555.655267	1.006712
	555.857871	1.006213
	556.060461	1.005237
	556.263038	1.006498
	556.465600	1.007828
	556.668150	1.008350
	556.870685	1.008975
	557.073207	1.008588
	557.275715	1.008232
	557.478209	1.009665
	557.680689	1.008355
	557.883156	1.008797
	558.085609	1.008615
	558.288049	1.010010
	558.490475	1.009883
	558.692887	1.011434
	558.895285	1.013317
	559.097670	1.012634
	559.300040	1.013846
	559.502398	1.014554
	559.704741	1.015772
	559.907071	1.016703
	560.109387	1.017355
	560.311689	1.019168
	560.513978	1.021553
	560.716253	1.021619
	560.918514	1.022755
	561.120762	1.023671
	561.322995	1.022907
	561.525215	1.022816
	561.727422	1.022510
	561.929614	1.024626
	562.131793	1.025511
	562.333958	1.024980
	562.536110	1.025808
	562.738248	1.025981
	562.940372	1.026930
	563.142482	1.025202
	563.344578	1.024938
	563.546661	1.024643
	563.748730	1.026920
	563.950786	1.026559
	564.152827	1.027149
	564.354855	1.028819
	564.556870	1.028294
	564.758870	1.028802
	564.960857	1.028034
	565.162830	1.029454
	565.364789	1.028583
	565.566735	1.028623
	565.768666	1.031372
	565.970584	1.032294
	566.172489	1.033535
	566.374379	1.035104
	566.576256	1.034471
	566.778119	1.035973
	566.979969	1.037951
	567.181805	1.037892
	567.383626	1.037823
	567.585435	1.037752
	567.787229	1.039375
	567.989010	1.040220
	568.190777	1.041126
	568.392530	1.042815
	568.594269	1.042930
	568.795995	1.043128
	568.997707	1.044026
	569.199405	1.043243
	569.401090	1.043051
	569.602761	1.043614
	569.804418	1.044253
	570.006061	1.044133
	570.207690	1.044041
	570.409306	1.044409
	570.610908	1.044749
	570.812497	1.046868
	571.014071	1.046233
	571.215632	1.045633
	571.417179	1.045481
	571.618712	1.045457
	571.820232	1.044696
	572.021737	1.046375
	572.223229	1.045008
	572.424707	1.045595
	572.626172	1.046679
	572.827623	1.047057
	573.029060	1.048749
	573.230483	1.048810
	573.431892	1.048206
	573.633288	1.048703
	573.834670	1.048728
	574.036038	1.049085
	574.237392	1.049224
	574.438733	1.048825
	574.640060	1.049510
	574.841373	1.048712
	575.042672	1.049512
	575.243958	1.049297
	575.445230	1.050121
	575.646488	1.051708
	575.847732	1.052460
	576.048962	1.051300
	576.250179	1.052517
	576.451382	1.053959
	576.652571	1.053338
	576.853747	1.054569
	577.054908	1.054362
	577.256056	1.055976
	577.457190	1.056178
	577.658310	1.057194
	577.859417	1.058367
	578.060510	1.058838
	578.261589	1.061154
	578.462654	1.061331
	578.663705	1.060502
	578.864743	1.061848
	579.065767	1.061168
	579.266777	1.062039
	579.467773	1.062413
	579.668755	1.063231
	579.869724	1.063490
	580.070679	1.062317
	580.271620	1.062517
	580.472548	1.063241
	580.673461	1.063176
	580.874361	1.063048
	581.075247	1.063357
	581.276119	1.063410
	581.476978	1.064078
	581.677822	1.065019
	581.878653	1.066391
	582.079470	1.066081
	582.280273	1.067156
	582.481063	1.067587
	582.681838	1.068946
	582.882600	1.068721
	583.083348	1.068507
	583.284083	1.068260
	583.484803	1.070215
	583.685510	1.070689
	583.886203	1.070417
	584.086882	1.071444
	584.287547	1.070672
	584.488199	1.071889
	584.688836	1.073056
	584.889460	1.073735
	585.090070	1.071464
	585.290666	1.071334
	585.491249	1.071763
	585.691818	1.071925
	585.892372	1.071772
	586.092914	1.072410
	586.293441	1.072176
	586.493954	1.070763
	586.694454	1.071828
	586.894940	1.070429
	587.095412	1.070665
	587.295870	1.068735
	587.496314	1.069868
	587.696745	1.069680
	587.897162	1.070508
	588.097565	1.070727
	588.297954	1.070821
	588.498329	1.071978
	588.698691	1.071730
	588.899038	1.072495
	589.099372	1.073097
	589.299692	1.073673
	589.499998	1.073499
	589.700291	1.074496
	589.900569	1.075378
	590.100834	1.075940
	590.301085	1.075347
	590.501322	1.073818
	590.701546	1.072542
	590.901755	1.072287
	591.101951	1.073458
	591.302132	1.074123
	591.502300	1.072842
	591.702455	1.072806
	591.902595	1.072898
	592.102722	1.073343
	592.302834	1.074430
	592.502933	1.074012
	592.703018	1.073468
	592.903089	1.073833
	593.103147	1.073854
	593.303190	1.072865
	593.503220	1.073011
	593.703236	1.073819
	593.903238	1.074209
	594.103226	1.072470
	594.303200	1.071712
	594.503161	1.072247
	594.703108	1.072590
	594.903040	1.072044
	595.102960	1.071622
	595.302865	1.070585
	595.502756	1.072316
	595.702634	1.070342
	595.902497	1.071264
	596.102347	1.070866
	596.302183	1.071804
	596.502005	1.072502
	596.701813	1.072740
	596.901608	1.073516
	597.101388	1.071897
	597.301155	1.073027
	597.500908	1.073022
	597.700647	1.071639
	597.900372	1.070555
	598.100083	1.069851
	598.299781	1.068561
	598.499465	1.068804
	598.699134	1.070055
	598.898790	1.069913
	599.098432	1.071104
	599.298061	1.071890
	599.497675	1.074100
	599.697275	1.074283
	599.896862	1.075235
	600.096435	1.075376
	600.295994	1.075333
	600.495539	1.076162
	600.695070	1.076264
	600.894588	1.077520
	601.094091	1.077697
	601.293581	1.077494
	601.493056	1.077874
	601.692518	1.079187
	601.891966	1.078770
	602.091401	1.078544
	602.290821	1.079400
	602.490227	1.079323
	602.689620	1.079420
	602.888999	1.081144
	603.088363	1.082102
	603.287714	1.080288
	603.487052	1.081254
	603.686375	1.083457
	603.885684	1.083599
	604.084980	1.083593
	604.284261	1.084420
	604.483529	1.083557
	604.682783	1.083926
	604.882023	1.084746
	605.081249	1.085087
	605.280461	1.087313
	605.479660	1.089172
	605.678844	1.090184
	605.878015	1.090018
	606.077172	1.089681
	606.276314	1.092029
	606.475443	1.093934
	606.674558	1.094256
	606.873660	1.095246
	607.072747	1.096636
	607.271820	1.097102
	607.470880	1.098962
	607.669926	1.099616
	607.868957	1.101029
	608.067975	1.099903
	608.266979	1.100052
	608.465969	1.099624
	608.664946	1.098756
	608.863908	1.098765
	609.062857	1.098324
	609.261791	1.097849
	609.460712	1.097185
	609.659619	1.096834
	609.858511	1.097486
	610.057390	1.097930
	610.256256	1.097353
	610.455107	1.098229
	610.653944	1.098689
	610.852767	1.098603
	611.051577	1.097527
	611.250373	1.096782
	611.449154	1.097170
	611.647922	1.096507
	611.846676	1.096911
	612.045416	1.096336
	612.244142	1.095589
	612.442854	1.096664
	612.641553	1.096988
	612.840237	1.098407
	613.038908	1.097098
	613.237564	1.096580
	613.436207	1.097448
	613.634836	1.098314
	613.833451	1.098511
	614.032052	1.098496
	614.230639	1.100155
	614.429212	1.100220
	614.627771	1.100531
	614.826316	1.101204
	615.024848	1.101311
	615.223365	1.101823
	615.421869	1.104262
	615.620358	1.104397
	615.818834	1.104642
	616.017296	1.105893
	616.215744	1.105801
	616.414178	1.105359
	616.612598	1.108071
	616.811004	1.109584
	617.009396	1.110014
	617.207775	1.110490
	617.406139	1.110067
	617.604490	1.110178
	617.802826	1.109170
	618.001149	1.109309
	618.199458	1.110144
	618.397752	1.110254
	618.596033	1.109611
	618.794300	1.109750
	618.992553	1.109098
	619.190792	1.107640
	619.389018	1.108154
	619.587229	1.107371
	619.785426	1.106154
	619.983609	1.104856
	620.181779	1.104808
	620.379934	1.104606
	620.578076	1.105141
	620.776204	1.104530
	620.974317	1.104374
	621.172417	1.102922
	621.370503	1.102851
	621.568575	1.103092
	621.766633	1.102696
	621.964677	1.101266
	622.162707	1.100362
	622.360723	1.100303
	622.558725	1.097852
	622.756714	1.095344
	622.954688	1.094496
	623.152648	1.093718
	623.350595	1.093374
	623.548527	1.092540
	623.746446	1.092689
	623.944350	1.091646
	624.142241	1.091206
	624.340118	1.090407
	624.537981	1.088969
	624.735829	1.088420
	624.933664	1.086172
	625.131485	1.085642
	625.329292	1.085438
	625.527085	1.085280
	625.724864	1.083559
	625.922629	1.083565
	626.120381	1.085323
	626.318118	1.083591
	626.515841	1.082984
	626.713550	1.082173
	626.911246	1.082103
	627.108927	1.082569
	627.306595	1.082275
	627.504248	1.081604
	627.701888	1.081824
	627.899513	1.081269
	628.097125	1.082168
	628.294722	1.083119
	628.492306	1.083370
	628.689876	1.080128
	628.887432	1.079300
	629.084973	1.079872
	629.282501	1.079065
	629.480015	1.079071
	629.677515	1.078784
	629.875001	1.079604
	630.072473	1.081041
	630.269931	1.079936
	630.467375	1.079442
	630.664805	1.079852
	630.862221	1.080659
	631.059623	1.082322
	631.257011	1.082725
	631.454385	1.082751
	631.651746	1.082953
	631.849092	1.084225
	632.046424	1.084294
	632.243742	1.086593
	632.441047	1.087490
	632.638337	1.088381
	632.835613	1.089442
	633.032876	1.089309
	633.230124	1.090739
	633.427358	1.091381
	633.624579	1.092701
	633.821785	1.092391
	634.018978	1.093371
	634.216156	1.093901
	634.413321	1.093597
	634.610471	1.095831
	634.807608	1.097332
	635.004730	1.097859
	635.201839	1.099423
	635.398933	1.099940
	635.596014	1.100143
	635.793081	1.099093
	635.990133	1.098492
	636.187172	1.098174
	636.384196	1.099607
	636.581207	1.099331
	636.778204	1.099198
	636.975186	1.099173
	637.172155	1.099487
	637.369110	1.100366
	637.566050	1.100031
	637.762977	1.101158
	637.959890	1.100478
	638.156788	1.098646
	638.353673	1.099788
	638.550544	1.099345
	638.747400	1.099094
	638.944243	1.099568
	639.141072	1.098766
	639.337886	1.099499
	639.534687	1.099150
	639.731474	1.099173
	639.928246	1.098119
	640.125005	1.096693
	640.321750	1.096732
	640.518480	1.096056
	640.715197	1.097879
	640.911899	1.097264
	641.108588	1.096484
	641.305263	1.096483
	641.501923	1.096321
	641.698570	1.097160
	641.895202	1.097877
	642.091821	1.098021
	642.288426	1.098862
	642.485016	1.099444
	642.681593	1.100083
	642.878155	1.100925
	643.074704	1.099624
	643.271238	1.100859
	643.467759	1.102275
	643.664265	1.103411
	643.860757	1.103342
	644.057236	1.105166
	644.253700	1.105159
	644.450151	1.106483
	644.646587	1.106628
	644.843009	1.107581
	645.039418	1.109520
	645.235812	1.110059
	645.432192	1.112723
	645.628558	1.112213
	645.824911	1.112825
	646.021249	1.112477
	646.217573	1.113198
	646.413883	1.114666
	646.610179	1.114599
	646.806461	1.114907
	647.002729	1.116265
	647.198983	1.116392
	647.395223	1.117449
	647.591449	1.116800
	647.787661	1.118227
	647.983859	1.120031
	648.180043	1.120620
	648.376212	1.120341
	648.572368	1.120946
	648.768510	1.121758
	648.964638	1.122268
	649.160751	1.124173
	649.356851	1.124316
	649.552937	1.124829
	649.749008	1.124931
	649.945066	1.125969
	650.141109	1.126749
	650.337138	1.125823
	650.533154	1.126774
	650.729155	1.128605
	650.925142	1.128884
	651.121116	1.131017
	651.317075	1.131545
	651.513020	1.131699
	651.708951	1.131801
	651.904868	1.132298
	652.100771	1.132733
	652.296660	1.132897
	652.492535	1.132641
	652.688396	1.133416
	652.884242	1.134731
	653.080075	1.135006
	653.275894	1.135102
	653.471699	1.135418
	653.667489	1.135096
	653.863266	1.134681
	654.059028	1.132898
	654.254776	1.134693
	654.450511	1.135221
	654.646231	1.134919
	654.841937	1.134801
	655.037629	1.136333
	655.233308	1.136233
	655.428972	1.136231
	655.624622	1.135661
	655.820258	1.136658
	656.015879	1.138238
	656.211487	1.136913
	656.407081	1.136386
	656.602661	1.137165
	656.798226	1.137050
	656.993778	1.137027
	657.189315	1.137435
	657.384839	1.135298
	657.580348	1.135772
	657.775843	1.135573
	657.971324	1.136135
	658.166791	1.136412
	658.362244	1.137278
	658.557683	1.137955
	658.753108	1.139481
	658.948519	1.138608
	659.143916	1.138285
	659.339298	1.138556
	659.534667	1.139154
	659.730022	1.138974
	659.925362	1.138244
	660.120688	1.138225
	660.316001	1.137597
	660.511299	1.138024
	660.706583	1.138960
	660.901853	1.140823
	661.097109	1.139417
	661.292351	1.139088
	661.487578	1.139559
	661.682792	1.141103
	661.877992	1.140794
	662.073177	1.141852
	662.268349	1.142929
	662.463506	1.141355
	662.658649	1.141215
	662.853779	1.141433
	663.048894	1.140434
	663.243995	1.139494
	663.439081	1.139242
	663.634154	1.139365
	663.829213	1.140337
	664.024258	1.140889
	664.219288	1.140459
	664.414305	1.140192
	664.609307	1.137677
	664.804295	1.137128
	664.999269	1.136610
	665.194229	1.137370
	665.389175	1.136600
	665.584107	1.136771
	665.779025	1.136534
	665.973928	1.135752
	666.168818	1.134712
	666.363693	1.134876
	666.558555	1.134507
	666.753402	1.132870
	666.948235	1.131249
	667.143054	1.130531
	667.337859	1.129767
	667.532650	1.131046
	667.727427	1.129674
	667.922189	1.127346
	668.116938	1.127283
	668.311672	1.127097
	668.506392	1.125606
	668.701098	1.126287
	668.895790	1.125956
	669.090468	1.125017
	669.285132	1.124930
	669.479782	1.124304
	669.674417	1.124778
	669.869039	1.125856
	670.063646	1.125148
	670.258239	1.124632
	670.452819	1.123805
	670.647384	1.123702
	670.841934	1.123146
	671.036471	1.122747
	671.230994	1.120846
	671.425502	1.120439
	671.619997	1.120007
	671.814477	1.119595
	672.008943	1.119178
	672.203395	1.120162
	672.397833	1.120335
	672.592257	1.121138
	672.786667	1.120373
	672.981062	1.120214
	673.175444	1.121643
	673.369811	1.123733
	673.564164	1.123044
	673.758503	1.124057
	673.952828	1.123112
	674.147139	1.122874
	674.341435	1.125083
	674.535718	1.126046
	674.729986	1.127942
	674.924240	1.128479
	675.118480	1.129814
	675.312706	1.130085
	675.506918	1.130199
	675.701116	1.130988
	675.895299	1.131324
	676.089469	1.130413
	676.283624	1.131295
	676.477765	1.133690
	676.671892	1.133794
	676.866005	1.133899
	677.060103	1.134657
	677.254188	1.135236
	677.448258	1.134861
	677.642315	1.134907
	677.836357	1.137359
	678.030385	1.137609
	678.224398	1.136820
	678.418398	1.136848
	678.612384	1.138593
	678.806355	1.139002
	679.000312	1.137725
	679.194255	1.136892
	679.388184	1.134450
	679.582099	1.133305
	679.776000	1.133602
	679.969886	1.134153
	680.163758	1.133103
	680.357617	1.132895
	680.551461	1.130673
	680.745290	1.129835
	680.939106	1.128142
	681.132908	1.128463
	681.326695	1.127474
	681.520468	1.126606
	681.714227	1.124931
	681.907972	1.125040
	682.101703	1.122860
	682.295419	1.122326
	682.489122	1.119939
	682.682810	1.117374
	682.876484	1.115205
	683.070144	1.115004
	683.263790	1.113787
	683.457421	1.111957
	683.651039	1.112069
	683.844642	1.112760
	684.038231	1.112104
	684.231806	1.111059
	684.425367	1.109860
	684.618913	1.109298
	684.812446	1.109040
	685.005964	1.108476
	685.199468	1.105986
	685.392958	1.105646
	685.586433	1.105195
	685.779895	1.105885
	685.973342	1.106256
	686.166775	1.105271
	686.360194	1.105733
	686.553599	1.103914
	686.746990	1.104471
	686.940366	1.103189
	687.133729	1.103819
	687.327077	1.105825
	687.520411	1.104178
	687.713730	1.104410
	687.907036	1.104566
	688.100327	1.103974
	688.293604	1.101971
	688.486867	1.102516
	688.680116	1.103632
	688.873351	1.103061
	689.066571	1.103901
	689.259777	1.104368
	689.452970	1.103669
	689.646147	1.102279
	689.839311	1.101570
	690.032461	1.101677
	690.225596	1.100848
	690.418717	1.098173
	690.611824	1.097858
	690.804917	1.097246
	690.997995	1.096473
	691.191059	1.096006
	691.384110	1.096351
	691.577145	1.094520
	691.770167	1.092723
	691.963175	1.092457
	692.156168	1.091026
	692.349147	1.090330
	692.542112	1.089236
	692.735063	1.090090
	692.927999	1.088765
	693.120922	1.089384
	693.313830	1.089520
	693.506724	1.088087
	693.699603	1.085661
	693.892469	1.084996
	694.085320	1.083897
	694.278157	1.083220
	694.470980	1.082997
	694.663789	1.082022
	694.856583	1.081199
	695.049364	1.081116
	695.242130	1.081504
	695.434881	1.079807
	695.627619	1.079496
	695.820342	1.079204
	696.013052	1.079475
	696.205747	1.077979
	696.398427	1.076629
	696.591094	1.078006
	696.783746	1.077176
	696.976384	1.078129
	697.169008	1.079060
	697.361618	1.079696
	697.554213	1.078947
	697.746795	1.078011
	697.939362	1.079118
	698.131914	1.078789
	698.324453	1.079117
	698.516977	1.076793
	698.709487	1.076863
	698.901983	1.075023
	699.094465	1.073720
	699.286932	1.073172
	699.479386	1.071378
	699.671825	1.071034
	699.864249	1.070242
	700.056660	1.070095
	700.249056	1.070103
	700.441438	1.067809
	700.633806	1.067501
	700.826160	1.066215
	701.018499	1.065489
	701.210824	1.065180
	701.403135	1.064777
	701.595432	1.063957
	701.787714	1.061961
	701.979982	1.061503
	702.172236	1.060163
	702.364476	1.057812
	702.556702	1.055892
	702.748913	1.054401
	702.941110	1.052845
	703.133293	1.050752
	703.325461	1.049789
	703.517615	1.048234
	703.709755	1.048203
	703.901881	1.048203
	704.093993	1.047616
	704.286090	1.046718
	704.478173	1.045544
	704.670242	1.045007
	704.862296	1.042831
	705.054337	1.041751
	705.246363	1.040842
	705.438375	1.039691
	705.630372	1.039393
	705.822356	1.039151
	706.014325	1.039166
	706.206279	1.037677
	706.398220	1.037438
	706.590146	1.037235
	706.782058	1.037730
	706.973956	1.036371
	707.165840	1.036190
	707.357709	1.036455
	707.549564	1.035356
	707.741405	1.035249
	707.933231	1.036318
	708.125043	1.037548
	708.316841	1.035328
	708.508625	1.035532
	708.700395	1.035219
	708.892150	1.034382
	709.083891	1.031621
	709.275617	1.030695
	709.467330	1.028918
	709.659028	1.027597
	709.850712	1.026042
	710.042381	1.023480
	710.234037	1.023706
	710.425678	1.021359
	710.617305	1.021260
	710.808917	1.018318
	711.000515	1.018577
	711.192099	1.017277
	711.383669	1.015521
	711.575225	1.014376
	711.766766	1.013808
	711.958293	1.011765
	712.149805	1.012228
	712.341304	1.009679
	712.532788	1.009386
	712.724258	1.007801
	712.915713	1.007031
	713.107154	1.004815
	713.298581	1.002907
	713.489994	1.002308
	713.681392	1.000050
	713.872776	0.999287
	714.064146	0.999362
	714.255502	0.999307
	714.446843	0.999243
	714.638170	0.998284
	714.829483	0.998092
	715.020781	0.997850
	715.212065	0.998659
	715.403335	0.997859
	715.594591	0.998115
	715.785832	0.998141
	715.977059	0.998717
	716.168272	0.998689
	716.359470	0.999598
	716.550654	1.001338
	716.741824	1.001700
	716.932979	1.002168
	717.124121	1.003482
	717.315247	1.004433
	717.506360	1.005353
	717.697458	1.004856
	717.888542	1.006437
	718.079612	1.007499
	718.270668	1.008068
	718.461709	1.007311
	718.652736	1.009196
	718.843748	1.010969
	719.034746	1.010940
	719.225730	1.011845
	719.416700	1.011580
	719.607655	1.011019
	719.798596	1.010527
	719.989523	1.011092
	720.180435	1.011227
	720.371333	1.010400
	720.562217	1.008961
	720.753087	1.011182
	720.943942	1.011834
	721.134783	1.013265
	721.325609	1.012657
	721.516422	1.012160
	721.707219	1.012056
	721.898003	1.012429
	722.088772	1.013032
	722.279527	1.012332
	722.470268	1.013831
	722.660994	1.013325
	722.851707	1.012772
	723.042404	1.013321
	723.233088	1.013402
	723.423757	1.013253
	723.614412	1.013885
	723.805052	1.013761
	723.995678	1.014767
	724.186290	1.013877
	724.376887	1.012927
	724.567471	1.011126
	724.758039	1.011752
	724.948594	1.011541
	725.139134	1.010943
	725.329660	1.011728
	725.520172	1.013175
	725.710669	1.012788
	725.901152	1.013912
	726.091620	1.014747
	726.282075	1.016230
	726.472514	1.018399
	726.662940	1.018567
	726.853351	1.019664
	727.043748	1.020969
	727.234131	1.021993
	727.424499	1.023184
	727.614853	1.024606
	727.805193	1.025360
	727.995518	1.026409
	728.185829	1.026733
	728.376125	1.027254
	728.566408	1.028534
	728.756675	1.030152
	728.946929	1.030634
	729.137168	1.031424
	729.327393	1.032438
	729.517604	1.033184
	729.707800	1.033373
	729.897982	1.033159
	730.088149	1.033963
	730.278302	1.034744
	730.468441	1.034906
	730.658566	1.034273
	730.848676	1.034403
	731.038771	1.035414
	731.228853	1.036657
	731.418920	1.036760
	731.608973	1.038269
	731.799011	1.039332
	731.989035	1.040966
	732.179045	1.044279
	732.369040	1.043910
	732.559021	1.043673
	732.748988	1.043626
	732.938940	1.044369
	733.128878	1.044722
	733.318801	1.046256
	733.508711	1.045716
	733.698605	1.045787
	733.888486	1.046866
	734.078352	1.046245
	734.268204	1.046488
	734.458041	1.046853
	734.647864	1.046657
	734.837673	1.047122
	735.027467	1.048082
	735.217247	1.047877
	735.407013	1.046942
	735.596764	1.047094
	735.786501	1.046619
	735.976223	1.047698
	736.165932	1.048452
	736.355625	1.049436
	736.545305	1.049725
	736.734970	1.050599
	736.924620	1.051247
	737.114257	1.050733
	737.303879	1.050667
	737.493486	1.050227
	737.683079	1.050685
	737.872658	1.051140
	738.062222	1.050153
	738.251772	1.052962
	738.441308	1.053606
	738.630829	1.053509
	738.820336	1.054918
	739.009829	1.053746
	739.199307	1.052786
	739.388771	1.054065
	739.578220	1.053238
	739.767655	1.054160
	739.957076	1.053957
	740.146482	1.054197
	740.335874	1.053934
	740.525251	1.054040
	740.714615	1.052452
	740.903963	1.051992
	741.093298	1.050327
	741.282618	1.050678
	741.471923	1.050899
	741.661214	1.050796
	741.850491	1.049899
	742.039753	1.049548
	742.229001	1.050507
	742.418235	1.051276
	742.607454	1.050524
	742.796659	1.050396
	742.985849	1.050017
	743.175025	1.048522
	743.364187	1.046652
	743.553334	1.046095
	743.742467	1.042979
	743.931586	1.042479
	744.120690	1.041962
	744.309779	1.042331
	744.498855	1.042290
	744.687916	1.041445
	744.876962	1.040744
	745.065994	1.039537
	745.255012	1.039584
	745.444015	1.037645
	745.633004	1.037912
	745.821978	1.036555
	746.010938	1.035373
	746.199884	1.034894
	746.388815	1.033471
	746.577732	1.031459
	746.766634	1.029682
	746.955522	1.029444
	747.144396	1.026734
	747.333255	1.026269
	747.522100	1.024818
	747.710930	1.024141
	747.899746	1.021521
	748.088548	1.021880
	748.277335	1.021470
	748.466108	1.021445
	748.654866	1.021343
	748.843610	1.022150
	749.032339	1.021939
	749.221054	1.021428
	749.409755	1.020874
	749.598441	1.020345
	749.787113	1.018038
	749.975770	1.017129
	750.164413	1.017754
	750.353042	1.014602
[truncated: 1,648 more rows]
