# Supplementary material for: Metasurface analogues of molecular diastereomers from hierarchical multiscale chiral interactions with biomolecules
Source: Nat Commun. 2026 Apr 22;17:5541. doi: 10.1038/s41467-026-72200-6 (PMC13287669; doi:10.1038/s41467-026-72200-6)
Supplement: Supplementary file 3 — Supplementary Data 1 (Raw data) [file 41467_2026_72200_MOESM3_ESM.zip › Raw_Data/Reflectivity/Antistrept_strept_sequence/Strept_Incubating/Ref_ARRAY3_RS_90_4.txt]

	345.453658	0.995545
	345.669646	0.995797
	345.885622	0.996079
	346.101585	0.996397
	346.317535	0.996755
	346.533471	0.997160
	346.749395	0.997618
	346.965306	0.998136
	347.181204	0.998725
	347.397089	0.999393
	347.612961	1.000149
	347.828820	1.001003
	348.044666	1.001964
	348.260499	1.003037
	348.476319	1.004219
	348.692126	1.005503
	348.907920	1.006864
	349.123701	1.008261
	349.339469	1.009634
	349.555224	1.010902
	349.770966	1.011973
	349.986695	1.012756
	350.202412	1.013182
	350.418115	1.013217
	350.633805	1.012873
	350.849482	1.012201
	351.065147	1.011278
	351.280798	1.010191
	351.496436	1.009019
	351.712062	1.007829
	351.927674	1.006667
	352.143273	1.006774
	352.358860	1.003757
	352.574433	1.004532
	352.789993	1.003950
	353.005541	1.005454
	353.221075	1.004284
	353.436597	1.003142
	353.652105	1.003596
	353.867600	1.000770
	354.083083	1.000772
	354.298552	0.999329
	354.514009	0.999349
	354.729452	0.999326
	354.944883	0.997787
	355.160300	0.997913
	355.375705	0.995835
	355.591096	0.994924
	355.806474	0.993487
	356.021840	0.993499
	356.237192	0.994075
	356.452532	0.996088
	356.667858	0.996982
	356.883172	0.998152
	357.098472	0.997638
	357.313760	0.995692
	357.529034	0.995873
	357.744295	0.996065
	357.959544	0.996673
	358.174779	0.995494
	358.390002	0.996951
	358.605211	0.996871
	358.820407	0.995778
	359.035591	0.995097
	359.250761	0.993832
	359.465919	0.993883
	359.681063	0.993616
	359.896194	0.992863
	360.111313	0.991444
	360.326418	0.991763
	360.541510	0.990338
	360.756589	0.991150
	360.971656	0.993239
	361.186709	0.995892
	361.401749	0.995987
	361.616776	0.995290
	361.831790	0.995917
	362.046792	0.994127
	362.261780	0.992950
	362.476755	0.992900
	362.691717	0.990631
	362.906666	0.990455
	363.121602	0.991848
	363.336525	0.993813
	363.551435	0.991558
	363.766332	0.990264
	363.981216	0.988373
	364.196087	0.989679
	364.410945	0.990322
	364.625790	0.991969
	364.840621	0.991610
	365.055440	0.989316
	365.270246	0.990468
	365.485039	0.992051
	365.699818	0.991578
	365.914585	0.993384
	366.129339	0.990564
	366.344079	0.990493
	366.558807	0.990867
	366.773521	0.991490
	366.988223	0.991594
	367.202911	0.991361
	367.417587	0.990599
	367.632249	0.989226
	367.846898	0.988627
	368.061535	0.988618
	368.276158	0.989407
	368.490768	0.989134
	368.705365	0.989773
	368.919949	0.989746
	369.134521	0.988465
	369.349079	0.990002
	369.563624	0.991105
	369.778155	0.990200
	369.992674	0.989270
	370.207180	0.991176
	370.421673	0.992971
	370.636153	0.993036
	370.850619	0.993463
	371.065073	0.993756
	371.279514	0.997048
	371.493941	0.995891
	371.708356	0.996155
	371.922757	0.997601
	372.137145	0.999064
	372.351521	1.000048
	372.565883	0.999977
	372.780232	0.998729
	372.994568	0.999477
	373.208891	1.000255
	373.423201	1.000432
	373.637498	1.001186
	373.851782	1.001266
	374.066053	1.001077
	374.280311	0.998675
	374.494556	0.999325
	374.708787	0.999620
	374.923006	0.998623
	375.137211	0.998928
	375.351404	1.002093
	375.565583	1.001368
	375.779750	1.001535
	375.993903	1.002362
	376.208043	1.001360
	376.422170	1.000677
	376.636284	1.004616
	376.850385	1.004162
	377.064473	1.005926
	377.278548	1.004406
	377.492610	1.002299
	377.706658	1.000825
	377.920694	1.000831
	378.134717	1.001553
	378.348726	1.001462
	378.562722	1.000239
	378.776706	0.999657
	378.990676	0.997456
	379.204633	0.997314
	379.418577	0.996315
	379.632508	0.996759
	379.846426	0.995460
	380.060331	0.995147
	380.274223	0.994492
	380.488101	0.995703
	380.701967	0.995433
	380.915819	0.996427
	381.129659	0.997443
	381.343485	0.995073
	381.557298	0.994876
	381.771098	0.993520
	381.984886	0.993469
	382.198659	0.994504
	382.412420	0.993344
	382.626168	0.991971
	382.839903	0.992032
	383.053624	0.994357
	383.267333	0.994124
	383.481028	0.993579
	383.694711	0.994168
	383.908380	0.993792
	384.122036	0.993605
	384.335679	0.991369
	384.549309	0.993695
	384.762926	0.994067
	384.976530	0.994415
	385.190120	0.992137
	385.403698	0.992896
	385.617262	0.993151
	385.830814	0.995288
	386.044352	0.995730
	386.257877	0.997696
	386.471389	0.998026
	386.684888	0.999147
	386.898374	0.999867
	387.111847	1.000036
	387.325306	1.001056
	387.538753	1.001560
	387.752186	1.002410
	387.965606	1.003406
	388.179014	1.004996
	388.392408	1.003413
	388.605789	1.003862
	388.819156	1.003966
	389.032511	1.004557
	389.245853	1.005067
	389.459181	1.005141
	389.672497	1.001171
	389.885799	1.001391
	390.099088	0.998164
	390.312364	0.998975
	390.525627	1.000392
	390.738877	0.997617
	390.952114	0.995787
	391.165337	0.994964
	391.378548	0.993391
	391.591745	0.992714
	391.804929	0.992790
	392.018100	0.994406
	392.231258	0.996332
	392.444403	0.997702
	392.657535	0.996558
	392.870653	0.997516
	393.083759	0.996620
	393.296851	0.995498
	393.509930	0.994956
	393.722996	0.995501
	393.936049	0.994114
	394.149089	0.993727
	394.362116	0.994482
	394.575129	0.994448
	394.788130	0.994710
	395.001117	0.996084
	395.214091	0.997032
	395.427052	0.999034
	395.640000	1.000399
	395.852935	1.002437
	396.065857	1.001768
	396.278765	1.003683
	396.491660	1.004578
	396.704543	1.004543
	396.917412	1.005407
	397.130268	1.005279
	397.343110	1.006901
	397.555940	1.005603
	397.768757	1.006797
	397.981560	1.007068
	398.194350	1.010538
	398.407127	1.011204
	398.619891	1.012243
	398.832642	1.011912
	399.045380	1.011472
	399.258104	1.010975
	399.470815	1.010612
	399.683514	1.010749
	399.896199	1.011338
	400.108870	1.010766
	400.321529	1.009926
	400.534175	1.009841
	400.746807	1.010821
	400.959427	1.009413
	401.172033	1.008502
	401.384626	1.007992
	401.597205	1.005098
	401.809772	1.005088
	402.022326	1.003253
	402.234866	1.001952
	402.447393	1.000499
	402.659907	0.999878
	402.872408	0.998126
	403.084896	0.997777
	403.297370	0.996569
	403.509832	0.996076
	403.722280	0.998010
	403.934715	0.998140
	404.147137	0.998246
	404.359546	0.999823
	404.571941	1.000617
	404.784323	1.001428
	404.996693	1.002738
	405.209049	1.003012
	405.421392	1.001553
	405.633721	1.001426
	405.846038	1.001585
	406.058341	1.002443
	406.270632	1.001943
	406.482909	1.001196
	406.695172	1.000260
	406.907423	1.001109
	407.119661	1.002085
	407.331885	1.003289
	407.544096	1.005240
	407.756294	1.009208
	407.968479	1.009285
	408.180651	1.011344
	408.392809	1.010279
	408.604954	1.010969
	408.817086	1.012208
	409.029205	1.012743
	409.241311	1.010342
	409.453404	1.011175
	409.665483	1.013176
	409.877549	1.013898
	410.089602	1.014282
	410.301642	1.015295
	410.513669	1.015637
	410.725682	1.014955
	410.937682	1.013162
	411.149669	1.011682
	411.361643	1.011965
	411.573604	1.011406
	411.785551	1.010456
	411.997486	1.009300
	412.209407	1.005567
	412.421315	1.006716
	412.633210	1.006309
	412.845091	1.004990
	413.056959	1.003958
	413.268815	1.003646
	413.480657	1.003376
	413.692485	1.002469
	413.904301	1.002855
	414.116103	1.000426
	414.327892	0.999963
	414.539668	0.999623
	414.751431	0.999023
	414.963181	0.998544
	415.174917	0.998738
	415.386640	0.998293
	415.598350	0.997747
	415.810047	1.000296
	416.021730	1.001017
	416.233401	1.002201
	416.445058	1.001547
	416.656702	0.999509
	416.868332	0.998722
	417.079950	0.999197
	417.291554	0.997399
	417.503145	0.995761
	417.714723	0.995450
	417.926288	0.993315
	418.137839	0.990949
	418.349377	0.991029
	418.560903	0.989934
	418.772414	0.989666
	418.983913	0.989372
	419.195398	0.990625
	419.406870	0.991384
	419.618329	0.992352
	419.829775	0.994344
	420.041208	0.996250
	420.252627	0.997853
	420.464033	0.999565
	420.675426	0.998522
	420.886805	0.998042
	421.098172	0.997617
	421.309525	1.000156
	421.520865	1.000484
	421.732192	1.001615
	421.943505	1.001712
	422.154805	1.003560
	422.366092	1.002864
	422.577366	1.001732
	422.788627	1.001460
	422.999874	1.004195
	423.211108	1.004603
	423.422329	1.003006
	423.633537	1.003208
	423.844731	1.004376
	424.055913	1.005302
	424.267081	1.004853
	424.478235	1.004333
	424.689377	1.003287
	424.900505	1.004113
	425.111620	1.008038
	425.322722	1.007088
	425.533811	1.006443
	425.744886	1.006812
	425.955948	1.005966
	426.166997	1.005833
	426.378032	1.003765
	426.589055	1.001729
	426.800064	1.002041
	427.011060	1.003162
	427.222042	1.003717
	427.433012	1.005087
	427.643968	1.005734
	427.854911	1.007058
	428.065840	1.006848
	428.276757	1.006810
	428.487660	1.007388
	428.698550	1.005199
	428.909427	1.004689
	429.120290	1.003221
	429.331140	1.002438
	429.541977	1.003398
	429.752801	1.003461
	429.963611	1.002250
	430.174408	1.001457
	430.385192	1.002532
	430.595963	1.002318
	430.806720	1.002939
	431.017464	1.002966
	431.228195	1.002185
	431.438913	1.002070
	431.649617	1.002401
	431.860308	1.002983
	432.070986	1.003611
	432.281650	1.004138
	432.492302	1.005721
	432.702940	1.005244
	432.913565	1.003581
	433.124176	1.002300
	433.334774	1.001518
	433.545359	1.001817
	433.755931	1.004434
	433.966489	1.003523
	434.177035	1.003716
	434.387567	1.003819
	434.598085	1.003663
	434.808591	1.003628
	435.019083	1.003829
	435.229562	1.003373
	435.440027	1.003088
	435.650479	1.004308
	435.860918	1.002315
	436.071344	1.001208
	436.281757	1.003076
	436.492156	1.002624
	436.702542	1.000795
	436.912914	1.000972
	437.123274	0.999691
	437.333620	0.998913
	437.543953	0.999273
	437.754272	0.999902
	437.964578	0.997799
	438.174871	0.996014
	438.385151	0.994718
	438.595417	0.996546
	438.805670	0.996847
	439.015910	0.996524
	439.226137	0.998301
	439.436350	1.000171
	439.646550	1.000738
	439.856737	1.003325
	440.066910	1.002723
	440.277070	1.004158
	440.487217	1.005908
	440.697351	1.004155
	440.907471	1.004588
	441.117578	1.004503
	441.327671	1.004703
	441.537752	1.002322
	441.747819	1.002995
	441.957873	1.004195
	442.167913	1.002989
	442.377940	1.003399
	442.587954	1.002505
	442.797955	1.001472
	443.007942	1.002802
	443.217916	1.002484
	443.427877	1.001549
	443.637824	0.998920
	443.847758	0.998311
	444.057679	0.998253
	444.267586	0.998807
	444.477481	0.996928
	444.687361	0.995314
	444.897229	0.993501
	445.107083	0.993198
	445.316924	0.992642
	445.526752	0.993576
	445.736566	0.992787
	445.946367	0.992211
	446.156155	0.991031
	446.365929	0.989040
	446.575690	0.986600
	446.785438	0.987763
	446.995173	0.986691
	447.204894	0.986489
	447.414602	0.985009
	447.624296	0.984055
	447.833977	0.982608
	448.043645	0.982226
	448.253300	0.983215
	448.462941	0.983412
	448.672569	0.982852
	448.882184	0.982987
	449.091785	0.981764
	449.301373	0.980509
	449.510948	0.982938
	449.720509	0.981412
	449.930057	0.983202
	450.139592	0.983484
	450.349113	0.984441
	450.558621	0.983017
	450.768116	0.983330
	450.977597	0.985366
	451.187066	0.988271
	451.396520	0.986113
	451.605962	0.985725
	451.815390	0.986536
	452.024805	0.986669
	452.234206	0.986266
	452.443594	0.986548
	452.652969	0.986588
	452.862330	0.988286
	453.071678	0.987728
	453.281013	0.986277
	453.490335	0.987168
	453.699643	0.988170
	453.908938	0.987582
	454.118219	0.987198
	454.327487	0.991680
	454.536742	0.992821
	454.745983	0.992243
	454.955211	0.993103
	455.164426	0.992408
	455.373627	0.991653
	455.582815	0.992724
	455.791990	0.992185
	456.001152	0.992235
	456.210300	0.992035
	456.419434	0.993055
	456.628556	0.992994
	456.837664	0.992925
	457.046758	0.991060
	457.255839	0.990863
	457.464907	0.994167
	457.673962	0.994954
	457.883003	0.995569
	458.092031	0.995451
	458.301046	0.993684
	458.510047	0.993095
	458.719035	0.993057
	458.928009	0.992350
	459.136970	0.994523
	459.345918	0.995753
	459.554852	0.994882
	459.763774	0.994886
	459.972681	0.994865
	460.181576	0.994876
	460.390457	0.994991
	460.599324	0.996880
	460.808178	0.998043
	461.017019	0.997504
	461.225847	0.996674
	461.434661	0.997523
	461.643462	0.996805
	461.852249	0.996792
	462.061023	0.997492
	462.269784	0.997295
	462.478531	0.997982
	462.687265	0.997431
	462.895986	0.996976
	463.104693	0.995057
	463.313387	0.995884
	463.522068	0.994679
	463.730735	0.994062
	463.939389	0.994336
	464.148029	0.991856
	464.356656	0.990919
	464.565270	0.991200
	464.773870	0.990945
	464.982457	0.993327
	465.191030	0.994000
	465.399591	0.994513
	465.608137	0.992016
	465.816671	0.992838
	466.025191	0.993240
	466.233697	0.993535
	466.442191	0.993320
	466.650671	0.994825
	466.859137	0.996165
	467.067590	0.994347
	467.276030	0.993213
	467.484456	0.992780
	467.692869	0.992140
	467.901269	0.992977
	468.109655	0.993318
	468.318028	0.993604
	468.526387	0.993671
	468.734733	0.993718
	468.943066	0.994572
	469.151385	0.994346
	469.359691	0.995165
	469.567984	0.995226
	469.776263	0.997046
	469.984528	0.999393
	470.192781	0.998656
	470.401020	1.000563
	470.609245	1.001104
	470.817457	1.000174
	471.025656	1.000831
	471.233841	1.002410
	471.442013	1.002976
	471.650172	1.004380
	471.858317	1.003491
	472.066448	1.004194
	472.274567	1.004725
	472.482672	1.003711
	472.690763	1.003456
	472.898841	1.003600
	473.106906	1.005229
	473.314957	1.004661
	473.522995	1.003932
	473.731020	1.005057
	473.939031	1.003166
	474.147029	1.002506
	474.355013	1.003040
	474.562984	1.003115
	474.770941	1.003023
	474.978885	1.003387
	475.186816	1.003472
	475.394733	1.002946
	475.602637	1.002020
	475.810527	1.001222
	476.018404	0.999570
	476.226268	0.998928
	476.434118	0.998673
	476.641955	0.997178
	476.849778	0.997484
	477.057588	0.999424
	477.265385	0.999049
	477.473168	1.000116
	477.680937	0.999141
	477.888694	0.998864
	478.096436	0.999705
	478.304166	1.001741
	478.511882	1.000858
	478.719584	1.001390
	478.927274	1.001337
	479.134949	1.001215
	479.342612	1.000270
	479.550260	0.999735
	479.757896	1.000085
	479.965518	1.000794
	480.173126	1.001183
	480.380722	1.003395
	480.588303	1.002337
	480.795872	1.004857
	481.003426	1.006052
	481.210968	1.008520
	481.418496	1.008718
	481.626010	1.007888
	481.833511	1.010179
	482.040999	1.011189
	482.248473	1.011768
	482.455934	1.012591
	482.663382	1.011798
	482.870816	1.012551
	483.078236	1.011417
	483.285643	1.010728
	483.493037	1.011981
	483.700417	1.012158
	483.907784	1.010801
	484.115137	1.011518
	484.322477	1.011118
	484.529803	1.010540
	484.737116	1.009191
	484.944416	1.008260
	485.151702	1.008666
	485.358975	1.008481
	485.566234	1.007858
	485.773479	1.006561
	485.980712	1.006424
	486.187931	1.007433
	486.395136	1.005293
	486.602328	1.006463
	486.809506	1.004486
	487.016671	1.002971
	487.223823	1.003106
	487.430961	1.003577
	487.638086	1.002502
	487.845197	1.001990
	488.052295	1.000280
	488.259379	0.999309
	488.466450	1.000362
	488.673507	1.000196
	488.880551	1.000944
	489.087582	0.999603
	489.294599	0.999342
	489.501602	1.000749
	489.708592	0.998574
	489.915569	0.997174
	490.122532	0.996853
	490.329482	0.997102
	490.536418	0.998077
	490.743341	0.996994
	490.950250	0.997254
	491.157146	0.997409
	491.364029	0.996509
	491.570897	0.996564
	491.777753	0.996060
	491.984595	0.996301
	492.191423	0.996507
	492.398238	0.997191
	492.605040	0.997725
	492.811828	0.999779
	493.018603	0.999364
	493.225364	0.999657
	493.432111	0.999282
	493.638846	0.998191
	493.845566	0.995101
	494.052274	0.997050
	494.258967	0.998505
	494.465648	0.997805
	494.672314	0.997037
	494.878968	0.996269
	495.085608	0.996349
	495.292234	0.996707
	495.498847	0.995806
	495.705446	0.994764
	495.912032	0.994123
	496.118605	0.993212
	496.325164	0.993258
	496.531709	0.993160
	496.738241	0.992484
	496.944759	0.990776
	497.151264	0.991275
	497.357756	0.991480
	497.564234	0.991112
	497.770698	0.990325
	497.977149	0.989820
	498.183587	0.989620
	498.390011	0.990206
	498.596422	0.988961
	498.802819	0.987554
	499.009202	0.987126
	499.215572	0.985872
	499.421929	0.987238
	499.628272	0.987715
	499.834602	0.986967
	500.040918	0.986075
	500.247220	0.984899
	500.453509	0.983640
	500.659785	0.983329
	500.866047	0.983710
	501.072296	0.982688
	501.278531	0.982801
	501.484752	0.981599
	501.690960	0.982777
	501.897155	0.982337
	502.103336	0.980673
	502.309504	0.981942
	502.515658	0.983137
	502.721798	0.983428
	502.927925	0.984918
	503.134039	0.984097
	503.340139	0.983897
	503.546225	0.983068
	503.752298	0.983658
	503.958358	0.985469
	504.164404	0.986311
	504.370436	0.986704
	504.576455	0.988841
	504.782461	0.988670
	504.988453	0.990512
	505.194431	0.991318
	505.400396	0.990575
	505.606347	0.991811
	505.812285	0.992922
	506.018209	0.992705
	506.224120	0.995107
	506.430017	0.997330
	506.635901	0.996153
	506.841771	0.997640
	507.047628	0.997563
	507.253471	0.998356
	507.459301	0.999655
	507.665117	1.000058
	507.870920	0.999974
	508.076709	1.000592
	508.282484	1.001720
	508.488247	1.003445
	508.693995	1.003217
	508.899730	1.002811
	509.105451	1.002675
	509.311159	1.000761
	509.516854	1.001020
	509.722535	0.999702
	509.928202	0.998792
	510.133856	0.999170
	510.339496	0.999880
	510.545123	0.999484
	510.750736	0.999636
	510.956336	0.998430
	511.161922	0.997359
	511.367494	0.995136
	511.573053	0.993555
	511.778599	0.992428
	511.984131	0.990560
	512.189649	0.989892
	512.395154	0.990300
	512.600645	0.989071
	512.806123	0.989402
	513.011587	0.989877
	513.217038	0.989655
	513.422475	0.988891
	513.627899	0.988374
	513.833309	0.988817
	514.038705	0.987544
	514.244088	0.987236
	514.449458	0.986480
	514.654814	0.987310
	514.860156	0.986294
	515.065485	0.987134
	515.270800	0.987718
	515.476102	0.986601
	515.681390	0.986060
	515.886664	0.986325
	516.091925	0.988349
	516.297173	0.987490
	516.502407	0.986670
	516.707627	0.986364
	516.912834	0.987408
	517.118027	0.985839
	517.323207	0.986285
	517.528373	0.985807
	517.733525	0.985145
	517.938664	0.986123
	518.143790	0.986371
	518.348901	0.987880
	518.554000	0.988068
	518.759084	0.988064
	518.964156	0.987675
	519.169213	0.990670
	519.374257	0.989749
	519.579288	0.990533
	519.784305	0.989957
	519.989308	0.989719
	520.194298	0.989095
	520.399274	0.990259
	520.604236	0.990092
	520.809185	0.988919
	521.014121	0.986058
	521.219043	0.985882
	521.423951	0.985221
	521.628846	0.985432
	521.833727	0.986649
	522.038595	0.986586
	522.243449	0.986873
	522.448289	0.986321
	522.653116	0.984631
	522.857929	0.982845
	523.062729	0.983094
	523.267515	0.981528
	523.472287	0.980249
	523.677046	0.979353
	523.881792	0.978993
	524.086524	0.980321
	524.291242	0.980611
	524.495946	0.980898
	524.700637	0.981511
	524.905315	0.982397
	525.109979	0.983354
	525.314629	0.982515
	525.519266	0.980956
	525.723889	0.981351
	525.928498	0.981096
	526.133094	0.981644
	526.337677	0.980861
	526.542245	0.982948
	526.746800	0.982591
	526.951342	0.982592
	527.155870	0.983645
	527.360384	0.984539
	527.564885	0.982945
	527.769372	0.980972
	527.973846	0.980235
	528.178306	0.978359
	528.382752	0.978766
	528.587185	0.976664
	528.791604	0.976436
	528.996010	0.977338
	529.200402	0.978258
	529.404780	0.978620
	529.609145	0.980671
	529.813496	0.981690
	530.017833	0.982322
	530.222157	0.984149
	530.426468	0.983680
	530.630764	0.983682
	530.835048	0.983467
	531.039317	0.984111
	531.243573	0.983506
	531.447815	0.985231
	531.652044	0.983805
	531.856259	0.984351
	532.060461	0.984933
	532.264648	0.985293
	532.468823	0.987243
	532.672983	0.988227
	532.877130	0.989416
	533.081264	0.989309
	533.285383	0.989542
	533.489490	0.990818
	533.693582	0.991352
	533.897661	0.991066
	534.101726	0.991544
	534.305778	0.989949
	534.509816	0.990261
	534.713841	0.990166
	534.917851	0.990640
	535.121849	0.991417
	535.325832	0.989764
	535.529802	0.988171
	535.733759	0.988001
	535.937701	0.988321
	536.141630	0.988241
	536.345546	0.987926
	536.549448	0.987323
	536.753336	0.986966
	536.957210	0.987650
	537.161071	0.987819
	537.364919	0.986070
	537.568752	0.985256
	537.772572	0.984972
	537.976379	0.986223
	538.180172	0.986443
	538.383951	0.987284
	538.587716	0.986414
	538.791468	0.986239
	538.995206	0.986112
	539.198931	0.985468
	539.402642	0.985373
	539.606339	0.982445
	539.810023	0.981991
	540.013693	0.981708
	540.217349	0.982859
	540.420992	0.982539
	540.624621	0.984656
	540.828237	0.984378
	541.031839	0.984008
	541.235427	0.985624
	541.439001	0.985552
	541.642562	0.986673
	541.846109	0.986178
	542.049643	0.985061
	542.253163	0.984860
	542.456669	0.983661
	542.660162	0.983932
	542.863641	0.985176
	543.067106	0.984986
	543.270558	0.985530
	543.473996	0.986788
	543.677420	0.986872
	543.880831	0.989319
	544.084228	0.991140
	544.287612	0.991332
	544.490981	0.991214
	544.694338	0.991964
	544.897680	0.992640
	545.101009	0.993160
	545.304324	0.990938
	545.507625	0.990418
	545.710913	0.990579
	545.914187	0.991484
	546.117448	0.991779
	546.320695	0.991900
	546.523928	0.992184
	546.727147	0.993220
	546.930353	0.992029
	547.133546	0.991288
	547.336724	0.990205
	547.539889	0.989887
	547.743040	0.990883
	547.946178	0.992181
	548.149301	0.991652
	548.352412	0.992584
	548.555508	0.992995
	548.758591	0.993763
	548.961660	0.993524
	549.164716	0.993936
	549.367757	0.994799
	549.570785	0.993962
	549.773800	0.995358
	549.976801	0.995439
	550.179788	0.997205
	550.382761	0.997033
	550.585721	0.998015
	550.788667	0.998846
	550.991599	0.999006
	551.194518	0.998815
	551.397423	0.999338
	551.600315	1.000800
	551.803192	1.001270
	552.006056	1.002158
	552.208906	1.000904
	552.411743	1.001575
	552.614566	1.000899
	552.817375	1.000049
	553.020171	0.998519
	553.222953	0.998333
	553.425721	1.000013
	553.628475	1.001154
	553.831216	1.001157
	554.033943	0.999296
	554.236657	0.998854
	554.439356	0.998574
	554.642042	0.999046
	554.844715	0.999099
	555.047373	0.998533
	555.250018	0.997949
	555.452650	0.999157
	555.655267	0.999129
	555.857871	0.999447
	556.060461	1.001678
	556.263038	0.998810
	556.465600	0.998103
	556.668150	0.999256
	556.870685	0.999455
	557.073207	1.000550
	557.275715	1.000294
	557.478209	1.001110
	557.680689	1.001626
	557.883156	1.002819
	558.085609	1.002703
	558.288049	1.002261
	558.490475	1.001685
	558.692887	1.002915
	558.895285	1.002358
	559.097670	1.003698
	559.300040	1.006082
	559.502398	1.008096
	559.704741	1.009320
	559.907071	1.008982
	560.109387	1.009217
	560.311689	1.009207
	560.513978	1.011272
	560.716253	1.010241
	560.918514	1.009746
	561.120762	1.011889
	561.322995	1.013652
	561.525215	1.015189
	561.727422	1.015736
	561.929614	1.017003
	562.131793	1.017616
	562.333958	1.019358
	562.536110	1.019579
	562.738248	1.021588
	562.940372	1.022138
	563.142482	1.021945
	563.344578	1.023992
	563.546661	1.024614
	563.748730	1.024448
	563.950786	1.025528
	564.152827	1.024802
	564.354855	1.026041
	564.556870	1.027298
	564.758870	1.028497
	564.960857	1.029216
	565.162830	1.031423
	565.364789	1.032596
	565.566735	1.031471
	565.768666	1.032162
	565.970584	1.031612
	566.172489	1.032721
	566.374379	1.032866
	566.576256	1.033719
	566.778119	1.034685
	566.979969	1.034136
	567.181805	1.036591
	567.383626	1.037860
	567.585435	1.039253
	567.787229	1.040091
	567.989010	1.041403
	568.190777	1.041260
	568.392530	1.041135
	568.594269	1.042255
	568.795995	1.043352
	568.997707	1.042057
	569.199405	1.043051
	569.401090	1.043094
	569.602761	1.042663
	569.804418	1.042219
	570.006061	1.042878
	570.207690	1.043617
	570.409306	1.044668
	570.610908	1.046682
	570.812497	1.047813
	571.014071	1.049042
	571.215632	1.049862
	571.417179	1.049566
	571.618712	1.048337
	571.820232	1.046895
	572.021737	1.046206
	572.223229	1.047154
	572.424707	1.047609
	572.626172	1.047599
	572.827623	1.048226
	573.029060	1.049218
	573.230483	1.050791
	573.431892	1.049824
	573.633288	1.048646
	573.834670	1.049137
	574.036038	1.048560
	574.237392	1.048680
	574.438733	1.048323
	574.640060	1.048231
	574.841373	1.049912
	575.042672	1.049904
	575.243958	1.049188
	575.445230	1.050092
	575.646488	1.049701
	575.847732	1.050455
	576.048962	1.052449
	576.250179	1.051710
	576.451382	1.053770
	576.652571	1.053359
	576.853747	1.053989
	577.054908	1.053088
	577.256056	1.053235
	577.457190	1.051918
	577.658310	1.052728
	577.859417	1.053806
	578.060510	1.054927
	578.261589	1.053988
	578.462654	1.052925
	578.663705	1.054378
	578.864743	1.054336
	579.065767	1.054057
	579.266777	1.055155
	579.467773	1.054300
	579.668755	1.054298
	579.869724	1.054585
	580.070679	1.055018
	580.271620	1.054163
	580.472548	1.053905
	580.673461	1.054002
	580.874361	1.054338
	581.075247	1.052867
	581.276119	1.052800
	581.476978	1.051355
	581.677822	1.051357
	581.878653	1.052937
	582.079470	1.052359
	582.280273	1.052851
	582.481063	1.052878
	582.681838	1.053028
	582.882600	1.051945
	583.083348	1.051898
	583.284083	1.050681
	583.484803	1.051400
	583.685510	1.049703
	583.886203	1.050240
	584.086882	1.051008
	584.287547	1.052250
	584.488199	1.051694
	584.688836	1.052200
	584.889460	1.052773
	585.090070	1.051736
	585.290666	1.050134
	585.491249	1.049598
	585.691818	1.050082
	585.892372	1.050809
	586.092914	1.049915
	586.293441	1.050432
	586.493954	1.051927
	586.694454	1.052079
	586.894940	1.052150
	587.095412	1.050616
	587.295870	1.050506
	587.496314	1.051823
	587.696745	1.051671
	587.897162	1.052235
	588.097565	1.053128
	588.297954	1.053416
	588.498329	1.055220
	588.698691	1.055264
	588.899038	1.056239
	589.099372	1.057075
	589.299692	1.057753
	589.499998	1.057277
	589.700291	1.058559
	589.900569	1.057760
	590.100834	1.058097
	590.301085	1.057181
	590.501322	1.058718
	590.701546	1.059546
	590.901755	1.059266
	591.101951	1.060916
	591.302132	1.061655
	591.502300	1.062394
	591.702455	1.062426
	591.902595	1.062857
	592.102722	1.062670
	592.302834	1.062843
	592.502933	1.062015
	592.703018	1.061967
	592.903089	1.060381
	593.103147	1.058572
	593.303190	1.058681
	593.503220	1.059510
	593.703236	1.061234
	593.903238	1.061834
	594.103226	1.060095
	594.303200	1.060774
	594.503161	1.062038
	594.703108	1.061008
	594.903040	1.061163
	595.102960	1.060633
	595.302865	1.061400
	595.502756	1.062172
	595.702634	1.061558
	595.902497	1.062759
	596.102347	1.063566
	596.302183	1.063827
	596.502005	1.063041
	596.701813	1.063590
	596.901608	1.063949
	597.101388	1.063030
	597.301155	1.063317
	597.500908	1.064425
	597.700647	1.065300
	597.900372	1.065585
	598.100083	1.065402
	598.299781	1.067479
	598.499465	1.067866
	598.699134	1.066590
	598.898790	1.067999
	599.098432	1.068556
	599.298061	1.069356
	599.497675	1.070730
	599.697275	1.070384
	599.896862	1.071081
	600.096435	1.071096
	600.295994	1.071084
	600.495539	1.070806
	600.695070	1.069721
	600.894588	1.069885
	601.094091	1.069233
	601.293581	1.068500
	601.493056	1.067676
	601.692518	1.068333
	601.891966	1.067987
	602.091401	1.068674
	602.290821	1.069583
	602.490227	1.070298
	602.689620	1.071353
	602.888999	1.070952
	603.088363	1.070370
	603.287714	1.069708
	603.487052	1.069551
	603.686375	1.068840
	603.885684	1.069728
	604.084980	1.069903
	604.284261	1.069603
	604.483529	1.069163
	604.682783	1.070223
	604.882023	1.070441
	605.081249	1.069227
	605.280461	1.071243
	605.479660	1.072518
	605.678844	1.072086
	605.878015	1.072792
	606.077172	1.074288
	606.276314	1.075248
	606.475443	1.075800
	606.674558	1.075200
	606.873660	1.075624
	607.072747	1.076605
	607.271820	1.077425
	607.470880	1.076922
	607.669926	1.077921
	607.868957	1.078338
	608.067975	1.079862
	608.266979	1.079317
	608.465969	1.078862
	608.664946	1.080047
	608.863908	1.080092
	609.062857	1.079520
	609.261791	1.082201
	609.460712	1.083025
	609.659619	1.083870
	609.858511	1.084898
	610.057390	1.084679
	610.256256	1.085475
	610.455107	1.084410
	610.653944	1.084546
	610.852767	1.086362
	611.051577	1.084630
	611.250373	1.085135
	611.449154	1.085408
	611.647922	1.084876
	611.846676	1.086398
	612.045416	1.085972
	612.244142	1.085925
	612.442854	1.085888
	612.641553	1.084209
	612.840237	1.084912
	613.038908	1.083677
	613.237564	1.086046
	613.436207	1.086738
	613.634836	1.088782
	613.833451	1.087298
	614.032052	1.086944
	614.230639	1.087599
	614.429212	1.086287
	614.627771	1.087413
	614.826316	1.087397
	615.024848	1.088114
	615.223365	1.088868
	615.421869	1.089569
	615.620358	1.089278
	615.818834	1.089813
	616.017296	1.090431
	616.215744	1.091355
	616.414178	1.091336
	616.612598	1.091750
	616.811004	1.091152
	617.009396	1.091757
	617.207775	1.093552
	617.406139	1.093539
	617.604490	1.093032
	617.802826	1.093137
	618.001149	1.093439
	618.199458	1.093637
	618.397752	1.094943
	618.596033	1.095430
	618.794300	1.096205
	618.992553	1.096210
	619.190792	1.093711
	619.389018	1.094073
	619.587229	1.095825
	619.785426	1.095965
	619.983609	1.096305
	620.181779	1.095645
	620.379934	1.095490
	620.578076	1.096767
	620.776204	1.097574
	620.974317	1.098267
	621.172417	1.099453
	621.370503	1.097360
	621.568575	1.097546
	621.766633	1.097684
	621.964677	1.095989
	622.162707	1.097316
	622.360723	1.097311
	622.558725	1.097785
	622.756714	1.099217
	622.954688	1.097800
	623.152648	1.098856
	623.350595	1.096068
	623.548527	1.095597
	623.746446	1.094465
	623.944350	1.092152
	624.142241	1.091052
	624.340118	1.090948
	624.537981	1.089513
	624.735829	1.091704
	624.933664	1.090979
	625.131485	1.091374
	625.329292	1.090197
	625.527085	1.088554
	625.724864	1.086374
	625.922629	1.086780
	626.120381	1.085881
	626.318118	1.084362
	626.515841	1.085219
	626.713550	1.083516
	626.911246	1.082365
	627.108927	1.081785
	627.306595	1.081005
	627.504248	1.078886
	627.701888	1.079660
	627.899513	1.080568
	628.097125	1.080458
	628.294722	1.079889
	628.492306	1.080721
	628.689876	1.080053
	628.887432	1.080307
	629.084973	1.080755
	629.282501	1.081781
	629.480015	1.081402
	629.677515	1.082228
	629.875001	1.083987
	630.072473	1.084817
	630.269931	1.083933
	630.467375	1.082291
	630.664805	1.081820
	630.862221	1.080730
	631.059623	1.081448
	631.257011	1.083504
	631.454385	1.083612
	631.651746	1.083444
	631.849092	1.083410
	632.046424	1.083313
	632.243742	1.083508
	632.441047	1.083440
	632.638337	1.082987
	632.835613	1.082007
	633.032876	1.081119
	633.230124	1.081493
	633.427358	1.081518
	633.624579	1.081332
	633.821785	1.082873
	634.018978	1.084616
	634.216156	1.084918
	634.413321	1.086482
	634.610471	1.086540
	634.807608	1.086158
	635.004730	1.086446
	635.201839	1.084866
	635.398933	1.086576
	635.596014	1.086468
	635.793081	1.086539
	635.990133	1.087290
	636.187172	1.087681
	636.384196	1.087128
	636.581207	1.088709
	636.778204	1.087969
	636.975186	1.087680
	637.172155	1.088245
	637.369110	1.085896
	637.566050	1.085901
	637.762977	1.086496
	637.959890	1.086763
	638.156788	1.087206
	638.353673	1.087253
	638.550544	1.088754
	638.747400	1.088569
	638.944243	1.089444
	639.141072	1.088894
	639.337886	1.089822
	639.534687	1.091448
	639.731474	1.093326
	639.928246	1.094385
	640.125005	1.095442
	640.321750	1.095552
	640.518480	1.096065
	640.715197	1.097228
	640.911899	1.098117
	641.108588	1.097271
	641.305263	1.098237
	641.501923	1.099766
	641.698570	1.099604
	641.895202	1.099605
	642.091821	1.100190
	642.288426	1.100416
	642.485016	1.102026
	642.681593	1.102408
	642.878155	1.105304
	643.074704	1.104849
	643.271238	1.105744
	643.467759	1.106311
	643.664265	1.106140
	643.860757	1.106125
	644.057236	1.105890
	644.253700	1.105488
	644.450151	1.106499
	644.646587	1.107805
	644.843009	1.109349
	645.039418	1.110519
	645.235812	1.110786
	645.432192	1.113165
	645.628558	1.113174
	645.824911	1.114071
	646.021249	1.115731
	646.217573	1.116566
	646.413883	1.116419
	646.610179	1.116595
	646.806461	1.115750
	647.002729	1.115747
	647.198983	1.116864
	647.395223	1.117192
	647.591449	1.118616
	647.787661	1.117638
	647.983859	1.116401
	648.180043	1.116095
	648.376212	1.116979
	648.572368	1.118267
	648.768510	1.118195
	648.964638	1.118925
	649.160751	1.117812
	649.356851	1.118673
	649.552937	1.120309
	649.749008	1.120332
	649.945066	1.121134
	650.141109	1.120738
	650.337138	1.121038
	650.533154	1.118846
	650.729155	1.120114
	650.925142	1.119796
	651.121116	1.121509
	651.317075	1.122250
	651.513020	1.122040
	651.708951	1.121575
	651.904868	1.121024
	652.100771	1.120661
	652.296660	1.120865
	652.492535	1.122027
	652.688396	1.123002
	652.884242	1.123363
	653.080075	1.125425
	653.275894	1.124959
	653.471699	1.124653
	653.667489	1.125086
	653.863266	1.126181
	654.059028	1.125562
	654.254776	1.125340
	654.450511	1.125187
	654.646231	1.126198
	654.841937	1.124119
	655.037629	1.123828
	655.233308	1.122568
	655.428972	1.121815
	655.624622	1.122114
	655.820258	1.122047
	656.015879	1.123051
	656.211487	1.123161
	656.407081	1.125406
	656.602661	1.125801
	656.798226	1.125289
	656.993778	1.126472
	657.189315	1.126797
	657.384839	1.126886
	657.580348	1.127801
	657.775843	1.127434
	657.971324	1.127606
	658.166791	1.126361
	658.362244	1.126969
	658.557683	1.126922
	658.753108	1.128529
	658.948519	1.127780
	659.143916	1.128036
	659.339298	1.128201
	659.534667	1.129175
	659.730022	1.130747
	659.925362	1.132969
	660.120688	1.134547
	660.316001	1.133656
	660.511299	1.132851
	660.706583	1.133400
	660.901853	1.134258
	661.097109	1.134495
	661.292351	1.135143
	661.487578	1.135156
	661.682792	1.134051
	661.877992	1.133221
	662.073177	1.132852
	662.268349	1.132859
	662.463506	1.133350
	662.658649	1.133806
	662.853779	1.133831
	663.048894	1.131936
	663.243995	1.131002
	663.439081	1.130785
	663.634154	1.130353
	663.829213	1.129982
	664.024258	1.129969
	664.219288	1.129220
	664.414305	1.128039
	664.609307	1.127156
	664.804295	1.126642
	664.999269	1.125153
	665.194229	1.124597
	665.389175	1.123596
	665.584107	1.122451
	665.779025	1.120637
	665.973928	1.120197
	666.168818	1.121658
	666.363693	1.121405
	666.558555	1.121189
	666.753402	1.120506
	666.948235	1.121323
	667.143054	1.122067
	667.337859	1.123118
	667.532650	1.123099
	667.727427	1.122692
	667.922189	1.122606
	668.116938	1.123655
	668.311672	1.121764
	668.506392	1.121657
	668.701098	1.121861
	668.895790	1.120849
	669.090468	1.119844
	669.285132	1.119263
	669.479782	1.119876
	669.674417	1.119078
	669.869039	1.118080
	670.063646	1.119699
	670.258239	1.118918
	670.452819	1.120261
	670.647384	1.118420
	670.841934	1.120484
	671.036471	1.121599
	671.230994	1.122388
	671.425502	1.121165
	671.619997	1.120674
	671.814477	1.119614
	672.008943	1.118294
	672.203395	1.118493
	672.397833	1.117765
	672.592257	1.117068
	672.786667	1.115387
	672.981062	1.115942
	673.175444	1.115460
	673.369811	1.113473
	673.564164	1.114051
	673.758503	1.113028
	673.952828	1.112574
	674.147139	1.112274
	674.341435	1.111657
	674.535718	1.110565
	674.729986	1.109607
	674.924240	1.109508
	675.118480	1.109501
	675.312706	1.110123
	675.506918	1.109752
	675.701116	1.108916
	675.895299	1.109024
	676.089469	1.109805
	676.283624	1.110117
	676.477765	1.108926
	676.671892	1.109872
	676.866005	1.109775
	677.060103	1.110224
	677.254188	1.110768
	677.448258	1.111277
	677.642315	1.112353
	677.836357	1.113470
	678.030385	1.112742
	678.224398	1.113850
	678.418398	1.113200
	678.612384	1.112877
	678.806355	1.112402
	679.000312	1.112630
	679.194255	1.111902
	679.388184	1.112766
	679.582099	1.113633
	679.776000	1.113287
	679.969886	1.112179
	680.163758	1.112013
	680.357617	1.110585
	680.551461	1.109567
	680.745290	1.108572
	680.939106	1.108104
	681.132908	1.108033
	681.326695	1.108371
	681.520468	1.109383
	681.714227	1.110115
	681.907972	1.109240
	682.101703	1.108692
	682.295419	1.106789
	682.489122	1.107470
	682.682810	1.105747
	682.876484	1.104403
	683.070144	1.102351
	683.263790	1.100949
	683.457421	1.100081
	683.651039	1.100610
	683.844642	1.100488
	684.038231	1.101861
	684.231806	1.102134
	684.425367	1.102216
	684.618913	1.103478
	684.812446	1.103003
	685.005964	1.103338
	685.199468	1.104648
	685.392958	1.102885
	685.586433	1.102676
	685.779895	1.103597
	685.973342	1.103784
	686.166775	1.105118
	686.360194	1.104327
	686.553599	1.102622
	686.746990	1.102296
	686.940366	1.101120
	687.133729	1.100455
	687.327077	1.100188
	687.520411	1.099903
	687.713730	1.099669
	687.907036	1.099276
	688.100327	1.099032
	688.293604	1.100089
	688.486867	1.099294
	688.680116	1.098176
	688.873351	1.096746
	689.066571	1.096490
	689.259777	1.096660
	689.452970	1.095617
	689.646147	1.094073
	689.839311	1.094231
	690.032461	1.092325
	690.225596	1.092385
	690.418717	1.093227
	690.611824	1.091750
	690.804917	1.090251
	690.997995	1.090628
	691.191059	1.089650
	691.384110	1.087500
	691.577145	1.085796
	691.770167	1.085085
	691.963175	1.083765
	692.156168	1.082843
	692.349147	1.081673
	692.542112	1.080957
	692.735063	1.081007
	692.927999	1.079984
	693.120922	1.078430
	693.313830	1.076335
	693.506724	1.073744
	693.699603	1.071680
	693.892469	1.070151
	694.085320	1.070000
	694.278157	1.068970
	694.470980	1.069354
	694.663789	1.068427
	694.856583	1.069263
	695.049364	1.069168
	695.242130	1.069101
	695.434881	1.067757
	695.627619	1.069200
	695.820342	1.067774
	696.013052	1.066866
	696.205747	1.067711
	696.398427	1.065504
	696.591094	1.064735
	696.783746	1.063939
	696.976384	1.063058
	697.169008	1.062579
	697.361618	1.063161
	697.554213	1.062669
	697.746795	1.061481
	697.939362	1.059226
	698.131914	1.059136
	698.324453	1.059562
	698.516977	1.058868
	698.709487	1.059400
	698.901983	1.060483
	699.094465	1.060303
	699.286932	1.060171
	699.479386	1.059291
	699.671825	1.059646
	699.864249	1.058766
	700.056660	1.058038
	700.249056	1.056649
	700.441438	1.056858
	700.633806	1.056879
	700.826160	1.055763
	701.018499	1.055995
	701.210824	1.057056
	701.403135	1.056952
	701.595432	1.057090
	701.787714	1.057482
	701.979982	1.055776
	702.172236	1.053863
	702.364476	1.054504
	702.556702	1.053613
	702.748913	1.052336
	702.941110	1.050264
	703.133293	1.049757
	703.325461	1.048714
	703.517615	1.047707
	703.709755	1.046659
	703.901881	1.045895
	704.093993	1.045722
	704.286090	1.044654
	704.478173	1.043648
	704.670242	1.042164
	704.862296	1.040209
	705.054337	1.040461
	705.246363	1.038911
	705.438375	1.038917
	705.630372	1.039479
	705.822356	1.039153
	706.014325	1.039476
	706.206279	1.037253
	706.398220	1.035395
	706.590146	1.034664
	706.782058	1.032463
	706.973956	1.032236
	707.165840	1.031871
	707.357709	1.029292
	707.549564	1.028387
	707.741405	1.027262
	707.933231	1.025202
	708.125043	1.024160
	708.316841	1.023382
	708.508625	1.021400
	708.700395	1.020261
	708.892150	1.021812
	709.083891	1.020275
	709.275617	1.020145
	709.467330	1.019824
	709.659028	1.019872
	709.850712	1.018143
	710.042381	1.016768
	710.234037	1.016348
	710.425678	1.016104
	710.617305	1.014001
	710.808917	1.011935
	711.000515	1.010944
	711.192099	1.010068
	711.383669	1.008588
	711.575225	1.008140
	711.766766	1.006277
	711.958293	1.005161
	712.149805	1.003900
	712.341304	1.002287
	712.532788	1.001988
	712.724258	1.000636
	712.915713	0.999288
	713.107154	0.999451
	713.298581	0.998237
	713.489994	0.996392
	713.681392	0.994605
	713.872776	0.993257
	714.064146	0.993352
	714.255502	0.993694
	714.446843	0.991884
	714.638170	0.990710
	714.829483	0.989746
	715.020781	0.990176
	715.212065	0.990048
	715.403335	0.990165
	715.594591	0.989971
	715.785832	0.989504
	715.977059	0.990319
	716.168272	0.990248
	716.359470	0.990788
	716.550654	0.990725
	716.741824	0.990584
	716.932979	0.991606
	717.124121	0.991597
	717.315247	0.992011
	717.506360	0.991619
	717.697458	0.990927
	717.888542	0.991070
	718.079612	0.992114
	718.270668	0.992406
	718.461709	0.992718
	718.652736	0.992255
	718.843748	0.992579
	719.034746	0.992883
	719.225730	0.993032
	719.416700	0.992286
	719.607655	0.992448
	719.798596	0.994854
	719.989523	0.996442
	720.180435	0.998761
	720.371333	0.999905
	720.562217	1.000323
	720.753087	1.000578
	720.943942	1.000060
	721.134783	1.000194
	721.325609	0.999669
	721.516422	0.999954
	721.707219	1.001488
	721.898003	1.001491
	722.088772	1.001708
	722.279527	1.002438
	722.470268	1.003561
	722.660994	1.004188
	722.851707	1.004871
	723.042404	1.004377
	723.233088	1.004715
	723.423757	1.005166
	723.614412	1.005779
	723.805052	1.006588
	723.995678	1.008015
	724.186290	1.008301
	724.376887	1.007579
	724.567471	1.008126
	724.758039	1.007128
	724.948594	1.006596
	725.139134	1.007199
	725.329660	1.008934
	725.520172	1.010150
	725.710669	1.009011
	725.901152	1.008116
	726.091620	1.008244
	726.282075	1.009085
	726.472514	1.010282
	726.662940	1.010551
	726.853351	1.010754
	727.043748	1.011598
	727.234131	1.011059
	727.424499	1.011179
	727.614853	1.010679
	727.805193	1.010561
	727.995518	1.010702
	728.185829	1.012317
	728.376125	1.012371
	728.566408	1.013467
	728.756675	1.014179
	728.946929	1.013739
	729.137168	1.014416
	729.327393	1.013308
	729.517604	1.012547
	729.707800	1.012892
	729.897982	1.011773
	730.088149	1.013817
	730.278302	1.015319
	730.468441	1.015803
	730.658566	1.016498
	730.848676	1.016508
	731.038771	1.018496
	731.228853	1.019346
	731.418920	1.018962
	731.608973	1.018744
	731.799011	1.020156
	731.989035	1.019518
	732.179045	1.019485
	732.369040	1.021128
	732.559021	1.022637
	732.748988	1.022733
	732.938940	1.024222
	733.128878	1.024692
	733.318801	1.025702
	733.508711	1.025767
	733.698605	1.025521
	733.888486	1.025147
	734.078352	1.026608
	734.268204	1.028238
	734.458041	1.028173
	734.647864	1.028660
	734.837673	1.028874
	735.027467	1.029869
	735.217247	1.030560
	735.407013	1.031620
	735.596764	1.031943
	735.786501	1.033200
	735.976223	1.035500
	736.165932	1.035110
	736.355625	1.035566
	736.545305	1.035444
	736.734970	1.035210
	736.924620	1.034023
	737.114257	1.035164
	737.303879	1.035450
	737.493486	1.035774
	737.683079	1.036934
	737.872658	1.037198
	738.062222	1.037616
	738.251772	1.037831
	738.441308	1.037944
	738.630829	1.037282
	738.820336	1.038250
	739.009829	1.040048
	739.199307	1.040645
	739.388771	1.041878
	739.578220	1.041150
	739.767655	1.041602
	739.957076	1.040695
	740.146482	1.040002
	740.335874	1.039885
	740.525251	1.039073
	740.714615	1.038790
	740.903963	1.038320
	741.093298	1.040069
	741.282618	1.039415
	741.471923	1.039875
	741.661214	1.038723
	741.850491	1.037604
	742.039753	1.036439
	742.229001	1.036259
	742.418235	1.035415
	742.607454	1.035269
	742.796659	1.034511
	742.985849	1.033723
	743.175025	1.034430
	743.364187	1.033679
	743.553334	1.034689
	743.742467	1.033427
	743.931586	1.032241
	744.120690	1.031099
	744.309779	1.029219
	744.498855	1.028248
	744.687916	1.028714
	744.876962	1.027339
	745.065994	1.027765
	745.255012	1.028544
	745.444015	1.027497
	745.633004	1.026893
	745.821978	1.025507
	746.010938	1.025967
	746.199884	1.025753
	746.388815	1.024214
	746.577732	1.022679
	746.766634	1.021261
	746.955522	1.019916
	747.144396	1.017974
	747.333255	1.016430
	747.522100	1.014319
	747.710930	1.013263
	747.899746	1.012924
	748.088548	1.012342
	748.277335	1.011821
	748.466108	1.012467
	748.654866	1.011135
	748.843610	1.010572
	749.032339	1.010082
	749.221054	1.009072
	749.409755	1.009126
	749.598441	1.006949
	749.787113	1.006401
	749.975770	1.006093
	750.164413	1.005397
	750.353042	1.005390
[truncated: 1,648 more rows]
