# Supplementary material for: Metasurface analogues of molecular diastereomers from hierarchical multiscale chiral interactions with biomolecules
Source: Nat Commun. 2026 Apr 22;17:5541. doi: 10.1038/s41467-026-72200-6 (PMC13287669; doi:10.1038/s41467-026-72200-6)
Supplement: Supplementary file 3 — Supplementary Data 1 (Raw data) [file 41467_2026_72200_MOESM3_ESM.zip › Raw_Data/Reflectivity/Antistrept_strept_sequence/Strept_Incubating/Ref_ARRAY3_RS_90_5.txt]

	345.453658	1.003034
	345.669646	1.002710
	345.885622	1.002365
	346.101585	1.001999
	346.317535	1.001609
	346.533471	1.001196
	346.749395	1.000757
	346.965306	1.000295
	347.181204	0.999809
	347.397089	0.999302
	347.612961	0.998779
	347.828820	0.998248
	348.044666	0.997720
	348.260499	0.997213
	348.476319	0.996750
	348.692126	0.996361
	348.907920	0.996086
	349.123701	0.995969
	349.339469	0.996057
	349.555224	0.996389
	349.770966	0.996993
	349.986695	0.997866
	350.202412	0.998979
	350.418115	1.000267
	350.633805	1.001650
	350.849482	1.003040
	351.065147	1.004360
	351.280798	1.005553
	351.496436	1.006586
	351.712062	1.007445
	351.927674	1.008134
	352.143273	1.007235
	352.358860	1.003908
	352.574433	1.004245
	352.789993	1.003737
	353.005541	1.002427
	353.221075	1.003172
	353.436597	1.004803
	353.652105	1.004522
	353.867600	1.005179
	354.083083	1.004731
	354.298552	1.006328
	354.514009	1.007277
	354.729452	1.006095
	354.944883	1.006021
	355.160300	1.004501
	355.375705	1.006954
	355.591096	1.006922
	355.806474	1.008594
	356.021840	1.007924
	356.237192	1.005548
	356.452532	1.004647
	356.667858	1.004257
	356.883172	1.000361
	357.098472	0.998153
	357.313760	0.997112
	357.529034	0.997060
	357.744295	0.998730
	357.959544	0.998649
	358.174779	0.998202
	358.390002	0.996217
	358.605211	0.995470
	358.820407	0.997169
	359.035591	0.995680
	359.250761	0.995041
	359.465919	0.995351
	359.681063	0.995908
	359.896194	0.994388
	360.111313	0.994673
	360.326418	0.994714
	360.541510	0.994780
	360.756589	0.995154
	360.971656	0.993561
	361.186709	0.994846
	361.401749	0.994752
	361.616776	0.995486
	361.831790	0.993373
	362.046792	0.995455
	362.261780	0.995646
	362.476755	0.997631
	362.691717	0.995953
	362.906666	0.995398
	363.121602	0.996554
	363.336525	0.997166
	363.551435	0.993907
	363.766332	0.995447
	363.981216	0.995476
	364.196087	0.998216
	364.410945	0.999385
	364.625790	0.998554
	364.840621	0.997359
	365.055440	0.995399
	365.270246	0.996576
	365.485039	0.997199
	365.699818	0.997410
	365.914585	0.997809
	366.129339	0.998416
	366.344079	0.998557
	366.558807	0.996896
	366.773521	0.996218
	366.988223	0.994661
	367.202911	0.995154
	367.417587	0.993879
	367.632249	0.993121
	367.846898	0.995290
	368.061535	0.997024
	368.276158	0.998794
	368.490768	0.996416
	368.705365	0.997010
	368.919949	0.994855
	369.134521	0.994639
	369.349079	0.996063
	369.563624	0.994822
	369.778155	0.995140
	369.992674	0.996873
	370.207180	0.998954
	370.421673	0.999549
	370.636153	1.001857
	370.850619	1.000611
	371.065073	1.000872
	371.279514	1.000224
	371.493941	1.002721
	371.708356	1.003780
	371.922757	1.003557
	372.137145	1.004204
	372.351521	1.002639
	372.565883	1.002876
	372.780232	1.000415
	372.994568	1.000988
	373.208891	1.001017
	373.423201	0.998514
	373.637498	0.997727
	373.851782	0.996415
	374.066053	0.995586
	374.280311	0.995292
	374.494556	0.994494
	374.708787	0.993965
	374.923006	0.994986
	375.137211	0.994059
	375.351404	0.992535
	375.565583	0.989739
	375.779750	0.989200
	375.993903	0.988959
	376.208043	0.988585
	376.422170	0.989099
	376.636284	0.990976
	376.850385	0.991169
	377.064473	0.989179
	377.278548	0.986162
	377.492610	0.982699
	377.706658	0.982629
	377.920694	0.981284
	378.134717	0.982186
	378.348726	0.983245
	378.562722	0.982252
	378.776706	0.981482
	378.990676	0.983215
	379.204633	0.984627
	379.418577	0.985524
	379.632508	0.985099
	379.846426	0.985896
	380.060331	0.987905
	380.274223	0.988098
	380.488101	0.989827
	380.701967	0.991570
	380.915819	0.990210
	381.129659	0.989046
	381.343485	0.987715
	381.557298	0.990066
	381.771098	0.990219
	381.984886	0.991474
	382.198659	0.993300
	382.412420	0.995910
	382.626168	0.998668
	382.839903	0.999502
	383.053624	1.000936
	383.267333	1.002054
	383.481028	1.002825
	383.694711	1.002476
	383.908380	1.004572
	384.122036	1.004372
	384.335679	1.005691
	384.549309	1.006222
	384.762926	1.005771
	384.976530	1.004437
	385.190120	1.005133
	385.403698	1.007465
	385.617262	1.007167
	385.830814	1.007326
	386.044352	1.006849
	386.257877	1.006667
	386.471389	1.006867
	386.684888	1.007674
	386.898374	1.007923
	387.111847	1.006766
	387.325306	1.006330
	387.538753	1.006704
	387.752186	1.008275
	387.965606	1.008015
	388.179014	1.008285
	388.392408	1.007907
	388.605789	1.008150
	388.819156	1.007216
	389.032511	1.008298
	389.245853	1.008282
	389.459181	1.005019
	389.672497	1.002713
	389.885799	0.999426
	390.099088	1.000330
	390.312364	1.001580
	390.525627	1.003193
	390.738877	1.002520
	390.952114	1.003665
	391.165337	1.003546
	391.378548	1.001604
	391.591745	1.001871
	391.804929	1.001488
	392.018100	0.998857
	392.231258	0.997376
	392.444403	0.993921
	392.657535	0.992364
	392.870653	0.989793
	393.083759	0.989205
	393.296851	0.988248
	393.509930	0.984990
	393.722996	0.983803
	393.936049	0.985446
	394.149089	0.985907
	394.362116	0.986318
	394.575129	0.987626
	394.788130	0.987759
	395.001117	0.988049
	395.214091	0.987960
	395.427052	0.985679
	395.640000	0.986276
	395.852935	0.985379
	396.065857	0.983832
	396.278765	0.983121
	396.491660	0.982819
	396.704543	0.984602
	396.917412	0.984830
	397.130268	0.987169
	397.343110	0.988512
	397.555940	0.987281
	397.768757	0.988725
	397.981560	0.989090
	398.194350	0.991825
	398.407127	0.991864
	398.619891	0.989843
	398.832642	0.990572
	399.045380	0.990830
	399.258104	0.991998
	399.470815	0.991154
	399.683514	0.991082
	399.896199	0.992326
	400.108870	0.995020
	400.321529	0.996035
	400.534175	0.998896
	400.746807	0.997821
	400.959427	0.996847
	401.172033	0.996537
	401.384626	0.998081
	401.597205	0.997326
	401.809772	0.998594
	402.022326	0.995827
	402.234866	0.995995
	402.447393	0.996811
	402.659907	0.995725
	402.872408	0.999049
	403.084896	0.998375
	403.297370	0.995523
	403.509832	0.995746
	403.722280	0.994919
	403.934715	0.993889
	404.147137	0.994824
	404.359546	0.993194
	404.571941	0.993199
	404.784323	0.992585
	404.996693	0.991996
	405.209049	0.991213
	405.421392	0.992035
	405.633721	0.992538
	405.846038	0.992477
	406.058341	0.990622
	406.270632	0.991762
	406.482909	0.992166
	406.695172	0.993235
	406.907423	0.992907
	407.119661	0.991900
	407.331885	0.993260
	407.544096	0.992606
	407.756294	0.992184
	407.968479	0.991392
	408.180651	0.990034
	408.392809	0.990203
	408.604954	0.989524
	408.817086	0.989322
	409.029205	0.991729
	409.241311	0.992198
	409.453404	0.993648
	409.665483	0.993759
	409.877549	0.994122
	410.089602	0.994164
	410.301642	0.994352
	410.513669	0.996151
	410.725682	0.995469
	410.937682	0.996825
	411.149669	0.994694
	411.361643	0.991864
	411.573604	0.993810
	411.785551	0.994766
	411.997486	0.996724
	412.209407	0.996886
	412.421315	0.999143
	412.633210	0.999552
	412.845091	1.000017
	413.056959	0.999571
	413.268815	1.000458
	413.480657	0.996520
	413.692485	0.998372
	413.904301	0.999045
	414.116103	1.000121
	414.327892	0.999145
	414.539668	1.000572
	414.751431	0.999410
	414.963181	1.000547
	415.174917	1.000534
	415.386640	1.002497
	415.598350	1.005384
	415.810047	1.003705
	416.021730	1.003559
	416.233401	1.005527
	416.445058	1.005813
	416.656702	1.006515
	416.868332	1.007943
	417.079950	1.007071
	417.291554	1.008242
	417.503145	1.009496
	417.714723	1.010980
	417.926288	1.011140
	418.137839	1.010537
	418.349377	1.009535
	418.560903	1.009612
	418.772414	1.010711
	418.983913	1.011204
	419.195398	1.011274
	419.406870	1.012543
	419.618329	1.012350
	419.829775	1.011419
	420.041208	1.012401
	420.252627	1.011552
	420.464033	1.012018
	420.675426	1.010920
	420.886805	1.009009
	421.098172	1.007441
	421.309525	1.007317
	421.520865	1.007273
	421.732192	1.006672
	421.943505	1.006373
	422.154805	1.005886
	422.366092	1.005414
	422.577366	1.005741
	422.788627	1.005764
	422.999874	1.005112
	423.211108	1.004606
	423.422329	1.003676
	423.633537	1.004843
	423.844731	1.003919
	424.055913	1.003739
	424.267081	1.006033
	424.478235	1.003510
	424.689377	1.002607
	424.900505	1.000621
	425.111620	0.998638
	425.322722	0.996090
	425.533811	0.995816
	425.744886	0.994120
	425.955948	0.993186
	426.166997	0.993170
	426.378032	0.994754
	426.589055	0.994813
	426.800064	0.995129
	427.011060	0.992621
	427.222042	0.991883
	427.433012	0.992089
	427.643968	0.992253
	427.854911	0.992876
	428.065840	0.992743
	428.276757	0.992629
	428.487660	0.990826
	428.698550	0.990736
	428.909427	0.990537
	429.120290	0.992311
	429.331140	0.992200
	429.541977	0.992083
	429.752801	0.993216
	429.963611	0.994415
	430.174408	0.996161
	430.385192	0.995087
	430.595963	0.993743
	430.806720	0.993014
	431.017464	0.994798
	431.228195	0.996149
	431.438913	0.995657
	431.649617	0.995606
	431.860308	0.997587
	432.070986	0.997606
	432.281650	0.998650
	432.492302	0.997889
	432.702940	0.998389
	432.913565	0.997715
	433.124176	0.997614
	433.334774	0.994978
	433.545359	0.993804
	433.755931	0.994733
	433.966489	0.996242
	434.177035	0.995944
	434.387567	0.996597
	434.598085	0.999194
	434.808591	0.998600
	435.019083	0.999895
	435.229562	1.001296
	435.440027	1.000565
	435.650479	1.001993
	435.860918	1.001859
	436.071344	1.003308
	436.281757	1.003660
	436.492156	1.001838
	436.702542	1.001246
	436.912914	1.000086
	437.123274	0.999198
	437.333620	0.999417
	437.543953	0.999774
	437.754272	1.000207
	437.964578	0.997545
	438.174871	0.998406
	438.385151	0.997501
	438.595417	0.997061
	438.805670	0.997974
	439.015910	0.996127
	439.226137	0.997535
	439.436350	0.994592
	439.646550	0.992947
	439.856737	0.994142
	440.066910	0.994901
	440.277070	0.993830
	440.487217	0.994097
	440.697351	0.993745
	440.907471	0.995054
	441.117578	0.995589
	441.327671	0.995453
	441.537752	0.996639
	441.747819	0.998233
	441.957873	0.997056
	442.167913	0.995520
	442.377940	0.996813
	442.587954	0.997860
	442.797955	0.995775
	443.007942	0.994670
	443.217916	0.993137
	443.427877	0.992939
	443.637824	0.994045
	443.847758	0.992300
	444.057679	0.992553
	444.267586	0.993477
	444.477481	0.992911
	444.687361	0.992871
	444.897229	0.992117
	445.107083	0.991648
	445.316924	0.992500
	445.526752	0.993307
	445.736566	0.993851
	445.946367	0.993909
	446.156155	0.996232
	446.365929	0.996351
	446.575690	0.999092
	446.785438	0.999761
	446.995173	1.000630
	447.204894	1.000755
	447.414602	1.001143
	447.624296	1.001399
	447.833977	1.002146
	448.043645	1.002275
	448.253300	1.002694
	448.462941	1.001716
	448.672569	1.002175
	448.882184	1.001650
	449.091785	1.000093
	449.301373	1.001636
	449.510948	1.000925
	449.720509	0.999955
	449.930057	0.997324
	450.139592	0.996576
	450.349113	0.994878
	450.558621	0.994267
	450.768116	0.995010
	450.977597	0.996060
	451.187066	0.996481
	451.396520	0.997709
	451.605962	0.997017
	451.815390	0.997414
	452.024805	0.996688
	452.234206	0.998563
	452.443594	0.998583
	452.652969	0.999613
	452.862330	0.998894
	453.071678	0.998172
	453.281013	0.997862
	453.490335	0.996885
	453.699643	0.996479
	453.908938	0.994721
	454.118219	0.994817
	454.327487	0.993283
	454.536742	0.992810
	454.745983	0.993355
	454.955211	0.995646
	455.164426	0.995814
	455.373627	0.994244
	455.582815	0.994698
	455.791990	0.994088
	456.001152	0.996233
	456.210300	0.996867
	456.419434	0.997111
	456.628556	0.998971
	456.837664	0.998734
	457.046758	0.997787
	457.255839	0.999049
	457.464907	1.000783
	457.673962	1.001700
	457.883003	1.001520
	458.092031	1.000506
	458.301046	1.001794
	458.510047	1.001881
	458.719035	1.004339
	458.928009	1.003665
	459.136970	1.005221
	459.345918	1.003967
	459.554852	1.002647
	459.763774	1.002994
	459.972681	1.004002
	460.181576	1.004238
	460.390457	1.006075
	460.599324	1.006516
	460.808178	1.004847
	461.017019	1.004670
	461.225847	1.005595
	461.434661	1.005453
	461.643462	1.005594
	461.852249	1.006839
	462.061023	1.003767
	462.269784	1.004327
	462.478531	1.005298
	462.687265	1.006397
	462.895986	1.006909
	463.104693	1.007229
	463.313387	1.008942
	463.522068	1.010973
	463.730735	1.009566
	463.939389	1.010550
	464.148029	1.010598
	464.356656	1.011906
	464.565270	1.012547
	464.773870	1.012347
	464.982457	1.012132
	465.191030	1.011117
	465.399591	1.009626
	465.608137	1.009399
	465.816671	1.009987
	466.025191	1.010598
	466.233697	1.012729
	466.442191	1.012838
	466.650671	1.015461
	466.859137	1.015973
	467.067590	1.016974
	467.276030	1.017210
	467.484456	1.014971
	467.692869	1.014979
	467.901269	1.014208
	468.109655	1.013355
	468.318028	1.011783
	468.526387	1.012341
	468.734733	1.011268
	468.943066	1.012397
	469.151385	1.012381
	469.359691	1.011034
	469.567984	1.010103
	469.776263	1.010276
	469.984528	1.010285
	470.192781	1.007531
	470.401020	1.007301
	470.609245	1.006149
	470.817457	1.006751
	471.025656	1.005407
	471.233841	1.004334
	471.442013	1.002249
	471.650172	1.003034
	471.858317	1.003443
	472.066448	1.001496
	472.274567	1.001398
	472.482672	1.001018
	472.690763	0.998115
	472.898841	0.997568
	473.106906	0.995774
	473.314957	0.993764
	473.522995	0.995035
	473.731020	0.995280
	473.939031	0.994263
	474.147029	0.993647
	474.355013	0.991937
	474.562984	0.990423
	474.770941	0.991532
	474.978885	0.990882
	475.186816	0.991111
	475.394733	0.990725
	475.602637	0.992426
	475.810527	0.993239
	476.018404	0.992343
	476.226268	0.992256
	476.434118	0.992765
	476.641955	0.992449
	476.849778	0.991457
	477.057588	0.990806
	477.265385	0.990139
	477.473168	0.989822
	477.680937	0.989556
	477.888694	0.990920
	478.096436	0.991991
	478.304166	0.993841
	478.511882	0.995444
	478.719584	0.996008
	478.927274	0.995257
	479.134949	0.995962
	479.342612	0.995322
	479.550260	0.995918
	479.757896	0.995179
	479.965518	0.995322
	480.173126	0.997320
	480.380722	0.996902
	480.588303	0.997368
	480.795872	0.998260
	481.003426	1.000826
	481.210968	1.000779
	481.418496	1.001736
	481.626010	1.001150
	481.833511	1.000717
	482.040999	0.999483
	482.248473	0.998012
	482.455934	0.996389
	482.663382	0.996151
	482.870816	0.995943
	483.078236	0.995899
	483.285643	0.996278
	483.493037	0.996627
	483.700417	0.996760
	483.907784	0.998638
	484.115137	0.998936
	484.322477	0.997102
	484.529803	0.994507
	484.737116	0.994385
	484.944416	0.992897
	485.151702	0.995448
	485.358975	0.996678
	485.566234	0.997256
	485.773479	0.998879
	485.980712	0.999345
	486.187931	0.999572
	486.395136	0.997234
	486.602328	0.997023
	486.809506	0.995687
	487.016671	0.995278
	487.223823	0.995929
	487.430961	0.994635
	487.638086	0.993305
	487.845197	0.991705
	488.052295	0.991273
	488.259379	0.991673
	488.466450	0.992902
	488.673507	0.991971
	488.880551	0.991559
	489.087582	0.991576
	489.294599	0.991138
	489.501602	0.991874
	489.708592	0.991180
	489.915569	0.992564
	490.122532	0.991958
	490.329482	0.992267
	490.536418	0.992575
	490.743341	0.992786
	490.950250	0.991894
	491.157146	0.991164
	491.364029	0.990722
	491.570897	0.991401
	491.777753	0.992969
	491.984595	0.991787
	492.191423	0.990374
	492.398238	0.990256
	492.605040	0.989408
	492.811828	0.988840
	493.018603	0.988611
	493.225364	0.988450
	493.432111	0.988146
	493.638846	0.987101
	493.845566	0.987925
	494.052274	0.986256
	494.258967	0.985233
	494.465648	0.983950
	494.672314	0.984698
	494.878968	0.985868
	495.085608	0.988010
	495.292234	0.988236
	495.498847	0.989202
	495.705446	0.988607
	495.912032	0.988816
	496.118605	0.989267
	496.325164	0.989497
	496.531709	0.988317
	496.738241	0.988576
	496.944759	0.990507
	497.151264	0.992802
	497.357756	0.992266
	497.564234	0.994899
	497.770698	0.993301
	497.977149	0.994527
	498.183587	0.993336
	498.390011	0.993972
	498.596422	0.994465
	498.802819	0.992899
	499.009202	0.994468
	499.215572	0.995201
	499.421929	0.995811
	499.628272	0.995437
	499.834602	0.995508
	500.040918	0.997185
	500.247220	1.000257
	500.453509	1.002057
	500.659785	1.003166
	500.866047	1.003123
	501.072296	1.002126
	501.278531	1.003695
	501.484752	1.003432
	501.690960	1.002361
	501.897155	1.002104
	502.103336	1.001999
	502.309504	1.003514
	502.515658	1.002476
	502.721798	1.004224
	502.927925	1.004157
	503.134039	1.004655
	503.340139	1.003493
	503.546225	1.004360
	503.752298	1.004450
	503.958358	1.003143
	504.164404	1.001838
	504.370436	0.999579
	504.576455	1.000192
	504.782461	1.000665
	504.988453	1.002758
	505.194431	1.003837
	505.400396	1.005301
	505.606347	1.004087
	505.812285	1.003918
	506.018209	1.002766
	506.224120	1.002775
	506.430017	1.001231
	506.635901	1.001428
	506.841771	1.001887
	507.047628	1.001367
	507.253471	1.000865
	507.459301	1.000977
	507.665117	1.000386
	507.870920	0.999480
	508.076709	0.997723
	508.282484	0.998194
	508.488247	0.998526
	508.693995	0.997962
	508.899730	0.998255
	509.105451	0.998644
	509.311159	0.998382
	509.516854	0.998371
	509.722535	0.996405
	509.928202	0.998052
	510.133856	0.998595
	510.339496	0.998537
	510.545123	0.998850
	510.750736	1.001231
	510.956336	1.001628
	511.161922	1.002123
	511.367494	1.003492
	511.573053	1.004601
	511.778599	1.003654
	511.984131	1.003379
	512.189649	1.004044
	512.395154	1.003510
	512.600645	1.002117
	512.806123	1.002948
	513.011587	1.002256
	513.217038	1.003163
	513.422475	1.002442
	513.627899	1.002877
	513.833309	1.002319
	514.038705	1.002660
	514.244088	1.002842
	514.449458	1.001915
	514.654814	1.001393
	514.860156	1.002451
	515.065485	1.002962
	515.270800	1.002967
	515.476102	1.003211
	515.681390	1.002452
	515.886664	1.002573
	516.091925	1.000610
	516.297173	0.999651
	516.502407	1.000658
	516.707627	1.000674
	516.912834	1.000823
	517.118027	0.999317
	517.323207	0.998483
	517.528373	0.997167
	517.733525	0.995954
	517.938664	0.992292
	518.143790	0.991156
	518.348901	0.990478
	518.554000	0.990720
	518.759084	0.990158
	518.964156	0.988710
	519.169213	0.987075
	519.374257	0.985135
	519.579288	0.984496
	519.784305	0.983056
	519.989308	0.980989
	520.194298	0.980748
	520.399274	0.981480
	520.604236	0.981450
	520.809185	0.980363
	521.014121	0.979995
	521.219043	0.980261
	521.423951	0.979091
	521.628846	0.979920
	521.833727	0.980669
	522.038595	0.979881
	522.243449	0.980538
	522.448289	0.980641
	522.653116	0.980821
	522.857929	0.982459
	523.062729	0.984111
	523.267515	0.985032
	523.472287	0.984728
	523.677046	0.985339
	523.881792	0.986637
	524.086524	0.985602
	524.291242	0.986528
	524.495946	0.987592
	524.700637	0.988100
	524.905315	0.989377
	525.109979	0.991201
	525.314629	0.991419
	525.519266	0.991920
	525.723889	0.992311
	525.928498	0.993133
	526.133094	0.994455
	526.337677	0.994795
	526.542245	0.995978
	526.746800	0.995874
	526.951342	0.998033
	527.155870	0.998595
	527.360384	0.997868
	527.564885	0.998736
	527.769372	0.997230
	527.973846	0.996890
	528.178306	0.995441
	528.382752	0.994838
	528.587185	0.995477
	528.791604	0.995736
	528.996010	0.995683
	529.200402	0.996868
	529.404780	0.995244
	529.609145	0.995970
	529.813496	0.995515
	530.017833	0.993958
	530.222157	0.993782
	530.426468	0.993992
	530.630764	0.994064
	530.835048	0.993286
	531.039317	0.991384
	531.243573	0.991629
	531.447815	0.990952
	531.652044	0.990648
	531.856259	0.989536
	532.060461	0.989390
	532.264648	0.989099
	532.468823	0.990631
	532.672983	0.990573
	532.877130	0.989333
	533.081264	0.988749
	533.285383	0.989302
	533.489490	0.989201
	533.693582	0.989950
	533.897661	0.990866
	534.101726	0.989940
	534.305778	0.990433
	534.509816	0.990304
	534.713841	0.991285
	534.917851	0.991204
	535.121849	0.990659
	535.325832	0.990080
	535.529802	0.990082
	535.733759	0.990677
	535.937701	0.991316
	536.141630	0.990685
	536.345546	0.988768
	536.549448	0.987734
	536.753336	0.987948
	536.957210	0.987464
	537.161071	0.987423
	537.364919	0.987795
	537.568752	0.989116
	537.772572	0.988348
	537.976379	0.988515
	538.180172	0.988768
	538.383951	0.987779
	538.587716	0.987728
	538.791468	0.988915
	538.995206	0.987941
	539.198931	0.988496
	539.402642	0.987898
	539.606339	0.988155
	539.810023	0.988461
	540.013693	0.988115
	540.217349	0.988423
	540.420992	0.988304
	540.624621	0.989791
	540.828237	0.989258
	541.031839	0.988836
	541.235427	0.988467
	541.439001	0.989409
	541.642562	0.987724
	541.846109	0.989234
	542.049643	0.989337
	542.253163	0.989944
	542.456669	0.990641
	542.660162	0.989892
	542.863641	0.989366
	543.067106	0.989592
	543.270558	0.990642
	543.473996	0.990768
	543.677420	0.988886
	543.880831	0.989554
	544.084228	0.989653
	544.287612	0.991042
	544.490981	0.991189
	544.694338	0.992223
	544.897680	0.991827
	545.101009	0.990753
	545.304324	0.990361
	545.507625	0.991087
	545.710913	0.991000
	545.914187	0.991757
	546.117448	0.991059
	546.320695	0.990271
	546.523928	0.990144
	546.727147	0.989377
	546.930353	0.990069
	547.133546	0.989156
	547.336724	0.988349
	547.539889	0.988464
	547.743040	0.988274
	547.946178	0.986846
	548.149301	0.985199
	548.352412	0.985429
	548.555508	0.984394
	548.758591	0.984049
	548.961660	0.985550
	549.164716	0.985078
	549.367757	0.986141
	549.570785	0.986895
	549.773800	0.986469
	549.976801	0.985913
	550.179788	0.984723
	550.382761	0.985624
	550.585721	0.985727
	550.788667	0.987478
	550.991599	0.987734
	551.194518	0.988316
	551.397423	0.987981
	551.600315	0.988855
	551.803192	0.988885
	552.006056	0.991079
	552.208906	0.989957
	552.411743	0.989878
	552.614566	0.989929
	552.817375	0.990768
	553.020171	0.990943
	553.222953	0.993416
	553.425721	0.995394
	553.628475	0.996036
	553.831216	0.997115
	554.033943	0.998450
	554.236657	0.999797
	554.439356	1.000220
	554.642042	1.000457
	554.844715	1.000839
	555.047373	1.001325
	555.250018	1.002782
	555.452650	1.003436
	555.655267	1.002696
	555.857871	1.002763
	556.060461	1.003172
	556.263038	1.002553
	556.465600	1.002648
	556.668150	1.002381
	556.870685	1.002446
	557.073207	1.002675
	557.275715	1.002406
	557.478209	1.003547
	557.680689	1.005141
	557.883156	1.004399
	558.085609	1.006084
	558.288049	1.005099
	558.490475	1.005698
	558.692887	1.005482
	558.895285	1.005962
	559.097670	1.004999
	559.300040	1.002338
	559.502398	1.001807
	559.704741	1.001413
	559.907071	1.001788
	560.109387	1.003049
	560.311689	1.003395
	560.513978	1.003522
	560.716253	1.003207
	560.918514	1.004026
	561.120762	1.005924
	561.322995	1.005086
	561.525215	1.005991
	561.727422	1.005642
	561.929614	1.005394
	562.131793	1.006190
	562.333958	1.007294
	562.536110	1.008800
	562.738248	1.009020
	562.940372	1.010044
	563.142482	1.011308
	563.344578	1.012753
	563.546661	1.012172
	563.748730	1.013767
	563.950786	1.014941
	564.152827	1.016457
	564.354855	1.015773
	564.556870	1.017681
	564.758870	1.019054
	564.960857	1.021121
	565.162830	1.022195
	565.364789	1.023759
	565.566735	1.024420
	565.768666	1.024682
	565.970584	1.026501
	566.172489	1.025999
	566.374379	1.026154
	566.576256	1.026822
	566.778119	1.027543
	566.979969	1.027679
	567.181805	1.028521
	567.383626	1.028559
	567.585435	1.028160
	567.787229	1.028252
	567.989010	1.029412
	568.190777	1.029504
	568.392530	1.029230
	568.594269	1.030427
	568.795995	1.030574
	568.997707	1.031180
	569.199405	1.032846
	569.401090	1.032607
	569.602761	1.033599
	569.804418	1.033308
	570.006061	1.033403
	570.207690	1.034227
	570.409306	1.033300
	570.610908	1.034521
	570.812497	1.033749
	571.014071	1.034532
	571.215632	1.033932
	571.417179	1.034038
	571.618712	1.035788
	571.820232	1.035532
	572.021737	1.037110
	572.223229	1.038003
	572.424707	1.036338
	572.626172	1.037636
	572.827623	1.038138
	573.029060	1.037761
	573.230483	1.037471
	573.431892	1.036878
	573.633288	1.037249
	573.834670	1.036423
	574.036038	1.035462
	574.237392	1.036398
	574.438733	1.036942
	574.640060	1.036873
	574.841373	1.037863
	575.042672	1.037780
	575.243958	1.037937
	575.445230	1.038541
	575.646488	1.038553
	575.847732	1.040251
	576.048962	1.040314
	576.250179	1.040639
	576.451382	1.040821
	576.652571	1.041409
	576.853747	1.040753
	577.054908	1.042015
	577.256056	1.042470
	577.457190	1.041632
	577.658310	1.041403
	577.859417	1.041827
	578.060510	1.042512
	578.261589	1.041503
	578.462654	1.041284
	578.663705	1.041943
	578.864743	1.041543
	579.065767	1.039567
	579.266777	1.040662
	579.467773	1.041442
	579.668755	1.042351
	579.869724	1.043401
	580.070679	1.043481
	580.271620	1.042071
	580.472548	1.043046
	580.673461	1.043071
	580.874361	1.042831
	581.075247	1.045938
	581.276119	1.045898
	581.476978	1.045706
	581.677822	1.046566
	581.878653	1.047158
	582.079470	1.048884
	582.280273	1.048269
	582.481063	1.049674
	582.681838	1.049740
	582.882600	1.050462
	583.083348	1.050808
	583.284083	1.050526
	583.484803	1.050299
	583.685510	1.050348
	583.886203	1.050124
	584.086882	1.050504
	584.287547	1.051010
	584.488199	1.050946
	584.688836	1.052471
	584.889460	1.051731
	585.090070	1.052646
	585.290666	1.053512
	585.491249	1.053781
	585.691818	1.052759
	585.892372	1.053035
	586.092914	1.053511
	586.293441	1.055359
	586.493954	1.055875
	586.694454	1.057113
	586.894940	1.057633
	587.095412	1.057633
	587.295870	1.058872
	587.496314	1.060339
	587.696745	1.060263
	587.897162	1.060449
	588.097565	1.059731
	588.297954	1.060072
	588.498329	1.059164
	588.698691	1.059171
	588.899038	1.059919
	589.099372	1.060766
	589.299692	1.059747
	589.499998	1.058765
	589.700291	1.060483
	589.900569	1.061271
	590.100834	1.059949
	590.301085	1.059827
	590.501322	1.060887
	590.701546	1.061493
	590.901755	1.063249
	591.101951	1.062905
	591.302132	1.066064
	591.502300	1.066134
	591.702455	1.066749
	591.902595	1.067508
	592.102722	1.066506
	592.302834	1.066771
	592.502933	1.067942
	592.703018	1.068553
	592.903089	1.070254
	593.103147	1.071777
	593.303190	1.070365
	593.503220	1.071765
	593.703236	1.072666
	593.903238	1.073930
	594.103226	1.074928
	594.303200	1.074357
	594.503161	1.075528
	594.703108	1.074803
	594.903040	1.076339
	595.102960	1.076285
	595.302865	1.075566
	595.502756	1.076316
	595.702634	1.076673
	595.902497	1.076890
	596.102347	1.077095
	596.302183	1.077532
	596.502005	1.077367
	596.701813	1.076244
	596.901608	1.076062
	597.101388	1.076954
	597.301155	1.076030
	597.500908	1.075360
	597.700647	1.075803
	597.900372	1.075403
	598.100083	1.075732
	598.299781	1.076279
	598.499465	1.075979
	598.699134	1.076885
	598.898790	1.075636
	599.098432	1.075483
	599.298061	1.075147
	599.497675	1.074364
	599.697275	1.072534
	599.896862	1.072560
	600.096435	1.072542
	600.295994	1.072194
	600.495539	1.072137
	600.695070	1.072609
	600.894588	1.072998
	601.094091	1.072374
	601.293581	1.071971
	601.493056	1.071029
	601.692518	1.072600
	601.891966	1.071207
	602.091401	1.070680
	602.290821	1.072097
	602.490227	1.072005
	602.689620	1.072258
	602.888999	1.073119
	603.088363	1.073372
	603.287714	1.074386
	603.487052	1.073432
	603.686375	1.073451
	603.885684	1.074016
	604.084980	1.073173
	604.284261	1.075429
	604.483529	1.077029
	604.682783	1.078139
	604.882023	1.079199
	605.081249	1.079586
	605.280461	1.080863
	605.479660	1.081952
	605.678844	1.082423
	605.878015	1.083776
	606.077172	1.084676
	606.276314	1.084490
	606.475443	1.084370
	606.674558	1.084990
	606.873660	1.086813
	607.072747	1.085863
	607.271820	1.085679
	607.470880	1.086826
	607.669926	1.087209
	607.868957	1.088176
	608.067975	1.087857
	608.266979	1.088399
	608.465969	1.089021
	608.664946	1.089282
	608.863908	1.089623
	609.062857	1.090080
	609.261791	1.089645
	609.460712	1.090002
	609.659619	1.089511
	609.858511	1.089551
	610.057390	1.090840
	610.256256	1.090390
	610.455107	1.090514
	610.653944	1.090440
	610.852767	1.090066
	611.051577	1.090589
	611.250373	1.090289
	611.449154	1.090392
	611.647922	1.091126
	611.846676	1.090558
	612.045416	1.090640
	612.244142	1.090510
	612.442854	1.090696
	612.641553	1.091158
	612.840237	1.090699
	613.038908	1.091149
	613.237564	1.090480
	613.436207	1.090242
	613.634836	1.092299
	613.833451	1.091380
	614.032052	1.092904
	614.230639	1.091923
	614.429212	1.092848
	614.627771	1.092388
	614.826316	1.091697
	615.024848	1.091415
	615.223365	1.090233
	615.421869	1.089421
	615.620358	1.088930
	615.818834	1.089287
	616.017296	1.087554
	616.215744	1.087569
	616.414178	1.086549
	616.612598	1.085959
	616.811004	1.085523
	617.009396	1.085277
	617.207775	1.086262
	617.406139	1.085469
	617.604490	1.085100
	617.802826	1.086148
	618.001149	1.085609
	618.199458	1.085107
	618.397752	1.085743
	618.596033	1.087548
	618.794300	1.088065
	618.992553	1.087220
	619.190792	1.087250
	619.389018	1.087729
	619.587229	1.088167
	619.785426	1.087124
	619.983609	1.087185
	620.181779	1.087333
	620.379934	1.087198
	620.578076	1.088265
	620.776204	1.088017
	620.974317	1.089049
	621.172417	1.089092
	621.370503	1.090598
	621.568575	1.090475
	621.766633	1.092356
	621.964677	1.092324
	622.162707	1.092019
	622.360723	1.092727
	622.558725	1.092766
	622.756714	1.093509
	622.954688	1.093620
	623.152648	1.093773
	623.350595	1.094568
	623.548527	1.094931
	623.746446	1.094727
	623.944350	1.096160
	624.142241	1.096362
	624.340118	1.095218
	624.537981	1.096346
	624.735829	1.095369
	624.933664	1.094926
	625.131485	1.094021
	625.329292	1.093171
	625.527085	1.092702
	625.724864	1.090250
	625.922629	1.089326
	626.120381	1.086975
	626.318118	1.086244
	626.515841	1.083293
	626.713550	1.081546
	626.911246	1.080888
	627.108927	1.079129
	627.306595	1.077773
	627.504248	1.075490
	627.701888	1.075630
	627.899513	1.074777
	628.097125	1.074576
	628.294722	1.074308
	628.492306	1.074587
	628.689876	1.074629
	628.887432	1.074276
	629.084973	1.073187
	629.282501	1.072627
	629.480015	1.073416
	629.677515	1.074592
	629.875001	1.073021
	630.072473	1.072547
	630.269931	1.073453
	630.467375	1.073938
	630.664805	1.074470
	630.862221	1.074463
	631.059623	1.074882
	631.257011	1.075541
	631.454385	1.076284
	631.651746	1.076387
	631.849092	1.077745
	632.046424	1.077191
	632.243742	1.077482
	632.441047	1.078727
	632.638337	1.078379
	632.835613	1.079824
	633.032876	1.079908
	633.230124	1.079895
	633.427358	1.079666
	633.624579	1.080401
	633.821785	1.079153
	634.018978	1.079268
	634.216156	1.079568
	634.413321	1.081848
	634.610471	1.082373
	634.807608	1.083454
	635.004730	1.083412
	635.201839	1.084189
	635.398933	1.084832
	635.596014	1.083654
	635.793081	1.082786
	635.990133	1.082544
	636.187172	1.082796
	636.384196	1.084087
	636.581207	1.084035
	636.778204	1.084220
	636.975186	1.084360
	637.172155	1.083983
	637.369110	1.084470
	637.566050	1.085974
	637.762977	1.087162
	637.959890	1.087267
	638.156788	1.089454
	638.353673	1.090153
	638.550544	1.091166
	638.747400	1.092015
	638.944243	1.093305
	639.141072	1.094092
	639.337886	1.093520
	639.534687	1.095136
	639.731474	1.095091
	639.928246	1.097411
	640.125005	1.097832
	640.321750	1.098909
	640.518480	1.098935
	640.715197	1.099983
	640.911899	1.101388
	641.108588	1.104614
	641.305263	1.104487
	641.501923	1.106241
	641.698570	1.106243
	641.895202	1.109481
	642.091821	1.110914
	642.288426	1.110994
	642.485016	1.110857
	642.681593	1.110198
	642.878155	1.112577
	643.074704	1.113414
	643.271238	1.114737
	643.467759	1.114032
	643.664265	1.112742
	643.860757	1.112469
	644.057236	1.112057
	644.253700	1.113161
	644.450151	1.112499
	644.646587	1.111995
	644.843009	1.111206
	645.039418	1.111902
	645.235812	1.113528
	645.432192	1.113112
	645.628558	1.113333
	645.824911	1.113481
	646.021249	1.112694
	646.217573	1.113911
	646.413883	1.111958
	646.610179	1.111312
	646.806461	1.111338
	647.002729	1.111172
	647.198983	1.110009
	647.395223	1.108769
	647.591449	1.109692
	647.787661	1.109725
	647.983859	1.110263
	648.180043	1.109762
	648.376212	1.111091
	648.572368	1.110525
	648.768510	1.111456
	648.964638	1.112090
	649.160751	1.112312
	649.356851	1.113182
	649.552937	1.113725
	649.749008	1.114728
	649.945066	1.114947
	650.141109	1.113581
	650.337138	1.113461
	650.533154	1.112445
	650.729155	1.113124
	650.925142	1.111741
	651.121116	1.111888
	651.317075	1.113268
	651.513020	1.114922
	651.708951	1.115993
	651.904868	1.116125
	652.100771	1.117256
	652.296660	1.119347
	652.492535	1.121107
	652.688396	1.122220
	652.884242	1.122759
	653.080075	1.122029
	653.275894	1.123505
	653.471699	1.123044
	653.667489	1.123582
	653.863266	1.123176
	654.059028	1.122452
	654.254776	1.122609
	654.450511	1.123019
	654.646231	1.124382
	654.841937	1.121333
	655.037629	1.121267
	655.233308	1.121136
	655.428972	1.121556
	655.624622	1.121696
	655.820258	1.121416
	656.015879	1.122577
	656.211487	1.122743
	656.407081	1.122491
	656.602661	1.122846
	656.798226	1.123038
	656.993778	1.124407
	657.189315	1.123300
	657.384839	1.122831
	657.580348	1.121891
	657.775843	1.122294
	657.971324	1.122001
	658.166791	1.120923
	658.362244	1.120991
	658.557683	1.120913
	658.753108	1.120311
	658.948519	1.119906
	659.143916	1.120105
	659.339298	1.120455
	659.534667	1.121009
	659.730022	1.122849
	659.925362	1.124583
	660.120688	1.125490
	660.316001	1.125064
	660.511299	1.124254
	660.706583	1.124598
	660.901853	1.124965
	661.097109	1.125980
	661.292351	1.126965
	661.487578	1.125856
	661.682792	1.124513
	661.877992	1.124933
	662.073177	1.125303
	662.268349	1.125802
	662.463506	1.126927
	662.658649	1.127073
	662.853779	1.128831
	663.048894	1.129431
	663.243995	1.131638
	663.439081	1.131885
	663.634154	1.132661
	663.829213	1.131105
	664.024258	1.131358
	664.219288	1.130788
	664.414305	1.130891
	664.609307	1.129648
	664.804295	1.129344
	664.999269	1.129252
	665.194229	1.129456
	665.389175	1.128810
	665.584107	1.127605
	665.779025	1.126499
	665.973928	1.126789
	666.168818	1.126808
	666.363693	1.128144
	666.558555	1.127130
	666.753402	1.127581
	666.948235	1.128165
	667.143054	1.126943
	667.337859	1.125734
	667.532650	1.126830
	667.727427	1.126521
	667.922189	1.126023
	668.116938	1.125556
	668.311672	1.125921
	668.506392	1.126144
	668.701098	1.126457
	668.895790	1.123706
	669.090468	1.123090
	669.285132	1.123550
	669.479782	1.124263
	669.674417	1.123747
	669.869039	1.122848
	670.063646	1.123297
	670.258239	1.123149
	670.452819	1.122257
	670.647384	1.121742
	670.841934	1.122354
	671.036471	1.122813
	671.230994	1.123625
	671.425502	1.123663
	671.619997	1.123555
	671.814477	1.122642
	672.008943	1.122960
	672.203395	1.122800
	672.397833	1.123360
	672.592257	1.121656
	672.786667	1.122605
	672.981062	1.122424
	673.175444	1.120068
	673.369811	1.121560
	673.564164	1.121559
	673.758503	1.121103
	673.952828	1.120156
	674.147139	1.119559
	674.341435	1.119695
	674.535718	1.120395
	674.729986	1.121012
	674.924240	1.120453
	675.118480	1.118092
	675.312706	1.117434
	675.506918	1.118085
	675.701116	1.119149
	675.895299	1.119834
	676.089469	1.120555
	676.283624	1.120357
	676.477765	1.121405
	676.671892	1.121705
	676.866005	1.121941
	677.060103	1.119814
	677.254188	1.118590
	677.448258	1.119801
	677.642315	1.120370
	677.836357	1.120018
	678.030385	1.120587
	678.224398	1.119607
	678.418398	1.119342
	678.612384	1.120142
	678.806355	1.118295
	679.000312	1.118241
	679.194255	1.119641
	679.388184	1.119406
	679.582099	1.119266
	679.776000	1.117609
	679.969886	1.116134
	680.163758	1.116069
	680.357617	1.116066
	680.551461	1.116464
	680.745290	1.116742
	680.939106	1.116247
	681.132908	1.115063
	681.326695	1.113110
	681.520468	1.112489
	681.714227	1.113407
	681.907972	1.113020
	682.101703	1.112358
	682.295419	1.113245
	682.489122	1.114367
	682.682810	1.113196
	682.876484	1.112643
	683.070144	1.110028
	683.263790	1.109288
	683.457421	1.107851
	683.651039	1.105395
	683.844642	1.103737
	684.038231	1.102319
	684.231806	1.101885
	684.425367	1.101199
	684.618913	1.098478
	684.812446	1.097922
	685.005964	1.097919
	685.199468	1.096383
	685.392958	1.096277
	685.586433	1.095460
	685.779895	1.096503
	685.973342	1.096258
	686.166775	1.095572
	686.360194	1.095653
	686.553599	1.094706
	686.746990	1.096033
	686.940366	1.097473
	687.133729	1.097464
	687.327077	1.096208
	687.520411	1.096074
	687.713730	1.095839
	687.907036	1.094028
	688.100327	1.094105
	688.293604	1.094392
	688.486867	1.094016
	688.680116	1.092804
	688.873351	1.094033
	689.066571	1.094225
	689.259777	1.093339
	689.452970	1.092049
	689.646147	1.092207
	689.839311	1.091794
	690.032461	1.090271
	690.225596	1.089513
	690.418717	1.088803
	690.611824	1.089170
	690.804917	1.088664
	690.997995	1.086651
	691.191059	1.085287
	691.384110	1.084518
	691.577145	1.085482
	691.770167	1.087584
	691.963175	1.087080
	692.156168	1.086170
	692.349147	1.085758
	692.542112	1.085776
	692.735063	1.085928
	692.927999	1.086618
	693.120922	1.086319
	693.313830	1.086205
	693.506724	1.086739
	693.699603	1.085493
	693.892469	1.083931
	694.085320	1.082620
	694.278157	1.080667
	694.470980	1.079768
	694.663789	1.078323
	694.856583	1.078436
	695.049364	1.076450
	695.242130	1.074643
	695.434881	1.075102
	695.627619	1.073865
	695.820342	1.073150
	696.013052	1.072716
	696.205747	1.071488
	696.398427	1.071065
	696.591094	1.070467
	696.783746	1.070620
	696.976384	1.070452
	697.169008	1.069620
	697.361618	1.069574
	697.554213	1.068770
	697.746795	1.069271
	697.939362	1.068931
	698.131914	1.068091
	698.324453	1.067338
	698.516977	1.066721
	698.709487	1.065650
	698.901983	1.065431
	699.094465	1.064708
	699.286932	1.063894
	699.479386	1.062346
	699.671825	1.062621
	699.864249	1.060576
	700.056660	1.058753
	700.249056	1.057017
	700.441438	1.056729
	700.633806	1.054705
	700.826160	1.054152
	701.018499	1.052810
	701.210824	1.052348
	701.403135	1.051388
	701.595432	1.049678
	701.787714	1.049428
	701.979982	1.049954
	702.172236	1.048365
	702.364476	1.047382
	702.556702	1.046143
	702.748913	1.045295
	702.941110	1.044775
	703.133293	1.044510
	703.325461	1.044506
	703.517615	1.042683
	703.709755	1.042611
	703.901881	1.043602
	704.093993	1.041729
	704.286090	1.042685
	704.478173	1.041683
	704.670242	1.040292
	704.862296	1.041276
	705.054337	1.041321
	705.246363	1.039062
	705.438375	1.037344
	705.630372	1.036738
	705.822356	1.036059
	706.014325	1.034323
	706.206279	1.032656
	706.398220	1.030643
	706.590146	1.029589
	706.782058	1.028815
	706.973956	1.028098
	707.165840	1.026217
	707.357709	1.024377
	707.549564	1.022395
	707.741405	1.020661
	707.933231	1.019235
	708.125043	1.018545
	708.316841	1.018778
	708.508625	1.017661
	708.700395	1.016392
	708.892150	1.015173
	709.083891	1.013527
	709.275617	1.012660
	709.467330	1.010970
	709.659028	1.010250
	709.850712	1.010240
	710.042381	1.009054
	710.234037	1.006391
	710.425678	1.005089
	710.617305	1.002651
	710.808917	1.000366
	711.000515	0.999953
	711.192099	1.000067
	711.383669	0.999699
	711.575225	1.000118
	711.766766	0.998585
	711.958293	0.999485
	712.149805	0.997683
	712.341304	0.998573
	712.532788	0.998385
	712.724258	0.998456
	712.915713	0.997755
	713.107154	0.997693
	713.298581	0.997685
	713.489994	0.997963
	713.681392	0.996689
	713.872776	0.997340
	714.064146	0.994949
	714.255502	0.995792
	714.446843	0.995593
	714.638170	0.996022
	714.829483	0.995853
	715.020781	0.995686
	715.212065	0.997162
	715.403335	0.997838
	715.594591	0.996672
	715.785832	0.997110
	715.977059	0.997026
	716.168272	0.997047
	716.359470	0.998533
	716.550654	0.998351
	716.741824	0.997141
	716.932979	0.998313
	717.124121	0.999514
	717.315247	0.998941
	717.506360	0.997730
	717.697458	0.996816
	717.888542	0.996955
	718.079612	0.997401
	718.270668	0.996684
	718.461709	0.995926
	718.652736	0.996625
	718.843748	0.996113
	719.034746	0.996847
	719.225730	0.997057
	719.416700	0.997088
	719.607655	0.999136
	719.798596	0.999076
	719.989523	0.998748
	720.180435	0.998482
	720.371333	0.998484
	720.562217	0.999106
	720.753087	0.999737
	720.943942	0.999926
	721.134783	1.000666
	721.325609	1.000264
	721.516422	0.998305
	721.707219	0.998457
	721.898003	0.998783
	722.088772	0.999482
	722.279527	1.000772
	722.470268	1.002132
	722.660994	1.003012
	722.851707	1.004225
	723.042404	1.004703
	723.233088	1.004994
	723.423757	1.007420
	723.614412	1.006778
	723.805052	1.008719
	723.995678	1.009404
	724.186290	1.010411
	724.376887	1.010882
	724.567471	1.010839
	724.758039	1.011033
	724.948594	1.011421
	725.139134	1.010967
	725.329660	1.012134
	725.520172	1.011987
	725.710669	1.014705
	725.901152	1.014970
	726.091620	1.015688
	726.282075	1.016706
	726.472514	1.016469
	726.662940	1.017247
	726.853351	1.018066
	727.043748	1.019943
	727.234131	1.021671
	727.424499	1.022672
	727.614853	1.023319
	727.805193	1.025197
	727.995518	1.023736
	728.185829	1.023423
	728.376125	1.024535
	728.566408	1.023234
	728.756675	1.022084
	728.946929	1.022705
	729.137168	1.024257
	729.327393	1.026138
	729.517604	1.026669
	729.707800	1.027072
	729.897982	1.027110
	730.088149	1.028559
	730.278302	1.027669
	730.468441	1.027177
	730.658566	1.027505
	730.848676	1.028607
	731.038771	1.028623
	731.228853	1.028167
	731.418920	1.029779
	731.608973	1.029523
	731.799011	1.029749
	731.989035	1.029179
	732.179045	1.029403
	732.369040	1.029734
	732.559021	1.029629
	732.748988	1.029640
	732.938940	1.030363
	733.128878	1.030768
	733.318801	1.031202
	733.508711	1.031134
	733.698605	1.031228
	733.888486	1.031982
	734.078352	1.033451
	734.268204	1.035105
	734.458041	1.036257
	734.647864	1.037307
	734.837673	1.039737
	735.027467	1.040261
	735.217247	1.042123
	735.407013	1.043160
	735.596764	1.044346
	735.786501	1.045547
	735.976223	1.045896
	736.165932	1.046918
	736.355625	1.047446
	736.545305	1.048608
	736.734970	1.049868
	736.924620	1.050127
	737.114257	1.049665
	737.303879	1.049544
	737.493486	1.048826
	737.683079	1.049134
	737.872658	1.047981
	738.062222	1.050541
	738.251772	1.051393
	738.441308	1.050777
	738.630829	1.049947
	738.820336	1.049156
	739.009829	1.049576
	739.199307	1.049315
	739.388771	1.048447
	739.578220	1.049523
	739.767655	1.049920
	739.957076	1.050489
	740.146482	1.050960
	740.335874	1.051812
	740.525251	1.051558
	740.714615	1.051628
	740.903963	1.050472
	741.093298	1.048726
	741.282618	1.048152
	741.471923	1.047757
	741.661214	1.044906
	741.850491	1.044815
	742.039753	1.045861
	742.229001	1.045731
	742.418235	1.044434
	742.607454	1.042369
	742.796659	1.041386
	742.985849	1.040160
	743.175025	1.039951
	743.364187	1.039565
	743.553334	1.039980
	743.742467	1.039271
	743.931586	1.039010
	744.120690	1.038562
	744.309779	1.036628
	744.498855	1.035820
	744.687916	1.035693
	744.876962	1.035130
	745.065994	1.037699
	745.255012	1.037006
	745.444015	1.037393
	745.633004	1.037582
	745.821978	1.036380
	746.010938	1.033508
	746.199884	1.033804
	746.388815	1.030762
	746.577732	1.031251
	746.766634	1.030881
	746.955522	1.028547
	747.144396	1.026431
	747.333255	1.023805
	747.522100	1.023317
	747.710930	1.023319
	747.899746	1.023137
	748.088548	1.022470
	748.277335	1.020868
	748.466108	1.020406
	748.654866	1.018831
	748.843610	1.017599
	749.032339	1.016315
	749.221054	1.015890
	749.409755	1.016667
	749.598441	1.016337
	749.787113	1.016523
	749.975770	1.016975
	750.164413	1.016181
	750.353042	1.017245
[truncated: 1,648 more rows]
