# Supplementary material for: Metasurface analogues of molecular diastereomers from hierarchical multiscale chiral interactions with biomolecules
Source: Nat Commun. 2026 Apr 22;17:5541. doi: 10.1038/s41467-026-72200-6 (PMC13287669; doi:10.1038/s41467-026-72200-6)
Supplement: Supplementary file 3 — Supplementary Data 1 (Raw data) [file 41467_2026_72200_MOESM3_ESM.zip › Raw_Data/Reflectivity/Butanol/Butanol/lh 1.txt]

	345.453658	0.998501
	345.669646	0.998219
	345.885622	0.997932
	346.101585	0.997645
	346.317535	0.997359
	346.533471	0.997080
	346.749395	0.996815
	346.965306	0.996572
	347.181204	0.996364
	347.397089	0.996206
	347.612961	0.996121
	347.828820	0.996134
	348.044666	0.996282
	348.260499	0.996609
	348.476319	0.997169
	348.692126	0.998022
	348.907920	0.999236
	349.123701	1.000872
	349.339469	1.002970
	349.555224	1.005535
	349.770966	1.008509
	349.986695	1.011763
	350.202412	1.015103
	350.418115	1.018303
	350.633805	1.021150
	350.849482	1.023489
	351.065147	1.025246
	351.280798	1.026426
	351.496436	1.027088
	351.712062	1.027321
	351.927674	1.027219
	352.143273	1.035860
	352.358860	1.018375
	352.574433	1.018706
	352.789993	1.017419
	353.005541	1.019551
	353.221075	1.020493
	353.436597	1.019713
	353.652105	1.021725
	353.867600	1.020363
	354.083083	1.020097
	354.298552	1.020571
	354.514009	1.021063
	354.729452	1.019479
	354.944883	1.016960
	355.160300	1.017578
	355.375705	1.016505
	355.591096	1.018549
	355.806474	1.017525
	356.021840	1.016673
	356.237192	1.012729
	356.452532	1.012323
	356.667858	1.010751
	356.883172	1.009188
	357.098472	1.008417
	357.313760	1.007584
	357.529034	1.007831
	357.744295	1.007978
	357.959544	1.008893
	358.174779	1.006179
	358.390002	1.004700
	358.605211	1.007449
	358.820407	1.007111
	359.035591	1.004909
	359.250761	1.005117
	359.465919	1.004453
	359.681063	1.001993
	359.896194	1.004090
	360.111313	1.003719
	360.326418	1.006137
	360.541510	1.006780
	360.756589	1.007299
	360.971656	1.007196
	361.186709	1.007401
	361.401749	1.009612
	361.616776	1.009574
	361.831790	1.010021
	362.046792	1.010370
	362.261780	1.011704
	362.476755	1.011648
	362.691717	1.012811
	362.906666	1.015322
	363.121602	1.017120
	363.336525	1.016035
	363.551435	1.016885
	363.766332	1.018116
	363.981216	1.020044
	364.196087	1.019919
	364.410945	1.019319
	364.625790	1.019973
	364.840621	1.020116
	365.055440	1.019082
	365.270246	1.017932
	365.485039	1.019333
	365.699818	1.019163
	365.914585	1.020696
	366.129339	1.019113
	366.344079	1.019304
	366.558807	1.018000
	366.773521	1.016501
	366.988223	1.016684
	367.202911	1.015978
	367.417587	1.015048
	367.632249	1.014010
	367.846898	1.015538
	368.061535	1.017467
	368.276158	1.018213
	368.490768	1.017665
	368.705365	1.016536
	368.919949	1.015957
	369.134521	1.014928
	369.349079	1.012663
	369.563624	1.012193
	369.778155	1.009998
	369.992674	1.008310
	370.207180	1.007633
	370.421673	1.006865
	370.636153	1.006746
	370.850619	1.005725
	371.065073	1.003190
	371.279514	1.005216
	371.493941	1.004424
	371.708356	1.001129
	371.922757	0.999101
	372.137145	0.998969
	372.351521	0.999083
	372.565883	0.997660
	372.780232	0.997023
	372.994568	0.997076
	373.208891	0.996230
	373.423201	0.995597
	373.637498	0.995492
	373.851782	0.995013
	374.066053	0.995762
	374.280311	0.996249
	374.494556	0.995626
	374.708787	0.993706
	374.923006	0.994786
	375.137211	0.995941
	375.351404	0.996126
	375.565583	0.996892
	375.779750	0.999098
	375.993903	0.999010
	376.208043	0.997985
	376.422170	0.998656
	376.636284	0.997986
	376.850385	0.996879
	377.064473	0.997005
	377.278548	0.997566
	377.492610	0.997579
	377.706658	0.998217
	377.920694	0.997822
	378.134717	0.998296
	378.348726	1.000015
	378.562722	1.001427
	378.776706	1.001312
	378.990676	1.003347
	379.204633	1.003676
	379.418577	1.003529
	379.632508	1.006209
	379.846426	1.008409
	380.060331	1.010142
	380.274223	1.012121
	380.488101	1.013307
	380.701967	1.016907
	380.915819	1.017825
	381.129659	1.018057
	381.343485	1.018635
	381.557298	1.019583
	381.771098	1.018226
	381.984886	1.018268
	382.198659	1.014978
	382.412420	1.017425
	382.626168	1.016749
	382.839903	1.018810
	383.053624	1.019621
	383.267333	1.018892
	383.481028	1.018059
	383.694711	1.016729
	383.908380	1.016135
	384.122036	1.015395
	384.335679	1.013376
	384.549309	1.013730
	384.762926	1.012149
	384.976530	1.011083
	385.190120	1.010228
	385.403698	1.006820
	385.617262	1.005528
	385.830814	1.003718
	386.044352	1.002805
	386.257877	1.001738
	386.471389	1.000638
	386.684888	0.999517
	386.898374	0.997386
	387.111847	0.996917
	387.325306	0.996565
	387.538753	0.996877
	387.752186	0.996139
	387.965606	0.996481
	388.179014	0.994324
	388.392408	0.993083
	388.605789	0.994706
	388.819156	0.994608
	389.032511	0.993247
	389.245853	0.991930
	389.459181	0.991570
	389.672497	0.993212
	389.885799	0.991833
	390.099088	0.991293
	390.312364	0.990520
	390.525627	0.992518
	390.738877	0.994045
	390.952114	0.995684
	391.165337	0.996983
	391.378548	0.996985
	391.591745	0.996060
	391.804929	0.997308
	392.018100	0.994625
	392.231258	0.996765
	392.444403	0.998534
	392.657535	0.999645
	392.870653	1.000042
	393.083759	1.000981
	393.296851	1.001912
	393.509930	1.004587
	393.722996	1.004800
	393.936049	1.004575
	394.149089	1.005243
	394.362116	1.004295
	394.575129	1.003164
	394.788130	1.006081
	395.001117	1.007005
	395.214091	1.010112
	395.427052	1.009869
	395.640000	1.010796
	395.852935	1.010823
	396.065857	1.012346
	396.278765	1.011926
	396.491660	1.014005
	396.704543	1.014344
	396.917412	1.014636
	397.130268	1.014312
	397.343110	1.016587
	397.555940	1.015145
	397.768757	1.018352
	397.981560	1.020883
	398.194350	1.021502
	398.407127	1.024228
	398.619891	1.024052
	398.832642	1.026811
	399.045380	1.027726
	399.258104	1.027837
	399.470815	1.029016
	399.683514	1.028711
	399.896199	1.029737
	400.108870	1.030406
	400.321529	1.030926
	400.534175	1.031539
	400.746807	1.032131
	400.959427	1.029553
	401.172033	1.030687
	401.384626	1.032082
	401.597205	1.030641
	401.809772	1.029944
	402.022326	1.030499
	402.234866	1.029125
	402.447393	1.029288
	402.659907	1.027387
	402.872408	1.027352
	403.084896	1.026555
	403.297370	1.026902
	403.509832	1.025589
	403.722280	1.023251
	403.934715	1.022899
	404.147137	1.021885
	404.359546	1.020781
	404.571941	1.022093
	404.784323	1.022341
	404.996693	1.024861
	405.209049	1.024176
	405.421392	1.024579
	405.633721	1.023840
	405.846038	1.023499
	406.058341	1.024040
	406.270632	1.023293
	406.482909	1.023041
	406.695172	1.023496
	406.907423	1.025907
	407.119661	1.026329
	407.331885	1.029263
	407.544096	1.032957
	407.756294	1.031253
	407.968479	1.031767
	408.180651	1.034795
	408.392809	1.037650
	408.604954	1.040036
	408.817086	1.043406
	409.029205	1.042125
	409.241311	1.046362
	409.453404	1.048615
	409.665483	1.050411
	409.877549	1.052280
	410.089602	1.055336
	410.301642	1.055861
	410.513669	1.058511
	410.725682	1.059445
	410.937682	1.058248
	411.149669	1.059504
	411.361643	1.059981
	411.573604	1.061370
	411.785551	1.058619
	411.997486	1.058693
	412.209407	1.059452
	412.421315	1.059904
	412.633210	1.059272
	412.845091	1.061194
	413.056959	1.061580
	413.268815	1.062810
	413.480657	1.060024
	413.692485	1.058145
	413.904301	1.058853
	414.116103	1.058507
	414.327892	1.058726
	414.539668	1.059501
	414.751431	1.060259
	414.963181	1.059445
	415.174917	1.059917
	415.386640	1.060304
	415.598350	1.060025
	415.810047	1.062464
	416.021730	1.064374
	416.233401	1.063914
	416.445058	1.064210
	416.656702	1.066353
	416.868332	1.065559
	417.079950	1.065987
	417.291554	1.067971
	417.503145	1.065949
	417.714723	1.066075
	417.926288	1.065804
	418.137839	1.065167
	418.349377	1.064960
	418.560903	1.065359
	418.772414	1.066631
	418.983913	1.066547
	419.195398	1.070660
	419.406870	1.069445
	419.618329	1.071226
	419.829775	1.069514
	420.041208	1.073226
	420.252627	1.073566
	420.464033	1.073584
	420.675426	1.075979
	420.886805	1.077799
	421.098172	1.077703
	421.309525	1.077121
	421.520865	1.077744
	421.732192	1.078661
	421.943505	1.082271
	422.154805	1.083765
	422.366092	1.085345
	422.577366	1.086727
	422.788627	1.088209
	422.999874	1.089805
	423.211108	1.090066
	423.422329	1.090343
	423.633537	1.090571
	423.844731	1.092016
	424.055913	1.091760
	424.267081	1.093890
	424.478235	1.095167
	424.689377	1.098988
	424.900505	1.102051
	425.111620	1.104461
	425.322722	1.105640
	425.533811	1.109619
	425.744886	1.111186
	425.955948	1.111178
	426.166997	1.110176
	426.378032	1.113885
	426.589055	1.117189
	426.800064	1.117997
	427.011060	1.120020
	427.222042	1.122362
	427.433012	1.122290
	427.643968	1.123588
	427.854911	1.127021
	428.065840	1.127670
	428.276757	1.128939
	428.487660	1.130973
	428.698550	1.130749
	428.909427	1.133107
	429.120290	1.134335
	429.331140	1.135120
	429.541977	1.133655
	429.752801	1.135638
	429.963611	1.137160
	430.174408	1.137176
	430.385192	1.139765
	430.595963	1.139598
	430.806720	1.138496
	431.017464	1.140619
	431.228195	1.139919
	431.438913	1.141418
	431.649617	1.142200
	431.860308	1.144211
	432.070986	1.142637
	432.281650	1.146187
	432.492302	1.145562
	432.702940	1.148997
	432.913565	1.146487
	433.124176	1.146598
	433.334774	1.149878
	433.545359	1.152167
	433.755931	1.153846
	433.966489	1.154867
	434.177035	1.157162
	434.387567	1.159192
	434.598085	1.159564
	434.808591	1.160850
	435.019083	1.160548
	435.229562	1.161860
	435.440027	1.161699
	435.650479	1.160892
	435.860918	1.160763
	436.071344	1.161784
	436.281757	1.163827
	436.492156	1.164798
	436.702542	1.165867
	436.912914	1.170027
	437.123274	1.169687
	437.333620	1.171755
	437.543953	1.173214
	437.754272	1.174233
	437.964578	1.174869
	438.174871	1.175640
	438.385151	1.175032
	438.595417	1.175451
	438.805670	1.176871
	439.015910	1.179253
	439.226137	1.180600
	439.436350	1.181392
	439.646550	1.185136
	439.856737	1.186446
	440.066910	1.185568
	440.277070	1.189214
	440.487217	1.189639
	440.697351	1.190569
	440.907471	1.194030
	441.117578	1.195627
	441.327671	1.195362
	441.537752	1.196012
	441.747819	1.194469
	441.957873	1.195991
	442.167913	1.196108
	442.377940	1.198404
	442.587954	1.199266
	442.797955	1.201033
	443.007942	1.202421
	443.217916	1.205045
	443.427877	1.207974
	443.637824	1.210090
	443.847758	1.211658
	444.057679	1.215095
	444.267586	1.215227
	444.477481	1.217451
	444.687361	1.220270
	444.897229	1.222126
	445.107083	1.220822
	445.316924	1.222832
	445.526752	1.224313
	445.736566	1.226675
	445.946367	1.226500
	446.156155	1.224094
	446.365929	1.224454
	446.575690	1.222593
	446.785438	1.222267
	446.995173	1.222394
	447.204894	1.222834
	447.414602	1.224677
	447.624296	1.223427
	447.833977	1.222552
	448.043645	1.220640
	448.253300	1.221477
	448.462941	1.222041
	448.672569	1.224595
	448.882184	1.224958
	449.091785	1.225861
	449.301373	1.226348
	449.510948	1.228662
	449.720509	1.228778
	449.930057	1.229150
	450.139592	1.228813
	450.349113	1.231457
	450.558621	1.230405
	450.768116	1.234041
	450.977597	1.235195
	451.187066	1.237905
	451.396520	1.240046
	451.605962	1.242300
	451.815390	1.244162
	452.024805	1.244397
	452.234206	1.247158
	452.443594	1.246364
	452.652969	1.247804
	452.862330	1.249326
	453.071678	1.250423
	453.281013	1.252845
	453.490335	1.252963
	453.699643	1.253723
	453.908938	1.256116
	454.118219	1.258526
	454.327487	1.259399
	454.536742	1.262595
	454.745983	1.264185
	454.955211	1.266536
	455.164426	1.269323
	455.373627	1.271071
	455.582815	1.270295
	455.791990	1.272489
	456.001152	1.272924
	456.210300	1.272838
	456.419434	1.274636
	456.628556	1.276534
	456.837664	1.279213
	457.046758	1.281455
	457.255839	1.280663
	457.464907	1.279783
	457.673962	1.278035
	457.883003	1.280154
	458.092031	1.280367
	458.301046	1.281363
	458.510047	1.281068
	458.719035	1.281564
	458.928009	1.283189
	459.136970	1.284435
	459.345918	1.287319
	459.554852	1.289347
	459.763774	1.290987
	459.972681	1.290894
	460.181576	1.291545
	460.390457	1.293365
	460.599324	1.297288
	460.808178	1.300071
	461.017019	1.300628
	461.225847	1.304750
	461.434661	1.304168
	461.643462	1.307570
	461.852249	1.306331
	462.061023	1.308607
	462.269784	1.311746
	462.478531	1.315558
	462.687265	1.318830
	462.895986	1.322232
	463.104693	1.324121
	463.313387	1.329295
	463.522068	1.329795
	463.730735	1.333111
	463.939389	1.335992
	464.148029	1.339211
	464.356656	1.341559
	464.565270	1.345610
	464.773870	1.347238
	464.982457	1.347712
	465.191030	1.351377
	465.399591	1.352153
	465.608137	1.356635
	465.816671	1.359464
	466.025191	1.360547
	466.233697	1.364316
	466.442191	1.366462
	466.650671	1.366515
	466.859137	1.367321
	467.067590	1.370988
	467.276030	1.370275
	467.484456	1.372726
	467.692869	1.375335
	467.901269	1.376321
	468.109655	1.380505
	468.318028	1.386295
	468.526387	1.388832
	468.734733	1.393336
	468.943066	1.400276
	469.151385	1.404666
	469.359691	1.406918
	469.567984	1.405781
	469.776263	1.410089
	469.984528	1.415081
	470.192781	1.417769
	470.401020	1.421726
	470.609245	1.426657
	470.817457	1.429099
	471.025656	1.430649
	471.233841	1.433830
	471.442013	1.436384
	471.650172	1.440751
	471.858317	1.444022
	472.066448	1.446510
	472.274567	1.449166
	472.482672	1.452938
	472.690763	1.455303
	472.898841	1.455877
	473.106906	1.459677
	473.314957	1.463449
	473.522995	1.465704
	473.731020	1.469699
	473.939031	1.471229
	474.147029	1.475233
	474.355013	1.477459
	474.562984	1.482561
	474.770941	1.485018
	474.978885	1.487600
	475.186816	1.488633
	475.394733	1.492239
	475.602637	1.495998
	475.810527	1.498080
	476.018404	1.500195
	476.226268	1.503781
	476.434118	1.506291
	476.641955	1.509199
	476.849778	1.511029
	477.057588	1.515803
	477.265385	1.515210
	477.473168	1.518735
	477.680937	1.520256
	477.888694	1.522120
	478.096436	1.525193
	478.304166	1.529277
	478.511882	1.530102
	478.719584	1.534107
	478.927274	1.536761
	479.134949	1.540518
	479.342612	1.543233
	479.550260	1.547028
	479.757896	1.551590
	479.965518	1.555415
	480.173126	1.556088
	480.380722	1.559740
	480.588303	1.564452
	480.795872	1.567203
	481.003426	1.572796
	481.210968	1.577784
	481.418496	1.579968
	481.626010	1.579804
	481.833511	1.581862
	482.040999	1.586650
	482.248473	1.591563
	482.455934	1.592344
	482.663382	1.595166
	482.870816	1.597580
	483.078236	1.599136
	483.285643	1.602459
	483.493037	1.608629
	483.700417	1.610008
	483.907784	1.615376
	484.115137	1.620635
	484.322477	1.624744
	484.529803	1.627912
	484.737116	1.630403
	484.944416	1.635098
	485.151702	1.635833
	485.358975	1.639500
	485.566234	1.643759
	485.773479	1.646179
	485.980712	1.649270
	486.187931	1.651820
	486.395136	1.655275
	486.602328	1.658410
	486.809506	1.660046
	487.016671	1.664788
	487.223823	1.666960
	487.430961	1.672393
	487.638086	1.674157
	487.845197	1.676015
	488.052295	1.678772
	488.259379	1.681521
	488.466450	1.683247
	488.673507	1.684510
	488.880551	1.686923
	489.087582	1.691757
	489.294599	1.691691
	489.501602	1.693158
	489.708592	1.694130
	489.915569	1.698036
	490.122532	1.698556
	490.329482	1.700829
	490.536418	1.702031
	490.743341	1.703748
	490.950250	1.702184
	491.157146	1.703793
	491.364029	1.706078
	491.570897	1.705454
	491.777753	1.704596
	491.984595	1.705868
	492.191423	1.708662
	492.398238	1.707396
	492.605040	1.709196
	492.811828	1.711834
	493.018603	1.712999
	493.225364	1.716325
	493.432111	1.718296
	493.638846	1.715625
	493.845566	1.715460
	494.052274	1.716589
	494.258967	1.717392
	494.465648	1.720345
	494.672314	1.720555
	494.878968	1.724647
	495.085608	1.724980
	495.292234	1.726266
	495.498847	1.725728
	495.705446	1.728671
	495.912032	1.731498
	496.118605	1.731328
	496.325164	1.733532
	496.531709	1.732795
	496.738241	1.734449
	496.944759	1.736242
	497.151264	1.737486
	497.357756	1.740450
	497.564234	1.739591
	497.770698	1.740761
	497.977149	1.741516
	498.183587	1.742875
	498.390011	1.744939
	498.596422	1.746817
	498.802819	1.750336
	499.009202	1.752705
	499.215572	1.754844
	499.421929	1.758901
	499.628272	1.758158
	499.834602	1.760578
	500.040918	1.759354
	500.247220	1.761342
	500.453509	1.763695
	500.659785	1.764804
	500.866047	1.765795
	501.072296	1.766482
	501.278531	1.769224
	501.484752	1.770533
	501.690960	1.770274
	501.897155	1.771521
	502.103336	1.774900
	502.309504	1.775394
	502.515658	1.773780
	502.721798	1.775239
	502.927925	1.778135
	503.134039	1.780224
	503.340139	1.782733
	503.546225	1.784582
	503.752298	1.785376
	503.958358	1.785901
	504.164404	1.785897
	504.370436	1.788171
	504.576455	1.788094
	504.782461	1.789628
	504.988453	1.791945
	505.194431	1.794384
	505.400396	1.794942
	505.606347	1.795762
	505.812285	1.795419
	506.018209	1.795345
	506.224120	1.798579
	506.430017	1.801245
	506.635901	1.800530
	506.841771	1.804127
	507.047628	1.803521
	507.253471	1.804318
	507.459301	1.802789
	507.665117	1.805541
	507.870920	1.805642
	508.076709	1.808575
	508.282484	1.810759
	508.488247	1.809489
	508.693995	1.808381
	508.899730	1.809252
	509.105451	1.812410
	509.311159	1.815106
	509.516854	1.816161
	509.722535	1.816482
	509.928202	1.817544
	510.133856	1.820315
	510.339496	1.820702
	510.545123	1.825613
	510.750736	1.827599
	510.956336	1.829157
	511.161922	1.829595
	511.367494	1.832736
	511.573053	1.832668
	511.778599	1.835249
	511.984131	1.834514
	512.189649	1.833653
	512.395154	1.834134
	512.600645	1.834808
	512.806123	1.834271
	513.011587	1.834094
	513.217038	1.833571
	513.422475	1.833619
	513.627899	1.835341
	513.833309	1.834312
	514.038705	1.835068
	514.244088	1.835495
	514.449458	1.838151
	514.654814	1.835543
	514.860156	1.836495
	515.065485	1.838160
	515.270800	1.838452
	515.476102	1.836955
	515.681390	1.836324
	515.886664	1.835061
	516.091925	1.835314
	516.297173	1.836983
	516.502407	1.835500
	516.707627	1.836918
	516.912834	1.839251
	517.118027	1.842467
	517.323207	1.841567
	517.528373	1.842452
	517.733525	1.840669
	517.938664	1.841883
	518.143790	1.844707
	518.348901	1.846404
	518.554000	1.848868
	518.759084	1.849472
	518.964156	1.847357
	519.169213	1.849674
	519.374257	1.848036
	519.579288	1.849650
	519.784305	1.850328
	519.989308	1.849699
	520.194298	1.850058
	520.399274	1.848913
	520.604236	1.849165
	520.809185	1.849983
	521.014121	1.851467
	521.219043	1.854445
	521.423951	1.857729
	521.628846	1.860188
	521.833727	1.858941
	522.038595	1.861358
	522.243449	1.863424
	522.448289	1.864191
	522.653116	1.862004
	522.857929	1.866128
	523.062729	1.863334
	523.267515	1.864206
	523.472287	1.865478
	523.677046	1.869228
	523.881792	1.868324
	524.086524	1.868932
	524.291242	1.868011
	524.495946	1.866428
	524.700637	1.867273
	524.905315	1.867715
	525.109979	1.868326
	525.314629	1.868756
	525.519266	1.869350
	525.723889	1.869959
	525.928498	1.871728
	526.133094	1.870326
	526.337677	1.870828
	526.542245	1.871167
	526.746800	1.870081
	526.951342	1.868467
	527.155870	1.870203
	527.360384	1.869943
	527.564885	1.870363
	527.769372	1.872956
	527.973846	1.875033
	528.178306	1.875151
	528.382752	1.878123
	528.587185	1.878876
	528.791604	1.877071
	528.996010	1.877633
	529.200402	1.878252
	529.404780	1.876916
	529.609145	1.877472
	529.813496	1.878257
	530.017833	1.877781
	530.222157	1.878300
	530.426468	1.879899
	530.630764	1.880058
	530.835048	1.879248
	531.039317	1.878391
	531.243573	1.877192
	531.447815	1.880112
	531.652044	1.880417
	531.856259	1.880722
	532.060461	1.880556
	532.264648	1.880244
	532.468823	1.880781
	532.672983	1.882986
	532.877130	1.887510
	533.081264	1.888537
	533.285383	1.889775
	533.489490	1.889063
	533.693582	1.891975
	533.897661	1.892599
	534.101726	1.891757
	534.305778	1.895412
	534.509816	1.896369
	534.713841	1.899061
	534.917851	1.898489
	535.121849	1.901309
	535.325832	1.902573
	535.529802	1.905422
	535.733759	1.906648
	535.937701	1.908518
	536.141630	1.908395
	536.345546	1.908697
	536.549448	1.909662
	536.753336	1.910054
	536.957210	1.912820
	537.161071	1.916367
	537.364919	1.917131
	537.568752	1.920244
	537.772572	1.921594
	537.976379	1.925557
	538.180172	1.928113
	538.383951	1.927649
	538.587716	1.931928
	538.791468	1.936685
	538.995206	1.938730
	539.198931	1.943012
	539.402642	1.946613
	539.606339	1.950401
	539.810023	1.953417
	540.013693	1.955981
	540.217349	1.955971
	540.420992	1.956631
	540.624621	1.962384
	540.828237	1.961680
	541.031839	1.964102
	541.235427	1.970141
	541.439001	1.974406
	541.642562	1.980102
	541.846109	1.983823
	542.049643	1.988503
	542.253163	1.991000
	542.456669	1.996408
	542.660162	2.001523
	542.863641	2.005554
	543.067106	2.008501
	543.270558	2.016042
	543.473996	2.019179
	543.677420	2.024340
	543.880831	2.028406
	544.084228	2.035044
	544.287612	2.041899
	544.490981	2.045368
	544.694338	2.051901
	544.897680	2.057720
	545.101009	2.062233
	545.304324	2.066106
	545.507625	2.071732
	545.710913	2.076108
	545.914187	2.083104
	546.117448	2.087047
	546.320695	2.091606
	546.523928	2.097813
	546.727147	2.104472
	546.930353	2.105973
	547.133546	2.108777
	547.336724	2.117196
	547.539889	2.120923
	547.743040	2.123587
	547.946178	2.128470
	548.149301	2.132126
	548.352412	2.135452
	548.555508	2.141869
	548.758591	2.146692
	548.961660	2.151315
	549.164716	2.157250
	549.367757	2.164408
	549.570785	2.168601
	549.773800	2.174201
	549.976801	2.178646
	550.179788	2.184218
	550.382761	2.186301
	550.585721	2.192641
	550.788667	2.199184
	550.991599	2.202580
	551.194518	2.206570
	551.397423	2.215854
	551.600315	2.220480
	551.803192	2.222311
	552.006056	2.228087
	552.208906	2.233172
	552.411743	2.237749
	552.614566	2.243711
	552.817375	2.251747
	553.020171	2.252500
	553.222953	2.258551
	553.425721	2.262732
	553.628475	2.266429
	553.831216	2.271731
	554.033943	2.272622
	554.236657	2.276196
	554.439356	2.277195
	554.642042	2.281598
	554.844715	2.285250
	555.047373	2.289593
	555.250018	2.292536
	555.452650	2.295415
	555.655267	2.293731
	555.857871	2.298345
	556.060461	2.300514
	556.263038	2.303027
	556.465600	2.300484
	556.668150	2.301031
	556.870685	2.304799
	557.073207	2.303785
	557.275715	2.306179
	557.478209	2.306084
	557.680689	2.304150
	557.883156	2.302013
	558.085609	2.301410
	558.288049	2.301469
	558.490475	2.300810
	558.692887	2.301417
	558.895285	2.299907
	559.097670	2.295544
	559.300040	2.294033
	559.502398	2.293026
	559.704741	2.287781
	559.907071	2.287738
	560.109387	2.286949
	560.311689	2.287598
	560.513978	2.287146
	560.716253	2.285591
	560.918514	2.279648
	561.120762	2.278549
	561.322995	2.278656
	561.525215	2.277422
	561.727422	2.272597
	561.929614	2.272497
	562.131793	2.269876
	562.333958	2.265810
	562.536110	2.263360
	562.738248	2.261401
	562.940372	2.257748
	563.142482	2.253705
	563.344578	2.250207
	563.546661	2.248344
	563.748730	2.239276
	563.950786	2.232997
	564.152827	2.231078
	564.354855	2.226950
	564.556870	2.221614
	564.758870	2.218137
	564.960857	2.212944
	565.162830	2.205725
	565.364789	2.200383
	565.566735	2.194485
	565.768666	2.188854
	565.970584	2.182895
	566.172489	2.174999
	566.374379	2.168651
	566.576256	2.164086
	566.778119	2.158907
	566.979969	2.152729
	567.181805	2.144186
	567.383626	2.136477
	567.585435	2.127840
	567.787229	2.121825
	567.989010	2.115446
	568.190777	2.106517
	568.392530	2.099583
	568.594269	2.090206
	568.795995	2.085968
	568.997707	2.077385
	569.199405	2.068020
	569.401090	2.061017
	569.602761	2.052634
	569.804418	2.042919
	570.006061	2.035864
	570.207690	2.028734
	570.409306	2.021534
	570.610908	2.012341
	570.812497	2.003688
	571.014071	1.994838
	571.215632	1.987191
	571.417179	1.979012
	571.618712	1.973759
	571.820232	1.964895
	572.021737	1.958017
	572.223229	1.948703
	572.424707	1.941406
	572.626172	1.930491
	572.827623	1.922603
	573.029060	1.915083
	573.230483	1.908566
	573.431892	1.898940
	573.633288	1.890311
	573.834670	1.884017
	574.036038	1.877855
	574.237392	1.867873
	574.438733	1.859123
	574.640060	1.851826
	574.841373	1.845613
	575.042672	1.840131
	575.243958	1.833729
	575.445230	1.827526
	575.646488	1.822536
	575.847732	1.814200
	576.048962	1.808680
	576.250179	1.803116
	576.451382	1.797243
	576.652571	1.790519
	576.853747	1.784292
	577.054908	1.777766
	577.256056	1.770653
	577.457190	1.765113
	577.658310	1.759758
	577.859417	1.753311
	578.060510	1.746807
	578.261589	1.740315
	578.462654	1.733869
	578.663705	1.728814
	578.864743	1.721791
	579.065767	1.714847
	579.266777	1.707909
	579.467773	1.701129
	579.668755	1.693999
	579.869724	1.688990
	580.070679	1.682857
	580.271620	1.678144
	580.472548	1.675652
	580.673461	1.668810
	580.874361	1.663080
	581.075247	1.655174
	581.276119	1.649087
	581.476978	1.643090
	581.677822	1.636652
	581.878653	1.630222
	582.079470	1.625663
	582.280273	1.619801
	582.481063	1.613976
	582.681838	1.606908
	582.882600	1.600336
	583.083348	1.592713
	583.284083	1.586593
	583.484803	1.579381
	583.685510	1.573764
	583.886203	1.567811
	584.086882	1.562156
	584.287547	1.555816
	584.488199	1.551261
	584.688836	1.546453
	584.889460	1.541471
	585.090070	1.535140
	585.290666	1.527350
	585.491249	1.522508
	585.691818	1.517843
	585.892372	1.513473
	586.092914	1.506378
	586.293441	1.499965
	586.493954	1.493929
	586.694454	1.489194
	586.894940	1.484586
	587.095412	1.478191
	587.295870	1.471564
	587.496314	1.466268
	587.696745	1.460343
	587.897162	1.455153
	588.097565	1.450167
	588.297954	1.444112
	588.498329	1.439474
	588.698691	1.434137
	588.899038	1.427402
	589.099372	1.422198
	589.299692	1.417034
	589.499998	1.412920
	589.700291	1.408336
	589.900569	1.402622
	590.100834	1.397486
	590.301085	1.393786
	590.501322	1.389360
	590.701546	1.385443
	590.901755	1.380851
	591.101951	1.376263
	591.302132	1.371812
	591.502300	1.369830
	591.702455	1.366378
	591.902595	1.364824
	592.102722	1.361947
	592.302834	1.358613
	592.502933	1.355704
	592.703018	1.350547
	592.903089	1.349020
	593.103147	1.346700
	593.303190	1.345230
	593.503220	1.343330
	593.703236	1.342215
	593.903238	1.340859
	594.103226	1.340394
	594.303200	1.338809
	594.503161	1.339824
	594.703108	1.339294
	594.903040	1.338613
	595.102960	1.340186
	595.302865	1.341516
	595.502756	1.343725
	595.702634	1.344448
	595.902497	1.346986
	596.102347	1.348499
	596.302183	1.351821
	596.502005	1.355569
	596.701813	1.358612
	596.901608	1.359504
	597.101388	1.362045
	597.301155	1.365402
	597.500908	1.370201
	597.700647	1.375869
	597.900372	1.380438
	598.100083	1.385355
	598.299781	1.391478
	598.499465	1.395609
	598.699134	1.402076
	598.898790	1.408158
	599.098432	1.415059
	599.298061	1.423259
	599.497675	1.430690
	599.697275	1.439567
	599.896862	1.448471
	600.096435	1.457614
	600.295994	1.466069
	600.495539	1.475705
	600.695070	1.483956
	600.894588	1.493873
	601.094091	1.506834
	601.293581	1.516462
	601.493056	1.526495
	601.692518	1.536241
	601.891966	1.545696
	602.091401	1.557758
	602.290821	1.568740
	602.490227	1.579963
	602.689620	1.589741
	602.888999	1.599821
	603.088363	1.610936
	603.287714	1.623325
	603.487052	1.636253
	603.686375	1.647165
	603.885684	1.661671
	604.084980	1.672405
	604.284261	1.683705
	604.483529	1.698693
	604.682783	1.711670
	604.882023	1.724656
	605.081249	1.736897
	605.280461	1.751475
	605.479660	1.762688
	605.678844	1.777288
	605.878015	1.790816
	606.077172	1.804198
	606.276314	1.816761
	606.475443	1.830736
	606.674558	1.842297
	606.873660	1.855876
	607.072747	1.870937
	607.271820	1.881952
	607.470880	1.895699
	607.669926	1.909545
	607.868957	1.926379
	608.067975	1.940910
	608.266979	1.955921
	608.465969	1.970405
	608.664946	1.982598
	608.863908	1.998741
	609.062857	2.013858
	609.261791	2.027677
	609.460712	2.043696
	609.659619	2.059811
	609.858511	2.070738
	610.057390	2.085817
	610.256256	2.100378
	610.455107	2.113833
	610.653944	2.130781
	610.852767	2.147770
	611.051577	2.164649
	611.250373	2.181758
	611.449154	2.197216
	611.647922	2.212352
	611.846676	2.221733
	612.045416	2.233295
	612.244142	2.243018
	612.442854	2.255918
	612.641553	2.266070
	612.840237	2.278800
	613.038908	2.289787
	613.237564	2.300978
	613.436207	2.310882
	613.634836	2.320125
	613.833451	2.328948
	614.032052	2.339378
	614.230639	2.347327
	614.429212	2.357931
	614.627771	2.364547
	614.826316	2.374098
	615.024848	2.384130
	615.223365	2.392809
	615.421869	2.400358
	615.620358	2.406814
	615.818834	2.411910
	616.017296	2.416524
	616.215744	2.424648
	616.414178	2.433684
	616.612598	2.437314
	616.811004	2.440914
	617.009396	2.448683
	617.207775	2.453678
	617.406139	2.456727
	617.604490	2.464328
	617.802826	2.465822
	618.001149	2.469806
	618.199458	2.474804
	618.397752	2.482772
	618.596033	2.489364
	618.794300	2.495333
	618.992553	2.499550
	619.190792	2.503452
	619.389018	2.512337
	619.587229	2.519588
	619.785426	2.525796
	619.983609	2.530069
	620.181779	2.534338
	620.379934	2.541196
	620.578076	2.545745
	620.776204	2.552678
	620.974317	2.556821
	621.172417	2.561380
	621.370503	2.564808
	621.568575	2.569476
	621.766633	2.574981
	621.964677	2.581197
	622.162707	2.586510
	622.360723	2.591871
	622.558725	2.598751
	622.756714	2.603084
	622.954688	2.603100
	623.152648	2.606007
	623.350595	2.607224
	623.548527	2.606754
	623.746446	2.608903
	623.944350	2.613298
	624.142241	2.615018
	624.340118	2.618088
	624.537981	2.619705
	624.735829	2.627006
	624.933664	2.629374
	625.131485	2.629962
	625.329292	2.627834
	625.527085	2.633172
	625.724864	2.637018
	625.922629	2.640485
	626.120381	2.643313
	626.318118	2.644653
	626.515841	2.647252
	626.713550	2.650482
	626.911246	2.654575
	627.108927	2.655013
	627.306595	2.655679
	627.504248	2.657861
	627.701888	2.661862
	627.899513	2.666927
	628.097125	2.672173
	628.294722	2.675390
	628.492306	2.675996
	628.689876	2.680378
	628.887432	2.681133
	629.084973	2.682900
	629.282501	2.685204
	629.480015	2.688077
	629.677515	2.688276
	629.875001	2.694594
	630.072473	2.698209
	630.269931	2.701898
	630.467375	2.703290
	630.664805	2.705774
	630.862221	2.707579
	631.059623	2.711890
	631.257011	2.717774
	631.454385	2.719568
	631.651746	2.721770
	631.849092	2.720871
	632.046424	2.721706
	632.243742	2.722487
	632.441047	2.719695
	632.638337	2.723182
	632.835613	2.722939
	633.032876	2.719572
	633.230124	2.721809
	633.427358	2.726041
	633.624579	2.726891
	633.821785	2.724937
	634.018978	2.726563
	634.216156	2.727140
	634.413321	2.727802
	634.610471	2.727140
	634.807608	2.727022
	635.004730	2.731517
	635.201839	2.730499
	635.398933	2.732789
	635.596014	2.735777
	635.793081	2.736884
	635.990133	2.740784
	636.187172	2.745149
	636.384196	2.748349
	636.581207	2.749887
	636.778204	2.750462
	636.975186	2.753065
	637.172155	2.756966
	637.369110	2.760298
	637.566050	2.762848
	637.762977	2.765722
	637.959890	2.770259
	638.156788	2.770192
	638.353673	2.774647
	638.550544	2.776775
	638.747400	2.778550
	638.944243	2.778960
	639.141072	2.780695
	639.337886	2.785421
	639.534687	2.787987
	639.731474	2.790693
	639.928246	2.793368
	640.125005	2.791908
	640.321750	2.794243
	640.518480	2.798016
	640.715197	2.799581
	640.911899	2.805848
	641.108588	2.807506
	641.305263	2.809127
	641.501923	2.809281
	641.698570	2.812461
	641.895202	2.814116
	642.091821	2.819368
	642.288426	2.818907
	642.485016	2.821654
	642.681593	2.822284
	642.878155	2.826450
	643.074704	2.826967
	643.271238	2.827542
	643.467759	2.827199
	643.664265	2.827964
	643.860757	2.826975
	644.057236	2.831234
	644.253700	2.838083
	644.450151	2.843359
	644.646587	2.845255
	644.843009	2.850924
	645.039418	2.858437
	645.235812	2.863851
	645.432192	2.866957
	645.628558	2.873748
	645.824911	2.878720
	646.021249	2.887919
	646.217573	2.895223
	646.413883	2.902347
	646.610179	2.913031
	646.806461	2.922674
	647.002729	2.930159
	647.198983	2.943285
	647.395223	2.953776
	647.591449	2.962515
	647.787661	2.974096
	647.983859	2.984555
	648.180043	2.992389
	648.376212	3.005001
	648.572368	3.014974
	648.768510	3.026049
	648.964638	3.039967
	649.160751	3.052966
	649.356851	3.065152
	649.552937	3.075958
	649.749008	3.087342
	649.945066	3.097303
	650.141109	3.113499
	650.337138	3.124970
	650.533154	3.137237
	650.729155	3.149577
	650.925142	3.161646
	651.121116	3.178518
	651.317075	3.189977
	651.513020	3.205960
	651.708951	3.218624
	651.904868	3.231013
	652.100771	3.248875
	652.296660	3.259722
	652.492535	3.273288
	652.688396	3.286494
	652.884242	3.299425
	653.080075	3.313208
	653.275894	3.328165
	653.471699	3.342496
	653.667489	3.355412
	653.863266	3.370844
	654.059028	3.382305
	654.254776	3.397089
	654.450511	3.405938
	654.646231	3.418022
	654.841937	3.426741
	655.037629	3.441615
	655.233308	3.456848
	655.428972	3.471433
	655.624622	3.481748
	655.820258	3.496858
	656.015879	3.509550
	656.211487	3.516744
	656.407081	3.530142
	656.602661	3.542473
	656.798226	3.551727
	656.993778	3.560651
	657.189315	3.565843
	657.384839	3.575976
	657.580348	3.583809
	657.775843	3.598001
	657.971324	3.605004
	658.166791	3.618968
	658.362244	3.629737
	658.557683	3.636825
	658.753108	3.648302
	658.948519	3.658075
	659.143916	3.665500
	659.339298	3.671486
	659.534667	3.680246
	659.730022	3.688065
	659.925362	3.692562
	660.120688	3.705843
	660.316001	3.711133
	660.511299	3.719770
	660.706583	3.731201
	660.901853	3.738161
	661.097109	3.746362
	661.292351	3.753898
	661.487578	3.759787
	661.682792	3.768719
	661.877992	3.779340
	662.073177	3.783869
	662.268349	3.790010
	662.463506	3.798556
	662.658649	3.804888
	662.853779	3.814569
	663.048894	3.818891
	663.243995	3.826590
	663.439081	3.828555
	663.634154	3.836675
	663.829213	3.844650
	664.024258	3.850507
	664.219288	3.860841
	664.414305	3.864109
	664.609307	3.871578
	664.804295	3.881210
	664.999269	3.889729
	665.194229	3.896884
	665.389175	3.901784
	665.584107	3.912491
	665.779025	3.917993
	665.973928	3.923798
	666.168818	3.932689
	666.363693	3.947129
	666.558555	3.955766
	666.753402	3.966886
	666.948235	3.973467
	667.143054	3.979005
	667.337859	3.984037
	667.532650	3.993443
	667.727427	4.004903
	667.922189	4.012492
	668.116938	4.027116
	668.311672	4.037209
	668.506392	4.044861
	668.701098	4.057814
	668.895790	4.066745
	669.090468	4.083258
	669.285132	4.102838
	669.479782	4.119162
	669.674417	4.136573
	669.869039	4.152484
	670.063646	4.163510
	670.258239	4.177287
	670.452819	4.190749
	670.647384	4.205926
	670.841934	4.222935
	671.036471	4.241806
	671.230994	4.259880
	671.425502	4.282176
	671.619997	4.300216
	671.814477	4.319928
	672.008943	4.331923
	672.203395	4.353751
	672.397833	4.378605
	672.592257	4.393412
	672.786667	4.414376
	672.981062	4.432857
	673.175444	4.452548
	673.369811	4.475542
	673.564164	4.497233
	673.758503	4.518388
	673.952828	4.540375
	674.147139	4.566920
	674.341435	4.587991
	674.535718	4.616971
	674.729986	4.641363
	674.924240	4.667486
	675.118480	4.694900
	675.312706	4.727479
	675.506918	4.756532
	675.701116	4.789068
	675.895299	4.819077
	676.089469	4.856184
	676.283624	4.895661
	676.477765	4.928995
	676.671892	4.960625
	676.866005	4.992918
	677.060103	5.029344
	677.254188	5.067371
	677.448258	5.104669
	677.642315	5.145724
	677.836357	5.183936
	678.030385	5.225003
	678.224398	5.265320
	678.418398	5.315905
	678.612384	5.359495
	678.806355	5.404515
	679.000312	5.452256
	679.194255	5.502195
	679.388184	5.553035
	679.582099	5.599133
	679.776000	5.655587
	679.969886	5.707199
	680.163758	5.756924
	680.357617	5.807689
	680.551461	5.861302
	680.745290	5.917580
	680.939106	5.970243
	681.132908	6.019801
	681.326695	6.069519
	681.520468	6.118458
	681.714227	6.169392
	681.907972	6.221098
	682.101703	6.272552
	682.295419	6.328738
	682.489122	6.374846
	682.682810	6.423708
	682.876484	6.469276
	683.070144	6.517787
	683.263790	6.561793
	683.457421	6.608026
	683.651039	6.651805
	683.844642	6.697624
	684.038231	6.734179
	684.231806	6.772934
	684.425367	6.820299
	684.618913	6.860716
	684.812446	6.902528
	685.005964	6.941825
	685.199468	6.984866
	685.392958	7.014720
	685.586433	7.052292
	685.779895	7.090004
	685.973342	7.124960
	686.166775	7.157593
	686.360194	7.189721
	686.553599	7.227732
	686.746990	7.259345
	686.940366	7.303257
	687.133729	7.341330
	687.327077	7.372294
	687.520411	7.410656
	687.713730	7.457453
	687.907036	7.487115
	688.100327	7.523992
	688.293604	7.572226
	688.486867	7.610921
	688.680116	7.659965
	688.873351	7.700677
	689.066571	7.751705
	689.259777	7.808003
	689.452970	7.854252
	689.646147	7.906242
	689.839311	7.960281
	690.032461	8.015254
	690.225596	8.065314
	690.418717	8.127198
	690.611824	8.186143
	690.804917	8.236476
	690.997995	8.292206
	691.191059	8.350515
	691.384110	8.415215
	691.577145	8.476186
	691.770167	8.532153
	691.963175	8.594761
	692.156168	8.662946
	692.349147	8.723538
	692.542112	8.792601
	692.735063	8.864269
	692.927999	8.935110
	693.120922	9.016894
	693.313830	9.088833
	693.506724	9.172711
	693.699603	9.247538
	693.892469	9.330994
	694.085320	9.398882
	694.278157	9.483896
	694.470980	9.562980
	694.663789	9.641417
	694.856583	9.716156
	695.049364	9.791690
	695.242130	9.865221
	695.434881	9.942886
	695.627619	10.021160
	695.820342	10.114219
	696.013052	10.199407
	696.205747	10.275584
	696.398427	10.346218
	696.591094	10.430439
	696.783746	10.515843
	696.976384	10.589190
	697.169008	10.678383
	697.361618	10.762339
	697.554213	10.844700
	697.746795	10.916522
	697.939362	11.006384
	698.131914	11.086864
	698.324453	11.152838
	698.516977	11.230876
	698.709487	11.309179
	698.901983	11.383363
	699.094465	11.473321
	699.286932	11.534807
	699.479386	11.597259
	699.671825	11.672137
	699.864249	11.737677
	700.056660	11.808489
	700.249056	11.878140
	700.441438	11.932808
	700.633806	11.995569
	700.826160	12.046691
	701.018499	12.067311
	701.210824	12.113437
	701.403135	12.140107
	701.595432	12.158052
	701.787714	12.173745
	701.979982	12.185703
	702.172236	12.194088
	702.364476	12.220009
	702.556702	12.228341
	702.748913	12.230869
	702.941110	12.213925
	703.133293	12.203002
	703.325461	12.189076
	703.517615	12.173669
	703.709755	12.154508
	703.901881	12.132337
	704.093993	12.118682
	704.286090	12.104454
	704.478173	12.081284
	704.670242	12.046358
	704.862296	12.001981
	705.054337	11.961925
	705.246363	11.898446
	705.438375	11.847851
	705.630372	11.780585
	705.822356	11.727524
	706.014325	11.659549
	706.206279	11.606828
	706.398220	11.546014
	706.590146	11.495016
	706.782058	11.434720
	706.973956	11.373022
	707.165840	11.319493
	707.357709	11.270902
	707.549564	11.215117
	707.741405	11.151651
	707.933231	11.107850
	708.125043	11.056958
	708.316841	10.988169
	708.508625	10.936151
	708.700395	10.893862
	708.892150	10.857659
	709.083891	10.810552
	709.275617	10.781174
	709.467330	10.755621
	709.659028	10.722646
	709.850712	10.704675
	710.042381	10.695083
	710.234037	10.689959
	710.425678	10.664794
	710.617305	10.661292
	710.808917	10.657745
	711.000515	10.666713
	711.192099	10.673786
	711.383669	10.679561
	711.575225	10.694749
	711.766766	10.691932
	711.958293	10.703534
	712.149805	10.710260
	712.341304	10.710049
	712.532788	10.725312
	712.724258	10.747160
	712.915713	10.752263
	713.107154	10.789483
	713.298581	10.824614
	713.489994	10.859259
	713.681392	10.893908
	713.872776	10.922175
	714.064146	10.955749
	714.255502	10.988326
	714.446843	11.013737
	714.638170	11.055259
	714.829483	11.103220
	715.020781	11.145245
	715.212065	11.180547
	715.403335	11.224563
	715.594591	11.259454
	715.785832	11.288604
	715.977059	11.316408
	716.168272	11.352152
	716.359470	11.385967
	716.550654	11.417310
	716.741824	11.439868
	716.932979	11.471542
	717.124121	11.497732
	717.315247	11.519998
	717.506360	11.554235
	717.697458	11.603313
	717.888542	11.633262
	718.079612	11.658917
	718.270668	11.681270
	718.461709	11.699442
	718.652736	11.718927
	718.843748	11.727267
	719.034746	11.733674
	719.225730	11.736691
	719.416700	11.745784
	719.607655	11.739514
	719.798596	11.739546
	719.989523	11.764917
	720.180435	11.767826
	720.371333	11.762349
	720.562217	11.753104
	720.753087	11.745767
	720.943942	11.727519
	721.134783	11.716580
	721.325609	11.695947
	721.516422	11.675721
	721.707219	11.635548
	721.898003	11.612878
	722.088772	11.592655
	722.279527	11.567880
	722.470268	11.527160
	722.660994	11.489797
	722.851707	11.454081
	723.042404	11.420133
	723.233088	11.375848
	723.423757	11.342262
	723.614412	11.298007
	723.805052	11.247666
	723.995678	11.195702
	724.186290	11.152877
	724.376887	11.115183
	724.567471	11.070229
	724.758039	11.021781
	724.948594	10.974291
	725.139134	10.921754
	725.329660	10.880578
	725.520172	10.837270
	725.710669	10.764533
	725.901152	10.705126
	726.091620	10.647525
	726.282075	10.597502
	726.472514	10.540273
	726.662940	10.464534
	726.853351	10.403654
	727.043748	10.331866
	727.234131	10.264076
	727.424499	10.201880
	727.614853	10.142330
	727.805193	10.070023
	727.995518	10.009665
	728.185829	9.935025
	728.376125	9.866050
	728.566408	9.788701
	728.756675	9.716905
	728.946929	9.661281
	729.137168	9.584373
	729.327393	9.494589
	729.517604	9.400622
	729.707800	9.319459
	729.897982	9.234743
	730.088149	9.154094
	730.278302	9.072739
	730.468441	8.982943
	730.658566	8.894020
	730.848676	8.805365
	731.038771	8.720548
	731.228853	8.631303
	731.418920	8.548716
	731.608973	8.442724
	731.799011	8.357253
	731.989035	8.266864
	732.179045	8.180959
	732.369040	8.091336
	732.559021	8.005838
	732.748988	7.913011
	732.938940	7.826651
	733.128878	7.727131
	733.318801	7.640720
	733.508711	7.552100
	733.698605	7.463667
	733.888486	7.376863
	734.078352	7.295331
	734.268204	7.213926
	734.458041	7.139965
	734.647864	7.059061
	734.837673	6.989187
	735.027467	6.908507
	735.217247	6.842413
	735.407013	6.775406
	735.596764	6.714857
	735.786501	6.645714
	735.976223	6.569503
	736.165932	6.507114
	736.355625	6.435709
	736.545305	6.372244
	736.734970	6.304975
	736.924620	6.234958
	737.114257	6.174531
	737.303879	6.113645
	737.493486	6.045858
	737.683079	5.987685
	737.872658	5.929156
	738.062222	5.868698
	738.251772	5.815810
	738.441308	5.760837
	738.630829	5.710136
	738.820336	5.663461
	739.009829	5.618538
	739.199307	5.562305
	739.388771	5.517440
	739.578220	5.458847
	739.767655	5.411736
	739.957076	5.365855
	740.146482	5.323808
	740.335874	5.279040
	740.525251	5.231118
	740.714615	5.192861
	740.903963	5.148314
	741.093298	5.106684
	741.282618	5.068295
	741.471923	5.026913
	741.661214	4.983393
	741.850491	4.938901
	742.039753	4.897595
	742.229001	4.857691
	742.418235	4.819630
	742.607454	4.778958
	742.796659	4.734475
	742.985849	4.691386
	743.175025	4.658843
	743.364187	4.619749
	743.553334	4.582724
	743.742467	4.541704
	743.931586	4.502633
	744.120690	4.460423
	744.309779	4.427541
	744.498855	4.391209
	744.687916	4.361206
	744.876962	4.330690
	745.065994	4.302138
	745.255012	4.282964
	745.444015	4.254350
	745.633004	4.231388
	745.821978	4.208168
	746.010938	4.172351
	746.199884	4.150375
	746.388815	4.122761
	746.577732	4.102862
	746.766634	4.071806
	746.955522	4.049020
	747.144396	4.025852
	747.333255	4.005330
	747.522100	3.985240
	747.710930	3.966834
	747.899746	3.949744
	748.088548	3.931927
	748.277335	3.912297
	748.466108	3.898234
	748.654866	3.882087
	748.843610	3.866433
	749.032339	3.856449
	749.221054	3.845402
	749.409755	3.837756
	749.598441	3.829169
	749.787113	3.821282
	749.975770	3.811787
	750.164413	3.803377
	750.353042	3.798271
[truncated: 1,648 more rows]
