# Supplementary material for: Metasurface analogues of molecular diastereomers from hierarchical multiscale chiral interactions with biomolecules
Source: Nat Commun. 2026 Apr 22;17:5541. doi: 10.1038/s41467-026-72200-6 (PMC13287669; doi:10.1038/s41467-026-72200-6)
Supplement: Supplementary file 3 — Supplementary Data 1 (Raw data) [file 41467_2026_72200_MOESM3_ESM.zip › Raw_Data/Reflectivity/Butanol/Butanol/lh 2.txt]

	345.453658	0.998012
	345.669646	0.997932
	345.885622	0.997845
	346.101585	0.997751
	346.317535	0.997648
	346.533471	0.997537
	346.749395	0.997417
	346.965306	0.997287
	347.181204	0.997147
	347.397089	0.996997
	347.612961	0.996838
	347.828820	0.996671
	348.044666	0.996500
	348.260499	0.996328
	348.476319	0.996163
	348.692126	0.996015
	348.907920	0.995900
	349.123701	0.995835
	349.339469	0.995843
	349.555224	0.995943
	349.770966	0.996154
	349.986695	0.996482
	350.202412	0.996919
	350.418115	0.997442
	350.633805	0.998014
	350.849482	0.998599
	351.065147	0.999161
	351.280798	0.999677
	351.496436	1.000134
	351.712062	1.000529
	351.927674	1.000864
	352.143273	1.002623
	352.358860	1.002221
	352.574433	1.001162
	352.789993	1.001390
	353.005541	1.001250
	353.221075	1.000690
	353.436597	1.002889
	353.652105	1.003014
	353.867600	1.003400
	354.083083	1.005791
	354.298552	1.008270
	354.514009	1.010560
	354.729452	1.007759
	354.944883	1.006622
	355.160300	1.006008
	355.375705	1.006405
	355.591096	1.005650
	355.806474	1.006741
	356.021840	1.005700
	356.237192	1.004589
	356.452532	1.001806
	356.667858	1.000503
	356.883172	1.003192
	357.098472	1.005031
	357.313760	1.005625
	357.529034	1.004765
	357.744295	1.005975
	357.959544	1.006279
	358.174779	1.004761
	358.390002	1.004788
	358.605211	1.005966
	358.820407	1.007540
	359.035591	1.005705
	359.250761	1.003113
	359.465919	1.004118
	359.681063	1.002108
	359.896194	1.000793
	360.111313	0.998305
	360.326418	0.998403
	360.541510	0.997591
	360.756589	0.994374
	360.971656	0.993188
	361.186709	0.992656
	361.401749	0.992638
	361.616776	0.993263
	361.831790	0.992068
	362.046792	0.991703
	362.261780	0.991025
	362.476755	0.990605
	362.691717	0.988718
	362.906666	0.988080
	363.121602	0.987092
	363.336525	0.985737
	363.551435	0.983504
	363.766332	0.984088
	363.981216	0.983152
	364.196087	0.982485
	364.410945	0.982078
	364.625790	0.981789
	364.840621	0.981394
	365.055440	0.979854
	365.270246	0.980241
	365.485039	0.981466
	365.699818	0.982935
	365.914585	0.984219
	366.129339	0.986217
	366.344079	0.988752
	366.558807	0.989050
	366.773521	0.991180
	366.988223	0.993416
	367.202911	0.995507
	367.417587	0.994984
	367.632249	0.995316
	367.846898	0.997832
	368.061535	0.999098
	368.276158	1.000652
	368.490768	1.002644
	368.705365	1.003519
	368.919949	1.003530
	369.134521	1.004993
	369.349079	1.006999
	369.563624	1.009263
	369.778155	1.010884
	369.992674	1.009655
	370.207180	1.011077
	370.421673	1.011781
	370.636153	1.012234
	370.850619	1.011075
	371.065073	1.011827
	371.279514	1.011788
	371.493941	1.011567
	371.708356	1.010871
	371.922757	1.009222
	372.137145	1.009714
	372.351521	1.009194
	372.565883	1.007280
	372.780232	1.006173
	372.994568	1.007598
	373.208891	1.007935
	373.423201	1.006653
	373.637498	1.005641
	373.851782	1.003956
	374.066053	1.003062
	374.280311	1.003764
	374.494556	1.002076
	374.708787	1.001571
	374.923006	1.002318
	375.137211	0.999226
	375.351404	0.997010
	375.565583	0.995120
	375.779750	0.993160
	375.993903	0.992887
	376.208043	0.990666
	376.422170	0.989817
	376.636284	0.990768
	376.850385	0.989342
	377.064473	0.986941
	377.278548	0.985773
	377.492610	0.985771
	377.706658	0.987688
	377.920694	0.986293
	378.134717	0.986709
	378.348726	0.989414
	378.562722	0.990182
	378.776706	0.991792
	378.990676	0.992518
	379.204633	0.994319
	379.418577	0.996384
	379.632508	0.998868
	379.846426	1.000379
	380.060331	1.001326
	380.274223	1.001195
	380.488101	1.002707
	380.701967	1.002727
	380.915819	1.003197
	381.129659	1.004024
	381.343485	1.003308
	381.557298	1.001994
	381.771098	1.001804
	381.984886	1.002483
	382.198659	1.003068
	382.412420	1.000384
	382.626168	0.999041
	382.839903	0.998957
	383.053624	1.000246
	383.267333	0.999747
	383.481028	0.998843
	383.694711	0.997426
	383.908380	0.996992
	384.122036	0.995657
	384.335679	0.998744
	384.549309	1.000538
	384.762926	1.002412
	384.976530	1.004059
	385.190120	1.005093
	385.403698	1.006920
	385.617262	1.007126
	385.830814	1.008534
	386.044352	1.008371
	386.257877	1.009304
	386.471389	1.009266
	386.684888	1.010234
	386.898374	1.012844
	387.111847	1.012632
	387.325306	1.012858
	387.538753	1.014078
	387.752186	1.014381
	387.965606	1.012445
	388.179014	1.012894
	388.392408	1.014732
	388.605789	1.014400
	388.819156	1.015529
	389.032511	1.015576
	389.245853	1.017722
	389.459181	1.017217
	389.672497	1.014203
	389.885799	1.013691
	390.099088	1.015016
	390.312364	1.016023
	390.525627	1.017333
	390.738877	1.017673
	390.952114	1.017030
	391.165337	1.020634
	391.378548	1.020760
	391.591745	1.021144
	391.804929	1.022823
	392.018100	1.024286
	392.231258	1.024369
	392.444403	1.022701
	392.657535	1.020550
	392.870653	1.018772
	393.083759	1.019140
	393.296851	1.017697
	393.509930	1.015109
	393.722996	1.012402
	393.936049	1.012411
	394.149089	1.012749
	394.362116	1.011907
	394.575129	1.012693
	394.788130	1.011537
	395.001117	1.010379
	395.214091	1.010320
	395.427052	1.010391
	395.640000	1.011712
	395.852935	1.012283
	396.065857	1.012016
	396.278765	1.012712
	396.491660	1.013832
	396.704543	1.015331
	396.917412	1.015480
	397.130268	1.018142
	397.343110	1.018700
	397.555940	1.021132
	397.768757	1.022389
	397.981560	1.022943
	398.194350	1.021700
	398.407127	1.020945
	398.619891	1.021380
	398.832642	1.021951
	399.045380	1.024386
	399.258104	1.025859
	399.470815	1.026810
	399.683514	1.026420
	399.896199	1.024818
	400.108870	1.024378
	400.321529	1.023471
	400.534175	1.024092
	400.746807	1.022740
	400.959427	1.024458
	401.172033	1.024410
	401.384626	1.023763
	401.597205	1.025833
	401.809772	1.026707
	402.022326	1.026773
	402.234866	1.025098
	402.447393	1.026738
	402.659907	1.028690
	402.872408	1.029300
	403.084896	1.030189
	403.297370	1.030764
	403.509832	1.030284
	403.722280	1.029574
	403.934715	1.031979
	404.147137	1.031946
	404.359546	1.030758
	404.571941	1.031384
	404.784323	1.032112
	404.996693	1.029601
	405.209049	1.030681
	405.421392	1.031204
	405.633721	1.032499
	405.846038	1.033900
	406.058341	1.033858
	406.270632	1.034682
	406.482909	1.036852
	406.695172	1.038423
	406.907423	1.039068
	407.119661	1.038818
	407.331885	1.040350
	407.544096	1.040198
	407.756294	1.038466
	407.968479	1.039872
	408.180651	1.039951
	408.392809	1.040696
	408.604954	1.040699
	408.817086	1.040533
	409.029205	1.041207
	409.241311	1.040712
	409.453404	1.040247
	409.665483	1.039934
	409.877549	1.042891
	410.089602	1.043580
	410.301642	1.046016
	410.513669	1.043359
	410.725682	1.042842
	410.937682	1.042538
	411.149669	1.045352
	411.361643	1.046130
	411.573604	1.046225
	411.785551	1.045955
	411.997486	1.043277
	412.209407	1.040731
	412.421315	1.041252
	412.633210	1.041825
	412.845091	1.045111
	413.056959	1.047301
	413.268815	1.047636
	413.480657	1.047411
	413.692485	1.048210
	413.904301	1.049628
	414.116103	1.050470
	414.327892	1.051748
	414.539668	1.051167
	414.751431	1.052734
	414.963181	1.054982
	415.174917	1.056983
	415.386640	1.055729
	415.598350	1.055981
	415.810047	1.057588
	416.021730	1.057725
	416.233401	1.057586
	416.445058	1.059661
	416.656702	1.061327
	416.868332	1.061519
	417.079950	1.061766
	417.291554	1.061918
	417.503145	1.062239
	417.714723	1.061015
	417.926288	1.064479
	418.137839	1.063596
	418.349377	1.063961
	418.560903	1.063961
	418.772414	1.063950
	418.983913	1.066277
	419.195398	1.066983
	419.406870	1.067829
	419.618329	1.069958
	419.829775	1.071497
	420.041208	1.073249
	420.252627	1.073592
	420.464033	1.073367
	420.675426	1.076767
	420.886805	1.076959
	421.098172	1.076802
	421.309525	1.076256
	421.520865	1.078149
	421.732192	1.078213
	421.943505	1.080989
	422.154805	1.082590
	422.366092	1.083425
	422.577366	1.084236
	422.788627	1.086178
	422.999874	1.089140
	423.211108	1.088684
	423.422329	1.091612
	423.633537	1.092046
	423.844731	1.091638
	424.055913	1.092143
	424.267081	1.092341
	424.478235	1.093819
	424.689377	1.095393
	424.900505	1.098189
	425.111620	1.101005
	425.322722	1.101188
	425.533811	1.100098
	425.744886	1.098870
	425.955948	1.098379
	426.166997	1.100065
	426.378032	1.098976
	426.589055	1.101793
	426.800064	1.100178
	427.011060	1.100947
	427.222042	1.102781
	427.433012	1.103299
	427.643968	1.104693
	427.854911	1.105142
	428.065840	1.105626
	428.276757	1.108639
	428.487660	1.109751
	428.698550	1.110271
	428.909427	1.113053
	429.120290	1.113387
	429.331140	1.113219
	429.541977	1.112130
	429.752801	1.112621
	429.963611	1.113791
	430.174408	1.114722
	430.385192	1.114579
	430.595963	1.117737
	430.806720	1.118959
	431.017464	1.120608
	431.228195	1.124395
	431.438913	1.126473
	431.649617	1.128997
	431.860308	1.131597
	432.070986	1.134835
	432.281650	1.137135
	432.492302	1.138197
	432.702940	1.137641
	432.913565	1.136295
	433.124176	1.138053
	433.334774	1.139245
	433.545359	1.140651
	433.755931	1.142302
	433.966489	1.144684
	434.177035	1.147325
	434.387567	1.147797
	434.598085	1.149435
	434.808591	1.150064
	435.019083	1.150448
	435.229562	1.152350
	435.440027	1.154404
	435.650479	1.155008
	435.860918	1.155910
	436.071344	1.156860
	436.281757	1.154897
	436.492156	1.156105
	436.702542	1.158460
	436.912914	1.158178
	437.123274	1.159274
	437.333620	1.159958
	437.543953	1.161960
	437.754272	1.162343
	437.964578	1.164091
	438.174871	1.164537
	438.385151	1.167705
	438.595417	1.168231
	438.805670	1.169806
	439.015910	1.171299
	439.226137	1.175501
	439.436350	1.175230
	439.646550	1.180562
	439.856737	1.184513
	440.066910	1.188360
	440.277070	1.191916
	440.487217	1.194415
	440.697351	1.196966
	440.907471	1.200067
	441.117578	1.200667
	441.327671	1.203439
	441.537752	1.204158
	441.747819	1.203310
	441.957873	1.202540
	442.167913	1.204510
	442.377940	1.206070
	442.587954	1.206679
	442.797955	1.206976
	443.007942	1.209154
	443.217916	1.212069
	443.427877	1.211866
	443.637824	1.212495
	443.847758	1.216602
	444.057679	1.215684
	444.267586	1.216529
	444.477481	1.218321
	444.687361	1.216731
	444.897229	1.215167
	445.107083	1.213448
	445.316924	1.213202
	445.526752	1.214890
	445.736566	1.217648
	445.946367	1.216553
	446.156155	1.216122
	446.365929	1.215481
	446.575690	1.216230
	446.785438	1.216668
	446.995173	1.216024
	447.204894	1.215655
	447.414602	1.216680
	447.624296	1.215958
	447.833977	1.216033
	448.043645	1.216222
	448.253300	1.216352
	448.462941	1.216243
	448.672569	1.215997
	448.882184	1.214522
	449.091785	1.217550
	449.301373	1.216907
	449.510948	1.216088
	449.720509	1.218416
	449.930057	1.220136
	450.139592	1.222599
	450.349113	1.224204
	450.558621	1.223937
	450.768116	1.224781
	450.977597	1.227132
	451.187066	1.228965
	451.396520	1.230466
	451.605962	1.234519
	451.815390	1.234342
	452.024805	1.237123
	452.234206	1.239913
	452.443594	1.240853
	452.652969	1.239872
	452.862330	1.239750
	453.071678	1.242846
	453.281013	1.243172
	453.490335	1.244369
	453.699643	1.246138
	453.908938	1.247707
	454.118219	1.247622
	454.327487	1.246196
	454.536742	1.247011
	454.745983	1.249438
	454.955211	1.249153
	455.164426	1.248971
	455.373627	1.252444
	455.582815	1.254893
	455.791990	1.256748
	456.001152	1.260755
	456.210300	1.264494
	456.419434	1.267556
	456.628556	1.265595
	456.837664	1.268114
	457.046758	1.268092
	457.255839	1.269385
	457.464907	1.272896
	457.673962	1.274555
	457.883003	1.276142
	458.092031	1.279657
	458.301046	1.282888
	458.510047	1.283774
	458.719035	1.286134
	458.928009	1.288875
	459.136970	1.292306
	459.345918	1.292823
	459.554852	1.290588
	459.763774	1.294020
	459.972681	1.295111
	460.181576	1.295614
	460.390457	1.299692
	460.599324	1.300673
	460.808178	1.301761
	461.017019	1.302326
	461.225847	1.304584
	461.434661	1.303969
	461.643462	1.307367
	461.852249	1.310520
	462.061023	1.314203
	462.269784	1.318077
	462.478531	1.318389
	462.687265	1.319587
	462.895986	1.322195
	463.104693	1.324861
	463.313387	1.329670
	463.522068	1.331656
	463.730735	1.334737
	463.939389	1.335950
	464.148029	1.340826
	464.356656	1.339234
	464.565270	1.345975
	464.773870	1.347379
	464.982457	1.348458
	465.191030	1.350530
	465.399591	1.353466
	465.608137	1.353735
	465.816671	1.353456
	466.025191	1.358423
	466.233697	1.361485
	466.442191	1.362821
	466.650671	1.364427
	466.859137	1.367957
	467.067590	1.371806
	467.276030	1.372648
	467.484456	1.377687
	467.692869	1.380499
	467.901269	1.384828
	468.109655	1.390012
	468.318028	1.394318
	468.526387	1.398582
	468.734733	1.402551
	468.943066	1.405222
	469.151385	1.407511
	469.359691	1.411489
	469.567984	1.414832
	469.776263	1.420376
	469.984528	1.421827
	470.192781	1.422899
	470.401020	1.427074
	470.609245	1.430183
	470.817457	1.430394
	471.025656	1.431055
	471.233841	1.433408
	471.442013	1.432591
	471.650172	1.435521
	471.858317	1.437637
	472.066448	1.441247
	472.274567	1.445057
	472.482672	1.445292
	472.690763	1.447520
	472.898841	1.450462
	473.106906	1.450607
	473.314957	1.454025
	473.522995	1.457759
	473.731020	1.462412
	473.939031	1.464601
	474.147029	1.470724
	474.355013	1.474965
	474.562984	1.475959
	474.770941	1.476411
	474.978885	1.480968
	475.186816	1.482970
	475.394733	1.489200
	475.602637	1.490582
	475.810527	1.493567
	476.018404	1.494987
	476.226268	1.496172
	476.434118	1.498490
	476.641955	1.501179
	476.849778	1.503359
	477.057588	1.509392
	477.265385	1.509639
	477.473168	1.512306
	477.680937	1.512891
	477.888694	1.516052
	478.096436	1.516954
	478.304166	1.520323
	478.511882	1.524789
	478.719584	1.524994
	478.927274	1.528289
	479.134949	1.531728
	479.342612	1.534596
	479.550260	1.535200
	479.757896	1.539164
	479.965518	1.544511
	480.173126	1.547604
	480.380722	1.551814
	480.588303	1.559555
	480.795872	1.560020
	481.003426	1.562802
	481.210968	1.566048
	481.418496	1.568999
	481.626010	1.572117
	481.833511	1.572960
	482.040999	1.575867
	482.248473	1.576768
	482.455934	1.579312
	482.663382	1.583392
	482.870816	1.584748
	483.078236	1.584738
	483.285643	1.588104
	483.493037	1.591979
	483.700417	1.594319
	483.907784	1.596131
	484.115137	1.600316
	484.322477	1.602569
	484.529803	1.607510
	484.737116	1.608616
	484.944416	1.612796
	485.151702	1.617894
	485.358975	1.620318
	485.566234	1.627024
	485.773479	1.631338
	485.980712	1.635388
	486.187931	1.638293
	486.395136	1.640277
	486.602328	1.644594
	486.809506	1.649272
	487.016671	1.652791
	487.223823	1.656868
	487.430961	1.659459
	487.638086	1.660525
	487.845197	1.667013
	488.052295	1.667217
	488.259379	1.669087
	488.466450	1.670775
	488.673507	1.673306
	488.880551	1.676304
	489.087582	1.678517
	489.294599	1.679396
	489.501602	1.683473
	489.708592	1.682334
	489.915569	1.684533
	490.122532	1.684074
	490.329482	1.688905
	490.536418	1.688459
	490.743341	1.690195
	490.950250	1.691980
	491.157146	1.693154
	491.364029	1.693606
	491.570897	1.692488
	491.777753	1.692246
	491.984595	1.694823
	492.191423	1.695908
	492.398238	1.696198
	492.605040	1.697390
	492.811828	1.700550
	493.018603	1.703301
	493.225364	1.703162
	493.432111	1.703313
	493.638846	1.705011
	493.845566	1.705335
	494.052274	1.706316
	494.258967	1.707705
	494.465648	1.711014
	494.672314	1.712690
	494.878968	1.714984
	495.085608	1.715786
	495.292234	1.715641
	495.498847	1.716680
	495.705446	1.719703
	495.912032	1.721130
	496.118605	1.722115
	496.325164	1.725380
	496.531709	1.726494
	496.738241	1.729275
	496.944759	1.731526
	497.151264	1.732163
	497.357756	1.736137
	497.564234	1.738242
	497.770698	1.737926
	497.977149	1.740287
	498.183587	1.740512
	498.390011	1.741400
	498.596422	1.744620
	498.802819	1.745433
	499.009202	1.749538
	499.215572	1.752401
	499.421929	1.753856
	499.628272	1.754162
	499.834602	1.753066
	500.040918	1.754803
	500.247220	1.755106
	500.453509	1.752339
	500.659785	1.753372
	500.866047	1.756138
	501.072296	1.755822
	501.278531	1.757613
	501.484752	1.759402
	501.690960	1.761610
	501.897155	1.764283
	502.103336	1.764147
	502.309504	1.767480
	502.515658	1.766362
	502.721798	1.769539
	502.927925	1.768162
	503.134039	1.765965
	503.340139	1.767233
	503.546225	1.769803
	503.752298	1.771173
	503.958358	1.773019
	504.164404	1.774030
	504.370436	1.774827
	504.576455	1.775184
	504.782461	1.777351
	504.988453	1.780935
	505.194431	1.783579
	505.400396	1.784067
	505.606347	1.784371
	505.812285	1.786765
	506.018209	1.790500
	506.224120	1.793262
	506.430017	1.796302
	506.635901	1.796768
	506.841771	1.799422
	507.047628	1.799048
	507.253471	1.801511
	507.459301	1.801154
	507.665117	1.801232
	507.870920	1.802648
	508.076709	1.804359
	508.282484	1.807099
	508.488247	1.806984
	508.693995	1.808311
	508.899730	1.808291
	509.105451	1.808235
	509.311159	1.811162
	509.516854	1.809756
	509.722535	1.811623
	509.928202	1.811350
	510.133856	1.810070
	510.339496	1.809241
	510.545123	1.813352
	510.750736	1.813102
	510.956336	1.814619
	511.161922	1.813157
	511.367494	1.814700
	511.573053	1.816820
	511.778599	1.818435
	511.984131	1.817126
	512.189649	1.816366
	512.395154	1.816945
	512.600645	1.818290
	512.806123	1.817716
	513.011587	1.819146
	513.217038	1.819859
	513.422475	1.820960
	513.627899	1.821776
	513.833309	1.823518
	514.038705	1.825045
	514.244088	1.823872
	514.449458	1.824494
	514.654814	1.822048
	514.860156	1.823719
	515.065485	1.824711
	515.270800	1.822116
	515.476102	1.823259
	515.681390	1.825578
	515.886664	1.827141
	516.091925	1.826251
	516.297173	1.825147
	516.502407	1.825639
	516.707627	1.827472
	516.912834	1.828430
	517.118027	1.829540
	517.323207	1.831978
	517.528373	1.833463
	517.733525	1.834595
	517.938664	1.834894
	518.143790	1.835683
	518.348901	1.834079
	518.554000	1.836956
	518.759084	1.838594
	518.964156	1.839496
	519.169213	1.840904
	519.374257	1.838349
	519.579288	1.839412
	519.784305	1.837558
	519.989308	1.839936
	520.194298	1.842440
	520.399274	1.841143
	520.604236	1.839469
	520.809185	1.838358
	521.014121	1.838288
	521.219043	1.838569
	521.423951	1.836656
	521.628846	1.837290
	521.833727	1.835957
	522.038595	1.839476
	522.243449	1.836947
	522.448289	1.835363
	522.653116	1.835527
	522.857929	1.837990
	523.062729	1.837289
	523.267515	1.839088
	523.472287	1.839017
	523.677046	1.840192
	523.881792	1.843760
	524.086524	1.842643
	524.291242	1.841085
	524.495946	1.841919
	524.700637	1.841144
	524.905315	1.841802
	525.109979	1.840978
	525.314629	1.842832
	525.519266	1.843770
	525.723889	1.845532
	525.928498	1.845701
	526.133094	1.844993
	526.337677	1.842272
	526.542245	1.841703
	526.746800	1.842026
	526.951342	1.840310
	527.155870	1.842603
	527.360384	1.842630
	527.564885	1.844432
	527.769372	1.846833
	527.973846	1.846696
	528.178306	1.849889
	528.382752	1.850874
	528.587185	1.852973
	528.791604	1.854150
	528.996010	1.853833
	529.200402	1.854279
	529.404780	1.857183
	529.609145	1.857027
	529.813496	1.857402
	530.017833	1.856836
	530.222157	1.857029
	530.426468	1.859289
	530.630764	1.859961
	530.835048	1.862729
	531.039317	1.861029
	531.243573	1.859367
	531.447815	1.860923
	531.652044	1.861411
	531.856259	1.862362
	532.060461	1.862593
	532.264648	1.862869
	532.468823	1.861743
	532.672983	1.858924
	532.877130	1.860491
	533.081264	1.862276
	533.285383	1.863667
	533.489490	1.865531
	533.693582	1.866790
	533.897661	1.869583
	534.101726	1.870308
	534.305778	1.869458
	534.509816	1.869708
	534.713841	1.874569
	534.917851	1.875189
	535.121849	1.877544
	535.325832	1.879287
	535.529802	1.881517
	535.733759	1.884584
	535.937701	1.887735
	536.141630	1.890944
	536.345546	1.892016
	536.549448	1.894633
	536.753336	1.896443
	536.957210	1.897835
	537.161071	1.904399
	537.364919	1.905048
	537.568752	1.908824
	537.772572	1.909121
	537.976379	1.912977
	538.180172	1.914353
	538.383951	1.913581
	538.587716	1.916627
	538.791468	1.921274
	538.995206	1.925397
	539.198931	1.929814
	539.402642	1.934832
	539.606339	1.938879
	539.810023	1.941025
	540.013693	1.943360
	540.217349	1.946764
	540.420992	1.951535
	540.624621	1.952043
	540.828237	1.951683
	541.031839	1.951825
	541.235427	1.953585
	541.439001	1.957958
	541.642562	1.962273
	541.846109	1.963383
	542.049643	1.969505
	542.253163	1.973255
	542.456669	1.978202
	542.660162	1.980560
	542.863641	1.983150
	543.067106	1.988331
	543.270558	1.991820
	543.473996	1.996510
	543.677420	2.001493
	543.880831	2.003484
	544.084228	2.006637
	544.287612	2.009574
	544.490981	2.012588
	544.694338	2.017350
	544.897680	2.022915
	545.101009	2.029122
	545.304324	2.033809
	545.507625	2.040573
	545.710913	2.046456
	545.914187	2.052129
	546.117448	2.057796
	546.320695	2.059903
	546.523928	2.066067
	546.727147	2.074912
	546.930353	2.079987
	547.133546	2.082258
	547.336724	2.089827
	547.539889	2.096422
	547.743040	2.102865
	547.946178	2.108600
	548.149301	2.112281
	548.352412	2.118355
	548.555508	2.125903
	548.758591	2.130901
	548.961660	2.136396
	549.164716	2.142060
	549.367757	2.148783
	549.570785	2.150653
	549.773800	2.157944
	549.976801	2.163612
	550.179788	2.169566
	550.382761	2.172675
	550.585721	2.177326
	550.788667	2.181578
	550.991599	2.187059
	551.194518	2.192513
	551.397423	2.196047
	551.600315	2.200598
	551.803192	2.205535
	552.006056	2.208379
	552.208906	2.210905
	552.411743	2.214036
	552.614566	2.217404
	552.817375	2.221158
	553.020171	2.223911
	553.222953	2.229176
	553.425721	2.233713
	553.628475	2.238939
	553.831216	2.243871
	554.033943	2.245665
	554.236657	2.250670
	554.439356	2.252857
	554.642042	2.255113
	554.844715	2.256323
	555.047373	2.259120
	555.250018	2.261989
	555.452650	2.263107
	555.655267	2.263211
	555.857871	2.263618
	556.060461	2.263677
	556.263038	2.265009
	556.465600	2.266149
	556.668150	2.266593
	556.870685	2.269119
	557.073207	2.271586
	557.275715	2.273842
	557.478209	2.275720
	557.680689	2.277573
	557.883156	2.278061
	558.085609	2.277670
	558.288049	2.277731
	558.490475	2.276061
	558.692887	2.278329
	558.895285	2.277893
	559.097670	2.276612
	559.300040	2.275000
	559.502398	2.274363
	559.704741	2.273649
	559.907071	2.270622
	560.109387	2.266936
	560.311689	2.263074
	560.513978	2.260684
	560.716253	2.258828
	560.918514	2.253602
	561.120762	2.253743
	561.322995	2.252435
	561.525215	2.252096
	561.727422	2.249494
	561.929614	2.251049
	562.131793	2.247717
	562.333958	2.240172
	562.536110	2.235873
	562.738248	2.231335
	562.940372	2.226157
	563.142482	2.224332
	563.344578	2.218337
	563.546661	2.212921
	563.748730	2.208671
	563.950786	2.203333
	564.152827	2.197533
	564.354855	2.194369
	564.556870	2.189716
	564.758870	2.188540
	564.960857	2.181550
	565.162830	2.176195
	565.364789	2.172518
	565.566735	2.168285
	565.768666	2.163243
	565.970584	2.158530
	566.172489	2.151854
	566.374379	2.147966
	566.576256	2.141424
	566.778119	2.134033
	566.979969	2.127318
	567.181805	2.119507
	567.383626	2.112885
	567.585435	2.104871
	567.787229	2.098607
	567.989010	2.094557
	568.190777	2.087758
	568.392530	2.080923
	568.594269	2.075124
	568.795995	2.067665
	568.997707	2.062391
	569.199405	2.056670
	569.401090	2.049535
	569.602761	2.042852
	569.804418	2.034844
	570.006061	2.026932
	570.207690	2.019162
	570.409306	2.011179
	570.610908	2.002463
	570.812497	1.993537
	571.014071	1.985652
	571.215632	1.977383
	571.417179	1.967375
	571.618712	1.959734
	571.820232	1.949840
	572.021737	1.941818
	572.223229	1.932558
	572.424707	1.925161
	572.626172	1.918341
	572.827623	1.912205
	573.029060	1.903860
	573.230483	1.899515
	573.431892	1.889645
	573.633288	1.881479
	573.834670	1.872761
	574.036038	1.865161
	574.237392	1.854344
	574.438733	1.845124
	574.640060	1.837478
	574.841373	1.830341
	575.042672	1.822628
	575.243958	1.815923
	575.445230	1.808616
	575.646488	1.802682
	575.847732	1.796869
	576.048962	1.791670
	576.250179	1.785740
	576.451382	1.779117
	576.652571	1.772122
	576.853747	1.766529
	577.054908	1.759486
	577.256056	1.754943
	577.457190	1.749158
	577.658310	1.744376
	577.859417	1.738292
	578.060510	1.733263
	578.261589	1.726563
	578.462654	1.718875
	578.663705	1.710946
	578.864743	1.703982
	579.065767	1.697641
	579.266777	1.692241
	579.467773	1.687635
	579.668755	1.681271
	579.869724	1.676081
	580.070679	1.669165
	580.271620	1.661915
	580.472548	1.658649
	580.673461	1.653035
	580.874361	1.647113
	581.075247	1.640832
	581.276119	1.634766
	581.476978	1.627747
	581.677822	1.622617
	581.878653	1.616476
	582.079470	1.609351
	582.280273	1.603012
	582.481063	1.596765
	582.681838	1.589966
	582.882600	1.584130
	583.083348	1.577343
	583.284083	1.570160
	583.484803	1.563269
	583.685510	1.557986
	583.886203	1.551806
	584.086882	1.545622
	584.287547	1.538623
	584.488199	1.531462
	584.688836	1.526676
	584.889460	1.522063
	585.090070	1.515520
	585.290666	1.509781
	585.491249	1.501108
	585.691818	1.495147
	585.892372	1.488795
	586.092914	1.483592
	586.293441	1.476679
	586.493954	1.471324
	586.694454	1.465467
	586.894940	1.460295
	587.095412	1.453577
	587.295870	1.449012
	587.496314	1.443257
	587.696745	1.438538
	587.897162	1.432889
	588.097565	1.426396
	588.297954	1.419478
	588.498329	1.413288
	588.698691	1.407475
	588.899038	1.402379
	589.099372	1.397701
	589.299692	1.392553
	589.499998	1.387999
	589.700291	1.382840
	589.900569	1.377379
	590.100834	1.373750
	590.301085	1.370198
	590.501322	1.364295
	590.701546	1.360722
	590.901755	1.357688
	591.101951	1.354593
	591.302132	1.351179
	591.502300	1.348698
	591.702455	1.344873
	591.902595	1.343373
	592.102722	1.341372
	592.302834	1.339622
	592.502933	1.337857
	592.703018	1.334334
	592.903089	1.331548
	593.103147	1.329109
	593.303190	1.329121
	593.503220	1.326537
	593.703236	1.325451
	593.903238	1.323643
	594.103226	1.322186
	594.303200	1.322179
	594.503161	1.323328
	594.703108	1.324072
	594.903040	1.323321
	595.102960	1.322875
	595.302865	1.324631
	595.502756	1.324489
	595.702634	1.325822
	595.902497	1.326989
	596.102347	1.328347
	596.302183	1.330828
	596.502005	1.333000
	596.701813	1.338312
	596.901608	1.341624
	597.101388	1.343446
	597.301155	1.346341
	597.500908	1.349319
	597.700647	1.354730
	597.900372	1.360302
	598.100083	1.365578
	598.299781	1.371112
	598.499465	1.376901
	598.699134	1.382248
	598.898790	1.388474
	599.098432	1.393746
	599.298061	1.402017
	599.497675	1.408322
	599.697275	1.416362
	599.896862	1.424146
	600.096435	1.433155
	600.295994	1.443249
	600.495539	1.453279
	600.695070	1.462202
	600.894588	1.472402
	601.094091	1.482450
	601.293581	1.493081
	601.493056	1.502483
	601.692518	1.512627
	601.891966	1.522636
	602.091401	1.534298
	602.290821	1.545415
	602.490227	1.556246
	602.689620	1.568033
	602.888999	1.580019
	603.088363	1.593249
	603.287714	1.605446
	603.487052	1.618021
	603.686375	1.628490
	603.885684	1.640843
	604.084980	1.650824
	604.284261	1.661984
	604.483529	1.674624
	604.682783	1.685707
	604.882023	1.699989
	605.081249	1.713369
	605.280461	1.724706
	605.479660	1.735592
	605.678844	1.751347
	605.878015	1.765125
	606.077172	1.778856
	606.276314	1.791974
	606.475443	1.805248
	606.674558	1.817937
	606.873660	1.829976
	607.072747	1.842897
	607.271820	1.857468
	607.470880	1.868390
	607.669926	1.884379
	607.868957	1.899646
	608.067975	1.913263
	608.266979	1.929191
	608.465969	1.943257
	608.664946	1.957677
	608.863908	1.971527
	609.062857	1.984855
	609.261791	1.997521
	609.460712	2.014074
	609.659619	2.028637
	609.858511	2.041631
	610.057390	2.057029
	610.256256	2.072138
	610.455107	2.087335
	610.653944	2.104102
	610.852767	2.119656
	611.051577	2.135235
	611.250373	2.152177
	611.449154	2.167425
	611.647922	2.182225
	611.846676	2.193524
	612.045416	2.204635
	612.244142	2.216647
	612.442854	2.227350
	612.641553	2.237804
	612.840237	2.249630
	613.038908	2.258904
	613.237564	2.270984
	613.436207	2.280204
	613.634836	2.292112
	613.833451	2.302979
	614.032052	2.314191
	614.230639	2.322318
	614.429212	2.331387
	614.627771	2.336895
	614.826316	2.346303
	615.024848	2.354673
	615.223365	2.357966
	615.421869	2.365045
	615.620358	2.369184
	615.818834	2.375289
	616.017296	2.380224
	616.215744	2.388371
	616.414178	2.393026
	616.612598	2.395616
	616.811004	2.401554
	617.009396	2.402368
	617.207775	2.407251
	617.406139	2.414542
	617.604490	2.417929
	617.802826	2.422852
	618.001149	2.426897
	618.199458	2.430987
	618.397752	2.433461
	618.596033	2.437320
	618.794300	2.442909
	618.992553	2.448764
	619.190792	2.454768
	619.389018	2.458763
	619.587229	2.465067
	619.785426	2.468229
	619.983609	2.473073
	620.181779	2.477813
	620.379934	2.480510
	620.578076	2.486161
	620.776204	2.491503
	620.974317	2.495845
	621.172417	2.500979
	621.370503	2.506365
	621.568575	2.508568
	621.766633	2.515845
	621.964677	2.521982
	622.162707	2.525443
	622.360723	2.530947
	622.558725	2.536845
	622.756714	2.541659
	622.954688	2.547049
	623.152648	2.551709
	623.350595	2.553163
	623.548527	2.556192
	623.746446	2.560686
	623.944350	2.566291
	624.142241	2.570369
	624.340118	2.574252
	624.537981	2.578429
	624.735829	2.584428
	624.933664	2.587443
	625.131485	2.592194
	625.329292	2.593438
	625.527085	2.597782
	625.724864	2.599878
	625.922629	2.601937
	626.120381	2.605941
	626.318118	2.610256
	626.515841	2.610999
	626.713550	2.615250
	626.911246	2.616511
	627.108927	2.619290
	627.306595	2.621739
	627.504248	2.624894
	627.701888	2.626979
	627.899513	2.633135
	628.097125	2.636183
	628.294722	2.638589
	628.492306	2.641993
	628.689876	2.646242
	628.887432	2.651115
	629.084973	2.657745
	629.282501	2.660680
	629.480015	2.663585
	629.677515	2.669136
	629.875001	2.671395
	630.072473	2.676196
	630.269931	2.678953
	630.467375	2.682786
	630.664805	2.686949
	630.862221	2.688205
	631.059623	2.689076
	631.257011	2.691649
	631.454385	2.694794
	631.651746	2.697143
	631.849092	2.699849
	632.046424	2.698555
	632.243742	2.700470
	632.441047	2.700441
	632.638337	2.703100
	632.835613	2.702389
	633.032876	2.700954
	633.230124	2.702127
	633.427358	2.704228
	633.624579	2.705169
	633.821785	2.702909
	634.018978	2.705665
	634.216156	2.710076
	634.413321	2.712403
	634.610471	2.711830
	634.807608	2.711358
	635.004730	2.711941
	635.201839	2.710497
	635.398933	2.714825
	635.596014	2.714781
	635.793081	2.714413
	635.990133	2.716478
	636.187172	2.720403
	636.384196	2.724595
	636.581207	2.723894
	636.778204	2.723093
	636.975186	2.727157
	637.172155	2.729887
	637.369110	2.734375
	637.566050	2.735933
	637.762977	2.737647
	637.959890	2.742214
	638.156788	2.742947
	638.353673	2.744544
	638.550544	2.748976
	638.747400	2.750629
	638.944243	2.754588
	639.141072	2.758658
	639.337886	2.766537
	639.534687	2.770616
	639.731474	2.776613
	639.928246	2.776343
	640.125005	2.778863
	640.321750	2.779539
	640.518480	2.784066
	640.715197	2.790423
	640.911899	2.793619
	641.108588	2.794951
	641.305263	2.798819
	641.501923	2.802042
	641.698570	2.802627
	641.895202	2.804826
	642.091821	2.807250
	642.288426	2.808947
	642.485016	2.810947
	642.681593	2.811525
	642.878155	2.813834
	643.074704	2.814136
	643.271238	2.819043
	643.467759	2.818753
	643.664265	2.820778
	643.860757	2.822267
	644.057236	2.826839
	644.253700	2.829224
	644.450151	2.833226
	644.646587	2.835257
	644.843009	2.839152
	645.039418	2.846312
	645.235812	2.848999
	645.432192	2.852434
	645.628558	2.861285
	645.824911	2.867564
	646.021249	2.872392
	646.217573	2.875630
	646.413883	2.882772
	646.610179	2.892421
	646.806461	2.901344
	647.002729	2.908360
	647.198983	2.917196
	647.395223	2.925513
	647.591449	2.934531
	647.787661	2.945139
	647.983859	2.955629
	648.180043	2.966683
	648.376212	2.973065
	648.572368	2.986653
	648.768510	2.998805
	648.964638	3.009185
	649.160751	3.020499
	649.356851	3.028622
	649.552937	3.041204
	649.749008	3.054807
	649.945066	3.061938
	650.141109	3.075018
	650.337138	3.089408
	650.533154	3.101808
	650.729155	3.116309
	650.925142	3.131317
	651.121116	3.145556
	651.317075	3.155956
	651.513020	3.169798
	651.708951	3.181783
	651.904868	3.196629
	652.100771	3.210117
	652.296660	3.228151
	652.492535	3.244849
	652.688396	3.255882
	652.884242	3.270719
	653.080075	3.286364
	653.275894	3.300927
	653.471699	3.314736
	653.667489	3.330728
	653.863266	3.346253
	654.059028	3.357242
	654.254776	3.370045
	654.450511	3.385480
	654.646231	3.399911
	654.841937	3.412923
	655.037629	3.431478
	655.233308	3.443493
	655.428972	3.459252
	655.624622	3.468284
	655.820258	3.483306
	656.015879	3.494327
	656.211487	3.507200
	656.407081	3.519497
	656.602661	3.530128
	656.798226	3.541366
	656.993778	3.550133
	657.189315	3.560258
	657.384839	3.569459
	657.580348	3.579523
	657.775843	3.588733
	657.971324	3.597191
	658.166791	3.607421
	658.362244	3.619004
	658.557683	3.627016
	658.753108	3.635622
	658.948519	3.642866
	659.143916	3.649151
	659.339298	3.657032
	659.534667	3.666075
	659.730022	3.674068
	659.925362	3.679662
	660.120688	3.681934
	660.316001	3.688470
	660.511299	3.693018
	660.706583	3.695930
	660.901853	3.702920
	661.097109	3.705989
	661.292351	3.712614
	661.487578	3.716483
	661.682792	3.717963
	661.877992	3.724866
	662.073177	3.732157
	662.268349	3.736933
	662.463506	3.743403
	662.658649	3.745742
	662.853779	3.750441
	663.048894	3.754099
	663.243995	3.759689
	663.439081	3.759991
	663.634154	3.765357
	663.829213	3.769655
	664.024258	3.777420
	664.219288	3.784800
	664.414305	3.785852
	664.609307	3.794655
	664.804295	3.802126
	664.999269	3.809307
	665.194229	3.814353
	665.389175	3.820957
	665.584107	3.826359
	665.779025	3.830898
	665.973928	3.839166
	666.168818	3.847813
	666.363693	3.855947
	666.558555	3.865326
	666.753402	3.875708
	666.948235	3.882921
	667.143054	3.889906
	667.337859	3.898061
	667.532650	3.912255
	667.727427	3.919219
	667.922189	3.929638
	668.116938	3.941974
	668.311672	3.955684
	668.506392	3.968427
	668.701098	3.982765
	668.895790	3.994935
	669.090468	4.009909
	669.285132	4.027398
	669.479782	4.041353
	669.674417	4.058309
	669.869039	4.077044
	670.063646	4.090881
	670.258239	4.101862
	670.452819	4.115948
	670.647384	4.134677
	670.841934	4.149554
	671.036471	4.171507
	671.230994	4.191454
	671.425502	4.210522
	671.619997	4.232757
	671.814477	4.249167
	672.008943	4.269763
	672.203395	4.293514
	672.397833	4.316559
	672.592257	4.340557
	672.786667	4.363298
	672.981062	4.388585
	673.175444	4.406229
	673.369811	4.429274
	673.564164	4.453563
	673.758503	4.479125
	673.952828	4.504474
	674.147139	4.530803
	674.341435	4.555741
	674.535718	4.593043
	674.729986	4.619172
	674.924240	4.646125
	675.118480	4.675620
	675.312706	4.706611
	675.506918	4.739783
	675.701116	4.773695
	675.895299	4.807304
	676.089469	4.839881
	676.283624	4.878283
	676.477765	4.913303
	676.671892	4.946197
	676.866005	4.982256
	677.060103	5.021835
	677.254188	5.055881
	677.448258	5.097932
	677.642315	5.141766
	677.836357	5.178146
	678.030385	5.220316
	678.224398	5.262290
	678.418398	5.308722
	678.612384	5.350397
	678.806355	5.394149
	679.000312	5.437568
	679.194255	5.487152
	679.388184	5.536401
	679.582099	5.586371
	679.776000	5.637465
	679.969886	5.682952
	680.163758	5.731199
	680.357617	5.779993
	680.551461	5.828794
	680.745290	5.880198
	680.939106	5.931660
	681.132908	5.981365
	681.326695	6.024206
	681.520468	6.067111
	681.714227	6.109673
	681.907972	6.164613
	682.101703	6.213767
	682.295419	6.268219
	682.489122	6.311824
	682.682810	6.366762
	682.876484	6.408509
	683.070144	6.450149
	683.263790	6.495043
	683.457421	6.530221
	683.651039	6.581683
	683.844642	6.622987
	684.038231	6.663230
	684.231806	6.707052
	684.425367	6.749951
	684.618913	6.782441
	684.812446	6.818616
	685.005964	6.861301
	685.199468	6.896950
	685.392958	6.937737
	685.586433	6.977276
	685.779895	7.008372
	685.973342	7.045893
	686.166775	7.080492
	686.360194	7.105452
	686.553599	7.143594
	686.746990	7.173799
	686.940366	7.214383
	687.133729	7.254370
	687.327077	7.287497
	687.520411	7.326658
	687.713730	7.368871
	687.907036	7.406982
	688.100327	7.442699
	688.293604	7.481744
	688.486867	7.522293
	688.680116	7.563981
	688.873351	7.600444
	689.066571	7.645831
	689.259777	7.698042
	689.452970	7.740874
	689.646147	7.795882
	689.839311	7.847480
	690.032461	7.903232
	690.225596	7.957358
	690.418717	8.017038
	690.611824	8.070754
	690.804917	8.132600
	690.997995	8.189350
	691.191059	8.241582
	691.384110	8.305460
	691.577145	8.364176
	691.770167	8.428078
	691.963175	8.487633
	692.156168	8.549239
	692.349147	8.617253
	692.542112	8.695023
	692.735063	8.760396
	692.927999	8.827636
	693.120922	8.901248
	693.313830	8.976441
	693.506724	9.065922
	693.699603	9.129970
	693.892469	9.217869
	694.085320	9.289432
	694.278157	9.366797
	694.470980	9.435178
	694.663789	9.522961
	694.856583	9.605461
	695.049364	9.683036
	695.242130	9.769822
	695.434881	9.847889
	695.627619	9.932237
	695.820342	10.016458
	696.013052	10.091749
	696.205747	10.174190
	696.398427	10.261567
	696.591094	10.346241
	696.783746	10.417876
	696.976384	10.511719
	697.169008	10.593504
	697.361618	10.680705
	697.554213	10.769047
	697.746795	10.843233
	697.939362	10.934034
	698.131914	11.013075
	698.324453	11.086815
	698.516977	11.171187
	698.709487	11.242693
	698.901983	11.306661
	699.094465	11.387637
	699.286932	11.455570
	699.479386	11.523253
	699.671825	11.591612
	699.864249	11.658250
	700.056660	11.717730
	700.249056	11.772156
	700.441438	11.828231
	700.633806	11.887757
	700.826160	11.950343
	701.018499	11.977310
	701.210824	12.015971
	701.403135	12.046173
	701.595432	12.068601
	701.787714	12.087846
	701.979982	12.094344
	702.172236	12.105059
	702.364476	12.130730
	702.556702	12.143372
	702.748913	12.136465
	702.941110	12.130589
	703.133293	12.113091
	703.325461	12.107576
	703.517615	12.089561
	703.709755	12.069486
	703.901881	12.057071
	704.093993	12.043852
	704.286090	12.004443
	704.478173	11.972509
	704.670242	11.931333
	704.862296	11.883784
	705.054337	11.842991
	705.246363	11.780179
	705.438375	11.738492
	705.630372	11.674589
	705.822356	11.611702
	706.014325	11.555847
	706.206279	11.511571
	706.398220	11.454877
	706.590146	11.400396
	706.782058	11.340224
	706.973956	11.280878
	707.165840	11.231492
	707.357709	11.177149
	707.549564	11.119848
	707.741405	11.068952
	707.933231	11.012341
	708.125043	10.958490
	708.316841	10.897601
	708.508625	10.862467
	708.700395	10.814469
	708.892150	10.774200
	709.083891	10.726150
	709.275617	10.698419
	709.467330	10.672945
	709.659028	10.640766
	709.850712	10.623827
	710.042381	10.603138
	710.234037	10.582947
	710.425678	10.564751
	710.617305	10.565807
	710.808917	10.555740
	711.000515	10.551894
	711.192099	10.551223
	711.383669	10.552348
	711.575225	10.552704
	711.766766	10.554942
	711.958293	10.576643
	712.149805	10.588638
	712.341304	10.601353
	712.532788	10.603672
	712.724258	10.628007
	712.915713	10.636541
	713.107154	10.660695
	713.298581	10.691060
	713.489994	10.713839
	713.681392	10.751204
	713.872776	10.780494
	714.064146	10.813324
	714.255502	10.839889
	714.446843	10.882666
	714.638170	10.926679
	714.829483	10.967697
	715.020781	11.012029
	715.212065	11.059118
	715.403335	11.105079
	715.594591	11.135004
	715.785832	11.151899
	715.977059	11.184697
	716.168272	11.213721
	716.359470	11.256462
	716.550654	11.283302
	716.741824	11.316972
	716.932979	11.347340
	717.124121	11.381612
	717.315247	11.402879
	717.506360	11.439023
	717.697458	11.471534
	717.888542	11.491769
	718.079612	11.508913
	718.270668	11.525898
	718.461709	11.542103
	718.652736	11.566305
	718.843748	11.570200
	719.034746	11.578090
	719.225730	11.589609
	719.416700	11.594324
	719.607655	11.599787
	719.798596	11.602310
	719.989523	11.608527
	720.180435	11.616611
	720.371333	11.608123
	720.562217	11.593639
	720.753087	11.591111
	720.943942	11.563868
	721.134783	11.549113
	721.325609	11.526649
	721.516422	11.508889
	721.707219	11.485212
	721.898003	11.467227
	722.088772	11.435330
	722.279527	11.405539
	722.470268	11.370992
	722.660994	11.335009
	722.851707	11.293594
	723.042404	11.257896
	723.233088	11.223033
	723.423757	11.200101
	723.614412	11.158276
	723.805052	11.116105
	723.995678	11.067956
	724.186290	11.036519
	724.376887	10.989872
	724.567471	10.954114
	724.758039	10.910661
	724.948594	10.860713
	725.139134	10.818828
	725.329660	10.778753
	725.520172	10.738181
	725.710669	10.682538
	725.901152	10.645672
	726.091620	10.590698
	726.282075	10.536344
	726.472514	10.480870
	726.662940	10.406528
	726.853351	10.326677
	727.043748	10.254197
	727.234131	10.177470
	727.424499	10.113589
	727.614853	10.052257
	727.805193	9.982357
	727.995518	9.904634
	728.185829	9.831785
	728.376125	9.746042
	728.566408	9.662267
	728.756675	9.574746
	728.946929	9.499203
	729.137168	9.421183
	729.327393	9.337127
	729.517604	9.252650
	729.707800	9.166410
	729.897982	9.080646
	730.088149	8.994364
	730.278302	8.899275
	730.468441	8.812168
	730.658566	8.720944
	730.848676	8.626957
	731.038771	8.541211
	731.228853	8.445992
	731.418920	8.362437
	731.608973	8.278078
	731.799011	8.186399
	731.989035	8.095689
	732.179045	8.008894
	732.369040	7.914205
	732.559021	7.835672
	732.748988	7.750917
	732.938940	7.670195
	733.128878	7.569429
	733.318801	7.479015
	733.508711	7.390791
	733.698605	7.310350
	733.888486	7.228552
	734.078352	7.150859
	734.268204	7.069501
	734.458041	7.003077
	734.647864	6.922079
	734.837673	6.860357
	735.027467	6.788075
	735.217247	6.725168
	735.407013	6.655489
	735.596764	6.591159
	735.786501	6.523379
	735.976223	6.456907
	736.165932	6.388393
	736.355625	6.330209
	736.545305	6.271773
	736.734970	6.207683
	736.924620	6.147685
	737.114257	6.095261
	737.303879	6.035023
	737.493486	5.965676
	737.683079	5.906529
	737.872658	5.849933
	738.062222	5.791335
	738.251772	5.739562
	738.441308	5.682317
	738.630829	5.630300
	738.820336	5.585107
	739.009829	5.538743
	739.199307	5.477751
	739.388771	5.430636
	739.578220	5.374140
	739.767655	5.327489
	739.957076	5.284434
	740.146482	5.246016
	740.335874	5.204538
	740.525251	5.160328
	740.714615	5.115504
	740.903963	5.068686
	741.093298	5.020326
	741.282618	4.979372
	741.471923	4.932666
	741.661214	4.894017
	741.850491	4.854451
	742.039753	4.817748
	742.229001	4.782791
	742.418235	4.747979
	742.607454	4.710363
	742.796659	4.673687
	742.985849	4.632136
	743.175025	4.595826
	743.364187	4.556928
	743.553334	4.521828
	743.742467	4.486271
	743.931586	4.454972
	744.120690	4.417485
	744.309779	4.386350
	744.498855	4.349179
	744.687916	4.324476
	744.876962	4.295043
	745.065994	4.265908
	745.255012	4.236565
	745.444015	4.210395
	745.633004	4.186413
	745.821978	4.169809
	746.010938	4.137362
	746.199884	4.119730
	746.388815	4.092002
	746.577732	4.071705
	746.766634	4.044248
	746.955522	4.020961
	747.144396	4.005260
	747.333255	3.988098
	747.522100	3.965873
	747.710930	3.947110
	747.899746	3.925806
	748.088548	3.909193
	748.277335	3.896732
	748.466108	3.881026
	748.654866	3.865302
	748.843610	3.853759
	749.032339	3.846119
	749.221054	3.837143
	749.409755	3.827656
	749.598441	3.820941
	749.787113	3.807081
	749.975770	3.803846
	750.164413	3.795276
	750.353042	3.789693
[truncated: 1,648 more rows]
