# Supplementary material for: Metasurface analogues of molecular diastereomers from hierarchical multiscale chiral interactions with biomolecules
Source: Nat Commun. 2026 Apr 22;17:5541. doi: 10.1038/s41467-026-72200-6 (PMC13287669; doi:10.1038/s41467-026-72200-6)
Supplement: Supplementary file 3 — Supplementary Data 1 (Raw data) [file 41467_2026_72200_MOESM3_ESM.zip › Raw_Data/Reflectivity/Butanol/Butanol/rh 1.txt]

	345.453658	0.997285
	345.669646	0.996993
	345.885622	0.996685
	346.101585	0.996363
	346.317535	0.996026
	346.533471	0.995677
	346.749395	0.995315
	346.965306	0.994946
	347.181204	0.994575
	347.397089	0.994209
	347.612961	0.993858
	347.828820	0.993541
	348.044666	0.993277
	348.260499	0.993097
	348.476319	0.993038
	348.692126	0.993150
	348.907920	0.993489
	349.123701	0.994115
	349.339469	0.995088
	349.555224	0.996445
	349.770966	0.998191
	349.986695	1.000280
	350.202412	1.002609
	350.418115	1.005034
	350.633805	1.007397
	350.849482	1.009557
	351.065147	1.011419
	351.280798	1.012938
	351.496436	1.014114
	351.712062	1.014977
	351.927674	1.015574
	352.143273	1.018956
	352.358860	1.012047
	352.574433	1.011409
	352.789993	1.013435
	353.005541	1.013807
	353.221075	1.012873
	353.436597	1.013321
	353.652105	1.016057
	353.867600	1.016407
	354.083083	1.018629
	354.298552	1.018297
	354.514009	1.018786
	354.729452	1.019634
	354.944883	1.019302
	355.160300	1.017600
	355.375705	1.016399
	355.591096	1.016427
	355.806474	1.017581
	356.021840	1.017279
	356.237192	1.017934
	356.452532	1.017342
	356.667858	1.017131
	356.883172	1.015734
	357.098472	1.015062
	357.313760	1.013470
	357.529034	1.013292
	357.744295	1.014891
	357.959544	1.014587
	358.174779	1.014217
	358.390002	1.014917
	358.605211	1.014457
	358.820407	1.012198
	359.035591	1.013114
	359.250761	1.010732
	359.465919	1.009737
	359.681063	1.005353
	359.896194	1.005222
	360.111313	1.003042
	360.326418	1.003786
	360.541510	1.003378
	360.756589	1.003557
	360.971656	1.001928
	361.186709	1.002875
	361.401749	1.000647
	361.616776	1.000570
	361.831790	1.001062
	362.046792	1.001791
	362.261780	1.003479
	362.476755	1.003966
	362.691717	1.004524
	362.906666	1.004859
	363.121602	1.004490
	363.336525	1.002512
	363.551435	1.004611
	363.766332	1.005657
	363.981216	1.005021
	364.196087	1.005206
	364.410945	1.003434
	364.625790	1.005743
	364.840621	1.005347
	365.055440	1.006449
	365.270246	1.008374
	365.485039	1.008914
	365.699818	1.009278
	365.914585	1.011544
	366.129339	1.012127
	366.344079	1.012521
	366.558807	1.012611
	366.773521	1.012146
	366.988223	1.012584
	367.202911	1.011119
	367.417587	1.012669
	367.632249	1.011707
	367.846898	1.012087
	368.061535	1.012644
	368.276158	1.013520
	368.490768	1.013871
	368.705365	1.013163
	368.919949	1.014851
	369.134521	1.011895
	369.349079	1.010134
	369.563624	1.009265
	369.778155	1.008544
	369.992674	1.008095
	370.207180	1.007801
	370.421673	1.009811
	370.636153	1.009052
	370.850619	1.007335
	371.065073	1.006961
	371.279514	1.005946
	371.493941	1.003701
	371.708356	1.003819
	371.922757	1.006763
	372.137145	1.005807
	372.351521	1.003154
	372.565883	1.002904
	372.780232	1.004292
	372.994568	1.003490
	373.208891	1.005637
	373.423201	1.005015
	373.637498	1.005480
	373.851782	1.006370
	374.066053	1.006943
	374.280311	1.006312
	374.494556	1.008212
	374.708787	1.011168
	374.923006	1.010290
	375.137211	1.010814
	375.351404	1.010410
	375.565583	1.012304
	375.779750	1.012386
	375.993903	1.014019
	376.208043	1.014980
	376.422170	1.017371
	376.636284	1.016090
	376.850385	1.017343
	377.064473	1.018745
	377.278548	1.019545
	377.492610	1.021558
	377.706658	1.022604
	377.920694	1.024206
	378.134717	1.023711
	378.348726	1.024723
	378.562722	1.024194
	378.776706	1.024363
	378.990676	1.021913
	379.204633	1.021782
	379.418577	1.021891
	379.632508	1.022860
	379.846426	1.022746
	380.060331	1.021232
	380.274223	1.021418
	380.488101	1.021525
	380.701967	1.022917
	380.915819	1.022591
	381.129659	1.023856
	381.343485	1.024765
	381.557298	1.021823
	381.771098	1.021831
	381.984886	1.020258
	382.198659	1.021084
	382.412420	1.020996
	382.626168	1.020024
	382.839903	1.019447
	383.053624	1.018481
	383.267333	1.015550
	383.481028	1.013432
	383.694711	1.013853
	383.908380	1.015421
	384.122036	1.013025
	384.335679	1.014005
	384.549309	1.015557
	384.762926	1.016196
	384.976530	1.012224
	385.190120	1.010949
	385.403698	1.010683
	385.617262	1.010493
	385.830814	1.012186
	386.044352	1.014088
	386.257877	1.014930
	386.471389	1.014057
	386.684888	1.014072
	386.898374	1.012310
	387.111847	1.012874
	387.325306	1.014333
	387.538753	1.015797
	387.752186	1.014596
	387.965606	1.017819
	388.179014	1.018596
	388.392408	1.019248
	388.605789	1.018221
	388.819156	1.018636
	389.032511	1.017652
	389.245853	1.018423
	389.459181	1.016948
	389.672497	1.017240
	389.885799	1.016045
	390.099088	1.014960
	390.312364	1.015277
	390.525627	1.013523
	390.738877	1.012550
	390.952114	1.011811
	391.165337	1.011774
	391.378548	1.009885
	391.591745	1.011220
	391.804929	1.012253
	392.018100	1.013070
	392.231258	1.012419
	392.444403	1.012539
	392.657535	1.013368
	392.870653	1.013338
	393.083759	1.015289
	393.296851	1.016764
	393.509930	1.016595
	393.722996	1.015979
	393.936049	1.018159
	394.149089	1.017745
	394.362116	1.015914
	394.575129	1.016999
	394.788130	1.016782
	395.001117	1.015864
	395.214091	1.016822
	395.427052	1.016797
	395.640000	1.017137
	395.852935	1.017118
	396.065857	1.017961
	396.278765	1.020539
	396.491660	1.021138
	396.704543	1.022070
	396.917412	1.021594
	397.130268	1.022316
	397.343110	1.023398
	397.555940	1.023914
	397.768757	1.021319
	397.981560	1.021745
	398.194350	1.022443
	398.407127	1.025436
	398.619891	1.026424
	398.832642	1.024923
	399.045380	1.025349
	399.258104	1.023394
	399.470815	1.023825
	399.683514	1.024472
	399.896199	1.027038
	400.108870	1.028091
	400.321529	1.028332
	400.534175	1.028073
	400.746807	1.029008
	400.959427	1.026967
	401.172033	1.025856
	401.384626	1.026270
	401.597205	1.026185
	401.809772	1.027602
	402.022326	1.027282
	402.234866	1.025636
	402.447393	1.024750
	402.659907	1.024429
	402.872408	1.024920
	403.084896	1.024176
	403.297370	1.023107
	403.509832	1.022530
	403.722280	1.022470
	403.934715	1.022646
	404.147137	1.021892
	404.359546	1.024025
	404.571941	1.023541
	404.784323	1.023664
	404.996693	1.024920
	405.209049	1.023841
	405.421392	1.025052
	405.633721	1.025050
	405.846038	1.025822
	406.058341	1.025510
	406.270632	1.024303
	406.482909	1.024805
	406.695172	1.025477
	406.907423	1.024646
	407.119661	1.025861
	407.331885	1.026190
	407.544096	1.026089
	407.756294	1.026799
	407.968479	1.027363
	408.180651	1.027615
	408.392809	1.028171
	408.604954	1.027170
	408.817086	1.027631
	409.029205	1.026564
	409.241311	1.026370
	409.453404	1.027621
	409.665483	1.026488
	409.877549	1.026926
	410.089602	1.028307
	410.301642	1.028675
	410.513669	1.028907
	410.725682	1.031453
	410.937682	1.033893
	411.149669	1.035206
	411.361643	1.035324
	411.573604	1.035907
	411.785551	1.037582
	411.997486	1.038133
	412.209407	1.040099
	412.421315	1.042297
	412.633210	1.044492
	412.845091	1.044942
	413.056959	1.047579
	413.268815	1.047642
	413.480657	1.050204
	413.692485	1.051586
	413.904301	1.055733
	414.116103	1.058147
	414.327892	1.061255
	414.539668	1.060907
	414.751431	1.060882
	414.963181	1.061637
	415.174917	1.062698
	415.386640	1.062575
	415.598350	1.061966
	415.810047	1.061601
	416.021730	1.061793
	416.233401	1.059284
	416.445058	1.061265
	416.656702	1.060820
	416.868332	1.061504
	417.079950	1.061827
	417.291554	1.060074
	417.503145	1.060174
	417.714723	1.060803
	417.926288	1.059229
	418.137839	1.061078
	418.349377	1.061801
	418.560903	1.061555
	418.772414	1.062604
	418.983913	1.061371
	419.195398	1.063715
	419.406870	1.063651
	419.618329	1.064094
	419.829775	1.064635
	420.041208	1.062119
	420.252627	1.063245
	420.464033	1.063924
	420.675426	1.063803
	420.886805	1.063660
	421.098172	1.064769
	421.309525	1.065115
	421.520865	1.067201
	421.732192	1.068312
	421.943505	1.069671
	422.154805	1.072912
	422.366092	1.074771
	422.577366	1.077876
	422.788627	1.078244
	422.999874	1.081189
	423.211108	1.082223
	423.422329	1.083717
	423.633537	1.086773
	423.844731	1.086267
	424.055913	1.088617
	424.267081	1.088636
	424.478235	1.090930
	424.689377	1.093742
	424.900505	1.096813
	425.111620	1.097758
	425.322722	1.097607
	425.533811	1.098160
	425.744886	1.099700
	425.955948	1.103100
	426.166997	1.106739
	426.378032	1.108842
	426.589055	1.110012
	426.800064	1.109360
	427.011060	1.110355
	427.222042	1.110531
	427.433012	1.112367
	427.643968	1.113089
	427.854911	1.112501
	428.065840	1.113520
	428.276757	1.114869
	428.487660	1.115832
	428.698550	1.114805
	428.909427	1.115913
	429.120290	1.119678
	429.331140	1.121065
	429.541977	1.121148
	429.752801	1.122435
	429.963611	1.125410
	430.174408	1.127869
	430.385192	1.129138
	430.595963	1.132274
	430.806720	1.134123
	431.017464	1.135196
	431.228195	1.136877
	431.438913	1.136793
	431.649617	1.137307
	431.860308	1.140684
	432.070986	1.140667
	432.281650	1.141548
	432.492302	1.143069
	432.702940	1.143762
	432.913565	1.146785
	433.124176	1.146985
	433.334774	1.146555
	433.545359	1.149725
	433.755931	1.152475
	433.966489	1.153389
	434.177035	1.155047
	434.387567	1.155413
	434.598085	1.155237
	434.808591	1.158585
	435.019083	1.156904
	435.229562	1.156906
	435.440027	1.157662
	435.650479	1.160928
	435.860918	1.161446
	436.071344	1.163067
	436.281757	1.165887
	436.492156	1.164727
	436.702542	1.165881
	436.912914	1.165976
	437.123274	1.168119
	437.333620	1.169987
	437.543953	1.171077
	437.754272	1.171369
	437.964578	1.174184
	438.174871	1.177845
	438.385151	1.180558
	438.595417	1.182432
	438.805670	1.183224
	439.015910	1.183735
	439.226137	1.184702
	439.436350	1.186562
	439.646550	1.189836
	439.856737	1.190006
	440.066910	1.191420
	440.277070	1.193406
	440.487217	1.194788
	440.697351	1.197607
	440.907471	1.200762
	441.117578	1.199539
	441.327671	1.200913
	441.537752	1.203167
	441.747819	1.204426
	441.957873	1.206343
	442.167913	1.208563
	442.377940	1.212156
	442.587954	1.213783
	442.797955	1.215499
	443.007942	1.216851
	443.217916	1.219617
	443.427877	1.219242
	443.637824	1.218725
	443.847758	1.220002
	444.057679	1.220613
	444.267586	1.224412
	444.477481	1.224567
	444.687361	1.224908
	444.897229	1.225039
	445.107083	1.224708
	445.316924	1.224844
	445.526752	1.226581
	445.736566	1.226040
	445.946367	1.226272
	446.156155	1.227362
	446.365929	1.226403
	446.575690	1.226936
	446.785438	1.228115
	446.995173	1.226963
	447.204894	1.228331
	447.414602	1.229881
	447.624296	1.229702
	447.833977	1.232402
	448.043645	1.232816
	448.253300	1.234800
	448.462941	1.234182
	448.672569	1.236267
	448.882184	1.234868
	449.091785	1.234091
	449.301373	1.235643
	449.510948	1.236872
	449.720509	1.240435
	449.930057	1.241328
	450.139592	1.242662
	450.349113	1.243228
	450.558621	1.243564
	450.768116	1.243015
	450.977597	1.243628
	451.187066	1.242995
	451.396520	1.244652
	451.605962	1.244299
	451.815390	1.243991
	452.024805	1.245759
	452.234206	1.247880
	452.443594	1.248357
	452.652969	1.251769
	452.862330	1.251883
	453.071678	1.254028
	453.281013	1.253276
	453.490335	1.253579
	453.699643	1.252836
	453.908938	1.256007
	454.118219	1.257125
	454.327487	1.257569
	454.536742	1.261086
	454.745983	1.261255
	454.955211	1.262770
	455.164426	1.263953
	455.373627	1.267097
	455.582815	1.266984
	455.791990	1.268576
	456.001152	1.268153
	456.210300	1.268861
	456.419434	1.272102
	456.628556	1.274289
	456.837664	1.275485
	457.046758	1.276153
	457.255839	1.275706
	457.464907	1.277163
	457.673962	1.277620
	457.883003	1.279502
	458.092031	1.279306
	458.301046	1.279668
	458.510047	1.280353
	458.719035	1.282703
	458.928009	1.286330
	459.136970	1.290538
	459.345918	1.294559
	459.554852	1.294775
	459.763774	1.300728
	459.972681	1.303065
	460.181576	1.307598
	460.390457	1.310919
	460.599324	1.312695
	460.808178	1.316387
	461.017019	1.316170
	461.225847	1.318140
	461.434661	1.318960
	461.643462	1.325516
	461.852249	1.326740
	462.061023	1.328204
	462.269784	1.329525
	462.478531	1.329727
	462.687265	1.333081
	462.895986	1.333238
	463.104693	1.335633
	463.313387	1.336658
	463.522068	1.338065
	463.730735	1.338996
	463.939389	1.340503
	464.148029	1.343506
	464.356656	1.345389
	464.565270	1.349214
	464.773870	1.351130
	464.982457	1.352249
	465.191030	1.353018
	465.399591	1.356032
	465.608137	1.358430
	465.816671	1.358605
	466.025191	1.361154
	466.233697	1.364886
	466.442191	1.364754
	466.650671	1.367242
	466.859137	1.370903
	467.067590	1.378857
	467.276030	1.380686
	467.484456	1.385626
	467.692869	1.386784
	467.901269	1.390516
	468.109655	1.390768
	468.318028	1.393602
	468.526387	1.395117
	468.734733	1.399166
	468.943066	1.401943
	469.151385	1.404441
	469.359691	1.406568
	469.567984	1.409042
	469.776263	1.411904
	469.984528	1.415788
	470.192781	1.418658
	470.401020	1.421725
	470.609245	1.426842
	470.817457	1.434703
	471.025656	1.436763
	471.233841	1.442072
	471.442013	1.446060
	471.650172	1.450783
	471.858317	1.452244
	472.066448	1.452628
	472.274567	1.457296
	472.482672	1.458120
	472.690763	1.460737
	472.898841	1.463084
	473.106906	1.462891
	473.314957	1.463902
	473.522995	1.464827
	473.731020	1.468949
	473.939031	1.471807
	474.147029	1.476172
	474.355013	1.476543
	474.562984	1.478304
	474.770941	1.479468
	474.978885	1.483981
	475.186816	1.487599
	475.394733	1.489447
	475.602637	1.493429
	475.810527	1.494635
	476.018404	1.499229
	476.226268	1.504175
	476.434118	1.507997
	476.641955	1.513634
	476.849778	1.516262
	477.057588	1.521387
	477.265385	1.522904
	477.473168	1.527156
	477.680937	1.532033
	477.888694	1.537474
	478.096436	1.539086
	478.304166	1.545136
	478.511882	1.548158
	478.719584	1.553496
	478.927274	1.556295
	479.134949	1.561725
	479.342612	1.564773
	479.550260	1.566110
	479.757896	1.568560
	479.965518	1.569890
	480.173126	1.570618
	480.380722	1.576548
	480.588303	1.580121
	480.795872	1.583494
	481.003426	1.584789
	481.210968	1.588900
	481.418496	1.589787
	481.626010	1.592405
	481.833511	1.595629
	482.040999	1.598205
	482.248473	1.598301
	482.455934	1.599253
	482.663382	1.602790
	482.870816	1.605116
	483.078236	1.608391
	483.285643	1.610755
	483.493037	1.610810
	483.700417	1.611040
	483.907784	1.612349
	484.115137	1.615415
	484.322477	1.616884
	484.529803	1.619667
	484.737116	1.622873
	484.944416	1.627227
	485.151702	1.628713
	485.358975	1.632317
	485.566234	1.631627
	485.773479	1.635687
	485.980712	1.640474
	486.187931	1.646481
	486.395136	1.648600
	486.602328	1.651412
	486.809506	1.651353
	487.016671	1.654954
	487.223823	1.657222
	487.430961	1.660995
	487.638086	1.667360
	487.845197	1.669144
	488.052295	1.673964
	488.259379	1.677847
	488.466450	1.684375
	488.673507	1.687285
	488.880551	1.690252
	489.087582	1.694810
	489.294599	1.696362
	489.501602	1.699478
	489.708592	1.702445
	489.915569	1.708161
	490.122532	1.711268
	490.329482	1.713106
	490.536418	1.714787
	490.743341	1.717113
	490.950250	1.715263
	491.157146	1.717886
	491.364029	1.718124
	491.570897	1.719616
	491.777753	1.722386
	491.984595	1.726060
	492.191423	1.731476
	492.398238	1.733734
	492.605040	1.736450
	492.811828	1.740839
	493.018603	1.742021
	493.225364	1.745044
	493.432111	1.743883
	493.638846	1.744274
	493.845566	1.745266
	494.052274	1.749077
	494.258967	1.750832
	494.465648	1.750997
	494.672314	1.752945
	494.878968	1.754761
	495.085608	1.753848
	495.292234	1.755062
	495.498847	1.755689
	495.705446	1.758019
	495.912032	1.757162
	496.118605	1.758010
	496.325164	1.761809
	496.531709	1.764529
	496.738241	1.765812
	496.944759	1.766961
	497.151264	1.766308
	497.357756	1.769158
	497.564234	1.767385
	497.770698	1.767964
	497.977149	1.768894
	498.183587	1.771133
	498.390011	1.771479
	498.596422	1.772250
	498.802819	1.771805
	499.009202	1.771452
	499.215572	1.770741
	499.421929	1.771537
	499.628272	1.770192
	499.834602	1.771576
	500.040918	1.773819
	500.247220	1.770800
	500.453509	1.775221
	500.659785	1.775109
	500.866047	1.777135
	501.072296	1.776604
	501.278531	1.777086
	501.484752	1.776078
	501.690960	1.775603
	501.897155	1.776303
	502.103336	1.776424
	502.309504	1.775104
	502.515658	1.773083
	502.721798	1.773512
	502.927925	1.774170
	503.134039	1.774486
	503.340139	1.774594
	503.546225	1.777495
	503.752298	1.778496
	503.958358	1.779846
	504.164404	1.782728
	504.370436	1.782819
	504.576455	1.781887
	504.782461	1.783296
	504.988453	1.784728
	505.194431	1.787134
	505.400396	1.788365
	505.606347	1.788988
	505.812285	1.787781
	506.018209	1.789396
	506.224120	1.792622
	506.430017	1.794055
	506.635901	1.793369
	506.841771	1.794764
	507.047628	1.795500
	507.253471	1.795569
	507.459301	1.798164
	507.665117	1.803119
	507.870920	1.805815
	508.076709	1.808357
	508.282484	1.809915
	508.488247	1.811983
	508.693995	1.813959
	508.899730	1.816292
	509.105451	1.817824
	509.311159	1.818301
	509.516854	1.818383
	509.722535	1.821184
	509.928202	1.822243
	510.133856	1.824182
	510.339496	1.825521
	510.545123	1.826120
	510.750736	1.826167
	510.956336	1.827262
	511.161922	1.827988
	511.367494	1.827471
	511.573053	1.831676
	511.778599	1.833534
	511.984131	1.834826
	512.189649	1.835974
	512.395154	1.838452
	512.600645	1.840689
	512.806123	1.844710
	513.011587	1.842201
	513.217038	1.843090
	513.422475	1.842821
	513.627899	1.842468
	513.833309	1.842998
	514.038705	1.843867
	514.244088	1.845339
	514.449458	1.845308
	514.654814	1.845940
	514.860156	1.848469
	515.065485	1.849686
	515.270800	1.850349
	515.476102	1.849363
	515.681390	1.848760
	515.886664	1.851247
	516.091925	1.850022
	516.297173	1.851336
	516.502407	1.852158
	516.707627	1.851921
	516.912834	1.853346
	517.118027	1.856358
	517.323207	1.855880
	517.528373	1.856921
	517.733525	1.856666
	517.938664	1.857237
	518.143790	1.858000
	518.348901	1.859351
	518.554000	1.863064
	518.759084	1.862676
	518.964156	1.861865
	519.169213	1.863178
	519.374257	1.863578
	519.579288	1.866627
	519.784305	1.869122
	519.989308	1.869566
	520.194298	1.870525
	520.399274	1.870268
	520.604236	1.869080
	520.809185	1.868543
	521.014121	1.869371
	521.219043	1.869304
	521.423951	1.868476
	521.628846	1.868659
	521.833727	1.867575
	522.038595	1.869409
	522.243449	1.868554
	522.448289	1.867613
	522.653116	1.868018
	522.857929	1.870625
	523.062729	1.872189
	523.267515	1.874662
	523.472287	1.876367
	523.677046	1.877302
	523.881792	1.877527
	524.086524	1.874849
	524.291242	1.875711
	524.495946	1.878207
	524.700637	1.880813
	524.905315	1.881534
	525.109979	1.881436
	525.314629	1.881657
	525.519266	1.886293
	525.723889	1.886954
	525.928498	1.886995
	526.133094	1.887910
	526.337677	1.887694
	526.542245	1.887685
	526.746800	1.887143
	526.951342	1.887535
	527.155870	1.887576
	527.360384	1.883841
	527.564885	1.884638
	527.769372	1.882429
	527.973846	1.883302
	528.178306	1.886665
	528.382752	1.884044
	528.587185	1.885380
	528.791604	1.883461
	528.996010	1.883257
	529.200402	1.881425
	529.404780	1.882429
	529.609145	1.882724
	529.813496	1.882429
	530.017833	1.882906
	530.222157	1.883136
	530.426468	1.882846
	530.630764	1.884957
	530.835048	1.885392
	531.039317	1.883518
	531.243573	1.884088
	531.447815	1.886637
	531.652044	1.889130
	531.856259	1.888082
	532.060461	1.888596
	532.264648	1.886597
	532.468823	1.886797
	532.672983	1.886402
	532.877130	1.885984
	533.081264	1.886763
	533.285383	1.888203
	533.489490	1.887331
	533.693582	1.889912
	533.897661	1.891371
	534.101726	1.891356
	534.305778	1.894531
	534.509816	1.896433
	534.713841	1.901511
	534.917851	1.903621
	535.121849	1.906217
	535.325832	1.907593
	535.529802	1.909109
	535.733759	1.912922
	535.937701	1.914640
	536.141630	1.916594
	536.345546	1.920856
	536.549448	1.925512
	536.753336	1.930843
	536.957210	1.933014
	537.161071	1.935248
	537.364919	1.937900
	537.568752	1.942197
	537.772572	1.945574
	537.976379	1.947049
	538.180172	1.950681
	538.383951	1.954329
	538.587716	1.956954
	538.791468	1.959975
	538.995206	1.963670
	539.198931	1.967344
	539.402642	1.970094
	539.606339	1.971725
	539.810023	1.974896
	540.013693	1.976947
	540.217349	1.980800
	540.420992	1.982421
	540.624621	1.982331
	540.828237	1.984972
	541.031839	1.984406
	541.235427	1.986621
	541.439001	1.988991
	541.642562	1.992394
	541.846109	1.994143
	542.049643	1.997611
	542.253163	2.002579
	542.456669	2.004215
	542.660162	2.007974
	542.863641	2.012801
	543.067106	2.016909
	543.270558	2.021327
	543.473996	2.025216
	543.677420	2.029791
	543.880831	2.031514
	544.084228	2.031630
	544.287612	2.038415
	544.490981	2.040486
	544.694338	2.045957
	544.897680	2.052765
	545.101009	2.057200
	545.304324	2.062625
	545.507625	2.067843
	545.710913	2.072622
	545.914187	2.077716
	546.117448	2.082286
	546.320695	2.088623
	546.523928	2.096294
	546.727147	2.102084
	546.930353	2.108483
	547.133546	2.110007
	547.336724	2.117644
	547.539889	2.124976
	547.743040	2.129300
	547.946178	2.136950
	548.149301	2.140243
	548.352412	2.146860
	548.555508	2.153417
	548.758591	2.159128
	548.961660	2.164844
	549.164716	2.168785
	549.367757	2.173486
	549.570785	2.178187
	549.773800	2.184275
	549.976801	2.190127
	550.179788	2.196113
	550.382761	2.202301
	550.585721	2.208418
	550.788667	2.213800
	550.991599	2.219240
	551.194518	2.224123
	551.397423	2.229955
	551.600315	2.234515
	551.803192	2.238080
	552.006056	2.243608
	552.208906	2.246996
	552.411743	2.250540
	552.614566	2.253656
	552.817375	2.257096
	553.020171	2.256995
	553.222953	2.258421
	553.425721	2.263335
	553.628475	2.266718
	553.831216	2.270115
	554.033943	2.270793
	554.236657	2.273398
	554.439356	2.275886
	554.642042	2.277599
	554.844715	2.280508
	555.047373	2.285821
	555.250018	2.287187
	555.452650	2.285975
	555.655267	2.285391
	555.857871	2.286463
	556.060461	2.289248
	556.263038	2.291080
	556.465600	2.292265
	556.668150	2.291182
	556.870685	2.293730
	557.073207	2.295407
	557.275715	2.295929
	557.478209	2.298171
	557.680689	2.298575
	557.883156	2.299805
	558.085609	2.298449
	558.288049	2.301046
	558.490475	2.300532
	558.692887	2.300934
	558.895285	2.299480
	559.097670	2.300269
	559.300040	2.298771
	559.502398	2.300582
	559.704741	2.297097
	559.907071	2.293721
	560.109387	2.295417
	560.311689	2.291279
	560.513978	2.290887
	560.716253	2.288299
	560.918514	2.285299
	561.120762	2.283130
	561.322995	2.281992
	561.525215	2.281372
	561.727422	2.277806
	561.929614	2.276753
	562.131793	2.276809
	562.333958	2.274246
	562.536110	2.272379
	562.738248	2.270288
	562.940372	2.268814
	563.142482	2.264127
	563.344578	2.260600
	563.546661	2.258068
	563.748730	2.253806
	563.950786	2.248386
	564.152827	2.242590
	564.354855	2.237229
	564.556870	2.232360
	564.758870	2.229189
	564.960857	2.224002
	565.162830	2.218124
	565.364789	2.213806
	565.566735	2.210393
	565.768666	2.202627
	565.970584	2.197232
	566.172489	2.189803
	566.374379	2.186003
	566.576256	2.180697
	566.778119	2.173957
	566.979969	2.166212
	567.181805	2.159117
	567.383626	2.148888
	567.585435	2.141163
	567.787229	2.133044
	567.989010	2.125504
	568.190777	2.117163
	568.392530	2.108865
	568.594269	2.102081
	568.795995	2.097679
	568.997707	2.093315
	569.199405	2.086560
	569.401090	2.078831
	569.602761	2.070996
	569.804418	2.062742
	570.006061	2.055664
	570.207690	2.048166
	570.409306	2.042260
	570.610908	2.032878
	570.812497	2.024182
	571.014071	2.015902
	571.215632	2.007927
	571.417179	1.997549
	571.618712	1.986595
	571.820232	1.977875
	572.021737	1.969729
	572.223229	1.960992
	572.424707	1.952676
	572.626172	1.943729
	572.827623	1.933772
	573.029060	1.923509
	573.230483	1.916889
	573.431892	1.907650
	573.633288	1.898241
	573.834670	1.889441
	574.036038	1.882836
	574.237392	1.875181
	574.438733	1.866609
	574.640060	1.859006
	574.841373	1.852440
	575.042672	1.845128
	575.243958	1.837312
	575.445230	1.831543
	575.646488	1.824857
	575.847732	1.819340
	576.048962	1.811213
	576.250179	1.804781
	576.451382	1.799482
	576.652571	1.794790
	576.853747	1.790045
	577.054908	1.784072
	577.256056	1.777314
	577.457190	1.771313
	577.658310	1.765390
	577.859417	1.758935
	578.060510	1.753657
	578.261589	1.746623
	578.462654	1.741488
	578.663705	1.733794
	578.864743	1.726767
	579.065767	1.719294
	579.266777	1.713762
	579.467773	1.707151
	579.668755	1.700401
	579.869724	1.693795
	580.070679	1.688300
	580.271620	1.684088
	580.472548	1.681108
	580.673461	1.674237
	580.874361	1.667748
	581.075247	1.661037
	581.276119	1.652573
	581.476978	1.645944
	581.677822	1.641014
	581.878653	1.634678
	582.079470	1.628531
	582.280273	1.620874
	582.481063	1.613872
	582.681838	1.607627
	582.882600	1.601910
	583.083348	1.595945
	583.284083	1.588859
	583.484803	1.582404
	583.685510	1.577039
	583.886203	1.573105
	584.086882	1.566899
	584.287547	1.561378
	584.488199	1.555248
	584.688836	1.547825
	584.889460	1.541164
	585.090070	1.536027
	585.290666	1.530315
	585.491249	1.523543
	585.691818	1.518313
	585.892372	1.512871
	586.092914	1.505049
	586.293441	1.498949
	586.493954	1.492894
	586.694454	1.488398
	586.894940	1.483983
	587.095412	1.478250
	587.295870	1.472097
	587.496314	1.465519
	587.696745	1.459505
	587.897162	1.454094
	588.097565	1.449561
	588.297954	1.445919
	588.498329	1.441374
	588.698691	1.437792
	588.899038	1.433291
	589.099372	1.427425
	589.299692	1.422049
	589.499998	1.417285
	589.700291	1.412788
	589.900569	1.408173
	590.100834	1.403188
	590.301085	1.398785
	590.501322	1.393995
	590.701546	1.389125
	590.901755	1.385896
	591.101951	1.381258
	591.302132	1.378204
	591.502300	1.373644
	591.702455	1.371377
	591.902595	1.368941
	592.102722	1.366118
	592.302834	1.364541
	592.502933	1.361197
	592.703018	1.356655
	592.903089	1.355356
	593.103147	1.353555
	593.303190	1.352498
	593.503220	1.351176
	593.703236	1.350422
	593.903238	1.349686
	594.103226	1.349736
	594.303200	1.348910
	594.503161	1.350911
	594.703108	1.352220
	594.903040	1.351570
	595.102960	1.352018
	595.302865	1.352291
	595.502756	1.354845
	595.702634	1.356331
	595.902497	1.357427
	596.102347	1.358956
	596.302183	1.360363
	596.502005	1.361733
	596.701813	1.365226
	596.901608	1.367824
	597.101388	1.372016
	597.301155	1.374942
	597.500908	1.378167
	597.700647	1.382100
	597.900372	1.385220
	598.100083	1.389088
	598.299781	1.394993
	598.499465	1.399767
	598.699134	1.405315
	598.898790	1.409325
	599.098432	1.415268
	599.298061	1.420964
	599.497675	1.428314
	599.697275	1.437253
	599.896862	1.445544
	600.096435	1.455060
	600.295994	1.462589
	600.495539	1.470722
	600.695070	1.479714
	600.894588	1.488510
	601.094091	1.498387
	601.293581	1.508661
	601.493056	1.518124
	601.692518	1.529947
	601.891966	1.539287
	602.091401	1.551166
	602.290821	1.562017
	602.490227	1.574549
	602.689620	1.584517
	602.888999	1.596563
	603.088363	1.607984
	603.287714	1.620683
	603.487052	1.631260
	603.686375	1.643823
	603.885684	1.655748
	604.084980	1.667002
	604.284261	1.680442
	604.483529	1.691641
	604.682783	1.703300
	604.882023	1.716889
	605.081249	1.729855
	605.280461	1.742919
	605.479660	1.755705
	605.678844	1.770445
	605.878015	1.782973
	606.077172	1.797019
	606.276314	1.810695
	606.475443	1.824734
	606.674558	1.837340
	606.873660	1.849826
	607.072747	1.864216
	607.271820	1.878511
	607.470880	1.894298
	607.669926	1.908802
	607.868957	1.922452
	608.067975	1.937760
	608.266979	1.952732
	608.465969	1.968082
	608.664946	1.982085
	608.863908	1.996855
	609.062857	2.011254
	609.261791	2.025278
	609.460712	2.040507
	609.659619	2.057283
	609.858511	2.069971
	610.057390	2.085650
	610.256256	2.101884
	610.455107	2.117973
	610.653944	2.135624
	610.852767	2.152171
	611.051577	2.170061
	611.250373	2.187096
	611.449154	2.203293
	611.647922	2.217380
	611.846676	2.229043
	612.045416	2.242273
	612.244142	2.253071
	612.442854	2.264811
	612.641553	2.275300
	612.840237	2.287196
	613.038908	2.298177
	613.237564	2.306245
	613.436207	2.315727
	613.634836	2.326236
	613.833451	2.331540
	614.032052	2.342435
	614.230639	2.350192
	614.429212	2.359614
	614.627771	2.362265
	614.826316	2.372041
	615.024848	2.378294
	615.223365	2.383718
	615.421869	2.390087
	615.620358	2.396637
	615.818834	2.402837
	616.017296	2.407542
	616.215744	2.416921
	616.414178	2.420592
	616.612598	2.427123
	616.811004	2.432829
	617.009396	2.438719
	617.207775	2.441912
	617.406139	2.445194
	617.604490	2.451055
	617.802826	2.455384
	618.001149	2.461824
	618.199458	2.465448
	618.397752	2.472978
	618.596033	2.475956
	618.794300	2.479876
	618.992553	2.485907
	619.190792	2.492731
	619.389018	2.498006
	619.587229	2.503784
	619.785426	2.506458
	619.983609	2.514211
	620.181779	2.520442
	620.379934	2.524115
	620.578076	2.530255
	620.776204	2.537331
	620.974317	2.542204
	621.172417	2.549053
	621.370503	2.553796
	621.568575	2.559285
	621.766633	2.564253
	621.964677	2.570801
	622.162707	2.576700
	622.360723	2.582923
	622.558725	2.588152
	622.756714	2.590247
	622.954688	2.590225
	623.152648	2.594133
	623.350595	2.593962
	623.548527	2.596052
	623.746446	2.598119
	623.944350	2.602639
	624.142241	2.605402
	624.340118	2.609103
	624.537981	2.611939
	624.735829	2.615956
	624.933664	2.618983
	625.131485	2.620760
	625.329292	2.623240
	625.527085	2.628276
	625.724864	2.630359
	625.922629	2.634587
	626.120381	2.637856
	626.318118	2.640721
	626.515841	2.640201
	626.713550	2.645462
	626.911246	2.648731
	627.108927	2.650586
	627.306595	2.653991
	627.504248	2.656314
	627.701888	2.660862
	627.899513	2.666185
	628.097125	2.669884
	628.294722	2.670199
	628.492306	2.672525
	628.689876	2.674127
	628.887432	2.675562
	629.084973	2.678885
	629.282501	2.681692
	629.480015	2.686632
	629.677515	2.686454
	629.875001	2.692287
	630.072473	2.692689
	630.269931	2.696709
	630.467375	2.696767
	630.664805	2.700631
	630.862221	2.706280
	631.059623	2.710945
	631.257011	2.714247
	631.454385	2.717748
	631.651746	2.718313
	631.849092	2.720536
	632.046424	2.722236
	632.243742	2.723169
	632.441047	2.724349
	632.638337	2.724056
	632.835613	2.725246
	633.032876	2.725273
	633.230124	2.726143
	633.427358	2.729536
	633.624579	2.729381
	633.821785	2.729336
	634.018978	2.731629
	634.216156	2.733169
	634.413321	2.732495
	634.610471	2.732579
	634.807608	2.736067
	635.004730	2.741381
	635.201839	2.742785
	635.398933	2.746790
	635.596014	2.747664
	635.793081	2.748734
	635.990133	2.751570
	636.187172	2.752658
	636.384196	2.754277
	636.581207	2.753420
	636.778204	2.755424
	636.975186	2.758366
	637.172155	2.761271
	637.369110	2.764923
	637.566050	2.764894
	637.762977	2.767969
	637.959890	2.769485
	638.156788	2.769416
	638.353673	2.772553
	638.550544	2.777263
	638.747400	2.778514
	638.944243	2.780260
	639.141072	2.780800
	639.337886	2.785083
	639.534687	2.789113
	639.731474	2.792647
	639.928246	2.793311
	640.125005	2.795054
	640.321750	2.795710
	640.518480	2.799771
	640.715197	2.803000
	640.911899	2.808692
	641.108588	2.810149
	641.305263	2.812882
	641.501923	2.814341
	641.698570	2.818140
	641.895202	2.820274
	642.091821	2.825876
	642.288426	2.827058
	642.485016	2.829823
	642.681593	2.832731
	642.878155	2.835901
	643.074704	2.835566
	643.271238	2.836063
	643.467759	2.835321
	643.664265	2.837429
	643.860757	2.839247
	644.057236	2.842010
	644.253700	2.847280
	644.450151	2.852713
	644.646587	2.857983
	644.843009	2.862496
	645.039418	2.869323
	645.235812	2.874672
	645.432192	2.877833
	645.628558	2.885553
	645.824911	2.889825
	646.021249	2.896795
	646.217573	2.902424
	646.413883	2.910475
	646.610179	2.919235
	646.806461	2.926767
	647.002729	2.933436
	647.198983	2.941774
	647.395223	2.948048
	647.591449	2.961165
	647.787661	2.974762
	647.983859	2.985195
	648.180043	2.996606
	648.376212	3.011702
	648.572368	3.027171
	648.768510	3.040316
	648.964638	3.055101
	649.160751	3.068010
	649.356851	3.080060
	649.552937	3.095649
	649.749008	3.107519
	649.945066	3.121846
	650.141109	3.136573
	650.337138	3.149915
	650.533154	3.163335
	650.729155	3.178701
	650.925142	3.192746
	651.121116	3.211013
	651.317075	3.226722
	651.513020	3.243063
	651.708951	3.257998
	651.904868	3.271500
	652.100771	3.286915
	652.296660	3.302468
	652.492535	3.318563
	652.688396	3.333822
	652.884242	3.347302
	653.080075	3.364508
	653.275894	3.379984
	653.471699	3.395085
	653.667489	3.410584
	653.863266	3.421103
	654.059028	3.432334
	654.254776	3.446842
	654.450511	3.458242
	654.646231	3.469524
	654.841937	3.479020
	655.037629	3.492019
	655.233308	3.503129
	655.428972	3.518958
	655.624622	3.532540
	655.820258	3.548476
	656.015879	3.560392
	656.211487	3.567851
	656.407081	3.576681
	656.602661	3.586872
	656.798226	3.595456
	656.993778	3.604213
	657.189315	3.611995
	657.384839	3.620656
	657.580348	3.627435
	657.775843	3.638981
	657.971324	3.644078
	658.166791	3.656576
	658.362244	3.665743
	658.557683	3.675661
	658.753108	3.686974
	658.948519	3.696760
	659.143916	3.705941
	659.339298	3.719494
	659.534667	3.728411
	659.730022	3.734354
	659.925362	3.743224
	660.120688	3.754086
	660.316001	3.763092
	660.511299	3.768584
	660.706583	3.776651
	660.901853	3.782308
	661.097109	3.786072
	661.292351	3.790622
	661.487578	3.794788
	661.682792	3.803591
	661.877992	3.812865
	662.073177	3.824599
	662.268349	3.830446
	662.463506	3.837689
	662.658649	3.843288
	662.853779	3.847747
	663.048894	3.853410
	663.243995	3.857302
	663.439081	3.860892
	663.634154	3.865992
	663.829213	3.871270
	664.024258	3.877286
	664.219288	3.886324
	664.414305	3.887991
	664.609307	3.896591
	664.804295	3.902249
	664.999269	3.907294
	665.194229	3.913408
	665.389175	3.913199
	665.584107	3.917912
	665.779025	3.920621
	665.973928	3.926501
	666.168818	3.932100
	666.363693	3.940652
	666.558555	3.948322
	666.753402	3.956978
	666.948235	3.964551
	667.143054	3.974492
	667.337859	3.980410
	667.532650	3.993551
	667.727427	4.001275
	667.922189	4.009368
	668.116938	4.019194
	668.311672	4.031214
	668.506392	4.040719
	668.701098	4.055864
	668.895790	4.064155
	669.090468	4.078432
	669.285132	4.093653
	669.479782	4.108124
	669.674417	4.121155
	669.869039	4.139835
	670.063646	4.153982
	670.258239	4.173098
	670.452819	4.186782
	670.647384	4.201066
	670.841934	4.220534
	671.036471	4.240490
	671.230994	4.257841
	671.425502	4.276417
	671.619997	4.304127
	671.814477	4.325855
	672.008943	4.345234
	672.203395	4.364361
	672.397833	4.387233
	672.592257	4.408293
	672.786667	4.432459
	672.981062	4.456350
	673.175444	4.481256
	673.369811	4.508114
	673.564164	4.529871
	673.758503	4.552002
	673.952828	4.571855
	674.147139	4.598882
	674.341435	4.623763
	674.535718	4.655221
	674.729986	4.688077
	674.924240	4.717102
	675.118480	4.750563
	675.312706	4.782173
	675.506918	4.817127
	675.701116	4.852974
	675.895299	4.884682
	676.089469	4.919797
	676.283624	4.958089
	676.477765	4.990560
	676.671892	5.022930
	676.866005	5.055579
	677.060103	5.090096
	677.254188	5.133537
	677.448258	5.171517
	677.642315	5.220595
	677.836357	5.266621
	678.030385	5.311062
	678.224398	5.354365
	678.418398	5.404918
	678.612384	5.447460
	678.806355	5.493538
	679.000312	5.537943
	679.194255	5.589620
	679.388184	5.632441
	679.582099	5.677897
	679.776000	5.729459
	679.969886	5.780887
	680.163758	5.831735
	680.357617	5.884893
	680.551461	5.932400
	680.745290	5.981874
	680.939106	6.032605
	681.132908	6.084554
	681.326695	6.137812
	681.520468	6.189731
	681.714227	6.237789
	681.907972	6.284702
	682.101703	6.329437
	682.295419	6.382122
	682.489122	6.425337
	682.682810	6.471986
	682.876484	6.515412
	683.070144	6.556930
	683.263790	6.599681
	683.457421	6.634962
	683.651039	6.674754
	683.844642	6.718102
	684.038231	6.748998
	684.231806	6.784864
	684.425367	6.824136
	684.618913	6.853248
	684.812446	6.891329
	685.005964	6.925705
	685.199468	6.957011
	685.392958	6.993921
	685.586433	7.026968
	685.779895	7.062152
	685.973342	7.097352
	686.166775	7.131522
	686.360194	7.159448
	686.553599	7.194417
	686.746990	7.224805
	686.940366	7.267047
	687.133729	7.299045
	687.327077	7.331182
	687.520411	7.369686
	687.713730	7.413653
	687.907036	7.444752
	688.100327	7.477810
	688.293604	7.517947
	688.486867	7.558486
	688.680116	7.607099
	688.873351	7.657434
	689.066571	7.708261
	689.259777	7.770141
	689.452970	7.814529
	689.646147	7.871554
	689.839311	7.923522
	690.032461	7.977136
	690.225596	8.028939
	690.418717	8.091824
	690.611824	8.151212
	690.804917	8.211085
	690.997995	8.273999
	691.191059	8.337485
	691.384110	8.411174
	691.577145	8.472329
	691.770167	8.544472
	691.963175	8.614261
	692.156168	8.682072
	692.349147	8.752190
	692.542112	8.833408
	692.735063	8.899955
	692.927999	8.969098
	693.120922	9.050491
	693.313830	9.126071
	693.506724	9.214620
	693.699603	9.282233
	693.892469	9.365729
	694.085320	9.439613
	694.278157	9.516240
	694.470980	9.588313
	694.663789	9.669782
	694.856583	9.755338
	695.049364	9.836249
	695.242130	9.910877
	695.434881	9.990695
	695.627619	10.069361
	695.820342	10.165509
	696.013052	10.247361
	696.205747	10.329725
	696.398427	10.414880
	696.591094	10.498015
	696.783746	10.579396
	696.976384	10.665978
	697.169008	10.749271
	697.361618	10.831986
	697.554213	10.921344
	697.746795	10.999202
	697.939362	11.077660
	698.131914	11.159391
	698.324453	11.231976
	698.516977	11.321752
	698.709487	11.374844
	698.901983	11.445134
	699.094465	11.509744
	699.286932	11.570513
	699.479386	11.625629
	699.671825	11.697386
	699.864249	11.768471
	700.056660	11.824360
	700.249056	11.900277
	700.441438	11.955508
	700.633806	12.000140
	700.826160	12.048193
	701.018499	12.071551
	701.210824	12.114474
	701.403135	12.128948
	701.595432	12.155222
	701.787714	12.176081
	701.979982	12.192963
	702.172236	12.210858
	702.364476	12.235903
	702.556702	12.245431
	702.748913	12.244511
	702.941110	12.238854
	703.133293	12.229230
	703.325461	12.232340
	703.517615	12.226487
	703.709755	12.204629
	703.901881	12.180500
	704.093993	12.159177
	704.286090	12.127924
	704.478173	12.110640
	704.670242	12.084948
	704.862296	12.032762
	705.054337	11.990142
	705.246363	11.921321
	705.438375	11.885500
	705.630372	11.820227
	705.822356	11.764745
	706.014325	11.703973
	706.206279	11.649599
	706.398220	11.593007
	706.590146	11.541573
	706.782058	11.474985
	706.973956	11.427159
	707.165840	11.370850
	707.357709	11.324720
	707.549564	11.261636
	707.741405	11.209591
	707.933231	11.157049
	708.125043	11.103152
	708.316841	11.039175
	708.508625	10.996211
	708.700395	10.946390
	708.892150	10.896196
	709.083891	10.864583
	709.275617	10.826414
	709.467330	10.785455
	709.659028	10.762404
	709.850712	10.741722
	710.042381	10.715200
	710.234037	10.686586
	710.425678	10.672022
	710.617305	10.667244
	710.808917	10.661637
	711.000515	10.654004
	711.192099	10.654074
	711.383669	10.653006
	711.575225	10.656795
	711.766766	10.661413
	711.958293	10.670220
	712.149805	10.684951
	712.341304	10.706125
	712.532788	10.714064
	712.724258	10.738397
	712.915713	10.761857
	713.107154	10.798667
	713.298581	10.832640
	713.489994	10.872567
	713.681392	10.912344
	713.872776	10.950440
	714.064146	10.997878
	714.255502	11.036025
	714.446843	11.082039
	714.638170	11.136463
	714.829483	11.174377
	715.020781	11.222845
	715.212065	11.259970
	715.403335	11.304135
	715.594591	11.345738
	715.785832	11.373577
	715.977059	11.410811
	716.168272	11.448345
	716.359470	11.481701
	716.550654	11.501361
	716.741824	11.528032
	716.932979	11.561095
	717.124121	11.583111
	717.315247	11.602297
	717.506360	11.621262
	717.697458	11.662288
	717.888542	11.691070
	718.079612	11.708006
	718.270668	11.723094
	718.461709	11.744516
	718.652736	11.758214
	718.843748	11.776043
	719.034746	11.774915
	719.225730	11.770728
	719.416700	11.761818
	719.607655	11.765682
	719.798596	11.757966
	719.989523	11.770232
	720.180435	11.765757
	720.371333	11.754902
	720.562217	11.753010
	720.753087	11.731334
	720.943942	11.704004
	721.134783	11.702195
	721.325609	11.662615
	721.516422	11.631062
	721.707219	11.593021
	721.898003	11.563115
	722.088772	11.521157
	722.279527	11.487977
	722.470268	11.457358
	722.660994	11.419272
	722.851707	11.384364
	723.042404	11.364418
	723.233088	11.331515
	723.423757	11.307550
	723.614412	11.268277
	723.805052	11.227818
	723.995678	11.171665
	724.186290	11.153017
	724.376887	11.115479
	724.567471	11.068016
	724.758039	11.027643
	724.948594	10.987485
	725.139134	10.955364
	725.329660	10.917216
	725.520172	10.870379
	725.710669	10.810232
	725.901152	10.771106
	726.091620	10.707509
	726.282075	10.647572
	726.472514	10.599299
	726.662940	10.526576
	726.853351	10.452695
	727.043748	10.383446
	727.234131	10.315820
	727.424499	10.248577
	727.614853	10.188545
	727.805193	10.112589
	727.995518	10.045057
	728.185829	9.981107
	728.376125	9.906329
	728.566408	9.831694
	728.756675	9.762935
	728.946929	9.693549
	729.137168	9.618028
	729.327393	9.525159
	729.517604	9.437671
	729.707800	9.351573
	729.897982	9.265602
	730.088149	9.175228
	730.278302	9.081814
	730.468441	8.986146
	730.658566	8.900257
	730.848676	8.819246
	731.038771	8.734242
	731.228853	8.641932
	731.418920	8.567297
	731.608973	8.472341
	731.799011	8.379609
	731.989035	8.287819
	732.179045	8.195634
	732.369040	8.102554
	732.559021	8.024083
	732.748988	7.932133
	732.938940	7.854697
	733.128878	7.760194
	733.318801	7.674566
	733.508711	7.588189
	733.698605	7.509840
	733.888486	7.422659
	734.078352	7.337593
	734.268204	7.257511
	734.458041	7.189230
	734.647864	7.103322
	734.837673	7.030197
	735.027467	6.950197
	735.217247	6.881647
	735.407013	6.808964
	735.596764	6.745648
	735.786501	6.670040
	735.976223	6.602104
	736.165932	6.541210
	736.355625	6.475838
	736.545305	6.407973
	736.734970	6.330370
	736.924620	6.262921
	737.114257	6.204530
	737.303879	6.131610
	737.493486	6.062362
	737.683079	6.007299
	737.872658	5.944441
	738.062222	5.887447
	738.251772	5.834926
	738.441308	5.778435
	738.630829	5.726934
	738.820336	5.670179
	739.009829	5.622732
	739.199307	5.566730
	739.388771	5.520531
	739.578220	5.461115
	739.767655	5.414917
	739.957076	5.367707
	740.146482	5.321106
	740.335874	5.273676
	740.525251	5.227206
	740.714615	5.186126
	740.903963	5.137765
	741.093298	5.094690
	741.282618	5.054279
	741.471923	5.009218
	741.661214	4.971671
	741.850491	4.937925
	742.039753	4.898587
	742.229001	4.852344
	742.418235	4.811255
	742.607454	4.777789
	742.796659	4.740842
	742.985849	4.697259
	743.175025	4.663432
	743.364187	4.628332
	743.553334	4.597150
	743.742467	4.561493
	743.931586	4.528273
	744.120690	4.487960
	744.309779	4.455009
	744.498855	4.415025
	744.687916	4.388706
	744.876962	4.358045
	745.065994	4.330596
	745.255012	4.305755
	745.444015	4.277855
	745.633004	4.256692
	745.821978	4.236418
	746.010938	4.205666
	746.199884	4.186023
	746.388815	4.162710
	746.577732	4.145098
	746.766634	4.119708
	746.955522	4.093820
	747.144396	4.072307
	747.333255	4.059212
	747.522100	4.036771
	747.710930	4.012619
	747.899746	3.994614
	748.088548	3.976904
	748.277335	3.963160
	748.466108	3.947311
	748.654866	3.928374
	748.843610	3.920261
	749.032339	3.909205
	749.221054	3.897477
	749.409755	3.888341
	749.598441	3.877127
	749.787113	3.866439
	749.975770	3.858084
	750.164413	3.849936
	750.353042	3.844845
[truncated: 1,648 more rows]
