# Supplementary material for: Metasurface analogues of molecular diastereomers from hierarchical multiscale chiral interactions with biomolecules
Source: Nat Commun. 2026 Apr 22;17:5541. doi: 10.1038/s41467-026-72200-6 (PMC13287669; doi:10.1038/s41467-026-72200-6)
Supplement: Supplementary file 3 — Supplementary Data 1 (Raw data) [file 41467_2026_72200_MOESM3_ESM.zip › Raw_Data/Reflectivity/Butanol/Butanol/rh 2.txt]

	345.453658	1.005053
	345.669646	1.004741
	345.885622	1.004378
	346.101585	1.003954
	346.317535	1.003459
	346.533471	1.002879
	346.749395	1.002199
	346.965306	1.001401
	347.181204	1.000461
	347.397089	0.999356
	347.612961	0.998056
	347.828820	0.996528
	348.044666	0.994738
	348.260499	0.992652
	348.476319	0.990240
	348.692126	0.987489
	348.907920	0.984405
	349.123701	0.981036
	349.339469	0.977481
	349.555224	0.973905
	349.770966	0.970526
	349.986695	0.967600
	350.202412	0.965365
	350.418115	0.963993
	350.633805	0.963544
	350.849482	0.963964
	351.065147	0.965109
	351.280798	0.966787
	351.496436	0.968806
	351.712062	0.970997
	351.927674	0.973230
	352.143273	0.964897
	352.358860	0.981696
	352.574433	0.980847
	352.789993	0.982388
	353.005541	0.980556
	353.221075	0.981197
	353.436597	0.982440
	353.652105	0.984377
	353.867600	0.988308
	354.083083	0.987691
	354.298552	0.988996
	354.514009	0.989208
	354.729452	0.991919
	354.944883	0.992938
	355.160300	0.993115
	355.375705	0.995560
	355.591096	0.996878
	355.806474	0.996510
	356.021840	0.996538
	356.237192	0.996085
	356.452532	0.996709
	356.667858	0.997732
	356.883172	0.997102
	357.098472	0.995687
	357.313760	0.994878
	357.529034	0.995957
	357.744295	0.998987
	357.959544	0.999224
	358.174779	0.999798
	358.390002	0.999946
	358.605211	1.000336
	358.820407	0.999261
	359.035591	0.999196
	359.250761	1.001534
	359.465919	1.002994
	359.681063	1.004177
	359.896194	1.006988
	360.111313	1.007614
	360.326418	1.006153
	360.541510	1.006371
	360.756589	1.007988
	360.971656	1.008128
	361.186709	1.008149
	361.401749	1.007269
	361.616776	1.007759
	361.831790	1.007511
	362.046792	1.004764
	362.261780	1.006856
	362.476755	1.006136
	362.691717	1.007327
	362.906666	1.007113
	363.121602	1.005310
	363.336525	1.005527
	363.551435	1.004717
	363.766332	1.003662
	363.981216	1.001554
	364.196087	1.000311
	364.410945	1.002246
	364.625790	1.001589
	364.840621	1.001082
	365.055440	1.001635
	365.270246	1.002921
	365.485039	1.000927
	365.699818	1.001995
	365.914585	0.999809
	366.129339	1.002515
	366.344079	1.004559
	366.558807	1.005363
	366.773521	1.005933
	366.988223	1.004857
	367.202911	1.003801
	367.417587	1.004797
	367.632249	1.003707
	367.846898	1.002232
	368.061535	0.999827
	368.276158	1.000037
	368.490768	0.997988
	368.705365	0.996277
	368.919949	0.996055
	369.134521	0.995875
	369.349079	0.996433
	369.563624	0.995217
	369.778155	0.994957
	369.992674	0.994284
	370.207180	0.996626
	370.421673	0.998161
	370.636153	0.998645
	370.850619	0.997074
	371.065073	0.997181
	371.279514	0.997372
	371.493941	0.995961
	371.708356	0.995287
	371.922757	0.993863
	372.137145	0.994845
	372.351521	0.995693
	372.565883	0.996333
	372.780232	0.995874
	372.994568	0.996090
	373.208891	0.997065
	373.423201	0.997654
	373.637498	0.998679
	373.851782	0.998628
	374.066053	0.999020
	374.280311	0.998357
	374.494556	1.000401
	374.708787	0.999952
	374.923006	0.998572
	375.137211	0.998375
	375.351404	0.997566
	375.565583	0.996519
	375.779750	0.995307
	375.993903	0.994945
	376.208043	0.995448
	376.422170	0.996945
	376.636284	0.998564
	376.850385	1.000776
	377.064473	1.000355
	377.278548	1.000899
	377.492610	1.002760
	377.706658	1.005795
	377.920694	1.006643
	378.134717	1.007294
	378.348726	1.006601
	378.562722	1.007975
	378.776706	1.006047
	378.990676	1.005506
	379.204633	1.005646
	379.418577	1.004387
	379.632508	1.005893
	379.846426	1.004105
	380.060331	1.003381
	380.274223	1.003412
	380.488101	1.001333
	380.701967	1.002596
	380.915819	1.001020
	381.129659	1.001928
	381.343485	1.001311
	381.557298	1.002469
	381.771098	1.003636
	381.984886	1.003973
	382.198659	1.004587
	382.412420	1.004657
	382.626168	1.005155
	382.839903	1.006228
	383.053624	1.007923
	383.267333	1.006765
	383.481028	1.007503
	383.694711	1.008364
	383.908380	1.008818
	384.122036	1.009848
	384.335679	1.009712
	384.549309	1.012791
	384.762926	1.012958
	384.976530	1.015916
	385.190120	1.019306
	385.403698	1.019778
	385.617262	1.019250
	385.830814	1.021364
	386.044352	1.020088
	386.257877	1.020963
	386.471389	1.021165
	386.684888	1.021542
	386.898374	1.020164
	387.111847	1.019236
	387.325306	1.019976
	387.538753	1.019595
	387.752186	1.020166
	387.965606	1.022368
	388.179014	1.024451
	388.392408	1.025078
	388.605789	1.027692
	388.819156	1.029004
	389.032511	1.028550
	389.245853	1.029999
	389.459181	1.028518
	389.672497	1.029729
	389.885799	1.029015
	390.099088	1.028436
	390.312364	1.029190
	390.525627	1.029902
	390.738877	1.028373
	390.952114	1.025482
	391.165337	1.023432
	391.378548	1.022848
	391.591745	1.020718
	391.804929	1.022501
	392.018100	1.021479
	392.231258	1.021348
	392.444403	1.021960
	392.657535	1.019665
	392.870653	1.020868
	393.083759	1.018560
	393.296851	1.018440
	393.509930	1.017645
	393.722996	1.017986
	393.936049	1.019312
	394.149089	1.018925
	394.362116	1.018161
	394.575129	1.017130
	394.788130	1.017087
	395.001117	1.018400
	395.214091	1.018824
	395.427052	1.018604
	395.640000	1.019199
	395.852935	1.019011
	396.065857	1.021389
	396.278765	1.023563
	396.491660	1.022746
	396.704543	1.023013
	396.917412	1.024202
	397.130268	1.023882
	397.343110	1.024369
	397.555940	1.021595
	397.768757	1.021945
	397.981560	1.021564
	398.194350	1.019391
	398.407127	1.019122
	398.619891	1.018909
	398.832642	1.020436
	399.045380	1.019492
	399.258104	1.018740
	399.470815	1.019360
	399.683514	1.020224
	399.896199	1.020575
	400.108870	1.021445
	400.321529	1.022563
	400.534175	1.023513
	400.746807	1.024640
	400.959427	1.025012
	401.172033	1.025788
	401.384626	1.026628
	401.597205	1.025024
	401.809772	1.024746
	402.022326	1.025024
	402.234866	1.022575
	402.447393	1.021311
	402.659907	1.020859
	402.872408	1.020766
	403.084896	1.022342
	403.297370	1.022347
	403.509832	1.018984
	403.722280	1.016486
	403.934715	1.016348
	404.147137	1.017012
	404.359546	1.016846
	404.571941	1.017729
	404.784323	1.016316
	404.996693	1.017833
	405.209049	1.016502
	405.421392	1.014172
	405.633721	1.014645
	405.846038	1.013834
	406.058341	1.016660
	406.270632	1.016440
	406.482909	1.019527
	406.695172	1.020231
	406.907423	1.019417
	407.119661	1.020223
	407.331885	1.023068
	407.544096	1.022291
	407.756294	1.023248
	407.968479	1.023573
	408.180651	1.024256
	408.392809	1.024711
	408.604954	1.025674
	408.817086	1.028575
	409.029205	1.027077
	409.241311	1.028970
	409.453404	1.030930
	409.665483	1.030980
	409.877549	1.029121
	410.089602	1.027693
	410.301642	1.028567
	410.513669	1.031096
	410.725682	1.032130
	410.937682	1.032938
	411.149669	1.034887
	411.361643	1.037938
	411.573604	1.038832
	411.785551	1.036507
	411.997486	1.038077
	412.209407	1.037416
	412.421315	1.040385
	412.633210	1.041999
	412.845091	1.043732
	413.056959	1.046167
	413.268815	1.047430
	413.480657	1.048642
	413.692485	1.048087
	413.904301	1.049669
	414.116103	1.048736
	414.327892	1.047331
	414.539668	1.048413
	414.751431	1.049400
	414.963181	1.048151
	415.174917	1.049602
	415.386640	1.051980
	415.598350	1.050559
	415.810047	1.050590
	416.021730	1.051783
	416.233401	1.050678
	416.445058	1.052714
	416.656702	1.057264
	416.868332	1.060271
	417.079950	1.058660
	417.291554	1.058482
	417.503145	1.057879
	417.714723	1.058274
	417.926288	1.058739
	418.137839	1.059876
	418.349377	1.063634
	418.560903	1.064364
	418.772414	1.066081
	418.983913	1.067102
	419.195398	1.068960
	419.406870	1.071396
	419.618329	1.070024
	419.829775	1.072779
	420.041208	1.074034
	420.252627	1.073434
	420.464033	1.076865
	420.675426	1.078087
	420.886805	1.079153
	421.098172	1.079147
	421.309525	1.080427
	421.520865	1.081412
	421.732192	1.080515
	421.943505	1.083177
	422.154805	1.082626
	422.366092	1.081014
	422.577366	1.080279
	422.788627	1.081542
	422.999874	1.083868
	423.211108	1.082999
	423.422329	1.082215
	423.633537	1.082428
	423.844731	1.083775
	424.055913	1.082839
	424.267081	1.081094
	424.478235	1.080917
	424.689377	1.084036
	424.900505	1.084137
	425.111620	1.087849
	425.322722	1.087745
	425.533811	1.087022
	425.744886	1.087399
	425.955948	1.088238
	426.166997	1.088620
	426.378032	1.089806
	426.589055	1.092633
	426.800064	1.093123
	427.011060	1.093907
	427.222042	1.094163
	427.433012	1.093524
	427.643968	1.093257
	427.854911	1.096107
	428.065840	1.098350
	428.276757	1.098951
	428.487660	1.102651
	428.698550	1.104010
	428.909427	1.106375
	429.120290	1.110035
	429.331140	1.111278
	429.541977	1.109358
	429.752801	1.108129
	429.963611	1.109269
	430.174408	1.111700
	430.385192	1.113016
	430.595963	1.116452
	430.806720	1.117450
	431.017464	1.121190
	431.228195	1.123673
	431.438913	1.126327
	431.649617	1.129120
	431.860308	1.129967
	432.070986	1.131646
	432.281650	1.130932
	432.492302	1.133827
	432.702940	1.133278
	432.913565	1.132633
	433.124176	1.133402
	433.334774	1.134492
	433.545359	1.136876
	433.755931	1.135205
	433.966489	1.137329
	434.177035	1.138582
	434.387567	1.139582
	434.598085	1.140526
	434.808591	1.140776
	435.019083	1.140304
	435.229562	1.142525
	435.440027	1.144648
	435.650479	1.146336
	435.860918	1.146524
	436.071344	1.147616
	436.281757	1.150189
	436.492156	1.153054
	436.702542	1.155647
	436.912914	1.157862
	437.123274	1.158880
	437.333620	1.162512
	437.543953	1.163689
	437.754272	1.167963
	437.964578	1.170651
	438.174871	1.171721
	438.385151	1.174132
	438.595417	1.175937
	438.805670	1.177585
	439.015910	1.180719
	439.226137	1.182116
	439.436350	1.182996
	439.646550	1.186469
	439.856737	1.189323
	440.066910	1.191808
	440.277070	1.195204
	440.487217	1.195905
	440.697351	1.198834
	440.907471	1.200809
	441.117578	1.201797
	441.327671	1.202004
	441.537752	1.202982
	441.747819	1.203495
	441.957873	1.201574
	442.167913	1.202109
	442.377940	1.202988
	442.587954	1.205616
	442.797955	1.208882
	443.007942	1.210306
	443.217916	1.210178
	443.427877	1.210976
	443.637824	1.212871
	443.847758	1.215401
	444.057679	1.215770
	444.267586	1.216116
	444.477481	1.215360
	444.687361	1.215402
	444.897229	1.215356
	445.107083	1.214611
	445.316924	1.213518
	445.526752	1.215541
	445.736566	1.216266
	445.946367	1.216360
	446.156155	1.215860
	446.365929	1.213778
	446.575690	1.215004
	446.785438	1.215849
	446.995173	1.216120
	447.204894	1.215111
	447.414602	1.215782
	447.624296	1.214535
	447.833977	1.214548
	448.043645	1.215159
	448.253300	1.216255
	448.462941	1.215809
	448.672569	1.219324
	448.882184	1.221845
	449.091785	1.222775
	449.301373	1.226301
	449.510948	1.226674
	449.720509	1.226251
	449.930057	1.228208
	450.139592	1.229845
	450.349113	1.230256
	450.558621	1.229931
	450.768116	1.228720
	450.977597	1.231648
	451.187066	1.232232
	451.396520	1.232403
	451.605962	1.233181
	451.815390	1.234522
	452.024805	1.235149
	452.234206	1.235197
	452.443594	1.235727
	452.652969	1.235928
	452.862330	1.236051
	453.071678	1.236230
	453.281013	1.237625
	453.490335	1.235531
	453.699643	1.235168
	453.908938	1.238301
	454.118219	1.241422
	454.327487	1.242556
	454.536742	1.242039
	454.745983	1.245718
	454.955211	1.247130
	455.164426	1.251611
	455.373627	1.252667
	455.582815	1.251657
	455.791990	1.254260
	456.001152	1.259097
	456.210300	1.262338
	456.419434	1.265637
	456.628556	1.265714
	456.837664	1.266384
	457.046758	1.267866
	457.255839	1.267165
	457.464907	1.268748
	457.673962	1.270685
	457.883003	1.272928
	458.092031	1.275053
	458.301046	1.274699
	458.510047	1.273758
	458.719035	1.275928
	458.928009	1.276677
	459.136970	1.277768
	459.345918	1.278259
	459.554852	1.279825
	459.763774	1.282413
	459.972681	1.284351
	460.181576	1.285496
	460.390457	1.287989
	460.599324	1.290651
	460.808178	1.292871
	461.017019	1.294113
	461.225847	1.298025
	461.434661	1.299930
	461.643462	1.303696
	461.852249	1.304959
	462.061023	1.302513
	462.269784	1.302898
	462.478531	1.306941
	462.687265	1.309601
	462.895986	1.309396
	463.104693	1.312062
	463.313387	1.313194
	463.522068	1.316127
	463.730735	1.316538
	463.939389	1.319158
	464.148029	1.325153
	464.356656	1.328940
	464.565270	1.330875
	464.773870	1.333750
	464.982457	1.336259
	465.191030	1.337991
	465.399591	1.341081
	465.608137	1.345649
	465.816671	1.348071
	466.025191	1.351766
	466.233697	1.356955
	466.442191	1.359176
	466.650671	1.361797
	466.859137	1.362992
	467.067590	1.367947
	467.276030	1.372817
	467.484456	1.377514
	467.692869	1.384999
	467.901269	1.387004
	468.109655	1.391532
	468.318028	1.397930
	468.526387	1.402722
	468.734733	1.406001
	468.943066	1.408906
	469.151385	1.410615
	469.359691	1.412948
	469.567984	1.415783
	469.776263	1.420038
	469.984528	1.424522
	470.192781	1.426415
	470.401020	1.430062
	470.609245	1.431966
	470.817457	1.434652
	471.025656	1.437816
	471.233841	1.442135
	471.442013	1.445189
	471.650172	1.449785
	471.858317	1.453476
	472.066448	1.461397
	472.274567	1.464005
	472.482672	1.466222
	472.690763	1.466231
	472.898841	1.468513
	473.106906	1.472424
	473.314957	1.476800
	473.522995	1.480427
	473.731020	1.485978
	473.939031	1.488518
	474.147029	1.491302
	474.355013	1.493408
	474.562984	1.497919
	474.770941	1.499488
	474.978885	1.502865
	475.186816	1.504419
	475.394733	1.507014
	475.602637	1.510836
	475.810527	1.513569
	476.018404	1.517999
	476.226268	1.519928
	476.434118	1.520915
	476.641955	1.522469
	476.849778	1.521557
	477.057588	1.525285
	477.265385	1.525794
	477.473168	1.525668
	477.680937	1.528307
	477.888694	1.531381
	478.096436	1.534443
	478.304166	1.536037
	478.511882	1.539596
	478.719584	1.542084
	478.927274	1.542217
	479.134949	1.545838
	479.342612	1.548819
	479.550260	1.552113
	479.757896	1.553907
	479.965518	1.558254
	480.173126	1.561272
	480.380722	1.564287
	480.588303	1.570435
	480.795872	1.574910
	481.003426	1.577561
	481.210968	1.579692
	481.418496	1.581650
	481.626010	1.584826
	481.833511	1.586089
	482.040999	1.589976
	482.248473	1.592022
	482.455934	1.594170
	482.663382	1.600028
	482.870816	1.604264
	483.078236	1.607008
	483.285643	1.610480
	483.493037	1.615401
	483.700417	1.616842
	483.907784	1.622808
	484.115137	1.626631
	484.322477	1.630294
	484.529803	1.634859
	484.737116	1.634271
	484.944416	1.640897
	485.151702	1.641590
	485.358975	1.647388
	485.566234	1.650456
	485.773479	1.652709
	485.980712	1.653653
	486.187931	1.657628
	486.395136	1.657525
	486.602328	1.660467
	486.809506	1.663082
	487.016671	1.664363
	487.223823	1.665667
	487.430961	1.669872
	487.638086	1.672062
	487.845197	1.673588
	488.052295	1.675670
	488.259379	1.676532
	488.466450	1.677437
	488.673507	1.677416
	488.880551	1.679354
	489.087582	1.684129
	489.294599	1.688578
	489.501602	1.692853
	489.708592	1.690171
	489.915569	1.693697
	490.122532	1.697890
	490.329482	1.702507
	490.536418	1.704600
	490.743341	1.707787
	490.950250	1.710955
	491.157146	1.712654
	491.364029	1.717204
	491.570897	1.722847
	491.777753	1.725788
	491.984595	1.730230
	492.191423	1.735479
	492.398238	1.738917
	492.605040	1.741409
	492.811828	1.746018
	493.018603	1.748368
	493.225364	1.751982
	493.432111	1.752081
	493.638846	1.753849
	493.845566	1.755469
	494.052274	1.757629
	494.258967	1.758321
	494.465648	1.763990
	494.672314	1.764407
	494.878968	1.768308
	495.085608	1.769955
	495.292234	1.769445
	495.498847	1.769186
	495.705446	1.769920
	495.912032	1.771529
	496.118605	1.770211
	496.325164	1.771482
	496.531709	1.770900
	496.738241	1.771462
	496.944759	1.771518
	497.151264	1.771448
	497.357756	1.773651
	497.564234	1.768993
	497.770698	1.769344
	497.977149	1.768016
	498.183587	1.767518
	498.390011	1.766115
	498.596422	1.769106
	498.802819	1.769687
	499.009202	1.772378
	499.215572	1.771297
	499.421929	1.770853
	499.628272	1.770061
	499.834602	1.769097
	500.040918	1.766797
	500.247220	1.765062
	500.453509	1.765302
	500.659785	1.763345
	500.866047	1.765781
	501.072296	1.768863
	501.278531	1.771612
	501.484752	1.773477
	501.690960	1.773422
	501.897155	1.774215
	502.103336	1.772523
	502.309504	1.776409
	502.515658	1.776300
	502.721798	1.778136
	502.927925	1.779777
	503.134039	1.781977
	503.340139	1.782970
	503.546225	1.787818
	503.752298	1.791496
	503.958358	1.793094
	504.164404	1.789972
	504.370436	1.792542
	504.576455	1.791286
	504.782461	1.791392
	504.988453	1.794359
	505.194431	1.798067
	505.400396	1.800941
	505.606347	1.802239
	505.812285	1.801719
	506.018209	1.805009
	506.224120	1.805567
	506.430017	1.806950
	506.635901	1.808388
	506.841771	1.808992
	507.047628	1.808818
	507.253471	1.811117
	507.459301	1.811791
	507.665117	1.811974
	507.870920	1.812939
	508.076709	1.814928
	508.282484	1.814455
	508.488247	1.815186
	508.693995	1.816474
	508.899730	1.819269
	509.105451	1.821222
	509.311159	1.823148
	509.516854	1.824397
	509.722535	1.825681
	509.928202	1.828949
	510.133856	1.833199
	510.339496	1.834936
	510.545123	1.836936
	510.750736	1.837327
	510.956336	1.839183
	511.161922	1.839613
	511.367494	1.841311
	511.573053	1.840910
	511.778599	1.844503
	511.984131	1.845274
	512.189649	1.847387
	512.395154	1.846510
	512.600645	1.849524
	512.806123	1.851371
	513.011587	1.853704
	513.217038	1.858720
	513.422475	1.859491
	513.627899	1.858265
	513.833309	1.858784
	514.038705	1.860932
	514.244088	1.863007
	514.449458	1.864617
	514.654814	1.863940
	514.860156	1.865760
	515.065485	1.869385
	515.270800	1.871640
	515.476102	1.875180
	515.681390	1.875002
	515.886664	1.875953
	516.091925	1.875482
	516.297173	1.875167
	516.502407	1.872611
	516.707627	1.876898
	516.912834	1.878173
	517.118027	1.879854
	517.323207	1.881068
	517.528373	1.882714
	517.733525	1.881426
	517.938664	1.880701
	518.143790	1.880082
	518.348901	1.880191
	518.554000	1.881687
	518.759084	1.881588
	518.964156	1.882729
	519.169213	1.882385
	519.374257	1.882154
	519.579288	1.884255
	519.784305	1.883041
	519.989308	1.882655
	520.194298	1.882046
	520.399274	1.881129
	520.604236	1.882285
	520.809185	1.885073
	521.014121	1.884839
	521.219043	1.885358
	521.423951	1.885693
	521.628846	1.886343
	521.833727	1.885450
	522.038595	1.886659
	522.243449	1.885374
	522.448289	1.884813
	522.653116	1.881731
	522.857929	1.883491
	523.062729	1.882441
	523.267515	1.882258
	523.472287	1.884623
	523.677046	1.884787
	523.881792	1.883294
	524.086524	1.882690
	524.291242	1.880539
	524.495946	1.879537
	524.700637	1.878508
	524.905315	1.879843
	525.109979	1.878537
	525.314629	1.879372
	525.519266	1.880374
	525.723889	1.877621
	525.928498	1.877858
	526.133094	1.878989
	526.337677	1.880242
	526.542245	1.879656
	526.746800	1.878615
	526.951342	1.876677
	527.155870	1.878613
	527.360384	1.877452
	527.564885	1.877694
	527.769372	1.876110
	527.973846	1.873132
	528.178306	1.874795
	528.382752	1.874230
	528.587185	1.872739
	528.791604	1.872238
	528.996010	1.872637
	529.200402	1.871064
	529.404780	1.870725
	529.609145	1.871239
	529.813496	1.872638
	530.017833	1.870613
	530.222157	1.871243
	530.426468	1.870512
	530.630764	1.873439
	530.835048	1.876391
	531.039317	1.874846
	531.243573	1.876927
	531.447815	1.876362
	531.652044	1.876966
	531.856259	1.878194
	532.060461	1.877579
	532.264648	1.881178
	532.468823	1.880612
	532.672983	1.883034
	532.877130	1.884852
	533.081264	1.886778
	533.285383	1.888628
	533.489490	1.891128
	533.693582	1.893410
	533.897661	1.895179
	534.101726	1.897694
	534.305778	1.900114
	534.509816	1.900553
	534.713841	1.904469
	534.917851	1.905439
	535.121849	1.910721
	535.325832	1.912032
	535.529802	1.914681
	535.733759	1.918042
	535.937701	1.918392
	536.141630	1.922012
	536.345546	1.922663
	536.549448	1.925456
	536.753336	1.930305
	536.957210	1.933928
	537.161071	1.937796
	537.364919	1.939701
	537.568752	1.944082
	537.772572	1.948343
	537.976379	1.950323
	538.180172	1.955061
	538.383951	1.956792
	538.587716	1.960664
	538.791468	1.962632
	538.995206	1.965344
	539.198931	1.967350
	539.402642	1.970853
	539.606339	1.973061
	539.810023	1.974836
	540.013693	1.977349
	540.217349	1.980692
	540.420992	1.983598
	540.624621	1.986391
	540.828237	1.990305
	541.031839	1.992502
	541.235427	1.995759
	541.439001	1.998870
	541.642562	2.004742
	541.846109	2.007154
	542.049643	2.013100
	542.253163	2.015975
	542.456669	2.022651
	542.660162	2.028095
	542.863641	2.034329
	543.067106	2.038821
	543.270558	2.043494
	543.473996	2.045682
	543.677420	2.047956
	543.880831	2.051515
	544.084228	2.055682
	544.287612	2.059638
	544.490981	2.063710
	544.694338	2.067247
	544.897680	2.074157
	545.101009	2.080560
	545.304324	2.088891
	545.507625	2.093496
	545.710913	2.097204
	545.914187	2.101074
	546.117448	2.103885
	546.320695	2.109152
	546.523928	2.112120
	546.727147	2.118824
	546.930353	2.123921
	547.133546	2.127896
	547.336724	2.134654
	547.539889	2.135278
	547.743040	2.140269
	547.946178	2.144424
	548.149301	2.148728
	548.352412	2.152526
	548.555508	2.156345
	548.758591	2.161920
	548.961660	2.166661
	549.164716	2.170721
	549.367757	2.177746
	549.570785	2.181153
	549.773800	2.186105
	549.976801	2.189451
	550.179788	2.193378
	550.382761	2.198414
	550.585721	2.201996
	550.788667	2.207679
	550.991599	2.212035
	551.194518	2.218631
	551.397423	2.222249
	551.600315	2.230056
	551.803192	2.234418
	552.006056	2.240288
	552.208906	2.244065
	552.411743	2.246284
	552.614566	2.249525
	552.817375	2.254120
	553.020171	2.255282
	553.222953	2.257905
	553.425721	2.263738
	553.628475	2.269445
	553.831216	2.276348
	554.033943	2.277047
	554.236657	2.282101
	554.439356	2.282811
	554.642042	2.285666
	554.844715	2.286774
	555.047373	2.290286
	555.250018	2.293215
	555.452650	2.294004
	555.655267	2.292808
	555.857871	2.297491
	556.060461	2.302479
	556.263038	2.304601
	556.465600	2.308830
	556.668150	2.309972
	556.870685	2.314562
	557.073207	2.316876
	557.275715	2.319273
	557.478209	2.321354
	557.680689	2.319876
	557.883156	2.319107
	558.085609	2.318383
	558.288049	2.318941
	558.490475	2.320954
	558.692887	2.321108
	558.895285	2.319933
	559.097670	2.319068
	559.300040	2.318326
	559.502398	2.317587
	559.704741	2.313736
	559.907071	2.313854
	560.109387	2.309530
	560.311689	2.308227
	560.513978	2.304697
	560.716253	2.305741
	560.918514	2.301496
	561.120762	2.300673
	561.322995	2.299794
	561.525215	2.297364
	561.727422	2.292366
	561.929614	2.291076
	562.131793	2.290816
	562.333958	2.288070
	562.536110	2.285310
	562.738248	2.280497
	562.940372	2.278274
	563.142482	2.272424
	563.344578	2.265729
	563.546661	2.258969
	563.748730	2.253416
	563.950786	2.244916
	564.152827	2.236229
	564.354855	2.231281
	564.556870	2.226211
	564.758870	2.220835
	564.960857	2.214884
	565.162830	2.207157
	565.364789	2.203779
	565.566735	2.199966
	565.768666	2.193464
	565.970584	2.185677
	566.172489	2.174848
	566.374379	2.170608
	566.576256	2.163779
	566.778119	2.158360
	566.979969	2.151867
	567.181805	2.145711
	567.383626	2.135840
	567.585435	2.127969
	567.787229	2.120475
	567.989010	2.115980
	568.190777	2.108138
	568.392530	2.100402
	568.594269	2.093019
	568.795995	2.086422
	568.997707	2.080864
	569.199405	2.072001
	569.401090	2.064050
	569.602761	2.057535
	569.804418	2.047950
	570.006061	2.040412
	570.207690	2.032893
	570.409306	2.025116
	570.610908	2.017268
	570.812497	2.009050
	571.014071	2.001560
	571.215632	1.995254
	571.417179	1.984816
	571.618712	1.976291
	571.820232	1.966665
	572.021737	1.960535
	572.223229	1.952025
	572.424707	1.945251
	572.626172	1.936089
	572.827623	1.927713
	573.029060	1.917433
	573.230483	1.911058
	573.431892	1.901863
	573.633288	1.893927
	573.834670	1.887005
	574.036038	1.879103
	574.237392	1.872171
	574.438733	1.863398
	574.640060	1.855454
	574.841373	1.848579
	575.042672	1.843956
	575.243958	1.837130
	575.445230	1.831896
	575.646488	1.827453
	575.847732	1.822130
	576.048962	1.818130
	576.250179	1.813693
	576.451382	1.810351
	576.652571	1.802943
	576.853747	1.797735
	577.054908	1.792489
	577.256056	1.786811
	577.457190	1.783137
	577.658310	1.777532
	577.859417	1.770125
	578.060510	1.763897
	578.261589	1.757877
	578.462654	1.753390
	578.663705	1.745608
	578.864743	1.739154
	579.065767	1.731940
	579.266777	1.724258
	579.467773	1.716898
	579.668755	1.712410
	579.869724	1.705401
	580.070679	1.700069
	580.271620	1.692045
	580.472548	1.689388
	580.673461	1.681707
	580.874361	1.675499
	581.075247	1.667223
	581.276119	1.659928
	581.476978	1.654119
	581.677822	1.646973
	581.878653	1.638990
	582.079470	1.632295
	582.280273	1.625539
	582.481063	1.617572
	582.681838	1.610298
	582.882600	1.604467
	583.083348	1.598511
	583.284083	1.590691
	583.484803	1.584332
	583.685510	1.578929
	583.886203	1.572103
	584.086882	1.565990
	584.287547	1.557760
	584.488199	1.550196
	584.688836	1.543654
	584.889460	1.538006
	585.090070	1.531833
	585.290666	1.525479
	585.491249	1.519517
	585.691818	1.514118
	585.892372	1.507048
	586.092914	1.501772
	586.293441	1.499314
	586.493954	1.493556
	586.694454	1.488265
	586.894940	1.485934
	587.095412	1.479514
	587.295870	1.474576
	587.496314	1.469236
	587.696745	1.463502
	587.897162	1.458002
	588.097565	1.452686
	588.297954	1.447490
	588.498329	1.441109
	588.698691	1.435106
	588.899038	1.431056
	589.099372	1.425197
	589.299692	1.419401
	589.499998	1.414719
	589.700291	1.408515
	589.900569	1.402815
	590.100834	1.398184
	590.301085	1.392778
	590.501322	1.387093
	590.701546	1.383151
	590.901755	1.378415
	591.101951	1.373336
	591.302132	1.369577
	591.502300	1.366688
	591.702455	1.363903
	591.902595	1.360885
	592.102722	1.359527
	592.302834	1.358322
	592.502933	1.356319
	592.703018	1.351925
	592.903089	1.350327
	593.103147	1.348293
	593.303190	1.346671
	593.503220	1.345830
	593.703236	1.343336
	593.903238	1.341843
	594.103226	1.342359
	594.303200	1.342389
	594.503161	1.342331
	594.703108	1.345602
	594.903040	1.346813
	595.102960	1.348773
	595.302865	1.350060
	595.502756	1.351970
	595.702634	1.353246
	595.902497	1.354482
	596.102347	1.356022
	596.302183	1.357363
	596.502005	1.360356
	596.701813	1.365089
	596.901608	1.366617
	597.101388	1.369479
	597.301155	1.374644
	597.500908	1.379590
	597.700647	1.384346
	597.900372	1.389971
	598.100083	1.397562
	598.299781	1.403858
	598.499465	1.409947
	598.699134	1.416030
	598.898790	1.424007
	599.098432	1.429576
	599.298061	1.437810
	599.497675	1.443854
	599.697275	1.451996
	599.896862	1.460847
	600.096435	1.469922
	600.295994	1.479225
	600.495539	1.486428
	600.695070	1.497437
	600.894588	1.508620
	601.094091	1.517922
	601.293581	1.528466
	601.493056	1.537568
	601.692518	1.547579
	601.891966	1.557912
	602.091401	1.568212
	602.290821	1.579168
	602.490227	1.591157
	602.689620	1.604251
	602.888999	1.613148
	603.088363	1.625308
	603.287714	1.637466
	603.487052	1.649175
	603.686375	1.662215
	603.885684	1.673654
	604.084980	1.686674
	604.284261	1.697457
	604.483529	1.709575
	604.682783	1.720590
	604.882023	1.732401
	605.081249	1.744869
	605.280461	1.756335
	605.479660	1.767822
	605.678844	1.779380
	605.878015	1.792949
	606.077172	1.807686
	606.276314	1.821458
	606.475443	1.833832
	606.674558	1.847245
	606.873660	1.860143
	607.072747	1.874109
	607.271820	1.885838
	607.470880	1.897581
	607.669926	1.912644
	607.868957	1.924357
	608.067975	1.936066
	608.266979	1.951253
	608.465969	1.965260
	608.664946	1.979519
	608.863908	1.992884
	609.062857	2.010238
	609.261791	2.025260
	609.460712	2.040862
	609.659619	2.056299
	609.858511	2.072846
	610.057390	2.090209
	610.256256	2.105621
	610.455107	2.123056
	610.653944	2.139137
	610.852767	2.155101
	611.051577	2.171737
	611.250373	2.190078
	611.449154	2.204745
	611.647922	2.222500
	611.846676	2.234163
	612.045416	2.246691
	612.244142	2.258917
	612.442854	2.272104
	612.641553	2.284488
	612.840237	2.297934
	613.038908	2.308449
	613.237564	2.318536
	613.436207	2.329081
	613.634836	2.342055
	613.833451	2.350514
	614.032052	2.362214
	614.230639	2.372554
	614.429212	2.382733
	614.627771	2.388784
	614.826316	2.396509
	615.024848	2.405072
	615.223365	2.414453
	615.421869	2.421360
	615.620358	2.429257
	615.818834	2.434320
	616.017296	2.443240
	616.215744	2.445345
	616.414178	2.450523
	616.612598	2.454705
	616.811004	2.460831
	617.009396	2.465571
	617.207775	2.471190
	617.406139	2.476475
	617.604490	2.480411
	617.802826	2.486584
	618.001149	2.492266
	618.199458	2.496129
	618.397752	2.501462
	618.596033	2.506139
	618.794300	2.509797
	618.992553	2.512032
	619.190792	2.515852
	619.389018	2.520919
	619.587229	2.526584
	619.785426	2.528340
	619.983609	2.532705
	620.181779	2.540373
	620.379934	2.544866
	620.578076	2.552410
	620.776204	2.557334
	620.974317	2.564297
	621.172417	2.569024
	621.370503	2.573982
	621.568575	2.579440
	621.766633	2.584255
	621.964677	2.587781
	622.162707	2.588772
	622.360723	2.595749
	622.558725	2.599198
	622.756714	2.600281
	622.954688	2.601221
	623.152648	2.605543
	623.350595	2.604697
	623.548527	2.606995
	623.746446	2.608780
	623.944350	2.614413
	624.142241	2.618411
	624.340118	2.621223
	624.537981	2.623441
	624.735829	2.630116
	624.933664	2.629919
	625.131485	2.632845
	625.329292	2.635877
	625.527085	2.639719
	625.724864	2.640313
	625.922629	2.646001
	626.120381	2.646535
	626.318118	2.648829
	626.515841	2.648195
	626.713550	2.652757
	626.911246	2.656430
	627.108927	2.661609
	627.306595	2.661214
	627.504248	2.664166
	627.701888	2.667622
	627.899513	2.671241
	628.097125	2.671941
	628.294722	2.677896
	628.492306	2.681541
	628.689876	2.685497
	628.887432	2.689681
	629.084973	2.693252
	629.282501	2.696384
	629.480015	2.699795
	629.677515	2.705511
	629.875001	2.708418
	630.072473	2.710978
	630.269931	2.715349
	630.467375	2.717606
	630.664805	2.722867
	630.862221	2.728210
	631.059623	2.730957
	631.257011	2.735933
	631.454385	2.741928
	631.651746	2.746032
	631.849092	2.747585
	632.046424	2.750308
	632.243742	2.750132
	632.441047	2.751674
	632.638337	2.752785
	632.835613	2.752690
	633.032876	2.753608
	633.230124	2.755527
	633.427358	2.756306
	633.624579	2.755356
	633.821785	2.756103
	634.018978	2.758930
	634.216156	2.766113
	634.413321	2.766824
	634.610471	2.768554
	634.807608	2.769892
	635.004730	2.775206
	635.201839	2.774708
	635.398933	2.778140
	635.596014	2.781482
	635.793081	2.783102
	635.990133	2.785286
	636.187172	2.786888
	636.384196	2.789395
	636.581207	2.789484
	636.778204	2.789060
	636.975186	2.792408
	637.172155	2.791627
	637.369110	2.794146
	637.566050	2.792645
	637.762977	2.794139
	637.959890	2.793844
	638.156788	2.795093
	638.353673	2.796454
	638.550544	2.799084
	638.747400	2.800449
	638.944243	2.799798
	639.141072	2.799343
	639.337886	2.800767
	639.534687	2.803111
	639.731474	2.803555
	639.928246	2.804949
	640.125005	2.807238
	640.321750	2.806176
	640.518480	2.807552
	640.715197	2.810241
	640.911899	2.814423
	641.108588	2.817263
	641.305263	2.817517
	641.501923	2.817497
	641.698570	2.818480
	641.895202	2.824428
	642.091821	2.829105
	642.288426	2.832683
	642.485016	2.833448
	642.681593	2.833770
	642.878155	2.836474
	643.074704	2.839908
	643.271238	2.842259
	643.467759	2.841626
	643.664265	2.842459
	643.860757	2.843560
	644.057236	2.848050
	644.253700	2.857606
	644.450151	2.860948
	644.646587	2.866740
	644.843009	2.873864
	645.039418	2.879215
	645.235812	2.885981
	645.432192	2.890218
	645.628558	2.898980
	645.824911	2.906598
	646.021249	2.915444
	646.217573	2.920016
	646.413883	2.927758
	646.610179	2.935247
	646.806461	2.944687
	647.002729	2.954609
	647.198983	2.964277
	647.395223	2.972682
	647.591449	2.985122
	647.787661	2.995475
	647.983859	3.007684
	648.180043	3.018064
	648.376212	3.030770
	648.572368	3.042799
	648.768510	3.054781
	648.964638	3.068299
	649.160751	3.085492
	649.356851	3.097331
	649.552937	3.111243
	649.749008	3.124967
	649.945066	3.136454
	650.141109	3.150313
	650.337138	3.166132
	650.533154	3.183163
	650.729155	3.196778
	650.925142	3.214274
	651.121116	3.227587
	651.317075	3.243192
	651.513020	3.259237
	651.708951	3.274647
	651.904868	3.287928
	652.100771	3.301653
	652.296660	3.319833
	652.492535	3.339175
	652.688396	3.351605
	652.884242	3.365524
	653.080075	3.382446
	653.275894	3.397032
	653.471699	3.414212
	653.667489	3.431122
	653.863266	3.446390
	654.059028	3.457167
	654.254776	3.467102
	654.450511	3.479373
	654.646231	3.491809
	654.841937	3.505476
	655.037629	3.520236
	655.233308	3.533960
	655.428972	3.545796
	655.624622	3.558293
	655.820258	3.575473
	656.015879	3.587241
	656.211487	3.594336
	656.407081	3.607442
	656.602661	3.615888
	656.798226	3.626687
	656.993778	3.633661
	657.189315	3.638936
	657.384839	3.651538
	657.580348	3.661055
	657.775843	3.670304
	657.971324	3.678176
	658.166791	3.689367
	658.362244	3.698396
	658.557683	3.708565
	658.753108	3.717701
	658.948519	3.723553
	659.143916	3.734150
	659.339298	3.741111
	659.534667	3.752216
	659.730022	3.757989
	659.925362	3.765848
	660.120688	3.773367
	660.316001	3.777598
	660.511299	3.783291
	660.706583	3.792360
	660.901853	3.800465
	661.097109	3.802029
	661.292351	3.806851
	661.487578	3.812773
	661.682792	3.819675
	661.877992	3.825227
	662.073177	3.835742
	662.268349	3.838836
	662.463506	3.839072
	662.658649	3.846193
	662.853779	3.848763
	663.048894	3.858042
	663.243995	3.863870
	663.439081	3.867736
	663.634154	3.871016
	663.829213	3.876835
	664.024258	3.883144
	664.219288	3.890274
	664.414305	3.895694
	664.609307	3.903332
	664.804295	3.910015
	664.999269	3.916895
	665.194229	3.922063
	665.389175	3.925616
	665.584107	3.932150
	665.779025	3.934164
	665.973928	3.942190
	666.168818	3.953822
	666.363693	3.964537
	666.558555	3.977619
	666.753402	3.984769
	666.948235	3.990955
	667.143054	3.998975
	667.337859	4.008993
	667.532650	4.016972
	667.727427	4.026631
	667.922189	4.035294
	668.116938	4.048640
	668.311672	4.059346
	668.506392	4.068677
	668.701098	4.079821
	668.895790	4.093402
	669.090468	4.113181
	669.285132	4.129157
	669.479782	4.144572
	669.674417	4.160237
	669.869039	4.178827
	670.063646	4.190413
	670.258239	4.204482
	670.452819	4.219039
	670.647384	4.237144
	670.841934	4.252682
	671.036471	4.267114
	671.230994	4.288932
	671.425502	4.303601
	671.619997	4.326428
	671.814477	4.339648
	672.008943	4.358811
	672.203395	4.383271
	672.397833	4.407025
	672.592257	4.426594
	672.786667	4.448378
	672.981062	4.467340
	673.175444	4.487412
	673.369811	4.512998
	673.564164	4.535449
	673.758503	4.562067
	673.952828	4.581866
	674.147139	4.611249
	674.341435	4.639036
	674.535718	4.673803
	674.729986	4.700744
	674.924240	4.727162
	675.118480	4.759666
	675.312706	4.789738
	675.506918	4.825399
	675.701116	4.855893
	675.895299	4.889934
	676.089469	4.928538
	676.283624	4.958281
	676.477765	4.991068
	676.671892	5.023663
	676.866005	5.055515
	677.060103	5.095891
	677.254188	5.133926
	677.448258	5.172836
	677.642315	5.218855
	677.836357	5.260810
	678.030385	5.304723
	678.224398	5.347917
	678.418398	5.392183
	678.612384	5.437571
	678.806355	5.482989
	679.000312	5.527938
	679.194255	5.577927
	679.388184	5.630989
	679.582099	5.682328
	679.776000	5.739063
	679.969886	5.789344
	680.163758	5.839143
	680.357617	5.892024
	680.551461	5.944492
	680.745290	5.997083
	680.939106	6.041769
	681.132908	6.095449
	681.326695	6.144710
	681.520468	6.196428
	681.714227	6.241305
	681.907972	6.291159
	682.101703	6.339284
	682.295419	6.391009
	682.489122	6.430316
	682.682810	6.481648
	682.876484	6.528639
	683.070144	6.574989
	683.263790	6.624334
	683.457421	6.666412
	683.651039	6.711720
	683.844642	6.754092
	684.038231	6.782163
	684.231806	6.821298
	684.425367	6.866838
	684.618913	6.901879
	684.812446	6.942412
	685.005964	6.982021
	685.199468	7.012403
	685.392958	7.045108
	685.586433	7.081492
	685.779895	7.113891
	685.973342	7.145193
	686.166775	7.184959
	686.360194	7.211498
	686.553599	7.250244
	686.746990	7.276107
	686.940366	7.314311
	687.133729	7.350259
	687.327077	7.383139
	687.520411	7.425502
	687.713730	7.468208
	687.907036	7.498047
	688.100327	7.540426
	688.293604	7.578780
	688.486867	7.619082
	688.680116	7.670324
	688.873351	7.716433
	689.066571	7.768202
	689.259777	7.825278
	689.452970	7.873792
	689.646147	7.930504
	689.839311	7.977850
	690.032461	8.030109
	690.225596	8.084623
	690.418717	8.148602
	690.611824	8.211201
	690.804917	8.273997
	690.997995	8.334948
	691.191059	8.395806
	691.384110	8.463361
	691.577145	8.522874
	691.770167	8.584590
	691.963175	8.655634
	692.156168	8.721728
	692.349147	8.792375
	692.542112	8.873235
	692.735063	8.949199
	692.927999	9.025774
	693.120922	9.109800
	693.313830	9.191178
	693.506724	9.273377
	693.699603	9.352183
	693.892469	9.436874
	694.085320	9.510004
	694.278157	9.597716
	694.470980	9.675792
	694.663789	9.757212
	694.856583	9.835543
	695.049364	9.913632
	695.242130	9.983857
	695.434881	10.056114
	695.627619	10.134591
	695.820342	10.239181
	696.013052	10.328857
	696.205747	10.407169
	696.398427	10.494372
	696.591094	10.582492
	696.783746	10.663173
	696.976384	10.749213
	697.169008	10.830536
	697.361618	10.916216
	697.554213	11.000751
	697.746795	11.077682
	697.939362	11.161960
	698.131914	11.238407
	698.324453	11.314431
	698.516977	11.411192
	698.709487	11.475095
	698.901983	11.544769
	699.094465	11.615745
	699.286932	11.691361
	699.479386	11.752241
	699.671825	11.818902
	699.864249	11.874473
	700.056660	11.940593
	700.249056	11.998821
	700.441438	12.045539
	700.633806	12.090778
	700.826160	12.135913
	701.018499	12.161466
	701.210824	12.199413
	701.403135	12.219157
	701.595432	12.248510
	701.787714	12.261180
	701.979982	12.283382
	702.172236	12.282699
	702.364476	12.302673
	702.556702	12.315132
	702.748913	12.311116
	702.941110	12.299448
	703.133293	12.282351
	703.325461	12.275580
	703.517615	12.268140
	703.709755	12.234887
	703.901881	12.230003
	704.093993	12.214271
	704.286090	12.173945
	704.478173	12.157634
	704.670242	12.109913
	704.862296	12.054532
	705.054337	12.005786
	705.246363	11.947106
	705.438375	11.886654
	705.630372	11.837925
	705.822356	11.784812
	706.014325	11.724056
	706.206279	11.670902
	706.398220	11.619324
	706.590146	11.564271
	706.782058	11.502429
	706.973956	11.457415
	707.165840	11.411648
	707.357709	11.371326
	707.549564	11.306793
	707.741405	11.246304
	707.933231	11.192238
	708.125043	11.135339
	708.316841	11.085136
	708.508625	11.034214
	708.700395	10.973078
	708.892150	10.935604
	709.083891	10.887823
	709.275617	10.855461
	709.467330	10.822120
	709.659028	10.785874
	709.850712	10.755405
	710.042381	10.721019
	710.234037	10.699550
	710.425678	10.688608
	710.617305	10.686571
	710.808917	10.683773
	711.000515	10.665376
	711.192099	10.668459
	711.383669	10.672813
	711.575225	10.674197
	711.766766	10.673199
	711.958293	10.687521
	712.149805	10.704122
	712.341304	10.719615
	712.532788	10.740551
	712.724258	10.769687
	712.915713	10.784071
	713.107154	10.821110
	713.298581	10.848942
	713.489994	10.900084
	713.681392	10.927868
	713.872776	10.969914
	714.064146	11.013666
	714.255502	11.044185
	714.446843	11.090812
	714.638170	11.141024
	714.829483	11.189018
	715.020781	11.234343
	715.212065	11.262729
	715.403335	11.321933
	715.594591	11.350161
	715.785832	11.386677
	715.977059	11.430735
	716.168272	11.477002
	716.359470	11.520283
	716.550654	11.559132
	716.741824	11.595450
	716.932979	11.631797
	717.124121	11.677562
	717.315247	11.700986
	717.506360	11.735933
	717.697458	11.779960
	717.888542	11.805404
	718.079612	11.829136
	718.270668	11.853401
	718.461709	11.876776
	718.652736	11.900134
	718.843748	11.910363
	719.034746	11.907799
	719.225730	11.914526
	719.416700	11.919576
	719.607655	11.930356
	719.798596	11.915064
	719.989523	11.903069
	720.180435	11.899124
	720.371333	11.897876
	720.562217	11.886249
	720.753087	11.862323
	720.943942	11.835582
	721.134783	11.823905
	721.325609	11.805889
	721.516422	11.802212
	721.707219	11.790028
	721.898003	11.759879
	722.088772	11.729414
	722.279527	11.703674
	722.470268	11.669976
	722.660994	11.645254
	722.851707	11.603563
	723.042404	11.568086
	723.233088	11.523232
	723.423757	11.490517
	723.614412	11.454132
	723.805052	11.407379
	723.995678	11.363745
	724.186290	11.331350
	724.376887	11.279626
	724.567471	11.237065
	724.758039	11.184483
	724.948594	11.143254
	725.139134	11.085383
	725.329660	11.035106
	725.520172	10.984972
	725.710669	10.909387
	725.901152	10.857980
	726.091620	10.788926
	726.282075	10.730256
	726.472514	10.661195
	726.662940	10.583689
	726.853351	10.522573
	727.043748	10.448422
	727.234131	10.382029
	727.424499	10.313101
	727.614853	10.253871
	727.805193	10.171626
	727.995518	10.108688
	728.185829	10.033614
	728.376125	9.958253
	728.566408	9.876750
	728.756675	9.806806
	728.946929	9.732591
	729.137168	9.651490
	729.327393	9.556678
	729.517604	9.467098
	729.707800	9.376347
	729.897982	9.294594
	730.088149	9.204921
	730.278302	9.110828
	730.468441	9.018971
	730.658566	8.931721
	730.848676	8.837222
	731.038771	8.757471
	731.228853	8.660413
	731.418920	8.582415
	731.608973	8.488984
	731.799011	8.405431
	731.989035	8.314109
	732.179045	8.220519
	732.369040	8.130439
	732.559021	8.048418
	732.748988	7.965458
	732.938940	7.881747
	733.128878	7.781017
	733.318801	7.683600
	733.508711	7.598184
	733.698605	7.510429
	733.888486	7.421465
	734.078352	7.332560
	734.268204	7.245324
	734.458041	7.177898
	734.647864	7.086438
	734.837673	7.021801
	735.027467	6.945896
	735.217247	6.886136
	735.407013	6.813619
	735.596764	6.746746
	735.786501	6.678514
	735.976223	6.607965
	736.165932	6.539473
	736.355625	6.469811
	736.545305	6.402349
	736.734970	6.333452
	736.924620	6.274907
	737.114257	6.214067
	737.303879	6.153447
	737.493486	6.080244
	737.683079	6.021632
	737.872658	5.962193
	738.062222	5.908658
	738.251772	5.857093
	738.441308	5.807835
	738.630829	5.755657
	738.820336	5.706825
	739.009829	5.656513
	739.199307	5.604522
	739.388771	5.556139
	739.578220	5.498005
	739.767655	5.449244
	739.957076	5.401570
	740.146482	5.359622
	740.335874	5.313620
	740.525251	5.266168
	740.714615	5.215174
	740.903963	5.175876
	741.093298	5.133118
	741.282618	5.095239
	741.471923	5.049388
	741.661214	5.010949
	741.850491	4.971541
	742.039753	4.930530
	742.229001	4.889106
	742.418235	4.855647
	742.607454	4.815527
	742.796659	4.778210
	742.985849	4.735800
	743.175025	4.699378
	743.364187	4.659307
	743.553334	4.625515
	743.742467	4.587533
	743.931586	4.552897
	744.120690	4.519020
	744.309779	4.480707
	744.498855	4.438783
	744.687916	4.407703
	744.876962	4.382770
	745.065994	4.352794
	745.255012	4.327808
	745.444015	4.300795
	745.633004	4.279930
	745.821978	4.256538
	746.010938	4.224558
	746.199884	4.203209
	746.388815	4.177425
	746.577732	4.157047
	746.766634	4.125585
	746.955522	4.105540
	747.144396	4.081822
	747.333255	4.058118
	747.522100	4.039199
	747.710930	4.016724
	747.899746	3.996855
	748.088548	3.977562
	748.277335	3.965556
	748.466108	3.948355
	748.654866	3.932672
	748.843610	3.917021
	749.032339	3.912107
	749.221054	3.902941
	749.409755	3.893348
	749.598441	3.879281
	749.787113	3.874998
	749.975770	3.863798
	750.164413	3.856247
	750.353042	3.849960
[truncated: 1,648 more rows]
