# Supplementary material for: Metasurface analogues of molecular diastereomers from hierarchical multiscale chiral interactions with biomolecules
Source: Nat Commun. 2026 Apr 22;17:5541. doi: 10.1038/s41467-026-72200-6 (PMC13287669; doi:10.1038/s41467-026-72200-6)
Supplement: Supplementary file 3 — Supplementary Data 1 (Raw data) [file 41467_2026_72200_MOESM3_ESM.zip › Raw_Data/Reflectivity/Butanol/Recemic/01 lh 0 r.txt]

	345.453658	0.997576
	345.669646	0.997623
	345.885622	0.997676
	346.101585	0.997735
	346.317535	0.997801
	346.533471	0.997876
	346.749395	0.997961
	346.965306	0.998057
	347.181204	0.998166
	347.397089	0.998290
	347.612961	0.998431
	347.828820	0.998590
	348.044666	0.998769
	348.260499	0.998970
	348.476319	0.999192
	348.692126	0.999434
	348.907920	0.999695
	349.123701	0.999969
	349.339469	1.000250
	349.555224	1.000529
	349.770966	1.000796
	349.986695	1.001040
	350.202412	1.001252
	350.418115	1.001425
	350.633805	1.001557
	350.849482	1.001647
	351.065147	1.001700
	351.280798	1.001721
	351.496436	1.001718
	351.712062	1.001698
	351.927674	1.001668
	352.143273	1.005124
	352.358860	1.003703
	352.574433	1.003374
	352.789993	1.003500
	353.005541	1.005888
	353.221075	1.003925
	353.436597	1.004731
	353.652105	1.007433
	353.867600	1.007081
	354.083083	1.007152
	354.298552	1.006740
	354.514009	1.006515
	354.729452	1.004341
	354.944883	1.001110
	355.160300	0.999745
	355.375705	0.998360
	355.591096	0.996662
	355.806474	0.996440
	356.021840	0.995754
	356.237192	0.995819
	356.452532	0.994703
	356.667858	0.994249
	356.883172	0.994926
	357.098472	0.995471
	357.313760	0.997094
	357.529034	0.997086
	357.744295	0.997705
	357.959544	0.999610
	358.174779	1.001144
	358.390002	1.000586
	358.605211	1.000433
	358.820407	0.999840
	359.035591	1.001926
	359.250761	1.000541
	359.465919	1.000716
	359.681063	1.001557
	359.896194	1.001577
	360.111313	1.001229
	360.326418	1.001789
	360.541510	1.002744
	360.756589	1.002182
	360.971656	1.003143
	361.186709	1.002444
	361.401749	1.002252
	361.616776	1.003340
	361.831790	1.002917
	362.046792	1.002633
	362.261780	1.000782
	362.476755	1.001468
	362.691717	1.000331
	362.906666	1.000355
	363.121602	1.001536
	363.336525	1.003438
	363.551435	1.005558
	363.766332	1.005210
	363.981216	1.006969
	364.196087	1.006698
	364.410945	1.006843
	364.625790	1.007402
	364.840621	1.008223
	365.055440	1.008513
	365.270246	1.008089
	365.485039	1.008116
	365.699818	1.007862
	365.914585	1.009146
	366.129339	1.006819
	366.344079	1.009269
	366.558807	1.010945
	366.773521	1.009238
	366.988223	1.009947
	367.202911	1.008924
	367.417587	1.008997
	367.632249	1.009435
	367.846898	1.011083
	368.061535	1.012691
	368.276158	1.013448
	368.490768	1.012154
	368.705365	1.013998
	368.919949	1.013199
	369.134521	1.015069
	369.349079	1.015419
	369.563624	1.015744
	369.778155	1.017913
	369.992674	1.017729
	370.207180	1.019416
	370.421673	1.018468
	370.636153	1.017926
	370.850619	1.017878
	371.065073	1.016755
	371.279514	1.016154
	371.493941	1.016539
	371.708356	1.015141
	371.922757	1.014943
	372.137145	1.013036
	372.351521	1.015113
	372.565883	1.014659
	372.780232	1.014434
	372.994568	1.014266
	373.208891	1.013348
	373.423201	1.013410
	373.637498	1.014418
	373.851782	1.013675
	374.066053	1.011460
	374.280311	1.009863
	374.494556	1.009264
	374.708787	1.007638
	374.923006	1.008119
	375.137211	1.008013
	375.351404	1.007666
	375.565583	1.005794
	375.779750	1.004220
	375.993903	1.005906
	376.208043	1.003549
	376.422170	1.003078
	376.636284	1.002853
	376.850385	1.003438
	377.064473	1.001864
	377.278548	1.001880
	377.492610	1.002469
	377.706658	1.003186
	377.920694	1.002266
	378.134717	1.002855
	378.348726	1.002294
	378.562722	1.002686
	378.776706	1.003739
	378.990676	1.002622
	379.204633	1.003689
	379.418577	1.002487
	379.632508	1.002103
	379.846426	1.003581
	380.060331	1.004381
	380.274223	1.006156
	380.488101	1.006119
	380.701967	1.005479
	380.915819	1.005523
	381.129659	1.005066
	381.343485	1.006578
	381.557298	1.009457
	381.771098	1.006774
	381.984886	1.007403
	382.198659	1.007443
	382.412420	1.006633
	382.626168	1.006670
	382.839903	1.005202
	383.053624	1.005814
	383.267333	1.005505
	383.481028	1.006468
	383.694711	1.007983
	383.908380	1.010926
	384.122036	1.010515
	384.335679	1.011860
	384.549309	1.012125
	384.762926	1.014693
	384.976530	1.015178
	385.190120	1.015859
	385.403698	1.015204
	385.617262	1.014350
	385.830814	1.016175
	386.044352	1.015553
	386.257877	1.014842
	386.471389	1.014395
	386.684888	1.012788
	386.898374	1.011137
	387.111847	1.010086
	387.325306	1.010663
	387.538753	1.011589
	387.752186	1.011844
	387.965606	1.012334
	388.179014	1.012304
	388.392408	1.012262
	388.605789	1.013060
	388.819156	1.015185
	389.032511	1.013191
	389.245853	1.014640
	389.459181	1.013197
	389.672497	1.012150
	389.885799	1.011024
	390.099088	1.011312
	390.312364	1.009666
	390.525627	1.008677
	390.738877	1.009041
	390.952114	1.009163
	391.165337	1.008375
	391.378548	1.008028
	391.591745	1.010278
	391.804929	1.010201
	392.018100	1.010732
	392.231258	1.010645
	392.444403	1.011786
	392.657535	1.010529
	392.870653	1.011194
	393.083759	1.009864
	393.296851	1.009606
	393.509930	1.010174
	393.722996	1.011790
	393.936049	1.011858
	394.149089	1.012349
	394.362116	1.009809
	394.575129	1.007972
	394.788130	1.010320
	395.001117	1.011965
	395.214091	1.009871
	395.427052	1.010377
	395.640000	1.011829
	395.852935	1.015209
	396.065857	1.014924
	396.278765	1.016185
	396.491660	1.017471
	396.704543	1.017048
	396.917412	1.016386
	397.130268	1.016512
	397.343110	1.016753
	397.555940	1.017487
	397.768757	1.016512
	397.981560	1.016356
	398.194350	1.017167
	398.407127	1.016721
	398.619891	1.016566
	398.832642	1.014672
	399.045380	1.015084
	399.258104	1.016491
	399.470815	1.016806
	399.683514	1.016581
	399.896199	1.018639
	400.108870	1.019532
	400.321529	1.019375
	400.534175	1.019506
	400.746807	1.020963
	400.959427	1.020993
	401.172033	1.021591
	401.384626	1.021613
	401.597205	1.022005
	401.809772	1.021870
	402.022326	1.021912
	402.234866	1.022909
	402.447393	1.024312
	402.659907	1.023242
	402.872408	1.024711
	403.084896	1.024660
	403.297370	1.026033
	403.509832	1.028540
	403.722280	1.029575
	403.934715	1.031322
	404.147137	1.033214
	404.359546	1.036500
	404.571941	1.036011
	404.784323	1.038080
	404.996693	1.038632
	405.209049	1.038893
	405.421392	1.038761
	405.633721	1.040816
	405.846038	1.040135
	406.058341	1.041739
	406.270632	1.042124
	406.482909	1.044311
	406.695172	1.043693
	406.907423	1.045453
	407.119661	1.045111
	407.331885	1.048173
	407.544096	1.048090
	407.756294	1.047415
	407.968479	1.046489
	408.180651	1.048876
	408.392809	1.049979
	408.604954	1.049246
	408.817086	1.047585
	409.029205	1.049112
	409.241311	1.049950
	409.453404	1.050237
	409.665483	1.052289
	409.877549	1.052400
	410.089602	1.052956
	410.301642	1.054739
	410.513669	1.054700
	410.725682	1.055418
	410.937682	1.055944
	411.149669	1.055621
	411.361643	1.057359
	411.573604	1.057334
	411.785551	1.058823
	411.997486	1.058604
	412.209407	1.057788
	412.421315	1.058302
	412.633210	1.061176
	412.845091	1.059274
	413.056959	1.061070
	413.268815	1.062317
	413.480657	1.064479
	413.692485	1.064287
	413.904301	1.065833
	414.116103	1.065602
	414.327892	1.065500
	414.539668	1.066713
	414.751431	1.067641
	414.963181	1.070529
	415.174917	1.071135
	415.386640	1.070334
	415.598350	1.072942
	415.810047	1.073857
	416.021730	1.075851
	416.233401	1.077082
	416.445058	1.077756
	416.656702	1.077862
	416.868332	1.078081
	417.079950	1.079897
	417.291554	1.081246
	417.503145	1.083185
	417.714723	1.082366
	417.926288	1.083326
	418.137839	1.084848
	418.349377	1.086636
	418.560903	1.085345
	418.772414	1.085428
	418.983913	1.085201
	419.195398	1.087200
	419.406870	1.086444
	419.618329	1.088228
	419.829775	1.087589
	420.041208	1.088890
	420.252627	1.086295
	420.464033	1.087622
	420.675426	1.087937
	420.886805	1.089301
	421.098172	1.089450
	421.309525	1.089460
	421.520865	1.091282
	421.732192	1.092379
	421.943505	1.093643
	422.154805	1.093309
	422.366092	1.096451
	422.577366	1.095684
	422.788627	1.096795
	422.999874	1.098526
	423.211108	1.098540
	423.422329	1.099216
	423.633537	1.100780
	423.844731	1.101628
	424.055913	1.103500
	424.267081	1.103360
	424.478235	1.105801
	424.689377	1.107516
	424.900505	1.108083
	425.111620	1.110336
	425.322722	1.112322
	425.533811	1.110931
	425.744886	1.114070
	425.955948	1.114458
	426.166997	1.115620
	426.378032	1.117921
	426.589055	1.120463
	426.800064	1.121782
	427.011060	1.123234
	427.222042	1.125926
	427.433012	1.125456
	427.643968	1.126076
	427.854911	1.127230
	428.065840	1.129579
	428.276757	1.132667
	428.487660	1.135807
	428.698550	1.137216
	428.909427	1.137733
	429.120290	1.139852
	429.331140	1.142586
	429.541977	1.145113
	429.752801	1.149132
	429.963611	1.151445
	430.174408	1.152252
	430.385192	1.151928
	430.595963	1.153954
	430.806720	1.153544
	431.017464	1.152887
	431.228195	1.151185
	431.438913	1.153079
	431.649617	1.154558
	431.860308	1.157576
	432.070986	1.159061
	432.281650	1.160097
	432.492302	1.162380
	432.702940	1.161170
	432.913565	1.161356
	433.124176	1.163062
	433.334774	1.162570
	433.545359	1.164685
	433.755931	1.165698
	433.966489	1.167658
	434.177035	1.168872
	434.387567	1.167936
	434.598085	1.168517
	434.808591	1.169085
	435.019083	1.169933
	435.229562	1.169054
	435.440027	1.171382
	435.650479	1.172972
	435.860918	1.174288
	436.071344	1.175394
	436.281757	1.176766
	436.492156	1.178377
	436.702542	1.182285
	436.912914	1.182855
	437.123274	1.183905
	437.333620	1.187040
	437.543953	1.189074
	437.754272	1.191721
	437.964578	1.194189
	438.174871	1.194793
	438.385151	1.197929
	438.595417	1.198671
	438.805670	1.203429
	439.015910	1.206914
	439.226137	1.207715
	439.436350	1.208994
	439.646550	1.209386
	439.856737	1.211190
	440.066910	1.213088
	440.277070	1.217528
	440.487217	1.220120
	440.697351	1.222242
	440.907471	1.223283
	441.117578	1.226889
	441.327671	1.226165
	441.537752	1.228575
	441.747819	1.231833
	441.957873	1.233849
	442.167913	1.235373
	442.377940	1.239104
	442.587954	1.240339
	442.797955	1.240221
	443.007942	1.241043
	443.217916	1.242817
	443.427877	1.242506
	443.637824	1.242294
	443.847758	1.243113
	444.057679	1.245666
	444.267586	1.247827
	444.477481	1.250804
	444.687361	1.251032
	444.897229	1.251597
	445.107083	1.254339
	445.316924	1.254375
	445.526752	1.256715
	445.736566	1.257359
	445.946367	1.260057
	446.156155	1.261126
	446.365929	1.260523
	446.575690	1.261114
	446.785438	1.260421
	446.995173	1.261296
	447.204894	1.263528
	447.414602	1.264639
	447.624296	1.262665
	447.833977	1.262474
	448.043645	1.263919
	448.253300	1.264345
	448.462941	1.265167
	448.672569	1.266197
	448.882184	1.269418
	449.091785	1.273122
	449.301373	1.275765
	449.510948	1.276549
	449.720509	1.279488
	449.930057	1.281200
	450.139592	1.282985
	450.349113	1.285882
	450.558621	1.286558
	450.768116	1.288842
	450.977597	1.292624
	451.187066	1.294783
	451.396520	1.297791
	451.605962	1.297685
	451.815390	1.298964
	452.024805	1.299764
	452.234206	1.303026
	452.443594	1.306446
	452.652969	1.308637
	452.862330	1.311380
	453.071678	1.313503
	453.281013	1.318705
	453.490335	1.323125
	453.699643	1.326419
	453.908938	1.329162
	454.118219	1.335349
	454.327487	1.337751
	454.536742	1.340635
	454.745983	1.344800
	454.955211	1.347815
	455.164426	1.349199
	455.373627	1.351907
	455.582815	1.351876
	455.791990	1.353677
	456.001152	1.355619
	456.210300	1.358058
	456.419434	1.361471
	456.628556	1.364640
	456.837664	1.367329
	457.046758	1.368730
	457.255839	1.371724
	457.464907	1.375931
	457.673962	1.379231
	457.883003	1.382207
	458.092031	1.382944
	458.301046	1.384900
	458.510047	1.384785
	458.719035	1.384897
	458.928009	1.387864
	459.136970	1.392512
	459.345918	1.390681
	459.554852	1.393519
	459.763774	1.395008
	459.972681	1.396070
	460.181576	1.398898
	460.390457	1.405177
	460.599324	1.409666
	460.808178	1.410478
	461.017019	1.414883
	461.225847	1.417306
	461.434661	1.421112
	461.643462	1.423872
	461.852249	1.428472
	462.061023	1.432520
	462.269784	1.435667
	462.478531	1.439690
	462.687265	1.444946
	462.895986	1.449578
	463.104693	1.449358
	463.313387	1.455117
	463.522068	1.454163
	463.730735	1.455451
	463.939389	1.459589
	464.148029	1.466933
	464.356656	1.469611
	464.565270	1.475021
	464.773870	1.479908
	464.982457	1.483676
	465.191030	1.490395
	465.399591	1.498176
	465.608137	1.505450
	465.816671	1.511839
	466.025191	1.515998
	466.233697	1.519891
	466.442191	1.524413
	466.650671	1.528019
	466.859137	1.531385
	467.067590	1.537919
	467.276030	1.540364
	467.484456	1.542803
	467.692869	1.544785
	467.901269	1.548908
	468.109655	1.550704
	468.318028	1.557311
	468.526387	1.562144
	468.734733	1.566864
	468.943066	1.569592
	469.151385	1.573337
	469.359691	1.579015
	469.567984	1.585275
	469.776263	1.593832
	469.984528	1.599659
	470.192781	1.599662
	470.401020	1.602442
	470.609245	1.605526
	470.817457	1.610720
	471.025656	1.613190
	471.233841	1.618726
	471.442013	1.623844
	471.650172	1.627027
	471.858317	1.629214
	472.066448	1.638042
	472.274567	1.642125
	472.482672	1.646917
	472.690763	1.648631
	472.898841	1.649528
	473.106906	1.650530
	473.314957	1.655309
	473.522995	1.662903
	473.731020	1.668869
	473.939031	1.675236
	474.147029	1.681562
	474.355013	1.685672
	474.562984	1.687461
	474.770941	1.688094
	474.978885	1.690623
	475.186816	1.694014
	475.394733	1.697948
	475.602637	1.698913
	475.810527	1.704761
	476.018404	1.706315
	476.226268	1.714491
	476.434118	1.720308
	476.641955	1.725044
	476.849778	1.727458
	477.057588	1.735179
	477.265385	1.741057
	477.473168	1.748042
	477.680937	1.750823
	477.888694	1.756046
	478.096436	1.760635
	478.304166	1.764703
	478.511882	1.770414
	478.719584	1.777044
	478.927274	1.782109
	479.134949	1.788590
	479.342612	1.794040
	479.550260	1.797992
	479.757896	1.800991
	479.965518	1.804332
	480.173126	1.807907
	480.380722	1.815598
	480.588303	1.821209
	480.795872	1.828744
	481.003426	1.833038
	481.210968	1.836676
	481.418496	1.841166
	481.626010	1.848001
	481.833511	1.853408
	482.040999	1.861819
	482.248473	1.866985
	482.455934	1.868916
	482.663382	1.873105
	482.870816	1.878119
	483.078236	1.883337
	483.285643	1.888025
	483.493037	1.890756
	483.700417	1.894717
	483.907784	1.903685
	484.115137	1.906000
	484.322477	1.914727
	484.529803	1.920507
	484.737116	1.923260
	484.944416	1.929704
	485.151702	1.932189
	485.358975	1.939416
	485.566234	1.946374
	485.773479	1.954320
	485.980712	1.959586
	486.187931	1.963463
	486.395136	1.963619
	486.602328	1.965799
	486.809506	1.970152
	487.016671	1.975787
	487.223823	1.980398
	487.430961	1.986793
	487.638086	1.993637
	487.845197	1.999030
	488.052295	2.002308
	488.259379	2.006956
	488.466450	2.011988
	488.673507	2.018323
	488.880551	2.021697
	489.087582	2.029415
	489.294599	2.031699
	489.501602	2.035870
	489.708592	2.041925
	489.915569	2.047974
	490.122532	2.051812
	490.329482	2.059235
	490.536418	2.062761
	490.743341	2.063267
	490.950250	2.063825
	491.157146	2.066143
	491.364029	2.066760
	491.570897	2.068773
	491.777753	2.069488
	491.984595	2.070477
	492.191423	2.073316
	492.398238	2.074850
	492.605040	2.078732
	492.811828	2.086135
	493.018603	2.089799
	493.225364	2.094767
	493.432111	2.090310
	493.638846	2.094020
	493.845566	2.099169
	494.052274	2.104249
	494.258967	2.106661
	494.465648	2.112439
	494.672314	2.113246
	494.878968	2.115945
	495.085608	2.116094
	495.292234	2.120649
	495.498847	2.122235
	495.705446	2.126000
	495.912032	2.130034
	496.118605	2.132281
	496.325164	2.135335
	496.531709	2.131896
	496.738241	2.133547
	496.944759	2.133216
	497.151264	2.135189
	497.357756	2.139770
	497.564234	2.138727
	497.770698	2.138133
	497.977149	2.139177
	498.183587	2.141366
	498.390011	2.143048
	498.596422	2.146150
	498.802819	2.149370
	499.009202	2.154306
	499.215572	2.159502
	499.421929	2.162699
	499.628272	2.166045
	499.834602	2.169945
	500.040918	2.171358
	500.247220	2.171496
	500.453509	2.173033
	500.659785	2.175456
	500.866047	2.176544
	501.072296	2.178203
	501.278531	2.180558
	501.484752	2.183871
	501.690960	2.181854
	501.897155	2.185459
	502.103336	2.187919
	502.309504	2.189136
	502.515658	2.184117
	502.721798	2.185701
	502.927925	2.183690
	503.134039	2.181595
	503.340139	2.184404
	503.546225	2.192173
	503.752298	2.193860
	503.958358	2.196933
	504.164404	2.197233
	504.370436	2.198297
	504.576455	2.202224
	504.782461	2.207319
	504.988453	2.214032
	505.194431	2.219093
	505.400396	2.221957
	505.606347	2.222599
	505.812285	2.222441
	506.018209	2.231691
	506.224120	2.236443
	506.430017	2.240383
	506.635901	2.241408
	506.841771	2.246635
	507.047628	2.247547
	507.253471	2.250698
	507.459301	2.252472
	507.665117	2.257728
	507.870920	2.252803
	508.076709	2.256259
	508.282484	2.257777
	508.488247	2.256366
	508.693995	2.256856
	508.899730	2.258117
	509.105451	2.259935
	509.311159	2.263151
	509.516854	2.263107
	509.722535	2.263021
	509.928202	2.265181
	510.133856	2.266310
	510.339496	2.268732
	510.545123	2.272101
	510.750736	2.271958
	510.956336	2.273244
	511.161922	2.274037
	511.367494	2.277771
	511.573053	2.280002
	511.778599	2.282234
	511.984131	2.282951
	512.189649	2.282783
	512.395154	2.280525
	512.600645	2.283789
	512.806123	2.285029
	513.011587	2.283670
	513.217038	2.286406
	513.422475	2.290178
	513.627899	2.291594
	513.833309	2.295811
	514.038705	2.296862
	514.244088	2.301933
	514.449458	2.306056
	514.654814	2.308660
	514.860156	2.310014
	515.065485	2.314228
	515.270800	2.314762
	515.476102	2.318821
	515.681390	2.324497
	515.886664	2.328078
	516.091925	2.330626
	516.297173	2.334616
	516.502407	2.334565
	516.707627	2.340768
	516.912834	2.343116
	517.118027	2.349832
	517.323207	2.353542
	517.528373	2.355044
	517.733525	2.357674
	517.938664	2.360984
	518.143790	2.365934
	518.348901	2.372073
	518.554000	2.376606
	518.759084	2.378340
	518.964156	2.382127
	519.169213	2.386221
	519.374257	2.386976
	519.579288	2.392030
	519.784305	2.392332
	519.989308	2.393850
	520.194298	2.396751
	520.399274	2.399652
	520.604236	2.398631
	520.809185	2.400155
	521.014121	2.404121
	521.219043	2.409247
	521.423951	2.409243
	521.628846	2.413049
	521.833727	2.408619
	522.038595	2.414906
	522.243449	2.418340
	522.448289	2.419008
	522.653116	2.419161
	522.857929	2.424121
	523.062729	2.424849
	523.267515	2.428788
	523.472287	2.434672
	523.677046	2.439012
	523.881792	2.439787
	524.086524	2.440856
	524.291242	2.440693
	524.495946	2.442014
	524.700637	2.441501
	524.905315	2.447993
	525.109979	2.449091
	525.314629	2.450528
	525.519266	2.453022
	525.723889	2.451166
	525.928498	2.453028
	526.133094	2.453589
	526.337677	2.450812
	526.542245	2.453010
	526.746800	2.454292
	526.951342	2.452340
	527.155870	2.453560
	527.360384	2.449315
	527.564885	2.450658
	527.769372	2.450411
	527.973846	2.449536
	528.178306	2.453943
	528.382752	2.454662
	528.587185	2.452833
	528.791604	2.448773
	528.996010	2.451022
	529.200402	2.446876
	529.404780	2.451313
	529.609145	2.447016
	529.813496	2.444204
	530.017833	2.445677
	530.222157	2.443858
	530.426468	2.440199
	530.630764	2.440206
	530.835048	2.439574
	531.039317	2.437469
	531.243573	2.437718
	531.447815	2.438281
	531.652044	2.439032
	531.856259	2.437791
	532.060461	2.437378
	532.264648	2.435894
	532.468823	2.436156
	532.672983	2.436724
	532.877130	2.437338
	533.081264	2.442717
	533.285383	2.444351
	533.489490	2.442481
	533.693582	2.439331
	533.897661	2.438779
	534.101726	2.436159
	534.305778	2.440261
	534.509816	2.438689
	534.713841	2.440973
	534.917851	2.435430
	535.121849	2.438173
	535.325832	2.437475
	535.529802	2.439573
	535.733759	2.441598
	535.937701	2.437048
	536.141630	2.434701
	536.345546	2.434137
	536.549448	2.432703
	536.753336	2.431218
	536.957210	2.429389
	537.161071	2.436249
	537.364919	2.430715
	537.568752	2.429200
	537.772572	2.427620
	537.976379	2.428769
	538.180172	2.428728
	538.383951	2.425277
	538.587716	2.424997
	538.791468	2.427623
	538.995206	2.427845
	539.198931	2.428998
	539.402642	2.433127
	539.606339	2.432135
	539.810023	2.435523
	540.013693	2.436929
	540.217349	2.437195
	540.420992	2.438541
	540.624621	2.435440
	540.828237	2.433631
	541.031839	2.429819
	541.235427	2.432231
	541.439001	2.432456
	541.642562	2.433993
	541.846109	2.431763
	542.049643	2.432948
	542.253163	2.434958
	542.456669	2.433233
	542.660162	2.436813
	542.863641	2.440930
	543.067106	2.444803
	543.270558	2.446485
	543.473996	2.446071
	543.677420	2.450581
	543.880831	2.453393
	544.084228	2.453555
	544.287612	2.456857
	544.490981	2.460513
	544.694338	2.467862
	544.897680	2.473514
	545.101009	2.477129
	545.304324	2.483892
	545.507625	2.483843
	545.710913	2.485843
	545.914187	2.487828
	546.117448	2.489389
	546.320695	2.493561
	546.523928	2.499570
	546.727147	2.507411
	546.930353	2.508473
	547.133546	2.506468
	547.336724	2.515935
	547.539889	2.517027
	547.743040	2.519743
	547.946178	2.522240
	548.149301	2.522481
	548.352412	2.525074
	548.555508	2.531783
	548.758591	2.534832
	548.961660	2.539854
	549.164716	2.545116
	549.367757	2.551624
	549.570785	2.547398
	549.773800	2.551135
	549.976801	2.555587
	550.179788	2.560348
	550.382761	2.560299
	550.585721	2.565088
	550.788667	2.571778
	550.991599	2.579645
	551.194518	2.585938
	551.397423	2.591187
	551.600315	2.596104
	551.803192	2.597038
	552.006056	2.602506
	552.208906	2.603955
	552.411743	2.605055
	552.614566	2.607395
	552.817375	2.611373
	553.020171	2.608430
	553.222953	2.609690
	553.425721	2.613842
	553.628475	2.615515
	553.831216	2.615386
	554.033943	2.616579
	554.236657	2.620645
	554.439356	2.621880
	554.642042	2.622311
	554.844715	2.623610
	555.047373	2.623366
	555.250018	2.626423
	555.452650	2.624011
	555.655267	2.623970
	555.857871	2.628757
	556.060461	2.631500
	556.263038	2.631261
	556.465600	2.636004
	556.668150	2.638828
	556.870685	2.640030
	557.073207	2.641979
	557.275715	2.644619
	557.478209	2.644445
	557.680689	2.642638
	557.883156	2.642305
	558.085609	2.639029
	558.288049	2.641104
	558.490475	2.644548
	558.692887	2.645784
	558.895285	2.643554
	559.097670	2.640611
	559.300040	2.641175
	559.502398	2.643591
	559.704741	2.640560
	559.907071	2.642390
	560.109387	2.646036
	560.311689	2.646777
	560.513978	2.648589
	560.716253	2.649768
	560.918514	2.647500
	561.120762	2.647837
	561.322995	2.647409
	561.525215	2.650828
	561.727422	2.647579
	561.929614	2.650875
	562.131793	2.650035
	562.333958	2.645840
	562.536110	2.643788
	562.738248	2.643716
	562.940372	2.643008
	563.142482	2.639342
	563.344578	2.632928
	563.546661	2.628914
	563.748730	2.621632
	563.950786	2.616854
	564.152827	2.613102
	564.354855	2.606456
	564.556870	2.599195
	564.758870	2.593351
	564.960857	2.586999
	565.162830	2.576499
	565.364789	2.572854
	565.566735	2.567040
	565.768666	2.559215
	565.970584	2.552403
	566.172489	2.543177
	566.374379	2.535716
	566.576256	2.526468
	566.778119	2.516454
	566.979969	2.505794
	567.181805	2.499490
	567.383626	2.491325
	567.585435	2.481575
	567.787229	2.473426
	567.989010	2.468008
	568.190777	2.457507
	568.392530	2.449344
	568.594269	2.441145
	568.795995	2.432866
	568.997707	2.423903
	569.199405	2.413155
	569.401090	2.401239
	569.602761	2.390411
	569.804418	2.378922
	570.006061	2.366361
	570.207690	2.356816
	570.409306	2.349118
	570.610908	2.337366
	570.812497	2.326258
	571.014071	2.316383
	571.215632	2.307583
	571.417179	2.299929
	571.618712	2.293103
	571.820232	2.285358
	572.021737	2.277127
	572.223229	2.267875
	572.424707	2.256185
	572.626172	2.243613
	572.827623	2.232144
	573.029060	2.221555
	573.230483	2.210310
	573.431892	2.197575
	573.633288	2.188405
	573.834670	2.176211
	574.036038	2.165624
	574.237392	2.151613
	574.438733	2.141676
	574.640060	2.129350
	574.841373	2.119307
	575.042672	2.109327
	575.243958	2.099049
	575.445230	2.089918
	575.646488	2.081876
	575.847732	2.072887
	576.048962	2.067601
	576.250179	2.057904
	576.451382	2.047377
	576.652571	2.039094
	576.853747	2.031160
	577.054908	2.022632
	577.256056	2.013865
	577.457190	2.007674
	577.658310	2.002233
	577.859417	1.992481
	578.060510	1.984335
	578.261589	1.974406
	578.462654	1.967681
	578.663705	1.959904
	578.864743	1.950763
	579.065767	1.944918
	579.266777	1.940781
	579.467773	1.934230
	579.668755	1.929434
	579.869724	1.921595
	580.070679	1.914422
	580.271620	1.906066
	580.472548	1.905402
	580.673461	1.896478
	580.874361	1.889108
	581.075247	1.878263
	581.276119	1.869784
	581.476978	1.861645
	581.677822	1.855792
	581.878653	1.848242
	582.079470	1.839929
	582.280273	1.832488
	582.481063	1.826199
	582.681838	1.817696
	582.882600	1.813619
	583.083348	1.808706
	583.284083	1.801956
	583.484803	1.795308
	583.685510	1.788399
	583.886203	1.780927
	584.086882	1.772266
	584.287547	1.763472
	584.488199	1.756530
	584.688836	1.751443
	584.889460	1.746664
	585.090070	1.740750
	585.290666	1.733967
	585.491249	1.727939
	585.691818	1.722958
	585.892372	1.716060
	586.092914	1.708653
	586.293441	1.702394
	586.493954	1.696000
	586.694454	1.690256
	586.894940	1.687604
	587.095412	1.680480
	587.295870	1.673903
	587.496314	1.668191
	587.696745	1.662040
	587.897162	1.657778
	588.097565	1.650946
	588.297954	1.644652
	588.498329	1.640133
	588.698691	1.635677
	588.899038	1.631445
	589.099372	1.625559
	589.299692	1.621117
	589.499998	1.615697
	589.700291	1.610415
	589.900569	1.603353
	590.100834	1.601561
	590.301085	1.598014
	590.501322	1.596345
	590.701546	1.592066
	590.901755	1.587815
	591.101951	1.584360
	591.302132	1.581058
	591.502300	1.576431
	591.702455	1.569954
	591.902595	1.564661
	592.102722	1.559163
	592.302834	1.555151
	592.502933	1.552589
	592.703018	1.543827
	592.903089	1.540518
	593.103147	1.536387
	593.303190	1.535748
	593.503220	1.531377
	593.703236	1.529173
	593.903238	1.524657
	594.103226	1.521042
	594.303200	1.519508
	594.503161	1.518913
	594.703108	1.514107
	594.903040	1.512159
	595.102960	1.509815
	595.302865	1.508850
	595.502756	1.507677
	595.702634	1.507252
	595.902497	1.506899
	596.102347	1.505951
	596.302183	1.504934
	596.502005	1.505507
	596.701813	1.503509
	596.901608	1.501359
	597.101388	1.502149
	597.301155	1.500118
	597.500908	1.501237
	597.700647	1.501928
	597.900372	1.502394
	598.100083	1.503419
	598.299781	1.504691
	598.499465	1.506124
	598.699134	1.507773
	598.898790	1.510105
	599.098432	1.510768
	599.298061	1.514124
	599.497675	1.515713
	599.697275	1.518382
	599.896862	1.522981
	600.096435	1.526188
	600.295994	1.531913
	600.495539	1.536147
	600.695070	1.541077
	600.894588	1.546890
	601.094091	1.551023
	601.293581	1.556458
	601.493056	1.560926
	601.692518	1.567913
	601.891966	1.574719
	602.091401	1.582613
	602.290821	1.589262
	602.490227	1.597318
	602.689620	1.603069
	602.888999	1.608879
	603.088363	1.616099
	603.287714	1.622161
	603.487052	1.629788
	603.686375	1.639467
	603.885684	1.648267
	604.084980	1.656281
	604.284261	1.666926
	604.483529	1.678556
	604.682783	1.688376
	604.882023	1.702368
	605.081249	1.712455
	605.280461	1.724050
	605.479660	1.733850
	605.678844	1.746874
	605.878015	1.757782
	606.077172	1.771015
	606.276314	1.784062
	606.475443	1.795527
	606.674558	1.806706
	606.873660	1.821209
	607.072747	1.835213
	607.271820	1.849222
	607.470880	1.862834
	607.669926	1.877897
	607.868957	1.892622
	608.067975	1.907684
	608.266979	1.922330
	608.465969	1.936215
	608.664946	1.952163
	608.863908	1.971162
	609.062857	1.988113
	609.261791	2.001502
	609.460712	2.018818
	609.659619	2.035721
	609.858511	2.049496
	610.057390	2.066659
	610.256256	2.081107
	610.455107	2.095628
	610.653944	2.113213
	610.852767	2.128572
	611.051577	2.143652
	611.250373	2.159495
	611.449154	2.173378
	611.647922	2.194260
	611.846676	2.210898
	612.045416	2.226427
	612.244142	2.242445
	612.442854	2.258012
	612.641553	2.272723
	612.840237	2.290003
	613.038908	2.302520
	613.237564	2.317388
	613.436207	2.333129
	613.634836	2.351102
	613.833451	2.365753
	614.032052	2.378462
	614.230639	2.390855
	614.429212	2.405297
	614.627771	2.414605
	614.826316	2.425631
	615.024848	2.439696
	615.223365	2.451483
	615.421869	2.465321
	615.620358	2.475065
	615.818834	2.481162
	616.017296	2.492418
	616.215744	2.506595
	616.414178	2.518435
	616.612598	2.526925
	616.811004	2.535636
	617.009396	2.543551
	617.207775	2.556012
	617.406139	2.564666
	617.604490	2.573620
	617.802826	2.581864
	618.001149	2.591510
	618.199458	2.598895
	618.397752	2.603184
	618.596033	2.607878
	618.794300	2.615302
	618.992553	2.624515
	619.190792	2.631701
	619.389018	2.640127
	619.587229	2.644388
	619.785426	2.647507
	619.983609	2.650473
	620.181779	2.653535
	620.379934	2.654833
	620.578076	2.662518
	620.776204	2.666292
	620.974317	2.666839
	621.172417	2.668338
	621.370503	2.665850
	621.568575	2.666911
	621.766633	2.664195
	621.964677	2.665131
	622.162707	2.661099
	622.360723	2.661974
	622.558725	2.663005
	622.756714	2.659306
	622.954688	2.656680
	623.152648	2.658666
	623.350595	2.655135
	623.548527	2.655224
	623.746446	2.649638
	623.944350	2.645113
	624.142241	2.641150
	624.340118	2.637815
	624.537981	2.633345
	624.735829	2.632721
	624.933664	2.625756
	625.131485	2.621501
	625.329292	2.615266
	625.527085	2.610975
	625.724864	2.601732
	625.922629	2.595873
	626.120381	2.593200
	626.318118	2.588821
	626.515841	2.578074
	626.713550	2.572560
	626.911246	2.568907
	627.108927	2.563543
	627.306595	2.558735
	627.504248	2.554876
	627.701888	2.551784
	627.899513	2.551426
	628.097125	2.549556
	628.294722	2.545750
	628.492306	2.543399
	628.689876	2.544869
	628.887432	2.546104
	629.084973	2.546201
	629.282501	2.541487
	629.480015	2.541344
	629.677515	2.538410
	629.875001	2.535615
	630.072473	2.533124
	630.269931	2.529490
	630.467375	2.529898
	630.664805	2.530479
	630.862221	2.527988
	631.059623	2.527858
	631.257011	2.529922
	631.454385	2.529781
	631.651746	2.530337
	631.849092	2.529370
	632.046424	2.527910
	632.243742	2.523984
	632.441047	2.523765
	632.638337	2.522562
	632.835613	2.521012
	633.032876	2.517827
	633.230124	2.519010
	633.427358	2.520228
	633.624579	2.519331
	633.821785	2.516741
	634.018978	2.518397
	634.216156	2.521547
	634.413321	2.521927
	634.610471	2.524140
	634.807608	2.525025
	635.004730	2.529082
	635.201839	2.526991
	635.398933	2.531029
	635.596014	2.531905
	635.793081	2.533622
	635.990133	2.537734
	636.187172	2.539395
	636.384196	2.539959
	636.581207	2.539645
	636.778204	2.538936
	636.975186	2.539768
	637.172155	2.541419
	637.369110	2.544832
	637.566050	2.544882
	637.762977	2.547138
	637.959890	2.550846
	638.156788	2.549422
	638.353673	2.551011
	638.550544	2.555833
	638.747400	2.557711
	638.944243	2.558775
	639.141072	2.559390
	639.337886	2.565136
	639.534687	2.567078
	639.731474	2.568148
	639.928246	2.568750
	640.125005	2.572367
	640.321750	2.572696
	640.518480	2.571829
	640.715197	2.574375
	640.911899	2.576019
	641.108588	2.575798
	641.305263	2.577650
	641.501923	2.576469
	641.698570	2.578766
	641.895202	2.579785
	642.091821	2.581045
	642.288426	2.580117
	642.485016	2.580028
	642.681593	2.577829
	642.878155	2.582760
	643.074704	2.578879
	643.271238	2.578711
	643.467759	2.575823
	643.664265	2.571990
	643.860757	2.569838
	644.057236	2.573467
	644.253700	2.582147
	644.450151	2.585070
	644.646587	2.585375
	644.843009	2.586707
	645.039418	2.593968
	645.235812	2.597150
	645.432192	2.600878
	645.628558	2.607003
	645.824911	2.614603
	646.021249	2.618616
	646.217573	2.623781
	646.413883	2.628879
	646.610179	2.635845
	646.806461	2.642153
	647.002729	2.648074
	647.198983	2.655005
	647.395223	2.662828
	647.591449	2.673477
	647.787661	2.681208
	647.983859	2.687398
	648.180043	2.697712
	648.376212	2.711661
	648.572368	2.724922
	648.768510	2.738881
	648.964638	2.754661
	649.160751	2.771619
	649.356851	2.783311
	649.552937	2.796669
	649.749008	2.810735
	649.945066	2.822707
	650.141109	2.839466
	650.337138	2.856435
	650.533154	2.872998
	650.729155	2.889999
	650.925142	2.906962
	651.121116	2.927637
	651.317075	2.942700
	651.513020	2.958778
	651.708951	2.976813
	651.904868	2.996663
	652.100771	3.013653
	652.296660	3.032910
	652.492535	3.057110
	652.688396	3.070377
	652.884242	3.088430
	653.080075	3.111664
	653.275894	3.130721
	653.471699	3.151245
	653.667489	3.165991
	653.863266	3.186215
	654.059028	3.202017
	654.254776	3.221448
	654.450511	3.238557
	654.646231	3.258513
	654.841937	3.271972
	655.037629	3.295086
	655.233308	3.312993
	655.428972	3.335060
	655.624622	3.353065
	655.820258	3.378826
	656.015879	3.399489
	656.211487	3.410199
	656.407081	3.430467
	656.602661	3.446894
	656.798226	3.466092
	656.993778	3.478618
	657.189315	3.491392
	657.384839	3.507972
	657.580348	3.519676
	657.775843	3.532368
	657.971324	3.547827
	658.166791	3.569342
	658.362244	3.587893
	658.557683	3.602721
	658.753108	3.624099
	658.948519	3.639269
	659.143916	3.659071
	659.339298	3.675163
	659.534667	3.690248
	659.730022	3.708044
	659.925362	3.728693
	660.120688	3.749324
	660.316001	3.763562
	660.511299	3.778356
	660.706583	3.793624
	660.901853	3.811335
	661.097109	3.822229
	661.292351	3.833996
	661.487578	3.848436
	661.682792	3.871175
	661.877992	3.890268
	662.073177	3.912136
	662.268349	3.926362
	662.463506	3.938432
	662.658649	3.952567
	662.853779	3.970077
	663.048894	3.985093
	663.243995	3.991850
	663.439081	4.004065
	663.634154	4.016872
	663.829213	4.030238
	664.024258	4.039589
	664.219288	4.052592
	664.414305	4.060982
	664.609307	4.074073
	664.804295	4.085483
	664.999269	4.095351
	665.194229	4.106516
	665.389175	4.111541
	665.584107	4.123173
	665.779025	4.129070
	665.973928	4.137715
	666.168818	4.149895
	666.363693	4.164090
	666.558555	4.173731
	666.753402	4.185216
	666.948235	4.188113
	667.143054	4.195815
	667.337859	4.194660
	667.532650	4.205620
	667.727427	4.209031
	667.922189	4.214896
	668.116938	4.226423
	668.311672	4.227303
	668.506392	4.234645
	668.701098	4.241123
	668.895790	4.247775
	669.090468	4.259583
	669.285132	4.271311
	669.479782	4.287054
	669.674417	4.303062
	669.869039	4.314902
	670.063646	4.319796
	670.258239	4.330128
	670.452819	4.337538
	670.647384	4.342322
	670.841934	4.355765
	671.036471	4.362993
	671.230994	4.373040
	671.425502	4.382179
	671.619997	4.397411
	671.814477	4.403872
	672.008943	4.404960
	672.203395	4.410752
	672.397833	4.420486
	672.592257	4.426012
	672.786667	4.431672
	672.981062	4.435529
	673.175444	4.445260
	673.369811	4.455609
	673.564164	4.452959
	673.758503	4.458287
	673.952828	4.457178
	674.147139	4.467503
	674.341435	4.475300
	674.535718	4.489380
	674.729986	4.489029
	674.924240	4.491154
	675.118480	4.502794
	675.312706	4.508853
	675.506918	4.521298
	675.701116	4.527631
	675.895299	4.538572
	676.089469	4.554748
	676.283624	4.568560
	676.477765	4.587276
	676.671892	4.601239
	676.866005	4.614706
	677.060103	4.633798
	677.254188	4.649479
	677.448258	4.667966
	677.642315	4.694380
	677.836357	4.718872
	678.030385	4.744779
	678.224398	4.765640
	678.418398	4.798103
	678.612384	4.822428
	678.806355	4.857405
	679.000312	4.889376
	679.194255	4.932588
	679.388184	4.972084
	679.582099	5.017883
	679.776000	5.057972
	679.969886	5.098752
	680.163758	5.151908
	680.357617	5.193853
	680.551461	5.241843
	680.745290	5.293215
	680.939106	5.344358
	681.132908	5.403047
	681.326695	5.453269
	681.520468	5.502873
	681.714227	5.557276
	681.907972	5.608261
	682.101703	5.660210
	682.295419	5.720730
	682.489122	5.770483
	682.682810	5.823243
	682.876484	5.875337
	683.070144	5.927270
	683.263790	5.979538
	683.457421	6.027888
	683.651039	6.080096
	683.844642	6.134652
	684.038231	6.188934
	684.231806	6.246221
	684.425367	6.302750
	684.618913	6.352858
	684.812446	6.408325
	685.005964	6.459521
	685.199468	6.504010
	685.392958	6.555120
	685.586433	6.608127
	685.779895	6.656493
	685.973342	6.697081
	686.166775	6.742114
	686.360194	6.776908
	686.553599	6.838687
	686.746990	6.876945
	686.940366	6.924695
	687.133729	6.975128
	687.327077	7.013739
	687.520411	7.054962
	687.713730	7.111793
	687.907036	7.153262
	688.100327	7.204079
	688.293604	7.249294
	688.486867	7.292980
	688.680116	7.342434
	688.873351	7.391601
	689.066571	7.443692
	689.259777	7.502656
	689.452970	7.542679
	689.646147	7.582788
	689.839311	7.622753
	690.032461	7.668518
	690.225596	7.709357
	690.418717	7.764295
	690.611824	7.808272
	690.804917	7.854776
	690.997995	7.899612
	691.191059	7.946890
	691.384110	7.993565
	691.577145	8.036293
	691.770167	8.087405
	691.963175	8.126886
	692.156168	8.185775
	692.349147	8.249889
	692.542112	8.316700
	692.735063	8.375888
	692.927999	8.423145
	693.120922	8.488367
	693.313830	8.544439
	693.506724	8.612800
	693.699603	8.658903
	693.892469	8.721199
	694.085320	8.771032
	694.278157	8.841579
	694.470980	8.897875
	694.663789	8.970164
	694.856583	9.033688
	695.049364	9.109339
	695.242130	9.165098
	695.434881	9.226023
	695.627619	9.300225
	695.820342	9.381327
	696.013052	9.448400
	696.205747	9.526761
	696.398427	9.605164
	696.591094	9.685083
	696.783746	9.756314
	696.976384	9.852549
	697.169008	9.939744
	697.361618	10.041041
	697.554213	10.143561
	697.746795	10.237357
	697.939362	10.344142
	698.131914	10.443895
	698.324453	10.529126
	698.516977	10.644936
	698.709487	10.750604
	698.901983	10.841433
	699.094465	10.960455
	699.286932	11.075752
	699.479386	11.183071
	699.671825	11.314677
	699.864249	11.423391
	700.056660	11.553186
	700.249056	11.679302
	700.441438	11.799306
	700.633806	11.907133
	700.826160	12.036489
	701.018499	12.122819
	701.210824	12.248054
	701.403135	12.360789
	701.595432	12.470705
	701.787714	12.578813
	701.979982	12.683369
	702.172236	12.806214
	702.364476	12.932449
	702.556702	13.047141
	702.748913	13.147598
	702.941110	13.244280
	703.133293	13.319746
	703.325461	13.435410
	703.517615	13.523223
	703.709755	13.606752
	703.901881	13.709278
	704.093993	13.784168
	704.286090	13.860244
	704.478173	13.938289
	704.670242	13.997552
	704.862296	14.032487
	705.054337	14.087672
	705.246363	14.099957
	705.438375	14.144787
	705.630372	14.176209
	705.822356	14.206229
	706.014325	14.214464
	706.206279	14.249075
	706.398220	14.253002
	706.590146	14.290181
	706.782058	14.273451
	706.973956	14.277451
	707.165840	14.285809
	707.357709	14.304137
	707.549564	14.278842
	707.741405	14.259169
	707.933231	14.212863
	708.125043	14.157715
	708.316841	14.103044
	708.508625	14.073213
	708.700395	13.998587
	708.892150	13.950731
	709.083891	13.868641
	709.275617	13.814289
	709.467330	13.745817
	709.659028	13.678393
	709.850712	13.631752
	710.042381	13.579621
	710.234037	13.506482
	710.425678	13.448175
	710.617305	13.404541
	710.808917	13.344910
	711.000515	13.305661
	711.192099	13.252156
	711.383669	13.183167
	711.575225	13.134999
	711.766766	13.066874
	711.958293	13.028963
	712.149805	12.981579
	712.341304	12.931984
	712.532788	12.870475
	712.724258	12.850095
	712.915713	12.794591
	713.107154	12.778981
	713.298581	12.762308
	713.489994	12.755200
	713.681392	12.743840
	713.872776	12.716050
	714.064146	12.725841
	714.255502	12.709966
	714.446843	12.697746
	714.638170	12.695461
	714.829483	12.711779
	715.020781	12.711921
	715.212065	12.717945
	715.403335	12.747004
	715.594591	12.748288
	715.785832	12.759666
	715.977059	12.772376
	716.168272	12.793231
	716.359470	12.836575
	716.550654	12.859955
	716.741824	12.887510
	716.932979	12.918050
	717.124121	12.969641
	717.315247	12.973389
	717.506360	13.004343
	717.697458	13.053876
	717.888542	13.093650
	718.079612	13.118843
	718.270668	13.146558
	718.461709	13.176345
	718.652736	13.223410
	718.843748	13.238919
	719.034746	13.230960
	719.225730	13.241810
	719.416700	13.250098
	719.607655	13.283852
	719.798596	13.295149
	719.989523	13.315417
	720.180435	13.331514
	720.371333	13.355590
	720.562217	13.373672
	720.753087	13.380173
	720.943942	13.382177
	721.134783	13.408975
	721.325609	13.401649
	721.516422	13.410918
	721.707219	13.395277
	721.898003	13.400420
	722.088772	13.387445
	722.279527	13.396484
	722.470268	13.390708
	722.660994	13.371973
	722.851707	13.357540
	723.042404	13.358910
	723.233088	13.361841
	723.423757	13.367562
	723.614412	13.364043
	723.805052	13.350344
	723.995678	13.333426
	724.186290	13.351493
	724.376887	13.342668
	724.567471	13.327651
	724.758039	13.307928
	724.948594	13.308676
	725.139134	13.299448
	725.329660	13.308545
	725.520172	13.302947
	725.710669	13.267673
	725.901152	13.258231
	726.091620	13.236062
	726.282075	13.216395
	726.472514	13.211307
	726.662940	13.173649
	726.853351	13.146440
	727.043748	13.111239
	727.234131	13.088052
	727.424499	13.063498
	727.614853	13.054316
	727.805193	13.018890
	727.995518	12.980631
	728.185829	12.950318
	728.376125	12.895417
	728.566408	12.847170
	728.756675	12.792440
	728.946929	12.765201
	729.137168	12.713948
	729.327393	12.649773
	729.517604	12.575067
	729.707800	12.524300
	729.897982	12.445564
	730.088149	12.385509
	730.278302	12.294887
	730.468441	12.224236
	730.658566	12.149400
	730.848676	12.063839
	731.038771	11.993300
	731.228853	11.906398
	731.418920	11.835487
	731.608973	11.742742
	731.799011	11.652146
	731.989035	11.557128
	732.179045	11.463982
	732.369040	11.361882
	732.559021	11.277243
	732.748988	11.184796
	732.938940	11.091534
	733.128878	10.967012
	733.318801	10.844594
	733.508711	10.735268
	733.698605	10.626503
	733.888486	10.513454
	734.078352	10.403698
	734.268204	10.289801
	734.458041	10.203194
	734.647864	10.091680
	734.837673	9.992174
	735.027467	9.890576
	735.217247	9.801517
	735.407013	9.694406
	735.596764	9.604305
	735.786501	9.502898
	735.976223	9.394347
	736.165932	9.306759
	736.355625	9.209312
	736.545305	9.100907
	736.734970	8.991156
	736.924620	8.887125
	737.114257	8.803763
	737.303879	8.694730
	737.493486	8.581509
	737.683079	8.492251
	737.872658	8.404550
	738.062222	8.310196
	738.251772	8.223661
	738.441308	8.147586
	738.630829	8.061289
	738.820336	7.982663
	739.009829	7.910352
	739.199307	7.823338
	739.388771	7.747881
	739.578220	7.646844
	739.767655	7.564300
	739.957076	7.493635
	740.146482	7.425150
	740.335874	7.358705
	740.525251	7.285173
	740.714615	7.223455
	740.903963	7.149121
	741.093298	7.084154
	741.282618	7.025515
	741.471923	6.964441
	741.661214	6.906230
	741.850491	6.850708
	742.039753	6.792747
	742.229001	6.738361
	742.418235	6.697535
	742.607454	6.646657
	742.796659	6.584763
	742.985849	6.525244
	743.175025	6.477878
	743.364187	6.428977
	743.553334	6.377817
	743.742467	6.318793
	743.931586	6.278933
	744.120690	6.217165
	744.309779	6.168555
	744.498855	6.113787
	744.687916	6.076221
	744.876962	6.039297
	745.065994	6.003074
	745.255012	5.969862
	745.444015	5.929624
	745.633004	5.900009
	745.821978	5.873463
	746.010938	5.822004
	746.199884	5.791333
	746.388815	5.752775
	746.577732	5.716374
	746.766634	5.670346
	746.955522	5.630974
	747.144396	5.599240
	747.333255	5.557661
	747.522100	5.522095
	747.710930	5.483430
	747.899746	5.452506
	748.088548	5.422966
	748.277335	5.395362
	748.466108	5.369927
	748.654866	5.338098
	748.843610	5.318451
	749.032339	5.297973
	749.221054	5.277002
	749.409755	5.258146
	749.598441	5.234837
	749.787113	5.213213
	749.975770	5.188486
	750.164413	5.175603
	750.353042	5.156673
[truncated: 1,648 more rows]
