# Supplementary material for: Metasurface analogues of molecular diastereomers from hierarchical multiscale chiral interactions with biomolecules
Source: Nat Commun. 2026 Apr 22;17:5541. doi: 10.1038/s41467-026-72200-6 (PMC13287669; doi:10.1038/s41467-026-72200-6)
Supplement: Supplementary file 3 — Supplementary Data 1 (Raw data) [file 41467_2026_72200_MOESM3_ESM.zip › Raw_Data/Reflectivity/Butanol/Recemic/01 rh 0.txt]

	345.453658	0.998701
	345.669646	0.998559
	345.885622	0.998401
	346.101585	0.998224
	346.317535	0.998025
	346.533471	0.997803
	346.749395	0.997554
	346.965306	0.997275
	347.181204	0.996965
	347.397089	0.996620
	347.612961	0.996238
	347.828820	0.995819
	348.044666	0.995364
	348.260499	0.994874
	348.476319	0.994358
	348.692126	0.993824
	348.907920	0.993287
	349.123701	0.992769
	349.339469	0.992293
	349.555224	0.991887
	349.770966	0.991576
	349.986695	0.991384
	350.202412	0.991324
	350.418115	0.991402
	350.633805	0.991610
	350.849482	0.991932
	351.065147	0.992346
	351.280798	0.992827
	351.496436	0.993352
	351.712062	0.993899
	351.927674	0.994451
	352.143273	0.993736
	352.358860	0.997200
	352.574433	0.997935
	352.789993	0.998915
	353.005541	0.999717
	353.221075	0.999329
	353.436597	1.001730
	353.652105	1.002377
	353.867600	1.003126
	354.083083	1.002272
	354.298552	1.001882
	354.514009	1.000823
	354.729452	0.999705
	354.944883	0.999554
	355.160300	0.999479
	355.375705	0.998116
	355.591096	0.996885
	355.806474	0.997796
	356.021840	0.998218
	356.237192	0.997962
	356.452532	0.997706
	356.667858	0.997550
	356.883172	0.998311
	357.098472	0.998774
	357.313760	0.998978
	357.529034	0.998032
	357.744295	1.000177
	357.959544	0.998810
	358.174779	0.997822
	358.390002	0.996649
	358.605211	0.997234
	358.820407	0.998968
	359.035591	0.999863
	359.250761	0.999494
	359.465919	0.997462
	359.681063	0.996808
	359.896194	0.995546
	360.111313	0.996420
	360.326418	0.995122
	360.541510	0.994598
	360.756589	0.992215
	360.971656	0.991853
	361.186709	0.992215
	361.401749	0.995033
	361.616776	0.994489
	361.831790	0.992833
	362.046792	0.992106
	362.261780	0.993156
	362.476755	0.990911
	362.691717	0.989010
	362.906666	0.988912
	363.121602	0.987275
	363.336525	0.987374
	363.551435	0.988632
	363.766332	0.989651
	363.981216	0.990458
	364.196087	0.991514
	364.410945	0.992057
	364.625790	0.993079
	364.840621	0.992738
	365.055440	0.993764
	365.270246	0.995682
	365.485039	0.995915
	365.699818	0.996499
	365.914585	0.997027
	366.129339	0.996891
	366.344079	0.998360
	366.558807	0.997447
	366.773521	0.996970
	366.988223	0.996947
	367.202911	0.997263
	367.417587	0.995157
	367.632249	0.996552
	367.846898	0.998401
	368.061535	0.998602
	368.276158	0.999364
	368.490768	1.001206
	368.705365	1.004625
	368.919949	1.005511
	369.134521	1.005621
	369.349079	1.006087
	369.563624	1.006822
	369.778155	1.007986
	369.992674	1.007957
	370.207180	1.007047
	370.421673	1.008159
	370.636153	1.009984
	370.850619	1.008529
	371.065073	1.010295
	371.279514	1.012684
	371.493941	1.013786
	371.708356	1.016499
	371.922757	1.016264
	372.137145	1.016365
	372.351521	1.016045
	372.565883	1.016655
	372.780232	1.016685
	372.994568	1.015872
	373.208891	1.015384
	373.423201	1.015821
	373.637498	1.016120
	373.851782	1.015528
	374.066053	1.014601
	374.280311	1.014865
	374.494556	1.011884
	374.708787	1.010220
	374.923006	1.008892
	375.137211	1.008840
	375.351404	1.007785
	375.565583	1.008210
	375.779750	1.010265
	375.993903	1.010177
	376.208043	1.010262
	376.422170	1.009222
	376.636284	1.007598
	376.850385	1.007842
	377.064473	1.006739
	377.278548	1.005576
	377.492610	1.005820
	377.706658	1.005091
	377.920694	1.005231
	378.134717	1.004701
	378.348726	1.004668
	378.562722	1.004980
	378.776706	1.004925
	378.990676	1.003058
	379.204633	1.002450
	379.418577	1.002685
	379.632508	1.003089
	379.846426	1.002154
	380.060331	1.000214
	380.274223	0.999654
	380.488101	1.004043
	380.701967	1.004239
	380.915819	1.003690
	381.129659	1.004375
	381.343485	1.003547
	381.557298	1.002930
	381.771098	1.001681
	381.984886	1.000751
	382.198659	0.999614
	382.412420	1.000547
	382.626168	1.000785
	382.839903	0.999499
	383.053624	1.002382
	383.267333	1.002971
	383.481028	1.002288
	383.694711	1.003677
	383.908380	1.002875
	384.122036	1.002279
	384.335679	1.003011
	384.549309	1.002642
	384.762926	1.003172
	384.976530	1.003099
	385.190120	1.003095
	385.403698	1.005525
	385.617262	1.004693
	385.830814	1.004277
	386.044352	1.004900
	386.257877	1.006062
	386.471389	1.004864
	386.684888	1.004681
	386.898374	1.006183
	387.111847	1.006113
	387.325306	1.005360
	387.538753	1.003758
	387.752186	1.004238
	387.965606	1.006631
	388.179014	1.007061
	388.392408	1.006457
	388.605789	1.007015
	388.819156	1.006564
	389.032511	1.006819
	389.245853	1.008004
	389.459181	1.008335
	389.672497	1.009106
	389.885799	1.007288
	390.099088	1.009606
	390.312364	1.011811
	390.525627	1.011538
	390.738877	1.011316
	390.952114	1.013375
	391.165337	1.015017
	391.378548	1.016183
	391.591745	1.016271
	391.804929	1.015185
	392.018100	1.016420
	392.231258	1.016213
	392.444403	1.016312
	392.657535	1.015776
	392.870653	1.015414
	393.083759	1.016688
	393.296851	1.019101
	393.509930	1.016402
	393.722996	1.017224
	393.936049	1.017164
	394.149089	1.016542
	394.362116	1.016940
	394.575129	1.017009
	394.788130	1.018248
	395.001117	1.019886
	395.214091	1.020186
	395.427052	1.020301
	395.640000	1.020736
	395.852935	1.022817
	396.065857	1.021022
	396.278765	1.021963
	396.491660	1.022498
	396.704543	1.020726
	396.917412	1.019953
	397.130268	1.021416
	397.343110	1.020529
	397.555940	1.022454
	397.768757	1.021475
	397.981560	1.022573
	398.194350	1.022345
	398.407127	1.020557
	398.619891	1.019569
	398.832642	1.019946
	399.045380	1.020396
	399.258104	1.019135
	399.470815	1.019580
	399.683514	1.020375
	399.896199	1.020084
	400.108870	1.021687
	400.321529	1.022308
	400.534175	1.023616
	400.746807	1.024230
	400.959427	1.024781
	401.172033	1.026772
	401.384626	1.028743
	401.597205	1.031738
	401.809772	1.031753
	402.022326	1.033686
	402.234866	1.033623
	402.447393	1.033984
	402.659907	1.036120
	402.872408	1.038114
	403.084896	1.037668
	403.297370	1.036845
	403.509832	1.038168
	403.722280	1.039771
	403.934715	1.039430
	404.147137	1.038919
	404.359546	1.037187
	404.571941	1.037461
	404.784323	1.037922
	404.996693	1.039228
	405.209049	1.038262
	405.421392	1.037440
	405.633721	1.037055
	405.846038	1.038709
	406.058341	1.039189
	406.270632	1.038549
	406.482909	1.040297
	406.695172	1.040555
	406.907423	1.039617
	407.119661	1.040838
	407.331885	1.040609
	407.544096	1.041218
	407.756294	1.038841
	407.968479	1.038252
	408.180651	1.038982
	408.392809	1.037615
	408.604954	1.037961
	408.817086	1.037538
	409.029205	1.037168
	409.241311	1.035890
	409.453404	1.036533
	409.665483	1.037228
	409.877549	1.039881
	410.089602	1.040508
	410.301642	1.040317
	410.513669	1.041283
	410.725682	1.041701
	410.937682	1.041249
	411.149669	1.040864
	411.361643	1.041347
	411.573604	1.043581
	411.785551	1.045558
	411.997486	1.045828
	412.209407	1.048241
	412.421315	1.052448
	412.633210	1.054562
	412.845091	1.055346
	413.056959	1.054596
	413.268815	1.055083
	413.480657	1.059058
	413.692485	1.061555
	413.904301	1.064428
	414.116103	1.066153
	414.327892	1.067510
	414.539668	1.068517
	414.751431	1.069372
	414.963181	1.068488
	415.174917	1.068734
	415.386640	1.069577
	415.598350	1.069730
	415.810047	1.070685
	416.021730	1.072090
	416.233401	1.071915
	416.445058	1.072364
	416.656702	1.073673
	416.868332	1.072328
	417.079950	1.071804
	417.291554	1.072808
	417.503145	1.072016
	417.714723	1.072093
	417.926288	1.071923
	418.137839	1.073938
	418.349377	1.075800
	418.560903	1.076722
	418.772414	1.077147
	418.983913	1.077493
	419.195398	1.077276
	419.406870	1.077693
	419.618329	1.077258
	419.829775	1.078620
	420.041208	1.079011
	420.252627	1.079576
	420.464033	1.079559
	420.675426	1.079769
	420.886805	1.080122
	421.098172	1.079667
	421.309525	1.080676
	421.520865	1.080357
	421.732192	1.081002
	421.943505	1.082429
	422.154805	1.084506
	422.366092	1.084988
	422.577366	1.086803
	422.788627	1.087702
	422.999874	1.088237
	423.211108	1.090490
	423.422329	1.090681
	423.633537	1.092095
	423.844731	1.095766
	424.055913	1.096982
	424.267081	1.099645
	424.478235	1.101573
	424.689377	1.104159
	424.900505	1.107866
	425.111620	1.109414
	425.322722	1.110795
	425.533811	1.111114
	425.744886	1.111419
	425.955948	1.113722
	426.166997	1.115189
	426.378032	1.115948
	426.589055	1.118163
	426.800064	1.117927
	427.011060	1.118429
	427.222042	1.119259
	427.433012	1.116860
	427.643968	1.118616
	427.854911	1.119692
	428.065840	1.121987
	428.276757	1.124381
	428.487660	1.124425
	428.698550	1.125143
	428.909427	1.125420
	429.120290	1.126779
	429.331140	1.128655
	429.541977	1.126384
	429.752801	1.128599
	429.963611	1.130710
	430.174408	1.132249
	430.385192	1.135161
	430.595963	1.139356
	430.806720	1.139325
	431.017464	1.141646
	431.228195	1.141808
	431.438913	1.141996
	431.649617	1.142707
	431.860308	1.144598
	432.070986	1.145910
	432.281650	1.146422
	432.492302	1.148213
	432.702940	1.147811
	432.913565	1.148391
	433.124176	1.148157
	433.334774	1.148098
	433.545359	1.152359
	433.755931	1.154623
	433.966489	1.156982
	434.177035	1.159008
	434.387567	1.159344
	434.598085	1.162283
	434.808591	1.164521
	435.019083	1.166508
	435.229562	1.169607
	435.440027	1.172287
	435.650479	1.174607
	435.860918	1.175576
	436.071344	1.178391
	436.281757	1.180815
	436.492156	1.183539
	436.702542	1.185507
	436.912914	1.189678
	437.123274	1.190802
	437.333620	1.191974
	437.543953	1.193529
	437.754272	1.195342
	437.964578	1.196443
	438.174871	1.195837
	438.385151	1.196455
	438.595417	1.199850
	438.805670	1.202605
	439.015910	1.204393
	439.226137	1.205022
	439.436350	1.204622
	439.646550	1.206246
	439.856737	1.208257
	440.066910	1.210599
	440.277070	1.215501
	440.487217	1.216979
	440.697351	1.218111
	440.907471	1.220095
	441.117578	1.221651
	441.327671	1.223626
	441.537752	1.225929
	441.747819	1.226564
	441.957873	1.226559
	442.167913	1.228853
	442.377940	1.233003
	442.587954	1.235560
	442.797955	1.236060
	443.007942	1.237497
	443.217916	1.238554
	443.427877	1.237579
	443.637824	1.241399
	443.847758	1.241782
	444.057679	1.243477
	444.267586	1.245493
	444.477481	1.247489
	444.687361	1.248064
	444.897229	1.249839
	445.107083	1.249246
	445.316924	1.250239
	445.526752	1.251464
	445.736566	1.254240
	445.946367	1.256263
	446.156155	1.259060
	446.365929	1.258074
	446.575690	1.257488
	446.785438	1.257638
	446.995173	1.259304
	447.204894	1.262543
	447.414602	1.264908
	447.624296	1.266277
	447.833977	1.265991
	448.043645	1.265324
	448.253300	1.267950
	448.462941	1.269055
	448.672569	1.273848
	448.882184	1.275348
	449.091785	1.277396
	449.301373	1.278736
	449.510948	1.279822
	449.720509	1.277901
	449.930057	1.279411
	450.139592	1.282850
	450.349113	1.284058
	450.558621	1.284368
	450.768116	1.287583
	450.977597	1.288815
	451.187066	1.290356
	451.396520	1.290703
	451.605962	1.291285
	451.815390	1.293361
	452.024805	1.295770
	452.234206	1.298492
	452.443594	1.302596
	452.652969	1.304933
	452.862330	1.305651
	453.071678	1.306271
	453.281013	1.307988
	453.490335	1.310544
	453.699643	1.312508
	453.908938	1.315922
	454.118219	1.319577
	454.327487	1.318823
	454.536742	1.320707
	454.745983	1.325117
	454.955211	1.326294
	455.164426	1.327679
	455.373627	1.331004
	455.582815	1.333254
	455.791990	1.338593
	456.001152	1.340296
	456.210300	1.344413
	456.419434	1.346063
	456.628556	1.349306
	456.837664	1.351759
	457.046758	1.354393
	457.255839	1.356161
	457.464907	1.360528
	457.673962	1.362365
	457.883003	1.366985
	458.092031	1.369889
	458.301046	1.375391
	458.510047	1.375984
	458.719035	1.379073
	458.928009	1.382679
	459.136970	1.386048
	459.345918	1.388553
	459.554852	1.391841
	459.763774	1.398736
	459.972681	1.403987
	460.181576	1.408001
	460.390457	1.410525
	460.599324	1.415579
	460.808178	1.418438
	461.017019	1.420147
	461.225847	1.423594
	461.434661	1.425800
	461.643462	1.431334
	461.852249	1.434687
	462.061023	1.439352
	462.269784	1.441593
	462.478531	1.447791
	462.687265	1.451919
	462.895986	1.455512
	463.104693	1.459270
	463.313387	1.463689
	463.522068	1.464371
	463.730735	1.469019
	463.939389	1.474135
	464.148029	1.477860
	464.356656	1.481357
	464.565270	1.485763
	464.773870	1.488158
	464.982457	1.492212
	465.191030	1.492015
	465.399591	1.495945
	465.608137	1.500985
	465.816671	1.507290
	466.025191	1.511402
	466.233697	1.514113
	466.442191	1.516030
	466.650671	1.517995
	466.859137	1.518713
	467.067590	1.525967
	467.276030	1.528265
	467.484456	1.530427
	467.692869	1.532656
	467.901269	1.534981
	468.109655	1.538208
	468.318028	1.544002
	468.526387	1.547468
	468.734733	1.551887
	468.943066	1.554314
	469.151385	1.555729
	469.359691	1.557275
	469.567984	1.563397
	469.776263	1.571471
	469.984528	1.575938
	470.192781	1.576603
	470.401020	1.582968
	470.609245	1.586318
	470.817457	1.592263
	471.025656	1.596087
	471.233841	1.601302
	471.442013	1.606720
	471.650172	1.611421
	471.858317	1.615647
	472.066448	1.620590
	472.274567	1.624993
	472.482672	1.626721
	472.690763	1.627994
	472.898841	1.628253
	473.106906	1.631628
	473.314957	1.639032
	473.522995	1.648823
	473.731020	1.655715
	473.939031	1.660497
	474.147029	1.671611
	474.355013	1.674028
	474.562984	1.680316
	474.770941	1.683841
	474.978885	1.688421
	475.186816	1.690494
	475.394733	1.696726
	475.602637	1.701378
	475.810527	1.706548
	476.018404	1.709136
	476.226268	1.717227
	476.434118	1.722042
	476.641955	1.727019
	476.849778	1.733167
	477.057588	1.741360
	477.265385	1.746441
	477.473168	1.751398
	477.680937	1.755855
	477.888694	1.764242
	478.096436	1.771927
	478.304166	1.775965
	478.511882	1.777941
	478.719584	1.782127
	478.927274	1.785425
	479.134949	1.792410
	479.342612	1.792788
	479.550260	1.798726
	479.757896	1.801454
	479.965518	1.806433
	480.173126	1.810554
	480.380722	1.819042
	480.588303	1.829381
	480.795872	1.832459
	481.003426	1.832277
	481.210968	1.835238
	481.418496	1.837823
	481.626010	1.844803
	481.833511	1.850601
	482.040999	1.858286
	482.248473	1.860083
	482.455934	1.860358
	482.663382	1.864246
	482.870816	1.872268
	483.078236	1.874158
	483.285643	1.880943
	483.493037	1.883959
	483.700417	1.885041
	483.907784	1.890954
	484.115137	1.894271
	484.322477	1.897721
	484.529803	1.904789
	484.737116	1.909298
	484.944416	1.916375
	485.151702	1.919847
	485.358975	1.925616
	485.566234	1.933650
	485.773479	1.941353
	485.980712	1.944710
	486.187931	1.948112
	486.395136	1.951701
	486.602328	1.954944
	486.809506	1.953675
	487.016671	1.959825
	487.223823	1.962153
	487.430961	1.966031
	487.638086	1.972774
	487.845197	1.982024
	488.052295	1.983684
	488.259379	1.985346
	488.466450	1.987966
	488.673507	1.995112
	488.880551	1.999176
	489.087582	2.002105
	489.294599	2.004513
	489.501602	2.007973
	489.708592	2.010002
	489.915569	2.014719
	490.122532	2.019504
	490.329482	2.023114
	490.536418	2.027006
	490.743341	2.026036
	490.950250	2.029047
	491.157146	2.030061
	491.364029	2.032281
	491.570897	2.035945
	491.777753	2.033908
	491.984595	2.038449
	492.191423	2.041442
	492.398238	2.042733
	492.605040	2.047562
	492.811828	2.054990
	493.018603	2.054798
	493.225364	2.056089
	493.432111	2.057990
	493.638846	2.061614
	493.845566	2.063335
	494.052274	2.066840
	494.258967	2.064882
	494.465648	2.067796
	494.672314	2.068545
	494.878968	2.073175
	495.085608	2.073752
	495.292234	2.076053
	495.498847	2.074205
	495.705446	2.080953
	495.912032	2.085308
	496.118605	2.085605
	496.325164	2.088697
	496.531709	2.090284
	496.738241	2.089832
	496.944759	2.092005
	497.151264	2.091789
	497.357756	2.094782
	497.564234	2.095803
	497.770698	2.099952
	497.977149	2.102886
	498.183587	2.102032
	498.390011	2.104073
	498.596422	2.107404
	498.802819	2.110034
	499.009202	2.113794
	499.215572	2.120105
	499.421929	2.124049
	499.628272	2.127269
	499.834602	2.129576
	500.040918	2.130535
	500.247220	2.130365
	500.453509	2.129698
	500.659785	2.134158
	500.866047	2.139246
	501.072296	2.142983
	501.278531	2.145105
	501.484752	2.148594
	501.690960	2.153802
	501.897155	2.157565
	502.103336	2.161613
	502.309504	2.163069
	502.515658	2.163059
	502.721798	2.166441
	502.927925	2.170612
	503.134039	2.170456
	503.340139	2.175187
	503.546225	2.181243
	503.752298	2.186073
	503.958358	2.187697
	504.164404	2.188383
	504.370436	2.192482
	504.576455	2.196669
	504.782461	2.202149
	504.988453	2.207795
	505.194431	2.209762
	505.400396	2.210019
	505.606347	2.211058
	505.812285	2.213604
	506.018209	2.216861
	506.224120	2.218958
	506.430017	2.218544
	506.635901	2.217702
	506.841771	2.224772
	507.047628	2.226081
	507.253471	2.231359
	507.459301	2.229116
	507.665117	2.231293
	507.870920	2.233181
	508.076709	2.235787
	508.282484	2.233880
	508.488247	2.231842
	508.693995	2.232550
	508.899730	2.232438
	509.105451	2.231660
	509.311159	2.233791
	509.516854	2.232182
	509.722535	2.233931
	509.928202	2.236861
	510.133856	2.237558
	510.339496	2.234240
	510.545123	2.236511
	510.750736	2.238978
	510.956336	2.241700
	511.161922	2.240259
	511.367494	2.242563
	511.573053	2.241485
	511.778599	2.243752
	511.984131	2.245904
	512.189649	2.244935
	512.395154	2.246306
	512.600645	2.248309
	512.806123	2.249640
	513.011587	2.248522
	513.217038	2.249709
	513.422475	2.251685
	513.627899	2.252134
	513.833309	2.254672
	514.038705	2.256118
	514.244088	2.257734
	514.449458	2.261096
	514.654814	2.262055
	514.860156	2.266928
	515.065485	2.270412
	515.270800	2.274401
	515.476102	2.275167
	515.681390	2.283083
	515.886664	2.283881
	516.091925	2.282777
	516.297173	2.282992
	516.502407	2.285631
	516.707627	2.293280
	516.912834	2.296360
	517.118027	2.301429
	517.323207	2.305008
	517.528373	2.307740
	517.733525	2.313665
	517.938664	2.316942
	518.143790	2.321436
	518.348901	2.322110
	518.554000	2.325367
	518.759084	2.330117
	518.964156	2.333412
	519.169213	2.342132
	519.374257	2.339733
	519.579288	2.342531
	519.784305	2.342060
	519.989308	2.344085
	520.194298	2.346046
	520.399274	2.345170
	520.604236	2.346796
	520.809185	2.350314
	521.014121	2.348758
	521.219043	2.348443
	521.423951	2.348230
	521.628846	2.348550
	521.833727	2.347028
	522.038595	2.352891
	522.243449	2.351754
	522.448289	2.350615
	522.653116	2.350538
	522.857929	2.356268
	523.062729	2.353874
	523.267515	2.356656
	523.472287	2.357432
	523.677046	2.363318
	523.881792	2.363303
	524.086524	2.367045
	524.291242	2.367584
	524.495946	2.367468
	524.700637	2.369082
	524.905315	2.371881
	525.109979	2.374984
	525.314629	2.377425
	525.519266	2.382026
	525.723889	2.383670
	525.928498	2.385430
	526.133094	2.387125
	526.337677	2.387241
	526.542245	2.389107
	526.746800	2.389586
	526.951342	2.390753
	527.155870	2.396023
	527.360384	2.395535
	527.564885	2.396901
	527.769372	2.396672
	527.973846	2.401045
	528.178306	2.402306
	528.382752	2.404548
	528.587185	2.406715
	528.791604	2.405744
	528.996010	2.408505
	529.200402	2.404316
	529.404780	2.409025
	529.609145	2.409877
	529.813496	2.410575
	530.017833	2.410864
	530.222157	2.407621
	530.426468	2.405776
	530.630764	2.409869
	530.835048	2.411491
	531.039317	2.411718
	531.243573	2.410029
	531.447815	2.413082
	531.652044	2.411014
	531.856259	2.411318
	532.060461	2.411619
	532.264648	2.410375
	532.468823	2.408774
	532.672983	2.407775
	532.877130	2.412148
	533.081264	2.412511
	533.285383	2.407935
	533.489490	2.408371
	533.693582	2.407821
	533.897661	2.408132
	534.101726	2.407232
	534.305778	2.407469
	534.509816	2.403218
	534.713841	2.405198
	534.917851	2.402262
	535.121849	2.403249
	535.325832	2.403087
	535.529802	2.405234
	535.733759	2.407013
	535.937701	2.405405
	536.141630	2.402353
	536.345546	2.400553
	536.549448	2.398019
	536.753336	2.396803
	536.957210	2.396573
	537.161071	2.398362
	537.364919	2.393997
	537.568752	2.393649
	537.772572	2.389690
	537.976379	2.392113
	538.180172	2.391876
	538.383951	2.389656
	538.587716	2.390075
	538.791468	2.391351
	538.995206	2.389572
	539.198931	2.389962
	539.402642	2.393019
	539.606339	2.391153
	539.810023	2.389433
	540.013693	2.391831
	540.217349	2.390879
	540.420992	2.388594
	540.624621	2.384581
	540.828237	2.383305
	541.031839	2.379293
	541.235427	2.383556
	541.439001	2.381767
	541.642562	2.386841
	541.846109	2.383646
	542.049643	2.385995
	542.253163	2.385696
	542.456669	2.387624
	542.660162	2.389997
	542.863641	2.392944
	543.067106	2.393990
	543.270558	2.399860
	543.473996	2.400229
	543.677420	2.403925
	543.880831	2.403745
	544.084228	2.406531
	544.287612	2.412648
	544.490981	2.413328
	544.694338	2.416461
	544.897680	2.425005
	545.101009	2.428375
	545.304324	2.431048
	545.507625	2.433876
	545.710913	2.438897
	545.914187	2.438603
	546.117448	2.443200
	546.320695	2.446450
	546.523928	2.449360
	546.727147	2.456584
	546.930353	2.460143
	547.133546	2.460341
	547.336724	2.467502
	547.539889	2.470435
	547.743040	2.469530
	547.946178	2.474945
	548.149301	2.472348
	548.352412	2.474885
	548.555508	2.482791
	548.758591	2.487528
	548.961660	2.490990
	549.164716	2.493126
	549.367757	2.497627
	549.570785	2.497733
	549.773800	2.502903
	549.976801	2.504572
	550.179788	2.510486
	550.382761	2.510923
	550.585721	2.514441
	550.788667	2.515533
	550.991599	2.518213
	551.194518	2.520416
	551.397423	2.525746
	551.600315	2.530915
	551.803192	2.531966
	552.006056	2.533971
	552.208906	2.537628
	552.411743	2.536153
	552.614566	2.534572
	552.817375	2.537021
	553.020171	2.535705
	553.222953	2.532697
	553.425721	2.533904
	553.628475	2.532920
	553.831216	2.536194
	554.033943	2.530622
	554.236657	2.532909
	554.439356	2.529359
	554.642042	2.529173
	554.844715	2.529297
	555.047373	2.529550
	555.250018	2.533199
	555.452650	2.532851
	555.655267	2.529294
	555.857871	2.530499
	556.060461	2.533591
	556.263038	2.534653
	556.465600	2.533537
	556.668150	2.531420
	556.870685	2.534501
	557.073207	2.538452
	557.275715	2.537876
	557.478209	2.541918
	557.680689	2.539711
	557.883156	2.540676
	558.085609	2.538993
	558.288049	2.542046
	558.490475	2.541096
	558.692887	2.542267
	558.895285	2.541726
	559.097670	2.539794
	559.300040	2.535681
	559.502398	2.535923
	559.704741	2.533794
	559.907071	2.531196
	560.109387	2.531527
	560.311689	2.528277
	560.513978	2.526502
	560.716253	2.522490
	560.918514	2.515447
	561.120762	2.510902
	561.322995	2.509958
	561.525215	2.510779
	561.727422	2.503923
	561.929614	2.504038
	562.131793	2.501371
	562.333958	2.496336
	562.536110	2.493251
	562.738248	2.487309
	562.940372	2.481693
	563.142482	2.477918
	563.344578	2.470100
	563.546661	2.464442
	563.748730	2.457461
	563.950786	2.451003
	564.152827	2.441841
	564.354855	2.436024
	564.556870	2.425083
	564.758870	2.417776
	564.960857	2.409712
	565.162830	2.397794
	565.364789	2.390319
	565.566735	2.383271
	565.768666	2.376304
	565.970584	2.368333
	566.172489	2.356961
	566.374379	2.350238
	566.576256	2.343832
	566.778119	2.337220
	566.979969	2.326727
	567.181805	2.320245
	567.383626	2.314707
	567.585435	2.304273
	567.787229	2.296023
	567.989010	2.290388
	568.190777	2.281791
	568.392530	2.271985
	568.594269	2.265320
	568.795995	2.259350
	568.997707	2.252959
	569.199405	2.245137
	569.401090	2.235363
	569.602761	2.226815
	569.804418	2.215866
	570.006061	2.207263
	570.207690	2.195998
	570.409306	2.186076
	570.610908	2.173738
	570.812497	2.163493
	571.014071	2.153347
	571.215632	2.144142
	571.417179	2.131805
	571.618712	2.126082
	571.820232	2.115644
	572.021737	2.104851
	572.223229	2.093671
	572.424707	2.082178
	572.626172	2.069149
	572.827623	2.061055
	573.029060	2.053661
	573.230483	2.046689
	573.431892	2.038115
	573.633288	2.027578
	573.834670	2.017590
	574.036038	2.010463
	574.237392	1.999679
	574.438733	1.989786
	574.640060	1.980977
	574.841373	1.969947
	575.042672	1.961416
	575.243958	1.954267
	575.445230	1.946871
	575.646488	1.940906
	575.847732	1.935054
	576.048962	1.926961
	576.250179	1.921038
	576.451382	1.915687
	576.652571	1.905927
	576.853747	1.897984
	577.054908	1.890912
	577.256056	1.884245
	577.457190	1.878095
	577.658310	1.873368
	577.859417	1.868461
	578.060510	1.862209
	578.261589	1.856909
	578.462654	1.851385
	578.663705	1.844779
	578.864743	1.836128
	579.065767	1.830827
	579.266777	1.827535
	579.467773	1.821420
	579.668755	1.812891
	579.869724	1.806660
	580.070679	1.801647
	580.271620	1.794350
	580.472548	1.791811
	580.673461	1.782841
	580.874361	1.774831
	581.075247	1.767776
	581.276119	1.760058
	581.476978	1.751692
	581.677822	1.744710
	581.878653	1.737555
	582.079470	1.729947
	582.280273	1.722670
	582.481063	1.714113
	582.681838	1.707797
	582.882600	1.704049
	583.083348	1.699346
	583.284083	1.694031
	583.484803	1.687853
	583.685510	1.681919
	583.886203	1.674505
	584.086882	1.670354
	584.287547	1.664260
	584.488199	1.660067
	584.688836	1.656810
	584.889460	1.653883
	585.090070	1.648647
	585.290666	1.643020
	585.491249	1.637027
	585.691818	1.633457
	585.892372	1.628158
	586.092914	1.623739
	586.293441	1.619032
	586.493954	1.614635
	586.694454	1.611420
	586.894940	1.608537
	587.095412	1.605872
	587.295870	1.604122
	587.496314	1.598921
	587.696745	1.594944
	587.897162	1.590107
	588.097565	1.585752
	588.297954	1.582975
	588.498329	1.576772
	588.698691	1.570287
	588.899038	1.568267
	589.099372	1.565695
	589.299692	1.560111
	589.499998	1.558001
	589.700291	1.554207
	589.900569	1.547553
	590.100834	1.542861
	590.301085	1.541059
	590.501322	1.536851
	590.701546	1.531985
	590.901755	1.527750
	591.101951	1.524671
	591.302132	1.520436
	591.502300	1.517011
	591.702455	1.511192
	591.902595	1.508759
	592.102722	1.504020
	592.302834	1.499402
	592.502933	1.495177
	592.703018	1.488421
	592.903089	1.486138
	593.103147	1.482399
	593.303190	1.479814
	593.503220	1.476959
	593.703236	1.474128
	593.903238	1.472414
	594.103226	1.469683
	594.303200	1.467698
	594.503161	1.467174
	594.703108	1.467388
	594.903040	1.466202
	595.102960	1.465124
	595.302865	1.462918
	595.502756	1.461093
	595.702634	1.460710
	595.902497	1.459273
	596.102347	1.459491
	596.302183	1.458630
	596.502005	1.458036
	596.701813	1.457796
	596.901608	1.457861
	597.101388	1.459263
	597.301155	1.460238
	597.500908	1.461584
	597.700647	1.464469
	597.900372	1.465405
	598.100083	1.468621
	598.299781	1.471660
	598.499465	1.475333
	598.699134	1.478347
	598.898790	1.480033
	599.098432	1.481580
	599.298061	1.484093
	599.497675	1.485412
	599.697275	1.488741
	599.896862	1.492931
	600.096435	1.498510
	600.295994	1.505546
	600.495539	1.510168
	600.695070	1.515754
	600.894588	1.522494
	601.094091	1.527780
	601.293581	1.533589
	601.493056	1.541645
	601.692518	1.546905
	601.891966	1.554435
	602.091401	1.565175
	602.290821	1.573921
	602.490227	1.580380
	602.689620	1.588511
	602.888999	1.596293
	603.088363	1.606953
	603.287714	1.615185
	603.487052	1.624758
	603.686375	1.635186
	603.885684	1.646491
	604.084980	1.653276
	604.284261	1.666317
	604.483529	1.676228
	604.682783	1.686004
	604.882023	1.698954
	605.081249	1.708782
	605.280461	1.722576
	605.479660	1.733653
	605.678844	1.744443
	605.878015	1.758085
	606.077172	1.770729
	606.276314	1.783696
	606.475443	1.796248
	606.674558	1.807744
	606.873660	1.821210
	607.072747	1.832584
	607.271820	1.843394
	607.470880	1.856140
	607.669926	1.871065
	607.868957	1.882799
	608.067975	1.899337
	608.266979	1.913605
	608.465969	1.926190
	608.664946	1.940243
	608.863908	1.956454
	609.062857	1.971996
	609.261791	1.984539
	609.460712	2.000564
	609.659619	2.017272
	609.858511	2.029445
	610.057390	2.042278
	610.256256	2.057821
	610.455107	2.071322
	610.653944	2.087251
	610.852767	2.102171
	611.051577	2.117351
	611.250373	2.135009
	611.449154	2.152449
	611.647922	2.171281
	611.846676	2.187521
	612.045416	2.203434
	612.244142	2.221058
	612.442854	2.234691
	612.641553	2.248814
	612.840237	2.266931
	613.038908	2.283546
	613.237564	2.300988
	613.436207	2.315219
	613.634836	2.331444
	613.833451	2.346427
	614.032052	2.364413
	614.230639	2.377310
	614.429212	2.391988
	614.627771	2.404114
	614.826316	2.415470
	615.024848	2.428148
	615.223365	2.437056
	615.421869	2.450036
	615.620358	2.458424
	615.818834	2.464844
	616.017296	2.473318
	616.215744	2.486852
	616.414178	2.493199
	616.612598	2.501737
	616.811004	2.513814
	617.009396	2.520947
	617.207775	2.531115
	617.406139	2.538372
	617.604490	2.545591
	617.802826	2.555124
	618.001149	2.560413
	618.199458	2.565234
	618.397752	2.569637
	618.596033	2.576009
	618.794300	2.579761
	618.992553	2.583312
	619.190792	2.589086
	619.389018	2.597710
	619.587229	2.601565
	619.785426	2.601182
	619.983609	2.603643
	620.181779	2.603373
	620.379934	2.604841
	620.578076	2.610755
	620.776204	2.613831
	620.974317	2.614592
	621.172417	2.612245
	621.370503	2.610131
	621.568575	2.609415
	621.766633	2.608456
	621.964677	2.607719
	622.162707	2.609979
	622.360723	2.611804
	622.558725	2.612611
	622.756714	2.610595
	622.954688	2.608009
	623.152648	2.609961
	623.350595	2.604360
	623.548527	2.599352
	623.746446	2.593118
	623.944350	2.590831
	624.142241	2.586371
	624.340118	2.580180
	624.537981	2.573550
	624.735829	2.570572
	624.933664	2.566493
	625.131485	2.558723
	625.329292	2.547808
	625.527085	2.544358
	625.724864	2.534571
	625.922629	2.529297
	626.120381	2.521382
	626.318118	2.513232
	626.515841	2.507093
	626.713550	2.500036
	626.911246	2.494151
	627.108927	2.489816
	627.306595	2.485667
	627.504248	2.479975
	627.701888	2.476871
	627.899513	2.475727
	628.097125	2.473596
	628.294722	2.471574
	628.492306	2.471355
	628.689876	2.471755
	628.887432	2.468579
	629.084973	2.465794
	629.282501	2.463133
	629.480015	2.458658
	629.677515	2.456965
	629.875001	2.453445
	630.072473	2.454081
	630.269931	2.450168
	630.467375	2.450140
	630.664805	2.447767
	630.862221	2.445500
	631.059623	2.446173
	631.257011	2.448439
	631.454385	2.444869
	631.651746	2.445253
	631.849092	2.443745
	632.046424	2.444183
	632.243742	2.442884
	632.441047	2.440326
	632.638337	2.438972
	632.835613	2.437531
	633.032876	2.431190
	633.230124	2.433203
	633.427358	2.433616
	633.624579	2.432013
	633.821785	2.431030
	634.018978	2.432653
	634.216156	2.433311
	634.413321	2.431111
	634.610471	2.430369
	634.807608	2.428924
	635.004730	2.428634
	635.201839	2.423197
	635.398933	2.425023
	635.596014	2.425954
	635.793081	2.425383
	635.990133	2.426714
	636.187172	2.427488
	636.384196	2.429194
	636.581207	2.430603
	636.778204	2.432878
	636.975186	2.432164
	637.172155	2.434708
	637.369110	2.438878
	637.566050	2.439556
	637.762977	2.443592
	637.959890	2.443958
	638.156788	2.445021
	638.353673	2.450200
	638.550544	2.451784
	638.747400	2.454423
	638.944243	2.458976
	639.141072	2.458840
	639.337886	2.463019
	639.534687	2.468664
	639.731474	2.474455
	639.928246	2.477709
	640.125005	2.480451
	640.321750	2.480960
	640.518480	2.481188
	640.715197	2.484054
	640.911899	2.487507
	641.108588	2.487976
	641.305263	2.490130
	641.501923	2.493914
	641.698570	2.494164
	641.895202	2.498679
	642.091821	2.501170
	642.288426	2.504640
	642.485016	2.509299
	642.681593	2.512129
	642.878155	2.520755
	643.074704	2.524429
	643.271238	2.524524
	643.467759	2.525338
	643.664265	2.525417
	643.860757	2.528049
	644.057236	2.532043
	644.253700	2.539865
	644.450151	2.546019
	644.646587	2.547842
	644.843009	2.551612
	645.039418	2.560966
	645.235812	2.567769
	645.432192	2.575108
	645.628558	2.583732
	645.824911	2.589498
	646.021249	2.595758
	646.217573	2.599981
	646.413883	2.609579
	646.610179	2.618372
	646.806461	2.628913
	647.002729	2.639025
	647.198983	2.648894
	647.395223	2.659146
	647.591449	2.671741
	647.787661	2.685235
	647.983859	2.697341
	648.180043	2.707188
	648.376212	2.721892
	648.572368	2.734608
	648.768510	2.747622
	648.964638	2.762896
	649.160751	2.779202
	649.356851	2.793015
	649.552937	2.809489
	649.749008	2.826230
	649.945066	2.843820
	650.141109	2.862121
	650.337138	2.878033
	650.533154	2.896182
	650.729155	2.914524
	650.925142	2.930204
	651.121116	2.952927
	651.317075	2.970705
	651.513020	2.991992
	651.708951	3.010664
	651.904868	3.026192
	652.100771	3.044822
	652.296660	3.065674
	652.492535	3.090735
	652.688396	3.109111
	652.884242	3.129554
	653.080075	3.153220
	653.275894	3.176064
	653.471699	3.197814
	653.667489	3.220330
	653.863266	3.240427
	654.059028	3.257726
	654.254776	3.280296
	654.450511	3.299627
	654.646231	3.318397
	654.841937	3.335450
	655.037629	3.359190
	655.233308	3.375669
	655.428972	3.400716
	655.624622	3.419109
	655.820258	3.443152
	656.015879	3.464563
	656.211487	3.476271
	656.407081	3.492798
	656.602661	3.510639
	656.798226	3.529501
	656.993778	3.546853
	657.189315	3.560648
	657.384839	3.579167
	657.580348	3.592760
	657.775843	3.610330
	657.971324	3.625491
	658.166791	3.647665
	658.362244	3.662958
	658.557683	3.684413
	658.753108	3.702040
	658.948519	3.713999
	659.143916	3.731924
	659.339298	3.746673
	659.534667	3.763784
	659.730022	3.779938
	659.925362	3.790872
	660.120688	3.813291
	660.316001	3.824948
	660.511299	3.839110
	660.706583	3.854783
	660.901853	3.874051
	661.097109	3.886249
	661.292351	3.893071
	661.487578	3.903518
	661.682792	3.919974
	661.877992	3.934934
	662.073177	3.951268
	662.268349	3.962359
	662.463506	3.973367
	662.658649	3.986337
	662.853779	3.996981
	663.048894	4.009339
	663.243995	4.020539
	663.439081	4.029246
	663.634154	4.036621
	663.829213	4.050962
	664.024258	4.062917
	664.219288	4.076124
	664.414305	4.080383
	664.609307	4.087261
	664.804295	4.091670
	664.999269	4.102236
	665.194229	4.103609
	665.389175	4.105587
	665.584107	4.111482
	665.779025	4.115626
	665.973928	4.122982
	666.168818	4.135234
	666.363693	4.147759
	666.558555	4.159063
	666.753402	4.167140
	666.948235	4.163643
	667.143054	4.174764
	667.337859	4.175208
	667.532650	4.188186
	667.727427	4.193363
	667.922189	4.192843
	668.116938	4.205225
	668.311672	4.211858
	668.506392	4.220804
	668.701098	4.231843
	668.895790	4.240601
	669.090468	4.251515
	669.285132	4.260772
	669.479782	4.276177
	669.674417	4.290420
	669.869039	4.304497
	670.063646	4.315841
	670.258239	4.333600
	670.452819	4.339596
	670.647384	4.352839
	670.841934	4.364335
	671.036471	4.379414
	671.230994	4.395856
	671.425502	4.406751
	671.619997	4.423258
	671.814477	4.438914
	672.008943	4.442507
	672.203395	4.461011
	672.397833	4.477344
	672.592257	4.486297
	672.786667	4.502597
	672.981062	4.512445
	673.175444	4.530958
	673.369811	4.552950
	673.564164	4.562179
	673.758503	4.574657
	673.952828	4.589115
	674.147139	4.608643
	674.341435	4.630387
	674.535718	4.653942
	674.729986	4.674399
	674.924240	4.687358
	675.118480	4.710134
	675.312706	4.728606
	675.506918	4.750738
	675.701116	4.766775
	675.895299	4.786910
	676.089469	4.813177
	676.283624	4.837468
	676.477765	4.866355
	676.671892	4.893389
	676.866005	4.913942
	677.060103	4.946209
	677.254188	4.969540
	677.448258	4.999182
	677.642315	5.033825
	677.836357	5.067192
	678.030385	5.097424
	678.224398	5.129230
	678.418398	5.168168
	678.612384	5.200580
	678.806355	5.242807
	679.000312	5.277750
	679.194255	5.321419
	679.388184	5.361980
	679.582099	5.406414
	679.776000	5.456331
	679.969886	5.500426
	680.163758	5.554845
	680.357617	5.602214
	680.551461	5.646636
	680.745290	5.692395
	680.939106	5.744046
	681.132908	5.799164
	681.326695	5.845725
	681.520468	5.893270
	681.714227	5.939150
	681.907972	5.991692
	682.101703	6.035071
	682.295419	6.091917
	682.489122	6.131000
	682.682810	6.184014
	682.876484	6.231257
	683.070144	6.278550
	683.263790	6.328176
	683.457421	6.372851
	683.651039	6.425410
	683.844642	6.478853
	684.038231	6.517803
	684.231806	6.564633
	684.425367	6.629726
	684.618913	6.668310
	684.812446	6.721122
	685.005964	6.775916
	685.199468	6.817707
	685.392958	6.863393
	685.586433	6.917169
	685.779895	6.954347
	685.973342	7.001215
	686.166775	7.036321
	686.360194	7.073146
	686.553599	7.129888
	686.746990	7.173101
	686.940366	7.220554
	687.133729	7.258995
	687.327077	7.300102
	687.520411	7.352766
	687.713730	7.407425
	687.907036	7.444449
	688.100327	7.488925
	688.293604	7.535320
	688.486867	7.571435
	688.680116	7.623130
	688.873351	7.668722
	689.066571	7.723261
	689.259777	7.781868
	689.452970	7.827099
	689.646147	7.880899
	689.839311	7.928501
	690.032461	7.978617
	690.225596	8.022229
	690.418717	8.075398
	690.611824	8.123215
	690.804917	8.169636
	690.997995	8.222263
	691.191059	8.278076
	691.384110	8.333695
	691.577145	8.379905
	691.770167	8.436365
	691.963175	8.473097
	692.156168	8.533337
	692.349147	8.601642
	692.542112	8.676386
	692.735063	8.734804
	692.927999	8.787491
	693.120922	8.862707
	693.313830	8.935446
	693.506724	9.037728
	693.699603	9.096270
	693.892469	9.177300
	694.085320	9.240496
	694.278157	9.314262
	694.470980	9.382957
	694.663789	9.467280
	694.856583	9.540734
	695.049364	9.621041
	695.242130	9.687524
	695.434881	9.753654
	695.627619	9.838967
	695.820342	9.934356
	696.013052	10.019715
	696.205747	10.101940
	696.398427	10.190603
	696.591094	10.269535
	696.783746	10.346294
	696.976384	10.436385
	697.169008	10.531269
	697.361618	10.635056
	697.554213	10.753084
	697.746795	10.845116
	697.939362	10.966242
	698.131914	11.072150
	698.324453	11.160085
	698.516977	11.278755
	698.709487	11.381069
	698.901983	11.488132
	699.094465	11.602241
	699.286932	11.704555
	699.479386	11.807962
	699.671825	11.929215
	699.864249	12.037002
	700.056660	12.157011
	700.249056	12.284333
	700.441438	12.390805
	700.633806	12.493530
	700.826160	12.602056
	701.018499	12.668917
	701.210824	12.767809
	701.403135	12.853070
	701.595432	12.940189
	701.787714	13.027630
	701.979982	13.108509
	702.172236	13.216784
	702.364476	13.322590
	702.556702	13.421550
	702.748913	13.502801
	702.941110	13.573922
	703.133293	13.621277
	703.325461	13.704291
	703.517615	13.780359
	703.709755	13.847149
	703.901881	13.915356
	704.093993	13.975407
	704.286090	14.025527
	704.478173	14.093449
	704.670242	14.130757
	704.862296	14.155347
	705.054337	14.170374
	705.246363	14.141856
	705.438375	14.157672
	705.630372	14.158879
	705.822356	14.156824
	706.014325	14.150591
	706.206279	14.143249
	706.398220	14.120494
	706.590146	14.104127
	706.782058	14.060028
	706.973956	14.027286
	707.165840	14.008306
	707.357709	13.992629
	707.549564	13.937112
	707.741405	13.884941
	707.933231	13.816908
	708.125043	13.749365
	708.316841	13.683177
	708.508625	13.625273
	708.700395	13.560112
	708.892150	13.504025
	709.083891	13.428966
	709.275617	13.355237
	709.467330	13.290926
	709.659028	13.209861
	709.850712	13.151876
	710.042381	13.087375
	710.234037	13.019899
	710.425678	12.961787
	710.617305	12.910831
	710.808917	12.860725
	711.000515	12.817503
	711.192099	12.775881
	711.383669	12.725220
	711.575225	12.687486
	711.766766	12.625222
	711.958293	12.593332
	712.149805	12.541927
	712.341304	12.501020
	712.532788	12.459622
	712.724258	12.449675
	712.915713	12.425958
	713.107154	12.425452
	713.298581	12.428969
	713.489994	12.433583
	713.681392	12.442580
	713.872776	12.427319
	714.064146	12.450778
	714.255502	12.454308
	714.446843	12.459142
	714.638170	12.472937
	714.829483	12.497632
	715.020781	12.526410
	715.212065	12.541646
	715.403335	12.574474
	715.594591	12.588214
	715.785832	12.603109
	715.977059	12.625243
	716.168272	12.644064
	716.359470	12.694088
	716.550654	12.719109
	716.741824	12.752257
	716.932979	12.782375
	717.124121	12.816900
	717.315247	12.818524
	717.506360	12.845994
	717.697458	12.887234
	717.888542	12.928522
	718.079612	12.945883
	718.270668	12.982042
	718.461709	13.009108
	718.652736	13.050310
	718.843748	13.062357
	719.034746	13.053776
	719.225730	13.069012
	719.416700	13.088586
	719.607655	13.111813
	719.798596	13.106231
	719.989523	13.134976
	720.180435	13.152257
	720.371333	13.157011
	720.562217	13.148783
	720.753087	13.152773
	720.943942	13.155901
	721.134783	13.165343
	721.325609	13.159583
	721.516422	13.160754
	721.707219	13.146354
	721.898003	13.141956
	722.088772	13.114858
	722.279527	13.100435
	722.470268	13.078184
	722.660994	13.042590
	722.851707	13.018243
	723.042404	13.002604
	723.233088	12.969832
	723.423757	12.964257
	723.614412	12.947887
	723.805052	12.932291
	723.995678	12.897752
	724.186290	12.892855
	724.376887	12.882790
	724.567471	12.849005
	724.758039	12.826447
	724.948594	12.800560
	725.139134	12.764196
	725.329660	12.746410
	725.520172	12.726616
	725.710669	12.654476
	725.901152	12.636281
	726.091620	12.592315
	726.282075	12.545675
	726.472514	12.525284
	726.662940	12.458778
	726.853351	12.401570
	727.043748	12.347907
	727.234131	12.298653
	727.424499	12.245823
	727.614853	12.218457
	727.805193	12.163625
	727.995518	12.108133
	728.185829	12.049044
	728.376125	11.982212
	728.566408	11.917698
	728.756675	11.850966
	728.946929	11.802060
	729.137168	11.743968
	729.327393	11.670679
	729.517604	11.604512
	729.707800	11.538760
	729.897982	11.465621
	730.088149	11.395018
	730.278302	11.303250
	730.468441	11.222813
	730.658566	11.144913
	730.848676	11.057454
	731.038771	10.964007
	731.228853	10.874432
	731.418920	10.799020
	731.608973	10.692299
	731.799011	10.588773
	731.989035	10.489354
	732.179045	10.398136
	732.369040	10.291848
	732.559021	10.202873
	732.748988	10.109317
	732.938940	10.007945
	733.128878	9.878021
	733.318801	9.770286
	733.508711	9.656699
	733.698605	9.551440
	733.888486	9.440059
	734.078352	9.330901
	734.268204	9.232541
	734.458041	9.141876
	734.647864	9.039666
	734.837673	8.964690
	735.027467	8.874437
	735.217247	8.783375
	735.407013	8.685769
	735.596764	8.600663
	735.786501	8.515926
	735.976223	8.414556
	736.165932	8.332927
	736.355625	8.233107
	736.545305	8.153655
	736.734970	8.054325
	736.924620	7.962337
	737.114257	7.887036
	737.303879	7.798321
	737.493486	7.695066
	737.683079	7.617652
	737.872658	7.536489
	738.062222	7.451275
	738.251772	7.380268
	738.441308	7.303262
	738.630829	7.236754
	738.820336	7.173721
	739.009829	7.112857
	739.199307	7.033284
	739.388771	6.966862
	739.578220	6.881950
	739.767655	6.814255
	739.957076	6.754813
	740.146482	6.709006
	740.335874	6.656224
	740.525251	6.607577
	740.714615	6.559088
	740.903963	6.496496
	741.093298	6.430517
	741.282618	6.383735
	741.471923	6.325176
	741.661214	6.274755
	741.850491	6.229887
	742.039753	6.183256
	742.229001	6.131899
	742.418235	6.092186
	742.607454	6.059198
	742.796659	6.009683
	742.985849	5.957024
	743.175025	5.916899
	743.364187	5.883740
	743.553334	5.847774
	743.742467	5.812452
	743.931586	5.776281
	744.120690	5.730906
	744.309779	5.691829
	744.498855	5.654161
	744.687916	5.626515
	744.876962	5.590114
	745.065994	5.567741
	745.255012	5.542282
	745.444015	5.513748
	745.633004	5.497400
	745.821978	5.483462
	746.010938	5.450932
	746.199884	5.433030
	746.388815	5.404819
	746.577732	5.385634
	746.766634	5.348668
	746.955522	5.328532
	747.144396	5.311137
	747.333255	5.285327
	747.522100	5.265071
	747.710930	5.237314
	747.899746	5.219955
	748.088548	5.201083
	748.277335	5.187120
	748.466108	5.176934
	748.654866	5.153355
	748.843610	5.143468
	749.032339	5.134000
	749.221054	5.117476
	749.409755	5.108382
	749.598441	5.098662
	749.787113	5.086530
	749.975770	5.076649
	750.164413	5.070569
	750.353042	5.056612
[truncated: 1,648 more rows]
