# Supplementary material for: Metasurface analogues of molecular diastereomers from hierarchical multiscale chiral interactions with biomolecules
Source: Nat Commun. 2026 Apr 22;17:5541. doi: 10.1038/s41467-026-72200-6 (PMC13287669; doi:10.1038/s41467-026-72200-6)
Supplement: Supplementary file 3 — Supplementary Data 1 (Raw data) [file 41467_2026_72200_MOESM3_ESM.zip › Raw_Data/Reflectivity/Butanol/Recemic/02 lh 0 r.txt]

	345.453658	0.998615
	345.669646	0.999006
	345.885622	0.999434
	346.101585	0.999902
	346.317535	1.000416
	346.533471	1.000980
	346.749395	1.001598
	346.965306	1.002276
	347.181204	1.003017
	347.397089	1.003827
	347.612961	1.004707
	347.828820	1.005657
	348.044666	1.006674
	348.260499	1.007748
	348.476319	1.008864
	348.692126	1.009999
	348.907920	1.011118
	349.123701	1.012179
	349.339469	1.013132
	349.555224	1.013921
	349.770966	1.014498
	349.986695	1.014823
	350.202412	1.014875
	350.418115	1.014657
	350.633805	1.014193
	350.849482	1.013525
	351.065147	1.012707
	351.280798	1.011794
	351.496436	1.010836
	351.712062	1.009876
	351.927674	1.008948
	352.143273	1.010437
	352.358860	1.008285
	352.574433	1.007350
	352.789993	1.007716
	353.005541	1.007054
	353.221075	1.006086
	353.436597	1.005864
	353.652105	1.005048
	353.867600	1.006041
	354.083083	1.006104
	354.298552	1.007902
	354.514009	1.007379
	354.729452	1.007609
	354.944883	1.008740
	355.160300	1.008710
	355.375705	1.008361
	355.591096	1.009239
	355.806474	1.009286
	356.021840	1.010016
	356.237192	1.009538
	356.452532	1.009268
	356.667858	1.009387
	356.883172	1.008787
	357.098472	1.008042
	357.313760	1.008378
	357.529034	1.007715
	357.744295	1.007295
	357.959544	1.005501
	358.174779	1.006484
	358.390002	1.007744
	358.605211	1.006857
	358.820407	1.006822
	359.035591	1.005536
	359.250761	1.003308
	359.465919	1.004083
	359.681063	1.005939
	359.896194	1.005374
	360.111313	1.004340
	360.326418	1.006393
	360.541510	1.005250
	360.756589	1.005596
	360.971656	1.005295
	361.186709	1.004456
	361.401749	1.003195
	361.616776	1.001870
	361.831790	1.001874
	362.046792	1.001891
	362.261780	1.003046
	362.476755	1.003931
	362.691717	1.005381
	362.906666	1.005007
	363.121602	1.004754
	363.336525	1.001732
	363.551435	1.001618
	363.766332	1.002788
	363.981216	1.002000
	364.196087	1.001729
	364.410945	1.001623
	364.625790	1.002449
	364.840621	1.002336
	365.055440	1.004401
	365.270246	1.004744
	365.485039	1.002818
	365.699818	1.003648
	365.914585	1.002961
	366.129339	1.002242
	366.344079	1.003148
	366.558807	1.004237
	366.773521	1.005189
	366.988223	1.005270
	367.202911	1.005426
	367.417587	1.004196
	367.632249	1.005869
	367.846898	1.007638
	368.061535	1.006270
	368.276158	1.005226
	368.490768	1.005512
	368.705365	1.004891
	368.919949	1.004605
	369.134521	1.004303
	369.349079	1.004090
	369.563624	1.001836
	369.778155	1.002609
	369.992674	1.003731
	370.207180	1.002785
	370.421673	1.002308
	370.636153	1.002399
	370.850619	1.002492
	371.065073	1.003605
	371.279514	1.003030
	371.493941	1.001526
	371.708356	1.001705
	371.922757	1.000114
	372.137145	1.003881
	372.351521	1.003013
	372.565883	1.002442
	372.780232	1.001091
	372.994568	1.002109
	373.208891	1.003430
	373.423201	1.001704
	373.637498	1.002352
	373.851782	1.002041
	374.066053	1.001616
	374.280311	1.002008
	374.494556	1.003431
	374.708787	1.005164
	374.923006	1.005650
	375.137211	1.007538
	375.351404	1.006239
	375.565583	1.006688
	375.779750	1.006219
	375.993903	1.005182
	376.208043	1.005975
	376.422170	1.007269
	376.636284	1.008256
	376.850385	1.006089
	377.064473	1.007715
	377.278548	1.008957
	377.492610	1.009789
	377.706658	1.010255
	377.920694	1.010911
	378.134717	1.009737
	378.348726	1.010471
	378.562722	1.012064
	378.776706	1.012012
	378.990676	1.011774
	379.204633	1.011938
	379.418577	1.011383
	379.632508	1.011707
	379.846426	1.011678
	380.060331	1.012021
	380.274223	1.012791
	380.488101	1.014283
	380.701967	1.013013
	380.915819	1.012172
	381.129659	1.012969
	381.343485	1.012990
	381.557298	1.012077
	381.771098	1.011911
	381.984886	1.013349
	382.198659	1.012777
	382.412420	1.011911
	382.626168	1.012251
	382.839903	1.012211
	383.053624	1.012008
	383.267333	1.013014
	383.481028	1.013761
	383.694711	1.012196
	383.908380	1.012110
	384.122036	1.011691
	384.335679	1.010620
	384.549309	1.010880
	384.762926	1.010604
	384.976530	1.012217
	385.190120	1.011247
	385.403698	1.012675
	385.617262	1.011862
	385.830814	1.012248
	386.044352	1.010216
	386.257877	1.010962
	386.471389	1.009202
	386.684888	1.009902
	386.898374	1.009893
	387.111847	1.010279
	387.325306	1.010210
	387.538753	1.010471
	387.752186	1.010577
	387.965606	1.011210
	388.179014	1.010750
	388.392408	1.011275
	388.605789	1.011330
	388.819156	1.011213
	389.032511	1.009983
	389.245853	1.010048
	389.459181	1.009842
	389.672497	1.010855
	389.885799	1.012499
	390.099088	1.013681
	390.312364	1.013266
	390.525627	1.014138
	390.738877	1.013525
	390.952114	1.013888
	391.165337	1.014763
	391.378548	1.015911
	391.591745	1.014402
	391.804929	1.014715
	392.018100	1.014360
	392.231258	1.015149
	392.444403	1.017349
	392.657535	1.018049
	392.870653	1.018650
	393.083759	1.019487
	393.296851	1.019116
	393.509930	1.019260
	393.722996	1.022065
	393.936049	1.024554
	394.149089	1.025187
	394.362116	1.025979
	394.575129	1.027184
	394.788130	1.030047
	395.001117	1.029539
	395.214091	1.029738
	395.427052	1.031994
	395.640000	1.033464
	395.852935	1.032768
	396.065857	1.033363
	396.278765	1.032167
	396.491660	1.031996
	396.704543	1.031662
	396.917412	1.031269
	397.130268	1.030872
	397.343110	1.030084
	397.555940	1.029459
	397.768757	1.029947
	397.981560	1.030945
	398.194350	1.030122
	398.407127	1.029718
	398.619891	1.030390
	398.832642	1.029954
	399.045380	1.030829
	399.258104	1.029434
	399.470815	1.030269
	399.683514	1.030163
	399.896199	1.029958
	400.108870	1.029974
	400.321529	1.030463
	400.534175	1.031248
	400.746807	1.032842
	400.959427	1.031524
	401.172033	1.031182
	401.384626	1.029530
	401.597205	1.029496
	401.809772	1.029195
	402.022326	1.032314
	402.234866	1.031507
	402.447393	1.030612
	402.659907	1.029314
	402.872408	1.027198
	403.084896	1.026629
	403.297370	1.027329
	403.509832	1.026174
	403.722280	1.024476
	403.934715	1.026880
	404.147137	1.027334
	404.359546	1.025437
	404.571941	1.026472
	404.784323	1.025791
	404.996693	1.026661
	405.209049	1.029369
	405.421392	1.027878
	405.633721	1.028144
	405.846038	1.029773
	406.058341	1.031659
	406.270632	1.034463
	406.482909	1.034901
	406.695172	1.036021
	406.907423	1.038103
	407.119661	1.038390
	407.331885	1.038640
	407.544096	1.040320
	407.756294	1.039050
	407.968479	1.039471
	408.180651	1.039565
	408.392809	1.038889
	408.604954	1.038156
	408.817086	1.039164
	409.029205	1.039107
	409.241311	1.039953
	409.453404	1.039927
	409.665483	1.041610
	409.877549	1.042774
	410.089602	1.043507
	410.301642	1.045973
	410.513669	1.047480
	410.725682	1.048187
	410.937682	1.047042
	411.149669	1.048804
	411.361643	1.049867
	411.573604	1.050326
	411.785551	1.051289
	411.997486	1.052163
	412.209407	1.054276
	412.421315	1.055349
	412.633210	1.056163
	412.845091	1.058259
	413.056959	1.060452
	413.268815	1.060810
	413.480657	1.061244
	413.692485	1.061126
	413.904301	1.062238
	414.116103	1.062193
	414.327892	1.064540
	414.539668	1.064424
	414.751431	1.065428
	414.963181	1.065233
	415.174917	1.064974
	415.386640	1.065556
	415.598350	1.067404
	415.810047	1.069841
	416.021730	1.070507
	416.233401	1.071174
	416.445058	1.072936
	416.656702	1.075589
	416.868332	1.072857
	417.079950	1.073492
	417.291554	1.076162
	417.503145	1.076497
	417.714723	1.077410
	417.926288	1.079388
	418.137839	1.079647
	418.349377	1.081610
	418.560903	1.084556
	418.772414	1.086402
	418.983913	1.087267
	419.195398	1.089019
	419.406870	1.089769
	419.618329	1.090821
	419.829775	1.089094
	420.041208	1.090440
	420.252627	1.090637
	420.464033	1.091160
	420.675426	1.092429
	420.886805	1.092687
	421.098172	1.093311
	421.309525	1.092300
	421.520865	1.092796
	421.732192	1.094045
	421.943505	1.095047
	422.154805	1.094514
	422.366092	1.095231
	422.577366	1.096226
	422.788627	1.096722
	422.999874	1.097566
	423.211108	1.096824
	423.422329	1.097143
	423.633537	1.099020
	423.844731	1.102046
	424.055913	1.100618
	424.267081	1.102309
	424.478235	1.104735
	424.689377	1.106013
	424.900505	1.108722
	425.111620	1.110601
	425.322722	1.114412
	425.533811	1.115331
	425.744886	1.117498
	425.955948	1.115810
	426.166997	1.118751
	426.378032	1.121268
	426.589055	1.122271
	426.800064	1.124250
	427.011060	1.127249
	427.222042	1.129615
	427.433012	1.132052
	427.643968	1.132672
	427.854911	1.133944
	428.065840	1.136492
	428.276757	1.136486
	428.487660	1.137299
	428.698550	1.138629
	428.909427	1.140033
	429.120290	1.141363
	429.331140	1.142769
	429.541977	1.143467
	429.752801	1.149133
	429.963611	1.151171
	430.174408	1.152739
	430.385192	1.155542
	430.595963	1.158629
	430.806720	1.161932
	431.017464	1.163944
	431.228195	1.164173
	431.438913	1.165222
	431.649617	1.167736
	431.860308	1.170105
	432.070986	1.171252
	432.281650	1.173888
	432.492302	1.173454
	432.702940	1.174558
	432.913565	1.173232
	433.124176	1.173040
	433.334774	1.172858
	433.545359	1.172347
	433.755931	1.172130
	433.966489	1.173032
	434.177035	1.175131
	434.387567	1.176975
	434.598085	1.176022
	434.808591	1.176106
	435.019083	1.179881
	435.229562	1.180630
	435.440027	1.182184
	435.650479	1.183462
	435.860918	1.184464
	436.071344	1.187680
	436.281757	1.192162
	436.492156	1.191835
	436.702542	1.192582
	436.912914	1.195836
	437.123274	1.198610
	437.333620	1.200051
	437.543953	1.203320
	437.754272	1.207071
	437.964578	1.208333
	438.174871	1.208859
	438.385151	1.209413
	438.595417	1.210272
	438.805670	1.216482
	439.015910	1.217774
	439.226137	1.218296
	439.436350	1.219923
	439.646550	1.220323
	439.856737	1.222314
	440.066910	1.222521
	440.277070	1.223019
	440.487217	1.224362
	440.697351	1.224944
	440.907471	1.225877
	441.117578	1.228498
	441.327671	1.229718
	441.537752	1.230542
	441.747819	1.232418
	441.957873	1.232667
	442.167913	1.233593
	442.377940	1.237153
	442.587954	1.236201
	442.797955	1.237906
	443.007942	1.239067
	443.217916	1.241391
	443.427877	1.241859
	443.637824	1.242455
	443.847758	1.240613
	444.057679	1.244643
	444.267586	1.246191
	444.477481	1.247246
	444.687361	1.246526
	444.897229	1.245367
	445.107083	1.244911
	445.316924	1.245383
	445.526752	1.246179
	445.736566	1.247764
	445.946367	1.249493
	446.156155	1.249162
	446.365929	1.250349
	446.575690	1.250637
	446.785438	1.251099
	446.995173	1.254327
	447.204894	1.255090
	447.414602	1.259826
	447.624296	1.263236
	447.833977	1.262855
	448.043645	1.263978
	448.253300	1.264363
	448.462941	1.266667
	448.672569	1.271454
	448.882184	1.271346
	449.091785	1.272172
	449.301373	1.274134
	449.510948	1.277435
	449.720509	1.280552
	449.930057	1.283334
	450.139592	1.287459
	450.349113	1.289004
	450.558621	1.287614
	450.768116	1.291257
	450.977597	1.294580
	451.187066	1.300012
	451.396520	1.303023
	451.605962	1.303256
	451.815390	1.305953
	452.024805	1.307844
	452.234206	1.313115
	452.443594	1.317966
	452.652969	1.319577
	452.862330	1.320481
	453.071678	1.323090
	453.281013	1.325273
	453.490335	1.326027
	453.699643	1.328254
	453.908938	1.333926
	454.118219	1.336645
	454.327487	1.337782
	454.536742	1.341220
	454.745983	1.344235
	454.955211	1.348407
	455.164426	1.352409
	455.373627	1.358454
	455.582815	1.358952
	455.791990	1.362455
	456.001152	1.362368
	456.210300	1.366644
	456.419434	1.368238
	456.628556	1.372971
	456.837664	1.374506
	457.046758	1.377339
	457.255839	1.376681
	457.464907	1.381562
	457.673962	1.385076
	457.883003	1.387464
	458.092031	1.390203
	458.301046	1.391944
	458.510047	1.390263
	458.719035	1.391511
	458.928009	1.394681
	459.136970	1.397560
	459.345918	1.401632
	459.554852	1.405239
	459.763774	1.405563
	459.972681	1.409935
	460.181576	1.409789
	460.390457	1.411423
	460.599324	1.413430
	460.808178	1.415117
	461.017019	1.418495
	461.225847	1.419670
	461.434661	1.419177
	461.643462	1.425188
	461.852249	1.426257
	462.061023	1.431879
	462.269784	1.434353
	462.478531	1.439033
	462.687265	1.442138
	462.895986	1.446286
	463.104693	1.450199
	463.313387	1.455068
	463.522068	1.456730
	463.730735	1.461361
	463.939389	1.464530
	464.148029	1.470573
	464.356656	1.473354
	464.565270	1.478311
	464.773870	1.484682
	464.982457	1.487908
	465.191030	1.491940
	465.399591	1.495054
	465.608137	1.501826
	465.816671	1.506570
	466.025191	1.511347
	466.233697	1.516624
	466.442191	1.517896
	466.650671	1.520421
	466.859137	1.523063
	467.067590	1.529733
	467.276030	1.532947
	467.484456	1.538856
	467.692869	1.544526
	467.901269	1.547876
	468.109655	1.550327
	468.318028	1.556419
	468.526387	1.559962
	468.734733	1.566689
	468.943066	1.572648
	469.151385	1.576110
	469.359691	1.581256
	469.567984	1.587068
	469.776263	1.593977
	469.984528	1.600170
	470.192781	1.600945
	470.401020	1.602088
	470.609245	1.605853
	470.817457	1.610474
	471.025656	1.612459
	471.233841	1.618556
	471.442013	1.623792
	471.650172	1.628466
	471.858317	1.633399
	472.066448	1.637918
	472.274567	1.642076
	472.482672	1.647550
	472.690763	1.647984
	472.898841	1.650255
	473.106906	1.652314
	473.314957	1.656840
	473.522995	1.660844
	473.731020	1.667088
	473.939031	1.674266
	474.147029	1.679744
	474.355013	1.681449
	474.562984	1.686008
	474.770941	1.687281
	474.978885	1.693255
	475.186816	1.695618
	475.394733	1.701188
	475.602637	1.703741
	475.810527	1.712646
	476.018404	1.719908
	476.226268	1.726616
	476.434118	1.727210
	476.641955	1.731833
	476.849778	1.734110
	477.057588	1.741108
	477.265385	1.746097
	477.473168	1.749600
	477.680937	1.751489
	477.888694	1.755715
	478.096436	1.762133
	478.304166	1.766254
	478.511882	1.770349
	478.719584	1.771448
	478.927274	1.777301
	479.134949	1.786372
	479.342612	1.790878
	479.550260	1.795172
	479.757896	1.800453
	479.965518	1.806980
	480.173126	1.811949
	480.380722	1.817634
	480.588303	1.824445
	480.795872	1.828113
	481.003426	1.832840
	481.210968	1.839065
	481.418496	1.844683
	481.626010	1.848376
	481.833511	1.855181
	482.040999	1.861376
	482.248473	1.865641
	482.455934	1.867091
	482.663382	1.871931
	482.870816	1.877014
	483.078236	1.881525
	483.285643	1.887636
	483.493037	1.892102
	483.700417	1.898164
	483.907784	1.905611
	484.115137	1.909582
	484.322477	1.917078
	484.529803	1.925683
	484.737116	1.928659
	484.944416	1.933413
	485.151702	1.936304
	485.358975	1.941261
	485.566234	1.948858
	485.773479	1.955228
	485.980712	1.960593
	486.187931	1.966577
	486.395136	1.966594
	486.602328	1.967591
	486.809506	1.972750
	487.016671	1.979685
	487.223823	1.985120
	487.430961	1.991398
	487.638086	1.997022
	487.845197	2.004738
	488.052295	2.007625
	488.259379	2.014285
	488.466450	2.013013
	488.673507	2.015435
	488.880551	2.016201
	489.087582	2.024617
	489.294599	2.027244
	489.501602	2.032704
	489.708592	2.036987
	489.915569	2.041938
	490.122532	2.045730
	490.329482	2.052968
	490.536418	2.056164
	490.743341	2.056321
	490.950250	2.056548
	491.157146	2.058698
	491.364029	2.065352
	491.570897	2.068715
	491.777753	2.070593
	491.984595	2.072992
	492.191423	2.080537
	492.398238	2.083985
	492.605040	2.085743
	492.811828	2.091072
	493.018603	2.093263
	493.225364	2.099127
	493.432111	2.100396
	493.638846	2.102320
	493.845566	2.106808
	494.052274	2.112443
	494.258967	2.113750
	494.465648	2.116118
	494.672314	2.119078
	494.878968	2.122912
	495.085608	2.123318
	495.292234	2.127309
	495.498847	2.127825
	495.705446	2.134260
	495.912032	2.139250
	496.118605	2.139278
	496.325164	2.138870
	496.531709	2.138334
	496.738241	2.140388
	496.944759	2.143521
	497.151264	2.137845
	497.357756	2.140221
	497.564234	2.139119
	497.770698	2.137759
	497.977149	2.139964
	498.183587	2.138973
	498.390011	2.141884
	498.596422	2.142952
	498.802819	2.143178
	499.009202	2.148887
	499.215572	2.152477
	499.421929	2.153784
	499.628272	2.153573
	499.834602	2.152712
	500.040918	2.155134
	500.247220	2.152698
	500.453509	2.152807
	500.659785	2.154390
	500.866047	2.154846
	501.072296	2.161658
	501.278531	2.164092
	501.484752	2.165779
	501.690960	2.164809
	501.897155	2.167482
	502.103336	2.167945
	502.309504	2.170087
	502.515658	2.168670
	502.721798	2.171053
	502.927925	2.169930
	503.134039	2.171577
	503.340139	2.178090
	503.546225	2.185953
	503.752298	2.190885
	503.958358	2.193704
	504.164404	2.195849
	504.370436	2.197606
	504.576455	2.198402
	504.782461	2.201772
	504.988453	2.208198
	505.194431	2.210811
	505.400396	2.214441
	505.606347	2.218177
	505.812285	2.218397
	506.018209	2.224615
	506.224120	2.231186
	506.430017	2.233893
	506.635901	2.235890
	506.841771	2.244790
	507.047628	2.246861
	507.253471	2.249622
	507.459301	2.252840
	507.665117	2.257197
	507.870920	2.256930
	508.076709	2.258988
	508.282484	2.261575
	508.488247	2.262287
	508.693995	2.263464
	508.899730	2.268634
	509.105451	2.270324
	509.311159	2.275008
	509.516854	2.273201
	509.722535	2.278340
	509.928202	2.282220
	510.133856	2.286156
	510.339496	2.290785
	510.545123	2.295372
	510.750736	2.298204
	510.956336	2.296807
	511.161922	2.297510
	511.367494	2.302135
	511.573053	2.303684
	511.778599	2.306947
	511.984131	2.308177
	512.189649	2.309837
	512.395154	2.312498
	512.600645	2.314712
	512.806123	2.319809
	513.011587	2.320670
	513.217038	2.323061
	513.422475	2.326278
	513.627899	2.324027
	513.833309	2.326146
	514.038705	2.329208
	514.244088	2.332652
	514.449458	2.336703
	514.654814	2.336536
	514.860156	2.335241
	515.065485	2.340965
	515.270800	2.341654
	515.476102	2.345047
	515.681390	2.348753
	515.886664	2.350136
	516.091925	2.348481
	516.297173	2.351313
	516.502407	2.349256
	516.707627	2.351860
	516.912834	2.354417
	517.118027	2.359382
	517.323207	2.360804
	517.528373	2.358401
	517.733525	2.361137
	517.938664	2.362565
	518.143790	2.364962
	518.348901	2.369871
	518.554000	2.375930
	518.759084	2.379546
	518.964156	2.384302
	519.169213	2.388911
	519.374257	2.382473
	519.579288	2.384931
	519.784305	2.386403
	519.989308	2.388013
	520.194298	2.389109
	520.399274	2.389175
	520.604236	2.390965
	520.809185	2.389754
	521.014121	2.391853
	521.219043	2.394926
	521.423951	2.396034
	521.628846	2.400592
	521.833727	2.397107
	522.038595	2.402967
	522.243449	2.402842
	522.448289	2.403304
	522.653116	2.403511
	522.857929	2.406749
	523.062729	2.406471
	523.267515	2.406408
	523.472287	2.410456
	523.677046	2.414718
	523.881792	2.414169
	524.086524	2.413936
	524.291242	2.414535
	524.495946	2.415417
	524.700637	2.417223
	524.905315	2.420854
	525.109979	2.420671
	525.314629	2.421530
	525.519266	2.425087
	525.723889	2.428113
	525.928498	2.429810
	526.133094	2.431296
	526.337677	2.427539
	526.542245	2.426939
	526.746800	2.428410
	526.951342	2.421843
	527.155870	2.426433
	527.360384	2.427081
	527.564885	2.425001
	527.769372	2.426000
	527.973846	2.425008
	528.178306	2.428978
	528.382752	2.429457
	528.587185	2.435039
	528.791604	2.430326
	528.996010	2.431056
	529.200402	2.428607
	529.404780	2.428187
	529.609145	2.429102
	529.813496	2.428245
	530.017833	2.430609
	530.222157	2.432061
	530.426468	2.431667
	530.630764	2.435833
	530.835048	2.436204
	531.039317	2.433953
	531.243573	2.433016
	531.447815	2.435521
	531.652044	2.434758
	531.856259	2.440109
	532.060461	2.439794
	532.264648	2.439183
	532.468823	2.437257
	532.672983	2.437085
	532.877130	2.440422
	533.081264	2.443493
	533.285383	2.445726
	533.489490	2.443943
	533.693582	2.443161
	533.897661	2.441564
	534.101726	2.440044
	534.305778	2.443945
	534.509816	2.442570
	534.713841	2.446330
	534.917851	2.445545
	535.121849	2.448485
	535.325832	2.447305
	535.529802	2.446566
	535.733759	2.448968
	535.937701	2.446028
	536.141630	2.443697
	536.345546	2.444682
	536.549448	2.445595
	536.753336	2.444276
	536.957210	2.443955
	537.161071	2.444647
	537.364919	2.443103
	537.568752	2.442641
	537.772572	2.442325
	537.976379	2.441585
	538.180172	2.441028
	538.383951	2.437043
	538.587716	2.434078
	538.791468	2.437055
	538.995206	2.437752
	539.198931	2.436463
	539.402642	2.440026
	539.606339	2.440420
	539.810023	2.444887
	540.013693	2.445957
	540.217349	2.447694
	540.420992	2.448567
	540.624621	2.446612
	540.828237	2.445262
	541.031839	2.437033
	541.235427	2.440520
	541.439001	2.440017
	541.642562	2.443989
	541.846109	2.444188
	542.049643	2.447271
	542.253163	2.448874
	542.456669	2.452876
	542.660162	2.456320
	542.863641	2.460417
	543.067106	2.465029
	543.270558	2.468114
	543.473996	2.470058
	543.677420	2.474798
	543.880831	2.475426
	544.084228	2.477405
	544.287612	2.479015
	544.490981	2.482435
	544.694338	2.488791
	544.897680	2.492461
	545.101009	2.497254
	545.304324	2.501030
	545.507625	2.500850
	545.710913	2.501812
	545.914187	2.502856
	546.117448	2.507697
	546.320695	2.513410
	546.523928	2.517783
	546.727147	2.523215
	546.930353	2.525157
	547.133546	2.523560
	547.336724	2.528189
	547.539889	2.527103
	547.743040	2.527566
	547.946178	2.530528
	548.149301	2.530657
	548.352412	2.532739
	548.555508	2.540747
	548.758591	2.541093
	548.961660	2.542556
	549.164716	2.544229
	549.367757	2.550443
	549.570785	2.553228
	549.773800	2.552686
	549.976801	2.556814
	550.179788	2.559438
	550.382761	2.561087
	550.585721	2.563644
	550.788667	2.565148
	550.991599	2.572727
	551.194518	2.575817
	551.397423	2.580739
	551.600315	2.587281
	551.803192	2.590131
	552.006056	2.594065
	552.208906	2.595448
	552.411743	2.597028
	552.614566	2.599444
	552.817375	2.605514
	553.020171	2.606401
	553.222953	2.606960
	553.425721	2.615645
	553.628475	2.615649
	553.831216	2.622503
	554.033943	2.622293
	554.236657	2.628997
	554.439356	2.628294
	554.642042	2.632896
	554.844715	2.634131
	555.047373	2.635930
	555.250018	2.641213
	555.452650	2.642694
	555.655267	2.642680
	555.857871	2.648486
	556.060461	2.651092
	556.263038	2.650153
	556.465600	2.651126
	556.668150	2.652031
	556.870685	2.656765
	557.073207	2.656973
	557.275715	2.659689
	557.478209	2.657136
	557.680689	2.652943
	557.883156	2.654091
	558.085609	2.653883
	558.288049	2.659176
	558.490475	2.659999
	558.692887	2.660626
	558.895285	2.659645
	559.097670	2.658012
	559.300040	2.658624
	559.502398	2.660517
	559.704741	2.656167
	559.907071	2.657780
	560.109387	2.657581
	560.311689	2.657684
	560.513978	2.656030
	560.716253	2.657077
	560.918514	2.652243
	561.120762	2.650932
	561.322995	2.651671
	561.525215	2.651528
	561.727422	2.644298
	561.929614	2.641663
	562.131793	2.641779
	562.333958	2.636531
	562.536110	2.633401
	562.738248	2.628783
	562.940372	2.624506
	563.142482	2.624594
	563.344578	2.617991
	563.546661	2.615509
	563.748730	2.605852
	563.950786	2.597593
	564.152827	2.595509
	564.354855	2.590948
	564.556870	2.583303
	564.758870	2.579819
	564.960857	2.570311
	565.162830	2.559452
	565.364789	2.554774
	565.566735	2.550095
	565.768666	2.540697
	565.970584	2.535073
	566.172489	2.524074
	566.374379	2.517333
	566.576256	2.510759
	566.778119	2.503061
	566.979969	2.490929
	567.181805	2.483010
	567.383626	2.473224
	567.585435	2.464071
	567.787229	2.454074
	567.989010	2.447274
	568.190777	2.433973
	568.392530	2.426975
	568.594269	2.421681
	568.795995	2.414446
	568.997707	2.407281
	569.199405	2.394553
	569.401090	2.382690
	569.602761	2.373278
	569.804418	2.364750
	570.006061	2.358435
	570.207690	2.350967
	570.409306	2.343239
	570.610908	2.330745
	570.812497	2.319770
	571.014071	2.311307
	571.215632	2.303676
	571.417179	2.294952
	571.618712	2.285280
	571.820232	2.275222
	572.021737	2.267761
	572.223229	2.259024
	572.424707	2.251728
	572.626172	2.237464
	572.827623	2.230276
	573.029060	2.218530
	573.230483	2.208707
	573.431892	2.196723
	573.633288	2.183659
	573.834670	2.173536
	574.036038	2.163499
	574.237392	2.151090
	574.438733	2.140066
	574.640060	2.128690
	574.841373	2.118671
	575.042672	2.109729
	575.243958	2.102160
	575.445230	2.092113
	575.646488	2.082213
	575.847732	2.071180
	576.048962	2.066301
	576.250179	2.059950
	576.451382	2.051821
	576.652571	2.042410
	576.853747	2.033684
	577.054908	2.025609
	577.256056	2.019123
	577.457190	2.014066
	577.658310	2.005029
	577.859417	1.994595
	578.060510	1.986763
	578.261589	1.977299
	578.462654	1.969813
	578.663705	1.961553
	578.864743	1.950396
	579.065767	1.943160
	579.266777	1.939526
	579.467773	1.930673
	579.668755	1.925420
	579.869724	1.916899
	580.070679	1.908754
	580.271620	1.900963
	580.472548	1.901997
	580.673461	1.891813
	580.874361	1.883652
	581.075247	1.875558
	581.276119	1.866938
	581.476978	1.861847
	581.677822	1.855809
	581.878653	1.848151
	582.079470	1.842383
	582.280273	1.833269
	582.481063	1.825233
	582.681838	1.818420
	582.882600	1.812111
	583.083348	1.806537
	583.284083	1.798950
	583.484803	1.793104
	583.685510	1.787714
	583.886203	1.781151
	584.086882	1.774796
	584.287547	1.767916
	584.488199	1.761296
	584.688836	1.755962
	584.889460	1.751498
	585.090070	1.744187
	585.290666	1.737264
	585.491249	1.729355
	585.691818	1.725856
	585.892372	1.718294
	586.092914	1.711783
	586.293441	1.706340
	586.493954	1.700870
	586.694454	1.694750
	586.894940	1.690359
	587.095412	1.683022
	587.295870	1.679848
	587.496314	1.672722
	587.696745	1.666764
	587.897162	1.662926
	588.097565	1.659509
	588.297954	1.654222
	588.498329	1.648680
	588.698691	1.644375
	588.899038	1.638247
	589.099372	1.633381
	589.299692	1.627232
	589.499998	1.621973
	589.700291	1.615930
	589.900569	1.610735
	590.100834	1.607970
	590.301085	1.603124
	590.501322	1.599323
	590.701546	1.595571
	590.901755	1.591792
	591.101951	1.588627
	591.302132	1.585060
	591.502300	1.578658
	591.702455	1.574204
	591.902595	1.570694
	592.102722	1.566837
	592.302834	1.563218
	592.502933	1.560861
	592.703018	1.552954
	592.903089	1.550473
	593.103147	1.546800
	593.303190	1.542980
	593.503220	1.539390
	593.703236	1.533900
	593.903238	1.531488
	594.103226	1.527401
	594.303200	1.522987
	594.503161	1.520458
	594.703108	1.516660
	594.903040	1.512949
	595.102960	1.511685
	595.302865	1.510690
	595.502756	1.510006
	595.702634	1.507033
	595.902497	1.503514
	596.102347	1.504004
	596.302183	1.503441
	596.502005	1.503557
	596.701813	1.502619
	596.901608	1.499735
	597.101388	1.500020
	597.301155	1.497751
	597.500908	1.498285
	597.700647	1.498523
	597.900372	1.496334
	598.100083	1.497843
	598.299781	1.498699
	598.499465	1.499538
	598.699134	1.500936
	598.898790	1.501545
	599.098432	1.503128
	599.298061	1.505731
	599.497675	1.506421
	599.697275	1.510943
	599.896862	1.514996
	600.096435	1.518833
	600.295994	1.522159
	600.495539	1.527203
	600.695070	1.532753
	600.894588	1.537766
	601.094091	1.543385
	601.293581	1.550425
	601.493056	1.557696
	601.692518	1.565404
	601.891966	1.572444
	602.091401	1.579930
	602.290821	1.587991
	602.490227	1.595178
	602.689620	1.602904
	602.888999	1.609711
	603.088363	1.616903
	603.287714	1.625412
	603.487052	1.633120
	603.686375	1.644456
	603.885684	1.654092
	604.084980	1.662557
	604.284261	1.672717
	604.483529	1.683402
	604.682783	1.693638
	604.882023	1.703982
	605.081249	1.715753
	605.280461	1.726309
	605.479660	1.737376
	605.678844	1.748270
	605.878015	1.760575
	606.077172	1.772807
	606.276314	1.783127
	606.475443	1.795751
	606.674558	1.808840
	606.873660	1.823095
	607.072747	1.837974
	607.271820	1.851565
	607.470880	1.863588
	607.669926	1.878649
	607.868957	1.892135
	608.067975	1.907723
	608.266979	1.918906
	608.465969	1.931663
	608.664946	1.944436
	608.863908	1.960266
	609.062857	1.975548
	609.261791	1.988119
	609.460712	2.005090
	609.659619	2.020838
	609.858511	2.035278
	610.057390	2.051389
	610.256256	2.068706
	610.455107	2.083717
	610.653944	2.100693
	610.852767	2.113950
	611.051577	2.130986
	611.250373	2.147547
	611.449154	2.163823
	611.647922	2.183927
	611.846676	2.197901
	612.045416	2.214580
	612.244142	2.232123
	612.442854	2.249024
	612.641553	2.265100
	612.840237	2.282502
	613.038908	2.297161
	613.237564	2.316354
	613.436207	2.332295
	613.634836	2.348323
	613.833451	2.362387
	614.032052	2.380027
	614.230639	2.394527
	614.429212	2.408623
	614.627771	2.422052
	614.826316	2.435839
	615.024848	2.451173
	615.223365	2.465757
	615.421869	2.478134
	615.620358	2.489554
	615.818834	2.495913
	616.017296	2.507529
	616.215744	2.520411
	616.414178	2.531442
	616.612598	2.541425
	616.811004	2.552211
	617.009396	2.562509
	617.207775	2.571780
	617.406139	2.581679
	617.604490	2.590106
	617.802826	2.598205
	618.001149	2.606376
	618.199458	2.610033
	618.397752	2.618132
	618.596033	2.622453
	618.794300	2.628637
	618.992553	2.634552
	619.190792	2.639113
	619.389018	2.642437
	619.587229	2.647907
	619.785426	2.646618
	619.983609	2.651920
	620.181779	2.651599
	620.379934	2.656080
	620.578076	2.662528
	620.776204	2.666757
	620.974317	2.669144
	621.172417	2.670710
	621.370503	2.670313
	621.568575	2.669887
	621.766633	2.670340
	621.964677	2.670448
	622.162707	2.669843
	622.360723	2.668229
	622.558725	2.666964
	622.756714	2.664039
	622.954688	2.662040
	623.152648	2.662233
	623.350595	2.659088
	623.548527	2.657665
	623.746446	2.650037
	623.944350	2.648258
	624.142241	2.643055
	624.340118	2.639272
	624.537981	2.633382
	624.735829	2.629642
	624.933664	2.625259
	625.131485	2.616841
	625.329292	2.610449
	625.527085	2.606210
	625.724864	2.599743
	625.922629	2.594273
	626.120381	2.583836
	626.318118	2.577112
	626.515841	2.571044
	626.713550	2.563146
	626.911246	2.556779
	627.108927	2.550808
	627.306595	2.542685
	627.504248	2.538061
	627.701888	2.536948
	627.899513	2.538488
	628.097125	2.538121
	628.294722	2.535408
	628.492306	2.532024
	628.689876	2.530491
	628.887432	2.527216
	629.084973	2.525487
	629.282501	2.519920
	629.480015	2.515448
	629.677515	2.515686
	629.875001	2.515364
	630.072473	2.513158
	630.269931	2.510930
	630.467375	2.509807
	630.664805	2.512283
	630.862221	2.512219
	631.059623	2.511694
	631.257011	2.513378
	631.454385	2.514835
	631.651746	2.516543
	631.849092	2.515844
	632.046424	2.515688
	632.243742	2.516341
	632.441047	2.516511
	632.638337	2.517000
	632.835613	2.517850
	633.032876	2.515718
	633.230124	2.519406
	633.427358	2.521000
	633.624579	2.521335
	633.821785	2.519469
	634.018978	2.521152
	634.216156	2.523306
	634.413321	2.524706
	634.610471	2.524565
	634.807608	2.523291
	635.004730	2.529476
	635.201839	2.526619
	635.398933	2.525605
	635.596014	2.525891
	635.793081	2.527169
	635.990133	2.528567
	636.187172	2.531160
	636.384196	2.529916
	636.581207	2.530104
	636.778204	2.531282
	636.975186	2.530935
	637.172155	2.532447
	637.369110	2.536605
	637.566050	2.535281
	637.762977	2.534587
	637.959890	2.534885
	638.156788	2.537793
	638.353673	2.539301
	638.550544	2.538203
	638.747400	2.542826
	638.944243	2.544300
	639.141072	2.545904
	639.337886	2.552935
	639.534687	2.558114
	639.731474	2.558446
	639.928246	2.556733
	640.125005	2.556388
	640.321750	2.554781
	640.518480	2.554647
	640.715197	2.558719
	640.911899	2.561140
	641.108588	2.562989
	641.305263	2.564998
	641.501923	2.565826
	641.698570	2.566013
	641.895202	2.568611
	642.091821	2.570580
	642.288426	2.572631
	642.485016	2.573733
	642.681593	2.573414
	642.878155	2.576538
	643.074704	2.577437
	643.271238	2.579863
	643.467759	2.577928
	643.664265	2.576786
	643.860757	2.580307
	644.057236	2.582199
	644.253700	2.588262
	644.450151	2.591804
	644.646587	2.592900
	644.843009	2.595125
	645.039418	2.600555
	645.235812	2.601627
	645.432192	2.603351
	645.628558	2.607421
	645.824911	2.612678
	646.021249	2.615541
	646.217573	2.621660
	646.413883	2.626837
	646.610179	2.633596
	646.806461	2.642748
	647.002729	2.644647
	647.198983	2.652067
	647.395223	2.661424
	647.591449	2.671004
	647.787661	2.679895
	647.983859	2.689783
	648.180043	2.697648
	648.376212	2.708468
	648.572368	2.720243
	648.768510	2.732518
	648.964638	2.746092
	649.160751	2.763159
	649.356851	2.771103
	649.552937	2.784342
	649.749008	2.799983
	649.945066	2.812182
	650.141109	2.827032
	650.337138	2.841599
	650.533154	2.859859
	650.729155	2.876646
	650.925142	2.896984
	651.121116	2.917226
	651.317075	2.937173
	651.513020	2.958608
	651.708951	2.980487
	651.904868	3.001672
	652.100771	3.017036
	652.296660	3.040167
	652.492535	3.068194
	652.688396	3.085354
	652.884242	3.106686
	653.080075	3.128871
	653.275894	3.150658
	653.471699	3.175447
	653.667489	3.197569
	653.863266	3.217310
	654.059028	3.234056
	654.254776	3.254595
	654.450511	3.276176
	654.646231	3.294833
	654.841937	3.314695
	655.037629	3.340580
	655.233308	3.354809
	655.428972	3.379305
	655.624622	3.396337
	655.820258	3.420205
	656.015879	3.440443
	656.211487	3.454486
	656.407081	3.470960
	656.602661	3.487338
	656.798226	3.504137
	656.993778	3.519067
	657.189315	3.531791
	657.384839	3.550879
	657.580348	3.564285
	657.775843	3.581585
	657.971324	3.595591
	658.166791	3.612351
	658.362244	3.625081
	658.557683	3.643136
	658.753108	3.660549
	658.948519	3.673888
	659.143916	3.689303
	659.339298	3.700952
	659.534667	3.713560
	659.730022	3.728966
	659.925362	3.742107
	660.120688	3.757593
	660.316001	3.771382
	660.511299	3.784942
	660.706583	3.799424
	660.901853	3.815969
	661.097109	3.827821
	661.292351	3.841155
	661.487578	3.855809
	661.682792	3.869332
	661.877992	3.888172
	662.073177	3.905149
	662.268349	3.921538
	662.463506	3.934036
	662.658649	3.948183
	662.853779	3.962645
	663.048894	3.977405
	663.243995	3.985308
	663.439081	3.993397
	663.634154	4.002250
	663.829213	4.016088
	664.024258	4.031578
	664.219288	4.043926
	664.414305	4.049617
	664.609307	4.062426
	664.804295	4.073704
	664.999269	4.084441
	665.194229	4.096213
	665.389175	4.101026
	665.584107	4.109554
	665.779025	4.115369
	665.973928	4.127193
	666.168818	4.141599
	666.363693	4.157313
	666.558555	4.173668
	666.753402	4.185760
	666.948235	4.186198
	667.143054	4.201441
	667.337859	4.203226
	667.532650	4.218030
	667.727427	4.222861
	667.922189	4.222616
	668.116938	4.230413
	668.311672	4.239248
	668.506392	4.247437
	668.701098	4.256788
	668.895790	4.261778
	669.090468	4.272096
	669.285132	4.279203
	669.479782	4.292046
	669.674417	4.303435
	669.869039	4.317109
	670.063646	4.323951
	670.258239	4.338000
	670.452819	4.340813
	670.647384	4.347755
	670.841934	4.359137
	671.036471	4.365248
	671.230994	4.378163
	671.425502	4.386941
	671.619997	4.399671
	671.814477	4.406727
	672.008943	4.413067
	672.203395	4.426991
	672.397833	4.437824
	672.592257	4.440502
	672.786667	4.447680
	672.981062	4.445565
	673.175444	4.448390
	673.369811	4.453857
	673.564164	4.456739
	673.758503	4.460584
	673.952828	4.462583
	674.147139	4.470978
	674.341435	4.482006
	674.535718	4.493312
	674.729986	4.495635
	674.924240	4.499703
	675.118480	4.518382
	675.312706	4.524883
	675.506918	4.540119
	675.701116	4.550222
	675.895299	4.562203
	676.089469	4.577495
	676.283624	4.595726
	676.477765	4.610666
	676.671892	4.629524
	676.866005	4.645322
	677.060103	4.664738
	677.254188	4.685709
	677.448258	4.701770
	677.642315	4.731067
	677.836357	4.756082
	678.030385	4.780789
	678.224398	4.807021
	678.418398	4.837848
	678.612384	4.863116
	678.806355	4.897850
	679.000312	4.924648
	679.194255	4.964772
	679.388184	4.998010
	679.582099	5.035688
	679.776000	5.080130
	679.969886	5.122223
	680.163758	5.162917
	680.357617	5.205413
	680.551461	5.250013
	680.745290	5.300104
	680.939106	5.346515
	681.132908	5.399847
	681.326695	5.450450
	681.520468	5.496986
	681.714227	5.546578
	681.907972	5.592626
	682.101703	5.640597
	682.295419	5.697306
	682.489122	5.740306
	682.682810	5.789585
	682.876484	5.837530
	683.070144	5.887774
	683.263790	5.942159
	683.457421	5.991359
	683.651039	6.042403
	683.844642	6.095412
	684.038231	6.135791
	684.231806	6.186210
	684.425367	6.247547
	684.618913	6.287967
	684.812446	6.347832
	685.005964	6.400492
	685.199468	6.449082
	685.392958	6.496448
	685.586433	6.545939
	685.779895	6.584871
	685.973342	6.627936
	686.166775	6.669026
	686.360194	6.708398
	686.553599	6.768096
	686.746990	6.816787
	686.940366	6.861901
	687.133729	6.908133
	687.327077	6.944370
	687.520411	6.992142
	687.713730	7.052089
	687.907036	7.094487
	688.100327	7.134473
	688.293604	7.190930
	688.486867	7.223015
	688.680116	7.277857
	688.873351	7.322972
	689.066571	7.370606
	689.259777	7.439562
	689.452970	7.479858
	689.646147	7.532768
	689.839311	7.582084
	690.032461	7.631858
	690.225596	7.675223
	690.418717	7.726725
	690.611824	7.772419
	690.804917	7.821116
	690.997995	7.868835
	691.191059	7.919667
	691.384110	7.974403
	691.577145	8.028112
	691.770167	8.081026
	691.963175	8.129941
	692.156168	8.180472
	692.349147	8.236626
	692.542112	8.294893
	692.735063	8.353040
	692.927999	8.401356
	693.120922	8.467546
	693.313830	8.530203
	693.506724	8.610860
	693.699603	8.674070
	693.892469	8.740888
	694.085320	8.798082
	694.278157	8.876165
	694.470980	8.936748
	694.663789	9.008396
	694.856583	9.074042
	695.049364	9.148232
	695.242130	9.198263
	695.434881	9.262991
	695.627619	9.334505
	695.820342	9.414662
	696.013052	9.482533
	696.205747	9.557321
	696.398427	9.637385
	696.591094	9.706970
	696.783746	9.776549
	696.976384	9.854921
	697.169008	9.937380
	697.361618	10.029995
	697.554213	10.130611
	697.746795	10.220351
	697.939362	10.326904
	698.131914	10.420934
	698.324453	10.509525
	698.516977	10.617660
	698.709487	10.712513
	698.901983	10.826679
	699.094465	10.942544
	699.286932	11.038646
	699.479386	11.140319
	699.671825	11.267260
	699.864249	11.386456
	700.056660	11.500797
	700.249056	11.647060
	700.441438	11.756940
	700.633806	11.879988
	700.826160	11.989697
	701.018499	12.077611
	701.210824	12.198810
	701.403135	12.309249
	701.595432	12.408650
	701.787714	12.505756
	701.979982	12.608150
	702.172236	12.719252
	702.364476	12.836916
	702.556702	12.953566
	702.748913	13.048683
	702.941110	13.138750
	703.133293	13.216742
	703.325461	13.301414
	703.517615	13.396458
	703.709755	13.474285
	703.901881	13.573652
	704.093993	13.655651
	704.286090	13.724219
	704.478173	13.807362
	704.670242	13.884142
	704.862296	13.938419
	705.054337	14.001346
	705.246363	14.005391
	705.438375	14.033569
	705.630372	14.051715
	705.822356	14.068793
	706.014325	14.072973
	706.206279	14.098828
	706.398220	14.121601
	706.590146	14.146641
	706.782058	14.128092
	706.973956	14.137327
	707.165840	14.147446
	707.357709	14.147101
	707.549564	14.133838
	707.741405	14.114366
	707.933231	14.072037
	708.125043	14.029618
	708.316841	13.984025
	708.508625	13.964724
	708.700395	13.917151
	708.892150	13.879242
	709.083891	13.807981
	709.275617	13.767279
	709.467330	13.705632
	709.659028	13.647181
	709.850712	13.612248
	710.042381	13.567286
	710.234037	13.517867
	710.425678	13.473199
	710.617305	13.419288
	710.808917	13.380428
	711.000515	13.352991
	711.192099	13.306649
	711.383669	13.256769
	711.575225	13.209348
	711.766766	13.154010
	711.958293	13.107476
	712.149805	13.056037
	712.341304	12.995854
	712.532788	12.960173
	712.724258	12.941838
	712.915713	12.888253
	713.107154	12.859236
	713.298581	12.844234
	713.489994	12.825676
	713.681392	12.811787
	713.872776	12.793298
	714.064146	12.798219
	714.255502	12.769937
	714.446843	12.759395
	714.638170	12.760427
	714.829483	12.763796
	715.020781	12.751956
	715.212065	12.749312
	715.403335	12.768266
	715.594591	12.763452
	715.785832	12.764605
	715.977059	12.771959
	716.168272	12.788334
	716.359470	12.820352
	716.550654	12.826249
	716.741824	12.835080
	716.932979	12.845368
	717.124121	12.874118
	717.315247	12.885018
	717.506360	12.923582
	717.697458	12.957393
	717.888542	12.996227
	718.079612	13.007324
	718.270668	13.033605
	718.461709	13.063481
	718.652736	13.094246
	718.843748	13.111348
	719.034746	13.121385
	719.225730	13.122191
	719.416700	13.140813
	719.607655	13.167078
	719.798596	13.174609
	719.989523	13.190798
	720.180435	13.200365
	720.371333	13.203762
	720.562217	13.207358
	720.753087	13.223771
	720.943942	13.219421
	721.134783	13.254404
	721.325609	13.251436
	721.516422	13.266548
	721.707219	13.262760
	721.898003	13.267944
	722.088772	13.253420
	722.279527	13.266368
	722.470268	13.259791
	722.660994	13.240628
	722.851707	13.227134
	723.042404	13.221660
	723.233088	13.220720
	723.423757	13.232527
	723.614412	13.228778
	723.805052	13.235708
	723.995678	13.230205
	724.186290	13.248950
	724.376887	13.238424
	724.567471	13.234515
	724.758039	13.233097
	724.948594	13.237208
	725.139134	13.235654
	725.329660	13.241823
	725.520172	13.239599
	725.710669	13.213681
	725.901152	13.219472
	726.091620	13.207879
	726.282075	13.191022
	726.472514	13.180937
	726.662940	13.161061
	726.853351	13.130110
	727.043748	13.099749
	727.234131	13.075174
	727.424499	13.050672
	727.614853	13.049535
	727.805193	13.009634
	727.995518	12.971153
	728.185829	12.932931
	728.376125	12.888434
	728.566408	12.862324
	728.756675	12.830863
	728.946929	12.799796
	729.137168	12.746132
	729.327393	12.690703
	729.517604	12.620745
	729.707800	12.562356
	729.897982	12.485667
	730.088149	12.407526
	730.278302	12.324053
	730.468441	12.247914
	730.658566	12.166303
	730.848676	12.084750
	731.038771	11.998641
	731.228853	11.901863
	731.418920	11.817786
	731.608973	11.712869
	731.799011	11.604776
	731.989035	11.510825
	732.179045	11.414956
	732.369040	11.312055
	732.559021	11.224912
	732.748988	11.124814
	732.938940	11.017167
	733.128878	10.882588
	733.318801	10.759845
	733.508711	10.639142
	733.698605	10.530015
	733.888486	10.401263
	734.078352	10.289148
	734.268204	10.189063
	734.458041	10.099428
	734.647864	9.992168
	734.837673	9.908669
	735.027467	9.804522
	735.217247	9.717731
	735.407013	9.617785
	735.596764	9.527512
	735.786501	9.436516
	735.976223	9.334095
	736.165932	9.245523
	736.355625	9.139342
	736.545305	9.050728
	736.734970	8.946038
	736.924620	8.854002
	737.114257	8.779525
	737.303879	8.670744
	737.493486	8.564447
	737.683079	8.475848
	737.872658	8.379206
	738.062222	8.292280
	738.251772	8.223260
	738.441308	8.137062
	738.630829	8.057948
	738.820336	7.981233
	739.009829	7.908456
	739.199307	7.828933
	739.388771	7.763033
	739.578220	7.677869
	739.767655	7.607418
	739.957076	7.536576
	740.146482	7.473307
	740.335874	7.397441
	740.525251	7.331261
	740.714615	7.273939
	740.903963	7.203552
	741.093298	7.135528
	741.282618	7.079127
	741.471923	7.016626
	741.661214	6.965883
	741.850491	6.911654
	742.039753	6.845622
	742.229001	6.785983
	742.418235	6.734605
	742.607454	6.681424
	742.796659	6.614601
	742.985849	6.549769
	743.175025	6.504301
	743.364187	6.455484
	743.553334	6.405081
	743.742467	6.348872
	743.931586	6.293820
	744.120690	6.230756
	744.309779	6.162453
	744.498855	6.105667
	744.687916	6.060490
	744.876962	6.013156
	745.065994	5.969269
	745.255012	5.932869
	745.444015	5.893850
	745.633004	5.857493
	745.821978	5.814916
	746.010938	5.768077
	746.199884	5.738249
	746.388815	5.699711
	746.577732	5.669611
	746.766634	5.622904
	746.955522	5.586814
	747.144396	5.558496
	747.333255	5.516950
	747.522100	5.480429
	747.710930	5.449377
	747.899746	5.419994
	748.088548	5.381313
	748.277335	5.359076
	748.466108	5.326045
	748.654866	5.294704
	748.843610	5.276181
	749.032339	5.254432
	749.221054	5.233358
	749.409755	5.222088
	749.598441	5.200674
	749.787113	5.177590
	749.975770	5.165139
	750.164413	5.152776
	750.353042	5.139379
[truncated: 1,648 more rows]
