# Supplementary material for: Metasurface analogues of molecular diastereomers from hierarchical multiscale chiral interactions with biomolecules
Source: Nat Commun. 2026 Apr 22;17:5541. doi: 10.1038/s41467-026-72200-6 (PMC13287669; doi:10.1038/s41467-026-72200-6)
Supplement: Supplementary file 3 — Supplementary Data 1 (Raw data) [file 41467_2026_72200_MOESM3_ESM.zip › Raw_Data/Reflectivity/Butanol/Recemic/02 rh 0.txt]

	345.453658	1.001777
	345.669646	1.001886
	345.885622	1.002012
	346.101585	1.002155
	346.317535	1.002321
	346.533471	1.002510
	346.749395	1.002728
	346.965306	1.002979
	347.181204	1.003266
	347.397089	1.003596
	347.612961	1.003973
	347.828820	1.004402
	348.044666	1.004887
	348.260499	1.005431
	348.476319	1.006034
	348.692126	1.006692
	348.907920	1.007396
	349.123701	1.008132
	349.339469	1.008877
	349.555224	1.009604
	349.770966	1.010282
	349.986695	1.010879
	350.202412	1.011368
	350.418115	1.011729
	350.633805	1.011955
	350.849482	1.012050
	351.065147	1.012026
	351.280798	1.011904
	351.496436	1.011704
	351.712062	1.011450
	351.927674	1.011162
	352.143273	1.014323
	352.358860	1.009680
	352.574433	1.009928
	352.789993	1.010105
	353.005541	1.009837
	353.221075	1.010056
	353.436597	1.007955
	353.652105	1.007328
	353.867600	1.006938
	354.083083	1.007737
	354.298552	1.006108
	354.514009	1.006025
	354.729452	1.005022
	354.944883	1.006610
	355.160300	1.006487
	355.375705	1.006563
	355.591096	1.005848
	355.806474	1.007809
	356.021840	1.007563
	356.237192	1.009891
	356.452532	1.010381
	356.667858	1.011276
	356.883172	1.011751
	357.098472	1.012179
	357.313760	1.012849
	357.529034	1.012583
	357.744295	1.012058
	357.959544	1.011645
	358.174779	1.013178
	358.390002	1.012329
	358.605211	1.009911
	358.820407	1.010082
	359.035591	1.008585
	359.250761	1.008820
	359.465919	1.009680
	359.681063	1.007447
	359.896194	1.005140
	360.111313	1.005043
	360.326418	1.002573
	360.541510	0.999724
	360.756589	0.998266
	360.971656	0.996874
	361.186709	0.998118
	361.401749	0.998694
	361.616776	0.999627
	361.831790	0.998744
	362.046792	0.998937
	362.261780	0.999624
	362.476755	0.999846
	362.691717	1.000547
	362.906666	1.001836
	363.121602	1.003720
	363.336525	1.003238
	363.551435	1.005119
	363.766332	1.006365
	363.981216	1.005446
	364.196087	1.005227
	364.410945	1.005440
	364.625790	1.007038
	364.840621	1.009235
	365.055440	1.008829
	365.270246	1.007631
	365.485039	1.008432
	365.699818	1.008166
	365.914585	1.008350
	366.129339	1.007756
	366.344079	1.007290
	366.558807	1.007175
	366.773521	1.008341
	366.988223	1.008395
	367.202911	1.007903
	367.417587	1.007944
	367.632249	1.007551
	367.846898	1.009764
	368.061535	1.010769
	368.276158	1.010740
	368.490768	1.011410
	368.705365	1.012176
	368.919949	1.011987
	369.134521	1.012660
	369.349079	1.010821
	369.563624	1.010241
	369.778155	1.010129
	369.992674	1.010951
	370.207180	1.010474
	370.421673	1.009645
	370.636153	1.009858
	370.850619	1.011908
	371.065073	1.010813
	371.279514	1.010083
	371.493941	1.010867
	371.708356	1.010220
	371.922757	1.009656
	372.137145	1.008333
	372.351521	1.006538
	372.565883	1.004403
	372.780232	1.005047
	372.994568	1.003786
	373.208891	1.002799
	373.423201	1.003991
	373.637498	1.004030
	373.851782	1.005184
	374.066053	1.006551
	374.280311	1.006368
	374.494556	1.006850
	374.708787	1.005574
	374.923006	1.007145
	375.137211	1.007263
	375.351404	1.006343
	375.565583	1.006871
	375.779750	1.008554
	375.993903	1.008688
	376.208043	1.009114
	376.422170	1.010913
	376.636284	1.011084
	376.850385	1.011255
	377.064473	1.010524
	377.278548	1.010357
	377.492610	1.011840
	377.706658	1.010587
	377.920694	1.009927
	378.134717	1.010499
	378.348726	1.011691
	378.562722	1.010978
	378.776706	1.011626
	378.990676	1.011577
	379.204633	1.011484
	379.418577	1.012033
	379.632508	1.012644
	379.846426	1.011502
	380.060331	1.012772
	380.274223	1.012698
	380.488101	1.013160
	380.701967	1.013706
	380.915819	1.013585
	381.129659	1.011374
	381.343485	1.011841
	381.557298	1.010851
	381.771098	1.010851
	381.984886	1.009973
	382.198659	1.009880
	382.412420	1.009980
	382.626168	1.008863
	382.839903	1.006725
	383.053624	1.006392
	383.267333	1.006265
	383.481028	1.005642
	383.694711	1.003083
	383.908380	1.001653
	384.122036	1.002648
	384.335679	1.001675
	384.549309	1.000960
	384.762926	1.002655
	384.976530	1.001872
	385.190120	1.000651
	385.403698	1.002195
	385.617262	1.001324
	385.830814	0.999261
	386.044352	1.001460
	386.257877	0.999212
	386.471389	0.997786
	386.684888	0.997950
	386.898374	0.998062
	387.111847	0.998379
	387.325306	0.997301
	387.538753	0.997382
	387.752186	0.998856
	387.965606	0.998033
	388.179014	0.997558
	388.392408	0.999391
	388.605789	1.000595
	388.819156	1.000721
	389.032511	1.001941
	389.245853	1.002451
	389.459181	1.002752
	389.672497	1.001785
	389.885799	1.002409
	390.099088	1.003269
	390.312364	1.004103
	390.525627	1.005328
	390.738877	1.008095
	390.952114	1.007348
	391.165337	1.007186
	391.378548	1.007598
	391.591745	1.008438
	391.804929	1.009754
	392.018100	1.010496
	392.231258	1.010985
	392.444403	1.010780
	392.657535	1.010271
	392.870653	1.011894
	393.083759	1.013184
	393.296851	1.013282
	393.509930	1.013508
	393.722996	1.014246
	393.936049	1.013880
	394.149089	1.014265
	394.362116	1.015728
	394.575129	1.015537
	394.788130	1.017025
	395.001117	1.017487
	395.214091	1.017071
	395.427052	1.017844
	395.640000	1.019775
	395.852935	1.021471
	396.065857	1.020783
	396.278765	1.019711
	396.491660	1.021331
	396.704543	1.023223
	396.917412	1.021647
	397.130268	1.020402
	397.343110	1.020021
	397.555940	1.017499
	397.768757	1.015531
	397.981560	1.015190
	398.194350	1.015135
	398.407127	1.012317
	398.619891	1.014314
	398.832642	1.015594
	399.045380	1.014014
	399.258104	1.015637
	399.470815	1.016081
	399.683514	1.015583
	399.896199	1.015252
	400.108870	1.017079
	400.321529	1.016920
	400.534175	1.017221
	400.746807	1.016221
	400.959427	1.017494
	401.172033	1.018217
	401.384626	1.017178
	401.597205	1.018496
	401.809772	1.017386
	402.022326	1.017720
	402.234866	1.018065
	402.447393	1.019098
	402.659907	1.019210
	402.872408	1.018879
	403.084896	1.018897
	403.297370	1.018667
	403.509832	1.017596
	403.722280	1.017442
	403.934715	1.020098
	404.147137	1.020267
	404.359546	1.020483
	404.571941	1.021981
	404.784323	1.023874
	404.996693	1.024189
	405.209049	1.025390
	405.421392	1.028023
	405.633721	1.030498
	405.846038	1.031537
	406.058341	1.033391
	406.270632	1.035278
	406.482909	1.036019
	406.695172	1.036379
	406.907423	1.038242
	407.119661	1.040617
	407.331885	1.039991
	407.544096	1.042625
	407.756294	1.041829
	407.968479	1.042862
	408.180651	1.044131
	408.392809	1.043105
	408.604954	1.042519
	408.817086	1.042625
	409.029205	1.043366
	409.241311	1.043932
	409.453404	1.043029
	409.665483	1.043437
	409.877549	1.044340
	410.089602	1.043574
	410.301642	1.045026
	410.513669	1.047065
	410.725682	1.046208
	410.937682	1.047022
	411.149669	1.048951
	411.361643	1.050241
	411.573604	1.049936
	411.785551	1.049573
	411.997486	1.049250
	412.209407	1.048689
	412.421315	1.048057
	412.633210	1.049587
	412.845091	1.049190
	413.056959	1.048628
	413.268815	1.050420
	413.480657	1.050757
	413.692485	1.051223
	413.904301	1.050649
	414.116103	1.049896
	414.327892	1.050289
	414.539668	1.048214
	414.751431	1.050774
	414.963181	1.051406
	415.174917	1.051289
	415.386640	1.050599
	415.598350	1.053227
	415.810047	1.054225
	416.021730	1.055304
	416.233401	1.056601
	416.445058	1.057911
	416.656702	1.058342
	416.868332	1.059192
	417.079950	1.061879
	417.291554	1.063316
	417.503145	1.064460
	417.714723	1.064141
	417.926288	1.065401
	418.137839	1.066023
	418.349377	1.067939
	418.560903	1.068406
	418.772414	1.070025
	418.983913	1.069918
	419.195398	1.069811
	419.406870	1.073150
	419.618329	1.073351
	419.829775	1.074682
	420.041208	1.074781
	420.252627	1.077637
	420.464033	1.078471
	420.675426	1.079385
	420.886805	1.080519
	421.098172	1.082253
	421.309525	1.085104
	421.520865	1.087767
	421.732192	1.088217
	421.943505	1.089118
	422.154805	1.090521
	422.366092	1.092222
	422.577366	1.091746
	422.788627	1.093911
	422.999874	1.095505
	423.211108	1.096142
	423.422329	1.096208
	423.633537	1.098493
	423.844731	1.098513
	424.055913	1.097706
	424.267081	1.098804
	424.478235	1.099480
	424.689377	1.100831
	424.900505	1.100435
	425.111620	1.103674
	425.322722	1.106018
	425.533811	1.105621
	425.744886	1.107734
	425.955948	1.108382
	426.166997	1.109376
	426.378032	1.111163
	426.589055	1.111108
	426.800064	1.112689
	427.011060	1.115194
	427.222042	1.118637
	427.433012	1.121469
	427.643968	1.122619
	427.854911	1.123529
	428.065840	1.126446
	428.276757	1.129716
	428.487660	1.128935
	428.698550	1.129600
	428.909427	1.130317
	429.120290	1.133026
	429.331140	1.135164
	429.541977	1.135917
	429.752801	1.137577
	429.963611	1.138438
	430.174408	1.140095
	430.385192	1.141028
	430.595963	1.141703
	430.806720	1.143300
	431.017464	1.146195
	431.228195	1.143560
	431.438913	1.145860
	431.649617	1.147439
	431.860308	1.148267
	432.070986	1.150181
	432.281650	1.149496
	432.492302	1.152851
	432.702940	1.153983
	432.913565	1.156798
	433.124176	1.156278
	433.334774	1.156852
	433.545359	1.158645
	433.755931	1.160426
	433.966489	1.162443
	434.177035	1.162923
	434.387567	1.164473
	434.598085	1.166928
	434.808591	1.167395
	435.019083	1.168192
	435.229562	1.168058
	435.440027	1.170581
	435.650479	1.172197
	435.860918	1.175448
	436.071344	1.176963
	436.281757	1.179341
	436.492156	1.179063
	436.702542	1.182057
	436.912914	1.184787
	437.123274	1.186303
	437.333620	1.187123
	437.543953	1.188040
	437.754272	1.194459
	437.964578	1.194816
	438.174871	1.194930
	438.385151	1.196975
	438.595417	1.198845
	438.805670	1.201588
	439.015910	1.201657
	439.226137	1.202384
	439.436350	1.206773
	439.646550	1.209355
	439.856737	1.210756
	440.066910	1.210860
	440.277070	1.213904
	440.487217	1.216046
	440.697351	1.216809
	440.907471	1.218764
	441.117578	1.219933
	441.327671	1.221669
	441.537752	1.222912
	441.747819	1.225049
	441.957873	1.225471
	442.167913	1.224942
	442.377940	1.226732
	442.587954	1.228165
	442.797955	1.228442
	443.007942	1.231823
	443.217916	1.231139
	443.427877	1.231213
	443.637824	1.232091
	443.847758	1.231660
	444.057679	1.235177
	444.267586	1.236101
	444.477481	1.236348
	444.687361	1.238592
	444.897229	1.237619
	445.107083	1.238590
	445.316924	1.239662
	445.526752	1.240327
	445.736566	1.242305
	445.946367	1.245636
	446.156155	1.246518
	446.365929	1.246549
	446.575690	1.247771
	446.785438	1.248345
	446.995173	1.251635
	447.204894	1.253895
	447.414602	1.256577
	447.624296	1.258377
	447.833977	1.261254
	448.043645	1.262326
	448.253300	1.264192
	448.462941	1.265371
	448.672569	1.266924
	448.882184	1.269166
	449.091785	1.271294
	449.301373	1.274158
	449.510948	1.275417
	449.720509	1.275032
	449.930057	1.277547
	450.139592	1.281194
	450.349113	1.284350
	450.558621	1.285149
	450.768116	1.287633
	450.977597	1.289528
	451.187066	1.292093
	451.396520	1.295155
	451.605962	1.297958
	451.815390	1.302899
	452.024805	1.304548
	452.234206	1.306255
	452.443594	1.307927
	452.652969	1.310900
	452.862330	1.314875
	453.071678	1.316441
	453.281013	1.320093
	453.490335	1.323233
	453.699643	1.324830
	453.908938	1.326720
	454.118219	1.330478
	454.327487	1.331416
	454.536742	1.333619
	454.745983	1.333990
	454.955211	1.337351
	455.164426	1.339258
	455.373627	1.343036
	455.582815	1.345258
	455.791990	1.345356
	456.001152	1.346491
	456.210300	1.349254
	456.419434	1.352722
	456.628556	1.355238
	456.837664	1.355711
	457.046758	1.357668
	457.255839	1.359835
	457.464907	1.361705
	457.673962	1.367728
	457.883003	1.369557
	458.092031	1.371685
	458.301046	1.374399
	458.510047	1.373244
	458.719035	1.374524
	458.928009	1.376506
	459.136970	1.378988
	459.345918	1.380684
	459.554852	1.383833
	459.763774	1.386697
	459.972681	1.390792
	460.181576	1.391061
	460.390457	1.392937
	460.599324	1.393679
	460.808178	1.395682
	461.017019	1.397174
	461.225847	1.401855
	461.434661	1.405536
	461.643462	1.407309
	461.852249	1.408657
	462.061023	1.413409
	462.269784	1.417671
	462.478531	1.422726
	462.687265	1.426698
	462.895986	1.430751
	463.104693	1.434483
	463.313387	1.435505
	463.522068	1.436066
	463.730735	1.442048
	463.939389	1.445308
	464.148029	1.450162
	464.356656	1.453660
	464.565270	1.458905
	464.773870	1.462103
	464.982457	1.465918
	465.191030	1.469474
	465.399591	1.474351
	465.608137	1.480265
	465.816671	1.485691
	466.025191	1.487200
	466.233697	1.491203
	466.442191	1.495686
	466.650671	1.502199
	466.859137	1.505413
	467.067590	1.511212
	467.276030	1.514690
	467.484456	1.521123
	467.692869	1.526379
	467.901269	1.531042
	468.109655	1.535313
	468.318028	1.542457
	468.526387	1.545448
	468.734733	1.551829
	468.943066	1.555642
	469.151385	1.558182
	469.359691	1.561643
	469.567984	1.569580
	469.776263	1.575614
	469.984528	1.581949
	470.192781	1.582837
	470.401020	1.584211
	470.609245	1.589731
	470.817457	1.594919
	471.025656	1.598216
	471.233841	1.601741
	471.442013	1.604182
	471.650172	1.609808
	471.858317	1.616267
	472.066448	1.623994
	472.274567	1.627360
	472.482672	1.631679
	472.690763	1.629172
	472.898841	1.631828
	473.106906	1.634265
	473.314957	1.640127
	473.522995	1.648124
	473.731020	1.653952
	473.939031	1.659165
	474.147029	1.665533
	474.355013	1.670363
	474.562984	1.674314
	474.770941	1.675008
	474.978885	1.678379
	475.186816	1.682518
	475.394733	1.685715
	475.602637	1.687906
	475.810527	1.691368
	476.018404	1.696957
	476.226268	1.705809
	476.434118	1.709009
	476.641955	1.716186
	476.849778	1.720617
	477.057588	1.725736
	477.265385	1.728462
	477.473168	1.734577
	477.680937	1.736655
	477.888694	1.743791
	478.096436	1.750106
	478.304166	1.752578
	478.511882	1.756111
	478.719584	1.762695
	478.927274	1.770073
	479.134949	1.777383
	479.342612	1.779531
	479.550260	1.785438
	479.757896	1.790528
	479.965518	1.797737
	480.173126	1.803190
	480.380722	1.811188
	480.588303	1.820398
	480.795872	1.824337
	481.003426	1.826360
	481.210968	1.831115
	481.418496	1.835820
	481.626010	1.841840
	481.833511	1.848895
	482.040999	1.859305
	482.248473	1.861990
	482.455934	1.868405
	482.663382	1.869864
	482.870816	1.876149
	483.078236	1.880614
	483.285643	1.885290
	483.493037	1.887301
	483.700417	1.890369
	483.907784	1.895873
	484.115137	1.900303
	484.322477	1.905378
	484.529803	1.911336
	484.737116	1.913568
	484.944416	1.919073
	485.151702	1.921521
	485.358975	1.930012
	485.566234	1.935549
	485.773479	1.944020
	485.980712	1.950673
	486.187931	1.954004
	486.395136	1.957734
	486.602328	1.960544
	486.809506	1.962503
	487.016671	1.969418
	487.223823	1.974587
	487.430961	1.981075
	487.638086	1.983784
	487.845197	1.987292
	488.052295	1.990193
	488.259379	1.995014
	488.466450	1.997416
	488.673507	1.999512
	488.880551	1.998657
	489.087582	2.005515
	489.294599	2.005268
	489.501602	2.010297
	489.708592	2.011400
	489.915569	2.017629
	490.122532	2.019072
	490.329482	2.024357
	490.536418	2.025902
	490.743341	2.028173
	490.950250	2.030910
	491.157146	2.033825
	491.364029	2.037181
	491.570897	2.039266
	491.777753	2.040109
	491.984595	2.041785
	492.191423	2.045703
	492.398238	2.049234
	492.605040	2.052969
	492.811828	2.059476
	493.018603	2.060108
	493.225364	2.065262
	493.432111	2.065446
	493.638846	2.066920
	493.845566	2.069639
	494.052274	2.074646
	494.258967	2.078676
	494.465648	2.083447
	494.672314	2.080963
	494.878968	2.084745
	495.085608	2.081248
	495.292234	2.085302
	495.498847	2.085868
	495.705446	2.089349
	495.912032	2.092492
	496.118605	2.094360
	496.325164	2.096026
	496.531709	2.098597
	496.738241	2.100175
	496.944759	2.100875
	497.151264	2.102797
	497.357756	2.106686
	497.564234	2.107648
	497.770698	2.109143
	497.977149	2.111787
	498.183587	2.117409
	498.390011	2.119452
	498.596422	2.121259
	498.802819	2.124771
	499.009202	2.130431
	499.215572	2.133754
	499.421929	2.136613
	499.628272	2.136568
	499.834602	2.136364
	500.040918	2.135774
	500.247220	2.136688
	500.453509	2.139753
	500.659785	2.143359
	500.866047	2.144948
	501.072296	2.150922
	501.278531	2.154368
	501.484752	2.160570
	501.690960	2.160551
	501.897155	2.165010
	502.103336	2.166481
	502.309504	2.170188
	502.515658	2.163712
	502.721798	2.166879
	502.927925	2.167199
	503.134039	2.165237
	503.340139	2.165772
	503.546225	2.171732
	503.752298	2.175449
	503.958358	2.176791
	504.164404	2.177287
	504.370436	2.178032
	504.576455	2.181257
	504.782461	2.183733
	504.988453	2.186465
	505.194431	2.187255
	505.400396	2.187664
	505.606347	2.191501
	505.812285	2.190065
	506.018209	2.192190
	506.224120	2.195015
	506.430017	2.199085
	506.635901	2.197986
	506.841771	2.200426
	507.047628	2.199989
	507.253471	2.204531
	507.459301	2.206022
	507.665117	2.209148
	507.870920	2.208519
	508.076709	2.208639
	508.282484	2.209479
	508.488247	2.208141
	508.693995	2.209113
	508.899730	2.212169
	509.105451	2.214684
	509.311159	2.216362
	509.516854	2.218148
	509.722535	2.216776
	509.928202	2.219795
	510.133856	2.224304
	510.339496	2.227096
	510.545123	2.230665
	510.750736	2.230729
	510.956336	2.233525
	511.161922	2.235274
	511.367494	2.239292
	511.573053	2.239913
	511.778599	2.241988
	511.984131	2.244521
	512.189649	2.245230
	512.395154	2.248984
	512.600645	2.252298
	512.806123	2.254540
	513.011587	2.255133
	513.217038	2.257006
	513.422475	2.260752
	513.627899	2.259794
	513.833309	2.262824
	514.038705	2.263653
	514.244088	2.266688
	514.449458	2.267378
	514.654814	2.266679
	514.860156	2.266786
	515.065485	2.271407
	515.270800	2.271327
	515.476102	2.273336
	515.681390	2.279688
	515.886664	2.281885
	516.091925	2.282591
	516.297173	2.283952
	516.502407	2.284439
	516.707627	2.286876
	516.912834	2.287952
	517.118027	2.291068
	517.323207	2.295257
	517.528373	2.298947
	517.733525	2.301228
	517.938664	2.302372
	518.143790	2.303676
	518.348901	2.306148
	518.554000	2.310692
	518.759084	2.315707
	518.964156	2.319107
	519.169213	2.326596
	519.374257	2.327026
	519.579288	2.329681
	519.784305	2.331477
	519.989308	2.329805
	520.194298	2.329513
	520.399274	2.330169
	520.604236	2.330111
	520.809185	2.328320
	521.014121	2.329079
	521.219043	2.328651
	521.423951	2.329801
	521.628846	2.330726
	521.833727	2.331104
	522.038595	2.335905
	522.243449	2.340076
	522.448289	2.339805
	522.653116	2.337654
	522.857929	2.344420
	523.062729	2.345760
	523.267515	2.347582
	523.472287	2.350711
	523.677046	2.352083
	523.881792	2.352865
	524.086524	2.354904
	524.291242	2.355862
	524.495946	2.356631
	524.700637	2.358178
	524.905315	2.362753
	525.109979	2.366930
	525.314629	2.370774
	525.519266	2.373232
	525.723889	2.375070
	525.928498	2.376624
	526.133094	2.380062
	526.337677	2.378379
	526.542245	2.379309
	526.746800	2.377007
	526.951342	2.378762
	527.155870	2.377813
	527.360384	2.378665
	527.564885	2.377864
	527.769372	2.376790
	527.973846	2.378209
	528.178306	2.382006
	528.382752	2.383661
	528.587185	2.383683
	528.791604	2.379500
	528.996010	2.380683
	529.200402	2.377402
	529.404780	2.382051
	529.609145	2.382616
	529.813496	2.382028
	530.017833	2.381321
	530.222157	2.382875
	530.426468	2.383341
	530.630764	2.387578
	530.835048	2.389542
	531.039317	2.388604
	531.243573	2.385758
	531.447815	2.386144
	531.652044	2.382828
	531.856259	2.381856
	532.060461	2.378087
	532.264648	2.371852
	532.468823	2.368868
	532.672983	2.369501
	532.877130	2.369933
	533.081264	2.372799
	533.285383	2.375190
	533.489490	2.376097
	533.693582	2.378943
	533.897661	2.378570
	534.101726	2.378137
	534.305778	2.378594
	534.509816	2.375814
	534.713841	2.379694
	534.917851	2.379653
	535.121849	2.383351
	535.325832	2.382236
	535.529802	2.382993
	535.733759	2.384599
	535.937701	2.381041
	536.141630	2.383665
	536.345546	2.384236
	536.549448	2.385205
	536.753336	2.387758
	536.957210	2.386278
	537.161071	2.391799
	537.364919	2.391582
	537.568752	2.390230
	537.772572	2.389646
	537.976379	2.390624
	538.180172	2.388649
	538.383951	2.389123
	538.587716	2.387570
	538.791468	2.388810
	538.995206	2.388369
	539.198931	2.389786
	539.402642	2.392083
	539.606339	2.397817
	539.810023	2.397769
	540.013693	2.400352
	540.217349	2.404206
	540.420992	2.404212
	540.624621	2.401740
	540.828237	2.403913
	541.031839	2.401983
	541.235427	2.404818
	541.439001	2.405858
	541.642562	2.412178
	541.846109	2.411583
	542.049643	2.414901
	542.253163	2.415919
	542.456669	2.416724
	542.660162	2.417643
	542.863641	2.420803
	543.067106	2.420918
	543.270558	2.419110
	543.473996	2.417487
	543.677420	2.419145
	543.880831	2.418359
	544.084228	2.420186
	544.287612	2.421562
	544.490981	2.420950
	544.694338	2.426135
	544.897680	2.433467
	545.101009	2.436034
	545.304324	2.436363
	545.507625	2.437336
	545.710913	2.436056
	545.914187	2.435558
	546.117448	2.435918
	546.320695	2.436861
	546.523928	2.437345
	546.727147	2.441910
	546.930353	2.444742
	547.133546	2.441074
	547.336724	2.444573
	547.539889	2.445446
	547.743040	2.446428
	547.946178	2.447000
	548.149301	2.447613
	548.352412	2.450743
	548.555508	2.454479
	548.758591	2.456299
	548.961660	2.458116
	549.164716	2.459824
	549.367757	2.468451
	549.570785	2.467138
	549.773800	2.465238
	549.976801	2.468109
	550.179788	2.471330
	550.382761	2.473051
	550.585721	2.478617
	550.788667	2.480598
	550.991599	2.483256
	551.194518	2.488680
	551.397423	2.492166
	551.600315	2.496905
	551.803192	2.500120
	552.006056	2.499339
	552.208906	2.502215
	552.411743	2.502485
	552.614566	2.505334
	552.817375	2.511407
	553.020171	2.513482
	553.222953	2.510937
	553.425721	2.515670
	553.628475	2.518474
	553.831216	2.520377
	554.033943	2.518302
	554.236657	2.518443
	554.439356	2.518298
	554.642042	2.516581
	554.844715	2.517085
	555.047373	2.519081
	555.250018	2.520893
	555.452650	2.519493
	555.655267	2.517975
	555.857871	2.522376
	556.060461	2.522206
	556.263038	2.525602
	556.465600	2.523614
	556.668150	2.523997
	556.870685	2.529217
	557.073207	2.531140
	557.275715	2.529697
	557.478209	2.530414
	557.680689	2.530250
	557.883156	2.527799
	558.085609	2.527172
	558.288049	2.528681
	558.490475	2.527361
	558.692887	2.528297
	558.895285	2.525430
	559.097670	2.525994
	559.300040	2.522337
	559.502398	2.525638
	559.704741	2.522449
	559.907071	2.523026
	560.109387	2.522403
	560.311689	2.520959
	560.513978	2.517419
	560.716253	2.514832
	560.918514	2.510885
	561.120762	2.509417
	561.322995	2.508349
	561.525215	2.507836
	561.727422	2.498763
	561.929614	2.498006
	562.131793	2.497911
	562.333958	2.493165
	562.536110	2.488583
	562.738248	2.484046
	562.940372	2.481506
	563.142482	2.475529
	563.344578	2.468463
	563.546661	2.462083
	563.748730	2.456195
	563.950786	2.452391
	564.152827	2.442726
	564.354855	2.438891
	564.556870	2.431490
	564.758870	2.426552
	564.960857	2.421145
	565.162830	2.410196
	565.364789	2.401310
	565.566735	2.396144
	565.768666	2.383968
	565.970584	2.374959
	566.172489	2.363945
	566.374379	2.355831
	566.576256	2.347335
	566.778119	2.336724
	566.979969	2.328164
	567.181805	2.321215
	567.383626	2.309981
	567.585435	2.297729
	567.787229	2.288900
	567.989010	2.283221
	568.190777	2.273881
	568.392530	2.268208
	568.594269	2.257779
	568.795995	2.250853
	568.997707	2.242656
	569.199405	2.232602
	569.401090	2.219367
	569.602761	2.208026
	569.804418	2.195009
	570.006061	2.184750
	570.207690	2.173863
	570.409306	2.165101
	570.610908	2.153581
	570.812497	2.143115
	571.014071	2.133304
	571.215632	2.125017
	571.417179	2.112705
	571.618712	2.107039
	571.820232	2.096304
	572.021737	2.088669
	572.223229	2.079404
	572.424707	2.068191
	572.626172	2.057782
	572.827623	2.049619
	573.029060	2.041158
	573.230483	2.033755
	573.431892	2.022515
	573.633288	2.012962
	573.834670	2.003871
	574.036038	1.997618
	574.237392	1.988451
	574.438733	1.978672
	574.640060	1.971629
	574.841373	1.963305
	575.042672	1.958006
	575.243958	1.948162
	575.445230	1.941948
	575.646488	1.936766
	575.847732	1.929883
	576.048962	1.924938
	576.250179	1.919935
	576.451382	1.914987
	576.652571	1.906539
	576.853747	1.899292
	577.054908	1.891129
	577.256056	1.881130
	577.457190	1.875647
	577.658310	1.871196
	577.859417	1.862623
	578.060510	1.855784
	578.261589	1.848075
	578.462654	1.841637
	578.663705	1.834753
	578.864743	1.826641
	579.065767	1.821122
	579.266777	1.816256
	579.467773	1.809095
	579.668755	1.805340
	579.869724	1.800384
	580.070679	1.793842
	580.271620	1.785425
	580.472548	1.782118
	580.673461	1.773256
	580.874361	1.767016
	581.075247	1.758644
	581.276119	1.750140
	581.476978	1.740591
	581.677822	1.732955
	581.878653	1.727357
	582.079470	1.718849
	582.280273	1.711990
	582.481063	1.705774
	582.681838	1.696509
	582.882600	1.691532
	583.083348	1.686937
	583.284083	1.680710
	583.484803	1.676170
	583.685510	1.671846
	583.886203	1.665211
	584.086882	1.661077
	584.287547	1.656137
	584.488199	1.648080
	584.688836	1.645471
	584.889460	1.640667
	585.090070	1.636667
	585.290666	1.632017
	585.491249	1.626182
	585.691818	1.624038
	585.892372	1.619482
	586.092914	1.615375
	586.293441	1.610597
	586.493954	1.605963
	586.694454	1.603072
	586.894940	1.600048
	587.095412	1.597712
	587.295870	1.592165
	587.496314	1.589511
	587.696745	1.586265
	587.897162	1.583377
	588.097565	1.579603
	588.297954	1.576072
	588.498329	1.568296
	588.698691	1.564799
	588.899038	1.561355
	589.099372	1.557713
	589.299692	1.555067
	589.499998	1.552507
	589.700291	1.548285
	589.900569	1.542216
	590.100834	1.538887
	590.301085	1.536604
	590.501322	1.533197
	590.701546	1.529951
	590.901755	1.525945
	591.101951	1.524253
	591.302132	1.522455
	591.502300	1.518311
	591.702455	1.512859
	591.902595	1.507664
	592.102722	1.503327
	592.302834	1.499095
	592.502933	1.497141
	592.703018	1.491047
	592.903089	1.488559
	593.103147	1.482700
	593.303190	1.479644
	593.503220	1.476699
	593.703236	1.473676
	593.903238	1.470876
	594.103226	1.467205
	594.303200	1.465448
	594.503161	1.463137
	594.703108	1.461328
	594.903040	1.461229
	595.102960	1.458843
	595.302865	1.456077
	595.502756	1.454939
	595.702634	1.452594
	595.902497	1.451071
	596.102347	1.450768
	596.302183	1.448658
	596.502005	1.447113
	596.701813	1.449118
	596.901608	1.448398
	597.101388	1.448375
	597.301155	1.448340
	597.500908	1.450561
	597.700647	1.452760
	597.900372	1.453411
	598.100083	1.454837
	598.299781	1.456466
	598.499465	1.460172
	598.699134	1.464467
	598.898790	1.467642
	599.098432	1.470535
	599.298061	1.473421
	599.497675	1.477626
	599.697275	1.481997
	599.896862	1.485418
	600.096435	1.489836
	600.295994	1.495285
	600.495539	1.499637
	600.695070	1.505416
	600.894588	1.510635
	601.094091	1.516380
	601.293581	1.521999
	601.493056	1.529219
	601.692518	1.535450
	601.891966	1.543050
	602.091401	1.551230
	602.290821	1.560431
	602.490227	1.569075
	602.689620	1.577755
	602.888999	1.586401
	603.088363	1.596278
	603.287714	1.605494
	603.487052	1.614521
	603.686375	1.624467
	603.885684	1.637569
	604.084980	1.647285
	604.284261	1.657092
	604.483529	1.669510
	604.682783	1.680862
	604.882023	1.693120
	605.081249	1.705799
	605.280461	1.719293
	605.479660	1.731293
	605.678844	1.743023
	605.878015	1.754594
	606.077172	1.769081
	606.276314	1.781033
	606.475443	1.794609
	606.674558	1.806455
	606.873660	1.819807
	607.072747	1.832395
	607.271820	1.845560
	607.470880	1.858760
	607.669926	1.874650
	607.868957	1.888239
	608.067975	1.903384
	608.266979	1.915792
	608.465969	1.930515
	608.664946	1.944617
	608.863908	1.962147
	609.062857	1.978477
	609.261791	1.995281
	609.460712	2.011505
	609.659619	2.026307
	609.858511	2.038734
	610.057390	2.053462
	610.256256	2.069018
	610.455107	2.082724
	610.653944	2.098586
	610.852767	2.110307
	611.051577	2.124241
	611.250373	2.139388
	611.449154	2.153880
	611.647922	2.171156
	611.846676	2.184521
	612.045416	2.200980
	612.244142	2.216803
	612.442854	2.231340
	612.641553	2.243532
	612.840237	2.260462
	613.038908	2.273591
	613.237564	2.291216
	613.436207	2.307376
	613.634836	2.322113
	613.833451	2.336274
	614.032052	2.351646
	614.230639	2.364716
	614.429212	2.381089
	614.627771	2.393278
	614.826316	2.405279
	615.024848	2.419226
	615.223365	2.430151
	615.421869	2.441835
	615.620358	2.451253
	615.818834	2.460315
	616.017296	2.468458
	616.215744	2.481195
	616.414178	2.492910
	616.612598	2.499751
	616.811004	2.509542
	617.009396	2.519210
	617.207775	2.526597
	617.406139	2.533118
	617.604490	2.540591
	617.802826	2.545962
	618.001149	2.552243
	618.199458	2.556091
	618.397752	2.562553
	618.596033	2.565858
	618.794300	2.570425
	618.992553	2.575280
	619.190792	2.579959
	619.389018	2.586382
	619.587229	2.588461
	619.785426	2.586947
	619.983609	2.590706
	620.181779	2.590905
	620.379934	2.595163
	620.578076	2.598911
	620.776204	2.603475
	620.974317	2.601916
	621.172417	2.600237
	621.370503	2.595717
	621.568575	2.591901
	621.766633	2.590575
	621.964677	2.589141
	622.162707	2.585116
	622.360723	2.583838
	622.558725	2.583969
	622.756714	2.579434
	622.954688	2.575893
	623.152648	2.576909
	623.350595	2.572029
	623.548527	2.569551
	623.746446	2.563868
	623.944350	2.562687
	624.142241	2.557273
	624.340118	2.552374
	624.537981	2.546746
	624.735829	2.547060
	624.933664	2.541602
	625.131485	2.536747
	625.329292	2.527712
	625.527085	2.523741
	625.724864	2.516801
	625.922629	2.512820
	626.120381	2.507479
	626.318118	2.504716
	626.515841	2.494555
	626.713550	2.487866
	626.911246	2.483866
	627.108927	2.477450
	627.306595	2.471814
	627.504248	2.465946
	627.701888	2.460566
	627.899513	2.458386
	628.097125	2.454425
	628.294722	2.450626
	628.492306	2.446265
	628.689876	2.446368
	628.887432	2.445162
	629.084973	2.442973
	629.282501	2.439412
	629.480015	2.437985
	629.677515	2.436152
	629.875001	2.434648
	630.072473	2.433516
	630.269931	2.430447
	630.467375	2.428249
	630.664805	2.428319
	630.862221	2.428711
	631.059623	2.426534
	631.257011	2.429043
	631.454385	2.426777
	631.651746	2.428109
	631.849092	2.427179
	632.046424	2.426243
	632.243742	2.425224
	632.441047	2.423566
	632.638337	2.423606
	632.835613	2.421390
	633.032876	2.418162
	633.230124	2.418935
	633.427358	2.420982
	633.624579	2.421223
	633.821785	2.419255
	634.018978	2.417860
	634.216156	2.420696
	634.413321	2.420568
	634.610471	2.418320
	634.807608	2.418539
	635.004730	2.422246
	635.201839	2.420193
	635.398933	2.420654
	635.596014	2.421474
	635.793081	2.423133
	635.990133	2.424230
	636.187172	2.427840
	636.384196	2.428041
	636.581207	2.429189
	636.778204	2.427623
	636.975186	2.429676
	637.172155	2.431301
	637.369110	2.435383
	637.566050	2.435946
	637.762977	2.438248
	637.959890	2.440770
	638.156788	2.439990
	638.353673	2.441158
	638.550544	2.444738
	638.747400	2.447309
	638.944243	2.450659
	639.141072	2.452605
	639.337886	2.455117
	639.534687	2.460011
	639.731474	2.462969
	639.928246	2.465893
	640.125005	2.470841
	640.321750	2.472667
	640.518480	2.474092
	640.715197	2.478510
	640.911899	2.480054
	641.108588	2.481603
	641.305263	2.483979
	641.501923	2.485332
	641.698570	2.487222
	641.895202	2.491196
	642.091821	2.494854
	642.288426	2.498352
	642.485016	2.501574
	642.681593	2.505700
	642.878155	2.510082
	643.074704	2.514465
	643.271238	2.517071
	643.467759	2.516460
	643.664265	2.520097
	643.860757	2.524090
	644.057236	2.527499
	644.253700	2.536550
	644.450151	2.542088
	644.646587	2.544479
	644.843009	2.550250
	645.039418	2.558515
	645.235812	2.563078
	645.432192	2.565717
	645.628558	2.574394
	645.824911	2.579553
	646.021249	2.588222
	646.217573	2.592430
	646.413883	2.599056
	646.610179	2.611429
	646.806461	2.620878
	647.002729	2.631294
	647.198983	2.641306
	647.395223	2.653999
	647.591449	2.667737
	647.787661	2.680352
	647.983859	2.692774
	648.180043	2.704750
	648.376212	2.718762
	648.572368	2.733071
	648.768510	2.747979
	648.964638	2.763415
	649.160751	2.782979
	649.356851	2.797953
	649.552937	2.813039
	649.749008	2.830270
	649.945066	2.844348
	650.141109	2.863129
	650.337138	2.879976
	650.533154	2.901400
	650.729155	2.920641
	650.925142	2.939169
	651.121116	2.960007
	651.317075	2.982681
	651.513020	3.004182
	651.708951	3.026933
	651.904868	3.047084
	652.100771	3.065048
	652.296660	3.083575
	652.492535	3.107324
	652.688396	3.121641
	652.884242	3.146117
	653.080075	3.168853
	653.275894	3.192471
	653.471699	3.214652
	653.667489	3.237513
	653.863266	3.256330
	654.059028	3.274370
	654.254776	3.295883
	654.450511	3.315582
	654.646231	3.335636
	654.841937	3.356494
	655.037629	3.379579
	655.233308	3.396056
	655.428972	3.419273
	655.624622	3.437667
	655.820258	3.461163
	656.015879	3.481119
	656.211487	3.494362
	656.407081	3.514843
	656.602661	3.530179
	656.798226	3.545436
	656.993778	3.561727
	657.189315	3.575131
	657.384839	3.592221
	657.580348	3.605643
	657.775843	3.622082
	657.971324	3.635399
	658.166791	3.656530
	658.362244	3.673678
	658.557683	3.690673
	658.753108	3.710136
	658.948519	3.720647
	659.143916	3.738682
	659.339298	3.751184
	659.534667	3.765742
	659.730022	3.781819
	659.925362	3.797455
	660.120688	3.814391
	660.316001	3.826112
	660.511299	3.841958
	660.706583	3.856720
	660.901853	3.875019
	661.097109	3.884383
	661.292351	3.893932
	661.487578	3.906787
	661.682792	3.921008
	661.877992	3.939296
	662.073177	3.958406
	662.268349	3.973976
	662.463506	3.982583
	662.658649	3.994353
	662.853779	4.007698
	663.048894	4.017770
	663.243995	4.024657
	663.439081	4.031625
	663.634154	4.039395
	663.829213	4.047059
	664.024258	4.057851
	664.219288	4.067617
	664.414305	4.075219
	664.609307	4.087744
	664.804295	4.091602
	664.999269	4.098473
	665.194229	4.101207
	665.389175	4.105176
	665.584107	4.109006
	665.779025	4.116596
	665.973928	4.125132
	666.168818	4.135326
	666.363693	4.150293
	666.558555	4.156070
	666.753402	4.162602
	666.948235	4.161630
	667.143054	4.165429
	667.337859	4.169169
	667.532650	4.179708
	667.727427	4.184807
	667.922189	4.187684
	668.116938	4.195570
	668.311672	4.195960
	668.506392	4.204317
	668.701098	4.216134
	668.895790	4.223634
	669.090468	4.234629
	669.285132	4.247859
	669.479782	4.261313
	669.674417	4.277496
	669.869039	4.291294
	670.063646	4.298171
	670.258239	4.311250
	670.452819	4.317239
	670.647384	4.330392
	670.841934	4.344026
	671.036471	4.356269
	671.230994	4.373401
	671.425502	4.387201
	671.619997	4.402419
	671.814477	4.413631
	672.008943	4.422187
	672.203395	4.439821
	672.397833	4.452631
	672.592257	4.465035
	672.786667	4.479028
	672.981062	4.491660
	673.175444	4.507657
	673.369811	4.526084
	673.564164	4.537570
	673.758503	4.551340
	673.952828	4.561704
	674.147139	4.579385
	674.341435	4.597856
	674.535718	4.621297
	674.729986	4.633850
	674.924240	4.648480
	675.118480	4.669652
	675.312706	4.688047
	675.506918	4.709190
	675.701116	4.727587
	675.895299	4.745776
	676.089469	4.772070
	676.283624	4.794556
	676.477765	4.820927
	676.671892	4.846218
	676.866005	4.871496
	677.060103	4.903679
	677.254188	4.932741
	677.448258	4.965357
	677.642315	4.997456
	677.836357	5.028501
	678.030385	5.058212
	678.224398	5.081564
	678.418398	5.126282
	678.612384	5.153897
	678.806355	5.197308
	679.000312	5.238205
	679.194255	5.285072
	679.388184	5.330412
	679.582099	5.373935
	679.776000	5.421342
	679.969886	5.468606
	680.163758	5.521507
	680.357617	5.575217
	680.551461	5.624496
	680.745290	5.673713
	680.939106	5.725336
	681.132908	5.787005
	681.326695	5.836619
	681.520468	5.882083
	681.714227	5.929674
	681.907972	5.983440
	682.101703	6.032935
	682.295419	6.097137
	682.489122	6.137687
	682.682810	6.190508
	682.876484	6.238576
	683.070144	6.283327
	683.263790	6.330922
	683.457421	6.380332
	683.651039	6.428365
	683.844642	6.476990
	684.038231	6.524916
	684.231806	6.575105
	684.425367	6.631500
	684.618913	6.672265
	684.812446	6.724783
	685.005964	6.773884
	685.199468	6.818714
	685.392958	6.864495
	685.586433	6.916896
	685.779895	6.959738
	685.973342	7.001412
	686.166775	7.042231
	686.360194	7.073071
	686.553599	7.124128
	686.746990	7.162938
	686.940366	7.215156
	687.133729	7.264191
	687.327077	7.302050
	687.520411	7.345112
	687.713730	7.398607
	687.907036	7.434243
	688.100327	7.481958
	688.293604	7.524308
	688.486867	7.565292
	688.680116	7.612130
	688.873351	7.658908
	689.066571	7.705042
	689.259777	7.758951
	689.452970	7.801026
	689.646147	7.850169
	689.839311	7.897937
	690.032461	7.958329
	690.225596	7.998769
	690.418717	8.064301
	690.611824	8.109132
	690.804917	8.162097
	690.997995	8.220535
	691.191059	8.272619
	691.384110	8.334642
	691.577145	8.390486
	691.770167	8.450076
	691.963175	8.498569
	692.156168	8.561724
	692.349147	8.623969
	692.542112	8.698188
	692.735063	8.758471
	692.927999	8.801613
	693.120922	8.872374
	693.313830	8.934317
	693.506724	9.018498
	693.699603	9.074548
	693.892469	9.156603
	694.085320	9.210878
	694.278157	9.287504
	694.470980	9.343300
	694.663789	9.420951
	694.856583	9.492369
	695.049364	9.570115
	695.242130	9.641999
	695.434881	9.716282
	695.627619	9.798987
	695.820342	9.888902
	696.013052	9.970383
	696.205747	10.053609
	696.398427	10.140018
	696.591094	10.234150
	696.783746	10.313867
	696.976384	10.407763
	697.169008	10.506460
	697.361618	10.608077
	697.554213	10.712578
	697.746795	10.812067
	697.939362	10.924288
	698.131914	11.027138
	698.324453	11.118424
	698.516977	11.235810
	698.709487	11.338764
	698.901983	11.438182
	699.094465	11.562693
	699.286932	11.671197
	699.479386	11.770911
	699.671825	11.893659
	699.864249	11.997701
	700.056660	12.122847
	700.249056	12.243162
	700.441438	12.361771
	700.633806	12.464781
	700.826160	12.569415
	701.018499	12.660232
	701.210824	12.776327
	701.403135	12.872521
	701.595432	12.968970
	701.787714	13.062707
	701.979982	13.164292
	702.172236	13.263746
	702.364476	13.393526
	702.556702	13.489267
	702.748913	13.563288
	702.941110	13.640450
	703.133293	13.691711
	703.325461	13.774623
	703.517615	13.839268
	703.709755	13.890366
	703.901881	13.951490
	704.093993	14.009974
	704.286090	14.052641
	704.478173	14.108923
	704.670242	14.162088
	704.862296	14.169588
	705.054337	14.186818
	705.246363	14.163372
	705.438375	14.173464
	705.630372	14.163753
	705.822356	14.155587
	706.014325	14.122060
	706.206279	14.129818
	706.398220	14.110004
	706.590146	14.104152
	706.782058	14.049758
	706.973956	14.007212
	707.165840	13.986276
	707.357709	13.972802
	707.549564	13.922193
	707.741405	13.877501
	707.933231	13.827420
	708.125043	13.769262
	708.316841	13.691787
	708.508625	13.651012
	708.700395	13.578662
	708.892150	13.511004
	709.083891	13.430358
	709.275617	13.366597
	709.467330	13.293929
	709.659028	13.218948
	709.850712	13.167591
	710.042381	13.113710
	710.234037	13.052915
	710.425678	12.983304
	710.617305	12.933845
	710.808917	12.874976
	711.000515	12.826830
	711.192099	12.786549
	711.383669	12.736862
	711.575225	12.704408
	711.766766	12.640790
	711.958293	12.614323
	712.149805	12.566416
	712.341304	12.527772
	712.532788	12.509783
	712.724258	12.484197
	712.915713	12.445733
	713.107154	12.433511
	713.298581	12.439528
	713.489994	12.442541
	713.681392	12.432585
	713.872776	12.416932
	714.064146	12.416528
	714.255502	12.417219
	714.446843	12.429394
	714.638170	12.436397
	714.829483	12.455447
	715.020781	12.476768
	715.212065	12.497187
	715.403335	12.542092
	715.594591	12.553745
	715.785832	12.561467
	715.977059	12.579471
	716.168272	12.609160
	716.359470	12.628519
	716.550654	12.645998
	716.741824	12.681355
	716.932979	12.711922
	717.124121	12.759895
	717.315247	12.762805
	717.506360	12.795256
	717.697458	12.855180
	717.888542	12.894879
	718.079612	12.913931
	718.270668	12.945352
	718.461709	12.988037
	718.652736	13.020886
	718.843748	13.040317
	719.034746	13.036194
	719.225730	13.042361
	719.416700	13.043604
	719.607655	13.059352
	719.798596	13.065297
	719.989523	13.084780
	720.180435	13.083651
	720.371333	13.100523
	720.562217	13.108865
	720.753087	13.096324
	720.943942	13.087303
	721.134783	13.099057
	721.325609	13.082459
	721.516422	13.081902
	721.707219	13.066047
	721.898003	13.056599
	722.088772	13.033275
	722.279527	13.029910
	722.470268	12.993425
	722.660994	12.972397
	722.851707	12.946469
	723.042404	12.927770
	723.233088	12.902066
	723.423757	12.895412
	723.614412	12.875039
	723.805052	12.849022
	723.995678	12.816521
	724.186290	12.812391
	724.376887	12.784627
	724.567471	12.753249
	724.758039	12.745567
	724.948594	12.722274
	725.139134	12.695112
	725.329660	12.688104
	725.520172	12.677619
	725.710669	12.628430
	725.901152	12.612144
	726.091620	12.564173
	726.282075	12.534381
	726.472514	12.504631
	726.662940	12.441735
	726.853351	12.393607
	727.043748	12.342230
	727.234131	12.308825
	727.424499	12.274239
	727.614853	12.245403
	727.805193	12.187680
	727.995518	12.147878
	728.185829	12.104742
	728.376125	12.028752
	728.566408	11.975810
	728.756675	11.909427
	728.946929	11.864734
	729.137168	11.796501
	729.327393	11.714619
	729.517604	11.636843
	729.707800	11.567339
	729.897982	11.472358
	730.088149	11.385417
	730.278302	11.290413
	730.468441	11.201504
	730.658566	11.110383
	730.848676	11.026611
	731.038771	10.945641
	731.228853	10.849998
	731.418920	10.775332
	731.608973	10.677092
	731.799011	10.578372
	731.989035	10.469358
	732.179045	10.361955
	732.369040	10.266766
	732.559021	10.186146
	732.748988	10.093456
	732.938940	9.995193
	733.128878	9.866793
	733.318801	9.741139
	733.508711	9.631787
	733.698605	9.521649
	733.888486	9.392771
	734.078352	9.292207
	734.268204	9.191983
	734.458041	9.102831
	734.647864	9.003450
	734.837673	8.913938
	735.027467	8.814966
	735.217247	8.734027
	735.407013	8.643773
	735.596764	8.563269
	735.786501	8.474125
	735.976223	8.388876
	736.165932	8.307548
	736.355625	8.211818
	736.545305	8.132200
	736.734970	8.032546
	736.924620	7.935421
	737.114257	7.849302
	737.303879	7.751199
	737.493486	7.646983
	737.683079	7.572119
	737.872658	7.489948
	738.062222	7.411962
	738.251772	7.345002
	738.441308	7.272422
	738.630829	7.205479
	738.820336	7.138139
	739.009829	7.068233
	739.199307	6.989308
	739.388771	6.930267
	739.578220	6.844709
	739.767655	6.777327
	739.957076	6.723158
	740.146482	6.674298
	740.335874	6.615031
	740.525251	6.563761
	740.714615	6.514845
	740.903963	6.461124
	741.093298	6.398050
	741.282618	6.346751
	741.471923	6.296284
	741.661214	6.248139
	741.850491	6.213676
	742.039753	6.175462
	742.229001	6.131237
	742.418235	6.088822
	742.607454	6.050596
	742.796659	6.005361
	742.985849	5.955372
	743.175025	5.915176
	743.364187	5.877171
	743.553334	5.841551
	743.742467	5.804999
	743.931586	5.767163
	744.120690	5.719012
	744.309779	5.672775
	744.498855	5.630545
	744.687916	5.600753
	744.876962	5.575861
	745.065994	5.547257
	745.255012	5.530225
	745.444015	5.510654
	745.633004	5.492665
	745.821978	5.472975
	746.010938	5.437885
	746.199884	5.422753
	746.388815	5.400721
	746.577732	5.391595
	746.766634	5.354838
	746.955522	5.328370
	747.144396	5.308679
	747.333255	5.276719
	747.522100	5.252183
	747.710930	5.234567
	747.899746	5.213041
	748.088548	5.184176
	748.277335	5.164496
	748.466108	5.146920
	748.654866	5.131809
	748.843610	5.126879
	749.032339	5.126317
	749.221054	5.114979
	749.409755	5.108473
	749.598441	5.098319
	749.787113	5.088135
	749.975770	5.079212
	750.164413	5.072810
	750.353042	5.061064
[truncated: 1,648 more rows]
