# Supplementary material for: Metasurface analogues of molecular diastereomers from hierarchical multiscale chiral interactions with biomolecules
Source: Nat Commun. 2026 Apr 22;17:5541. doi: 10.1038/s41467-026-72200-6 (PMC13287669; doi:10.1038/s41467-026-72200-6)
Supplement: Supplementary file 3 — Supplementary Data 1 (Raw data) [file 41467_2026_72200_MOESM3_ESM.zip › Raw_Data/Reflectivity/Butanol/R_Butanol/01 lh 0.txt]

	345.453658	1.000010
	345.669646	1.000155
	345.885622	1.000328
	346.101585	1.000533
	346.317535	1.000776
	346.533471	1.001064
	346.749395	1.001403
	346.965306	1.001802
	347.181204	1.002270
	347.397089	1.002817
	347.612961	1.003454
	347.828820	1.004189
	348.044666	1.005033
	348.260499	1.005992
	348.476319	1.007068
	348.692126	1.008256
	348.907920	1.009542
	349.123701	1.010899
	349.339469	1.012289
	349.555224	1.013660
	349.770966	1.014953
	349.986695	1.016105
	350.202412	1.017062
	350.418115	1.017784
	350.633805	1.018250
	350.849482	1.018462
	351.065147	1.018440
	351.280798	1.018215
	351.496436	1.017828
	351.712062	1.017319
	351.927674	1.016725
	352.143273	1.018688
	352.358860	1.012151
	352.574433	1.013198
	352.789993	1.011939
	353.005541	1.011156
	353.221075	1.011750
	353.436597	1.010982
	353.652105	1.010012
	353.867600	1.010063
	354.083083	1.009606
	354.298552	1.009380
	354.514009	1.010587
	354.729452	1.010483
	354.944883	1.010675
	355.160300	1.010413
	355.375705	1.008280
	355.591096	1.008798
	355.806474	1.009463
	356.021840	1.008982
	356.237192	1.008236
	356.452532	1.007581
	356.667858	1.006857
	356.883172	1.007283
	357.098472	1.006116
	357.313760	1.004607
	357.529034	1.002449
	357.744295	1.000793
	357.959544	0.999976
	358.174779	0.999925
	358.390002	0.998423
	358.605211	0.999868
	358.820407	0.999880
	359.035591	1.000451
	359.250761	1.000203
	359.465919	0.998195
	359.681063	1.000158
	359.896194	1.000161
	360.111313	1.000407
	360.326418	1.002036
	360.541510	1.001697
	360.756589	1.001459
	360.971656	1.003486
	361.186709	1.001661
	361.401749	1.002211
	361.616776	1.002974
	361.831790	1.004765
	362.046792	1.005233
	362.261780	1.004585
	362.476755	1.005875
	362.691717	1.006767
	362.906666	1.004911
	363.121602	1.006350
	363.336525	1.005062
	363.551435	1.005119
	363.766332	1.005556
	363.981216	1.006361
	364.196087	1.008578
	364.410945	1.009616
	364.625790	1.010484
	364.840621	1.010918
	365.055440	1.011218
	365.270246	1.009803
	365.485039	1.008968
	365.699818	1.009236
	365.914585	1.010040
	366.129339	1.012674
	366.344079	1.012160
	366.558807	1.010918
	366.773521	1.009486
	366.988223	1.011965
	367.202911	1.010409
	367.417587	1.010017
	367.632249	1.010270
	367.846898	1.009287
	368.061535	1.009455
	368.276158	1.008954
	368.490768	1.009618
	368.705365	1.007979
	368.919949	1.006443
	369.134521	1.006970
	369.349079	1.005409
	369.563624	1.005666
	369.778155	1.005462
	369.992674	1.008641
	370.207180	1.009352
	370.421673	1.009793
	370.636153	1.011971
	370.850619	1.012100
	371.065073	1.014270
	371.279514	1.015092
	371.493941	1.016753
	371.708356	1.015959
	371.922757	1.016995
	372.137145	1.016764
	372.351521	1.018020
	372.565883	1.019904
	372.780232	1.019938
	372.994568	1.021410
	373.208891	1.024001
	373.423201	1.021813
	373.637498	1.021079
	373.851782	1.020246
	374.066053	1.019491
	374.280311	1.020227
	374.494556	1.020469
	374.708787	1.021210
	374.923006	1.019134
	375.137211	1.018438
	375.351404	1.017812
	375.565583	1.017126
	375.779750	1.017897
	375.993903	1.019487
	376.208043	1.019101
	376.422170	1.018823
	376.636284	1.020166
	376.850385	1.019381
	377.064473	1.020722
	377.278548	1.018576
	377.492610	1.019017
	377.706658	1.016868
	377.920694	1.014857
	378.134717	1.011538
	378.348726	1.012063
	378.562722	1.011337
	378.776706	1.011435
	378.990676	1.010256
	379.204633	1.007433
	379.418577	1.005249
	379.632508	1.006319
	379.846426	1.007081
	380.060331	1.005626
	380.274223	1.005787
	380.488101	1.003986
	380.701967	1.003700
	380.915819	1.003838
	381.129659	1.003628
	381.343485	1.004282
	381.557298	1.005301
	381.771098	1.005458
	381.984886	1.006584
	382.198659	1.007023
	382.412420	1.007849
	382.626168	1.010034
	382.839903	1.011545
	383.053624	1.010077
	383.267333	1.012154
	383.481028	1.012084
	383.694711	1.013153
	383.908380	1.014032
	384.122036	1.014240
	384.335679	1.014120
	384.549309	1.015530
	384.762926	1.015235
	384.976530	1.015083
	385.190120	1.015960
	385.403698	1.016733
	385.617262	1.015921
	385.830814	1.015759
	386.044352	1.015637
	386.257877	1.013254
	386.471389	1.013561
	386.684888	1.012636
	386.898374	1.013057
	387.111847	1.012888
	387.325306	1.012544
	387.538753	1.010202
	387.752186	1.009812
	387.965606	1.012406
	388.179014	1.013314
	388.392408	1.012616
	388.605789	1.012246
	388.819156	1.012475
	389.032511	1.012107
	389.245853	1.010747
	389.459181	1.009956
	389.672497	1.008362
	389.885799	1.007930
	390.099088	1.005668
	390.312364	1.005503
	390.525627	1.004070
	390.738877	1.003141
	390.952114	1.002615
	391.165337	1.004159
	391.378548	1.005408
	391.591745	1.005111
	391.804929	1.003416
	392.018100	1.004047
	392.231258	1.002994
	392.444403	1.004927
	392.657535	1.005312
	392.870653	1.005279
	393.083759	1.004043
	393.296851	1.005486
	393.509930	1.008158
	393.722996	1.009838
	393.936049	1.011834
	394.149089	1.011696
	394.362116	1.011517
	394.575129	1.011006
	394.788130	1.011556
	395.001117	1.013072
	395.214091	1.014828
	395.427052	1.017249
	395.640000	1.018080
	395.852935	1.018139
	396.065857	1.018926
	396.278765	1.018997
	396.491660	1.020613
	396.704543	1.019717
	396.917412	1.021395
	397.130268	1.022526
	397.343110	1.022600
	397.555940	1.021362
	397.768757	1.021194
	397.981560	1.023358
	398.194350	1.023370
	398.407127	1.024303
	398.619891	1.024610
	398.832642	1.023854
	399.045380	1.023725
	399.258104	1.023092
	399.470815	1.023300
	399.683514	1.025007
	399.896199	1.025876
	400.108870	1.025554
	400.321529	1.026321
	400.534175	1.027071
	400.746807	1.025631
	400.959427	1.024904
	401.172033	1.025124
	401.384626	1.026080
	401.597205	1.026421
	401.809772	1.025598
	402.022326	1.025206
	402.234866	1.025747
	402.447393	1.026874
	402.659907	1.026867
	402.872408	1.027279
	403.084896	1.026759
	403.297370	1.028196
	403.509832	1.028256
	403.722280	1.029647
	403.934715	1.030404
	404.147137	1.030071
	404.359546	1.029444
	404.571941	1.030519
	404.784323	1.031208
	404.996693	1.030618
	405.209049	1.031754
	405.421392	1.030398
	405.633721	1.029207
	405.846038	1.031619
	406.058341	1.033451
	406.270632	1.034744
	406.482909	1.035184
	406.695172	1.036835
	406.907423	1.038249
	407.119661	1.038509
	407.331885	1.040046
	407.544096	1.042371
	407.756294	1.044764
	407.968479	1.044992
	408.180651	1.043072
	408.392809	1.042642
	408.604954	1.042386
	408.817086	1.044477
	409.029205	1.043590
	409.241311	1.045475
	409.453404	1.045487
	409.665483	1.047239
	409.877549	1.049027
	410.089602	1.049726
	410.301642	1.051467
	410.513669	1.052018
	410.725682	1.054051
	410.937682	1.053153
	411.149669	1.054880
	411.361643	1.054777
	411.573604	1.055858
	411.785551	1.055542
	411.997486	1.056144
	412.209407	1.057607
	412.421315	1.059399
	412.633210	1.059915
	412.845091	1.059020
	413.056959	1.060107
	413.268815	1.059356
	413.480657	1.059562
	413.692485	1.059283
	413.904301	1.059550
	414.116103	1.057711
	414.327892	1.058015
	414.539668	1.057537
	414.751431	1.058883
	414.963181	1.060335
	415.174917	1.060925
	415.386640	1.059956
	415.598350	1.061501
	415.810047	1.062234
	416.021730	1.062810
	416.233401	1.062654
	416.445058	1.062064
	416.656702	1.064016
	416.868332	1.062734
	417.079950	1.064927
	417.291554	1.063576
	417.503145	1.063549
	417.714723	1.062900
	417.926288	1.065094
	418.137839	1.066593
	418.349377	1.069638
	418.560903	1.073161
	418.772414	1.074676
	418.983913	1.076238
	419.195398	1.078285
	419.406870	1.080693
	419.618329	1.082291
	419.829775	1.082667
	420.041208	1.086444
	420.252627	1.087171
	420.464033	1.089809
	420.675426	1.091249
	420.886805	1.093288
	421.098172	1.096506
	421.309525	1.099004
	421.520865	1.101434
	421.732192	1.103973
	421.943505	1.106733
	422.154805	1.107694
	422.366092	1.112108
	422.577366	1.113348
	422.788627	1.115388
	422.999874	1.118013
	423.211108	1.118308
	423.422329	1.120582
	423.633537	1.121956
	423.844731	1.123314
	424.055913	1.123869
	424.267081	1.124408
	424.478235	1.124200
	424.689377	1.127941
	424.900505	1.129367
	425.111620	1.129393
	425.322722	1.128704
	425.533811	1.129057
	425.744886	1.129263
	425.955948	1.127122
	426.166997	1.127243
	426.378032	1.131108
	426.589055	1.133066
	426.800064	1.133798
	427.011060	1.136078
	427.222042	1.136705
	427.433012	1.136994
	427.643968	1.138147
	427.854911	1.139200
	428.065840	1.141914
	428.276757	1.142279
	428.487660	1.142369
	428.698550	1.142653
	428.909427	1.144611
	429.120290	1.145045
	429.331140	1.144857
	429.541977	1.144009
	429.752801	1.145621
	429.963611	1.144985
	430.174408	1.147101
	430.385192	1.148050
	430.595963	1.152676
	430.806720	1.153434
	431.017464	1.155443
	431.228195	1.156928
	431.438913	1.159156
	431.649617	1.161839
	431.860308	1.164481
	432.070986	1.167892
	432.281650	1.169253
	432.492302	1.170610
	432.702940	1.175215
	432.913565	1.176520
	433.124176	1.179009
	433.334774	1.179411
	433.545359	1.180949
	433.755931	1.183387
	433.966489	1.185186
	434.177035	1.187305
	434.387567	1.188855
	434.598085	1.189626
	434.808591	1.191250
	435.019083	1.192345
	435.229562	1.193384
	435.440027	1.194077
	435.650479	1.193262
	435.860918	1.193781
	436.071344	1.195174
	436.281757	1.196646
	436.492156	1.195171
	436.702542	1.197379
	436.912914	1.199365
	437.123274	1.201140
	437.333620	1.202206
	437.543953	1.204189
	437.754272	1.206868
	437.964578	1.210287
	438.174871	1.210560
	438.385151	1.210774
	438.595417	1.211665
	438.805670	1.214323
	439.015910	1.216022
	439.226137	1.214414
	439.436350	1.215937
	439.646550	1.216515
	439.856737	1.218822
	440.066910	1.221684
	440.277070	1.227002
	440.487217	1.227499
	440.697351	1.228344
	440.907471	1.227148
	441.117578	1.229646
	441.327671	1.229866
	441.537752	1.229692
	441.747819	1.228943
	441.957873	1.229228
	442.167913	1.230007
	442.377940	1.232229
	442.587954	1.233100
	442.797955	1.234632
	443.007942	1.235419
	443.217916	1.237775
	443.427877	1.238234
	443.637824	1.241410
	443.847758	1.242122
	444.057679	1.244991
	444.267586	1.247572
	444.477481	1.249969
	444.687361	1.254501
	444.897229	1.255184
	445.107083	1.255865
	445.316924	1.259185
	445.526752	1.259402
	445.736566	1.262197
	445.946367	1.265457
	446.156155	1.265349
	446.365929	1.265285
	446.575690	1.265691
	446.785438	1.268173
	446.995173	1.268678
	447.204894	1.269715
	447.414602	1.270436
	447.624296	1.272841
	447.833977	1.274474
	448.043645	1.275463
	448.253300	1.276446
	448.462941	1.279036
	448.672569	1.280335
	448.882184	1.281948
	449.091785	1.282488
	449.301373	1.285648
	449.510948	1.287359
	449.720509	1.287716
	449.930057	1.288703
	450.139592	1.293842
	450.349113	1.297278
	450.558621	1.296409
	450.768116	1.297011
	450.977597	1.299335
	451.187066	1.300525
	451.396520	1.303494
	451.605962	1.308334
	451.815390	1.310544
	452.024805	1.314858
	452.234206	1.318676
	452.443594	1.321673
	452.652969	1.322238
	452.862330	1.325063
	453.071678	1.325789
	453.281013	1.329427
	453.490335	1.330842
	453.699643	1.333877
	453.908938	1.336288
	454.118219	1.340759
	454.327487	1.341553
	454.536742	1.344442
	454.745983	1.347131
	454.955211	1.351962
	455.164426	1.352605
	455.373627	1.356907
	455.582815	1.358803
	455.791990	1.364022
	456.001152	1.367167
	456.210300	1.371127
	456.419434	1.371917
	456.628556	1.376996
	456.837664	1.380483
	457.046758	1.381326
	457.255839	1.381884
	457.464907	1.382955
	457.673962	1.386762
	457.883003	1.393089
	458.092031	1.394869
	458.301046	1.398383
	458.510047	1.397475
	458.719035	1.398429
	458.928009	1.402157
	459.136970	1.407107
	459.345918	1.409981
	459.554852	1.412762
	459.763774	1.416773
	459.972681	1.421822
	460.181576	1.425864
	460.390457	1.428803
	460.599324	1.431093
	460.808178	1.430209
	461.017019	1.436515
	461.225847	1.439058
	461.434661	1.441604
	461.643462	1.446201
	461.852249	1.451709
	462.061023	1.456656
	462.269784	1.458455
	462.478531	1.463982
	462.687265	1.467735
	462.895986	1.471275
	463.104693	1.468597
	463.313387	1.472084
	463.522068	1.474078
	463.730735	1.478589
	463.939389	1.481335
	464.148029	1.487139
	464.356656	1.487463
	464.565270	1.491012
	464.773870	1.493068
	464.982457	1.494449
	465.191030	1.499236
	465.399591	1.504421
	465.608137	1.510139
	465.816671	1.515060
	466.025191	1.518530
	466.233697	1.522179
	466.442191	1.525129
	466.650671	1.529219
	466.859137	1.529613
	467.067590	1.535720
	467.276030	1.539289
	467.484456	1.544683
	467.692869	1.547869
	467.901269	1.552376
	468.109655	1.556808
	468.318028	1.562450
	468.526387	1.565709
	468.734733	1.569322
	468.943066	1.573061
	469.151385	1.578855
	469.359691	1.581952
	469.567984	1.586419
	469.776263	1.595010
	469.984528	1.602945
	470.192781	1.607987
	470.401020	1.612296
	470.609245	1.612684
	470.817457	1.618451
	471.025656	1.619748
	471.233841	1.627095
	471.442013	1.631947
	471.650172	1.637520
	471.858317	1.641227
	472.066448	1.647604
	472.274567	1.650336
	472.482672	1.655179
	472.690763	1.656053
	472.898841	1.658864
	473.106906	1.662351
	473.314957	1.669626
	473.522995	1.677806
	473.731020	1.682827
	473.939031	1.688650
	474.147029	1.694923
	474.355013	1.696391
	474.562984	1.697106
	474.770941	1.696969
	474.978885	1.699756
	475.186816	1.700968
	475.394733	1.705127
	475.602637	1.706848
	475.810527	1.714016
	476.018404	1.719058
	476.226268	1.725394
	476.434118	1.728115
	476.641955	1.734579
	476.849778	1.739008
	477.057588	1.746502
	477.265385	1.750994
	477.473168	1.757462
	477.680937	1.763792
	477.888694	1.769804
	478.096436	1.780059
	478.304166	1.784756
	478.511882	1.791212
	478.719584	1.793367
	478.927274	1.801494
	479.134949	1.807910
	479.342612	1.810873
	479.550260	1.816753
	479.757896	1.820555
	479.965518	1.825647
	480.173126	1.831613
	480.380722	1.838342
	480.588303	1.847222
	480.795872	1.851652
	481.003426	1.855256
	481.210968	1.860894
	481.418496	1.868197
	481.626010	1.871271
	481.833511	1.873066
	482.040999	1.880505
	482.248473	1.882829
	482.455934	1.884338
	482.663382	1.885416
	482.870816	1.887718
	483.078236	1.891192
	483.285643	1.897130
	483.493037	1.900449
	483.700417	1.904746
	483.907784	1.909956
	484.115137	1.915344
	484.322477	1.919950
	484.529803	1.927093
	484.737116	1.930163
	484.944416	1.936777
	485.151702	1.938844
	485.358975	1.946372
	485.566234	1.951627
	485.773479	1.957361
	485.980712	1.963104
	486.187931	1.966042
	486.395136	1.968057
	486.602328	1.971829
	486.809506	1.975119
	487.016671	1.984211
	487.223823	1.990597
	487.430961	1.997302
	487.638086	2.003001
	487.845197	2.011157
	488.052295	2.015440
	488.259379	2.020921
	488.466450	2.027334
	488.673507	2.033574
	488.880551	2.034956
	489.087582	2.042422
	489.294599	2.046770
	489.501602	2.051564
	489.708592	2.053971
	489.915569	2.062516
	490.122532	2.066300
	490.329482	2.074084
	490.536418	2.078192
	490.743341	2.078048
	490.950250	2.079685
	491.157146	2.078068
	491.364029	2.084009
	491.570897	2.086681
	491.777753	2.085701
	491.984595	2.087897
	492.191423	2.092820
	492.398238	2.097648
	492.605040	2.102643
	492.811828	2.106163
	493.018603	2.109073
	493.225364	2.111487
	493.432111	2.112928
	493.638846	2.112926
	493.845566	2.112223
	494.052274	2.111814
	494.258967	2.114949
	494.465648	2.121489
	494.672314	2.123237
	494.878968	2.128561
	495.085608	2.127421
	495.292234	2.132083
	495.498847	2.135088
	495.705446	2.134952
	495.912032	2.139773
	496.118605	2.140930
	496.325164	2.146155
	496.531709	2.146131
	496.738241	2.145904
	496.944759	2.149285
	497.151264	2.147109
	497.357756	2.149583
	497.564234	2.148804
	497.770698	2.154144
	497.977149	2.158626
	498.183587	2.162069
	498.390011	2.164451
	498.596422	2.167304
	498.802819	2.171229
	499.009202	2.177953
	499.215572	2.184243
	499.421929	2.188040
	499.628272	2.188801
	499.834602	2.187046
	500.040918	2.188936
	500.247220	2.189413
	500.453509	2.192389
	500.659785	2.196437
	500.866047	2.197252
	501.072296	2.200911
	501.278531	2.204704
	501.484752	2.210216
	501.690960	2.211962
	501.897155	2.214091
	502.103336	2.215796
	502.309504	2.218083
	502.515658	2.212414
	502.721798	2.214927
	502.927925	2.211298
	503.134039	2.211978
	503.340139	2.213911
	503.546225	2.218091
	503.752298	2.223768
	503.958358	2.222669
	504.164404	2.221715
	504.370436	2.224737
	504.576455	2.228528
	504.782461	2.232494
	504.988453	2.235964
	505.194431	2.236708
	505.400396	2.237615
	505.606347	2.237839
	505.812285	2.237670
	506.018209	2.241514
	506.224120	2.247536
	506.430017	2.251614
	506.635901	2.253742
	506.841771	2.259504
	507.047628	2.259784
	507.253471	2.263053
	507.459301	2.263339
	507.665117	2.270566
	507.870920	2.272322
	508.076709	2.274822
	508.282484	2.281799
	508.488247	2.282212
	508.693995	2.285473
	508.899730	2.288148
	509.105451	2.292449
	509.311159	2.298220
	509.516854	2.299173
	509.722535	2.303008
	509.928202	2.309450
	510.133856	2.315064
	510.339496	2.315432
	510.545123	2.317009
	510.750736	2.317718
	510.956336	2.322918
	511.161922	2.325146
	511.367494	2.331996
	511.573053	2.333529
	511.778599	2.336639
	511.984131	2.337356
	512.189649	2.339287
	512.395154	2.342410
	512.600645	2.343256
	512.806123	2.347691
	513.011587	2.348050
	513.217038	2.348633
	513.422475	2.354064
	513.627899	2.352744
	513.833309	2.350550
	514.038705	2.350148
	514.244088	2.350042
	514.449458	2.351068
	514.654814	2.348405
	514.860156	2.348986
	515.065485	2.356022
	515.270800	2.356149
	515.476102	2.358697
	515.681390	2.359887
	515.886664	2.361878
	516.091925	2.361234
	516.297173	2.362878
	516.502407	2.365771
	516.707627	2.367819
	516.912834	2.369341
	517.118027	2.370425
	517.323207	2.371175
	517.528373	2.370512
	517.733525	2.372630
	517.938664	2.375804
	518.143790	2.381055
	518.348901	2.385479
	518.554000	2.390582
	518.759084	2.391297
	518.964156	2.396196
	519.169213	2.404084
	519.374257	2.402285
	519.579288	2.405333
	519.784305	2.409318
	519.989308	2.413142
	520.194298	2.415662
	520.399274	2.416727
	520.604236	2.418921
	520.809185	2.419066
	521.014121	2.426489
	521.219043	2.428693
	521.423951	2.428194
	521.628846	2.431810
	521.833727	2.432351
	522.038595	2.437818
	522.243449	2.441473
	522.448289	2.440167
	522.653116	2.440486
	522.857929	2.447044
	523.062729	2.448779
	523.267515	2.452115
	523.472287	2.456611
	523.677046	2.462226
	523.881792	2.462056
	524.086524	2.465908
	524.291242	2.462463
	524.495946	2.464581
	524.700637	2.464251
	524.905315	2.466206
	525.109979	2.469178
	525.314629	2.470273
	525.519266	2.471410
	525.723889	2.471147
	525.928498	2.471125
	526.133094	2.471804
	526.337677	2.471761
	526.542245	2.470683
	526.746800	2.471611
	526.951342	2.468383
	527.155870	2.468128
	527.360384	2.467677
	527.564885	2.464678
	527.769372	2.464849
	527.973846	2.465649
	528.178306	2.470632
	528.382752	2.470549
	528.587185	2.473206
	528.791604	2.469260
	528.996010	2.467565
	529.200402	2.465057
	529.404780	2.466131
	529.609145	2.467405
	529.813496	2.464759
	530.017833	2.465939
	530.222157	2.464404
	530.426468	2.461679
	530.630764	2.462503
	530.835048	2.461359
	531.039317	2.459294
	531.243573	2.458831
	531.447815	2.459593
	531.652044	2.457766
	531.856259	2.460454
	532.060461	2.459141
	532.264648	2.456958
	532.468823	2.455959
	532.672983	2.457338
	532.877130	2.459969
	533.081264	2.463201
	533.285383	2.466384
	533.489490	2.461769
	533.693582	2.462027
	533.897661	2.463511
	534.101726	2.460408
	534.305778	2.459404
	534.509816	2.456472
	534.713841	2.458773
	534.917851	2.456828
	535.121849	2.458889
	535.325832	2.456760
	535.529802	2.457123
	535.733759	2.461057
	535.937701	2.459018
	536.141630	2.455535
	536.345546	2.455076
	536.549448	2.450633
	536.753336	2.449215
	536.957210	2.449429
	537.161071	2.452038
	537.364919	2.452651
	537.568752	2.454244
	537.772572	2.453016
	537.976379	2.453370
	538.180172	2.452636
	538.383951	2.451630
	538.587716	2.451839
	538.791468	2.452570
	538.995206	2.451881
	539.198931	2.452097
	539.402642	2.457656
	539.606339	2.461930
	539.810023	2.460523
	540.013693	2.462996
	540.217349	2.466589
	540.420992	2.468409
	540.624621	2.469318
	540.828237	2.469456
	541.031839	2.463981
	541.235427	2.465200
	541.439001	2.466815
	541.642562	2.469152
	541.846109	2.466752
	542.049643	2.470053
	542.253163	2.470295
	542.456669	2.471674
	542.660162	2.473461
	542.863641	2.479487
	543.067106	2.481571
	543.270558	2.486298
	543.473996	2.486252
	543.677420	2.490101
	543.880831	2.490289
	544.084228	2.491038
	544.287612	2.492848
	544.490981	2.497489
	544.694338	2.502137
	544.897680	2.507857
	545.101009	2.509321
	545.304324	2.513727
	545.507625	2.512736
	545.710913	2.511738
	545.914187	2.512489
	546.117448	2.515491
	546.320695	2.518522
	546.523928	2.522779
	546.727147	2.528790
	546.930353	2.530021
	547.133546	2.525161
	547.336724	2.532034
	547.539889	2.534193
	547.743040	2.535993
	547.946178	2.539258
	548.149301	2.538628
	548.352412	2.538761
	548.555508	2.547974
	548.758591	2.552177
	548.961660	2.555975
	549.164716	2.562876
	549.367757	2.570331
	549.570785	2.571261
	549.773800	2.572167
	549.976801	2.574046
	550.179788	2.577454
	550.382761	2.578211
	550.585721	2.584580
	550.788667	2.586459
	550.991599	2.592138
	551.194518	2.597304
	551.397423	2.603554
	551.600315	2.610302
	551.803192	2.610724
	552.006056	2.615936
	552.208906	2.623026
	552.411743	2.630263
	552.614566	2.632585
	552.817375	2.637521
	553.020171	2.637355
	553.222953	2.637632
	553.425721	2.645199
	553.628475	2.648565
	553.831216	2.652291
	554.033943	2.654160
	554.236657	2.659821
	554.439356	2.660115
	554.642042	2.665951
	554.844715	2.666511
	555.047373	2.671654
	555.250018	2.675005
	555.452650	2.675414
	555.655267	2.674798
	555.857871	2.680039
	556.060461	2.682168
	556.263038	2.685185
	556.465600	2.686193
	556.668150	2.687412
	556.870685	2.690892
	557.073207	2.692784
	557.275715	2.695456
	557.478209	2.697043
	557.680689	2.695135
	557.883156	2.694045
	558.085609	2.693995
	558.288049	2.697510
	558.490475	2.698233
	558.692887	2.696802
	558.895285	2.696869
	559.097670	2.695906
	559.300040	2.695388
	559.502398	2.699245
	559.704741	2.694837
	559.907071	2.694136
	560.109387	2.694302
	560.311689	2.695329
	560.513978	2.696854
	560.716253	2.696541
	560.918514	2.692166
	561.120762	2.687189
	561.322995	2.688037
	561.525215	2.687907
	561.727422	2.680425
	561.929614	2.679543
	562.131793	2.679987
	562.333958	2.675130
	562.536110	2.673393
	562.738248	2.670659
	562.940372	2.668054
	563.142482	2.666330
	563.344578	2.660741
	563.546661	2.656914
	563.748730	2.652775
	563.950786	2.647773
	564.152827	2.644065
	564.354855	2.639873
	564.556870	2.632022
	564.758870	2.624739
	564.960857	2.618513
	565.162830	2.609985
	565.364789	2.603980
	565.566735	2.602333
	565.768666	2.593075
	565.970584	2.585281
	566.172489	2.572580
	566.374379	2.565245
	566.576256	2.559563
	566.778119	2.550878
	566.979969	2.540970
	567.181805	2.538170
	567.383626	2.529642
	567.585435	2.517856
	567.787229	2.508506
	567.989010	2.504651
	568.190777	2.492684
	568.392530	2.482761
	568.594269	2.472143
	568.795995	2.466080
	568.997707	2.457082
	569.199405	2.446790
	569.401090	2.437380
	569.602761	2.424719
	569.804418	2.411428
	570.006061	2.400928
	570.207690	2.391284
	570.409306	2.383541
	570.610908	2.372581
	570.812497	2.359458
	571.014071	2.351785
	571.215632	2.339567
	571.417179	2.327657
	571.618712	2.318039
	571.820232	2.307812
	572.021737	2.300319
	572.223229	2.289456
	572.424707	2.279068
	572.626172	2.263193
	572.827623	2.251003
	573.029060	2.240511
	573.230483	2.228707
	573.431892	2.218881
	573.633288	2.206881
	573.834670	2.197544
	574.036038	2.186700
	574.237392	2.175282
	574.438733	2.162565
	574.640060	2.152190
	574.841373	2.141923
	575.042672	2.134092
	575.243958	2.123729
	575.445230	2.116369
	575.646488	2.109939
	575.847732	2.100641
	576.048962	2.093381
	576.250179	2.086881
	576.451382	2.078536
	576.652571	2.069570
	576.853747	2.061485
	577.054908	2.054490
	577.256056	2.046818
	577.457190	2.040029
	577.658310	2.032446
	577.859417	2.020776
	578.060510	2.013211
	578.261589	2.006475
	578.462654	2.001880
	578.663705	1.992727
	578.864743	1.983073
	579.065767	1.976327
	579.266777	1.969850
	579.467773	1.960699
	579.668755	1.951103
	579.869724	1.942428
	580.070679	1.935687
	580.271620	1.925566
	580.472548	1.923475
	580.673461	1.914064
	580.874361	1.904885
	581.075247	1.893987
	581.276119	1.885118
	581.476978	1.876573
	581.677822	1.866551
	581.878653	1.859727
	582.079470	1.851981
	582.280273	1.845071
	582.481063	1.840062
	582.681838	1.830276
	582.882600	1.825353
	583.083348	1.820209
	583.284083	1.811368
	583.484803	1.803201
	583.685510	1.797761
	583.886203	1.790903
	584.086882	1.785753
	584.287547	1.776737
	584.488199	1.769391
	584.688836	1.764369
	584.889460	1.760585
	585.090070	1.754557
	585.290666	1.748373
	585.491249	1.741478
	585.691818	1.736486
	585.892372	1.730389
	586.092914	1.722572
	586.293441	1.717671
	586.493954	1.712280
	586.694454	1.708810
	586.894940	1.704499
	587.095412	1.701174
	587.295870	1.696960
	587.496314	1.692994
	587.696745	1.687339
	587.897162	1.681392
	588.097565	1.677016
	588.297954	1.673030
	588.498329	1.665856
	588.698691	1.660563
	588.899038	1.654683
	589.099372	1.651182
	589.299692	1.645172
	589.499998	1.640414
	589.700291	1.636070
	589.900569	1.630252
	590.100834	1.626750
	590.301085	1.622215
	590.501322	1.617315
	590.701546	1.611802
	590.901755	1.610101
	591.101951	1.606451
	591.302132	1.602266
	591.502300	1.596568
	591.702455	1.591794
	591.902595	1.587933
	592.102722	1.585606
	592.302834	1.580942
	592.502933	1.576420
	592.703018	1.568106
	592.903089	1.565008
	593.103147	1.562934
	593.303190	1.560147
	593.503220	1.557289
	593.703236	1.553544
	593.903238	1.552762
	594.103226	1.549041
	594.303200	1.548568
	594.503161	1.546958
	594.703108	1.545544
	594.903040	1.545209
	595.102960	1.540211
	595.302865	1.538189
	595.502756	1.536423
	595.702634	1.537027
	595.902497	1.533921
	596.102347	1.532950
	596.302183	1.531282
	596.502005	1.531881
	596.701813	1.530494
	596.901608	1.526985
	597.101388	1.527109
	597.301155	1.524522
	597.500908	1.523914
	597.700647	1.525650
	597.900372	1.525578
	598.100083	1.526446
	598.299781	1.528425
	598.499465	1.530908
	598.699134	1.531605
	598.898790	1.532518
	599.098432	1.534180
	599.298061	1.535426
	599.497675	1.536133
	599.697275	1.539445
	599.896862	1.544902
	600.096435	1.549627
	600.295994	1.554862
	600.495539	1.559205
	600.695070	1.565002
	600.894588	1.571449
	601.094091	1.576318
	601.293581	1.581282
	601.493056	1.587578
	601.692518	1.593334
	601.891966	1.598365
	602.091401	1.604327
	602.290821	1.611309
	602.490227	1.619227
	602.689620	1.624881
	602.888999	1.633106
	603.088363	1.639506
	603.287714	1.646454
	603.487052	1.655428
	603.686375	1.665927
	603.885684	1.673535
	604.084980	1.679874
	604.284261	1.688644
	604.483529	1.697493
	604.682783	1.708446
	604.882023	1.720586
	605.081249	1.730386
	605.280461	1.739696
	605.479660	1.751074
	605.678844	1.761317
	605.878015	1.775421
	606.077172	1.787164
	606.276314	1.801419
	606.475443	1.812817
	606.674558	1.823521
	606.873660	1.832515
	607.072747	1.845005
	607.271820	1.859432
	607.470880	1.872584
	607.669926	1.887994
	607.868957	1.900716
	608.067975	1.917319
	608.266979	1.930726
	608.465969	1.942274
	608.664946	1.955379
	608.863908	1.970706
	609.062857	1.988630
	609.261791	2.001570
	609.460712	2.020389
	609.659619	2.037840
	609.858511	2.052535
	610.057390	2.067991
	610.256256	2.083523
	610.455107	2.099794
	610.653944	2.115451
	610.852767	2.133505
	611.051577	2.153144
	611.250373	2.172496
	611.449154	2.192035
	611.647922	2.213057
	611.846676	2.230347
	612.045416	2.246593
	612.244142	2.263732
	612.442854	2.280315
	612.641553	2.294184
	612.840237	2.310078
	613.038908	2.323353
	613.237564	2.345064
	613.436207	2.359611
	613.634836	2.374830
	613.833451	2.389345
	614.032052	2.404552
	614.230639	2.418980
	614.429212	2.434553
	614.627771	2.446668
	614.826316	2.459856
	615.024848	2.474147
	615.223365	2.485062
	615.421869	2.499075
	615.620358	2.509202
	615.818834	2.515887
	616.017296	2.525141
	616.215744	2.540632
	616.414178	2.550555
	616.612598	2.561256
	616.811004	2.568208
	617.009396	2.573210
	617.207775	2.585141
	617.406139	2.594130
	617.604490	2.601464
	617.802826	2.610878
	618.001149	2.617317
	618.199458	2.623367
	618.397752	2.629027
	618.596033	2.634945
	618.794300	2.642034
	618.992553	2.652221
	619.190792	2.655566
	619.389018	2.660777
	619.587229	2.665719
	619.785426	2.663907
	619.983609	2.668217
	620.181779	2.668132
	620.379934	2.672140
	620.578076	2.678160
	620.776204	2.682135
	620.974317	2.683651
	621.172417	2.685284
	621.370503	2.686608
	621.568575	2.686131
	621.766633	2.686845
	621.964677	2.684321
	622.162707	2.681873
	622.360723	2.683803
	622.558725	2.684276
	622.756714	2.683739
	622.954688	2.683210
	623.152648	2.683020
	623.350595	2.679837
	623.548527	2.676507
	623.746446	2.673367
	623.944350	2.671365
	624.142241	2.666231
	624.340118	2.661237
	624.537981	2.656340
	624.735829	2.653467
	624.933664	2.648095
	625.131485	2.644134
	625.329292	2.634115
	625.527085	2.631004
	625.724864	2.625511
	625.922629	2.622249
	626.120381	2.618577
	626.318118	2.612840
	626.515841	2.607167
	626.713550	2.600906
	626.911246	2.598569
	627.108927	2.593952
	627.306595	2.588735
	627.504248	2.584298
	627.701888	2.579998
	627.899513	2.580370
	628.097125	2.579789
	628.294722	2.576911
	628.492306	2.576809
	628.689876	2.577603
	628.887432	2.577354
	629.084973	2.580086
	629.282501	2.575630
	629.480015	2.573505
	629.677515	2.572869
	629.875001	2.572686
	630.072473	2.572027
	630.269931	2.571252
	630.467375	2.570012
	630.664805	2.567892
	630.862221	2.567326
	631.059623	2.566814
	631.257011	2.570313
	631.454385	2.570794
	631.651746	2.568124
	631.849092	2.569820
	632.046424	2.569759
	632.243742	2.568816
	632.441047	2.565704
	632.638337	2.566104
	632.835613	2.563279
	633.032876	2.560830
	633.230124	2.560916
	633.427358	2.560479
	633.624579	2.557749
	633.821785	2.555443
	634.018978	2.555936
	634.216156	2.561464
	634.413321	2.561469
	634.610471	2.559862
	634.807608	2.562275
	635.004730	2.563010
	635.201839	2.561273
	635.398933	2.563039
	635.596014	2.559341
	635.793081	2.557960
	635.990133	2.560844
	636.187172	2.562233
	636.384196	2.564284
	636.581207	2.564089
	636.778204	2.565045
	636.975186	2.567168
	637.172155	2.569515
	637.369110	2.572024
	637.566050	2.573022
	637.762977	2.574722
	637.959890	2.572960
	638.156788	2.569652
	638.353673	2.572499
	638.550544	2.573084
	638.747400	2.576418
	638.944243	2.576731
	639.141072	2.576861
	639.337886	2.582301
	639.534687	2.586442
	639.731474	2.592180
	639.928246	2.592088
	640.125005	2.593300
	640.321750	2.596329
	640.518480	2.594202
	640.715197	2.593947
	640.911899	2.595829
	641.108588	2.596729
	641.305263	2.597748
	641.501923	2.600670
	641.698570	2.601107
	641.895202	2.603085
	642.091821	2.605297
	642.288426	2.605895
	642.485016	2.604837
	642.681593	2.607439
	642.878155	2.612097
	643.074704	2.609714
	643.271238	2.608426
	643.467759	2.604969
	643.664265	2.604972
	643.860757	2.603957
	644.057236	2.603505
	644.253700	2.610358
	644.450151	2.613890
	644.646587	2.614852
	644.843009	2.619746
	645.039418	2.627198
	645.235812	2.630287
	645.432192	2.634279
	645.628558	2.638755
	645.824911	2.641516
	646.021249	2.646306
	646.217573	2.649120
	646.413883	2.655527
	646.610179	2.664403
	646.806461	2.671964
	647.002729	2.678862
	647.198983	2.684210
	647.395223	2.690641
	647.591449	2.704403
	647.787661	2.716131
	647.983859	2.724026
	648.180043	2.735340
	648.376212	2.747349
	648.572368	2.758930
	648.768510	2.771072
	648.964638	2.784616
	649.160751	2.800174
	649.356851	2.810254
	649.552937	2.824732
	649.749008	2.838158
	649.945066	2.852479
	650.141109	2.871589
	650.337138	2.888414
	650.533154	2.909401
	650.729155	2.926149
	650.925142	2.947678
	651.121116	2.968669
	651.317075	2.988816
	651.513020	3.007392
	651.708951	3.023383
	651.904868	3.044392
	652.100771	3.061908
	652.296660	3.078122
	652.492535	3.102629
	652.688396	3.120118
	652.884242	3.141270
	653.080075	3.158095
	653.275894	3.179865
	653.471699	3.201456
	653.667489	3.222550
	653.863266	3.243480
	654.059028	3.258711
	654.254776	3.275412
	654.450511	3.295992
	654.646231	3.316819
	654.841937	3.329524
	655.037629	3.354516
	655.233308	3.373754
	655.428972	3.397346
	655.624622	3.412625
	655.820258	3.439574
	656.015879	3.459513
	656.211487	3.471337
	656.407081	3.490109
	656.602661	3.508154
	656.798226	3.524527
	656.993778	3.538788
	657.189315	3.552324
	657.384839	3.567814
	657.580348	3.583423
	657.775843	3.601468
	657.971324	3.616997
	658.166791	3.633575
	658.362244	3.647066
	658.557683	3.663872
	658.753108	3.678881
	658.948519	3.691809
	659.143916	3.711443
	659.339298	3.725566
	659.534667	3.739907
	659.730022	3.753706
	659.925362	3.766678
	660.120688	3.784443
	660.316001	3.794208
	660.511299	3.811725
	660.706583	3.830307
	660.901853	3.847649
	661.097109	3.857682
	661.292351	3.872589
	661.487578	3.889007
	661.682792	3.906696
	661.877992	3.924885
	662.073177	3.941772
	662.268349	3.955158
	662.463506	3.965112
	662.658649	3.982052
	662.853779	3.995033
	663.048894	4.009111
	663.243995	4.017724
	663.439081	4.027223
	663.634154	4.037472
	663.829213	4.050880
	664.024258	4.064231
	664.219288	4.079123
	664.414305	4.088057
	664.609307	4.104165
	664.804295	4.114653
	664.999269	4.132028
	665.194229	4.142789
	665.389175	4.147913
	665.584107	4.160884
	665.779025	4.164575
	665.973928	4.172259
	666.168818	4.189402
	666.363693	4.202949
	666.558555	4.209404
	666.753402	4.222523
	666.948235	4.228164
	667.143054	4.236564
	667.337859	4.240569
	667.532650	4.253081
	667.727427	4.258520
	667.922189	4.264701
	668.116938	4.271567
	668.311672	4.277468
	668.506392	4.281070
	668.701098	4.290932
	668.895790	4.299558
	669.090468	4.308965
	669.285132	4.313874
	669.479782	4.324610
	669.674417	4.330249
	669.869039	4.339543
	670.063646	4.346797
	670.258239	4.356849
	670.452819	4.362486
	670.647384	4.371244
	670.841934	4.380012
	671.036471	4.383615
	671.230994	4.398474
	671.425502	4.408280
	671.619997	4.420105
	671.814477	4.430800
	672.008943	4.434467
	672.203395	4.446695
	672.397833	4.454556
	672.592257	4.457874
	672.786667	4.468684
	672.981062	4.477246
	673.175444	4.483520
	673.369811	4.487580
	673.564164	4.487717
	673.758503	4.494993
	673.952828	4.501771
	674.147139	4.515419
	674.341435	4.530409
	674.535718	4.544418
	674.729986	4.549054
	674.924240	4.558280
	675.118480	4.568031
	675.312706	4.579025
	675.506918	4.595388
	675.701116	4.607848
	675.895299	4.623480
	676.089469	4.644423
	676.283624	4.659094
	676.477765	4.675064
	676.671892	4.691889
	676.866005	4.704666
	677.060103	4.725769
	677.254188	4.744250
	677.448258	4.759902
	677.642315	4.791116
	677.836357	4.821950
	678.030385	4.844575
	678.224398	4.870569
	678.418398	4.908055
	678.612384	4.936851
	678.806355	4.972556
	679.000312	5.004743
	679.194255	5.042840
	679.388184	5.087573
	679.582099	5.127656
	679.776000	5.169138
	679.969886	5.215774
	680.163758	5.262164
	680.357617	5.307885
	680.551461	5.352169
	680.745290	5.398484
	680.939106	5.447149
	681.132908	5.500119
	681.326695	5.547753
	681.520468	5.602948
	681.714227	5.651751
	681.907972	5.697307
	682.101703	5.748713
	682.295419	5.808653
	682.489122	5.851583
	682.682810	5.900885
	682.876484	5.954294
	683.070144	6.002344
	683.263790	6.048802
	683.457421	6.103255
	683.651039	6.152020
	683.844642	6.202807
	684.038231	6.253047
	684.231806	6.306205
	684.425367	6.362267
	684.618913	6.404341
	684.812446	6.455965
	685.005964	6.509646
	685.199468	6.551244
	685.392958	6.600056
	685.586433	6.653402
	685.779895	6.698189
	685.973342	6.743040
	686.166775	6.780144
	686.360194	6.818718
	686.553599	6.875910
	686.746990	6.912898
	686.940366	6.967695
	687.133729	7.018367
	687.327077	7.057581
	687.520411	7.109851
	687.713730	7.168034
	687.907036	7.202293
	688.100327	7.254542
	688.293604	7.307646
	688.486867	7.353213
	688.680116	7.412316
	688.873351	7.458859
	689.066571	7.509714
	689.259777	7.575937
	689.452970	7.614702
	689.646147	7.664417
	689.839311	7.718704
	690.032461	7.776990
	690.225596	7.816320
	690.418717	7.873673
	690.611824	7.921287
	690.804917	7.975662
	690.997995	8.024621
	691.191059	8.073447
	691.384110	8.123173
	691.577145	8.176594
	691.770167	8.220325
	691.963175	8.267817
	692.156168	8.328686
	692.349147	8.384329
	692.542112	8.444757
	692.735063	8.503068
	692.927999	8.558130
	693.120922	8.616689
	693.313830	8.672352
	693.506724	8.747357
	693.699603	8.803617
	693.892469	8.876585
	694.085320	8.922372
	694.278157	8.989028
	694.470980	9.044482
	694.663789	9.112380
	694.856583	9.171329
	695.049364	9.246711
	695.242130	9.292759
	695.434881	9.357499
	695.627619	9.427822
	695.820342	9.511900
	696.013052	9.576281
	696.205747	9.650199
	696.398427	9.731858
	696.591094	9.814030
	696.783746	9.881100
	696.976384	9.978565
	697.169008	10.066921
	697.361618	10.171464
	697.554213	10.276342
	697.746795	10.364005
	697.939362	10.477376
	698.131914	10.579563
	698.324453	10.669674
	698.516977	10.787529
	698.709487	10.892115
	698.901983	10.988779
	699.094465	11.112310
	699.286932	11.217946
	699.479386	11.325809
	699.671825	11.468522
	699.864249	11.575407
	700.056660	11.703675
	700.249056	11.839777
	700.441438	11.961768
	700.633806	12.087433
	700.826160	12.208308
	701.018499	12.294524
	701.210824	12.424354
	701.403135	12.528080
	701.595432	12.634986
	701.787714	12.734800
	701.979982	12.856103
	702.172236	12.985807
	702.364476	13.114861
	702.556702	13.225849
	702.748913	13.337228
	702.941110	13.424841
	703.133293	13.507453
	703.325461	13.610878
	703.517615	13.719517
	703.709755	13.802266
	703.901881	13.889772
	704.093993	13.981243
	704.286090	14.067984
	704.478173	14.132497
	704.670242	14.186718
	704.862296	14.242616
	705.054337	14.288638
	705.246363	14.290263
	705.438375	14.333653
	705.630372	14.346221
	705.822356	14.380157
	706.014325	14.383425
	706.206279	14.416740
	706.398220	14.436794
	706.590146	14.460635
	706.782058	14.451583
	706.973956	14.460024
	707.165840	14.457839
	707.357709	14.471144
	707.549564	14.431035
	707.741405	14.402989
	707.933231	14.377048
	708.125043	14.318022
	708.316841	14.253071
	708.508625	14.221483
	708.700395	14.164171
	708.892150	14.111282
	709.083891	14.027506
	709.275617	13.951114
	709.467330	13.885933
	709.659028	13.807207
	709.850712	13.750830
	710.042381	13.696195
	710.234037	13.635724
	710.425678	13.574694
	710.617305	13.539534
	710.808917	13.493660
	711.000515	13.456309
	711.192099	13.403662
	711.383669	13.338898
	711.575225	13.299686
	711.766766	13.228494
	711.958293	13.188291
	712.149805	13.132766
	712.341304	13.069035
	712.532788	13.021043
	712.724258	12.998548
	712.915713	12.949757
	713.107154	12.936169
	713.298581	12.927036
	713.489994	12.923620
	713.681392	12.910290
	713.872776	12.884179
	714.064146	12.877172
	714.255502	12.868665
	714.446843	12.856818
	714.638170	12.862775
	714.829483	12.871303
	715.020781	12.882656
	715.212065	12.874664
	715.403335	12.904630
	715.594591	12.908737
	715.785832	12.909447
	715.977059	12.913516
	716.168272	12.941555
	716.359470	12.985320
	716.550654	12.991099
	716.741824	13.015591
	716.932979	13.049860
	717.124121	13.100765
	717.315247	13.117305
	717.506360	13.153522
	717.697458	13.215064
	717.888542	13.257941
	718.079612	13.277525
	718.270668	13.304818
	718.461709	13.333584
	718.652736	13.367032
	718.843748	13.398068
	719.034746	13.389647
	719.225730	13.412599
	719.416700	13.425150
	719.607655	13.438639
	719.798596	13.456428
	719.989523	13.481017
	720.180435	13.500508
	720.371333	13.503442
	720.562217	13.531067
	720.753087	13.535613
	720.943942	13.539735
	721.134783	13.575062
	721.325609	13.577642
	721.516422	13.607049
	721.707219	13.603007
	721.898003	13.610919
	722.088772	13.592637
	722.279527	13.598940
	722.470268	13.581767
	722.660994	13.558424
	722.851707	13.551119
	723.042404	13.571061
	723.233088	13.564559
	723.423757	13.578955
	723.614412	13.568400
	723.805052	13.545039
	723.995678	13.523802
	724.186290	13.552462
	724.376887	13.547378
	724.567471	13.542521
	724.758039	13.534428
	724.948594	13.522896
	725.139134	13.496355
	725.329660	13.504572
	725.520172	13.491283
	725.710669	13.469461
	725.901152	13.458748
	726.091620	13.445562
	726.282075	13.422133
	726.472514	13.410209
	726.662940	13.355101
	726.853351	13.329469
	727.043748	13.292487
	727.234131	13.274266
	727.424499	13.255096
	727.614853	13.242460
	727.805193	13.209297
	727.995518	13.171649
	728.185829	13.148551
	728.376125	13.112798
	728.566408	13.073378
	728.756675	13.019136
	728.946929	12.979310
	729.137168	12.927442
	729.327393	12.865833
	729.517604	12.797952
	729.707800	12.743310
	729.897982	12.670805
	730.088149	12.594506
	730.278302	12.506671
	730.468441	12.417084
	730.658566	12.338868
	730.848676	12.247705
	731.038771	12.177644
	731.228853	12.085458
	731.418920	12.018179
	731.608973	11.924155
	731.799011	11.821048
	731.989035	11.720796
	732.179045	11.615299
	732.369040	11.513962
	732.559021	11.442963
	732.748988	11.337754
	732.938940	11.245766
	733.128878	11.099014
	733.318801	10.981095
	733.508711	10.857465
	733.698605	10.751008
	733.888486	10.616880
	734.078352	10.513972
	734.268204	10.412409
	734.458041	10.317903
	734.647864	10.199100
	734.837673	10.110146
	735.027467	10.006634
	735.217247	9.916462
	735.407013	9.814236
	735.596764	9.725718
	735.786501	9.614728
	735.976223	9.511274
	736.165932	9.411401
	736.355625	9.304628
	736.545305	9.211037
	736.734970	9.105705
	736.924620	8.992047
	737.114257	8.907957
	737.303879	8.796856
	737.493486	8.677409
	737.683079	8.581628
	737.872658	8.496635
	738.062222	8.411199
	738.251772	8.339660
	738.441308	8.251503
	738.630829	8.170590
	738.820336	8.087829
	739.009829	8.005407
	739.199307	7.921173
	739.388771	7.844349
	739.578220	7.753914
	739.767655	7.677672
	739.957076	7.604315
	740.146482	7.545174
	740.335874	7.476373
	740.525251	7.412261
	740.714615	7.346272
	740.903963	7.270517
	741.093298	7.204688
	741.282618	7.141882
	741.471923	7.080530
	741.661214	7.025571
	741.850491	6.973894
	742.039753	6.915769
	742.229001	6.860000
	742.418235	6.814290
	742.607454	6.760100
	742.796659	6.702974
	742.985849	6.630920
	743.175025	6.577895
	743.364187	6.527947
	743.553334	6.480885
	743.742467	6.429811
	743.931586	6.372795
	744.120690	6.303043
	744.309779	6.249795
	744.498855	6.188769
	744.687916	6.151051
	744.876962	6.109259
	745.065994	6.064351
	745.255012	6.031943
	745.444015	6.001221
	745.633004	5.972843
	745.821978	5.940818
	746.010938	5.889295
	746.199884	5.853852
	746.388815	5.810430
	746.577732	5.775460
	746.766634	5.721330
	746.955522	5.678033
	747.144396	5.648454
	747.333255	5.601801
	747.522100	5.561900
	747.710930	5.522475
	747.899746	5.483516
	748.088548	5.442468
	748.277335	5.417983
	748.466108	5.390467
	748.654866	5.357021
	748.843610	5.336463
	749.032339	5.320502
	749.221054	5.296631
	749.409755	5.272464
	749.598441	5.253401
	749.787113	5.223260
	749.975770	5.208274
	750.164413	5.191343
	750.353042	5.170447
[truncated: 1,648 more rows]
