# Supplementary material for: Metasurface analogues of molecular diastereomers from hierarchical multiscale chiral interactions with biomolecules
Source: Nat Commun. 2026 Apr 22;17:5541. doi: 10.1038/s41467-026-72200-6 (PMC13287669; doi:10.1038/s41467-026-72200-6)
Supplement: Supplementary file 3 — Supplementary Data 1 (Raw data) [file 41467_2026_72200_MOESM3_ESM.zip › Raw_Data/Reflectivity/Butanol/R_Butanol/01 rh 0.txt]

	345.453658	0.999583
	345.669646	0.999894
	345.885622	1.000231
	346.101585	1.000598
	346.317535	1.000996
	346.533471	1.001428
	346.749395	1.001898
	346.965306	1.002405
	347.181204	1.002953
	347.397089	1.003541
	347.612961	1.004167
	347.828820	1.004828
	348.044666	1.005516
	348.260499	1.006220
	348.476319	1.006923
	348.692126	1.007600
	348.907920	1.008224
	349.123701	1.008758
	349.339469	1.009165
	349.555224	1.009408
	349.770966	1.009456
	349.986695	1.009291
	350.202412	1.008912
	350.418115	1.008334
	350.633805	1.007589
	350.849482	1.006719
	351.065147	1.005769
	351.280798	1.004785
	351.496436	1.003804
	351.712062	1.002853
	351.927674	1.001955
	352.143273	1.000348
	352.358860	0.999127
	352.574433	0.999263
	352.789993	0.998507
	353.005541	0.998526
	353.221075	0.999078
	353.436597	0.998105
	353.652105	0.998973
	353.867600	0.998207
	354.083083	0.998366
	354.298552	0.997436
	354.514009	0.997114
	354.729452	0.997487
	354.944883	0.997133
	355.160300	0.997440
	355.375705	0.996469
	355.591096	0.996172
	355.806474	0.996309
	356.021840	0.996723
	356.237192	0.995465
	356.452532	0.995395
	356.667858	0.995390
	356.883172	0.995456
	357.098472	0.996024
	357.313760	0.995927
	357.529034	0.996322
	357.744295	0.995768
	357.959544	0.996086
	358.174779	0.996982
	358.390002	0.996977
	358.605211	0.997592
	358.820407	0.999841
	359.035591	1.001992
	359.250761	1.002604
	359.465919	1.001982
	359.681063	1.002570
	359.896194	1.003022
	360.111313	1.002489
	360.326418	1.003344
	360.541510	1.004185
	360.756589	1.003708
	360.971656	1.003396
	361.186709	1.003847
	361.401749	1.003804
	361.616776	1.004644
	361.831790	1.005664
	362.046792	1.005202
	362.261780	1.006316
	362.476755	1.004842
	362.691717	1.004802
	362.906666	1.005949
	363.121602	1.007929
	363.336525	1.005382
	363.551435	1.006259
	363.766332	1.007660
	363.981216	1.007836
	364.196087	1.008844
	364.410945	1.010250
	364.625790	1.010548
	364.840621	1.011668
	365.055440	1.011491
	365.270246	1.013126
	365.485039	1.013752
	365.699818	1.014805
	365.914585	1.015790
	366.129339	1.016992
	366.344079	1.017362
	366.558807	1.018887
	366.773521	1.017058
	366.988223	1.015973
	367.202911	1.014769
	367.417587	1.012629
	367.632249	1.012017
	367.846898	1.011519
	368.061535	1.011183
	368.276158	1.010369
	368.490768	1.011072
	368.705365	1.011467
	368.919949	1.011026
	369.134521	1.011825
	369.349079	1.012145
	369.563624	1.010997
	369.778155	1.010783
	369.992674	1.010268
	370.207180	1.010132
	370.421673	1.011103
	370.636153	1.010424
	370.850619	1.010197
	371.065073	1.010315
	371.279514	1.010651
	371.493941	1.010083
	371.708356	1.009842
	371.922757	1.007921
	372.137145	1.005715
	372.351521	1.003157
	372.565883	1.002185
	372.780232	1.002380
	372.994568	1.001055
	373.208891	1.002375
	373.423201	1.003050
	373.637498	1.002125
	373.851782	1.001452
	374.066053	1.001642
	374.280311	1.000387
	374.494556	1.001185
	374.708787	1.001807
	374.923006	0.999695
	375.137211	0.999562
	375.351404	0.998096
	375.565583	1.000436
	375.779750	1.002447
	375.993903	1.003455
	376.208043	1.003232
	376.422170	1.003842
	376.636284	1.006213
	376.850385	1.006981
	377.064473	1.008055
	377.278548	1.007969
	377.492610	1.009295
	377.706658	1.009206
	377.920694	1.011873
	378.134717	1.012399
	378.348726	1.011880
	378.562722	1.011764
	378.776706	1.010923
	378.990676	1.009642
	379.204633	1.011246
	379.418577	1.008930
	379.632508	1.007553
	379.846426	1.007578
	380.060331	1.008475
	380.274223	1.009270
	380.488101	1.011209
	380.701967	1.011293
	380.915819	1.012663
	381.129659	1.012181
	381.343485	1.012214
	381.557298	1.011485
	381.771098	1.011762
	381.984886	1.013079
	382.198659	1.013363
	382.412420	1.014158
	382.626168	1.014467
	382.839903	1.014401
	383.053624	1.015029
	383.267333	1.015021
	383.481028	1.014288
	383.694711	1.012685
	383.908380	1.012150
	384.122036	1.011421
	384.335679	1.010836
	384.549309	1.010378
	384.762926	1.010172
	384.976530	1.008862
	385.190120	1.009091
	385.403698	1.009314
	385.617262	1.009446
	385.830814	1.009416
	386.044352	1.010225
	386.257877	1.009694
	386.471389	1.007531
	386.684888	1.007576
	386.898374	1.007054
	387.111847	1.005576
	387.325306	1.007185
	387.538753	1.005713
	387.752186	1.004155
	387.965606	1.006473
	388.179014	1.007450
	388.392408	1.008843
	388.605789	1.007363
	388.819156	1.007166
	389.032511	1.007300
	389.245853	1.007310
	389.459181	1.010021
	389.672497	1.009563
	389.885799	1.008823
	390.099088	1.009167
	390.312364	1.008232
	390.525627	1.009278
	390.738877	1.010640
	390.952114	1.008179
	391.165337	1.008086
	391.378548	1.009056
	391.591745	1.008736
	391.804929	1.006582
	392.018100	1.006935
	392.231258	1.005655
	392.444403	1.006756
	392.657535	1.007585
	392.870653	1.007443
	393.083759	1.008726
	393.296851	1.008896
	393.509930	1.009280
	393.722996	1.010723
	393.936049	1.011269
	394.149089	1.012642
	394.362116	1.013354
	394.575129	1.014145
	394.788130	1.013402
	395.001117	1.014190
	395.214091	1.014332
	395.427052	1.015372
	395.640000	1.016739
	395.852935	1.016596
	396.065857	1.015733
	396.278765	1.013693
	396.491660	1.013142
	396.704543	1.014367
	396.917412	1.014514
	397.130268	1.015474
	397.343110	1.013774
	397.555940	1.015701
	397.768757	1.015457
	397.981560	1.017190
	398.194350	1.017933
	398.407127	1.020102
	398.619891	1.020167
	398.832642	1.019570
	399.045380	1.019158
	399.258104	1.018468
	399.470815	1.017532
	399.683514	1.016558
	399.896199	1.016701
	400.108870	1.018669
	400.321529	1.017132
	400.534175	1.017433
	400.746807	1.018269
	400.959427	1.017730
	401.172033	1.017224
	401.384626	1.016819
	401.597205	1.018550
	401.809772	1.017722
	402.022326	1.017366
	402.234866	1.018461
	402.447393	1.019169
	402.659907	1.018945
	402.872408	1.020680
	403.084896	1.020265
	403.297370	1.022372
	403.509832	1.023559
	403.722280	1.021933
	403.934715	1.024417
	404.147137	1.025099
	404.359546	1.025682
	404.571941	1.026039
	404.784323	1.028825
	404.996693	1.031266
	405.209049	1.031602
	405.421392	1.033448
	405.633721	1.033909
	405.846038	1.036621
	406.058341	1.038875
	406.270632	1.040699
	406.482909	1.042377
	406.695172	1.042296
	406.907423	1.042112
	407.119661	1.041428
	407.331885	1.042547
	407.544096	1.043987
	407.756294	1.045934
	407.968479	1.046676
	408.180651	1.047991
	408.392809	1.047946
	408.604954	1.046580
	408.817086	1.046709
	409.029205	1.048756
	409.241311	1.051138
	409.453404	1.052579
	409.665483	1.052887
	409.877549	1.053326
	410.089602	1.052570
	410.301642	1.054069
	410.513669	1.053197
	410.725682	1.053610
	410.937682	1.052249
	411.149669	1.050622
	411.361643	1.049108
	411.573604	1.048631
	411.785551	1.047933
	411.997486	1.047686
	412.209407	1.047685
	412.421315	1.049508
	412.633210	1.050610
	412.845091	1.049487
	413.056959	1.047697
	413.268815	1.049347
	413.480657	1.049717
	413.692485	1.049944
	413.904301	1.050808
	414.116103	1.051517
	414.327892	1.053845
	414.539668	1.052436
	414.751431	1.053046
	414.963181	1.054288
	415.174917	1.054860
	415.386640	1.055905
	415.598350	1.057540
	415.810047	1.058115
	416.021730	1.060907
	416.233401	1.062688
	416.445058	1.062890
	416.656702	1.065312
	416.868332	1.065083
	417.079950	1.065346
	417.291554	1.064882
	417.503145	1.067509
	417.714723	1.067714
	417.926288	1.069611
	418.137839	1.070563
	418.349377	1.070819
	418.560903	1.073029
	418.772414	1.075237
	418.983913	1.075177
	419.195398	1.074964
	419.406870	1.073930
	419.618329	1.072898
	419.829775	1.073377
	420.041208	1.075117
	420.252627	1.075618
	420.464033	1.076205
	420.675426	1.076987
	420.886805	1.077784
	421.098172	1.078733
	421.309525	1.079705
	421.520865	1.081497
	421.732192	1.082900
	421.943505	1.083808
	422.154805	1.084741
	422.366092	1.084101
	422.577366	1.085956
	422.788627	1.086127
	422.999874	1.086527
	423.211108	1.087256
	423.422329	1.087240
	423.633537	1.088519
	423.844731	1.088446
	424.055913	1.090046
	424.267081	1.091658
	424.478235	1.092055
	424.689377	1.093722
	424.900505	1.094498
	425.111620	1.095971
	425.322722	1.097053
	425.533811	1.097938
	425.744886	1.098882
	425.955948	1.100297
	426.166997	1.101015
	426.378032	1.103955
	426.589055	1.104574
	426.800064	1.106626
	427.011060	1.106210
	427.222042	1.107550
	427.433012	1.109981
	427.643968	1.112986
	427.854911	1.114608
	428.065840	1.117717
	428.276757	1.120082
	428.487660	1.120535
	428.698550	1.123305
	428.909427	1.124996
	429.120290	1.124329
	429.331140	1.127331
	429.541977	1.128134
	429.752801	1.130648
	429.963611	1.133655
	430.174408	1.136863
	430.385192	1.137643
	430.595963	1.141116
	430.806720	1.142142
	431.017464	1.143982
	431.228195	1.145811
	431.438913	1.147366
	431.649617	1.149414
	431.860308	1.152061
	432.070986	1.151892
	432.281650	1.154160
	432.492302	1.159264
	432.702940	1.161064
	432.913565	1.162444
	433.124176	1.164479
	433.334774	1.167064
	433.545359	1.172329
	433.755931	1.175530
	433.966489	1.176490
	434.177035	1.175760
	434.387567	1.176599
	434.598085	1.179497
	434.808591	1.180710
	435.019083	1.180739
	435.229562	1.184138
	435.440027	1.183324
	435.650479	1.184667
	435.860918	1.184643
	436.071344	1.186147
	436.281757	1.189442
	436.492156	1.188037
	436.702542	1.190443
	436.912914	1.192134
	437.123274	1.192182
	437.333620	1.193743
	437.543953	1.195904
	437.754272	1.199869
	437.964578	1.202217
	438.174871	1.201980
	438.385151	1.202331
	438.595417	1.203435
	438.805670	1.206332
	439.015910	1.206551
	439.226137	1.204639
	439.436350	1.206943
	439.646550	1.205632
	439.856737	1.207532
	440.066910	1.207372
	440.277070	1.208406
	440.487217	1.209499
	440.697351	1.210271
	440.907471	1.210000
	441.117578	1.209755
	441.327671	1.210165
	441.537752	1.210879
	441.747819	1.212191
	441.957873	1.216533
	442.167913	1.216451
	442.377940	1.217640
	442.587954	1.218963
	442.797955	1.220918
	443.007942	1.222088
	443.217916	1.224785
	443.427877	1.226983
	443.637824	1.227452
	443.847758	1.229291
	444.057679	1.234128
	444.267586	1.236261
	444.477481	1.237523
	444.687361	1.237155
	444.897229	1.238075
	445.107083	1.239762
	445.316924	1.239851
	445.526752	1.241550
	445.736566	1.244431
	445.946367	1.246580
	446.156155	1.246219
	446.365929	1.245495
	446.575690	1.246001
	446.785438	1.246501
	446.995173	1.251949
	447.204894	1.253400
	447.414602	1.254722
	447.624296	1.256462
	447.833977	1.255833
	448.043645	1.254350
	448.253300	1.254357
	448.462941	1.257376
	448.672569	1.261933
	448.882184	1.263234
	449.091785	1.265371
	449.301373	1.268729
	449.510948	1.272342
	449.720509	1.274609
	449.930057	1.278340
	450.139592	1.283217
	450.349113	1.282507
	450.558621	1.281201
	450.768116	1.281673
	450.977597	1.285016
	451.187066	1.286460
	451.396520	1.288130
	451.605962	1.289573
	451.815390	1.291227
	452.024805	1.294692
	452.234206	1.298195
	452.443594	1.301425
	452.652969	1.304477
	452.862330	1.306082
	453.071678	1.309021
	453.281013	1.310737
	453.490335	1.313560
	453.699643	1.317911
	453.908938	1.320436
	454.118219	1.325150
	454.327487	1.326779
	454.536742	1.330319
	454.745983	1.329934
	454.955211	1.333133
	455.164426	1.338855
	455.373627	1.342907
	455.582815	1.343895
	455.791990	1.346943
	456.001152	1.349580
	456.210300	1.351786
	456.419434	1.354561
	456.628556	1.357487
	456.837664	1.358343
	457.046758	1.360374
	457.255839	1.360911
	457.464907	1.363157
	457.673962	1.366902
	457.883003	1.370507
	458.092031	1.373637
	458.301046	1.375124
	458.510047	1.375366
	458.719035	1.375451
	458.928009	1.379551
	459.136970	1.382130
	459.345918	1.381747
	459.554852	1.384793
	459.763774	1.384647
	459.972681	1.388025
	460.181576	1.388275
	460.390457	1.389469
	460.599324	1.392950
	460.808178	1.394403
	461.017019	1.399029
	461.225847	1.400581
	461.434661	1.403087
	461.643462	1.406802
	461.852249	1.411156
	462.061023	1.416775
	462.269784	1.418497
	462.478531	1.422744
	462.687265	1.424835
	462.895986	1.426798
	463.104693	1.430919
	463.313387	1.435788
	463.522068	1.437302
	463.730735	1.440146
	463.939389	1.444842
	464.148029	1.451768
	464.356656	1.455046
	464.565270	1.460569
	464.773870	1.465408
	464.982457	1.466986
	465.191030	1.472632
	465.399591	1.475065
	465.608137	1.481379
	465.816671	1.485197
	466.025191	1.488168
	466.233697	1.492974
	466.442191	1.494712
	466.650671	1.497830
	466.859137	1.500437
	467.067590	1.505051
	467.276030	1.505711
	467.484456	1.511604
	467.692869	1.516602
	467.901269	1.519402
	468.109655	1.523696
	468.318028	1.528938
	468.526387	1.532775
	468.734733	1.536951
	468.943066	1.540078
	469.151385	1.544824
	469.359691	1.549946
	469.567984	1.556027
	469.776263	1.563926
	469.984528	1.566970
	470.192781	1.567903
	470.401020	1.573940
	470.609245	1.577632
	470.817457	1.580681
	471.025656	1.584152
	471.233841	1.589875
	471.442013	1.595693
	471.650172	1.600705
	471.858317	1.603616
	472.066448	1.609910
	472.274567	1.611593
	472.482672	1.614755
	472.690763	1.614963
	472.898841	1.617619
	473.106906	1.619013
	473.314957	1.624245
	473.522995	1.633881
	473.731020	1.640770
	473.939031	1.646889
	474.147029	1.655070
	474.355013	1.659432
	474.562984	1.663091
	474.770941	1.666110
	474.978885	1.672611
	475.186816	1.674436
	475.394733	1.680151
	475.602637	1.683460
	475.810527	1.688315
	476.018404	1.694260
	476.226268	1.701760
	476.434118	1.705846
	476.641955	1.709271
	476.849778	1.712521
	477.057588	1.717901
	477.265385	1.720721
	477.473168	1.726090
	477.680937	1.727602
	477.888694	1.732577
	478.096436	1.740293
	478.304166	1.740511
	478.511882	1.744523
	478.719584	1.749136
	478.927274	1.751694
	479.134949	1.755996
	479.342612	1.758780
	479.550260	1.764548
	479.757896	1.770998
	479.965518	1.776972
	480.173126	1.781566
	480.380722	1.789110
	480.588303	1.797766
	480.795872	1.801147
	481.003426	1.806267
	481.210968	1.812392
	481.418496	1.818672
	481.626010	1.824370
	481.833511	1.830565
	482.040999	1.837025
	482.248473	1.839429
	482.455934	1.840779
	482.663382	1.846230
	482.870816	1.854000
	483.078236	1.857938
	483.285643	1.864324
	483.493037	1.866699
	483.700417	1.870139
	483.907784	1.876470
	484.115137	1.880037
	484.322477	1.885178
	484.529803	1.890627
	484.737116	1.894004
	484.944416	1.901366
	485.151702	1.903932
	485.358975	1.911662
	485.566234	1.921692
	485.773479	1.930496
	485.980712	1.938297
	486.187931	1.942603
	486.395136	1.946110
	486.602328	1.949961
	486.809506	1.952935
	487.016671	1.961517
	487.223823	1.965095
	487.430961	1.971119
	487.638086	1.973504
	487.845197	1.981704
	488.052295	1.984413
	488.259379	1.988162
	488.466450	1.991674
	488.673507	1.995041
	488.880551	1.997398
	489.087582	2.005034
	489.294599	2.008397
	489.501602	2.013043
	489.708592	2.015243
	489.915569	2.022083
	490.122532	2.022841
	490.329482	2.028840
	490.536418	2.029724
	490.743341	2.029567
	490.950250	2.032198
	491.157146	2.033645
	491.364029	2.039916
	491.570897	2.043526
	491.777753	2.047316
	491.984595	2.054678
	492.191423	2.058768
	492.398238	2.058649
	492.605040	2.061557
	492.811828	2.069116
	493.018603	2.071026
	493.225364	2.074956
	493.432111	2.076249
	493.638846	2.077531
	493.845566	2.080703
	494.052274	2.084024
	494.258967	2.087153
	494.465648	2.090653
	494.672314	2.096124
	494.878968	2.101319
	495.085608	2.100695
	495.292234	2.105203
	495.498847	2.105324
	495.705446	2.108502
	495.912032	2.110761
	496.118605	2.113219
	496.325164	2.118819
	496.531709	2.118067
	496.738241	2.121416
	496.944759	2.124499
	497.151264	2.124153
	497.357756	2.127618
	497.564234	2.127997
	497.770698	2.131855
	497.977149	2.133946
	498.183587	2.133304
	498.390011	2.134662
	498.596422	2.136757
	498.802819	2.138795
	499.009202	2.141293
	499.215572	2.144465
	499.421929	2.147358
	499.628272	2.146643
	499.834602	2.147641
	500.040918	2.145049
	500.247220	2.145089
	500.453509	2.142743
	500.659785	2.143833
	500.866047	2.145585
	501.072296	2.146164
	501.278531	2.146938
	501.484752	2.149598
	501.690960	2.148030
	501.897155	2.151889
	502.103336	2.152125
	502.309504	2.154375
	502.515658	2.153550
	502.721798	2.155087
	502.927925	2.155988
	503.134039	2.155283
	503.340139	2.155805
	503.546225	2.161237
	503.752298	2.165025
	503.958358	2.162270
	504.164404	2.161910
	504.370436	2.162290
	504.576455	2.160122
	504.782461	2.162355
	504.988453	2.168474
	505.194431	2.174028
	505.400396	2.176496
	505.606347	2.179131
	505.812285	2.178927
	506.018209	2.185351
	506.224120	2.189691
	506.430017	2.193153
	506.635901	2.195315
	506.841771	2.202108
	507.047628	2.203381
	507.253471	2.204846
	507.459301	2.204703
	507.665117	2.211595
	507.870920	2.211254
	508.076709	2.212808
	508.282484	2.215333
	508.488247	2.216112
	508.693995	2.218874
	508.899730	2.219862
	509.105451	2.224519
	509.311159	2.227813
	509.516854	2.227442
	509.722535	2.230382
	509.928202	2.235371
	510.133856	2.239290
	510.339496	2.239250
	510.545123	2.244470
	510.750736	2.247024
	510.956336	2.250503
	511.161922	2.252669
	511.367494	2.256540
	511.573053	2.258645
	511.778599	2.259929
	511.984131	2.261093
	512.189649	2.261473
	512.395154	2.260971
	512.600645	2.265901
	512.806123	2.269327
	513.011587	2.272143
	513.217038	2.277246
	513.422475	2.282831
	513.627899	2.287651
	513.833309	2.291982
	514.038705	2.293224
	514.244088	2.296085
	514.449458	2.296644
	514.654814	2.297406
	514.860156	2.299595
	515.065485	2.301544
	515.270800	2.301757
	515.476102	2.300523
	515.681390	2.303555
	515.886664	2.305129
	516.091925	2.305844
	516.297173	2.306669
	516.502407	2.306003
	516.707627	2.310240
	516.912834	2.310602
	517.118027	2.314768
	517.323207	2.317352
	517.528373	2.319546
	517.733525	2.321302
	517.938664	2.321303
	518.143790	2.321807
	518.348901	2.325805
	518.554000	2.329986
	518.759084	2.332652
	518.964156	2.334961
	519.169213	2.340131
	519.374257	2.335263
	519.579288	2.338712
	519.784305	2.340742
	519.989308	2.340220
	520.194298	2.340230
	520.399274	2.340925
	520.604236	2.340087
	520.809185	2.341465
	521.014121	2.341840
	521.219043	2.344067
	521.423951	2.344294
	521.628846	2.345513
	521.833727	2.344431
	522.038595	2.348304
	522.243449	2.351446
	522.448289	2.348567
	522.653116	2.347739
	522.857929	2.354558
	523.062729	2.354253
	523.267515	2.357291
	523.472287	2.359304
	523.677046	2.361782
	523.881792	2.362636
	524.086524	2.365573
	524.291242	2.368850
	524.495946	2.369371
	524.700637	2.371886
	524.905315	2.377962
	525.109979	2.381625
	525.314629	2.385437
	525.519266	2.391030
	525.723889	2.393016
	525.928498	2.390405
	526.133094	2.391843
	526.337677	2.391323
	526.542245	2.391260
	526.746800	2.392752
	526.951342	2.393895
	527.155870	2.397466
	527.360384	2.398158
	527.564885	2.396380
	527.769372	2.400023
	527.973846	2.403186
	528.178306	2.405574
	528.382752	2.407166
	528.587185	2.406793
	528.791604	2.402883
	528.996010	2.404567
	529.200402	2.402128
	529.404780	2.404677
	529.609145	2.405305
	529.813496	2.406359
	530.017833	2.403990
	530.222157	2.400846
	530.426468	2.399478
	530.630764	2.401167
	530.835048	2.403354
	531.039317	2.401922
	531.243573	2.400182
	531.447815	2.401848
	531.652044	2.398993
	531.856259	2.399926
	532.060461	2.398307
	532.264648	2.392785
	532.468823	2.390294
	532.672983	2.388972
	532.877130	2.386272
	533.081264	2.389327
	533.285383	2.388799
	533.489490	2.386865
	533.693582	2.385220
	533.897661	2.383579
	534.101726	2.379943
	534.305778	2.378106
	534.509816	2.376162
	534.713841	2.378238
	534.917851	2.378518
	535.121849	2.381961
	535.325832	2.381853
	535.529802	2.383742
	535.733759	2.385918
	535.937701	2.383957
	536.141630	2.383785
	536.345546	2.384027
	536.549448	2.381484
	536.753336	2.380691
	536.957210	2.379245
	537.161071	2.386292
	537.364919	2.387193
	537.568752	2.387327
	537.772572	2.385446
	537.976379	2.387627
	538.180172	2.386240
	538.383951	2.387745
	538.587716	2.386433
	538.791468	2.389818
	538.995206	2.389554
	539.198931	2.392268
	539.402642	2.396431
	539.606339	2.397649
	539.810023	2.399778
	540.013693	2.403791
	540.217349	2.403819
	540.420992	2.404108
	540.624621	2.402432
	540.828237	2.402619
	541.031839	2.399980
	541.235427	2.405499
	541.439001	2.406929
	541.642562	2.409267
	541.846109	2.408128
	542.049643	2.412016
	542.253163	2.411321
	542.456669	2.413488
	542.660162	2.416460
	542.863641	2.419453
	543.067106	2.421854
	543.270558	2.420546
	543.473996	2.418952
	543.677420	2.423294
	543.880831	2.422122
	544.084228	2.421152
	544.287612	2.423348
	544.490981	2.425004
	544.694338	2.429416
	544.897680	2.434688
	545.101009	2.434793
	545.304324	2.440059
	545.507625	2.439864
	545.710913	2.439105
	545.914187	2.439577
	546.117448	2.443026
	546.320695	2.449264
	546.523928	2.453999
	546.727147	2.459052
	546.930353	2.462622
	547.133546	2.462715
	547.336724	2.466797
	547.539889	2.467317
	547.743040	2.466329
	547.946178	2.468338
	548.149301	2.464375
	548.352412	2.466575
	548.555508	2.474921
	548.758591	2.475720
	548.961660	2.480299
	549.164716	2.486001
	549.367757	2.492505
	549.570785	2.491981
	549.773800	2.492261
	549.976801	2.494057
	550.179788	2.499410
	550.382761	2.498355
	550.585721	2.501085
	550.788667	2.502945
	550.991599	2.507996
	551.194518	2.512924
	551.397423	2.519887
	551.600315	2.525421
	551.803192	2.527774
	552.006056	2.531683
	552.208906	2.532784
	552.411743	2.532914
	552.614566	2.534075
	552.817375	2.537121
	553.020171	2.539330
	553.222953	2.539330
	553.425721	2.542739
	553.628475	2.541801
	553.831216	2.544089
	554.033943	2.544440
	554.236657	2.545263
	554.439356	2.542952
	554.642042	2.543211
	554.844715	2.542941
	555.047373	2.543403
	555.250018	2.543882
	555.452650	2.544268
	555.655267	2.540838
	555.857871	2.543070
	556.060461	2.542118
	556.263038	2.542091
	556.465600	2.543051
	556.668150	2.543787
	556.870685	2.544824
	557.073207	2.546939
	557.275715	2.548069
	557.478209	2.551075
	557.680689	2.548031
	557.883156	2.547603
	558.085609	2.547067
	558.288049	2.548481
	558.490475	2.547839
	558.692887	2.544542
	558.895285	2.541490
	559.097670	2.541269
	559.300040	2.535654
	559.502398	2.533072
	559.704741	2.527459
	559.907071	2.526118
	560.109387	2.525944
	560.311689	2.522430
	560.513978	2.523785
	560.716253	2.522569
	560.918514	2.511717
	561.120762	2.511235
	561.322995	2.511133
	561.525215	2.508659
	561.727422	2.503906
	561.929614	2.505891
	562.131793	2.506321
	562.333958	2.502050
	562.536110	2.496607
	562.738248	2.493592
	562.940372	2.491545
	563.142482	2.489918
	563.344578	2.484970
	563.546661	2.477065
	563.748730	2.471888
	563.950786	2.464680
	564.152827	2.456030
	564.354855	2.452327
	564.556870	2.445051
	564.758870	2.439510
	564.960857	2.433889
	565.162830	2.426291
	565.364789	2.418157
	565.566735	2.412980
	565.768666	2.405062
	565.970584	2.396779
	566.172489	2.386369
	566.374379	2.377003
	566.576256	2.371821
	566.778119	2.360866
	566.979969	2.348306
	567.181805	2.339410
	567.383626	2.327135
	567.585435	2.318629
	567.787229	2.309795
	567.989010	2.306541
	568.190777	2.295717
	568.392530	2.289997
	568.594269	2.283173
	568.795995	2.277230
	568.997707	2.268017
	569.199405	2.258462
	569.401090	2.247109
	569.602761	2.238086
	569.804418	2.225170
	570.006061	2.216136
	570.207690	2.206807
	570.409306	2.196910
	570.610908	2.185244
	570.812497	2.173362
	571.014071	2.163702
	571.215632	2.153870
	571.417179	2.142617
	571.618712	2.137138
	571.820232	2.126872
	572.021737	2.118845
	572.223229	2.107347
	572.424707	2.095264
	572.626172	2.084104
	572.827623	2.074876
	573.029060	2.065866
	573.230483	2.059582
	573.431892	2.051120
	573.633288	2.042067
	573.834670	2.031486
	574.036038	2.022409
	574.237392	2.009265
	574.438733	1.998905
	574.640060	1.991025
	574.841373	1.983335
	575.042672	1.975482
	575.243958	1.966148
	575.445230	1.955375
	575.646488	1.947485
	575.847732	1.938928
	576.048962	1.931919
	576.250179	1.925374
	576.451382	1.920452
	576.652571	1.908901
	576.853747	1.901413
	577.054908	1.894471
	577.256056	1.885856
	577.457190	1.877988
	577.658310	1.872324
	577.859417	1.864966
	578.060510	1.859641
	578.261589	1.852682
	578.462654	1.845891
	578.663705	1.841183
	578.864743	1.832247
	579.065767	1.828071
	579.266777	1.825040
	579.467773	1.820819
	579.668755	1.818805
	579.869724	1.813225
	580.070679	1.807507
	580.271620	1.801758
	580.472548	1.802462
	580.673461	1.794659
	580.874361	1.788409
	581.075247	1.780922
	581.276119	1.773402
	581.476978	1.767968
	581.677822	1.760263
	581.878653	1.752950
	582.079470	1.746613
	582.280273	1.740119
	582.481063	1.732325
	582.681838	1.727286
	582.882600	1.722815
	583.083348	1.718181
	583.284083	1.712160
	583.484803	1.707897
	583.685510	1.702738
	583.886203	1.694470
	584.086882	1.688716
	584.287547	1.682785
	584.488199	1.677171
	584.688836	1.673172
	584.889460	1.669444
	585.090070	1.663481
	585.290666	1.655915
	585.491249	1.650791
	585.691818	1.644417
	585.892372	1.637832
	586.092914	1.633907
	586.293441	1.630129
	586.493954	1.626494
	586.694454	1.620989
	586.894940	1.617811
	587.095412	1.612517
	587.295870	1.607477
	587.496314	1.603286
	587.696745	1.599671
	587.897162	1.595409
	588.097565	1.590371
	588.297954	1.585549
	588.498329	1.581107
	588.698691	1.575272
	588.899038	1.571979
	589.099372	1.567876
	589.299692	1.564050
	589.499998	1.560576
	589.700291	1.558088
	589.900569	1.554097
	590.100834	1.550893
	590.301085	1.546751
	590.501322	1.543445
	590.701546	1.539160
	590.901755	1.533339
	591.101951	1.530618
	591.302132	1.527124
	591.502300	1.524276
	591.702455	1.519493
	591.902595	1.516350
	592.102722	1.512733
	592.302834	1.510223
	592.502933	1.507421
	592.703018	1.499578
	592.903089	1.496463
	593.103147	1.491713
	593.303190	1.488613
	593.503220	1.486232
	593.703236	1.483321
	593.903238	1.483087
	594.103226	1.480543
	594.303200	1.479419
	594.503161	1.477777
	594.703108	1.476995
	594.903040	1.474290
	595.102960	1.472498
	595.302865	1.470171
	595.502756	1.469873
	595.702634	1.467050
	595.902497	1.465548
	596.102347	1.465963
	596.302183	1.464891
	596.502005	1.463652
	596.701813	1.463688
	596.901608	1.464075
	597.101388	1.464561
	597.301155	1.464436
	597.500908	1.467273
	597.700647	1.468928
	597.900372	1.470227
	598.100083	1.474438
	598.299781	1.477650
	598.499465	1.480795
	598.699134	1.482337
	598.898790	1.486449
	599.098432	1.486912
	599.298061	1.490683
	599.497675	1.494923
	599.697275	1.499344
	599.896862	1.503907
	600.096435	1.508442
	600.295994	1.515966
	600.495539	1.520536
	600.695070	1.523978
	600.894588	1.530819
	601.094091	1.537925
	601.293581	1.545223
	601.493056	1.551194
	601.692518	1.560052
	601.891966	1.567732
	602.091401	1.575622
	602.290821	1.582693
	602.490227	1.591571
	602.689620	1.600213
	602.888999	1.610237
	603.088363	1.619643
	603.287714	1.629230
	603.487052	1.640629
	603.686375	1.651446
	603.885684	1.661833
	604.084980	1.671645
	604.284261	1.682929
	604.483529	1.694041
	604.682783	1.704959
	604.882023	1.718480
	605.081249	1.730396
	605.280461	1.744081
	605.479660	1.754873
	605.678844	1.767928
	605.878015	1.778887
	606.077172	1.790196
	606.276314	1.803573
	606.475443	1.814795
	606.674558	1.825609
	606.873660	1.838275
	607.072747	1.851075
	607.271820	1.865574
	607.470880	1.877063
	607.669926	1.890428
	607.868957	1.903886
	608.067975	1.918013
	608.266979	1.930864
	608.465969	1.943976
	608.664946	1.961682
	608.863908	1.977272
	609.062857	1.991580
	609.261791	2.006365
	609.460712	2.020660
	609.659619	2.036814
	609.858511	2.050752
	610.057390	2.066846
	610.256256	2.078977
	610.455107	2.091837
	610.653944	2.108381
	610.852767	2.123267
	611.051577	2.139644
	611.250373	2.157661
	611.449154	2.174611
	611.647922	2.193964
	611.846676	2.206549
	612.045416	2.221183
	612.244142	2.237761
	612.442854	2.252692
	612.641553	2.266565
	612.840237	2.283808
	613.038908	2.298100
	613.237564	2.315591
	613.436207	2.329628
	613.634836	2.345510
	613.833451	2.357476
	614.032052	2.371955
	614.230639	2.384548
	614.429212	2.402132
	614.627771	2.413641
	614.826316	2.424058
	615.024848	2.435329
	615.223365	2.445044
	615.421869	2.458091
	615.620358	2.466628
	615.818834	2.473730
	616.017296	2.484635
	616.215744	2.497006
	616.414178	2.506259
	616.612598	2.513042
	616.811004	2.519769
	617.009396	2.527334
	617.207775	2.533651
	617.406139	2.538055
	617.604490	2.545012
	617.802826	2.550283
	618.001149	2.556532
	618.199458	2.557009
	618.397752	2.560003
	618.596033	2.564016
	618.794300	2.567889
	618.992553	2.572897
	619.190792	2.573810
	619.389018	2.577377
	619.587229	2.584305
	619.785426	2.585328
	619.983609	2.587696
	620.181779	2.589182
	620.379934	2.591759
	620.578076	2.597235
	620.776204	2.598350
	620.974317	2.600804
	621.172417	2.602617
	621.370503	2.599265
	621.568575	2.600959
	621.766633	2.599326
	621.964677	2.598718
	622.162707	2.598217
	622.360723	2.600857
	622.558725	2.600100
	622.756714	2.597741
	622.954688	2.594754
	623.152648	2.594128
	623.350595	2.591272
	623.548527	2.588814
	623.746446	2.582017
	623.944350	2.581432
	624.142241	2.576914
	624.340118	2.572644
	624.537981	2.565305
	624.735829	2.565099
	624.933664	2.560813
	625.131485	2.553654
	625.329292	2.543815
	625.527085	2.539042
	625.724864	2.532374
	625.922629	2.527859
	626.120381	2.521427
	626.318118	2.513887
	626.515841	2.504524
	626.713550	2.494990
	626.911246	2.488398
	627.108927	2.482658
	627.306595	2.478341
	627.504248	2.470781
	627.701888	2.466479
	627.899513	2.462717
	628.097125	2.458299
	628.294722	2.452542
	628.492306	2.449268
	628.689876	2.447931
	628.887432	2.444975
	629.084973	2.442288
	629.282501	2.441578
	629.480015	2.437098
	629.677515	2.435073
	629.875001	2.431787
	630.072473	2.428016
	630.269931	2.426888
	630.467375	2.424512
	630.664805	2.422030
	630.862221	2.421331
	631.059623	2.419936
	631.257011	2.424053
	631.454385	2.421669
	631.651746	2.421849
	631.849092	2.421700
	632.046424	2.421913
	632.243742	2.422382
	632.441047	2.422032
	632.638337	2.422573
	632.835613	2.422939
	633.032876	2.419197
	633.230124	2.421116
	633.427358	2.422169
	633.624579	2.421071
	633.821785	2.420815
	634.018978	2.420854
	634.216156	2.425539
	634.413321	2.425142
	634.610471	2.424891
	634.807608	2.424622
	635.004730	2.431567
	635.201839	2.429982
	635.398933	2.431942
	635.596014	2.430224
	635.793081	2.431612
	635.990133	2.433263
	636.187172	2.434788
	636.384196	2.434681
	636.581207	2.435474
	636.778204	2.435487
	636.975186	2.436083
	637.172155	2.438848
	637.369110	2.441970
	637.566050	2.442678
	637.762977	2.444873
	637.959890	2.446002
	638.156788	2.446052
	638.353673	2.451067
	638.550544	2.452664
	638.747400	2.454597
	638.944243	2.457382
	639.141072	2.460321
	639.337886	2.464280
	639.534687	2.468392
	639.731474	2.473325
	639.928246	2.475623
	640.125005	2.480693
	640.321750	2.483732
	640.518480	2.484902
	640.715197	2.489008
	640.911899	2.493318
	641.108588	2.493960
	641.305263	2.494639
	641.501923	2.497934
	641.698570	2.497452
	641.895202	2.499450
	642.091821	2.503175
	642.288426	2.506129
	642.485016	2.508088
	642.681593	2.509151
	642.878155	2.514194
	643.074704	2.513860
	643.271238	2.515733
	643.467759	2.519243
	643.664265	2.519843
	643.860757	2.520952
	644.057236	2.525096
	644.253700	2.531089
	644.450151	2.535033
	644.646587	2.538144
	644.843009	2.540432
	645.039418	2.546096
	645.235812	2.551153
	645.432192	2.556121
	645.628558	2.565687
	645.824911	2.571953
	646.021249	2.581283
	646.217573	2.582854
	646.413883	2.591308
	646.610179	2.603702
	646.806461	2.614668
	647.002729	2.620749
	647.198983	2.631026
	647.395223	2.641512
	647.591449	2.658089
	647.787661	2.668870
	647.983859	2.679754
	648.180043	2.689366
	648.376212	2.704868
	648.572368	2.722642
	648.768510	2.736800
	648.964638	2.752480
	649.160751	2.770204
	649.356851	2.781971
	649.552937	2.799979
	649.749008	2.817565
	649.945066	2.834544
	650.141109	2.853986
	650.337138	2.872987
	650.533154	2.893832
	650.729155	2.912858
	650.925142	2.932371
	651.121116	2.953515
	651.317075	2.976649
	651.513020	3.000259
	651.708951	3.020922
	651.904868	3.045934
	652.100771	3.067310
	652.296660	3.088890
	652.492535	3.113829
	652.688396	3.130761
	652.884242	3.154626
	653.080075	3.178008
	653.275894	3.198830
	653.471699	3.219916
	653.667489	3.239541
	653.863266	3.260303
	654.059028	3.276767
	654.254776	3.294723
	654.450511	3.313976
	654.646231	3.335198
	654.841937	3.353738
	655.037629	3.377131
	655.233308	3.392368
	655.428972	3.413516
	655.624622	3.428087
	655.820258	3.450863
	656.015879	3.470575
	656.211487	3.484944
	656.407081	3.503018
	656.602661	3.519335
	656.798226	3.538609
	656.993778	3.558260
	657.189315	3.571724
	657.384839	3.590248
	657.580348	3.603817
	657.775843	3.619807
	657.971324	3.633002
	658.166791	3.654950
	658.362244	3.669608
	658.557683	3.686656
	658.753108	3.708020
	658.948519	3.721478
	659.143916	3.737749
	659.339298	3.751339
	659.534667	3.762718
	659.730022	3.777664
	659.925362	3.788511
	660.120688	3.811431
	660.316001	3.823580
	660.511299	3.834386
	660.706583	3.849402
	660.901853	3.867485
	661.097109	3.879520
	661.292351	3.895122
	661.487578	3.906273
	661.682792	3.921925
	661.877992	3.937918
	662.073177	3.955961
	662.268349	3.963092
	662.463506	3.972220
	662.658649	3.988633
	662.853779	4.003390
	663.048894	4.016810
	663.243995	4.021342
	663.439081	4.029639
	663.634154	4.038129
	663.829213	4.046779
	664.024258	4.057388
	664.219288	4.068826
	664.414305	4.073274
	664.609307	4.088116
	664.804295	4.093272
	664.999269	4.101690
	665.194229	4.104806
	665.389175	4.106982
	665.584107	4.117760
	665.779025	4.117979
	665.973928	4.127514
	666.168818	4.140201
	666.363693	4.152585
	666.558555	4.161277
	666.753402	4.164833
	666.948235	4.162744
	667.143054	4.173894
	667.337859	4.174746
	667.532650	4.186534
	667.727427	4.190638
	667.922189	4.193591
	668.116938	4.199216
	668.311672	4.202644
	668.506392	4.209232
	668.701098	4.221952
	668.895790	4.227875
	669.090468	4.238148
	669.285132	4.247290
	669.479782	4.261303
	669.674417	4.276882
	669.869039	4.295725
	670.063646	4.304895
	670.258239	4.322779
	670.452819	4.331141
	670.647384	4.337959
	670.841934	4.353140
	671.036471	4.362799
	671.230994	4.376662
	671.425502	4.392267
	671.619997	4.406086
	671.814477	4.420197
	672.008943	4.425073
	672.203395	4.441826
	672.397833	4.456029
	672.592257	4.465508
	672.786667	4.477507
	672.981062	4.488182
	673.175444	4.501703
	673.369811	4.517855
	673.564164	4.529711
	673.758503	4.541121
	673.952828	4.550361
	674.147139	4.576435
	674.341435	4.593854
	674.535718	4.618217
	674.729986	4.629858
	674.924240	4.640310
	675.118480	4.667190
	675.312706	4.688081
	675.506918	4.713908
	675.701116	4.732849
	675.895299	4.750368
	676.089469	4.776491
	676.283624	4.799892
	676.477765	4.820172
	676.671892	4.843956
	676.866005	4.868106
	677.060103	4.905677
	677.254188	4.929666
	677.448258	4.955588
	677.642315	4.994300
	677.836357	5.025265
	678.030385	5.052251
	678.224398	5.081721
	678.418398	5.119266
	678.612384	5.147518
	678.806355	5.197067
	679.000312	5.230428
	679.194255	5.275760
	679.388184	5.318835
	679.582099	5.360355
	679.776000	5.405608
	679.969886	5.448391
	680.163758	5.504342
	680.357617	5.554126
	680.551461	5.595894
	680.745290	5.646357
	680.939106	5.700470
	681.132908	5.758955
	681.326695	5.806212
	681.520468	5.854378
	681.714227	5.896412
	681.907972	5.947953
	682.101703	5.988140
	682.295419	6.048452
	682.489122	6.087680
	682.682810	6.130540
	682.876484	6.182045
	683.070144	6.232070
	683.263790	6.278476
	683.457421	6.320857
	683.651039	6.373459
	683.844642	6.429590
	684.038231	6.474379
	684.231806	6.527965
	684.425367	6.591035
	684.618913	6.640733
	684.812446	6.693329
	685.005964	6.743855
	685.199468	6.788516
	685.392958	6.831219
	685.586433	6.883560
	685.779895	6.919838
	685.973342	6.954729
	686.166775	6.994416
	686.360194	7.030609
	686.553599	7.084442
	686.746990	7.134125
	686.940366	7.180575
	687.133729	7.227622
	687.327077	7.261668
	687.520411	7.309282
	687.713730	7.366911
	687.907036	7.401828
	688.100327	7.448394
	688.293604	7.504966
	688.486867	7.550252
	688.680116	7.605053
	688.873351	7.643095
	689.066571	7.696663
	689.259777	7.758899
	689.452970	7.794533
	689.646147	7.841627
	689.839311	7.897422
	690.032461	7.945621
	690.225596	7.986340
	690.418717	8.053930
	690.611824	8.097117
	690.804917	8.142667
	690.997995	8.189114
	691.191059	8.235345
	691.384110	8.290576
	691.577145	8.335021
	691.770167	8.391166
	691.963175	8.434422
	692.156168	8.496442
	692.349147	8.556810
	692.542112	8.630375
	692.735063	8.682562
	692.927999	8.732106
	693.120922	8.803597
	693.313830	8.872459
	693.506724	8.962635
	693.699603	9.021085
	693.892469	9.104423
	694.085320	9.157658
	694.278157	9.237006
	694.470980	9.308159
	694.663789	9.389678
	694.856583	9.456225
	695.049364	9.538298
	695.242130	9.616174
	695.434881	9.692100
	695.627619	9.776700
	695.820342	9.865102
	696.013052	9.955687
	696.205747	10.042722
	696.398427	10.122830
	696.591094	10.215580
	696.783746	10.300805
	696.976384	10.407033
	697.169008	10.510399
	697.361618	10.617394
	697.554213	10.740727
	697.746795	10.842357
	697.939362	10.966196
	698.131914	11.065497
	698.324453	11.163780
	698.516977	11.284749
	698.709487	11.391624
	698.901983	11.496058
	699.094465	11.610949
	699.286932	11.720485
	699.479386	11.821777
	699.671825	11.954601
	699.864249	12.077450
	700.056660	12.197235
	700.249056	12.321318
	700.441438	12.426241
	700.633806	12.529967
	700.826160	12.636565
	701.018499	12.713459
	701.210824	12.840551
	701.403135	12.925821
	701.595432	13.016778
	701.787714	13.100630
	701.979982	13.200010
	702.172236	13.291536
	702.364476	13.399747
	702.556702	13.491328
	702.748913	13.560133
	702.941110	13.632876
	703.133293	13.682771
	703.325461	13.780513
	703.517615	13.856436
	703.709755	13.903725
	703.901881	13.968891
	704.093993	14.031019
	704.286090	14.067120
	704.478173	14.127644
	704.670242	14.176420
	704.862296	14.184006
	705.054337	14.202292
	705.246363	14.176475
	705.438375	14.175212
	705.630372	14.164765
	705.822356	14.157228
	706.014325	14.134367
	706.206279	14.130901
	706.398220	14.107690
	706.590146	14.104568
	706.782058	14.059380
	706.973956	14.039281
	707.165840	14.018223
	707.357709	13.995019
	707.549564	13.952189
	707.741405	13.885344
	707.933231	13.827971
	708.125043	13.762010
	708.316841	13.690831
	708.508625	13.636394
	708.700395	13.558278
	708.892150	13.492448
	709.083891	13.406826
	709.275617	13.337953
	709.467330	13.278413
	709.659028	13.203749
	709.850712	13.156530
	710.042381	13.098090
	710.234037	13.021431
	710.425678	12.957141
	710.617305	12.900989
	710.808917	12.855891
	711.000515	12.806770
	711.192099	12.772196
	711.383669	12.720238
	711.575225	12.675741
	711.766766	12.615292
	711.958293	12.568683
	712.149805	12.521157
	712.341304	12.474091
	712.532788	12.445047
	712.724258	12.429714
	712.915713	12.392529
	713.107154	12.384205
	713.298581	12.383966
	713.489994	12.397969
	713.681392	12.403555
	713.872776	12.392468
	714.064146	12.404070
	714.255502	12.405838
	714.446843	12.420744
	714.638170	12.438335
	714.829483	12.461418
	715.020781	12.473148
	715.212065	12.480188
	715.403335	12.517763
	715.594591	12.523945
	715.785832	12.537986
	715.977059	12.560419
	716.168272	12.594263
	716.359470	12.623430
	716.550654	12.665058
	716.741824	12.687385
	716.932979	12.719471
	717.124121	12.770740
	717.315247	12.781073
	717.506360	12.818809
	717.697458	12.871169
	717.888542	12.910362
	718.079612	12.938008
	718.270668	12.974306
	718.461709	13.009658
	718.652736	13.046347
	718.843748	13.066233
	719.034746	13.061619
	719.225730	13.079868
	719.416700	13.106276
	719.607655	13.124344
	719.798596	13.151788
	719.989523	13.168513
	720.180435	13.199001
	720.371333	13.206412
	720.562217	13.213213
	720.753087	13.219715
	720.943942	13.220739
	721.134783	13.237559
	721.325609	13.222244
	721.516422	13.207635
	721.707219	13.180358
	721.898003	13.181907
	722.088772	13.155366
	722.279527	13.153167
	722.470268	13.129975
	722.660994	13.099523
	722.851707	13.063192
	723.042404	13.051264
	723.233088	13.021712
	723.423757	12.999921
	723.614412	12.988770
	723.805052	12.962390
	723.995678	12.926775
	724.186290	12.939940
	724.376887	12.911344
	724.567471	12.873700
	724.758039	12.852342
	724.948594	12.833721
	725.139134	12.803176
	725.329660	12.774009
	725.520172	12.745508
	725.710669	12.679431
	725.901152	12.657183
	726.091620	12.608113
	726.282075	12.554839
	726.472514	12.530379
	726.662940	12.463059
	726.853351	12.413998
	727.043748	12.365853
	727.234131	12.326057
	727.424499	12.285330
	727.614853	12.257282
	727.805193	12.201212
	727.995518	12.169859
	728.185829	12.115869
	728.376125	12.061784
	728.566408	12.007397
	728.756675	11.948102
	728.946929	11.909232
	729.137168	11.843079
	729.327393	11.766557
	729.517604	11.698324
	729.707800	11.634326
	729.897982	11.544227
	730.088149	11.469767
	730.278302	11.380486
	730.468441	11.300414
	730.658566	11.224085
	730.848676	11.141447
	731.038771	11.055502
	731.228853	10.969543
	731.418920	10.889879
	731.608973	10.799074
	731.799011	10.691267
	731.989035	10.592618
	732.179045	10.488841
	732.369040	10.386648
	732.559021	10.307354
	732.748988	10.208488
	732.938940	10.109125
	733.128878	9.977706
	733.318801	9.855249
	733.508711	9.734194
	733.698605	9.624740
	733.888486	9.504347
	734.078352	9.392461
	734.268204	9.282371
	734.458041	9.181639
	734.647864	9.062640
	734.837673	8.975235
	735.027467	8.870979
	735.217247	8.780914
	735.407013	8.688005
	735.596764	8.598357
	735.786501	8.488468
	735.976223	8.389239
	736.165932	8.294793
	736.355625	8.196703
	736.545305	8.095700
	736.734970	7.988516
	736.924620	7.894206
	737.114257	7.818199
	737.303879	7.725880
	737.493486	7.626588
	737.683079	7.545452
	737.872658	7.465646
	738.062222	7.384269
	738.251772	7.310481
	738.441308	7.240662
	738.630829	7.172613
	738.820336	7.107213
	739.009829	7.049468
	739.199307	6.975270
	739.388771	6.914602
	739.578220	6.830504
	739.767655	6.768145
	739.957076	6.712629
	740.146482	6.658830
	740.335874	6.608762
	740.525251	6.554827
	740.714615	6.508207
	740.903963	6.455224
	741.093298	6.395925
	741.282618	6.352689
	741.471923	6.316204
	741.661214	6.274218
	741.850491	6.239355
	742.039753	6.190874
	742.229001	6.145113
	742.418235	6.110555
	742.607454	6.078120
	742.796659	6.031201
	742.985849	5.985547
	743.175025	5.955245
	743.364187	5.923417
	743.553334	5.890553
	743.742467	5.856124
	743.931586	5.818990
	744.120690	5.768597
	744.309779	5.723075
	744.498855	5.682318
	744.687916	5.651452
	744.876962	5.625497
	745.065994	5.599674
	745.255012	5.579890
	745.444015	5.550086
	745.633004	5.526850
	745.821978	5.507363
	746.010938	5.477791
	746.199884	5.459442
	746.388815	5.431102
	746.577732	5.413568
	746.766634	5.374415
	746.955522	5.345325
	747.144396	5.335247
	747.333255	5.310087
	747.522100	5.284246
	747.710930	5.262869
	747.899746	5.237362
	748.088548	5.220706
	748.277335	5.207110
	748.466108	5.190384
	748.654866	5.170398
	748.843610	5.160709
	749.032339	5.148974
	749.221054	5.131777
	749.409755	5.121373
	749.598441	5.111821
	749.787113	5.104084
	749.975770	5.091799
	750.164413	5.085299
	750.353042	5.076304
[truncated: 1,648 more rows]
