# Supplementary material for: Metasurface analogues of molecular diastereomers from hierarchical multiscale chiral interactions with biomolecules
Source: Nat Commun. 2026 Apr 22;17:5541. doi: 10.1038/s41467-026-72200-6 (PMC13287669; doi:10.1038/s41467-026-72200-6)
Supplement: Supplementary file 3 — Supplementary Data 1 (Raw data) [file 41467_2026_72200_MOESM3_ESM.zip › Raw_Data/Reflectivity/Butanol/R_Butanol/02 lh 0.txt]

	345.453658	1.000070
	345.669646	1.000217
	345.885622	1.000377
	346.101585	1.000549
	346.317535	1.000736
	346.533471	1.000937
	346.749395	1.001154
	346.965306	1.001388
	347.181204	1.001640
	347.397089	1.001908
	347.612961	1.002194
	347.828820	1.002495
	348.044666	1.002807
	348.260499	1.003127
	348.476319	1.003447
	348.692126	1.003757
	348.907920	1.004044
	349.123701	1.004294
	349.339469	1.004490
	349.555224	1.004618
	349.770966	1.004664
	349.986695	1.004620
	350.202412	1.004488
	350.418115	1.004273
	350.633805	1.003990
	350.849482	1.003657
	351.065147	1.003294
	351.280798	1.002920
	351.496436	1.002552
	351.712062	1.002201
	351.927674	1.001877
	352.143273	1.002112
	352.358860	1.002320
	352.574433	1.002744
	352.789993	1.002829
	353.005541	1.003478
	353.221075	0.999785
	353.436597	1.000412
	353.652105	1.000544
	353.867600	1.000190
	354.083083	1.000429
	354.298552	1.001108
	354.514009	1.001111
	354.729452	1.000575
	354.944883	1.001489
	355.160300	1.000953
	355.375705	1.003097
	355.591096	1.003655
	355.806474	1.003206
	356.021840	1.002321
	356.237192	1.001866
	356.452532	1.000573
	356.667858	1.000561
	356.883172	1.000538
	357.098472	1.000048
	357.313760	1.000279
	357.529034	0.999826
	357.744295	0.999843
	357.959544	1.001740
	358.174779	1.001594
	358.390002	1.004087
	358.605211	1.004582
	358.820407	1.004742
	359.035591	1.004929
	359.250761	1.002981
	359.465919	1.002226
	359.681063	1.001667
	359.896194	1.001129
	360.111313	1.001611
	360.326418	1.002363
	360.541510	1.003858
	360.756589	1.003590
	360.971656	1.002611
	361.186709	1.003545
	361.401749	1.004008
	361.616776	1.002870
	361.831790	1.004252
	362.046792	1.004723
	362.261780	1.002896
	362.476755	1.003339
	362.691717	1.002862
	362.906666	1.003654
	363.121602	1.001016
	363.336525	1.001233
	363.551435	1.000798
	363.766332	0.998997
	363.981216	0.998595
	364.196087	0.995922
	364.410945	0.997871
	364.625790	0.997633
	364.840621	0.997460
	365.055440	0.998906
	365.270246	0.998877
	365.485039	0.996015
	365.699818	0.995257
	365.914585	0.993472
	366.129339	0.992491
	366.344079	0.992287
	366.558807	0.993658
	366.773521	0.994887
	366.988223	0.994766
	367.202911	0.994574
	367.417587	0.994501
	367.632249	0.993884
	367.846898	0.995297
	368.061535	0.996877
	368.276158	0.997522
	368.490768	0.996688
	368.705365	0.997741
	368.919949	1.001123
	369.134521	1.001866
	369.349079	1.002374
	369.563624	1.002937
	369.778155	1.002894
	369.992674	1.004466
	370.207180	1.004964
	370.421673	1.005135
	370.636153	1.005759
	370.850619	1.005213
	371.065073	1.006192
	371.279514	1.006986
	371.493941	1.007012
	371.708356	1.006220
	371.922757	1.006437
	372.137145	1.004607
	372.351521	1.005552
	372.565883	1.005648
	372.780232	1.005016
	372.994568	1.002958
	373.208891	1.003781
	373.423201	1.003457
	373.637498	1.004423
	373.851782	1.004470
	374.066053	1.005032
	374.280311	1.004658
	374.494556	1.004747
	374.708787	1.003994
	374.923006	1.004240
	375.137211	1.004292
	375.351404	1.004456
	375.565583	1.003943
	375.779750	1.002368
	375.993903	1.000302
	376.208043	1.000954
	376.422170	0.999198
	376.636284	0.997666
	376.850385	0.999980
	377.064473	0.998778
	377.278548	0.999914
	377.492610	0.999712
	377.706658	0.998034
	377.920694	0.997920
	378.134717	0.997211
	378.348726	0.996723
	378.562722	0.998524
	378.776706	0.997535
	378.990676	0.996998
	379.204633	0.997500
	379.418577	0.998725
	379.632508	0.997838
	379.846426	0.997797
	380.060331	0.998912
	380.274223	0.998547
	380.488101	0.997487
	380.701967	0.998289
	380.915819	0.998249
	381.129659	0.997493
	381.343485	0.998314
	381.557298	0.999998
	381.771098	0.998830
	381.984886	0.996372
	382.198659	0.997423
	382.412420	0.996749
	382.626168	0.996585
	382.839903	0.996402
	383.053624	0.997662
	383.267333	0.998600
	383.481028	0.998923
	383.694711	0.997671
	383.908380	1.000263
	384.122036	0.997930
	384.335679	0.997647
	384.549309	0.998294
	384.762926	1.000072
	384.976530	0.999189
	385.190120	1.000213
	385.403698	1.000118
	385.617262	1.003294
	385.830814	1.003471
	386.044352	1.004702
	386.257877	1.004291
	386.471389	1.005215
	386.684888	1.003802
	386.898374	1.003735
	387.111847	1.004654
	387.325306	1.006140
	387.538753	1.007644
	387.752186	1.008927
	387.965606	1.008546
	388.179014	1.009157
	388.392408	1.009210
	388.605789	1.010224
	388.819156	1.011788
	389.032511	1.012251
	389.245853	1.012493
	389.459181	1.013779
	389.672497	1.015495
	389.885799	1.015751
	390.099088	1.016024
	390.312364	1.017075
	390.525627	1.015093
	390.738877	1.015955
	390.952114	1.015693
	391.165337	1.016002
	391.378548	1.015584
	391.591745	1.014376
	391.804929	1.013163
	392.018100	1.014996
	392.231258	1.014329
	392.444403	1.014693
	392.657535	1.015581
	392.870653	1.014292
	393.083759	1.012200
	393.296851	1.014215
	393.509930	1.014896
	393.722996	1.015754
	393.936049	1.016625
	394.149089	1.017655
	394.362116	1.017483
	394.575129	1.018042
	394.788130	1.018008
	395.001117	1.020108
	395.214091	1.019859
	395.427052	1.020220
	395.640000	1.020186
	395.852935	1.021562
	396.065857	1.019524
	396.278765	1.019193
	396.491660	1.020944
	396.704543	1.021296
	396.917412	1.018966
	397.130268	1.018642
	397.343110	1.018266
	397.555940	1.017866
	397.768757	1.018024
	397.981560	1.018984
	398.194350	1.020089
	398.407127	1.020446
	398.619891	1.017902
	398.832642	1.017532
	399.045380	1.019063
	399.258104	1.020183
	399.470815	1.019793
	399.683514	1.020989
	399.896199	1.023258
	400.108870	1.024090
	400.321529	1.023324
	400.534175	1.022996
	400.746807	1.023356
	400.959427	1.024040
	401.172033	1.024941
	401.384626	1.024897
	401.597205	1.024834
	401.809772	1.025364
	402.022326	1.026522
	402.234866	1.027019
	402.447393	1.026093
	402.659907	1.025880
	402.872408	1.026036
	403.084896	1.027088
	403.297370	1.027619
	403.509832	1.028340
	403.722280	1.029215
	403.934715	1.027987
	404.147137	1.026990
	404.359546	1.026344
	404.571941	1.028448
	404.784323	1.030040
	404.996693	1.028659
	405.209049	1.028922
	405.421392	1.029531
	405.633721	1.029385
	405.846038	1.030963
	406.058341	1.033083
	406.270632	1.032848
	406.482909	1.033236
	406.695172	1.034319
	406.907423	1.034545
	407.119661	1.034128
	407.331885	1.036005
	407.544096	1.033576
	407.756294	1.034675
	407.968479	1.033704
	408.180651	1.033436
	408.392809	1.034308
	408.604954	1.033542
	408.817086	1.033038
	409.029205	1.034625
	409.241311	1.034941
	409.453404	1.033988
	409.665483	1.034042
	409.877549	1.035102
	410.089602	1.037447
	410.301642	1.039545
	410.513669	1.041345
	410.725682	1.042519
	410.937682	1.043545
	411.149669	1.044526
	411.361643	1.046276
	411.573604	1.047841
	411.785551	1.049035
	411.997486	1.049322
	412.209407	1.049232
	412.421315	1.050265
	412.633210	1.052706
	412.845091	1.053484
	413.056959	1.054427
	413.268815	1.057640
	413.480657	1.060014
	413.692485	1.060746
	413.904301	1.063421
	414.116103	1.062378
	414.327892	1.064375
	414.539668	1.065081
	414.751431	1.065729
	414.963181	1.066898
	415.174917	1.067052
	415.386640	1.069634
	415.598350	1.070914
	415.810047	1.072280
	416.021730	1.074128
	416.233401	1.073013
	416.445058	1.075629
	416.656702	1.076852
	416.868332	1.079957
	417.079950	1.081363
	417.291554	1.085488
	417.503145	1.086201
	417.714723	1.088261
	417.926288	1.090795
	418.137839	1.091303
	418.349377	1.092060
	418.560903	1.092316
	418.772414	1.092935
	418.983913	1.092767
	419.195398	1.092901
	419.406870	1.094193
	419.618329	1.094079
	419.829775	1.095167
	420.041208	1.096427
	420.252627	1.095392
	420.464033	1.097415
	420.675426	1.099086
	420.886805	1.101905
	421.098172	1.103430
	421.309525	1.101689
	421.520865	1.104266
	421.732192	1.106782
	421.943505	1.108598
	422.154805	1.109877
	422.366092	1.109476
	422.577366	1.110712
	422.788627	1.113068
	422.999874	1.113347
	423.211108	1.113485
	423.422329	1.114011
	423.633537	1.114741
	423.844731	1.115824
	424.055913	1.116485
	424.267081	1.117718
	424.478235	1.119561
	424.689377	1.120749
	424.900505	1.120387
	425.111620	1.123546
	425.322722	1.124710
	425.533811	1.123875
	425.744886	1.123928
	425.955948	1.124445
	426.166997	1.126166
	426.378032	1.126117
	426.589055	1.126427
	426.800064	1.125530
	427.011060	1.127743
	427.222042	1.129558
	427.433012	1.130407
	427.643968	1.132346
	427.854911	1.133662
	428.065840	1.135231
	428.276757	1.137469
	428.487660	1.138468
	428.698550	1.140324
	428.909427	1.142701
	429.120290	1.144132
	429.331140	1.145040
	429.541977	1.148111
	429.752801	1.148203
	429.963611	1.150574
	430.174408	1.150522
	430.385192	1.150386
	430.595963	1.148922
	430.806720	1.148877
	431.017464	1.150556
	431.228195	1.151429
	431.438913	1.153183
	431.649617	1.153001
	431.860308	1.153259
	432.070986	1.154758
	432.281650	1.155978
	432.492302	1.158327
	432.702940	1.160048
	432.913565	1.160645
	433.124176	1.161579
	433.334774	1.161774
	433.545359	1.163201
	433.755931	1.163541
	433.966489	1.164903
	434.177035	1.165601
	434.387567	1.165401
	434.598085	1.167218
	434.808591	1.168430
	435.019083	1.170094
	435.229562	1.172686
	435.440027	1.174117
	435.650479	1.175052
	435.860918	1.178048
	436.071344	1.180513
	436.281757	1.184167
	436.492156	1.186190
	436.702542	1.188522
	436.912914	1.190638
	437.123274	1.192585
	437.333620	1.193390
	437.543953	1.195702
	437.754272	1.200512
	437.964578	1.202253
	438.174871	1.205480
	438.385151	1.209353
	438.595417	1.213082
	438.805670	1.216900
	439.015910	1.217598
	439.226137	1.217958
	439.436350	1.221676
	439.646550	1.225818
	439.856737	1.228607
	440.066910	1.231478
	440.277070	1.236019
	440.487217	1.238117
	440.697351	1.239423
	440.907471	1.242930
	441.117578	1.244235
	441.327671	1.246650
	441.537752	1.249699
	441.747819	1.248637
	441.957873	1.249320
	442.167913	1.250694
	442.377940	1.250679
	442.587954	1.250729
	442.797955	1.250265
	443.007942	1.250287
	443.217916	1.250880
	443.427877	1.252794
	443.637824	1.253052
	443.847758	1.252605
	444.057679	1.253241
	444.267586	1.253777
	444.477481	1.254061
	444.687361	1.256544
	444.897229	1.258018
	445.107083	1.258792
	445.316924	1.259273
	445.526752	1.259779
	445.736566	1.260078
	445.946367	1.261560
	446.156155	1.263167
	446.365929	1.262106
	446.575690	1.262363
	446.785438	1.262004
	446.995173	1.265425
	447.204894	1.268655
	447.414602	1.268240
	447.624296	1.269739
	447.833977	1.270426
	448.043645	1.270772
	448.253300	1.272170
	448.462941	1.272405
	448.672569	1.274003
	448.882184	1.276380
	449.091785	1.279276
	449.301373	1.281829
	449.510948	1.283980
	449.720509	1.284179
	449.930057	1.286266
	450.139592	1.291188
	450.349113	1.294891
	450.558621	1.297651
	450.768116	1.300141
	450.977597	1.301204
	451.187066	1.301514
	451.396520	1.303872
	451.605962	1.305015
	451.815390	1.306864
	452.024805	1.311174
	452.234206	1.314583
	452.443594	1.318678
	452.652969	1.322842
	452.862330	1.324846
	453.071678	1.326435
	453.281013	1.328677
	453.490335	1.330659
	453.699643	1.331873
	453.908938	1.336093
	454.118219	1.339162
	454.327487	1.337673
	454.536742	1.339015
	454.745983	1.341131
	454.955211	1.341966
	455.164426	1.342580
	455.373627	1.346054
	455.582815	1.347078
	455.791990	1.350172
	456.001152	1.353308
	456.210300	1.353783
	456.419434	1.356646
	456.628556	1.359229
	456.837664	1.360701
	457.046758	1.363619
	457.255839	1.367066
	457.464907	1.370036
	457.673962	1.373464
	457.883003	1.376588
	458.092031	1.378094
	458.301046	1.380266
	458.510047	1.380818
	458.719035	1.381475
	458.928009	1.383067
	459.136970	1.386565
	459.345918	1.389579
	459.554852	1.393373
	459.763774	1.397694
	459.972681	1.402370
	460.181576	1.407311
	460.390457	1.410062
	460.599324	1.411839
	460.808178	1.413715
	461.017019	1.418804
	461.225847	1.422587
	461.434661	1.425980
	461.643462	1.430825
	461.852249	1.433917
	462.061023	1.437916
	462.269784	1.442022
	462.478531	1.447836
	462.687265	1.451564
	462.895986	1.454373
	463.104693	1.457189
	463.313387	1.458904
	463.522068	1.458772
	463.730735	1.464217
	463.939389	1.469838
	464.148029	1.474510
	464.356656	1.477987
	464.565270	1.484304
	464.773870	1.489978
	464.982457	1.493938
	465.191030	1.497171
	465.399591	1.498632
	465.608137	1.503119
	465.816671	1.507933
	466.025191	1.509391
	466.233697	1.513736
	466.442191	1.514548
	466.650671	1.515989
	466.859137	1.516858
	467.067590	1.520635
	467.276030	1.524019
	467.484456	1.527862
	467.692869	1.533280
	467.901269	1.537701
	468.109655	1.540399
	468.318028	1.547516
	468.526387	1.552464
	468.734733	1.557424
	468.943066	1.561101
	469.151385	1.566349
	469.359691	1.570345
	469.567984	1.576483
	469.776263	1.584422
	469.984528	1.593294
	470.192781	1.596161
	470.401020	1.598095
	470.609245	1.600582
	470.817457	1.604819
	471.025656	1.610883
	471.233841	1.618467
	471.442013	1.624949
	471.650172	1.632097
	471.858317	1.639630
	472.066448	1.645951
	472.274567	1.651226
	472.482672	1.655120
	472.690763	1.654638
	472.898841	1.657868
	473.106906	1.662810
	473.314957	1.669182
	473.522995	1.678009
	473.731020	1.683485
	473.939031	1.691505
	474.147029	1.699008
	474.355013	1.704668
	474.562984	1.708280
	474.770941	1.710956
	474.978885	1.714790
	475.186816	1.718076
	475.394733	1.724189
	475.602637	1.725566
	475.810527	1.728551
	476.018404	1.732753
	476.226268	1.740377
	476.434118	1.741668
	476.641955	1.748614
	476.849778	1.752173
	477.057588	1.760753
	477.265385	1.765212
	477.473168	1.768547
	477.680937	1.771799
	477.888694	1.777172
	478.096436	1.785982
	478.304166	1.790547
	478.511882	1.791303
	478.719584	1.797219
	478.927274	1.800205
	479.134949	1.807191
	479.342612	1.809298
	479.550260	1.814248
	479.757896	1.819989
	479.965518	1.824628
	480.173126	1.829113
	480.380722	1.837609
	480.588303	1.845004
	480.795872	1.852817
	481.003426	1.855003
	481.210968	1.859804
	481.418496	1.862735
	481.626010	1.869551
	481.833511	1.872067
	482.040999	1.880497
	482.248473	1.883064
	482.455934	1.886975
	482.663382	1.888393
	482.870816	1.893320
	483.078236	1.898262
	483.285643	1.903900
	483.493037	1.907408
	483.700417	1.906826
	483.907784	1.913175
	484.115137	1.915645
	484.322477	1.920639
	484.529803	1.925311
	484.737116	1.928728
	484.944416	1.934761
	485.151702	1.937375
	485.358975	1.946550
	485.566234	1.953495
	485.773479	1.959381
	485.980712	1.963673
	486.187931	1.968315
	486.395136	1.970499
	486.602328	1.973157
	486.809506	1.976200
	487.016671	1.981763
	487.223823	1.984447
	487.430961	1.988130
	487.638086	1.992394
	487.845197	1.998845
	488.052295	1.997978
	488.259379	2.003748
	488.466450	2.005817
	488.673507	2.010799
	488.880551	2.012796
	489.087582	2.020706
	489.294599	2.021016
	489.501602	2.026233
	489.708592	2.028200
	489.915569	2.033860
	490.122532	2.038485
	490.329482	2.046379
	490.536418	2.048652
	490.743341	2.047962
	490.950250	2.049274
	491.157146	2.055344
	491.364029	2.060063
	491.570897	2.065213
	491.777753	2.065751
	491.984595	2.071690
	492.191423	2.076576
	492.398238	2.079907
	492.605040	2.083781
	492.811828	2.089138
	493.018603	2.090962
	493.225364	2.097160
	493.432111	2.097123
	493.638846	2.101844
	493.845566	2.103212
	494.052274	2.108500
	494.258967	2.108699
	494.465648	2.115179
	494.672314	2.116312
	494.878968	2.122378
	495.085608	2.120119
	495.292234	2.123807
	495.498847	2.126344
	495.705446	2.130286
	495.912032	2.133790
	496.118605	2.136178
	496.325164	2.140675
	496.531709	2.140276
	496.738241	2.145478
	496.944759	2.148799
	497.151264	2.149303
	497.357756	2.152805
	497.564234	2.153066
	497.770698	2.155855
	497.977149	2.158131
	498.183587	2.159387
	498.390011	2.161195
	498.596422	2.165427
	498.802819	2.163862
	499.009202	2.165739
	499.215572	2.169668
	499.421929	2.173571
	499.628272	2.172655
	499.834602	2.174577
	500.040918	2.175758
	500.247220	2.172927
	500.453509	2.171471
	500.659785	2.175440
	500.866047	2.176516
	501.072296	2.181153
	501.278531	2.182757
	501.484752	2.187740
	501.690960	2.188408
	501.897155	2.192818
	502.103336	2.193089
	502.309504	2.199593
	502.515658	2.196929
	502.721798	2.199759
	502.927925	2.198770
	503.134039	2.199735
	503.340139	2.204229
	503.546225	2.212745
	503.752298	2.215818
	503.958358	2.213292
	504.164404	2.211598
	504.370436	2.217116
	504.576455	2.217444
	504.782461	2.219777
	504.988453	2.224155
	505.194431	2.230072
	505.400396	2.234414
	505.606347	2.235945
	505.812285	2.231980
	506.018209	2.237194
	506.224120	2.239022
	506.430017	2.243773
	506.635901	2.241621
	506.841771	2.247395
	507.047628	2.246696
	507.253471	2.250205
	507.459301	2.252351
	507.665117	2.258584
	507.870920	2.261825
	508.076709	2.260753
	508.282484	2.262135
	508.488247	2.261335
	508.693995	2.263829
	508.899730	2.268191
	509.105451	2.270547
	509.311159	2.271235
	509.516854	2.269087
	509.722535	2.270436
	509.928202	2.275108
	510.133856	2.278981
	510.339496	2.278980
	510.545123	2.280471
	510.750736	2.280559
	510.956336	2.283122
	511.161922	2.282075
	511.367494	2.289264
	511.573053	2.292752
	511.778599	2.297084
	511.984131	2.298255
	512.189649	2.302503
	512.395154	2.304056
	512.600645	2.308844
	512.806123	2.313517
	513.011587	2.314291
	513.217038	2.318299
	513.422475	2.323345
	513.627899	2.324830
	513.833309	2.326468
	514.038705	2.328925
	514.244088	2.332388
	514.449458	2.334065
	514.654814	2.337426
	514.860156	2.339026
	515.065485	2.344116
	515.270800	2.347781
	515.476102	2.353121
	515.681390	2.359772
	515.886664	2.362879
	516.091925	2.360329
	516.297173	2.362457
	516.502407	2.366266
	516.707627	2.372436
	516.912834	2.373160
	517.118027	2.376471
	517.323207	2.379417
	517.528373	2.382960
	517.733525	2.383231
	517.938664	2.385588
	518.143790	2.387396
	518.348901	2.390725
	518.554000	2.393164
	518.759084	2.397486
	518.964156	2.398927
	519.169213	2.404878
	519.374257	2.402766
	519.579288	2.405444
	519.784305	2.406724
	519.989308	2.407679
	520.194298	2.409008
	520.399274	2.403252
	520.604236	2.404426
	520.809185	2.402641
	521.014121	2.402993
	521.219043	2.403052
	521.423951	2.403736
	521.628846	2.406120
	521.833727	2.405391
	522.038595	2.409969
	522.243449	2.413548
	522.448289	2.410856
	522.653116	2.407068
	522.857929	2.411496
	523.062729	2.412241
	523.267515	2.413850
	523.472287	2.412868
	523.677046	2.418078
	523.881792	2.416321
	524.086524	2.418505
	524.291242	2.417256
	524.495946	2.418781
	524.700637	2.418247
	524.905315	2.422641
	525.109979	2.421211
	525.314629	2.422622
	525.519266	2.427017
	525.723889	2.427790
	525.928498	2.427531
	526.133094	2.427464
	526.337677	2.426534
	526.542245	2.426920
	526.746800	2.427637
	526.951342	2.428670
	527.155870	2.433425
	527.360384	2.433027
	527.564885	2.436162
	527.769372	2.436825
	527.973846	2.436880
	528.178306	2.438770
	528.382752	2.439875
	528.587185	2.442399
	528.791604	2.441481
	528.996010	2.441836
	529.200402	2.439069
	529.404780	2.443984
	529.609145	2.444989
	529.813496	2.444843
	530.017833	2.443612
	530.222157	2.442388
	530.426468	2.438676
	530.630764	2.440270
	530.835048	2.444449
	531.039317	2.444191
	531.243573	2.443974
	531.447815	2.445801
	531.652044	2.443913
	531.856259	2.447298
	532.060461	2.448626
	532.264648	2.446638
	532.468823	2.443797
	532.672983	2.443692
	532.877130	2.446458
	533.081264	2.449709
	533.285383	2.455301
	533.489490	2.457956
	533.693582	2.460895
	533.897661	2.459052
	534.101726	2.457823
	534.305778	2.459532
	534.509816	2.459297
	534.713841	2.458600
	534.917851	2.457533
	535.121849	2.462940
	535.325832	2.461685
	535.529802	2.461573
	535.733759	2.463146
	535.937701	2.462183
	536.141630	2.458412
	536.345546	2.457843
	536.549448	2.458985
	536.753336	2.457914
	536.957210	2.458661
	537.161071	2.461461
	537.364919	2.459776
	537.568752	2.464034
	537.772572	2.465873
	537.976379	2.466524
	538.180172	2.467125
	538.383951	2.465909
	538.587716	2.465764
	538.791468	2.472089
	538.995206	2.471922
	539.198931	2.474138
	539.402642	2.478878
	539.606339	2.480437
	539.810023	2.480636
	540.013693	2.478907
	540.217349	2.479099
	540.420992	2.479720
	540.624621	2.476828
	540.828237	2.475042
	541.031839	2.472947
	541.235427	2.476238
	541.439001	2.477414
	541.642562	2.479151
	541.846109	2.473960
	542.049643	2.476331
	542.253163	2.476367
	542.456669	2.476952
	542.660162	2.478205
	542.863641	2.481722
	543.067106	2.483379
	543.270558	2.483545
	543.473996	2.484139
	543.677420	2.486265
	543.880831	2.484984
	544.084228	2.489139
	544.287612	2.491225
	544.490981	2.492911
	544.694338	2.500133
	544.897680	2.510371
	545.101009	2.513735
	545.304324	2.520079
	545.507625	2.522706
	545.710913	2.521554
	545.914187	2.522920
	546.117448	2.525724
	546.320695	2.530117
	546.523928	2.531753
	546.727147	2.535894
	546.930353	2.537426
	547.133546	2.535653
	547.336724	2.540662
	547.539889	2.537651
	547.743040	2.540446
	547.946178	2.543284
	548.149301	2.541777
	548.352412	2.543331
	548.555508	2.552010
	548.758591	2.555625
	548.961660	2.558921
	549.164716	2.565209
	549.367757	2.570976
	549.570785	2.572980
	549.773800	2.576531
	549.976801	2.578857
	550.179788	2.581004
	550.382761	2.585275
	550.585721	2.590091
	550.788667	2.593899
	550.991599	2.599786
	551.194518	2.602765
	551.397423	2.604635
	551.600315	2.610099
	551.803192	2.610274
	552.006056	2.612015
	552.208906	2.614451
	552.411743	2.616527
	552.614566	2.621419
	552.817375	2.623718
	553.020171	2.625455
	553.222953	2.627374
	553.425721	2.632406
	553.628475	2.630052
	553.831216	2.632507
	554.033943	2.629585
	554.236657	2.634045
	554.439356	2.634275
	554.642042	2.637294
	554.844715	2.638297
	555.047373	2.642666
	555.250018	2.646369
	555.452650	2.648046
	555.655267	2.650195
	555.857871	2.657200
	556.060461	2.663250
	556.263038	2.669441
	556.465600	2.671985
	556.668150	2.674370
	556.870685	2.677762
	557.073207	2.682258
	557.275715	2.682817
	557.478209	2.685178
	557.680689	2.685762
	557.883156	2.687983
	558.085609	2.689298
	558.288049	2.693998
	558.490475	2.694381
	558.692887	2.696353
	558.895285	2.697610
	559.097670	2.695266
	559.300040	2.692856
	559.502398	2.696517
	559.704741	2.695566
	559.907071	2.697823
	560.109387	2.696303
	560.311689	2.694966
	560.513978	2.695887
	560.716253	2.698241
	560.918514	2.694210
	561.120762	2.692274
	561.322995	2.693919
	561.525215	2.694089
	561.727422	2.688535
	561.929614	2.688147
	562.131793	2.686807
	562.333958	2.681770
	562.536110	2.682150
	562.738248	2.675539
	562.940372	2.671228
	563.142482	2.668191
	563.344578	2.661414
	563.546661	2.654559
	563.748730	2.648955
	563.950786	2.643643
	564.152827	2.637388
	564.354855	2.633297
	564.556870	2.626800
	564.758870	2.620585
	564.960857	2.609480
	565.162830	2.599239
	565.364789	2.592118
	565.566735	2.584036
	565.768666	2.575110
	565.970584	2.567024
	566.172489	2.554396
	566.374379	2.548834
	566.576256	2.541418
	566.778119	2.529134
	566.979969	2.518173
	567.181805	2.511972
	567.383626	2.503079
	567.585435	2.494109
	567.787229	2.487252
	567.989010	2.483077
	568.190777	2.470120
	568.392530	2.460589
	568.594269	2.450926
	568.795995	2.442891
	568.997707	2.435616
	569.199405	2.427564
	569.401090	2.414930
	569.602761	2.407275
	569.804418	2.398064
	570.006061	2.387687
	570.207690	2.376505
	570.409306	2.367459
	570.610908	2.351865
	570.812497	2.342414
	571.014071	2.329804
	571.215632	2.319048
	571.417179	2.310236
	571.618712	2.302683
	571.820232	2.291693
	572.021737	2.281818
	572.223229	2.270794
	572.424707	2.261135
	572.626172	2.247591
	572.827623	2.236643
	573.029060	2.224835
	573.230483	2.213596
	573.431892	2.202906
	573.633288	2.189826
	573.834670	2.179567
	574.036038	2.169998
	574.237392	2.158586
	574.438733	2.149427
	574.640060	2.139337
	574.841373	2.128570
	575.042672	2.120429
	575.243958	2.110026
	575.445230	2.100812
	575.646488	2.092522
	575.847732	2.084559
	576.048962	2.081084
	576.250179	2.073272
	576.451382	2.064212
	576.652571	2.054009
	576.853747	2.044462
	577.054908	2.035809
	577.256056	2.028456
	577.457190	2.020718
	577.658310	2.014471
	577.859417	2.007530
	578.060510	2.001980
	578.261589	1.994612
	578.462654	1.988005
	578.663705	1.981168
	578.864743	1.972146
	579.065767	1.968122
	579.266777	1.962658
	579.467773	1.957028
	579.668755	1.948950
	579.869724	1.941410
	580.070679	1.934030
	580.271620	1.925388
	580.472548	1.926359
	580.673461	1.917086
	580.874361	1.909359
	581.075247	1.900230
	581.276119	1.891183
	581.476978	1.881920
	581.677822	1.876056
	581.878653	1.867080
	582.079470	1.857958
	582.280273	1.849808
	582.481063	1.842895
	582.681838	1.834519
	582.882600	1.829467
	583.083348	1.821151
	583.284083	1.814251
	583.484803	1.808153
	583.685510	1.800706
	583.886203	1.791569
	584.086882	1.785585
	584.287547	1.777466
	584.488199	1.769668
	584.688836	1.764731
	584.889460	1.760101
	585.090070	1.755665
	585.290666	1.749808
	585.491249	1.742697
	585.691818	1.738859
	585.892372	1.732083
	586.092914	1.726166
	586.293441	1.721804
	586.493954	1.718012
	586.694454	1.712544
	586.894940	1.709193
	587.095412	1.702826
	587.295870	1.697570
	587.496314	1.692748
	587.696745	1.687718
	587.897162	1.684425
	588.097565	1.678809
	588.297954	1.673488
	588.498329	1.665698
	588.698691	1.661928
	588.899038	1.655552
	589.099372	1.650479
	589.299692	1.647065
	589.499998	1.641280
	589.700291	1.636690
	589.900569	1.630360
	590.100834	1.626396
	590.301085	1.619722
	590.501322	1.615432
	590.701546	1.611166
	590.901755	1.605312
	591.101951	1.600868
	591.302132	1.597328
	591.502300	1.593432
	591.702455	1.587725
	591.902595	1.584026
	592.102722	1.580073
	592.302834	1.575630
	592.502933	1.572237
	592.703018	1.563598
	592.903089	1.560844
	593.103147	1.554962
	593.303190	1.549701
	593.503220	1.544869
	593.703236	1.542063
	593.903238	1.538284
	594.103226	1.534687
	594.303200	1.531148
	594.503161	1.528664
	594.703108	1.525078
	594.903040	1.523581
	595.102960	1.522466
	595.302865	1.520927
	595.502756	1.519031
	595.702634	1.516737
	595.902497	1.516562
	596.102347	1.517589
	596.302183	1.517624
	596.502005	1.518120
	596.701813	1.519423
	596.901608	1.517343
	597.101388	1.518235
	597.301155	1.517433
	597.500908	1.517915
	597.700647	1.519783
	597.900372	1.521017
	598.100083	1.523222
	598.299781	1.524620
	598.499465	1.525839
	598.699134	1.527872
	598.898790	1.528332
	599.098432	1.529667
	599.298061	1.531630
	599.497675	1.536255
	599.697275	1.539316
	599.896862	1.544443
	600.096435	1.548008
	600.295994	1.553985
	600.495539	1.556274
	600.695070	1.561690
	600.894588	1.565014
	601.094091	1.570401
	601.293581	1.575725
	601.493056	1.581458
	601.692518	1.588173
	601.891966	1.596023
	602.091401	1.602485
	602.290821	1.610577
	602.490227	1.618089
	602.689620	1.626045
	602.888999	1.632931
	603.088363	1.641687
	603.287714	1.649925
	603.487052	1.656742
	603.686375	1.664971
	603.885684	1.672869
	604.084980	1.681318
	604.284261	1.690692
	604.483529	1.701934
	604.682783	1.710097
	604.882023	1.722289
	605.081249	1.730514
	605.280461	1.742046
	605.479660	1.753657
	605.678844	1.766639
	605.878015	1.778934
	606.077172	1.789995
	606.276314	1.802907
	606.475443	1.816596
	606.674558	1.829320
	606.873660	1.842813
	607.072747	1.854335
	607.271820	1.867654
	607.470880	1.879166
	607.669926	1.894497
	607.868957	1.908619
	608.067975	1.922312
	608.266979	1.935882
	608.465969	1.949551
	608.664946	1.962535
	608.863908	1.978383
	609.062857	1.995038
	609.261791	2.010122
	609.460712	2.027297
	609.659619	2.044109
	609.858511	2.059716
	610.057390	2.073841
	610.256256	2.088886
	610.455107	2.104959
	610.653944	2.122374
	610.852767	2.135115
	611.051577	2.152770
	611.250373	2.171117
	611.449154	2.189680
	611.647922	2.205449
	611.846676	2.220804
	612.045416	2.236595
	612.244142	2.253337
	612.442854	2.266482
	612.641553	2.281413
	612.840237	2.296518
	613.038908	2.311607
	613.237564	2.331542
	613.436207	2.348854
	613.634836	2.365691
	613.833451	2.378891
	614.032052	2.394075
	614.230639	2.407453
	614.429212	2.422470
	614.627771	2.435876
	614.826316	2.445785
	615.024848	2.459681
	615.223365	2.471410
	615.421869	2.484063
	615.620358	2.495058
	615.818834	2.503751
	616.017296	2.513698
	616.215744	2.525407
	616.414178	2.535468
	616.612598	2.543957
	616.811004	2.555595
	617.009396	2.561570
	617.207775	2.570307
	617.406139	2.579801
	617.604490	2.586742
	617.802826	2.593548
	618.001149	2.600783
	618.199458	2.608614
	618.397752	2.614980
	618.596033	2.619542
	618.794300	2.623941
	618.992553	2.633222
	619.190792	2.639357
	619.389018	2.645238
	619.587229	2.653843
	619.785426	2.655304
	619.983609	2.661386
	620.181779	2.663128
	620.379934	2.667207
	620.578076	2.673126
	620.776204	2.680085
	620.974317	2.682437
	621.172417	2.683688
	621.370503	2.681981
	621.568575	2.681590
	621.766633	2.680814
	621.964677	2.680274
	622.162707	2.679367
	622.360723	2.682642
	622.558725	2.682592
	622.756714	2.682092
	622.954688	2.680768
	623.152648	2.681508
	623.350595	2.676682
	623.548527	2.675322
	623.746446	2.673181
	623.944350	2.675299
	624.142241	2.673612
	624.340118	2.670901
	624.537981	2.668992
	624.735829	2.671219
	624.933664	2.667870
	625.131485	2.661233
	625.329292	2.653309
	625.527085	2.649280
	625.724864	2.643054
	625.922629	2.640610
	626.120381	2.633961
	626.318118	2.627902
	626.515841	2.620200
	626.713550	2.613301
	626.911246	2.610693
	627.108927	2.604406
	627.306595	2.601286
	627.504248	2.594769
	627.701888	2.591575
	627.899513	2.590775
	628.097125	2.589090
	628.294722	2.586721
	628.492306	2.586503
	628.689876	2.584921
	628.887432	2.584169
	629.084973	2.584391
	629.282501	2.580682
	629.480015	2.579776
	629.677515	2.580240
	629.875001	2.579525
	630.072473	2.576674
	630.269931	2.575223
	630.467375	2.572545
	630.664805	2.573283
	630.862221	2.573380
	631.059623	2.568448
	631.257011	2.571498
	631.454385	2.570863
	631.651746	2.568703
	631.849092	2.567683
	632.046424	2.564295
	632.243742	2.564006
	632.441047	2.563092
	632.638337	2.560276
	632.835613	2.557883
	633.032876	2.554962
	633.230124	2.556872
	633.427358	2.556550
	633.624579	2.555893
	633.821785	2.554732
	634.018978	2.556496
	634.216156	2.557583
	634.413321	2.556539
	634.610471	2.557100
	634.807608	2.555608
	635.004730	2.559412
	635.201839	2.557474
	635.398933	2.561467
	635.596014	2.559842
	635.793081	2.561268
	635.990133	2.564328
	636.187172	2.565339
	636.384196	2.564481
	636.581207	2.561790
	636.778204	2.557397
	636.975186	2.559532
	637.172155	2.560826
	637.369110	2.563915
	637.566050	2.559954
	637.762977	2.560241
	637.959890	2.561394
	638.156788	2.561675
	638.353673	2.566329
	638.550544	2.567855
	638.747400	2.569429
	638.944243	2.570803
	639.141072	2.573185
	639.337886	2.574079
	639.534687	2.579459
	639.731474	2.580788
	639.928246	2.579553
	640.125005	2.582106
	640.321750	2.581984
	640.518480	2.582970
	640.715197	2.587295
	640.911899	2.589500
	641.108588	2.588596
	641.305263	2.591327
	641.501923	2.589203
	641.698570	2.589101
	641.895202	2.591746
	642.091821	2.595792
	642.288426	2.595918
	642.485016	2.597152
	642.681593	2.596283
	642.878155	2.600816
	643.074704	2.604013
	643.271238	2.602269
	643.467759	2.602479
	643.664265	2.604529
	643.860757	2.605719
	644.057236	2.610906
	644.253700	2.616000
	644.450151	2.617817
	644.646587	2.620130
	644.843009	2.622110
	645.039418	2.625837
	645.235812	2.626896
	645.432192	2.630049
	645.628558	2.636128
	645.824911	2.636638
	646.021249	2.640629
	646.217573	2.645263
	646.413883	2.649812
	646.610179	2.654487
	646.806461	2.659833
	647.002729	2.665133
	647.198983	2.670996
	647.395223	2.676608
	647.591449	2.687808
	647.787661	2.696959
	647.983859	2.705136
	648.180043	2.711899
	648.376212	2.721967
	648.572368	2.733939
	648.768510	2.747623
	648.964638	2.759093
	649.160751	2.775730
	649.356851	2.788431
	649.552937	2.806486
	649.749008	2.822566
	649.945066	2.835914
	650.141109	2.851407
	650.337138	2.867385
	650.533154	2.887534
	650.729155	2.905981
	650.925142	2.924443
	651.121116	2.944152
	651.317075	2.961896
	651.513020	2.980554
	651.708951	2.998906
	651.904868	3.019601
	652.100771	3.039218
	652.296660	3.061563
	652.492535	3.086997
	652.688396	3.104196
	652.884242	3.124028
	653.080075	3.145154
	653.275894	3.168930
	653.471699	3.190016
	653.667489	3.213973
	653.863266	3.234938
	654.059028	3.250236
	654.254776	3.269298
	654.450511	3.293095
	654.646231	3.315219
	654.841937	3.335276
	655.037629	3.361791
	655.233308	3.380185
	655.428972	3.403325
	655.624622	3.419249
	655.820258	3.444080
	656.015879	3.459533
	656.211487	3.474652
	656.407081	3.491594
	656.602661	3.505879
	656.798226	3.524201
	656.993778	3.539292
	657.189315	3.551991
	657.384839	3.567201
	657.580348	3.577690
	657.775843	3.597801
	657.971324	3.610679
	658.166791	3.629459
	658.362244	3.645577
	658.557683	3.664437
	658.753108	3.683686
	658.948519	3.697684
	659.143916	3.714503
	659.339298	3.730987
	659.534667	3.750412
	659.730022	3.765314
	659.925362	3.779236
	660.120688	3.797693
	660.316001	3.812697
	660.511299	3.824499
	660.706583	3.843621
	660.901853	3.863161
	661.097109	3.877349
	661.292351	3.887182
	661.487578	3.903063
	661.682792	3.921445
	661.877992	3.937188
	662.073177	3.958432
	662.268349	3.970548
	662.463506	3.978826
	662.658649	3.991641
	662.853779	4.002042
	663.048894	4.014358
	663.243995	4.026318
	663.439081	4.036538
	663.634154	4.048141
	663.829213	4.062712
	664.024258	4.072459
	664.219288	4.085563
	664.414305	4.090827
	664.609307	4.103940
	664.804295	4.115629
	664.999269	4.130801
	665.194229	4.138607
	665.389175	4.144143
	665.584107	4.150466
	665.779025	4.155263
	665.973928	4.168294
	666.168818	4.183238
	666.363693	4.197111
	666.558555	4.206655
	666.753402	4.216698
	666.948235	4.219246
	667.143054	4.233127
	667.337859	4.231473
	667.532650	4.244146
	667.727427	4.246585
	667.922189	4.250984
	668.116938	4.257754
	668.311672	4.265268
	668.506392	4.276621
	668.701098	4.283339
	668.895790	4.292443
	669.090468	4.301701
	669.285132	4.313911
	669.479782	4.328889
	669.674417	4.342058
	669.869039	4.355136
	670.063646	4.364298
	670.258239	4.375697
	670.452819	4.378639
	670.647384	4.387864
	670.841934	4.399476
	671.036471	4.411409
	671.230994	4.424311
	671.425502	4.430664
	671.619997	4.444080
	671.814477	4.447810
	672.008943	4.450662
	672.203395	4.460805
	672.397833	4.476840
	672.592257	4.480662
	672.786667	4.487123
	672.981062	4.489014
	673.175444	4.496309
	673.369811	4.502637
	673.564164	4.501480
	673.758503	4.506458
	673.952828	4.507180
	674.147139	4.522160
	674.341435	4.533621
	674.535718	4.549459
	674.729986	4.556876
	674.924240	4.562482
	675.118480	4.574360
	675.312706	4.581449
	675.506918	4.594113
	675.701116	4.603966
	675.895299	4.616897
	676.089469	4.632503
	676.283624	4.649261
	676.477765	4.663371
	676.671892	4.677766
	676.866005	4.689030
	677.060103	4.705023
	677.254188	4.722584
	677.448258	4.745995
	677.642315	4.773874
	677.836357	4.799821
	678.030385	4.830816
	678.224398	4.856621
	678.418398	4.894564
	678.612384	4.917639
	678.806355	4.953358
	679.000312	4.988259
	679.194255	5.032196
	679.388184	5.067251
	679.582099	5.110004
	679.776000	5.159304
	679.969886	5.203207
	680.163758	5.249029
	680.357617	5.296370
	680.551461	5.347477
	680.745290	5.392061
	680.939106	5.442598
	681.132908	5.500572
	681.326695	5.548789
	681.520468	5.603488
	681.714227	5.649740
	681.907972	5.699251
	682.101703	5.747114
	682.295419	5.809539
	682.489122	5.850289
	682.682810	5.900576
	682.876484	5.947374
	683.070144	5.996632
	683.263790	6.042857
	683.457421	6.091846
	683.651039	6.147036
	683.844642	6.200671
	684.038231	6.245969
	684.231806	6.295840
	684.425367	6.349716
	684.618913	6.395845
	684.812446	6.456327
	685.005964	6.509404
	685.199468	6.558539
	685.392958	6.611727
	685.586433	6.666848
	685.779895	6.715364
	685.973342	6.759023
	686.166775	6.797985
	686.360194	6.832031
	686.553599	6.888064
	686.746990	6.933918
	686.940366	6.990616
	687.133729	7.040193
	687.327077	7.083283
	687.520411	7.134687
	687.713730	7.194850
	687.907036	7.235012
	688.100327	7.282217
	688.293604	7.339382
	688.486867	7.381517
	688.680116	7.438774
	688.873351	7.495135
	689.066571	7.555720
	689.259777	7.619582
	689.452970	7.669386
	689.646147	7.718727
	689.839311	7.763180
	690.032461	7.807584
	690.225596	7.849813
	690.418717	7.910423
	690.611824	7.951378
	690.804917	7.990389
	690.997995	8.047407
	691.191059	8.097704
	691.384110	8.153097
	691.577145	8.196986
	691.770167	8.249703
	691.963175	8.300306
	692.156168	8.355536
	692.349147	8.405946
	692.542112	8.466498
	692.735063	8.521372
	692.927999	8.562387
	693.120922	8.631506
	693.313830	8.683362
	693.506724	8.764406
	693.699603	8.814789
	693.892469	8.877096
	694.085320	8.918724
	694.278157	8.985261
	694.470980	9.032169
	694.663789	9.098094
	694.856583	9.153439
	695.049364	9.224774
	695.242130	9.276031
	695.434881	9.328339
	695.627619	9.393775
	695.820342	9.477627
	696.013052	9.554837
	696.205747	9.629185
	696.398427	9.699428
	696.591094	9.769729
	696.783746	9.843139
	696.976384	9.930879
	697.169008	10.011577
	697.361618	10.108436
	697.554213	10.205959
	697.746795	10.289601
	697.939362	10.402318
	698.131914	10.510101
	698.324453	10.609957
	698.516977	10.725246
	698.709487	10.826782
	698.901983	10.925806
	699.094465	11.041675
	699.286932	11.143923
	699.479386	11.254008
	699.671825	11.390132
	699.864249	11.510642
	700.056660	11.631291
	700.249056	11.755931
	700.441438	11.863270
	700.633806	11.969596
	700.826160	12.092128
	701.018499	12.178959
	701.210824	12.301262
	701.403135	12.413486
	701.595432	12.524120
	701.787714	12.645170
	701.979982	12.759700
	702.172236	12.894137
	702.364476	13.040170
	702.556702	13.168570
	702.748913	13.267335
	702.941110	13.379715
	703.133293	13.464944
	703.325461	13.566773
	703.517615	13.672831
	703.709755	13.764712
	703.901881	13.862407
	704.093993	13.963181
	704.286090	14.055422
	704.478173	14.142729
	704.670242	14.218275
	704.862296	14.271438
	705.054337	14.310802
	705.246363	14.315419
	705.438375	14.344147
	705.630372	14.374943
	705.822356	14.403532
	706.014325	14.421348
	706.206279	14.459541
	706.398220	14.469950
	706.590146	14.496993
	706.782058	14.473819
	706.973956	14.467724
	707.165840	14.484822
	707.357709	14.491029
	707.549564	14.463758
	707.741405	14.427567
	707.933231	14.390796
	708.125043	14.338818
	708.316841	14.281136
	708.508625	14.245837
	708.700395	14.183376
	708.892150	14.123148
	709.083891	14.049914
	709.275617	14.002277
	709.467330	13.945002
	709.659028	13.871162
	709.850712	13.821934
	710.042381	13.758373
	710.234037	13.685127
	710.425678	13.613186
	710.617305	13.571335
	710.808917	13.512658
	711.000515	13.471468
	711.192099	13.419503
	711.383669	13.369142
	711.575225	13.315869
	711.766766	13.231235
	711.958293	13.188757
	712.149805	13.141075
	712.341304	13.102272
	712.532788	13.048017
	712.724258	13.025913
	712.915713	12.969838
	713.107154	12.952343
	713.298581	12.930771
	713.489994	12.917145
	713.681392	12.908888
	713.872776	12.883607
	714.064146	12.878475
	714.255502	12.868890
	714.446843	12.868927
	714.638170	12.862965
	714.829483	12.869152
	715.020781	12.884141
	715.212065	12.892690
	715.403335	12.913072
	715.594591	12.912667
	715.785832	12.906711
	715.977059	12.904159
	716.168272	12.943725
	716.359470	12.986273
	716.550654	13.004074
	716.741824	13.037155
	716.932979	13.063916
	717.124121	13.104216
	717.315247	13.114267
	717.506360	13.149402
	717.697458	13.196441
	717.888542	13.234315
	718.079612	13.260478
	718.270668	13.289556
	718.461709	13.329145
	718.652736	13.368620
	718.843748	13.392763
	719.034746	13.403886
	719.225730	13.417881
	719.416700	13.437708
	719.607655	13.459843
	719.798596	13.473225
	719.989523	13.504111
	720.180435	13.519028
	720.371333	13.532940
	720.562217	13.550171
	720.753087	13.561195
	720.943942	13.551467
	721.134783	13.552559
	721.325609	13.554649
	721.516422	13.555636
	721.707219	13.546694
	721.898003	13.561285
	722.088772	13.545652
	722.279527	13.549806
	722.470268	13.546871
	722.660994	13.521818
	722.851707	13.506802
	723.042404	13.499218
	723.233088	13.481335
	723.423757	13.493174
	723.614412	13.489845
	723.805052	13.467342
	723.995678	13.424025
	724.186290	13.440266
	724.376887	13.435473
	724.567471	13.412860
	724.758039	13.400955
	724.948594	13.406419
	725.139134	13.398378
	725.329660	13.396264
	725.520172	13.388027
	725.710669	13.343958
	725.901152	13.338730
	726.091620	13.317865
	726.282075	13.297139
	726.472514	13.288189
	726.662940	13.253451
	726.853351	13.216118
	727.043748	13.181592
	727.234131	13.156262
	727.424499	13.146634
	727.614853	13.154085
	727.805193	13.101208
	727.995518	13.072650
	728.185829	13.034577
	728.376125	12.989706
	728.566408	12.954203
	728.756675	12.914380
	728.946929	12.883493
	729.137168	12.835069
	729.327393	12.779244
	729.517604	12.705697
	729.707800	12.655206
	729.897982	12.581331
	730.088149	12.507998
	730.278302	12.439392
	730.468441	12.365478
	730.658566	12.279599
	730.848676	12.201629
	731.038771	12.126813
	731.228853	12.035041
	731.418920	11.973401
	731.608973	11.869265
	731.799011	11.759127
	731.989035	11.659407
	732.179045	11.566302
	732.369040	11.459030
	732.559021	11.380074
	732.748988	11.297839
	732.938940	11.200528
	733.128878	11.066757
	733.318801	10.954707
	733.508711	10.830699
	733.698605	10.718873
	733.888486	10.593944
	734.078352	10.484127
	734.268204	10.386451
	734.458041	10.289793
	734.647864	10.170620
	734.837673	10.074991
	735.027467	9.974797
	735.217247	9.878173
	735.407013	9.778598
	735.596764	9.695490
	735.786501	9.589636
	735.976223	9.470002
	736.165932	9.383607
	736.355625	9.286043
	736.545305	9.189827
	736.734970	9.080032
	736.924620	8.984065
	737.114257	8.897355
	737.303879	8.796469
	737.493486	8.681803
	737.683079	8.582120
	737.872658	8.489424
	738.062222	8.395659
	738.251772	8.312717
	738.441308	8.231042
	738.630829	8.147441
	738.820336	8.078424
	739.009829	8.001448
	739.199307	7.912558
	739.388771	7.838807
	739.578220	7.742404
	739.767655	7.667026
	739.957076	7.600634
	740.146482	7.533427
	740.335874	7.464887
	740.525251	7.400748
	740.714615	7.338364
	740.903963	7.258980
	741.093298	7.194018
	741.282618	7.139162
	741.471923	7.077015
	741.661214	7.020149
	741.850491	6.961472
	742.039753	6.901489
	742.229001	6.847289
	742.418235	6.803989
	742.607454	6.752654
	742.796659	6.690757
	742.985849	6.617287
	743.175025	6.565044
	743.364187	6.520178
	743.553334	6.470104
	743.742467	6.413291
	743.931586	6.362691
	744.120690	6.296545
	744.309779	6.240012
	744.498855	6.186280
	744.687916	6.152873
	744.876962	6.109107
	745.065994	6.066546
	745.255012	6.033696
	745.444015	5.992578
	745.633004	5.958137
	745.821978	5.927199
	746.010938	5.871962
	746.199884	5.845736
	746.388815	5.802247
	746.577732	5.764503
	746.766634	5.712213
	746.955522	5.673598
	747.144396	5.642966
	747.333255	5.604219
	747.522100	5.574559
	747.710930	5.539740
	747.899746	5.499144
	748.088548	5.457781
	748.277335	5.423471
	748.466108	5.392975
	748.654866	5.353423
	748.843610	5.332246
	749.032339	5.311092
	749.221054	5.284816
	749.409755	5.266297
	749.598441	5.243751
	749.787113	5.220939
	749.975770	5.196224
	750.164413	5.185784
	750.353042	5.169521
[truncated: 1,648 more rows]
