# Supplementary material for: Metasurface analogues of molecular diastereomers from hierarchical multiscale chiral interactions with biomolecules
Source: Nat Commun. 2026 Apr 22;17:5541. doi: 10.1038/s41467-026-72200-6 (PMC13287669; doi:10.1038/s41467-026-72200-6)
Supplement: Supplementary file 3 — Supplementary Data 1 (Raw data) [file 41467_2026_72200_MOESM3_ESM.zip › Raw_Data/Reflectivity/Butanol/R_Butanol/02 rh 0.txt]

	345.453658	0.999917
	345.669646	1.000147
	345.885622	1.000396
	346.101585	1.000666
	346.317535	1.000960
	346.533471	1.001279
	346.749395	1.001626
	346.965306	1.002002
	347.181204	1.002408
	347.397089	1.002847
	347.612961	1.003319
	347.828820	1.003820
	348.044666	1.004349
	348.260499	1.004899
	348.476319	1.005460
	348.692126	1.006018
	348.907920	1.006555
	349.123701	1.007047
	349.339469	1.007468
	349.555224	1.007793
	349.770966	1.008000
	349.986695	1.008071
	350.202412	1.008003
	350.418115	1.007801
	350.633805	1.007484
	350.849482	1.007075
	351.065147	1.006605
	351.280798	1.006103
	351.496436	1.005595
	351.712062	1.005101
	351.927674	1.004638
	352.143273	1.005690
	352.358860	1.004237
	352.574433	1.004484
	352.789993	1.006577
	353.005541	1.004790
	353.221075	1.005739
	353.436597	1.004760
	353.652105	1.003663
	353.867600	1.005172
	354.083083	1.005713
	354.298552	1.005776
	354.514009	1.004495
	354.729452	1.005140
	354.944883	1.005277
	355.160300	1.006230
	355.375705	1.006626
	355.591096	1.006837
	355.806474	1.006832
	356.021840	1.007113
	356.237192	1.007887
	356.452532	1.008317
	356.667858	1.004373
	356.883172	1.003635
	357.098472	1.004252
	357.313760	1.003937
	357.529034	1.003429
	357.744295	1.002066
	357.959544	1.001320
	358.174779	1.000920
	358.390002	1.002652
	358.605211	1.003643
	358.820407	1.003530
	359.035591	1.003051
	359.250761	1.002472
	359.465919	1.004381
	359.681063	1.003916
	359.896194	1.002952
	360.111313	1.002846
	360.326418	1.002943
	360.541510	1.003721
	360.756589	1.004550
	360.971656	1.003830
	361.186709	1.005005
	361.401749	1.004393
	361.616776	1.005061
	361.831790	1.003650
	362.046792	1.004326
	362.261780	1.003192
	362.476755	1.001587
	362.691717	1.001641
	362.906666	1.001792
	363.121602	1.003434
	363.336525	1.005215
	363.551435	1.006597
	363.766332	1.005589
	363.981216	1.004411
	364.196087	1.004450
	364.410945	1.005269
	364.625790	1.005566
	364.840621	1.006202
	365.055440	1.007373
	365.270246	1.007450
	365.485039	1.007702
	365.699818	1.007429
	365.914585	1.006324
	366.129339	1.007087
	366.344079	1.005786
	366.558807	1.005865
	366.773521	1.007493
	366.988223	1.006698
	367.202911	1.006741
	367.417587	1.005344
	367.632249	1.006219
	367.846898	1.005406
	368.061535	1.003971
	368.276158	1.003164
	368.490768	1.003635
	368.705365	1.003706
	368.919949	1.003540
	369.134521	1.003119
	369.349079	1.002842
	369.563624	1.002318
	369.778155	1.003955
	369.992674	1.004126
	370.207180	1.003976
	370.421673	1.003946
	370.636153	1.002068
	370.850619	1.004123
	371.065073	1.004124
	371.279514	1.005674
	371.493941	1.004144
	371.708356	1.004843
	371.922757	1.004215
	372.137145	1.005237
	372.351521	1.006768
	372.565883	1.006182
	372.780232	1.006258
	372.994568	1.006494
	373.208891	1.006407
	373.423201	1.007531
	373.637498	1.005731
	373.851782	1.004883
	374.066053	1.005576
	374.280311	1.004794
	374.494556	1.004068
	374.708787	1.003633
	374.923006	1.002121
	375.137211	1.002052
	375.351404	1.003487
	375.565583	1.004159
	375.779750	1.005959
	375.993903	1.006812
	376.208043	1.006422
	376.422170	1.006541
	376.636284	1.005101
	376.850385	1.007277
	377.064473	1.007153
	377.278548	1.007287
	377.492610	1.007622
	377.706658	1.008514
	377.920694	1.008686
	378.134717	1.008284
	378.348726	1.008400
	378.562722	1.007486
	378.776706	1.007323
	378.990676	1.006263
	379.204633	1.004955
	379.418577	1.004778
	379.632508	1.005835
	379.846426	1.006476
	380.060331	1.005623
	380.274223	1.003286
	380.488101	1.004873
	380.701967	1.004555
	380.915819	1.005698
	381.129659	1.005611
	381.343485	1.006081
	381.557298	1.007102
	381.771098	1.006977
	381.984886	1.006376
	382.198659	1.005673
	382.412420	1.005552
	382.626168	1.005858
	382.839903	1.005212
	383.053624	1.006087
	383.267333	1.005374
	383.481028	1.004788
	383.694711	1.005444
	383.908380	1.007315
	384.122036	1.009144
	384.335679	1.009849
	384.549309	1.011615
	384.762926	1.007762
	384.976530	1.007895
	385.190120	1.006779
	385.403698	1.005091
	385.617262	1.005462
	385.830814	1.006311
	386.044352	1.006748
	386.257877	1.006637
	386.471389	1.004942
	386.684888	1.005822
	386.898374	1.007094
	387.111847	1.008324
	387.325306	1.008658
	387.538753	1.009637
	387.752186	1.009913
	387.965606	1.012078
	388.179014	1.013129
	388.392408	1.012656
	388.605789	1.012738
	388.819156	1.013833
	389.032511	1.012718
	389.245853	1.013658
	389.459181	1.013163
	389.672497	1.015019
	389.885799	1.013684
	390.099088	1.012563
	390.312364	1.012033
	390.525627	1.011632
	390.738877	1.013067
	390.952114	1.013308
	391.165337	1.011819
	391.378548	1.011153
	391.591745	1.012945
	391.804929	1.013859
	392.018100	1.012292
	392.231258	1.014073
	392.444403	1.014920
	392.657535	1.012529
	392.870653	1.011282
	393.083759	1.012092
	393.296851	1.013828
	393.509930	1.013266
	393.722996	1.013866
	393.936049	1.012526
	394.149089	1.013079
	394.362116	1.013981
	394.575129	1.013140
	394.788130	1.014212
	395.001117	1.014954
	395.214091	1.015164
	395.427052	1.015739
	395.640000	1.016609
	395.852935	1.018143
	396.065857	1.018139
	396.278765	1.018003
	396.491660	1.018567
	396.704543	1.019583
	396.917412	1.017159
	397.130268	1.015666
	397.343110	1.014887
	397.555940	1.014698
	397.768757	1.017344
	397.981560	1.018459
	398.194350	1.018309
	398.407127	1.021024
	398.619891	1.021313
	398.832642	1.022115
	399.045380	1.022675
	399.258104	1.022330
	399.470815	1.024323
	399.683514	1.025096
	399.896199	1.024750
	400.108870	1.023990
	400.321529	1.024191
	400.534175	1.025196
	400.746807	1.022830
	400.959427	1.022430
	401.172033	1.021541
	401.384626	1.022467
	401.597205	1.023447
	401.809772	1.021761
	402.022326	1.023227
	402.234866	1.021705
	402.447393	1.021391
	402.659907	1.021237
	402.872408	1.021924
	403.084896	1.024666
	403.297370	1.026514
	403.509832	1.026330
	403.722280	1.024648
	403.934715	1.024481
	404.147137	1.025003
	404.359546	1.025469
	404.571941	1.025251
	404.784323	1.025349
	404.996693	1.026819
	405.209049	1.026076
	405.421392	1.025817
	405.633721	1.027436
	405.846038	1.028620
	406.058341	1.030394
	406.270632	1.030367
	406.482909	1.031315
	406.695172	1.030575
	406.907423	1.032317
	407.119661	1.034797
	407.331885	1.035403
	407.544096	1.036243
	407.756294	1.035126
	407.968479	1.036321
	408.180651	1.036778
	408.392809	1.037265
	408.604954	1.036231
	408.817086	1.035935
	409.029205	1.035819
	409.241311	1.037436
	409.453404	1.038194
	409.665483	1.038593
	409.877549	1.039816
	410.089602	1.042211
	410.301642	1.042421
	410.513669	1.042128
	410.725682	1.043026
	410.937682	1.042939
	411.149669	1.045563
	411.361643	1.045000
	411.573604	1.044072
	411.785551	1.044312
	411.997486	1.044402
	412.209407	1.045228
	412.421315	1.045118
	412.633210	1.046501
	412.845091	1.046884
	413.056959	1.047404
	413.268815	1.047695
	413.480657	1.047039
	413.692485	1.049609
	413.904301	1.051118
	414.116103	1.052344
	414.327892	1.055386
	414.539668	1.055604
	414.751431	1.058848
	414.963181	1.059957
	415.174917	1.062375
	415.386640	1.064384
	415.598350	1.065686
	415.810047	1.066485
	416.021730	1.067251
	416.233401	1.068645
	416.445058	1.070342
	416.656702	1.072090
	416.868332	1.073135
	417.079950	1.076448
	417.291554	1.076879
	417.503145	1.077011
	417.714723	1.078074
	417.926288	1.079565
	418.137839	1.081743
	418.349377	1.083738
	418.560903	1.085610
	418.772414	1.085596
	418.983913	1.086755
	419.195398	1.087334
	419.406870	1.088168
	419.618329	1.089873
	419.829775	1.090693
	420.041208	1.090162
	420.252627	1.092683
	420.464033	1.094397
	420.675426	1.094951
	420.886805	1.097140
	421.098172	1.097650
	421.309525	1.097482
	421.520865	1.098538
	421.732192	1.098765
	421.943505	1.098670
	422.154805	1.099058
	422.366092	1.098096
	422.577366	1.097561
	422.788627	1.100458
	422.999874	1.099636
	423.211108	1.099166
	423.422329	1.101177
	423.633537	1.100538
	423.844731	1.100344
	424.055913	1.100139
	424.267081	1.099606
	424.478235	1.101678
	424.689377	1.102656
	424.900505	1.105139
	425.111620	1.107340
	425.322722	1.109227
	425.533811	1.110205
	425.744886	1.111984
	425.955948	1.113875
	426.166997	1.116296
	426.378032	1.117319
	426.589055	1.119228
	426.800064	1.119854
	427.011060	1.122219
	427.222042	1.122810
	427.433012	1.124282
	427.643968	1.125579
	427.854911	1.127572
	428.065840	1.129758
	428.276757	1.132325
	428.487660	1.135189
	428.698550	1.138524
	428.909427	1.138607
	429.120290	1.139562
	429.331140	1.143067
	429.541977	1.143982
	429.752801	1.144589
	429.963611	1.145410
	430.174408	1.149542
	430.385192	1.152496
	430.595963	1.155451
	430.806720	1.156928
	431.017464	1.157427
	431.228195	1.156986
	431.438913	1.159129
	431.649617	1.161210
	431.860308	1.161893
	432.070986	1.165061
	432.281650	1.166707
	432.492302	1.168952
	432.702940	1.170652
	432.913565	1.172782
	433.124176	1.172635
	433.334774	1.171972
	433.545359	1.173846
	433.755931	1.174631
	433.966489	1.175321
	434.177035	1.175316
	434.387567	1.177098
	434.598085	1.176772
	434.808591	1.179244
	435.019083	1.179100
	435.229562	1.181644
	435.440027	1.183523
	435.650479	1.182342
	435.860918	1.182749
	436.071344	1.184032
	436.281757	1.182256
	436.492156	1.183427
	436.702542	1.184721
	436.912914	1.186155
	437.123274	1.189172
	437.333620	1.189967
	437.543953	1.191022
	437.754272	1.193452
	437.964578	1.195514
	438.174871	1.197570
	438.385151	1.197300
	438.595417	1.197225
	438.805670	1.197572
	439.015910	1.198987
	439.226137	1.199625
	439.436350	1.199467
	439.646550	1.201011
	439.856737	1.202846
	440.066910	1.202977
	440.277070	1.206110
	440.487217	1.207028
	440.697351	1.208194
	440.907471	1.210387
	441.117578	1.212443
	441.327671	1.212232
	441.537752	1.212642
	441.747819	1.214810
	441.957873	1.216482
	442.167913	1.216925
	442.377940	1.218245
	442.587954	1.221741
	442.797955	1.222659
	443.007942	1.223322
	443.217916	1.224328
	443.427877	1.223251
	443.637824	1.225019
	443.847758	1.227653
	444.057679	1.231619
	444.267586	1.231771
	444.477481	1.233809
	444.687361	1.235990
	444.897229	1.235798
	445.107083	1.237528
	445.316924	1.240079
	445.526752	1.243311
	445.736566	1.246416
	445.946367	1.246019
	446.156155	1.246862
	446.365929	1.248568
	446.575690	1.246974
	446.785438	1.248235
	446.995173	1.250762
	447.204894	1.251686
	447.414602	1.255312
	447.624296	1.255986
	447.833977	1.257019
	448.043645	1.259320
	448.253300	1.260292
	448.462941	1.260468
	448.672569	1.262957
	448.882184	1.265671
	449.091785	1.269311
	449.301373	1.272663
	449.510948	1.276917
	449.720509	1.277034
	449.930057	1.278369
	450.139592	1.283729
	450.349113	1.288484
	450.558621	1.288047
	450.768116	1.290253
	450.977597	1.291044
	451.187066	1.293036
	451.396520	1.296085
	451.605962	1.299783
	451.815390	1.299778
	452.024805	1.303985
	452.234206	1.307843
	452.443594	1.311108
	452.652969	1.313540
	452.862330	1.316851
	453.071678	1.318039
	453.281013	1.320884
	453.490335	1.323509
	453.699643	1.324797
	453.908938	1.327913
	454.118219	1.333198
	454.327487	1.333486
	454.536742	1.336226
	454.745983	1.335623
	454.955211	1.337174
	455.164426	1.342142
	455.373627	1.344252
	455.582815	1.344388
	455.791990	1.347148
	456.001152	1.349200
	456.210300	1.353815
	456.419434	1.355652
	456.628556	1.357388
	456.837664	1.359245
	457.046758	1.360991
	457.255839	1.363393
	457.464907	1.366964
	457.673962	1.371189
	457.883003	1.372524
	458.092031	1.373139
	458.301046	1.373857
	458.510047	1.372899
	458.719035	1.376424
	458.928009	1.379751
	459.136970	1.381333
	459.345918	1.384127
	459.554852	1.386000
	459.763774	1.390311
	459.972681	1.393842
	460.181576	1.395808
	460.390457	1.398274
	460.599324	1.401815
	460.808178	1.401395
	461.017019	1.406656
	461.225847	1.410800
	461.434661	1.414921
	461.643462	1.417136
	461.852249	1.419690
	462.061023	1.425477
	462.269784	1.426123
	462.478531	1.433611
	462.687265	1.439280
	462.895986	1.443365
	463.104693	1.444840
	463.313387	1.447829
	463.522068	1.445789
	463.730735	1.447005
	463.939389	1.451729
	464.148029	1.457673
	464.356656	1.459054
	464.565270	1.464475
	464.773870	1.465408
	464.982457	1.468757
	465.191030	1.472620
	465.399591	1.475149
	465.608137	1.479542
	465.816671	1.485894
	466.025191	1.486699
	466.233697	1.490400
	466.442191	1.494118
	466.650671	1.495649
	466.859137	1.497101
	467.067590	1.503130
	467.276030	1.505468
	467.484456	1.509285
	467.692869	1.516251
	467.901269	1.519792
	468.109655	1.523341
	468.318028	1.528468
	468.526387	1.533824
	468.734733	1.541883
	468.943066	1.545551
	469.151385	1.550884
	469.359691	1.556727
	469.567984	1.561914
	469.776263	1.571931
	469.984528	1.577870
	470.192781	1.581563
	470.401020	1.586360
	470.609245	1.590408
	470.817457	1.596505
	471.025656	1.600873
	471.233841	1.606158
	471.442013	1.610492
	471.650172	1.617591
	471.858317	1.623775
	472.066448	1.631585
	472.274567	1.637127
	472.482672	1.641261
	472.690763	1.644120
	472.898841	1.645993
	473.106906	1.651364
	473.314957	1.658856
	473.522995	1.667469
	473.731020	1.671665
	473.939031	1.676228
	474.147029	1.682608
	474.355013	1.686413
	474.562984	1.692834
	474.770941	1.692316
	474.978885	1.698945
	475.186816	1.699484
	475.394733	1.704427
	475.602637	1.705642
	475.810527	1.709617
	476.018404	1.716433
	476.226268	1.725820
	476.434118	1.729399
	476.641955	1.735382
	476.849778	1.737538
	477.057588	1.744258
	477.265385	1.746541
	477.473168	1.750462
	477.680937	1.753013
	477.888694	1.756444
	478.096436	1.763534
	478.304166	1.767356
	478.511882	1.769312
	478.719584	1.773094
	478.927274	1.775874
	479.134949	1.781197
	479.342612	1.782440
	479.550260	1.785528
	479.757896	1.788882
	479.965518	1.794149
	480.173126	1.799100
	480.380722	1.805218
	480.588303	1.811878
	480.795872	1.817979
	481.003426	1.825209
	481.210968	1.832239
	481.418496	1.835004
	481.626010	1.838769
	481.833511	1.845407
	482.040999	1.852110
	482.248473	1.858073
	482.455934	1.859744
	482.663382	1.862927
	482.870816	1.865773
	483.078236	1.868678
	483.285643	1.873076
	483.493037	1.876345
	483.700417	1.879698
	483.907784	1.886274
	484.115137	1.890268
	484.322477	1.893658
	484.529803	1.898831
	484.737116	1.900390
	484.944416	1.906194
	485.151702	1.910253
	485.358975	1.916032
	485.566234	1.923418
	485.773479	1.928611
	485.980712	1.931985
	486.187931	1.934066
	486.395136	1.935590
	486.602328	1.939179
	486.809506	1.942001
	487.016671	1.949956
	487.223823	1.953877
	487.430961	1.960311
	487.638086	1.965190
	487.845197	1.974379
	488.052295	1.978529
	488.259379	1.981924
	488.466450	1.986628
	488.673507	1.987581
	488.880551	1.990005
	489.087582	1.999315
	489.294599	1.999838
	489.501602	2.005561
	489.708592	2.007805
	489.915569	2.013823
	490.122532	2.016633
	490.329482	2.021957
	490.536418	2.025180
	490.743341	2.026354
	490.950250	2.027104
	491.157146	2.029914
	491.364029	2.035851
	491.570897	2.040732
	491.777753	2.042129
	491.984595	2.048115
	492.191423	2.053736
	492.398238	2.056603
	492.605040	2.059145
	492.811828	2.066317
	493.018603	2.069543
	493.225364	2.074303
	493.432111	2.075261
	493.638846	2.079963
	493.845566	2.081318
	494.052274	2.083943
	494.258967	2.088744
	494.465648	2.090348
	494.672314	2.093368
	494.878968	2.093936
	495.085608	2.091888
	495.292234	2.095373
	495.498847	2.098057
	495.705446	2.099328
	495.912032	2.104197
	496.118605	2.104816
	496.325164	2.108432
	496.531709	2.107769
	496.738241	2.110686
	496.944759	2.112026
	497.151264	2.112035
	497.357756	2.116160
	497.564234	2.115595
	497.770698	2.114016
	497.977149	2.116352
	498.183587	2.114688
	498.390011	2.117637
	498.596422	2.118974
	498.802819	2.121788
	499.009202	2.123172
	499.215572	2.130082
	499.421929	2.131576
	499.628272	2.133249
	499.834602	2.131044
	500.040918	2.133510
	500.247220	2.133104
	500.453509	2.134103
	500.659785	2.136769
	500.866047	2.140722
	501.072296	2.141517
	501.278531	2.143474
	501.484752	2.145377
	501.690960	2.145138
	501.897155	2.148887
	502.103336	2.147493
	502.309504	2.149597
	502.515658	2.147314
	502.721798	2.152240
	502.927925	2.154630
	503.134039	2.156695
	503.340139	2.162293
	503.546225	2.166711
	503.752298	2.167035
	503.958358	2.165878
	504.164404	2.164750
	504.370436	2.165614
	504.576455	2.166084
	504.782461	2.167762
	504.988453	2.173119
	505.194431	2.177051
	505.400396	2.181619
	505.606347	2.180625
	505.812285	2.182694
	506.018209	2.188188
	506.224120	2.189527
	506.430017	2.192761
	506.635901	2.194221
	506.841771	2.196411
	507.047628	2.197788
	507.253471	2.200621
	507.459301	2.204487
	507.665117	2.210446
	507.870920	2.210981
	508.076709	2.211681
	508.282484	2.215657
	508.488247	2.214576
	508.693995	2.217202
	508.899730	2.218977
	509.105451	2.220834
	509.311159	2.221870
	509.516854	2.222886
	509.722535	2.225798
	509.928202	2.227284
	510.133856	2.229742
	510.339496	2.233765
	510.545123	2.233671
	510.750736	2.236160
	510.956336	2.236639
	511.161922	2.236383
	511.367494	2.237846
	511.573053	2.242655
	511.778599	2.245431
	511.984131	2.249792
	512.189649	2.252068
	512.395154	2.258643
	512.600645	2.260197
	512.806123	2.263978
	513.011587	2.263979
	513.217038	2.266471
	513.422475	2.269621
	513.627899	2.269713
	513.833309	2.275242
	514.038705	2.278811
	514.244088	2.282287
	514.449458	2.286641
	514.654814	2.290641
	514.860156	2.295680
	515.065485	2.297873
	515.270800	2.299707
	515.476102	2.300146
	515.681390	2.302211
	515.886664	2.300229
	516.091925	2.301362
	516.297173	2.303560
	516.502407	2.302642
	516.707627	2.305892
	516.912834	2.308068
	517.118027	2.312183
	517.323207	2.314245
	517.528373	2.313991
	517.733525	2.316153
	517.938664	2.314404
	518.143790	2.321146
	518.348901	2.323305
	518.554000	2.325631
	518.759084	2.328578
	518.964156	2.329844
	519.169213	2.333769
	519.374257	2.333777
	519.579288	2.338784
	519.784305	2.340392
	519.989308	2.339421
	520.194298	2.341582
	520.399274	2.341061
	520.604236	2.340977
	520.809185	2.340463
	521.014121	2.341100
	521.219043	2.341386
	521.423951	2.342049
	521.628846	2.345506
	521.833727	2.344521
	522.038595	2.348840
	522.243449	2.350221
	522.448289	2.349343
	522.653116	2.349213
	522.857929	2.353336
	523.062729	2.356642
	523.267515	2.360192
	523.472287	2.361731
	523.677046	2.369437
	523.881792	2.372911
	524.086524	2.377144
	524.291242	2.377455
	524.495946	2.379276
	524.700637	2.378857
	524.905315	2.381908
	525.109979	2.385608
	525.314629	2.390324
	525.519266	2.393421
	525.723889	2.392822
	525.928498	2.394869
	526.133094	2.396064
	526.337677	2.392608
	526.542245	2.392494
	526.746800	2.391155
	526.951342	2.388992
	527.155870	2.388005
	527.360384	2.383678
	527.564885	2.383545
	527.769372	2.383039
	527.973846	2.382569
	528.178306	2.383655
	528.382752	2.382167
	528.587185	2.379687
	528.791604	2.377114
	528.996010	2.377030
	529.200402	2.371219
	529.404780	2.370596
	529.609145	2.369846
	529.813496	2.371339
	530.017833	2.372402
	530.222157	2.369512
	530.426468	2.370915
	530.630764	2.369836
	530.835048	2.371307
	531.039317	2.369723
	531.243573	2.367723
	531.447815	2.369190
	531.652044	2.370737
	531.856259	2.371118
	532.060461	2.369667
	532.264648	2.367009
	532.468823	2.366370
	532.672983	2.365675
	532.877130	2.367104
	533.081264	2.370172
	533.285383	2.369312
	533.489490	2.372390
	533.693582	2.374742
	533.897661	2.373778
	534.101726	2.371892
	534.305778	2.375778
	534.509816	2.376590
	534.713841	2.379541
	534.917851	2.382874
	535.121849	2.386702
	535.325832	2.386114
	535.529802	2.383316
	535.733759	2.386046
	535.937701	2.386474
	536.141630	2.384727
	536.345546	2.384310
	536.549448	2.382853
	536.753336	2.383287
	536.957210	2.382501
	537.161071	2.384946
	537.364919	2.382542
	537.568752	2.380822
	537.772572	2.378204
	537.976379	2.378795
	538.180172	2.379966
	538.383951	2.375596
	538.587716	2.376071
	538.791468	2.378958
	538.995206	2.378295
	539.198931	2.380812
	539.402642	2.383211
	539.606339	2.384924
	539.810023	2.385808
	540.013693	2.387779
	540.217349	2.387525
	540.420992	2.389243
	540.624621	2.387624
	540.828237	2.387464
	541.031839	2.385541
	541.235427	2.387213
	541.439001	2.390738
	541.642562	2.396814
	541.846109	2.397551
	542.049643	2.402041
	542.253163	2.400710
	542.456669	2.399860
	542.660162	2.405155
	542.863641	2.407388
	543.067106	2.412540
	543.270558	2.414543
	543.473996	2.416373
	543.677420	2.418019
	543.880831	2.419752
	544.084228	2.420234
	544.287612	2.424092
	544.490981	2.425316
	544.694338	2.430177
	544.897680	2.436996
	545.101009	2.438292
	545.304324	2.443585
	545.507625	2.443432
	545.710913	2.447954
	545.914187	2.446437
	546.117448	2.449109
	546.320695	2.451811
	546.523928	2.457787
	546.727147	2.462530
	546.930353	2.465248
	547.133546	2.464669
	547.336724	2.466576
	547.539889	2.464324
	547.743040	2.464008
	547.946178	2.468799
	548.149301	2.466605
	548.352412	2.468837
	548.555508	2.476367
	548.758591	2.479603
	548.961660	2.482094
	549.164716	2.484367
	549.367757	2.491267
	549.570785	2.492836
	549.773800	2.494765
	549.976801	2.497399
	550.179788	2.500266
	550.382761	2.503477
	550.585721	2.505517
	550.788667	2.510075
	550.991599	2.516258
	551.194518	2.520854
	551.397423	2.526564
	551.600315	2.531881
	551.803192	2.533437
	552.006056	2.537511
	552.208906	2.540777
	552.411743	2.542947
	552.614566	2.545938
	552.817375	2.547994
	553.020171	2.549297
	553.222953	2.552867
	553.425721	2.556230
	553.628475	2.555221
	553.831216	2.557381
	554.033943	2.556991
	554.236657	2.559378
	554.439356	2.557190
	554.642042	2.559592
	554.844715	2.559816
	555.047373	2.558304
	555.250018	2.560085
	555.452650	2.557612
	555.655267	2.555445
	555.857871	2.557578
	556.060461	2.560150
	556.263038	2.558804
	556.465600	2.560342
	556.668150	2.560206
	556.870685	2.562783
	557.073207	2.564206
	557.275715	2.563543
	557.478209	2.562713
	557.680689	2.559486
	557.883156	2.557031
	558.085609	2.552973
	558.288049	2.555906
	558.490475	2.553636
	558.692887	2.556096
	558.895285	2.550740
	559.097670	2.550172
	559.300040	2.546097
	559.502398	2.542447
	559.704741	2.537153
	559.907071	2.535577
	560.109387	2.534894
	560.311689	2.531255
	560.513978	2.529426
	560.716253	2.523944
	560.918514	2.516915
	561.120762	2.513141
	561.322995	2.513525
	561.525215	2.512520
	561.727422	2.503036
	561.929614	2.505501
	562.131793	2.503178
	562.333958	2.499612
	562.536110	2.496729
	562.738248	2.490574
	562.940372	2.487168
	563.142482	2.482943
	563.344578	2.474541
	563.546661	2.466268
	563.748730	2.459346
	563.950786	2.451851
	564.152827	2.446579
	564.354855	2.442394
	564.556870	2.434815
	564.758870	2.428798
	564.960857	2.422492
	565.162830	2.412105
	565.364789	2.408721
	565.566735	2.399666
	565.768666	2.390589
	565.970584	2.385539
	566.172489	2.375074
	566.374379	2.367605
	566.576256	2.360615
	566.778119	2.351449
	566.979969	2.342553
	567.181805	2.335693
	567.383626	2.328287
	567.585435	2.319085
	567.787229	2.311375
	567.989010	2.307586
	568.190777	2.296480
	568.392530	2.288328
	568.594269	2.282363
	568.795995	2.275240
	568.997707	2.267152
	569.199405	2.258641
	569.401090	2.247534
	569.602761	2.238945
	569.804418	2.230287
	570.006061	2.220471
	570.207690	2.212094
	570.409306	2.203970
	570.610908	2.191822
	570.812497	2.180408
	571.014071	2.169042
	571.215632	2.160945
	571.417179	2.149009
	571.618712	2.139782
	571.820232	2.131567
	572.021737	2.122851
	572.223229	2.111640
	572.424707	2.099698
	572.626172	2.086065
	572.827623	2.074934
	573.029060	2.066785
	573.230483	2.056742
	573.431892	2.046481
	573.633288	2.034385
	573.834670	2.024260
	574.036038	2.015829
	574.237392	2.001319
	574.438733	1.989977
	574.640060	1.977848
	574.841373	1.970010
	575.042672	1.962848
	575.243958	1.954604
	575.445230	1.945251
	575.646488	1.939008
	575.847732	1.933562
	576.048962	1.926598
	576.250179	1.922665
	576.451382	1.914204
	576.652571	1.906744
	576.853747	1.901333
	577.054908	1.895105
	577.256056	1.885119
	577.457190	1.881252
	577.658310	1.873993
	577.859417	1.865850
	578.060510	1.861207
	578.261589	1.854264
	578.462654	1.848631
	578.663705	1.841457
	578.864743	1.834764
	579.065767	1.829073
	579.266777	1.824078
	579.467773	1.819138
	579.668755	1.813217
	579.869724	1.807521
	580.070679	1.800943
	580.271620	1.794515
	580.472548	1.793792
	580.673461	1.788755
	580.874361	1.782878
	581.075247	1.776615
	581.276119	1.770448
	581.476978	1.764058
	581.677822	1.759577
	581.878653	1.754119
	582.079470	1.747572
	582.280273	1.741058
	582.481063	1.736391
	582.681838	1.729476
	582.882600	1.724154
	583.083348	1.719259
	583.284083	1.715141
	583.484803	1.708873
	583.685510	1.702533
	583.886203	1.696902
	584.086882	1.688898
	584.287547	1.681501
	584.488199	1.675882
	584.688836	1.670055
	584.889460	1.666151
	585.090070	1.662101
	585.290666	1.656003
	585.491249	1.650540
	585.691818	1.645343
	585.892372	1.639731
	586.092914	1.634707
	586.293441	1.631235
	586.493954	1.626164
	586.694454	1.621850
	586.894940	1.620267
	587.095412	1.615134
	587.295870	1.611556
	587.496314	1.606111
	587.696745	1.601964
	587.897162	1.597668
	588.097565	1.593435
	588.297954	1.589300
	588.498329	1.582486
	588.698691	1.578352
	588.899038	1.571923
	589.099372	1.564181
	589.299692	1.559983
	589.499998	1.558545
	589.700291	1.553290
	589.900569	1.547721
	590.100834	1.545943
	590.301085	1.541471
	590.501322	1.538058
	590.701546	1.534469
	590.901755	1.530733
	591.101951	1.526990
	591.302132	1.523099
	591.502300	1.517635
	591.702455	1.512203
	591.902595	1.507511
	592.102722	1.504180
	592.302834	1.502364
	592.502933	1.499957
	592.703018	1.495816
	592.903089	1.493094
	593.103147	1.489513
	593.303190	1.485898
	593.503220	1.484410
	593.703236	1.483185
	593.903238	1.481182
	594.103226	1.478210
	594.303200	1.476202
	594.503161	1.475639
	594.703108	1.472511
	594.903040	1.471408
	595.102960	1.469834
	595.302865	1.469811
	595.502756	1.468229
	595.702634	1.467530
	595.902497	1.466427
	596.102347	1.465278
	596.302183	1.464299
	596.502005	1.463780
	596.701813	1.463131
	596.901608	1.461910
	597.101388	1.463183
	597.301155	1.461013
	597.500908	1.463049
	597.700647	1.464362
	597.900372	1.466678
	598.100083	1.468378
	598.299781	1.469872
	598.499465	1.471488
	598.699134	1.474695
	598.898790	1.478713
	599.098432	1.481726
	599.298061	1.482982
	599.497675	1.484238
	599.697275	1.488693
	599.896862	1.493171
	600.096435	1.498589
	600.295994	1.502493
	600.495539	1.507317
	600.695070	1.512700
	600.894588	1.519307
	601.094091	1.525187
	601.293581	1.533736
	601.493056	1.539768
	601.692518	1.546268
	601.891966	1.554721
	602.091401	1.563537
	602.290821	1.569858
	602.490227	1.579979
	602.689620	1.588123
	602.888999	1.595034
	603.088363	1.604136
	603.287714	1.610829
	603.487052	1.620830
	603.686375	1.631141
	603.885684	1.642023
	604.084980	1.653542
	604.284261	1.665985
	604.483529	1.677990
	604.682783	1.688924
	604.882023	1.700678
	605.081249	1.712613
	605.280461	1.726114
	605.479660	1.739812
	605.678844	1.752506
	605.878015	1.765474
	606.077172	1.779283
	606.276314	1.793236
	606.475443	1.808351
	606.674558	1.820862
	606.873660	1.835422
	607.072747	1.849725
	607.271820	1.865610
	607.470880	1.879435
	607.669926	1.894052
	607.868957	1.909224
	608.067975	1.925417
	608.266979	1.940560
	608.465969	1.956327
	608.664946	1.969398
	608.863908	1.986131
	609.062857	2.003554
	609.261791	2.018039
	609.460712	2.036021
	609.659619	2.049563
	609.858511	2.062874
	610.057390	2.075849
	610.256256	2.090389
	610.455107	2.105141
	610.653944	2.121404
	610.852767	2.135569
	611.051577	2.150268
	611.250373	2.163162
	611.449154	2.180624
	611.647922	2.198799
	611.846676	2.212210
	612.045416	2.230487
	612.244142	2.244540
	612.442854	2.256823
	612.641553	2.268929
	612.840237	2.282750
	613.038908	2.295036
	613.237564	2.313165
	613.436207	2.327809
	613.634836	2.343342
	613.833451	2.356749
	614.032052	2.369269
	614.230639	2.379093
	614.429212	2.394668
	614.627771	2.401974
	614.826316	2.410001
	615.024848	2.422061
	615.223365	2.430635
	615.421869	2.444020
	615.620358	2.452963
	615.818834	2.458649
	616.017296	2.470291
	616.215744	2.481395
	616.414178	2.487427
	616.612598	2.495877
	616.811004	2.502981
	617.009396	2.509847
	617.207775	2.518545
	617.406139	2.526317
	617.604490	2.534455
	617.802826	2.541158
	618.001149	2.548719
	618.199458	2.553656
	618.397752	2.560149
	618.596033	2.562719
	618.794300	2.567693
	618.992553	2.573481
	619.190792	2.576773
	619.389018	2.581333
	619.587229	2.586914
	619.785426	2.587958
	619.983609	2.589115
	620.181779	2.587903
	620.379934	2.587128
	620.578076	2.589742
	620.776204	2.595351
	620.974317	2.595235
	621.172417	2.593764
	621.370503	2.588162
	621.568575	2.586985
	621.766633	2.587461
	621.964677	2.586882
	622.162707	2.583946
	622.360723	2.585367
	622.558725	2.587375
	622.756714	2.584975
	622.954688	2.580421
	623.152648	2.580312
	623.350595	2.578135
	623.548527	2.577153
	623.746446	2.571605
	623.944350	2.571310
	624.142241	2.564168
	624.340118	2.559226
	624.537981	2.555557
	624.735829	2.556738
	624.933664	2.554075
	625.131485	2.552475
	625.329292	2.542047
	625.527085	2.537692
	625.724864	2.529658
	625.922629	2.522704
	626.120381	2.517317
	626.318118	2.512884
	626.515841	2.503861
	626.713550	2.497754
	626.911246	2.495280
	627.108927	2.489801
	627.306595	2.483607
	627.504248	2.476308
	627.701888	2.471086
	627.899513	2.470173
	628.097125	2.464452
	628.294722	2.458796
	628.492306	2.457581
	628.689876	2.453844
	628.887432	2.452486
	629.084973	2.451421
	629.282501	2.446294
	629.480015	2.443446
	629.677515	2.439368
	629.875001	2.437927
	630.072473	2.433357
	630.269931	2.430885
	630.467375	2.424516
	630.664805	2.423847
	630.862221	2.422257
	631.059623	2.421782
	631.257011	2.423751
	631.454385	2.425025
	631.651746	2.423076
	631.849092	2.419824
	632.046424	2.418713
	632.243742	2.417023
	632.441047	2.415732
	632.638337	2.415134
	632.835613	2.412119
	633.032876	2.409125
	633.230124	2.411507
	633.427358	2.413289
	633.624579	2.411530
	633.821785	2.408878
	634.018978	2.407125
	634.216156	2.410823
	634.413321	2.411600
	634.610471	2.408388
	634.807608	2.407345
	635.004730	2.413369
	635.201839	2.412071
	635.398933	2.415342
	635.596014	2.413374
	635.793081	2.416627
	635.990133	2.419893
	636.187172	2.423573
	636.384196	2.426829
	636.581207	2.429369
	636.778204	2.430626
	636.975186	2.433595
	637.172155	2.435480
	637.369110	2.439978
	637.566050	2.441227
	637.762977	2.445957
	637.959890	2.447840
	638.156788	2.450022
	638.353673	2.453413
	638.550544	2.456787
	638.747400	2.459213
	638.944243	2.459477
	639.141072	2.459621
	639.337886	2.464669
	639.534687	2.469726
	639.731474	2.474437
	639.928246	2.478280
	640.125005	2.482403
	640.321750	2.485997
	640.518480	2.488107
	640.715197	2.493359
	640.911899	2.498001
	641.108588	2.498854
	641.305263	2.505009
	641.501923	2.507855
	641.698570	2.511395
	641.895202	2.510410
	642.091821	2.517075
	642.288426	2.519241
	642.485016	2.525590
	642.681593	2.527623
	642.878155	2.535739
	643.074704	2.536695
	643.271238	2.539508
	643.467759	2.537592
	643.664265	2.538640
	643.860757	2.541058
	644.057236	2.545414
	644.253700	2.554288
	644.450151	2.559734
	644.646587	2.561816
	644.843009	2.566820
	645.039418	2.573560
	645.235812	2.576296
	645.432192	2.577672
	645.628558	2.585264
	645.824911	2.590499
	646.021249	2.598131
	646.217573	2.604296
	646.413883	2.611787
	646.610179	2.623805
	646.806461	2.636142
	647.002729	2.642972
	647.198983	2.650650
	647.395223	2.659570
	647.591449	2.678075
	647.787661	2.690457
	647.983859	2.701251
	648.180043	2.710356
	648.376212	2.724749
	648.572368	2.740080
	648.768510	2.753073
	648.964638	2.767486
	649.160751	2.783052
	649.356851	2.794886
	649.552937	2.810361
	649.749008	2.826170
	649.945066	2.840642
	650.141109	2.857222
	650.337138	2.872272
	650.533154	2.892033
	650.729155	2.910021
	650.925142	2.930273
	651.121116	2.954061
	651.317075	2.975540
	651.513020	2.997819
	651.708951	3.019762
	651.904868	3.039941
	652.100771	3.057868
	652.296660	3.079224
	652.492535	3.102665
	652.688396	3.122044
	652.884242	3.142592
	653.080075	3.167146
	653.275894	3.185042
	653.471699	3.205891
	653.667489	3.223704
	653.863266	3.247366
	654.059028	3.262426
	654.254776	3.281048
	654.450511	3.301214
	654.646231	3.321680
	654.841937	3.337615
	655.037629	3.362017
	655.233308	3.379922
	655.428972	3.405215
	655.624622	3.421661
	655.820258	3.444107
	656.015879	3.462253
	656.211487	3.476980
	656.407081	3.493593
	656.602661	3.511195
	656.798226	3.530978
	656.993778	3.544884
	657.189315	3.561074
	657.384839	3.583241
	657.580348	3.595539
	657.775843	3.613762
	657.971324	3.631486
	658.166791	3.652783
	658.362244	3.669483
	658.557683	3.686122
	658.753108	3.703561
	658.948519	3.717679
	659.143916	3.736482
	659.339298	3.753588
	659.534667	3.767078
	659.730022	3.784127
	659.925362	3.797040
	660.120688	3.818382
	660.316001	3.830613
	660.511299	3.841838
	660.706583	3.860275
	660.901853	3.879003
	661.097109	3.889477
	661.292351	3.901770
	661.487578	3.915743
	661.682792	3.932741
	661.877992	3.950291
	662.073177	3.967738
	662.268349	3.978926
	662.463506	3.985555
	662.658649	4.000352
	662.853779	4.014691
	663.048894	4.023865
	663.243995	4.031156
	663.439081	4.040834
	663.634154	4.050273
	663.829213	4.058734
	664.024258	4.068312
	664.219288	4.076989
	664.414305	4.084564
	664.609307	4.093633
	664.804295	4.099983
	664.999269	4.108737
	665.194229	4.117993
	665.389175	4.115260
	665.584107	4.118665
	665.779025	4.124435
	665.973928	4.130131
	666.168818	4.141527
	666.363693	4.152990
	666.558555	4.158334
	666.753402	4.164889
	666.948235	4.164916
	667.143054	4.174383
	667.337859	4.171258
	667.532650	4.179043
	667.727427	4.186810
	667.922189	4.193400
	668.116938	4.198464
	668.311672	4.204506
	668.506392	4.213962
	668.701098	4.225070
	668.895790	4.235914
	669.090468	4.244006
	669.285132	4.253522
	669.479782	4.270355
	669.674417	4.286625
	669.869039	4.300039
	670.063646	4.309562
	670.258239	4.320351
	670.452819	4.329164
	670.647384	4.335802
	670.841934	4.348667
	671.036471	4.359055
	671.230994	4.373061
	671.425502	4.382972
	671.619997	4.394021
	671.814477	4.404218
	672.008943	4.409310
	672.203395	4.424997
	672.397833	4.444891
	672.592257	4.454571
	672.786667	4.469346
	672.981062	4.478003
	673.175444	4.492541
	673.369811	4.506866
	673.564164	4.511826
	673.758503	4.527852
	673.952828	4.537618
	674.147139	4.559259
	674.341435	4.578120
	674.535718	4.600415
	674.729986	4.616518
	674.924240	4.636409
	675.118480	4.658606
	675.312706	4.676320
	675.506918	4.695303
	675.701116	4.718315
	675.895299	4.744266
	676.089469	4.770736
	676.283624	4.795771
	676.477765	4.818363
	676.671892	4.843064
	676.866005	4.863906
	677.060103	4.884355
	677.254188	4.913314
	677.448258	4.942527
	677.642315	4.976449
	677.836357	5.008121
	678.030385	5.042309
	678.224398	5.070631
	678.418398	5.116411
	678.612384	5.151884
	678.806355	5.192133
	679.000312	5.224691
	679.194255	5.273799
	679.388184	5.321475
	679.582099	5.367078
	679.776000	5.413978
	679.969886	5.460913
	680.163758	5.516543
	680.357617	5.567286
	680.551461	5.608956
	680.745290	5.661740
	680.939106	5.709787
	681.132908	5.766232
	681.326695	5.811067
	681.520468	5.855129
	681.714227	5.902669
	681.907972	5.947324
	682.101703	5.996093
	682.295419	6.052038
	682.489122	6.095608
	682.682810	6.145173
	682.876484	6.197482
	683.070144	6.249462
	683.263790	6.295611
	683.457421	6.344562
	683.651039	6.401874
	683.844642	6.456101
	684.038231	6.500388
	684.231806	6.550751
	684.425367	6.605040
	684.618913	6.649691
	684.812446	6.707800
	685.005964	6.759346
	685.199468	6.804465
	685.392958	6.854437
	685.586433	6.901293
	685.779895	6.941297
	685.973342	6.980014
	686.166775	7.024681
	686.360194	7.057739
	686.553599	7.112902
	686.746990	7.142437
	686.940366	7.192288
	687.133729	7.235024
	687.327077	7.274096
	687.520411	7.323956
	687.713730	7.374734
	687.907036	7.411223
	688.100327	7.445972
	688.293604	7.495459
	688.486867	7.536302
	688.680116	7.585692
	688.873351	7.636497
	689.066571	7.688051
	689.259777	7.756289
	689.452970	7.799913
	689.646147	7.856918
	689.839311	7.904531
	690.032461	7.963266
	690.225596	8.010145
	690.418717	8.061922
	690.611824	8.113046
	690.804917	8.173638
	690.997995	8.221239
	691.191059	8.274266
	691.384110	8.324731
	691.577145	8.376147
	691.770167	8.437400
	691.963175	8.483787
	692.156168	8.538009
	692.349147	8.598764
	692.542112	8.661391
	692.735063	8.729699
	692.927999	8.786131
	693.120922	8.855091
	693.313830	8.922007
	693.506724	9.005607
	693.699603	9.062728
	693.892469	9.141671
	694.085320	9.193026
	694.278157	9.272471
	694.470980	9.329822
	694.663789	9.403441
	694.856583	9.459173
	695.049364	9.543298
	695.242130	9.604116
	695.434881	9.676121
	695.627619	9.760839
	695.820342	9.855311
	696.013052	9.928135
	696.205747	10.013528
	696.398427	10.104204
	696.591094	10.188588
	696.783746	10.269914
	696.976384	10.367554
	697.169008	10.451736
	697.361618	10.560927
	697.554213	10.675056
	697.746795	10.767188
	697.939362	10.880574
	698.131914	10.988627
	698.324453	11.078507
	698.516977	11.211841
	698.709487	11.325978
	698.901983	11.438651
	699.094465	11.560086
	699.286932	11.660587
	699.479386	11.767857
	699.671825	11.901324
	699.864249	12.028938
	700.056660	12.149737
	700.249056	12.283795
	700.441438	12.402592
	700.633806	12.516199
	700.826160	12.622220
	701.018499	12.703180
	701.210824	12.828186
	701.403135	12.925792
	701.595432	13.031218
	701.787714	13.119702
	701.979982	13.220366
	702.172236	13.324701
	702.364476	13.443583
	702.556702	13.525761
	702.748913	13.619134
	702.941110	13.683556
	703.133293	13.739187
	703.325461	13.807072
	703.517615	13.873631
	703.709755	13.933282
	703.901881	14.001272
	704.093993	14.064365
	704.286090	14.104117
	704.478173	14.153551
	704.670242	14.176087
	704.862296	14.199316
	705.054337	14.202911
	705.246363	14.165375
	705.438375	14.161616
	705.630372	14.137449
	705.822356	14.137365
	706.014325	14.106710
	706.206279	14.105673
	706.398220	14.080146
	706.590146	14.087609
	706.782058	14.034786
	706.973956	14.013189
	707.165840	13.991659
	707.357709	13.981586
	707.549564	13.921756
	707.741405	13.876839
	707.933231	13.830132
	708.125043	13.745678
	708.316841	13.666730
	708.508625	13.607241
	708.700395	13.531316
	708.892150	13.473001
	709.083891	13.384960
	709.275617	13.316416
	709.467330	13.252302
	709.659028	13.180579
	709.850712	13.118559
	710.042381	13.062369
	710.234037	12.994400
	710.425678	12.916317
	710.617305	12.878165
	710.808917	12.838332
	711.000515	12.798483
	711.192099	12.760496
	711.383669	12.706766
	711.575225	12.673230
	711.766766	12.617001
	711.958293	12.580199
	712.149805	12.535965
	712.341304	12.492524
	712.532788	12.472377
	712.724258	12.462500
	712.915713	12.429572
	713.107154	12.429551
	713.298581	12.422164
	713.489994	12.426453
	713.681392	12.419857
	713.872776	12.408878
	714.064146	12.421717
	714.255502	12.427448
	714.446843	12.424714
	714.638170	12.435343
	714.829483	12.461182
	715.020781	12.490342
	715.212065	12.510774
	715.403335	12.545410
	715.594591	12.554904
	715.785832	12.564113
	715.977059	12.595940
	716.168272	12.619101
	716.359470	12.658890
	716.550654	12.677736
	716.741824	12.709837
	716.932979	12.754920
	717.124121	12.804592
	717.315247	12.825264
	717.506360	12.856366
	717.697458	12.914343
	717.888542	12.958249
	718.079612	12.973235
	718.270668	13.003542
	718.461709	13.030964
	718.652736	13.066420
	718.843748	13.091203
	719.034746	13.076367
	719.225730	13.089600
	719.416700	13.099386
	719.607655	13.119287
	719.798596	13.117169
	719.989523	13.134684
	720.180435	13.142279
	720.371333	13.150333
	720.562217	13.161506
	720.753087	13.152393
	720.943942	13.144573
	721.134783	13.168171
	721.325609	13.147772
	721.516422	13.164769
	721.707219	13.153588
	721.898003	13.150272
	722.088772	13.140606
	722.279527	13.126945
	722.470268	13.105831
	722.660994	13.070146
	722.851707	13.030171
	723.042404	13.013976
	723.233088	12.971983
	723.423757	12.956695
	723.614412	12.934113
	723.805052	12.897064
	723.995678	12.864768
	724.186290	12.860994
	724.376887	12.838733
	724.567471	12.805796
	724.758039	12.778179
	724.948594	12.752696
	725.139134	12.719568
	725.329660	12.697739
	725.520172	12.684243
	725.710669	12.618443
	725.901152	12.602608
	726.091620	12.564583
	726.282075	12.542988
	726.472514	12.513723
	726.662940	12.454661
	726.853351	12.404970
	727.043748	12.349422
	727.234131	12.311163
	727.424499	12.275087
	727.614853	12.238070
	727.805193	12.184975
	727.995518	12.143051
	728.185829	12.092187
	728.376125	12.030085
	728.566408	11.976825
	728.756675	11.924483
	728.946929	11.886422
	729.137168	11.824728
	729.327393	11.748891
	729.517604	11.667401
	729.707800	11.612312
	729.897982	11.538585
	730.088149	11.463154
	730.278302	11.379171
	730.468441	11.294217
	730.658566	11.209148
	730.848676	11.117136
	731.038771	11.042504
	731.228853	10.951749
	731.418920	10.885032
	731.608973	10.780890
	731.799011	10.694814
	731.989035	10.591647
	732.179045	10.494649
	732.369040	10.399199
	732.559021	10.320459
	732.748988	10.215946
	732.938940	10.121198
	733.128878	9.987576
	733.318801	9.869814
	733.508711	9.749694
	733.698605	9.636759
	733.888486	9.513972
	734.078352	9.396013
	734.268204	9.292803
	734.458041	9.207196
	734.647864	9.092960
	734.837673	9.012309
	735.027467	8.913595
	735.217247	8.819755
	735.407013	8.728054
	735.596764	8.637379
	735.786501	8.536777
	735.976223	8.434730
	736.165932	8.343803
	736.355625	8.246243
	736.545305	8.156520
	736.734970	8.054415
	736.924620	7.967396
	737.114257	7.892577
	737.303879	7.799731
	737.493486	7.689294
	737.683079	7.607189
	737.872658	7.517504
	738.062222	7.436532
	738.251772	7.363741
	738.441308	7.293486
	738.630829	7.222358
	738.820336	7.156232
	739.009829	7.092700
	739.199307	7.018129
	739.388771	6.958447
	739.578220	6.878254
	739.767655	6.815120
	739.957076	6.763659
	740.146482	6.712140
	740.335874	6.661751
	740.525251	6.607368
	740.714615	6.559817
	740.903963	6.498907
	741.093298	6.445809
	741.282618	6.401311
	741.471923	6.346322
	741.661214	6.304797
	741.850491	6.266301
	742.039753	6.216614
	742.229001	6.175862
	742.418235	6.147679
	742.607454	6.103065
	742.796659	6.051710
	742.985849	6.002866
	743.175025	5.975039
	743.364187	5.933515
	743.553334	5.898103
	743.742467	5.859180
	743.931586	5.822266
	744.120690	5.765522
	744.309779	5.720110
	744.498855	5.672416
	744.687916	5.639208
	744.876962	5.608137
	745.065994	5.582036
	745.255012	5.562652
	745.444015	5.536943
	745.633004	5.520012
	745.821978	5.501689
	746.010938	5.458867
	746.199884	5.443335
	746.388815	5.409427
	746.577732	5.387047
	746.766634	5.352828
	746.955522	5.325469
	747.144396	5.305091
	747.333255	5.279956
	747.522100	5.256197
	747.710930	5.231723
	747.899746	5.205010
	748.088548	5.185052
	748.277335	5.174293
	748.466108	5.153751
	748.654866	5.127409
	748.843610	5.118265
	749.032339	5.109674
	749.221054	5.094640
	749.409755	5.086586
	749.598441	5.076153
	749.787113	5.063838
	749.975770	5.050745
	750.164413	5.047548
	750.353042	5.035661
[truncated: 1,648 more rows]
