# Supplementary material for: Metasurface analogues of molecular diastereomers from hierarchical multiscale chiral interactions with biomolecules
Source: Nat Commun. 2026 Apr 22;17:5541. doi: 10.1038/s41467-026-72200-6 (PMC13287669; doi:10.1038/s41467-026-72200-6)
Supplement: Supplementary file 3 — Supplementary Data 1 (Raw data) [file 41467_2026_72200_MOESM3_ESM.zip › Raw_Data/Reflectivity/Butanol/S_Butanol/01 lh 0.txt]

	345.453658	1.003606
	345.669646	1.003373
	345.885622	1.003123
	346.101585	1.002856
	346.317535	1.002570
	346.533471	1.002263
	346.749395	1.001936
	346.965306	1.001587
	347.181204	1.001218
	347.397089	1.000827
	347.612961	1.000419
	347.828820	0.999997
	348.044666	0.999567
	348.260499	0.999138
	348.476319	0.998721
	348.692126	0.998332
	348.907920	0.997990
	349.123701	0.997714
	349.339469	0.997528
	349.555224	0.997448
	349.770966	0.997489
	349.986695	0.997657
	350.202412	0.997946
	350.418115	0.998341
	350.633805	0.998819
	350.849482	0.999353
	351.065147	0.999912
	351.280798	1.000471
	351.496436	1.001008
	351.712062	1.001507
	351.927674	1.001957
	352.143273	1.002231
	352.358860	1.001808
	352.574433	0.999191
	352.789993	0.999868
	353.005541	0.998899
	353.221075	1.000364
	353.436597	0.999982
	353.652105	0.999145
	353.867600	0.997312
	354.083083	0.997020
	354.298552	0.997200
	354.514009	0.999310
	354.729452	1.000027
	354.944883	1.000901
	355.160300	1.001629
	355.375705	1.002733
	355.591096	1.003235
	355.806474	1.001387
	356.021840	0.999618
	356.237192	1.000415
	356.452532	1.000092
	356.667858	0.998296
	356.883172	0.998596
	357.098472	0.998019
	357.313760	1.000079
	357.529034	0.997233
	357.744295	0.997561
	357.959544	0.996685
	358.174779	0.997497
	358.390002	0.998299
	358.605211	0.996746
	358.820407	0.996220
	359.035591	0.996158
	359.250761	0.995105
	359.465919	0.993531
	359.681063	0.992411
	359.896194	0.991350
	360.111313	0.989077
	360.326418	0.989072
	360.541510	0.989933
	360.756589	0.990968
	360.971656	0.991413
	361.186709	0.991632
	361.401749	0.990718
	361.616776	0.990932
	361.831790	0.991377
	362.046792	0.990137
	362.261780	0.990873
	362.476755	0.992009
	362.691717	0.994415
	362.906666	0.992500
	363.121602	0.992917
	363.336525	0.995582
	363.551435	0.997216
	363.766332	0.996531
	363.981216	0.996437
	364.196087	0.997888
	364.410945	0.997664
	364.625790	0.998886
	364.840621	0.999094
	365.055440	0.999238
	365.270246	0.998830
	365.485039	0.998181
	365.699818	0.999777
	365.914585	1.000120
	366.129339	1.000603
	366.344079	1.000569
	366.558807	1.001539
	366.773521	1.003297
	366.988223	1.006115
	367.202911	1.008824
	367.417587	1.010505
	367.632249	1.011154
	367.846898	1.010611
	368.061535	1.010798
	368.276158	1.010862
	368.490768	1.009901
	368.705365	1.009656
	368.919949	1.010466
	369.134521	1.011932
	369.349079	1.009932
	369.563624	1.011157
	369.778155	1.011270
	369.992674	1.012796
	370.207180	1.014322
	370.421673	1.012612
	370.636153	1.011587
	370.850619	1.011030
	371.065073	1.012024
	371.279514	1.010690
	371.493941	1.008911
	371.708356	1.008932
	371.922757	1.008653
	372.137145	1.008061
	372.351521	1.007986
	372.565883	1.005794
	372.780232	1.003255
	372.994568	1.003294
	373.208891	1.002922
	373.423201	1.002677
	373.637498	1.003047
	373.851782	1.000750
	374.066053	0.998528
	374.280311	0.996724
	374.494556	0.996781
	374.708787	0.997075
	374.923006	0.997531
	375.137211	0.998632
	375.351404	0.998826
	375.565583	0.997204
	375.779750	0.995131
	375.993903	0.995514
	376.208043	0.994164
	376.422170	0.994618
	376.636284	0.995090
	376.850385	0.995345
	377.064473	0.997408
	377.278548	0.996695
	377.492610	0.997670
	377.706658	0.998162
	377.920694	0.997173
	378.134717	0.996542
	378.348726	0.998241
	378.562722	0.998502
	378.776706	0.999910
	378.990676	1.000256
	379.204633	1.000700
	379.418577	1.001293
	379.632508	1.002769
	379.846426	1.003518
	380.060331	1.004181
	380.274223	1.003649
	380.488101	1.003576
	380.701967	1.003464
	380.915819	1.004872
	381.129659	1.004736
	381.343485	1.005587
	381.557298	1.007255
	381.771098	1.006603
	381.984886	1.007724
	382.198659	1.007311
	382.412420	1.008122
	382.626168	1.008496
	382.839903	1.010048
	383.053624	1.009489
	383.267333	1.006980
	383.481028	1.007715
	383.694711	1.008863
	383.908380	1.007791
	384.122036	1.008399
	384.335679	1.009147
	384.549309	1.009784
	384.762926	1.008934
	384.976530	1.007236
	385.190120	1.007237
	385.403698	1.007031
	385.617262	1.007685
	385.830814	1.008619
	386.044352	1.008343
	386.257877	1.010619
	386.471389	1.010181
	386.684888	1.009196
	386.898374	1.008552
	387.111847	1.009207
	387.325306	1.010507
	387.538753	1.011364
	387.752186	1.011025
	387.965606	1.010702
	388.179014	1.007785
	388.392408	1.006335
	388.605789	1.007396
	388.819156	1.007477
	389.032511	1.009832
	389.245853	1.010847
	389.459181	1.009637
	389.672497	1.010291
	389.885799	1.010243
	390.099088	1.009916
	390.312364	1.010544
	390.525627	1.009964
	390.738877	1.008318
	390.952114	1.010530
	391.165337	1.012327
	391.378548	1.012759
	391.591745	1.013360
	391.804929	1.014002
	392.018100	1.015189
	392.231258	1.016415
	392.444403	1.015769
	392.657535	1.015327
	392.870653	1.015804
	393.083759	1.016597
	393.296851	1.017471
	393.509930	1.018774
	393.722996	1.020212
	393.936049	1.020692
	394.149089	1.021329
	394.362116	1.022146
	394.575129	1.020948
	394.788130	1.022397
	395.001117	1.021649
	395.214091	1.023330
	395.427052	1.025006
	395.640000	1.023365
	395.852935	1.022097
	396.065857	1.022747
	396.278765	1.025389
	396.491660	1.024813
	396.704543	1.025326
	396.917412	1.026867
	397.130268	1.027341
	397.343110	1.025756
	397.555940	1.026194
	397.768757	1.027300
	397.981560	1.028902
	398.194350	1.028258
	398.407127	1.026404
	398.619891	1.027020
	398.832642	1.029359
	399.045380	1.029983
	399.258104	1.028350
	399.470815	1.027574
	399.683514	1.026184
	399.896199	1.027803
	400.108870	1.028932
	400.321529	1.027875
	400.534175	1.027872
	400.746807	1.026784
	400.959427	1.027122
	401.172033	1.029600
	401.384626	1.030829
	401.597205	1.031824
	401.809772	1.033822
	402.022326	1.033632
	402.234866	1.034171
	402.447393	1.035049
	402.659907	1.034930
	402.872408	1.035369
	403.084896	1.035353
	403.297370	1.035269
	403.509832	1.035187
	403.722280	1.036688
	403.934715	1.037668
	404.147137	1.038180
	404.359546	1.037367
	404.571941	1.039089
	404.784323	1.038808
	404.996693	1.039358
	405.209049	1.038428
	405.421392	1.040385
	405.633721	1.042378
	405.846038	1.044421
	406.058341	1.045421
	406.270632	1.044464
	406.482909	1.045590
	406.695172	1.045593
	406.907423	1.047213
	407.119661	1.047817
	407.331885	1.048797
	407.544096	1.049901
	407.756294	1.050124
	407.968479	1.052380
	408.180651	1.052511
	408.392809	1.051360
	408.604954	1.053561
	408.817086	1.054356
	409.029205	1.053800
	409.241311	1.053322
	409.453404	1.054090
	409.665483	1.053985
	409.877549	1.053915
	410.089602	1.053747
	410.301642	1.056395
	410.513669	1.056395
	410.725682	1.055833
	410.937682	1.056435
	411.149669	1.057064
	411.361643	1.059311
	411.573604	1.060671
	411.785551	1.059728
	411.997486	1.059970
	412.209407	1.060634
	412.421315	1.061242
	412.633210	1.060532
	412.845091	1.059682
	413.056959	1.059572
	413.268815	1.061864
	413.480657	1.061126
	413.692485	1.063740
	413.904301	1.064362
	414.116103	1.065114
	414.327892	1.066602
	414.539668	1.066699
	414.751431	1.065687
	414.963181	1.064593
	415.174917	1.063983
	415.386640	1.065880
	415.598350	1.065211
	415.810047	1.064860
	416.021730	1.065705
	416.233401	1.067432
	416.445058	1.069336
	416.656702	1.069512
	416.868332	1.069278
	417.079950	1.069081
	417.291554	1.071271
	417.503145	1.072160
	417.714723	1.072844
	417.926288	1.073517
	418.137839	1.074869
	418.349377	1.075152
	418.560903	1.076684
	418.772414	1.076206
	418.983913	1.078449
	419.195398	1.082980
	419.406870	1.084840
	419.618329	1.086221
	419.829775	1.087348
	420.041208	1.089086
	420.252627	1.089174
	420.464033	1.090930
	420.675426	1.091530
	420.886805	1.091255
	421.098172	1.091922
	421.309525	1.093037
	421.520865	1.094580
	421.732192	1.096784
	421.943505	1.098376
	422.154805	1.099485
	422.366092	1.101633
	422.577366	1.103033
	422.788627	1.105911
	422.999874	1.108067
	423.211108	1.108817
	423.422329	1.109829
	423.633537	1.112361
	423.844731	1.113442
	424.055913	1.115727
	424.267081	1.116520
	424.478235	1.117336
	424.689377	1.119305
	424.900505	1.118693
	425.111620	1.120915
	425.322722	1.122386
	425.533811	1.126708
	425.744886	1.129790
	425.955948	1.131623
	426.166997	1.134460
	426.378032	1.136348
	426.589055	1.136057
	426.800064	1.138051
	427.011060	1.138753
	427.222042	1.138611
	427.433012	1.139607
	427.643968	1.141053
	427.854911	1.142223
	428.065840	1.144885
	428.276757	1.144997
	428.487660	1.145277
	428.698550	1.148378
	428.909427	1.148242
	429.120290	1.148723
	429.331140	1.149473
	429.541977	1.149687
	429.752801	1.151515
	429.963611	1.153416
	430.174408	1.154664
	430.385192	1.153199
	430.595963	1.154920
	430.806720	1.154790
	431.017464	1.157142
	431.228195	1.159019
	431.438913	1.160654
	431.649617	1.162489
	431.860308	1.164123
	432.070986	1.163668
	432.281650	1.163480
	432.492302	1.165100
	432.702940	1.166394
	432.913565	1.169313
	433.124176	1.170695
	433.334774	1.170651
	433.545359	1.172917
	433.755931	1.175739
	433.966489	1.176672
	434.177035	1.177632
	434.387567	1.178624
	434.598085	1.178793
	434.808591	1.181481
	435.019083	1.183680
	435.229562	1.183725
	435.440027	1.185893
	435.650479	1.186438
	435.860918	1.187406
	436.071344	1.189348
	436.281757	1.193026
	436.492156	1.194007
	436.702542	1.196219
	436.912914	1.198275
	437.123274	1.201808
	437.333620	1.205222
	437.543953	1.206838
	437.754272	1.211861
	437.964578	1.214428
	438.174871	1.216153
	438.385151	1.216587
	438.595417	1.216042
	438.805670	1.217827
	439.015910	1.217813
	439.226137	1.220020
	439.436350	1.223634
	439.646550	1.224641
	439.856737	1.227077
	440.066910	1.227956
	440.277070	1.231246
	440.487217	1.231290
	440.697351	1.233916
	440.907471	1.235191
	441.117578	1.236358
	441.327671	1.239431
	441.537752	1.240294
	441.747819	1.243066
	441.957873	1.243993
	442.167913	1.244603
	442.377940	1.246899
	442.587954	1.248508
	442.797955	1.250567
	443.007942	1.250918
	443.217916	1.255181
	443.427877	1.256402
	443.637824	1.260161
	443.847758	1.262671
	444.057679	1.265980
	444.267586	1.267583
	444.477481	1.268766
	444.687361	1.272437
	444.897229	1.274107
	445.107083	1.276946
	445.316924	1.279435
	445.526752	1.279913
	445.736566	1.279504
	445.946367	1.280846
	446.156155	1.281166
	446.365929	1.280349
	446.575690	1.279409
	446.785438	1.281983
	446.995173	1.284482
	447.204894	1.284972
	447.414602	1.285012
	447.624296	1.283743
	447.833977	1.283936
	448.043645	1.285284
	448.253300	1.287051
	448.462941	1.288107
	448.672569	1.291665
	448.882184	1.295132
	449.091785	1.296170
	449.301373	1.298970
	449.510948	1.302835
	449.720509	1.302373
	449.930057	1.303088
	450.139592	1.304179
	450.349113	1.307372
	450.558621	1.307123
	450.768116	1.309441
	450.977597	1.311077
	451.187066	1.312740
	451.396520	1.315730
	451.605962	1.319073
	451.815390	1.321231
	452.024805	1.324708
	452.234206	1.330038
	452.443594	1.334807
	452.652969	1.338445
	452.862330	1.343751
	453.071678	1.346157
	453.281013	1.351007
	453.490335	1.353001
	453.699643	1.353701
	453.908938	1.359473
	454.118219	1.364889
	454.327487	1.366159
	454.536742	1.368401
	454.745983	1.370280
	454.955211	1.374651
	455.164426	1.377595
	455.373627	1.380771
	455.582815	1.380757
	455.791990	1.385088
	456.001152	1.385939
	456.210300	1.388199
	456.419434	1.390795
	456.628556	1.392285
	456.837664	1.391138
	457.046758	1.392444
	457.255839	1.393930
	457.464907	1.394525
	457.673962	1.397854
	457.883003	1.400234
	458.092031	1.400541
	458.301046	1.401914
	458.510047	1.401195
	458.719035	1.402610
	458.928009	1.403836
	459.136970	1.405092
	459.345918	1.406242
	459.554852	1.406152
	459.763774	1.408644
	459.972681	1.409343
	460.181576	1.412723
	460.390457	1.417490
	460.599324	1.420701
	460.808178	1.423204
	461.017019	1.426400
	461.225847	1.431194
	461.434661	1.434718
	461.643462	1.437065
	461.852249	1.441214
	462.061023	1.445572
	462.269784	1.446687
	462.478531	1.452727
	462.687265	1.457614
	462.895986	1.462048
	463.104693	1.466398
	463.313387	1.470353
	463.522068	1.472050
	463.730735	1.477031
	463.939389	1.482171
	464.148029	1.489709
	464.356656	1.494651
	464.565270	1.502003
	464.773870	1.506715
	464.982457	1.509125
	465.191030	1.512586
	465.399591	1.516394
	465.608137	1.521377
	465.816671	1.526981
	466.025191	1.530546
	466.233697	1.534898
	466.442191	1.539826
	466.650671	1.541034
	466.859137	1.539016
	467.067590	1.545197
	467.276030	1.548246
	467.484456	1.552408
	467.692869	1.555600
	467.901269	1.560535
	468.109655	1.563034
	468.318028	1.571280
	468.526387	1.572129
	468.734733	1.578103
	468.943066	1.584629
	469.151385	1.585109
	469.359691	1.586623
	469.567984	1.593017
	469.776263	1.600459
	469.984528	1.608329
	470.192781	1.610291
	470.401020	1.614819
	470.609245	1.617861
	470.817457	1.622235
	471.025656	1.625197
	471.233841	1.632968
	471.442013	1.638587
	471.650172	1.645854
	471.858317	1.654023
	472.066448	1.662031
	472.274567	1.665582
	472.482672	1.668302
	472.690763	1.672597
	472.898841	1.676789
	473.106906	1.680621
	473.314957	1.687987
	473.522995	1.695737
	473.731020	1.702381
	473.939031	1.710859
	474.147029	1.719211
	474.355013	1.725209
	474.562984	1.729266
	474.770941	1.732722
	474.978885	1.737480
	475.186816	1.739802
	475.394733	1.745481
	475.602637	1.749327
	475.810527	1.755538
	476.018404	1.761279
	476.226268	1.768314
	476.434118	1.770617
	476.641955	1.776708
	476.849778	1.780478
	477.057588	1.788686
	477.265385	1.793354
	477.473168	1.799151
	477.680937	1.804024
	477.888694	1.809290
	478.096436	1.817502
	478.304166	1.823954
	478.511882	1.828137
	478.719584	1.831964
	478.927274	1.835396
	479.134949	1.840587
	479.342612	1.844028
	479.550260	1.850625
	479.757896	1.855819
	479.965518	1.860466
	480.173126	1.864868
	480.380722	1.869753
	480.588303	1.873253
	480.795872	1.874263
	481.003426	1.874596
	481.210968	1.881718
	481.418496	1.884435
	481.626010	1.887225
	481.833511	1.891057
	482.040999	1.901254
	482.248473	1.906120
	482.455934	1.909549
	482.663382	1.912738
	482.870816	1.917886
	483.078236	1.918803
	483.285643	1.921520
	483.493037	1.925559
	483.700417	1.929968
	483.907784	1.936479
	484.115137	1.939158
	484.322477	1.943102
	484.529803	1.945498
	484.737116	1.947324
	484.944416	1.955481
	485.151702	1.960286
	485.358975	1.967197
	485.566234	1.977066
	485.773479	1.983466
	485.980712	1.991220
	486.187931	1.997111
	486.395136	2.000321
	486.602328	2.002168
	486.809506	2.004311
	487.016671	2.011907
	487.223823	2.016840
	487.430961	2.020794
	487.638086	2.028126
	487.845197	2.036685
	488.052295	2.040645
	488.259379	2.046251
	488.466450	2.049004
	488.673507	2.055195
	488.880551	2.060477
	489.087582	2.067545
	489.294599	2.068370
	489.501602	2.075147
	489.708592	2.077050
	489.915569	2.083424
	490.122532	2.085968
	490.329482	2.093884
	490.536418	2.099940
	490.743341	2.101271
	490.950250	2.102661
	491.157146	2.105023
	491.364029	2.109898
	491.570897	2.113217
	491.777753	2.114958
	491.984595	2.118777
	492.191423	2.123134
	492.398238	2.123369
	492.605040	2.127074
	492.811828	2.132058
	493.018603	2.134077
	493.225364	2.138094
	493.432111	2.142060
	493.638846	2.143421
	493.845566	2.143164
	494.052274	2.145240
	494.258967	2.145387
	494.465648	2.152594
	494.672314	2.152716
	494.878968	2.156040
	495.085608	2.154974
	495.292234	2.157662
	495.498847	2.157706
	495.705446	2.160826
	495.912032	2.165488
	496.118605	2.164412
	496.325164	2.169332
	496.531709	2.167740
	496.738241	2.171859
	496.944759	2.174373
	497.151264	2.175236
	497.357756	2.181470
	497.564234	2.180776
	497.770698	2.181103
	497.977149	2.184064
	498.183587	2.183408
	498.390011	2.185534
	498.596422	2.186601
	498.802819	2.187665
	499.009202	2.190880
	499.215572	2.196044
	499.421929	2.199789
	499.628272	2.200616
	499.834602	2.200000
	500.040918	2.201986
	500.247220	2.201274
	500.453509	2.201680
	500.659785	2.203983
	500.866047	2.210197
	501.072296	2.213057
	501.278531	2.214018
	501.484752	2.214311
	501.690960	2.216656
	501.897155	2.224576
	502.103336	2.225401
	502.309504	2.230214
	502.515658	2.229404
	502.721798	2.236305
	502.927925	2.236786
	503.134039	2.238799
	503.340139	2.243146
	503.546225	2.248894
	503.752298	2.253424
	503.958358	2.253879
	504.164404	2.254386
	504.370436	2.255592
	504.576455	2.258703
	504.782461	2.264304
	504.988453	2.268252
	505.194431	2.270272
	505.400396	2.270071
	505.606347	2.270688
	505.812285	2.271414
	506.018209	2.274587
	506.224120	2.278167
	506.430017	2.283111
	506.635901	2.286103
	506.841771	2.291596
	507.047628	2.291769
	507.253471	2.295063
	507.459301	2.295455
	507.665117	2.298756
	507.870920	2.298406
	508.076709	2.300264
	508.282484	2.305021
	508.488247	2.305028
	508.693995	2.307600
	508.899730	2.308801
	509.105451	2.311010
	509.311159	2.312774
	509.516854	2.310409
	509.722535	2.313938
	509.928202	2.315188
	510.133856	2.315972
	510.339496	2.318093
	510.545123	2.320739
	510.750736	2.318259
	510.956336	2.320018
	511.161922	2.320815
	511.367494	2.323174
	511.573053	2.328047
	511.778599	2.331979
	511.984131	2.332652
	512.189649	2.330723
	512.395154	2.331677
	512.600645	2.335623
	512.806123	2.338124
	513.011587	2.340177
	513.217038	2.343398
	513.422475	2.343549
	513.627899	2.345836
	513.833309	2.349602
	514.038705	2.352833
	514.244088	2.355251
	514.449458	2.357120
	514.654814	2.358752
	514.860156	2.360576
	515.065485	2.364572
	515.270800	2.365677
	515.476102	2.369485
	515.681390	2.372345
	515.886664	2.374481
	516.091925	2.376007
	516.297173	2.376728
	516.502407	2.379345
	516.707627	2.384338
	516.912834	2.388369
	517.118027	2.393957
	517.323207	2.396588
	517.528373	2.400668
	517.733525	2.403361
	517.938664	2.409411
	518.143790	2.414351
	518.348901	2.420824
	518.554000	2.428310
	518.759084	2.434673
	518.964156	2.438452
	519.169213	2.444585
	519.374257	2.445459
	519.579288	2.450156
	519.784305	2.451234
	519.989308	2.454791
	520.194298	2.456268
	520.399274	2.459981
	520.604236	2.460345
	520.809185	2.458938
	521.014121	2.459839
	521.219043	2.461335
	521.423951	2.463338
	521.628846	2.466542
	521.833727	2.463958
	522.038595	2.469275
	522.243449	2.467405
	522.448289	2.466130
	522.653116	2.467291
	522.857929	2.471699
	523.062729	2.470510
	523.267515	2.474346
	523.472287	2.476998
	523.677046	2.482218
	523.881792	2.482714
	524.086524	2.481151
	524.291242	2.477537
	524.495946	2.476327
	524.700637	2.477592
	524.905315	2.484529
	525.109979	2.485793
	525.314629	2.489826
	525.519266	2.490885
	525.723889	2.488650
	525.928498	2.488590
	526.133094	2.487494
	526.337677	2.485694
	526.542245	2.484586
	526.746800	2.485633
	526.951342	2.482285
	527.155870	2.482162
	527.360384	2.482957
	527.564885	2.485069
	527.769372	2.488148
	527.973846	2.487325
	528.178306	2.489256
	528.382752	2.490667
	528.587185	2.493800
	528.791604	2.493895
	528.996010	2.495267
	529.200402	2.493173
	529.404780	2.496753
	529.609145	2.495557
	529.813496	2.493170
	530.017833	2.495707
	530.222157	2.496448
	530.426468	2.495580
	530.630764	2.497792
	530.835048	2.496945
	531.039317	2.497281
	531.243573	2.492952
	531.447815	2.495969
	531.652044	2.494382
	531.856259	2.495487
	532.060461	2.491909
	532.264648	2.489784
	532.468823	2.490448
	532.672983	2.492475
	532.877130	2.490553
	533.081264	2.493764
	533.285383	2.495663
	533.489490	2.495104
	533.693582	2.497714
	533.897661	2.497923
	534.101726	2.496293
	534.305778	2.496587
	534.509816	2.496334
	534.713841	2.500539
	534.917851	2.500838
	535.121849	2.501433
	535.325832	2.500665
	535.529802	2.500515
	535.733759	2.503325
	535.937701	2.501876
	536.141630	2.497665
	536.345546	2.497690
	536.549448	2.498683
	536.753336	2.498135
	536.957210	2.497539
	537.161071	2.500939
	537.364919	2.496935
	537.568752	2.496420
	537.772572	2.491190
	537.976379	2.492647
	538.180172	2.495838
	538.383951	2.493749
	538.587716	2.494189
	538.791468	2.496982
	538.995206	2.495350
	539.198931	2.495881
	539.402642	2.501138
	539.606339	2.505874
	539.810023	2.505707
	540.013693	2.507009
	540.217349	2.504553
	540.420992	2.506846
	540.624621	2.504032
	540.828237	2.502665
	541.031839	2.498799
	541.235427	2.500740
	541.439001	2.499240
	541.642562	2.503035
	541.846109	2.500787
	542.049643	2.502436
	542.253163	2.506483
	542.456669	2.505713
	542.660162	2.507701
	542.863641	2.509932
	543.067106	2.511816
	543.270558	2.515749
	543.473996	2.514015
	543.677420	2.519320
	543.880831	2.520268
	544.084228	2.522672
	544.287612	2.524408
	544.490981	2.529587
	544.694338	2.537219
	544.897680	2.541081
	545.101009	2.543799
	545.304324	2.551093
	545.507625	2.553595
	545.710913	2.553471
	545.914187	2.556260
	546.117448	2.561016
	546.320695	2.563134
	546.523928	2.568036
	546.727147	2.574965
	546.930353	2.576326
	547.133546	2.576929
	547.336724	2.579835
	547.539889	2.582386
	547.743040	2.583223
	547.946178	2.588733
	548.149301	2.588126
	548.352412	2.590209
	548.555508	2.597750
	548.758591	2.601222
	548.961660	2.602439
	549.164716	2.607724
	549.367757	2.614487
	549.570785	2.613803
	549.773800	2.617229
	549.976801	2.620102
	550.179788	2.628905
	550.382761	2.631621
	550.585721	2.633761
	550.788667	2.640978
	550.991599	2.646723
	551.194518	2.650377
	551.397423	2.659456
	551.600315	2.667471
	551.803192	2.670065
	552.006056	2.675626
	552.208906	2.681040
	552.411743	2.679231
	552.614566	2.684449
	552.817375	2.684754
	553.020171	2.686722
	553.222953	2.689719
	553.425721	2.694939
	553.628475	2.695924
	553.831216	2.701128
	554.033943	2.701117
	554.236657	2.704552
	554.439356	2.705702
	554.642042	2.707211
	554.844715	2.707340
	555.047373	2.710798
	555.250018	2.716185
	555.452650	2.716792
	555.655267	2.716071
	555.857871	2.720150
	556.060461	2.723949
	556.263038	2.726028
	556.465600	2.728457
	556.668150	2.733405
	556.870685	2.736898
	557.073207	2.741526
	557.275715	2.745176
	557.478209	2.747773
	557.680689	2.744662
	557.883156	2.745162
	558.085609	2.747117
	558.288049	2.752392
	558.490475	2.751304
	558.692887	2.753340
	558.895285	2.751020
	559.097670	2.752011
	559.300040	2.749845
	559.502398	2.750006
	559.704741	2.746992
	559.907071	2.747627
	560.109387	2.746159
	560.311689	2.741489
	560.513978	2.740984
	560.716253	2.740756
	560.918514	2.734375
	561.120762	2.732544
	561.322995	2.732454
	561.525215	2.731330
	561.727422	2.723961
	561.929614	2.727248
	562.131793	2.725276
	562.333958	2.720870
	562.536110	2.715726
	562.738248	2.711551
	562.940372	2.709044
	563.142482	2.705051
	563.344578	2.697865
	563.546661	2.693156
	563.748730	2.687956
	563.950786	2.681306
	564.152827	2.674513
	564.354855	2.669063
	564.556870	2.656794
	564.758870	2.655885
	564.960857	2.648697
	565.162830	2.639091
	565.364789	2.634493
	565.566735	2.628098
	565.768666	2.619223
	565.970584	2.612001
	566.172489	2.601741
	566.374379	2.594458
	566.576256	2.588905
	566.778119	2.582607
	566.979969	2.574365
	567.181805	2.568964
	567.383626	2.561476
	567.585435	2.550254
	567.787229	2.543951
	567.989010	2.539867
	568.190777	2.528978
	568.392530	2.523209
	568.594269	2.517066
	568.795995	2.511725
	568.997707	2.503037
	569.199405	2.494718
	569.401090	2.482341
	569.602761	2.473672
	569.804418	2.462282
	570.006061	2.456346
	570.207690	2.446593
	570.409306	2.438315
	570.610908	2.425740
	570.812497	2.414897
	571.014071	2.404947
	571.215632	2.394732
	571.417179	2.381422
	571.618712	2.374005
	571.820232	2.362707
	572.021737	2.354497
	572.223229	2.340371
	572.424707	2.328701
	572.626172	2.311924
	572.827623	2.299093
	573.029060	2.284301
	573.230483	2.272983
	573.431892	2.257210
	573.633288	2.243115
	573.834670	2.228957
	574.036038	2.218888
	574.237392	2.202792
	574.438733	2.190692
	574.640060	2.181343
	574.841373	2.169876
	575.042672	2.159824
	575.243958	2.150698
	575.445230	2.138476
	575.646488	2.132014
	575.847732	2.122133
	576.048962	2.112280
	576.250179	2.103550
	576.451382	2.096029
	576.652571	2.085547
	576.853747	2.080493
	577.054908	2.070600
	577.256056	2.060965
	577.457190	2.053911
	577.658310	2.046243
	577.859417	2.040867
	578.060510	2.032941
	578.261589	2.025218
	578.462654	2.017104
	578.663705	2.008523
	578.864743	1.997272
	579.065767	1.990022
	579.266777	1.983277
	579.467773	1.974983
	579.668755	1.967353
	579.869724	1.961157
	580.070679	1.953938
	580.271620	1.944947
	580.472548	1.946396
	580.673461	1.938073
	580.874361	1.927970
	581.075247	1.918978
	581.276119	1.910086
	581.476978	1.903469
	581.677822	1.899489
	581.878653	1.893673
	582.079470	1.887162
	582.280273	1.879176
	582.481063	1.871980
	582.681838	1.863042
	582.882600	1.857323
	583.083348	1.851660
	583.284083	1.843602
	583.484803	1.838130
	583.685510	1.830926
	583.886203	1.821717
	584.086882	1.814733
	584.287547	1.804663
	584.488199	1.796593
	584.688836	1.790100
	584.889460	1.784960
	585.090070	1.778305
	585.290666	1.773368
	585.491249	1.767707
	585.691818	1.763039
	585.892372	1.756622
	586.092914	1.750462
	586.293441	1.743256
	586.493954	1.737671
	586.694454	1.734617
	586.894940	1.730011
	587.095412	1.725117
	587.295870	1.720203
	587.496314	1.714715
	587.696745	1.711659
	587.897162	1.706671
	588.097565	1.701949
	588.297954	1.699020
	588.498329	1.693586
	588.698691	1.689004
	588.899038	1.684175
	589.099372	1.677516
	589.299692	1.672674
	589.499998	1.667501
	589.700291	1.662402
	589.900569	1.656094
	590.100834	1.649024
	590.301085	1.645571
	590.501322	1.642942
	590.701546	1.638845
	590.901755	1.633086
	591.101951	1.629487
	591.302132	1.625996
	591.502300	1.621030
	591.702455	1.617544
	591.902595	1.613870
	592.102722	1.609668
	592.302834	1.606956
	592.502933	1.604438
	592.703018	1.596514
	592.903089	1.593696
	593.103147	1.590555
	593.303190	1.588364
	593.503220	1.586344
	593.703236	1.582670
	593.903238	1.578874
	594.103226	1.574031
	594.303200	1.572585
	594.503161	1.569733
	594.703108	1.566626
	594.903040	1.566750
	595.102960	1.562181
	595.302865	1.559692
	595.502756	1.558370
	595.702634	1.554487
	595.902497	1.553155
	596.102347	1.551493
	596.302183	1.549054
	596.502005	1.548060
	596.701813	1.546940
	596.901608	1.545198
	597.101388	1.546934
	597.301155	1.544418
	597.500908	1.543433
	597.700647	1.542446
	597.900372	1.542289
	598.100083	1.543439
	598.299781	1.544661
	598.499465	1.548895
	598.699134	1.552936
	598.898790	1.551143
	599.098432	1.551798
	599.298061	1.552899
	599.497675	1.552574
	599.697275	1.557576
	599.896862	1.560828
	600.096435	1.563297
	600.295994	1.568652
	600.495539	1.571560
	600.695070	1.574887
	600.894588	1.580332
	601.094091	1.585089
	601.293581	1.590937
	601.493056	1.595200
	601.692518	1.602049
	601.891966	1.610007
	602.091401	1.618573
	602.290821	1.625650
	602.490227	1.634001
	602.689620	1.640550
	602.888999	1.646296
	603.088363	1.654665
	603.287714	1.663523
	603.487052	1.672758
	603.686375	1.683339
	603.885684	1.692410
	604.084980	1.701116
	604.284261	1.710553
	604.483529	1.720200
	604.682783	1.731082
	604.882023	1.745806
	605.081249	1.756105
	605.280461	1.768018
	605.479660	1.779131
	605.678844	1.793090
	605.878015	1.806264
	606.077172	1.819492
	606.276314	1.832492
	606.475443	1.844173
	606.674558	1.854795
	606.873660	1.867900
	607.072747	1.877492
	607.271820	1.892657
	607.470880	1.905779
	607.669926	1.920869
	607.868957	1.937484
	608.067975	1.952750
	608.266979	1.968805
	608.465969	1.982021
	608.664946	1.996478
	608.863908	2.014044
	609.062857	2.031677
	609.261791	2.047036
	609.460712	2.065639
	609.659619	2.084345
	609.858511	2.101549
	610.057390	2.119116
	610.256256	2.136045
	610.455107	2.150592
	610.653944	2.166105
	610.852767	2.178483
	611.051577	2.196877
	611.250373	2.214234
	611.449154	2.231119
	611.647922	2.253703
	611.846676	2.265920
	612.045416	2.283498
	612.244142	2.299971
	612.442854	2.314487
	612.641553	2.329748
	612.840237	2.346309
	613.038908	2.360172
	613.237564	2.377820
	613.436207	2.395225
	613.634836	2.414503
	613.833451	2.427188
	614.032052	2.440683
	614.230639	2.453467
	614.429212	2.470839
	614.627771	2.481034
	614.826316	2.492291
	615.024848	2.507474
	615.223365	2.522287
	615.421869	2.536124
	615.620358	2.546346
	615.818834	2.553656
	616.017296	2.567267
	616.215744	2.581622
	616.414178	2.594924
	616.612598	2.605732
	616.811004	2.616859
	617.009396	2.621448
	617.207775	2.632102
	617.406139	2.642455
	617.604490	2.650832
	617.802826	2.659166
	618.001149	2.665973
	618.199458	2.671689
	618.397752	2.678670
	618.596033	2.682525
	618.794300	2.689316
	618.992553	2.696261
	619.190792	2.704237
	619.389018	2.709541
	619.587229	2.716937
	619.785426	2.719715
	619.983609	2.722941
	620.181779	2.727516
	620.379934	2.731421
	620.578076	2.741931
	620.776204	2.750625
	620.974317	2.754384
	621.172417	2.754554
	621.370503	2.754236
	621.568575	2.759029
	621.766633	2.760404
	621.964677	2.758754
	622.162707	2.754977
	622.360723	2.755064
	622.558725	2.757480
	622.756714	2.755140
	622.954688	2.755110
	623.152648	2.756595
	623.350595	2.751286
	623.548527	2.751693
	623.746446	2.746372
	623.944350	2.747336
	624.142241	2.739979
	624.340118	2.736777
	624.537981	2.732217
	624.735829	2.728572
	624.933664	2.725221
	625.131485	2.717306
	625.329292	2.708119
	625.527085	2.702997
	625.724864	2.693869
	625.922629	2.689807
	626.120381	2.683691
	626.318118	2.678219
	626.515841	2.669997
	626.713550	2.664086
	626.911246	2.659318
	627.108927	2.655970
	627.306595	2.648697
	627.504248	2.644367
	627.701888	2.641288
	627.899513	2.641668
	628.097125	2.637074
	628.294722	2.632372
	628.492306	2.628940
	628.689876	2.626270
	628.887432	2.621684
	629.084973	2.621096
	629.282501	2.615519
	629.480015	2.610937
	629.677515	2.609424
	629.875001	2.606259
	630.072473	2.603416
	630.269931	2.600549
	630.467375	2.594897
	630.664805	2.593654
	630.862221	2.589753
	631.059623	2.586809
	631.257011	2.587474
	631.454385	2.587798
	631.651746	2.588481
	631.849092	2.586544
	632.046424	2.587659
	632.243742	2.584932
	632.441047	2.583163
	632.638337	2.581065
	632.835613	2.578167
	633.032876	2.574594
	633.230124	2.577934
	633.427358	2.579029
	633.624579	2.578915
	633.821785	2.577581
	634.018978	2.578524
	634.216156	2.584668
	634.413321	2.586641
	634.610471	2.586913
	634.807608	2.588866
	635.004730	2.592871
	635.201839	2.592885
	635.398933	2.596708
	635.596014	2.594676
	635.793081	2.595658
	635.990133	2.598292
	636.187172	2.602904
	636.384196	2.602825
	636.581207	2.601092
	636.778204	2.602211
	636.975186	2.604635
	637.172155	2.611917
	637.369110	2.619199
	637.566050	2.620179
	637.762977	2.622722
	637.959890	2.623528
	638.156788	2.626448
	638.353673	2.631645
	638.550544	2.635231
	638.747400	2.638034
	638.944243	2.642742
	639.141072	2.643980
	639.337886	2.647671
	639.534687	2.653604
	639.731474	2.657492
	639.928246	2.657167
	640.125005	2.658403
	640.321750	2.657363
	640.518480	2.657438
	640.715197	2.660853
	640.911899	2.664426
	641.108588	2.663401
	641.305263	2.665412
	641.501923	2.667399
	641.698570	2.667007
	641.895202	2.666104
	642.091821	2.666677
	642.288426	2.665257
	642.485016	2.667572
	642.681593	2.662371
	642.878155	2.667932
	643.074704	2.667714
	643.271238	2.665803
	643.467759	2.662237
	643.664265	2.661188
	643.860757	2.660692
	644.057236	2.662334
	644.253700	2.668838
	644.450151	2.671966
	644.646587	2.674756
	644.843009	2.677568
	645.039418	2.684017
	645.235812	2.690533
	645.432192	2.692617
	645.628558	2.696554
	645.824911	2.700905
	646.021249	2.705302
	646.217573	2.707202
	646.413883	2.712691
	646.610179	2.718741
	646.806461	2.724329
	647.002729	2.728894
	647.198983	2.732529
	647.395223	2.741463
	647.591449	2.752986
	647.787661	2.763670
	647.983859	2.769392
	648.180043	2.775526
	648.376212	2.787927
	648.572368	2.802540
	648.768510	2.814407
	648.964638	2.827433
	649.160751	2.841254
	649.356851	2.851349
	649.552937	2.866303
	649.749008	2.884288
	649.945066	2.897642
	650.141109	2.910257
	650.337138	2.925862
	650.533154	2.945513
	650.729155	2.963195
	650.925142	2.979129
	651.121116	2.997901
	651.317075	3.018311
	651.513020	3.034741
	651.708951	3.050366
	651.904868	3.069817
	652.100771	3.087110
	652.296660	3.107815
	652.492535	3.134367
	652.688396	3.150633
	652.884242	3.171519
	653.080075	3.195674
	653.275894	3.217106
	653.471699	3.238610
	653.667489	3.258203
	653.863266	3.278333
	654.059028	3.295056
	654.254776	3.315508
	654.450511	3.330281
	654.646231	3.355643
	654.841937	3.371156
	655.037629	3.398046
	655.233308	3.420012
	655.428972	3.446211
	655.624622	3.463854
	655.820258	3.491700
	656.015879	3.513829
	656.211487	3.529722
	656.407081	3.549948
	656.602661	3.568830
	656.798226	3.590046
	656.993778	3.608133
	657.189315	3.620413
	657.384839	3.640907
	657.580348	3.653247
	657.775843	3.672272
	657.971324	3.688586
	658.166791	3.707963
	658.362244	3.722024
	658.557683	3.744146
	658.753108	3.765355
	658.948519	3.780084
	659.143916	3.798682
	659.339298	3.812660
	659.534667	3.829598
	659.730022	3.843286
	659.925362	3.857101
	660.120688	3.877291
	660.316001	3.891204
	660.511299	3.905481
	660.706583	3.923830
	660.901853	3.940826
	661.097109	3.954666
	661.292351	3.968391
	661.487578	3.980410
	661.682792	3.990225
	661.877992	4.011197
	662.073177	4.032470
	662.268349	4.043105
	662.463506	4.048569
	662.658649	4.062696
	662.853779	4.078307
	663.048894	4.094296
	663.243995	4.102607
	663.439081	4.109901
	663.634154	4.122596
	663.829213	4.135109
	664.024258	4.146563
	664.219288	4.162558
	664.414305	4.171142
	664.609307	4.184965
	664.804295	4.194105
	664.999269	4.204458
	665.194229	4.212828
	665.389175	4.216027
	665.584107	4.223884
	665.779025	4.229203
	665.973928	4.241244
	666.168818	4.252640
	666.363693	4.272181
	666.558555	4.282355
	666.753402	4.296261
	666.948235	4.294263
	667.143054	4.304862
	667.337859	4.309821
	667.532650	4.324648
	667.727427	4.329786
	667.922189	4.334925
	668.116938	4.344489
	668.311672	4.353172
	668.506392	4.362398
	668.701098	4.375547
	668.895790	4.384733
	669.090468	4.395532
	669.285132	4.407506
	669.479782	4.423983
	669.674417	4.434274
	669.869039	4.449237
	670.063646	4.461057
	670.258239	4.470867
	670.452819	4.474021
	670.647384	4.475663
	670.841934	4.484197
	671.036471	4.496144
	671.230994	4.504422
	671.425502	4.505791
	671.619997	4.517844
	671.814477	4.526825
	672.008943	4.526969
	672.203395	4.534053
	672.397833	4.541897
	672.592257	4.544717
	672.786667	4.551112
	672.981062	4.546895
	673.175444	4.546722
	673.369811	4.558819
	673.564164	4.561754
	673.758503	4.560927
	673.952828	4.564485
	674.147139	4.572991
	674.341435	4.583636
	674.535718	4.598274
	674.729986	4.600633
	674.924240	4.602877
	675.118480	4.614925
	675.312706	4.629105
	675.506918	4.642929
	675.701116	4.653808
	675.895299	4.667818
	676.089469	4.684223
	676.283624	4.695956
	676.477765	4.708617
	676.671892	4.722892
	676.866005	4.739114
	677.060103	4.759348
	677.254188	4.778711
	677.448258	4.799779
	677.642315	4.830340
	677.836357	4.853702
	678.030385	4.881906
	678.224398	4.908343
	678.418398	4.942770
	678.612384	4.969019
	678.806355	5.010978
	679.000312	5.045459
	679.194255	5.090450
	679.388184	5.132787
	679.582099	5.182791
	679.776000	5.232518
	679.969886	5.281811
	680.163758	5.334163
	680.357617	5.383332
	680.551461	5.430144
	680.745290	5.484995
	680.939106	5.539358
	681.132908	5.598997
	681.326695	5.654940
	681.520468	5.710124
	681.714227	5.755920
	681.907972	5.806667
	682.101703	5.858372
	682.295419	5.918641
	682.489122	5.968499
	682.682810	6.022193
	682.876484	6.069990
	683.070144	6.118990
	683.263790	6.171154
	683.457421	6.217308
	683.651039	6.272194
	683.844642	6.324828
	684.038231	6.374638
	684.231806	6.433112
	684.425367	6.493386
	684.618913	6.544286
	684.812446	6.606925
	685.005964	6.666481
	685.199468	6.709182
	685.392958	6.759935
	685.586433	6.814661
	685.779895	6.859171
	685.973342	6.909874
	686.166775	6.959299
	686.360194	6.997464
	686.553599	7.058573
	686.746990	7.100792
	686.940366	7.151468
	687.133729	7.197488
	687.327077	7.232838
	687.520411	7.278465
	687.713730	7.341338
	687.907036	7.380076
	688.100327	7.428637
	688.293604	7.482478
	688.486867	7.531500
	688.680116	7.581577
	688.873351	7.626462
	689.066571	7.677955
	689.259777	7.743651
	689.452970	7.786096
	689.646147	7.837783
	689.839311	7.883228
	690.032461	7.934313
	690.225596	7.984660
	690.418717	8.045561
	690.611824	8.090121
	690.804917	8.136443
	690.997995	8.182884
	691.191059	8.229952
	691.384110	8.275655
	691.577145	8.323164
	691.770167	8.377485
	691.963175	8.430149
	692.156168	8.486578
	692.349147	8.536606
	692.542112	8.603028
	692.735063	8.663863
	692.927999	8.715563
	693.120922	8.773414
	693.313830	8.828057
	693.506724	8.906532
	693.699603	8.957383
	693.892469	9.028355
	694.085320	9.070435
	694.278157	9.135205
	694.470980	9.186352
	694.663789	9.252389
	694.856583	9.315283
	695.049364	9.394713
	695.242130	9.460346
	695.434881	9.526499
	695.627619	9.614159
	695.820342	9.694809
	696.013052	9.763206
	696.205747	9.844790
	696.398427	9.918609
	696.591094	9.993234
	696.783746	10.071822
	696.976384	10.161772
	697.169008	10.254595
	697.361618	10.355576
	697.554213	10.458223
	697.746795	10.537682
	697.939362	10.650018
	698.131914	10.751070
	698.324453	10.837041
	698.516977	10.955934
	698.709487	11.062572
	698.901983	11.170672
	699.094465	11.291176
	699.286932	11.404220
	699.479386	11.502149
	699.671825	11.637609
	699.864249	11.749995
	700.056660	11.877525
	700.249056	11.999974
	700.441438	12.108252
	700.633806	12.225656
	700.826160	12.346904
	701.018499	12.433026
	701.210824	12.554404
	701.403135	12.655947
	701.595432	12.770126
	701.787714	12.868170
	701.979982	12.966937
	702.172236	13.084025
	702.364476	13.219463
	702.556702	13.334085
	702.748913	13.446244
	702.941110	13.544359
	703.133293	13.642822
	703.325461	13.749567
	703.517615	13.852664
	703.709755	13.939148
	703.901881	14.037976
	704.093993	14.147430
	704.286090	14.232336
	704.478173	14.323700
	704.670242	14.387152
	704.862296	14.432330
	705.054337	14.481097
	705.246363	14.493431
	705.438375	14.507802
	705.630372	14.526289
	705.822356	14.558685
	706.014325	14.574060
	706.206279	14.621381
	706.398220	14.630138
	706.590146	14.667360
	706.782058	14.657826
	706.973956	14.665280
	707.165840	14.678332
	707.357709	14.679093
	707.549564	14.656121
	707.741405	14.634552
	707.933231	14.592970
	708.125043	14.546515
	708.316841	14.494652
	708.508625	14.452068
	708.700395	14.382126
	708.892150	14.332343
	709.083891	14.254588
	709.275617	14.190948
	709.467330	14.150784
	709.659028	14.073049
	709.850712	14.028192
	710.042381	13.976822
	710.234037	13.909370
	710.425678	13.842402
	710.617305	13.783762
	710.808917	13.726217
	711.000515	13.680532
	711.192099	13.627734
	711.383669	13.576279
	711.575225	13.524549
	711.766766	13.446190
	711.958293	13.404775
	712.149805	13.363548
	712.341304	13.308394
	712.532788	13.260509
	712.724258	13.230428
	712.915713	13.178573
	713.107154	13.162122
	713.298581	13.152538
	713.489994	13.160970
	713.681392	13.155621
	713.872776	13.124762
	714.064146	13.126945
	714.255502	13.119395
	714.446843	13.121123
	714.638170	13.127153
	714.829483	13.132386
	715.020781	13.147181
	715.212065	13.157701
	715.403335	13.187150
	715.594591	13.200584
	715.785832	13.208726
	715.977059	13.219981
	716.168272	13.232759
	716.359470	13.252692
	716.550654	13.272004
	716.741824	13.298137
	716.932979	13.324741
	717.124121	13.383147
	717.315247	13.397199
	717.506360	13.426503
	717.697458	13.474184
	717.888542	13.515402
	718.079612	13.558556
	718.270668	13.590940
	718.461709	13.619782
	718.652736	13.655773
	718.843748	13.673216
	719.034746	13.667564
	719.225730	13.690627
	719.416700	13.708925
	719.607655	13.738672
	719.798596	13.754282
	719.989523	13.793540
	720.180435	13.809894
	720.371333	13.837312
	720.562217	13.844967
	720.753087	13.858664
	720.943942	13.868519
	721.134783	13.891754
	721.325609	13.897543
	721.516422	13.904727
	721.707219	13.891328
	721.898003	13.897475
	722.088772	13.880957
	722.279527	13.894363
	722.470268	13.902840
	722.660994	13.873746
	722.851707	13.870414
	723.042404	13.854692
	723.233088	13.839405
	723.423757	13.857973
	723.614412	13.846652
	723.805052	13.822412
	723.995678	13.793201
	724.186290	13.805641
	724.376887	13.800358
	724.567471	13.784525
	724.758039	13.780983
	724.948594	13.772666
	725.139134	13.749757
	725.329660	13.751410
	725.520172	13.752035
	725.710669	13.718934
	725.901152	13.715903
	726.091620	13.687652
	726.282075	13.673596
	726.472514	13.672373
	726.662940	13.638028
	726.853351	13.602086
	727.043748	13.564680
	727.234131	13.532617
	727.424499	13.503844
	727.614853	13.491343
	727.805193	13.452815
	727.995518	13.431866
	728.185829	13.402914
	728.376125	13.355923
	728.566408	13.300733
	728.756675	13.257511
	728.946929	13.223887
	729.137168	13.183083
	729.327393	13.128665
	729.517604	13.063933
	729.707800	13.007509
	729.897982	12.932642
	730.088149	12.871894
	730.278302	12.803995
	730.468441	12.735591
	730.658566	12.675020
	730.848676	12.601271
	731.038771	12.527940
	731.228853	12.431846
	731.418920	12.353439
	731.608973	12.247160
	731.799011	12.159377
	731.989035	12.056949
	732.179045	11.964109
	732.369040	11.857817
	732.559021	11.768260
	732.748988	11.661868
	732.938940	11.558517
	733.128878	11.416723
	733.318801	11.297257
	733.508711	11.177891
	733.698605	11.057255
	733.888486	10.926391
	734.078352	10.804693
	734.268204	10.698857
	734.458041	10.601793
	734.647864	10.477078
	734.837673	10.382224
	735.027467	10.264866
	735.217247	10.163767
	735.407013	10.061054
	735.596764	9.970098
	735.786501	9.859459
	735.976223	9.745262
	736.165932	9.649464
	736.355625	9.550309
	736.545305	9.453023
	736.734970	9.336029
	736.924620	9.235347
	737.114257	9.157623
	737.303879	9.042146
	737.493486	8.931228
	737.683079	8.832346
	737.872658	8.736393
	738.062222	8.637722
	738.251772	8.549348
	738.441308	8.461688
	738.630829	8.374096
	738.820336	8.298513
	739.009829	8.217434
	739.199307	8.127806
	739.388771	8.045544
	739.578220	7.940985
	739.767655	7.858390
	739.957076	7.783958
	740.146482	7.730304
	740.335874	7.655776
	740.525251	7.582895
	740.714615	7.515204
	740.903963	7.445239
	741.093298	7.369803
	741.282618	7.306201
	741.471923	7.243038
	741.661214	7.182584
	741.850491	7.126860
	742.039753	7.061711
	742.229001	7.001548
	742.418235	6.944336
	742.607454	6.887758
	742.796659	6.826734
	742.985849	6.762643
	743.175025	6.700742
	743.364187	6.645689
	743.553334	6.592664
	743.742467	6.527053
	743.931586	6.474844
	744.120690	6.408932
	744.309779	6.356317
	744.498855	6.294214
	744.687916	6.248575
	744.876962	6.206481
	745.065994	6.159993
	745.255012	6.134113
	745.444015	6.091822
	745.633004	6.061975
	745.821978	6.030578
	746.010938	5.977284
	746.199884	5.947722
	746.388815	5.906113
	746.577732	5.870076
	746.766634	5.827560
	746.955522	5.790644
	747.144396	5.762047
	747.333255	5.726234
	747.522100	5.691723
	747.710930	5.658221
	747.899746	5.624632
	748.088548	5.583589
	748.277335	5.560390
	748.466108	5.530773
	748.654866	5.490094
	748.843610	5.477811
	749.032339	5.455414
	749.221054	5.428679
	749.409755	5.410839
	749.598441	5.397467
	749.787113	5.376559
	749.975770	5.350564
	750.164413	5.335101
	750.353042	5.310766
[truncated: 1,648 more rows]
