# Supplementary material for: Metasurface analogues of molecular diastereomers from hierarchical multiscale chiral interactions with biomolecules
Source: Nat Commun. 2026 Apr 22;17:5541. doi: 10.1038/s41467-026-72200-6 (PMC13287669; doi:10.1038/s41467-026-72200-6)
Supplement: Supplementary file 3 — Supplementary Data 1 (Raw data) [file 41467_2026_72200_MOESM3_ESM.zip › Raw_Data/Reflectivity/Butanol/S_Butanol/01 rh 0.txt]

	345.453658	0.996122
	345.669646	0.996511
	345.885622	0.996942
	346.101585	0.997422
	346.317535	0.997956
	346.533471	0.998551
	346.749395	0.999213
	346.965306	0.999950
	347.181204	1.000768
	347.397089	1.001675
	347.612961	1.002676
	347.828820	1.003772
	348.044666	1.004964
	348.260499	1.006245
	348.476319	1.007601
	348.692126	1.009008
	348.907920	1.010429
	349.123701	1.011818
	349.339469	1.013115
	349.555224	1.014256
	349.770966	1.015178
	349.986695	1.015825
	350.202412	1.016163
	350.418115	1.016180
	350.633805	1.015889
	350.849482	1.015328
	351.065147	1.014548
	351.280798	1.013607
	351.496436	1.012562
	351.712062	1.011463
	351.927674	1.010354
	352.143273	1.010746
	352.358860	1.006989
	352.574433	1.006734
	352.789993	1.005765
	353.005541	1.006367
	353.221075	1.005383
	353.436597	1.004764
	353.652105	1.003891
	353.867600	1.004363
	354.083083	1.001985
	354.298552	1.002086
	354.514009	1.001820
	354.729452	1.001320
	354.944883	1.001858
	355.160300	1.001442
	355.375705	1.002093
	355.591096	1.002327
	355.806474	1.001911
	356.021840	1.001705
	356.237192	1.003366
	356.452532	1.004999
	356.667858	1.007194
	356.883172	1.007092
	357.098472	1.007408
	357.313760	1.004620
	357.529034	1.006145
	357.744295	1.006210
	357.959544	1.005143
	358.174779	1.003561
	358.390002	1.002463
	358.605211	1.004186
	358.820407	1.002445
	359.035591	1.002443
	359.250761	1.001550
	359.465919	1.002406
	359.681063	1.001169
	359.896194	1.001576
	360.111313	1.002530
	360.326418	1.000824
	360.541510	1.000289
	360.756589	1.000957
	360.971656	1.003538
	361.186709	1.003264
	361.401749	1.002520
	361.616776	1.001531
	361.831790	1.001564
	362.046792	1.000129
	362.261780	1.000810
	362.476755	1.000578
	362.691717	0.999946
	362.906666	1.000687
	363.121602	1.002042
	363.336525	1.000325
	363.551435	0.999436
	363.766332	1.000369
	363.981216	1.000243
	364.196087	1.000145
	364.410945	0.999281
	364.625790	0.998600
	364.840621	0.999100
	365.055440	0.997923
	365.270246	0.998170
	365.485039	0.997571
	365.699818	0.999781
	365.914585	0.998689
	366.129339	0.998947
	366.344079	0.999202
	366.558807	1.000429
	366.773521	1.001225
	366.988223	0.999578
	367.202911	1.000575
	367.417587	0.999058
	367.632249	0.999102
	367.846898	0.999000
	368.061535	0.997538
	368.276158	0.997207
	368.490768	0.997038
	368.705365	0.997149
	368.919949	0.997376
	369.134521	0.998828
	369.349079	0.998529
	369.563624	0.999362
	369.778155	0.997568
	369.992674	0.996935
	370.207180	0.996804
	370.421673	0.998743
	370.636153	0.998183
	370.850619	0.997369
	371.065073	0.996792
	371.279514	0.998893
	371.493941	1.000012
	371.708356	1.000513
	371.922757	1.002038
	372.137145	1.003541
	372.351521	1.002306
	372.565883	1.002485
	372.780232	1.002975
	372.994568	1.002479
	373.208891	1.001947
	373.423201	1.002875
	373.637498	1.005374
	373.851782	1.006584
	374.066053	1.006128
	374.280311	1.006313
	374.494556	1.007241
	374.708787	1.009380
	374.923006	1.011270
	375.137211	1.012515
	375.351404	1.011045
	375.565583	1.011375
	375.779750	1.012561
	375.993903	1.012121
	376.208043	1.011013
	376.422170	1.012763
	376.636284	1.014344
	376.850385	1.013717
	377.064473	1.012671
	377.278548	1.010870
	377.492610	1.013600
	377.706658	1.013569
	377.920694	1.013326
	378.134717	1.013391
	378.348726	1.014224
	378.562722	1.015249
	378.776706	1.012066
	378.990676	1.012351
	379.204633	1.009997
	379.418577	1.010133
	379.632508	1.009619
	379.846426	1.008685
	380.060331	1.007151
	380.274223	1.005678
	380.488101	1.004723
	380.701967	1.003782
	380.915819	1.003328
	381.129659	1.004053
	381.343485	1.004124
	381.557298	1.002801
	381.771098	1.002887
	381.984886	1.003981
	382.198659	1.003316
	382.412420	1.002701
	382.626168	1.002108
	382.839903	1.001855
	383.053624	1.002691
	383.267333	1.002097
	383.481028	1.002689
	383.694711	1.001297
	383.908380	1.004276
	384.122036	1.004260
	384.335679	1.004096
	384.549309	1.005034
	384.762926	1.004753
	384.976530	1.004482
	385.190120	1.003464
	385.403698	1.005116
	385.617262	1.006369
	385.830814	1.005889
	386.044352	1.007539
	386.257877	1.007669
	386.471389	1.008563
	386.684888	1.008478
	386.898374	1.007685
	387.111847	1.008122
	387.325306	1.008192
	387.538753	1.008587
	387.752186	1.006523
	387.965606	1.005514
	388.179014	1.005685
	388.392408	1.007006
	388.605789	1.006386
	388.819156	1.006408
	389.032511	1.006927
	389.245853	1.008041
	389.459181	1.007251
	389.672497	1.007263
	389.885799	1.007039
	390.099088	1.008391
	390.312364	1.009355
	390.525627	1.007427
	390.738877	1.007113
	390.952114	1.007695
	391.165337	1.009199
	391.378548	1.007144
	391.591745	1.005976
	391.804929	1.006051
	392.018100	1.007105
	392.231258	1.008577
	392.444403	1.009313
	392.657535	1.008368
	392.870653	1.007631
	393.083759	1.007165
	393.296851	1.007123
	393.509930	1.007648
	393.722996	1.008636
	393.936049	1.010000
	394.149089	1.011802
	394.362116	1.013479
	394.575129	1.013714
	394.788130	1.014473
	395.001117	1.017025
	395.214091	1.017425
	395.427052	1.018551
	395.640000	1.019200
	395.852935	1.020314
	396.065857	1.020370
	396.278765	1.022320
	396.491660	1.022520
	396.704543	1.024817
	396.917412	1.023202
	397.130268	1.024099
	397.343110	1.024690
	397.555940	1.023269
	397.768757	1.025973
	397.981560	1.025564
	398.194350	1.025957
	398.407127	1.025244
	398.619891	1.025260
	398.832642	1.024792
	399.045380	1.023468
	399.258104	1.024523
	399.470815	1.025870
	399.683514	1.024986
	399.896199	1.025598
	400.108870	1.024182
	400.321529	1.024837
	400.534175	1.024377
	400.746807	1.025703
	400.959427	1.025812
	401.172033	1.026088
	401.384626	1.025513
	401.597205	1.026057
	401.809772	1.024319
	402.022326	1.025613
	402.234866	1.024731
	402.447393	1.026324
	402.659907	1.028207
	402.872408	1.029667
	403.084896	1.029072
	403.297370	1.031149
	403.509832	1.032140
	403.722280	1.032916
	403.934715	1.034355
	404.147137	1.033183
	404.359546	1.032785
	404.571941	1.032524
	404.784323	1.033939
	404.996693	1.034170
	405.209049	1.035803
	405.421392	1.035243
	405.633721	1.035932
	405.846038	1.035313
	406.058341	1.036504
	406.270632	1.038975
	406.482909	1.040136
	406.695172	1.040882
	406.907423	1.040799
	407.119661	1.040278
	407.331885	1.039497
	407.544096	1.043246
	407.756294	1.044002
	407.968479	1.043584
	408.180651	1.043857
	408.392809	1.044349
	408.604954	1.044162
	408.817086	1.044602
	409.029205	1.045897
	409.241311	1.045945
	409.453404	1.046320
	409.665483	1.046316
	409.877549	1.046752
	410.089602	1.046540
	410.301642	1.047124
	410.513669	1.049173
	410.725682	1.048007
	410.937682	1.048237
	411.149669	1.048324
	411.361643	1.049198
	411.573604	1.048968
	411.785551	1.049813
	411.997486	1.052282
	412.209407	1.051857
	412.421315	1.050431
	412.633210	1.051341
	412.845091	1.052376
	413.056959	1.052959
	413.268815	1.053377
	413.480657	1.055832
	413.692485	1.055860
	413.904301	1.054615
	414.116103	1.053942
	414.327892	1.054241
	414.539668	1.054882
	414.751431	1.057364
	414.963181	1.057324
	415.174917	1.060410
	415.386640	1.062484
	415.598350	1.061592
	415.810047	1.061725
	416.021730	1.064165
	416.233401	1.064797
	416.445058	1.065644
	416.656702	1.067566
	416.868332	1.066790
	417.079950	1.068131
	417.291554	1.071408
	417.503145	1.073966
	417.714723	1.076368
	417.926288	1.079333
	418.137839	1.080082
	418.349377	1.081367
	418.560903	1.083218
	418.772414	1.085519
	418.983913	1.086669
	419.195398	1.087306
	419.406870	1.089036
	419.618329	1.090628
	419.829775	1.091858
	420.041208	1.093117
	420.252627	1.096019
	420.464033	1.096504
	420.675426	1.097039
	420.886805	1.096606
	421.098172	1.098603
	421.309525	1.100174
	421.520865	1.101573
	421.732192	1.102910
	421.943505	1.104311
	422.154805	1.104630
	422.366092	1.105715
	422.577366	1.107591
	422.788627	1.109610
	422.999874	1.112013
	423.211108	1.111583
	423.422329	1.111920
	423.633537	1.113480
	423.844731	1.115391
	424.055913	1.116398
	424.267081	1.116432
	424.478235	1.118544
	424.689377	1.119724
	424.900505	1.120156
	425.111620	1.120783
	425.322722	1.121277
	425.533811	1.121944
	425.744886	1.122852
	425.955948	1.124717
	426.166997	1.124868
	426.378032	1.126074
	426.589055	1.125961
	426.800064	1.127824
	427.011060	1.129342
	427.222042	1.131889
	427.433012	1.131766
	427.643968	1.132928
	427.854911	1.135352
	428.065840	1.138127
	428.276757	1.138449
	428.487660	1.140484
	428.698550	1.143055
	428.909427	1.144503
	429.120290	1.145660
	429.331140	1.147580
	429.541977	1.148687
	429.752801	1.151579
	429.963611	1.153598
	430.174408	1.154871
	430.385192	1.155267
	430.595963	1.155177
	430.806720	1.156280
	431.017464	1.158055
	431.228195	1.158164
	431.438913	1.157710
	431.649617	1.157455
	431.860308	1.158852
	432.070986	1.159846
	432.281650	1.159930
	432.492302	1.161106
	432.702940	1.161703
	432.913565	1.162369
	433.124176	1.162999
	433.334774	1.163028
	433.545359	1.166056
	433.755931	1.167681
	433.966489	1.170025
	434.177035	1.170548
	434.387567	1.171546
	434.598085	1.174430
	434.808591	1.174831
	435.019083	1.177724
	435.229562	1.179447
	435.440027	1.179516
	435.650479	1.180421
	435.860918	1.180727
	436.071344	1.181505
	436.281757	1.183327
	436.492156	1.183906
	436.702542	1.185665
	436.912914	1.188062
	437.123274	1.191087
	437.333620	1.191367
	437.543953	1.193777
	437.754272	1.195913
	437.964578	1.197594
	438.174871	1.201524
	438.385151	1.202570
	438.595417	1.204191
	438.805670	1.206833
	439.015910	1.208909
	439.226137	1.207659
	439.436350	1.209850
	439.646550	1.211685
	439.856737	1.211840
	440.066910	1.210849
	440.277070	1.214880
	440.487217	1.216408
	440.697351	1.218093
	440.907471	1.219368
	441.117578	1.222213
	441.327671	1.223485
	441.537752	1.223559
	441.747819	1.222770
	441.957873	1.223291
	442.167913	1.223964
	442.377940	1.226142
	442.587954	1.227064
	442.797955	1.228309
	443.007942	1.230462
	443.217916	1.232398
	443.427877	1.234053
	443.637824	1.234683
	443.847758	1.235447
	444.057679	1.237363
	444.267586	1.238562
	444.477481	1.240699
	444.687361	1.245090
	444.897229	1.244759
	445.107083	1.245885
	445.316924	1.249170
	445.526752	1.251368
	445.736566	1.255488
	445.946367	1.256953
	446.156155	1.258404
	446.365929	1.258588
	446.575690	1.260884
	446.785438	1.262433
	446.995173	1.264819
	447.204894	1.267924
	447.414602	1.268820
	447.624296	1.269522
	447.833977	1.268935
	448.043645	1.270769
	448.253300	1.271856
	448.462941	1.272990
	448.672569	1.274716
	448.882184	1.277388
	449.091785	1.279695
	449.301373	1.282064
	449.510948	1.284675
	449.720509	1.285020
	449.930057	1.286487
	450.139592	1.287925
	450.349113	1.291094
	450.558621	1.291604
	450.768116	1.295514
	450.977597	1.298720
	451.187066	1.301987
	451.396520	1.303281
	451.605962	1.303215
	451.815390	1.303506
	452.024805	1.305789
	452.234206	1.307234
	452.443594	1.310024
	452.652969	1.314111
	452.862330	1.317215
	453.071678	1.318494
	453.281013	1.322461
	453.490335	1.323284
	453.699643	1.324094
	453.908938	1.324527
	454.118219	1.329486
	454.327487	1.331094
	454.536742	1.336953
	454.745983	1.338640
	454.955211	1.340240
	455.164426	1.342292
	455.373627	1.346252
	455.582815	1.347456
	455.791990	1.348329
	456.001152	1.349623
	456.210300	1.354566
	456.419434	1.357558
	456.628556	1.362624
	456.837664	1.363240
	457.046758	1.366745
	457.255839	1.368937
	457.464907	1.370773
	457.673962	1.375102
	457.883003	1.378427
	458.092031	1.380156
	458.301046	1.383547
	458.510047	1.382066
	458.719035	1.385542
	458.928009	1.388535
	459.136970	1.391638
	459.345918	1.392760
	459.554852	1.396012
	459.763774	1.399662
	459.972681	1.402155
	460.181576	1.405396
	460.390457	1.410440
	460.599324	1.415903
	460.808178	1.417470
	461.017019	1.421429
	461.225847	1.421344
	461.434661	1.424265
	461.643462	1.429137
	461.852249	1.433377
	462.061023	1.438636
	462.269784	1.440760
	462.478531	1.445406
	462.687265	1.449759
	462.895986	1.455199
	463.104693	1.456374
	463.313387	1.462022
	463.522068	1.463371
	463.730735	1.463504
	463.939389	1.466392
	464.148029	1.473049
	464.356656	1.476667
	464.565270	1.483472
	464.773870	1.487507
	464.982457	1.492045
	465.191030	1.496065
	465.399591	1.498788
	465.608137	1.504279
	465.816671	1.509669
	466.025191	1.512978
	466.233697	1.516473
	466.442191	1.519555
	466.650671	1.522516
	466.859137	1.523779
	467.067590	1.529625
	467.276030	1.531789
	467.484456	1.538240
	467.692869	1.543935
	467.901269	1.549383
	468.109655	1.551148
	468.318028	1.556376
	468.526387	1.561046
	468.734733	1.569016
	468.943066	1.570546
	469.151385	1.574599
	469.359691	1.575387
	469.567984	1.583154
	469.776263	1.589815
	469.984528	1.595783
	470.192781	1.598274
	470.401020	1.601102
	470.609245	1.605158
	470.817457	1.606802
	471.025656	1.609767
	471.233841	1.616516
	471.442013	1.620912
	471.650172	1.625023
	471.858317	1.630920
	472.066448	1.637503
	472.274567	1.641458
	472.482672	1.646943
	472.690763	1.647537
	472.898841	1.650665
	473.106906	1.653844
	473.314957	1.658787
	473.522995	1.665574
	473.731020	1.674010
	473.939031	1.683157
	474.147029	1.691972
	474.355013	1.693048
	474.562984	1.697033
	474.770941	1.698950
	474.978885	1.702397
	475.186816	1.705316
	475.394733	1.712572
	475.602637	1.716946
	475.810527	1.723758
	476.018404	1.728189
	476.226268	1.736486
	476.434118	1.743695
	476.641955	1.752339
	476.849778	1.757406
	477.057588	1.767098
	477.265385	1.770708
	477.473168	1.776428
	477.680937	1.778695
	477.888694	1.783488
	478.096436	1.791268
	478.304166	1.793543
	478.511882	1.796729
	478.719584	1.799698
	478.927274	1.806509
	479.134949	1.814689
	479.342612	1.817891
	479.550260	1.823786
	479.757896	1.829776
	479.965518	1.831935
	480.173126	1.833849
	480.380722	1.842886
	480.588303	1.849139
	480.795872	1.853720
	481.003426	1.857991
	481.210968	1.865169
	481.418496	1.869064
	481.626010	1.875020
	481.833511	1.881193
	482.040999	1.889441
	482.248473	1.890772
	482.455934	1.890559
	482.663382	1.893441
	482.870816	1.895501
	483.078236	1.900064
	483.285643	1.902458
	483.493037	1.905809
	483.700417	1.908993
	483.907784	1.912349
	484.115137	1.915194
	484.322477	1.920621
	484.529803	1.927054
	484.737116	1.930708
	484.944416	1.935524
	485.151702	1.936912
	485.358975	1.948118
	485.566234	1.955239
	485.773479	1.960626
	485.980712	1.969928
	486.187931	1.976061
	486.395136	1.975802
	486.602328	1.979882
	486.809506	1.982274
	487.016671	1.988749
	487.223823	1.993020
	487.430961	1.998194
	487.638086	2.004779
	487.845197	2.014776
	488.052295	2.016539
	488.259379	2.022535
	488.466450	2.026598
	488.673507	2.029735
	488.880551	2.034384
	489.087582	2.039018
	489.294599	2.039453
	489.501602	2.043530
	489.708592	2.040190
	489.915569	2.045392
	490.122532	2.046107
	490.329482	2.051050
	490.536418	2.054484
	490.743341	2.054208
	490.950250	2.057166
	491.157146	2.058546
	491.364029	2.063079
	491.570897	2.067803
	491.777753	2.069000
	491.984595	2.075588
	492.191423	2.079695
	492.398238	2.082106
	492.605040	2.086877
	492.811828	2.097526
	493.018603	2.100183
	493.225364	2.103139
	493.432111	2.108807
	493.638846	2.113381
	493.845566	2.116414
	494.052274	2.120637
	494.258967	2.122622
	494.465648	2.123936
	494.672314	2.125221
	494.878968	2.130591
	495.085608	2.131150
	495.292234	2.133541
	495.498847	2.137056
	495.705446	2.139057
	495.912032	2.143705
	496.118605	2.145247
	496.325164	2.149318
	496.531709	2.151085
	496.738241	2.154644
	496.944759	2.156867
	497.151264	2.156260
	497.357756	2.160881
	497.564234	2.164167
	497.770698	2.166787
	497.977149	2.169995
	498.183587	2.170065
	498.390011	2.174974
	498.596422	2.173406
	498.802819	2.175154
	499.009202	2.176170
	499.215572	2.178356
	499.421929	2.179632
	499.628272	2.181663
	499.834602	2.183311
	500.040918	2.183764
	500.247220	2.185828
	500.453509	2.187621
	500.659785	2.190934
	500.866047	2.189360
	501.072296	2.192261
	501.278531	2.196407
	501.484752	2.196116
	501.690960	2.197645
	501.897155	2.202115
	502.103336	2.197877
	502.309504	2.202343
	502.515658	2.198783
	502.721798	2.201267
	502.927925	2.204021
	503.134039	2.202982
	503.340139	2.205671
	503.546225	2.211345
	503.752298	2.214521
	503.958358	2.215286
	504.164404	2.216057
	504.370436	2.220239
	504.576455	2.222424
	504.782461	2.229480
	504.988453	2.236166
	505.194431	2.242878
	505.400396	2.243819
	505.606347	2.244615
	505.812285	2.247458
	506.018209	2.250513
	506.224120	2.253422
	506.430017	2.255876
	506.635901	2.256315
	506.841771	2.263162
	507.047628	2.264932
	507.253471	2.266826
	507.459301	2.265952
	507.665117	2.270977
	507.870920	2.272829
	508.076709	2.272946
	508.282484	2.275241
	508.488247	2.275781
	508.693995	2.277416
	508.899730	2.280906
	509.105451	2.282760
	509.311159	2.283816
	509.516854	2.285901
	509.722535	2.288066
	509.928202	2.292601
	510.133856	2.294143
	510.339496	2.295896
	510.545123	2.294904
	510.750736	2.297841
	510.956336	2.299051
	511.161922	2.299649
	511.367494	2.301929
	511.573053	2.305957
	511.778599	2.310078
	511.984131	2.314425
	512.189649	2.315510
	512.395154	2.315402
	512.600645	2.318330
	512.806123	2.319420
	513.011587	2.315374
	513.217038	2.318495
	513.422475	2.324410
	513.627899	2.323244
	513.833309	2.321486
	514.038705	2.324509
	514.244088	2.327856
	514.449458	2.326145
	514.654814	2.328350
	514.860156	2.330660
	515.065485	2.335195
	515.270800	2.338299
	515.476102	2.341824
	515.681390	2.344003
	515.886664	2.345872
	516.091925	2.344266
	516.297173	2.349409
	516.502407	2.350056
	516.707627	2.356460
	516.912834	2.359417
	517.118027	2.364516
	517.323207	2.365587
	517.528373	2.366795
	517.733525	2.367805
	517.938664	2.371876
	518.143790	2.375311
	518.348901	2.379932
	518.554000	2.387198
	518.759084	2.389363
	518.964156	2.391150
	519.169213	2.395908
	519.374257	2.390250
	519.579288	2.393060
	519.784305	2.393698
	519.989308	2.394991
	520.194298	2.397524
	520.399274	2.398900
	520.604236	2.401317
	520.809185	2.402641
	521.014121	2.402426
	521.219043	2.406304
	521.423951	2.406131
	521.628846	2.409714
	521.833727	2.410524
	522.038595	2.417566
	522.243449	2.418084
	522.448289	2.417247
	522.653116	2.415071
	522.857929	2.419428
	523.062729	2.419507
	523.267515	2.419639
	523.472287	2.419998
	523.677046	2.423762
	523.881792	2.422924
	524.086524	2.423743
	524.291242	2.423210
	524.495946	2.420014
	524.700637	2.419218
	524.905315	2.425069
	525.109979	2.426629
	525.314629	2.429292
	525.519266	2.437176
	525.723889	2.436409
	525.928498	2.437011
	526.133094	2.439540
	526.337677	2.443452
	526.542245	2.440900
	526.746800	2.439570
	526.951342	2.439598
	527.155870	2.443287
	527.360384	2.445349
	527.564885	2.445431
	527.769372	2.444589
	527.973846	2.442848
	528.178306	2.447390
	528.382752	2.448615
	528.587185	2.454690
	528.791604	2.452236
	528.996010	2.457871
	529.200402	2.454908
	529.404780	2.456765
	529.609145	2.457770
	529.813496	2.459196
	530.017833	2.460523
	530.222157	2.462849
	530.426468	2.458946
	530.630764	2.463577
	530.835048	2.464282
	531.039317	2.459667
	531.243573	2.458454
	531.447815	2.461396
	531.652044	2.459253
	531.856259	2.460059
	532.060461	2.459493
	532.264648	2.460128
	532.468823	2.460163
	532.672983	2.461353
	532.877130	2.464693
	533.081264	2.465905
	533.285383	2.469179
	533.489490	2.470168
	533.693582	2.471403
	533.897661	2.471448
	534.101726	2.469501
	534.305778	2.470679
	534.509816	2.466497
	534.713841	2.467940
	534.917851	2.466180
	535.121849	2.468118
	535.325832	2.466526
	535.529802	2.466645
	535.733759	2.468693
	535.937701	2.465051
	536.141630	2.461903
	536.345546	2.460625
	536.549448	2.459683
	536.753336	2.458102
	536.957210	2.456322
	537.161071	2.461128
	537.364919	2.459974
	537.568752	2.462093
	537.772572	2.459419
	537.976379	2.458717
	538.180172	2.459025
	538.383951	2.454039
	538.587716	2.450579
	538.791468	2.449113
	538.995206	2.449904
	539.198931	2.450677
	539.402642	2.454125
	539.606339	2.454631
	539.810023	2.452393
	540.013693	2.453494
	540.217349	2.455874
	540.420992	2.455210
	540.624621	2.452353
	540.828237	2.450267
	541.031839	2.445439
	541.235427	2.447521
	541.439001	2.445865
	541.642562	2.448494
	541.846109	2.447365
	542.049643	2.452177
	542.253163	2.453597
	542.456669	2.452887
	542.660162	2.452447
	542.863641	2.459172
	543.067106	2.460327
	543.270558	2.462794
	543.473996	2.463026
	543.677420	2.466471
	543.880831	2.465336
	544.084228	2.467436
	544.287612	2.473086
	544.490981	2.474938
	544.694338	2.479258
	544.897680	2.488498
	545.101009	2.492418
	545.304324	2.495879
	545.507625	2.497593
	545.710913	2.499746
	545.914187	2.500007
	546.117448	2.502341
	546.320695	2.505735
	546.523928	2.511338
	546.727147	2.516963
	546.930353	2.518860
	547.133546	2.519927
	547.336724	2.525533
	547.539889	2.526891
	547.743040	2.527876
	547.946178	2.530813
	548.149301	2.528341
	548.352412	2.531331
	548.555508	2.536867
	548.758591	2.542387
	548.961660	2.545749
	549.164716	2.547315
	549.367757	2.555765
	549.570785	2.556571
	549.773800	2.556479
	549.976801	2.556965
	550.179788	2.560591
	550.382761	2.561301
	550.585721	2.562048
	550.788667	2.565420
	550.991599	2.571661
	551.194518	2.574692
	551.397423	2.578711
	551.600315	2.585372
	551.803192	2.585297
	552.006056	2.586741
	552.208906	2.589018
	552.411743	2.590673
	552.614566	2.591468
	552.817375	2.594701
	553.020171	2.594424
	553.222953	2.598673
	553.425721	2.602849
	553.628475	2.601883
	553.831216	2.604578
	554.033943	2.604752
	554.236657	2.608100
	554.439356	2.607382
	554.642042	2.609409
	554.844715	2.613234
	555.047373	2.616850
	555.250018	2.617794
	555.452650	2.616345
	555.655267	2.613707
	555.857871	2.616042
	556.060461	2.615907
	556.263038	2.614757
	556.465600	2.614671
	556.668150	2.611949
	556.870685	2.612990
	557.073207	2.613339
	557.275715	2.610490
	557.478209	2.609669
	557.680689	2.607464
	557.883156	2.607249
	558.085609	2.601233
	558.288049	2.604579
	558.490475	2.605987
	558.692887	2.607736
	558.895285	2.605750
	559.097670	2.606178
	559.300040	2.605342
	559.502398	2.605195
	559.704741	2.599446
	559.907071	2.597775
	560.109387	2.595005
	560.311689	2.594621
	560.513978	2.592053
	560.716253	2.588243
	560.918514	2.583415
	561.120762	2.578648
	561.322995	2.575066
	561.525215	2.576076
	561.727422	2.569572
	561.929614	2.571310
	562.131793	2.567894
	562.333958	2.560072
	562.536110	2.556381
	562.738248	2.550171
	562.940372	2.546359
	563.142482	2.542813
	563.344578	2.534677
	563.546661	2.530483
	563.748730	2.524270
	563.950786	2.514855
	564.152827	2.507762
	564.354855	2.505547
	564.556870	2.497277
	564.758870	2.489724
	564.960857	2.482805
	565.162830	2.473467
	565.364789	2.469415
	565.566735	2.459498
	565.768666	2.450387
	565.970584	2.444788
	566.172489	2.435387
	566.374379	2.427076
	566.576256	2.420753
	566.778119	2.410844
	566.979969	2.400646
	567.181805	2.390707
	567.383626	2.379570
	567.585435	2.369416
	567.787229	2.359738
	567.989010	2.350819
	568.190777	2.337855
	568.392530	2.329436
	568.594269	2.322147
	568.795995	2.314352
	568.997707	2.304862
	569.199405	2.296736
	569.401090	2.287297
	569.602761	2.279501
	569.804418	2.270394
	570.006061	2.260117
	570.207690	2.251227
	570.409306	2.245222
	570.610908	2.234647
	570.812497	2.224471
	571.014071	2.213862
	571.215632	2.206448
	571.417179	2.195636
	571.618712	2.187282
	571.820232	2.178547
	572.021737	2.170870
	572.223229	2.160904
	572.424707	2.151280
	572.626172	2.137273
	572.827623	2.127445
	573.029060	2.117475
	573.230483	2.108328
	573.431892	2.097084
	573.633288	2.087237
	573.834670	2.077053
	574.036038	2.066986
	574.237392	2.053055
	574.438733	2.042299
	574.640060	2.034274
	574.841373	2.024939
	575.042672	2.016199
	575.243958	2.007956
	575.445230	1.997591
	575.646488	1.990645
	575.847732	1.983295
	576.048962	1.975617
	576.250179	1.967603
	576.451382	1.961826
	576.652571	1.952800
	576.853747	1.946243
	577.054908	1.940549
	577.256056	1.931716
	577.457190	1.924199
	577.658310	1.916054
	577.859417	1.908404
	578.060510	1.902251
	578.261589	1.895253
	578.462654	1.887537
	578.663705	1.881189
	578.864743	1.872674
	579.065767	1.869360
	579.266777	1.862421
	579.467773	1.856351
	579.668755	1.849423
	579.869724	1.841494
	580.070679	1.833853
	580.271620	1.827753
	580.472548	1.830505
	580.673461	1.821941
	580.874361	1.812177
	581.075247	1.803086
	581.276119	1.796708
	581.476978	1.789897
	581.677822	1.783289
	581.878653	1.775549
	582.079470	1.767761
	582.280273	1.760787
	582.481063	1.754790
	582.681838	1.748194
	582.882600	1.743565
	583.083348	1.738014
	583.284083	1.733470
	583.484803	1.727154
	583.685510	1.722568
	583.886203	1.717053
	584.086882	1.710006
	584.287547	1.703572
	584.488199	1.696244
	584.688836	1.691660
	584.889460	1.687596
	585.090070	1.682824
	585.290666	1.679433
	585.491249	1.675848
	585.691818	1.671674
	585.892372	1.666632
	586.092914	1.662509
	586.293441	1.659103
	586.493954	1.654710
	586.694454	1.650933
	586.894940	1.647256
	587.095412	1.642387
	587.295870	1.639367
	587.496314	1.634799
	587.696745	1.630792
	587.897162	1.626882
	588.097565	1.623360
	588.297954	1.620780
	588.498329	1.616109
	588.698691	1.611008
	588.899038	1.607078
	589.099372	1.602985
	589.299692	1.597183
	589.499998	1.593845
	589.700291	1.590272
	589.900569	1.584791
	590.100834	1.582016
	590.301085	1.578031
	590.501322	1.573764
	590.701546	1.572421
	590.901755	1.569173
	591.101951	1.565016
	591.302132	1.560233
	591.502300	1.557020
	591.702455	1.551413
	591.902595	1.548224
	592.102722	1.545118
	592.302834	1.543015
	592.502933	1.538979
	592.703018	1.528503
	592.903089	1.524763
	593.103147	1.522972
	593.303190	1.521068
	593.503220	1.518801
	593.703236	1.515187
	593.903238	1.512574
	594.103226	1.510428
	594.303200	1.507783
	594.503161	1.507447
	594.703108	1.504945
	594.903040	1.503199
	595.102960	1.501440
	595.302865	1.500875
	595.502756	1.499212
	595.702634	1.498492
	595.902497	1.495392
	596.102347	1.494798
	596.302183	1.494501
	596.502005	1.494788
	596.701813	1.497358
	596.901608	1.498371
	597.101388	1.499421
	597.301155	1.499764
	597.500908	1.500335
	597.700647	1.500791
	597.900372	1.501760
	598.100083	1.504055
	598.299781	1.505935
	598.499465	1.508024
	598.699134	1.511314
	598.898790	1.514072
	599.098432	1.516541
	599.298061	1.520216
	599.497675	1.523006
	599.697275	1.527070
	599.896862	1.534385
	600.096435	1.539453
	600.295994	1.543583
	600.495539	1.546547
	600.695070	1.551533
	600.894588	1.559023
	601.094091	1.564769
	601.293581	1.570320
	601.493056	1.577328
	601.692518	1.584652
	601.891966	1.591304
	602.091401	1.600126
	602.290821	1.607953
	602.490227	1.617159
	602.689620	1.625980
	602.888999	1.633324
	603.088363	1.643653
	603.287714	1.653598
	603.487052	1.663858
	603.686375	1.674832
	603.885684	1.686505
	604.084980	1.696499
	604.284261	1.706726
	604.483529	1.716834
	604.682783	1.727485
	604.882023	1.742199
	605.081249	1.754436
	605.280461	1.764357
	605.479660	1.775133
	605.678844	1.786521
	605.878015	1.798352
	606.077172	1.810570
	606.276314	1.823383
	606.475443	1.836599
	606.674558	1.847765
	606.873660	1.861567
	607.072747	1.874229
	607.271820	1.889252
	607.470880	1.901362
	607.669926	1.918920
	607.868957	1.934004
	608.067975	1.951703
	608.266979	1.964543
	608.465969	1.979325
	608.664946	1.993903
	608.863908	2.009774
	609.062857	2.024607
	609.261791	2.037809
	609.460712	2.054731
	609.659619	2.070375
	609.858511	2.084453
	610.057390	2.100926
	610.256256	2.116621
	610.455107	2.131910
	610.653944	2.146784
	610.852767	2.161819
	611.051577	2.177830
	611.250373	2.195655
	611.449154	2.211742
	611.647922	2.228815
	611.846676	2.243472
	612.045416	2.258407
	612.244142	2.275425
	612.442854	2.292253
	612.641553	2.308128
	612.840237	2.326310
	613.038908	2.340426
	613.237564	2.354528
	613.436207	2.371947
	613.634836	2.388022
	613.833451	2.401712
	614.032052	2.419031
	614.230639	2.433324
	614.429212	2.451605
	614.627771	2.461068
	614.826316	2.473896
	615.024848	2.487013
	615.223365	2.496249
	615.421869	2.510810
	615.620358	2.521870
	615.818834	2.527921
	616.017296	2.539205
	616.215744	2.550268
	616.414178	2.559620
	616.612598	2.568452
	616.811004	2.579481
	617.009396	2.585427
	617.207775	2.592846
	617.406139	2.603616
	617.604490	2.612029
	617.802826	2.620174
	618.001149	2.625605
	618.199458	2.632035
	618.397752	2.639557
	618.596033	2.647043
	618.794300	2.653160
	618.992553	2.662347
	619.190792	2.667459
	619.389018	2.674129
	619.587229	2.681059
	619.785426	2.678829
	619.983609	2.679292
	620.181779	2.681415
	620.379934	2.685074
	620.578076	2.691243
	620.776204	2.693480
	620.974317	2.692059
	621.172417	2.691810
	621.370503	2.689679
	621.568575	2.688750
	621.766633	2.687862
	621.964677	2.686742
	622.162707	2.684789
	622.360723	2.684952
	622.558725	2.687438
	622.756714	2.688158
	622.954688	2.682664
	623.152648	2.680566
	623.350595	2.673885
	623.548527	2.669737
	623.746446	2.666395
	623.944350	2.666130
	624.142241	2.660660
	624.340118	2.654335
	624.537981	2.645300
	624.735829	2.640837
	624.933664	2.633996
	625.131485	2.624967
	625.329292	2.619356
	625.527085	2.610390
	625.724864	2.603651
	625.922629	2.596946
	626.120381	2.586379
	626.318118	2.580779
	626.515841	2.568805
	626.713550	2.561327
	626.911246	2.556869
	627.108927	2.551420
	627.306595	2.546435
	627.504248	2.539668
	627.701888	2.532856
	627.899513	2.533226
	628.097125	2.528442
	628.294722	2.526904
	628.492306	2.524781
	628.689876	2.524123
	628.887432	2.521627
	629.084973	2.522078
	629.282501	2.518339
	629.480015	2.517167
	629.677515	2.515221
	629.875001	2.514323
	630.072473	2.516978
	630.269931	2.517230
	630.467375	2.516097
	630.664805	2.513223
	630.862221	2.514126
	631.059623	2.510809
	631.257011	2.516321
	631.454385	2.514179
	631.651746	2.512546
	631.849092	2.512514
	632.046424	2.515729
	632.243742	2.515891
	632.441047	2.515411
	632.638337	2.514126
	632.835613	2.512673
	633.032876	2.509687
	633.230124	2.511616
	633.427358	2.512455
	633.624579	2.513834
	633.821785	2.512257
	634.018978	2.513446
	634.216156	2.515129
	634.413321	2.518025
	634.610471	2.511514
	634.807608	2.509596
	635.004730	2.514907
	635.201839	2.513969
	635.398933	2.516011
	635.596014	2.514646
	635.793081	2.515143
	635.990133	2.515197
	636.187172	2.515690
	636.384196	2.515078
	636.581207	2.513728
	636.778204	2.514110
	636.975186	2.514402
	637.172155	2.515690
	637.369110	2.516401
	637.566050	2.518059
	637.762977	2.517294
	637.959890	2.517988
	638.156788	2.519423
	638.353673	2.519843
	638.550544	2.524079
	638.747400	2.528348
	638.944243	2.529366
	639.141072	2.531817
	639.337886	2.534958
	639.534687	2.541220
	639.731474	2.545581
	639.928246	2.546097
	640.125005	2.547835
	640.321750	2.548836
	640.518480	2.551466
	640.715197	2.556027
	640.911899	2.559771
	641.108588	2.560936
	641.305263	2.564665
	641.501923	2.564965
	641.698570	2.568245
	641.895202	2.570370
	642.091821	2.572451
	642.288426	2.572377
	642.485016	2.576308
	642.681593	2.579068
	642.878155	2.583474
	643.074704	2.589521
	643.271238	2.589519
	643.467759	2.589067
	643.664265	2.594257
	643.860757	2.597826
	644.057236	2.601362
	644.253700	2.608486
	644.450151	2.614529
	644.646587	2.616526
	644.843009	2.621199
	645.039418	2.631123
	645.235812	2.637104
	645.432192	2.642459
	645.628558	2.649343
	645.824911	2.658076
	646.021249	2.665448
	646.217573	2.673562
	646.413883	2.680573
	646.610179	2.694919
	646.806461	2.706276
	647.002729	2.714796
	647.198983	2.723557
	647.395223	2.736231
	647.591449	2.751856
	647.787661	2.762655
	647.983859	2.774990
	648.180043	2.786340
	648.376212	2.803805
	648.572368	2.821338
	648.768510	2.836633
	648.964638	2.852773
	649.160751	2.873123
	649.356851	2.886032
	649.552937	2.903990
	649.749008	2.922551
	649.945066	2.940743
	650.141109	2.959523
	650.337138	2.979485
	650.533154	2.999474
	650.729155	3.017406
	650.925142	3.037171
	651.121116	3.061749
	651.317075	3.083654
	651.513020	3.105643
	651.708951	3.126853
	651.904868	3.149539
	652.100771	3.169477
	652.296660	3.192473
	652.492535	3.218318
	652.688396	3.234567
	652.884242	3.259668
	653.080075	3.280828
	653.275894	3.303511
	653.471699	3.326706
	653.667489	3.345902
	653.863266	3.368468
	654.059028	3.386431
	654.254776	3.410803
	654.450511	3.425249
	654.646231	3.449894
	654.841937	3.470440
	655.037629	3.488961
	655.233308	3.506891
	655.428972	3.536037
	655.624622	3.550840
	655.820258	3.573274
	656.015879	3.589754
	656.211487	3.601295
	656.407081	3.617071
	656.602661	3.634653
	656.798226	3.653009
	656.993778	3.667066
	657.189315	3.679512
	657.384839	3.696813
	657.580348	3.710235
	657.775843	3.728107
	657.971324	3.745230
	658.166791	3.764175
	658.362244	3.781484
	658.557683	3.800011
	658.753108	3.817393
	658.948519	3.831225
	659.143916	3.850724
	659.339298	3.860446
	659.534667	3.876237
	659.730022	3.892324
	659.925362	3.907327
	660.120688	3.928836
	660.316001	3.937777
	660.511299	3.950711
	660.706583	3.966202
	660.901853	3.981911
	661.097109	3.992926
	661.292351	4.008606
	661.487578	4.020327
	661.682792	4.033667
	661.877992	4.047924
	662.073177	4.067665
	662.268349	4.077621
	662.463506	4.087893
	662.658649	4.105683
	662.853779	4.121870
	663.048894	4.131330
	663.243995	4.143931
	663.439081	4.152772
	663.634154	4.163563
	663.829213	4.175415
	664.024258	4.189937
	664.219288	4.200619
	664.414305	4.206896
	664.609307	4.220345
	664.804295	4.226716
	664.999269	4.239809
	665.194229	4.249900
	665.389175	4.254548
	665.584107	4.262088
	665.779025	4.267302
	665.973928	4.275408
	666.168818	4.281766
	666.363693	4.300718
	666.558555	4.305400
	666.753402	4.310021
	666.948235	4.314409
	667.143054	4.321145
	667.337859	4.315968
	667.532650	4.327357
	667.727427	4.333115
	667.922189	4.341342
	668.116938	4.348946
	668.311672	4.354903
	668.506392	4.361470
	668.701098	4.372341
	668.895790	4.377582
	669.090468	4.388682
	669.285132	4.402600
	669.479782	4.418512
	669.674417	4.427929
	669.869039	4.442021
	670.063646	4.455708
	670.258239	4.468587
	670.452819	4.474021
	670.647384	4.484461
	670.841934	4.491738
	671.036471	4.499695
	671.230994	4.517161
	671.425502	4.525510
	671.619997	4.543182
	671.814477	4.552611
	672.008943	4.554615
	672.203395	4.572913
	672.397833	4.584700
	672.592257	4.591523
	672.786667	4.605599
	672.981062	4.611102
	673.175444	4.623582
	673.369811	4.640565
	673.564164	4.655130
	673.758503	4.670127
	673.952828	4.685904
	674.147139	4.707801
	674.341435	4.725410
	674.535718	4.753095
	674.729986	4.769656
	674.924240	4.789511
	675.118480	4.810514
	675.312706	4.831483
	675.506918	4.853965
	675.701116	4.877328
	675.895299	4.895316
	676.089469	4.926881
	676.283624	4.953365
	676.477765	4.981659
	676.671892	5.011911
	676.866005	5.036635
	677.060103	5.062808
	677.254188	5.090505
	677.448258	5.122329
	677.642315	5.159263
	677.836357	5.194531
	678.030385	5.230843
	678.224398	5.261458
	678.418398	5.305878
	678.612384	5.341650
	678.806355	5.382115
	679.000312	5.420465
	679.194255	5.468845
	679.388184	5.510825
	679.582099	5.557094
	679.776000	5.606155
	679.969886	5.655975
	680.163758	5.705682
	680.357617	5.756501
	680.551461	5.806679
	680.745290	5.857125
	680.939106	5.912706
	681.132908	5.970224
	681.326695	6.022974
	681.520468	6.080728
	681.714227	6.126150
	681.907972	6.178124
	682.101703	6.221812
	682.295419	6.279351
	682.489122	6.320985
	682.682810	6.376445
	682.876484	6.428619
	683.070144	6.478342
	683.263790	6.526497
	683.457421	6.569118
	683.651039	6.618802
	683.844642	6.672812
	684.038231	6.711840
	684.231806	6.767186
	684.425367	6.822937
	684.618913	6.869137
	684.812446	6.925084
	685.005964	6.979075
	685.199468	7.024724
	685.392958	7.066411
	685.586433	7.120555
	685.779895	7.156376
	685.973342	7.199648
	686.166775	7.244144
	686.360194	7.277440
	686.553599	7.335066
	686.746990	7.369029
	686.940366	7.420219
	687.133729	7.462926
	687.327077	7.500403
	687.520411	7.539746
	687.713730	7.603113
	687.907036	7.641468
	688.100327	7.686463
	688.293604	7.740745
	688.486867	7.779259
	688.680116	7.826348
	688.873351	7.869715
	689.066571	7.918065
	689.259777	7.983553
	689.452970	8.020049
	689.646147	8.074547
	689.839311	8.125521
	690.032461	8.175347
	690.225596	8.220425
	690.418717	8.269245
	690.611824	8.315802
	690.804917	8.368751
	690.997995	8.426576
	691.191059	8.476538
	691.384110	8.534708
	691.577145	8.587068
	691.770167	8.649185
	691.963175	8.702317
	692.156168	8.768699
	692.349147	8.826333
	692.542112	8.901100
	692.735063	8.962779
	692.927999	9.027828
	693.120922	9.100489
	693.313830	9.160556
	693.506724	9.255202
	693.699603	9.310697
	693.892469	9.398608
	694.085320	9.460808
	694.278157	9.545253
	694.470980	9.603298
	694.663789	9.678629
	694.856583	9.742861
	695.049364	9.831957
	695.242130	9.895615
	695.434881	9.970233
	695.627619	10.058680
	695.820342	10.154520
	696.013052	10.227470
	696.205747	10.319436
	696.398427	10.412590
	696.591094	10.509281
	696.783746	10.587785
	696.976384	10.682620
	697.169008	10.785737
	697.361618	10.885493
	697.554213	10.999733
	697.746795	11.098923
	697.939362	11.216844
	698.131914	11.322603
	698.324453	11.408676
	698.516977	11.534197
	698.709487	11.636969
	698.901983	11.756049
	699.094465	11.896769
	699.286932	12.016099
	699.479386	12.125155
	699.671825	12.258178
	699.864249	12.382792
	700.056660	12.511997
	700.249056	12.642246
	700.441438	12.748421
	700.633806	12.864262
	700.826160	12.982285
	701.018499	13.068770
	701.210824	13.184191
	701.403135	13.286366
	701.595432	13.392859
	701.787714	13.488890
	701.979982	13.578488
	702.172236	13.693828
	702.364476	13.826390
	702.556702	13.927202
	702.748913	14.004787
	702.941110	14.089835
	703.133293	14.149183
	703.325461	14.231046
	703.517615	14.314466
	703.709755	14.374690
	703.901881	14.442860
	704.093993	14.519802
	704.286090	14.568702
	704.478173	14.634359
	704.670242	14.663876
	704.862296	14.677932
	705.054337	14.702336
	705.246363	14.672763
	705.438375	14.670415
	705.630372	14.647935
	705.822356	14.636993
	706.014325	14.610792
	706.206279	14.614819
	706.398220	14.581024
	706.590146	14.575787
	706.782058	14.521574
	706.973956	14.488367
	707.165840	14.471519
	707.357709	14.439819
	707.549564	14.377472
	707.741405	14.329098
	707.933231	14.269617
	708.125043	14.190303
	708.316841	14.105689
	708.508625	14.054141
	708.700395	13.970437
	708.892150	13.902994
	709.083891	13.812524
	709.275617	13.738979
	709.467330	13.667507
	709.659028	13.598693
	709.850712	13.547280
	710.042381	13.494985
	710.234037	13.430567
	710.425678	13.379803
	710.617305	13.322277
	710.808917	13.267618
	711.000515	13.227294
	711.192099	13.182266
	711.383669	13.135085
	711.575225	13.090595
	711.766766	13.015535
	711.958293	12.977346
	712.149805	12.950643
	712.341304	12.913825
	712.532788	12.880210
	712.724258	12.864098
	712.915713	12.833788
	713.107154	12.822951
	713.298581	12.807270
	713.489994	12.812353
	713.681392	12.815378
	713.872776	12.814119
	714.064146	12.816325
	714.255502	12.813547
	714.446843	12.820615
	714.638170	12.835020
	714.829483	12.862120
	715.020781	12.885910
	715.212065	12.899510
	715.403335	12.941426
	715.594591	12.953080
	715.785832	12.950111
	715.977059	12.966701
	716.168272	12.994009
	716.359470	13.038379
	716.550654	13.055482
	716.741824	13.092728
	716.932979	13.124139
	717.124121	13.167430
	717.315247	13.177216
	717.506360	13.208503
	717.697458	13.247780
	717.888542	13.283625
	718.079612	13.314827
	718.270668	13.341311
	718.461709	13.368921
	718.652736	13.416321
	718.843748	13.433304
	719.034746	13.441243
	719.225730	13.456389
	719.416700	13.470339
	719.607655	13.489857
	719.798596	13.500791
	719.989523	13.517027
	720.180435	13.523402
	720.371333	13.539945
	720.562217	13.546067
	720.753087	13.562822
	720.943942	13.562829
	721.134783	13.579503
	721.325609	13.557170
	721.516422	13.561017
	721.707219	13.548042
	721.898003	13.555272
	722.088772	13.531940
	722.279527	13.540214
	722.470268	13.513827
	722.660994	13.475247
	722.851707	13.468458
	723.042404	13.436338
	723.233088	13.410131
	723.423757	13.410807
	723.614412	13.386099
	723.805052	13.353109
	723.995678	13.312874
	724.186290	13.308265
	724.376887	13.272177
	724.567471	13.240874
	724.758039	13.206376
	724.948594	13.195015
	725.139134	13.170742
	725.329660	13.154909
	725.520172	13.124196
	725.710669	13.068919
	725.901152	13.054911
	726.091620	13.017344
	726.282075	12.974837
	726.472514	12.947323
	726.662940	12.902572
	726.853351	12.845790
	727.043748	12.783203
	727.234131	12.731357
	727.424499	12.706253
	727.614853	12.687965
	727.805193	12.629333
	727.995518	12.574432
	728.185829	12.531899
	728.376125	12.467368
	728.566408	12.414866
	728.756675	12.365568
	728.946929	12.333244
	729.137168	12.278622
	729.327393	12.206050
	729.517604	12.121224
	729.707800	12.061653
	729.897982	11.980444
	730.088149	11.898463
	730.278302	11.797506
	730.468441	11.715953
	730.658566	11.626311
	730.848676	11.541802
	731.038771	11.453739
	731.228853	11.353008
	731.418920	11.273885
	731.608973	11.169898
	731.799011	11.069063
	731.989035	10.955406
	732.179045	10.856676
	732.369040	10.739189
	732.559021	10.655718
	732.748988	10.554726
	732.938940	10.456857
	733.128878	10.323693
	733.318801	10.207645
	733.508711	10.084697
	733.698605	9.966622
	733.888486	9.830356
	734.078352	9.716236
	734.268204	9.607530
	734.458041	9.501916
	734.647864	9.391748
	734.837673	9.294184
	735.027467	9.187711
	735.217247	9.096845
	735.407013	8.994841
	735.596764	8.904332
	735.786501	8.808836
	735.976223	8.702912
	736.165932	8.612928
	736.355625	8.516507
	736.545305	8.425534
	736.734970	8.325813
	736.924620	8.231864
	737.114257	8.157469
	737.303879	8.062389
	737.493486	7.957020
	737.683079	7.873537
	737.872658	7.790898
	738.062222	7.714203
	738.251772	7.635257
	738.441308	7.557798
	738.630829	7.491716
	738.820336	7.426428
	739.009829	7.350894
	739.199307	7.273517
	739.388771	7.210310
	739.578220	7.129542
	739.767655	7.066042
	739.957076	7.006225
	740.146482	6.943847
	740.335874	6.880139
	740.525251	6.818246
	740.714615	6.760383
	740.903963	6.700492
	741.093298	6.642042
	741.282618	6.591159
	741.471923	6.539210
	741.661214	6.494018
	741.850491	6.459263
	742.039753	6.411297
	742.229001	6.366472
	742.418235	6.324939
	742.607454	6.289922
	742.796659	6.246216
	742.985849	6.195571
	743.175025	6.160789
	743.364187	6.121825
	743.553334	6.092698
	743.742467	6.046937
	743.931586	6.006804
	744.120690	5.954153
	744.309779	5.910341
	744.498855	5.863787
	744.687916	5.834151
	744.876962	5.806629
	745.065994	5.773209
	745.255012	5.754899
	745.444015	5.728728
	745.633004	5.707726
	745.821978	5.688968
	746.010938	5.646823
	746.199884	5.626312
	746.388815	5.602400
	746.577732	5.583969
	746.766634	5.540545
	746.955522	5.516719
	747.144396	5.496399
	747.333255	5.464309
	747.522100	5.443649
	747.710930	5.416242
	747.899746	5.392625
	748.088548	5.364358
	748.277335	5.342551
	748.466108	5.320380
	748.654866	5.295664
	748.843610	5.285457
	749.032339	5.267878
	749.221054	5.249682
	749.409755	5.236381
	749.598441	5.219702
	749.787113	5.202810
	749.975770	5.190443
	750.164413	5.182228
	750.353042	5.168060
[truncated: 1,648 more rows]
