# Supplementary material for: Metasurface analogues of molecular diastereomers from hierarchical multiscale chiral interactions with biomolecules
Source: Nat Commun. 2026 Apr 22;17:5541. doi: 10.1038/s41467-026-72200-6 (PMC13287669; doi:10.1038/s41467-026-72200-6)
Supplement: Supplementary file 3 — Supplementary Data 1 (Raw data) [file 41467_2026_72200_MOESM3_ESM.zip › Raw_Data/Reflectivity/Butanol/S_Butanol/02 lh 0.txt]

	345.453658	0.998588
	345.669646	0.999175
	345.885622	0.999807
	346.101585	1.000487
	346.317535	1.001221
	346.533471	1.002010
	346.749395	1.002858
	346.965306	1.003766
	347.181204	1.004736
	347.397089	1.005764
	347.612961	1.006847
	347.828820	1.007975
	348.044666	1.009132
	348.260499	1.010295
	348.476319	1.011433
	348.692126	1.012503
	348.907920	1.013453
	349.123701	1.014227
	349.339469	1.014762
	349.555224	1.015004
	349.770966	1.014910
	349.986695	1.014462
	350.202412	1.013669
	350.418115	1.012570
	350.633805	1.011226
	350.849482	1.009713
	351.065147	1.008111
	351.280798	1.006492
	351.496436	1.004917
	351.712062	1.003430
	351.927674	1.002061
	352.143273	1.003181
	352.358860	1.001972
	352.574433	1.001575
	352.789993	0.998675
	353.005541	0.996201
	353.221075	0.996149
	353.436597	0.995207
	353.652105	0.995522
	353.867600	0.996145
	354.083083	0.994060
	354.298552	0.994290
	354.514009	0.993492
	354.729452	0.992951
	354.944883	0.993831
	355.160300	0.995823
	355.375705	0.997063
	355.591096	0.999588
	355.806474	1.000777
	356.021840	1.003972
	356.237192	1.003454
	356.452532	1.004488
	356.667858	1.005079
	356.883172	1.008105
	357.098472	1.009227
	357.313760	1.009686
	357.529034	1.008680
	357.744295	1.009884
	357.959544	1.013260
	358.174779	1.014702
	358.390002	1.016439
	358.605211	1.016855
	358.820407	1.017391
	359.035591	1.017357
	359.250761	1.019712
	359.465919	1.017853
	359.681063	1.018799
	359.896194	1.018021
	360.111313	1.017032
	360.326418	1.017217
	360.541510	1.016639
	360.756589	1.016998
	360.971656	1.015702
	361.186709	1.014026
	361.401749	1.014060
	361.616776	1.011871
	361.831790	1.012265
	362.046792	1.012516
	362.261780	1.012378
	362.476755	1.011057
	362.691717	1.011021
	362.906666	1.010280
	363.121602	1.009672
	363.336525	1.009465
	363.551435	1.007043
	363.766332	1.005474
	363.981216	1.003984
	364.196087	1.005346
	364.410945	1.005849
	364.625790	1.004004
	364.840621	1.003655
	365.055440	1.001102
	365.270246	0.999368
	365.485039	0.997859
	365.699818	0.995420
	365.914585	0.995308
	366.129339	0.995117
	366.344079	0.994079
	366.558807	0.993733
	366.773521	0.991473
	366.988223	0.990908
	367.202911	0.991525
	367.417587	0.991642
	367.632249	0.993512
	367.846898	0.994014
	368.061535	0.995930
	368.276158	0.995948
	368.490768	0.995235
	368.705365	0.994877
	368.919949	0.995059
	369.134521	0.993921
	369.349079	0.993595
	369.563624	0.994271
	369.778155	0.995267
	369.992674	0.994790
	370.207180	0.997099
	370.421673	0.998317
	370.636153	1.001768
	370.850619	1.002359
	371.065073	1.000834
	371.279514	1.000678
	371.493941	1.000707
	371.708356	1.001077
	371.922757	1.002412
	372.137145	1.003387
	372.351521	1.003445
	372.565883	1.003993
	372.780232	1.004166
	372.994568	1.004464
	373.208891	1.005287
	373.423201	1.004547
	373.637498	1.003505
	373.851782	1.004457
	374.066053	1.005107
	374.280311	1.004758
	374.494556	1.004751
	374.708787	1.006934
	374.923006	1.008622
	375.137211	1.008071
	375.351404	1.008188
	375.565583	1.009913
	375.779750	1.009740
	375.993903	1.008621
	376.208043	1.007693
	376.422170	1.005175
	376.636284	1.007367
	376.850385	1.009766
	377.064473	1.009567
	377.278548	1.008332
	377.492610	1.006971
	377.706658	1.006329
	377.920694	1.005830
	378.134717	1.005477
	378.348726	1.003711
	378.562722	1.001817
	378.776706	1.003768
	378.990676	1.003345
	379.204633	1.002360
	379.418577	1.003023
	379.632508	1.002295
	379.846426	1.002470
	380.060331	1.003179
	380.274223	1.004642
	380.488101	1.004189
	380.701967	1.003439
	380.915819	1.003165
	381.129659	1.002030
	381.343485	1.001608
	381.557298	1.001825
	381.771098	1.001794
	381.984886	1.002075
	382.198659	1.003719
	382.412420	1.004910
	382.626168	1.005065
	382.839903	1.006583
	383.053624	1.006367
	383.267333	1.005990
	383.481028	1.005332
	383.694711	1.005088
	383.908380	1.005239
	384.122036	1.005963
	384.335679	1.003459
	384.549309	1.003951
	384.762926	1.002072
	384.976530	1.002937
	385.190120	1.002638
	385.403698	1.001794
	385.617262	1.001839
	385.830814	1.001799
	386.044352	1.000850
	386.257877	1.002228
	386.471389	1.002191
	386.684888	1.002768
	386.898374	1.003589
	387.111847	1.004092
	387.325306	1.004594
	387.538753	1.005053
	387.752186	1.005208
	387.965606	1.005283
	388.179014	1.002099
	388.392408	1.001019
	388.605789	0.998553
	388.819156	0.997286
	389.032511	0.998423
	389.245853	0.999616
	389.459181	1.000503
	389.672497	0.998870
	389.885799	0.997300
	390.099088	0.996937
	390.312364	0.997482
	390.525627	0.997827
	390.738877	0.999441
	390.952114	0.998582
	391.165337	0.999089
	391.378548	0.999865
	391.591745	1.000975
	391.804929	1.001909
	392.018100	1.003619
	392.231258	1.005166
	392.444403	1.005288
	392.657535	1.006388
	392.870653	1.008581
	393.083759	1.006676
	393.296851	1.007577
	393.509930	1.009022
	393.722996	1.011549
	393.936049	1.013434
	394.149089	1.013779
	394.362116	1.017229
	394.575129	1.018626
	394.788130	1.019945
	395.001117	1.021724
	395.214091	1.022712
	395.427052	1.024392
	395.640000	1.023718
	395.852935	1.024930
	396.065857	1.025916
	396.278765	1.025645
	396.491660	1.026374
	396.704543	1.025106
	396.917412	1.025819
	397.130268	1.025456
	397.343110	1.026133
	397.555940	1.023824
	397.768757	1.025945
	397.981560	1.025131
	398.194350	1.024737
	398.407127	1.024568
	398.619891	1.025382
	398.832642	1.025458
	399.045380	1.027506
	399.258104	1.026351
	399.470815	1.026237
	399.683514	1.026475
	399.896199	1.024788
	400.108870	1.024393
	400.321529	1.024440
	400.534175	1.024380
	400.746807	1.022298
	400.959427	1.018269
	401.172033	1.022145
	401.384626	1.020648
	401.597205	1.021506
	401.809772	1.022194
	402.022326	1.021447
	402.234866	1.019941
	402.447393	1.020043
	402.659907	1.021377
	402.872408	1.022486
	403.084896	1.024039
	403.297370	1.024294
	403.509832	1.024713
	403.722280	1.025751
	403.934715	1.025499
	404.147137	1.025368
	404.359546	1.026423
	404.571941	1.027979
	404.784323	1.028406
	404.996693	1.028978
	405.209049	1.030198
	405.421392	1.031441
	405.633721	1.033900
	405.846038	1.034868
	406.058341	1.037341
	406.270632	1.038238
	406.482909	1.040722
	406.695172	1.040474
	406.907423	1.041710
	407.119661	1.045019
	407.331885	1.044793
	407.544096	1.045299
	407.756294	1.046286
	407.968479	1.047919
	408.180651	1.045978
	408.392809	1.044854
	408.604954	1.046459
	408.817086	1.045400
	409.029205	1.045554
	409.241311	1.045567
	409.453404	1.045103
	409.665483	1.046127
	409.877549	1.047441
	410.089602	1.047387
	410.301642	1.048293
	410.513669	1.050125
	410.725682	1.051517
	410.937682	1.051255
	411.149669	1.051366
	411.361643	1.051528
	411.573604	1.051972
	411.785551	1.052948
	411.997486	1.051823
	412.209407	1.051791
	412.421315	1.053119
	412.633210	1.054628
	412.845091	1.056076
	413.056959	1.057110
	413.268815	1.057424
	413.480657	1.057085
	413.692485	1.058005
	413.904301	1.060667
	414.116103	1.060371
	414.327892	1.061156
	414.539668	1.062839
	414.751431	1.064866
	414.963181	1.064239
	415.174917	1.065739
	415.386640	1.067095
	415.598350	1.068774
	415.810047	1.069952
	416.021730	1.071107
	416.233401	1.073101
	416.445058	1.072687
	416.656702	1.071668
	416.868332	1.074163
	417.079950	1.074420
	417.291554	1.075022
	417.503145	1.075682
	417.714723	1.075698
	417.926288	1.076303
	418.137839	1.075763
	418.349377	1.076397
	418.560903	1.076127
	418.772414	1.076507
	418.983913	1.078408
	419.195398	1.079647
	419.406870	1.079309
	419.618329	1.080367
	419.829775	1.080227
	420.041208	1.079685
	420.252627	1.079499
	420.464033	1.081587
	420.675426	1.081961
	420.886805	1.081023
	421.098172	1.082042
	421.309525	1.084404
	421.520865	1.085801
	421.732192	1.085723
	421.943505	1.087001
	422.154805	1.087459
	422.366092	1.089971
	422.577366	1.091571
	422.788627	1.091080
	422.999874	1.091118
	423.211108	1.093045
	423.422329	1.094738
	423.633537	1.094364
	423.844731	1.094986
	424.055913	1.097818
	424.267081	1.099585
	424.478235	1.102008
	424.689377	1.102988
	424.900505	1.105682
	425.111620	1.107300
	425.322722	1.109038
	425.533811	1.111578
	425.744886	1.112870
	425.955948	1.113909
	426.166997	1.116044
	426.378032	1.118155
	426.589055	1.120676
	426.800064	1.122730
	427.011060	1.121713
	427.222042	1.126345
	427.433012	1.125271
	427.643968	1.126591
	427.854911	1.128951
	428.065840	1.130620
	428.276757	1.131463
	428.487660	1.132445
	428.698550	1.134183
	428.909427	1.134395
	429.120290	1.133299
	429.331140	1.135591
	429.541977	1.136418
	429.752801	1.137292
	429.963611	1.139531
	430.174408	1.141240
	430.385192	1.140512
	430.595963	1.143149
	430.806720	1.144718
	431.017464	1.147867
	431.228195	1.150358
	431.438913	1.152536
	431.649617	1.153648
	431.860308	1.156381
	432.070986	1.158191
	432.281650	1.160422
	432.492302	1.163225
	432.702940	1.166262
	432.913565	1.167447
	433.124176	1.169052
	433.334774	1.169435
	433.545359	1.171393
	433.755931	1.174542
	433.966489	1.177822
	434.177035	1.178552
	434.387567	1.181134
	434.598085	1.183653
	434.808591	1.185186
	435.019083	1.187483
	435.229562	1.188601
	435.440027	1.189896
	435.650479	1.190388
	435.860918	1.193129
	436.071344	1.195829
	436.281757	1.197452
	436.492156	1.197313
	436.702542	1.201059
	436.912914	1.202765
	437.123274	1.205286
	437.333620	1.206938
	437.543953	1.209609
	437.754272	1.211855
	437.964578	1.213979
	438.174871	1.215987
	438.385151	1.215158
	438.595417	1.216460
	438.805670	1.217986
	439.015910	1.220188
	439.226137	1.222163
	439.436350	1.223661
	439.646550	1.223470
	439.856737	1.227518
	440.066910	1.225750
	440.277070	1.229853
	440.487217	1.228299
	440.697351	1.229322
	440.907471	1.230680
	441.117578	1.233052
	441.327671	1.233205
	441.537752	1.234128
	441.747819	1.237270
	441.957873	1.239346
	442.167913	1.241274
	442.377940	1.243484
	442.587954	1.244228
	442.797955	1.247720
	443.007942	1.249822
	443.217916	1.255315
	443.427877	1.257754
	443.637824	1.259866
	443.847758	1.260300
	444.057679	1.261157
	444.267586	1.262293
	444.477481	1.265459
	444.687361	1.266146
	444.897229	1.268290
	445.107083	1.269163
	445.316924	1.269084
	445.526752	1.269182
	445.736566	1.271997
	445.946367	1.275056
	446.156155	1.278251
	446.365929	1.279263
	446.575690	1.278775
	446.785438	1.280309
	446.995173	1.281964
	447.204894	1.282270
	447.414602	1.282076
	447.624296	1.282466
	447.833977	1.283678
	448.043645	1.286344
	448.253300	1.287699
	448.462941	1.289752
	448.672569	1.292459
	448.882184	1.294065
	449.091785	1.297451
	449.301373	1.301363
	449.510948	1.302958
	449.720509	1.303219
	449.930057	1.304817
	450.139592	1.306178
	450.349113	1.308518
	450.558621	1.309259
	450.768116	1.312767
	450.977597	1.315086
	451.187066	1.317295
	451.396520	1.320424
	451.605962	1.322936
	451.815390	1.324592
	452.024805	1.327581
	452.234206	1.328891
	452.443594	1.332932
	452.652969	1.337302
	452.862330	1.342837
	453.071678	1.344190
	453.281013	1.349445
	453.490335	1.353168
	453.699643	1.355503
	453.908938	1.359160
	454.118219	1.365326
	454.327487	1.367481
	454.536742	1.369175
	454.745983	1.372195
	454.955211	1.374546
	455.164426	1.377305
	455.373627	1.381692
	455.582815	1.379761
	455.791990	1.382512
	456.001152	1.382969
	456.210300	1.387212
	456.419434	1.386438
	456.628556	1.391219
	456.837664	1.393238
	457.046758	1.394651
	457.255839	1.392912
	457.464907	1.396538
	457.673962	1.399599
	457.883003	1.402450
	458.092031	1.405089
	458.301046	1.409972
	458.510047	1.410666
	458.719035	1.412036
	458.928009	1.412100
	459.136970	1.414965
	459.345918	1.416770
	459.554852	1.418507
	459.763774	1.421436
	459.972681	1.424095
	460.181576	1.427845
	460.390457	1.434488
	460.599324	1.435935
	460.808178	1.435840
	461.017019	1.439945
	461.225847	1.443888
	461.434661	1.445827
	461.643462	1.450363
	461.852249	1.453385
	462.061023	1.458711
	462.269784	1.461052
	462.478531	1.467806
	462.687265	1.472732
	462.895986	1.479124
	463.104693	1.481848
	463.313387	1.486475
	463.522068	1.488382
	463.730735	1.495732
	463.939389	1.502267
	464.148029	1.509885
	464.356656	1.512938
	464.565270	1.518428
	464.773870	1.523262
	464.982457	1.529549
	465.191030	1.533454
	465.399591	1.536505
	465.608137	1.542319
	465.816671	1.548801
	466.025191	1.551131
	466.233697	1.553953
	466.442191	1.555472
	466.650671	1.559104
	466.859137	1.560951
	467.067590	1.565044
	467.276030	1.566862
	467.484456	1.568098
	467.692869	1.573062
	467.901269	1.577056
	468.109655	1.580531
	468.318028	1.588267
	468.526387	1.593079
	468.734733	1.599471
	468.943066	1.602366
	469.151385	1.607666
	469.359691	1.609626
	469.567984	1.614868
	469.776263	1.621281
	469.984528	1.628464
	470.192781	1.629771
	470.401020	1.632600
	470.609245	1.634307
	470.817457	1.638364
	471.025656	1.640773
	471.233841	1.645355
	471.442013	1.651378
	471.650172	1.659895
	471.858317	1.665050
	472.066448	1.674151
	472.274567	1.680033
	472.482672	1.684233
	472.690763	1.686340
	472.898841	1.690650
	473.106906	1.691314
	473.314957	1.698630
	473.522995	1.706936
	473.731020	1.715777
	473.939031	1.721315
	474.147029	1.730761
	474.355013	1.734889
	474.562984	1.737556
	474.770941	1.739719
	474.978885	1.745031
	475.186816	1.748827
	475.394733	1.755659
	475.602637	1.757963
	475.810527	1.764988
	476.018404	1.770827
	476.226268	1.781442
	476.434118	1.781016
	476.641955	1.783589
	476.849778	1.786536
	477.057588	1.794207
	477.265385	1.796671
	477.473168	1.799285
	477.680937	1.802095
	477.888694	1.808642
	478.096436	1.815710
	478.304166	1.817451
	478.511882	1.819846
	478.719584	1.823197
	478.927274	1.827765
	479.134949	1.832714
	479.342612	1.833303
	479.550260	1.837336
	479.757896	1.839421
	479.965518	1.844139
	480.173126	1.848955
	480.380722	1.854546
	480.588303	1.863321
	480.795872	1.868564
	481.003426	1.871074
	481.210968	1.875341
	481.418496	1.878198
	481.626010	1.880194
	481.833511	1.885677
	482.040999	1.890666
	482.248473	1.895514
	482.455934	1.897922
	482.663382	1.902019
	482.870816	1.908612
	483.078236	1.912503
	483.285643	1.920775
	483.493037	1.923415
	483.700417	1.930035
	483.907784	1.939534
	484.115137	1.944428
	484.322477	1.949838
	484.529803	1.958012
	484.737116	1.960335
	484.944416	1.965999
	485.151702	1.970007
	485.358975	1.975432
	485.566234	1.979212
	485.773479	1.987829
	485.980712	1.993986
	486.187931	1.999023
	486.395136	1.997533
	486.602328	2.000395
	486.809506	2.002910
	487.016671	2.012185
	487.223823	2.020595
	487.430961	2.025883
	487.638086	2.032094
	487.845197	2.039489
	488.052295	2.043851
	488.259379	2.050982
	488.466450	2.053903
	488.673507	2.057622
	488.880551	2.057488
	489.087582	2.062331
	489.294599	2.065739
	489.501602	2.071336
	489.708592	2.073936
	489.915569	2.082696
	490.122532	2.083311
	490.329482	2.089958
	490.536418	2.093783
	490.743341	2.095319
	490.950250	2.098121
	491.157146	2.099206
	491.364029	2.101548
	491.570897	2.104287
	491.777753	2.107825
	491.984595	2.111715
	492.191423	2.116094
	492.398238	2.118741
	492.605040	2.120617
	492.811828	2.128380
	493.018603	2.131451
	493.225364	2.132354
	493.432111	2.133257
	493.638846	2.134979
	493.845566	2.136886
	494.052274	2.142901
	494.258967	2.145291
	494.465648	2.149389
	494.672314	2.152593
	494.878968	2.154428
	495.085608	2.153337
	495.292234	2.158756
	495.498847	2.159366
	495.705446	2.164331
	495.912032	2.167461
	496.118605	2.175242
	496.325164	2.178876
	496.531709	2.180952
	496.738241	2.186376
	496.944759	2.189284
	497.151264	2.186418
	497.357756	2.188743
	497.564234	2.189145
	497.770698	2.190400
	497.977149	2.193932
	498.183587	2.198295
	498.390011	2.198149
	498.596422	2.200346
	498.802819	2.202376
	499.009202	2.207649
	499.215572	2.215578
	499.421929	2.220546
	499.628272	2.218199
	499.834602	2.216285
	500.040918	2.219092
	500.247220	2.219998
	500.453509	2.220722
	500.659785	2.221872
	500.866047	2.221473
	501.072296	2.224680
	501.278531	2.224722
	501.484752	2.228034
	501.690960	2.230842
	501.897155	2.234097
	502.103336	2.232744
	502.309504	2.236301
	502.515658	2.231565
	502.721798	2.238385
	502.927925	2.238398
	503.134039	2.238823
	503.340139	2.240656
	503.546225	2.244342
	503.752298	2.247916
	503.958358	2.248208
	504.164404	2.245071
	504.370436	2.245602
	504.576455	2.246086
	504.782461	2.246755
	504.988453	2.253397
	505.194431	2.259921
	505.400396	2.260832
	505.606347	2.262422
	505.812285	2.262198
	506.018209	2.265396
	506.224120	2.270423
	506.430017	2.273749
	506.635901	2.275529
	506.841771	2.282669
	507.047628	2.286229
	507.253471	2.288318
	507.459301	2.291962
	507.665117	2.298750
	507.870920	2.298731
	508.076709	2.302804
	508.282484	2.308320
	508.488247	2.312166
	508.693995	2.313570
	508.899730	2.315293
	509.105451	2.317732
	509.311159	2.318049
	509.516854	2.316850
	509.722535	2.323845
	509.928202	2.328847
	510.133856	2.331146
	510.339496	2.333100
	510.545123	2.334119
	510.750736	2.333444
	510.956336	2.337445
	511.161922	2.336971
	511.367494	2.342015
	511.573053	2.343121
	511.778599	2.345029
	511.984131	2.345488
	512.189649	2.350464
	512.395154	2.351635
	512.600645	2.353468
	512.806123	2.354137
	513.011587	2.352508
	513.217038	2.356756
	513.422475	2.358941
	513.627899	2.358540
	513.833309	2.363889
	514.038705	2.367114
	514.244088	2.367905
	514.449458	2.367418
	514.654814	2.370275
	514.860156	2.372263
	515.065485	2.377745
	515.270800	2.377615
	515.476102	2.379490
	515.681390	2.381005
	515.886664	2.381983
	516.091925	2.383623
	516.297173	2.383678
	516.502407	2.383786
	516.707627	2.390625
	516.912834	2.391684
	517.118027	2.395402
	517.323207	2.398114
	517.528373	2.396214
	517.733525	2.397046
	517.938664	2.399204
	518.143790	2.399909
	518.348901	2.406140
	518.554000	2.410605
	518.759084	2.414668
	518.964156	2.419953
	519.169213	2.423880
	519.374257	2.419331
	519.579288	2.422227
	519.784305	2.426795
	519.989308	2.426405
	520.194298	2.430461
	520.399274	2.433147
	520.604236	2.435212
	520.809185	2.436079
	521.014121	2.437383
	521.219043	2.440903
	521.423951	2.445944
	521.628846	2.448603
	521.833727	2.449288
	522.038595	2.457249
	522.243449	2.457464
	522.448289	2.458506
	522.653116	2.458714
	522.857929	2.464299
	523.062729	2.467338
	523.267515	2.470364
	523.472287	2.472436
	523.677046	2.478908
	523.881792	2.478782
	524.086524	2.483699
	524.291242	2.484247
	524.495946	2.486404
	524.700637	2.484213
	524.905315	2.491240
	525.109979	2.493098
	525.314629	2.497972
	525.519266	2.506086
	525.723889	2.508084
	525.928498	2.510879
	526.133094	2.515307
	526.337677	2.514099
	526.542245	2.511173
	526.746800	2.513119
	526.951342	2.516087
	527.155870	2.520637
	527.360384	2.518552
	527.564885	2.516246
	527.769372	2.517363
	527.973846	2.517154
	528.178306	2.520497
	528.382752	2.520818
	528.587185	2.520945
	528.791604	2.518147
	528.996010	2.518139
	529.200402	2.512517
	529.404780	2.512101
	529.609145	2.513401
	529.813496	2.510445
	530.017833	2.511725
	530.222157	2.509128
	530.426468	2.506550
	530.630764	2.510245
	530.835048	2.510146
	531.039317	2.509579
	531.243573	2.507864
	531.447815	2.505710
	531.652044	2.504974
	531.856259	2.509291
	532.060461	2.506796
	532.264648	2.504352
	532.468823	2.504735
	532.672983	2.503876
	532.877130	2.505418
	533.081264	2.508879
	533.285383	2.512075
	533.489490	2.510978
	533.693582	2.511067
	533.897661	2.510356
	534.101726	2.509950
	534.305778	2.509300
	534.509816	2.505950
	534.713841	2.507771
	534.917851	2.504551
	535.121849	2.507576
	535.325832	2.506278
	535.529802	2.505260
	535.733759	2.509573
	535.937701	2.507824
	536.141630	2.504858
	536.345546	2.507337
	536.549448	2.508092
	536.753336	2.508829
	536.957210	2.506937
	537.161071	2.512803
	537.364919	2.511326
	537.568752	2.513160
	537.772572	2.515135
	537.976379	2.517335
	538.180172	2.516134
	538.383951	2.513135
	538.587716	2.512822
	538.791468	2.513782
	538.995206	2.515089
	539.198931	2.516919
	539.402642	2.521805
	539.606339	2.522628
	539.810023	2.523194
	540.013693	2.523903
	540.217349	2.522763
	540.420992	2.523510
	540.624621	2.522585
	540.828237	2.522105
	541.031839	2.517584
	541.235427	2.520312
	541.439001	2.522551
	541.642562	2.525407
	541.846109	2.525084
	542.049643	2.526261
	542.253163	2.528636
	542.456669	2.529419
	542.660162	2.531011
	542.863641	2.534071
	543.067106	2.538509
	543.270558	2.540873
	543.473996	2.540048
	543.677420	2.541765
	543.880831	2.546034
	544.084228	2.548336
	544.287612	2.550879
	544.490981	2.551957
	544.694338	2.555415
	544.897680	2.559130
	545.101009	2.563601
	545.304324	2.565982
	545.507625	2.566827
	545.710913	2.565749
	545.914187	2.565263
	546.117448	2.568359
	546.320695	2.571203
	546.523928	2.573160
	546.727147	2.578940
	546.930353	2.583661
	547.133546	2.583236
	547.336724	2.590283
	547.539889	2.589563
	547.743040	2.589696
	547.946178	2.596166
	548.149301	2.594934
	548.352412	2.596407
	548.555508	2.605919
	548.758591	2.608509
	548.961660	2.609414
	549.164716	2.611582
	549.367757	2.617568
	549.570785	2.618720
	549.773800	2.622693
	549.976801	2.627512
	550.179788	2.630928
	550.382761	2.631838
	550.585721	2.633814
	550.788667	2.638479
	550.991599	2.644740
	551.194518	2.651457
	551.397423	2.659369
	551.600315	2.666430
	551.803192	2.668601
	552.006056	2.669975
	552.208906	2.673416
	552.411743	2.675702
	552.614566	2.681008
	552.817375	2.685841
	553.020171	2.690403
	553.222953	2.690062
	553.425721	2.695909
	553.628475	2.696715
	553.831216	2.699825
	554.033943	2.702303
	554.236657	2.706352
	554.439356	2.705628
	554.642042	2.707440
	554.844715	2.712853
	555.047373	2.716242
	555.250018	2.722916
	555.452650	2.720295
	555.655267	2.718993
	555.857871	2.724022
	556.060461	2.728529
	556.263038	2.727570
	556.465600	2.727981
	556.668150	2.728420
	556.870685	2.733764
	557.073207	2.737906
	557.275715	2.740037
	557.478209	2.740579
	557.680689	2.740654
	557.883156	2.740888
	558.085609	2.740226
	558.288049	2.746708
	558.490475	2.750142
	558.692887	2.751810
	558.895285	2.748779
	559.097670	2.748922
	559.300040	2.743344
	559.502398	2.741224
	559.704741	2.736868
	559.907071	2.738906
	560.109387	2.739951
	560.311689	2.735033
	560.513978	2.732924
	560.716253	2.732579
	560.918514	2.725457
	561.120762	2.723239
	561.322995	2.725017
	561.525215	2.726678
	561.727422	2.722793
	561.929614	2.725486
	562.131793	2.726234
	562.333958	2.719804
	562.536110	2.715269
	562.738248	2.711985
	562.940372	2.713713
	563.142482	2.713695
	563.344578	2.706966
	563.546661	2.703229
	563.748730	2.696482
	563.950786	2.692178
	564.152827	2.683746
	564.354855	2.678989
	564.556870	2.674558
	564.758870	2.670953
	564.960857	2.662989
	565.162830	2.653873
	565.364789	2.647413
	565.566735	2.641170
	565.768666	2.630291
	565.970584	2.623707
	566.172489	2.614454
	566.374379	2.606428
	566.576256	2.598564
	566.778119	2.590188
	566.979969	2.580035
	567.181805	2.569640
	567.383626	2.559528
	567.585435	2.548296
	567.787229	2.542977
	567.989010	2.538498
	568.190777	2.527822
	568.392530	2.521424
	568.594269	2.514089
	568.795995	2.507748
	568.997707	2.498125
	569.199405	2.487072
	569.401090	2.474546
	569.602761	2.467109
	569.804418	2.453029
	570.006061	2.441080
	570.207690	2.431585
	570.409306	2.422600
	570.610908	2.410212
	570.812497	2.393963
	571.014071	2.382580
	571.215632	2.375555
	571.417179	2.362657
	571.618712	2.357443
	571.820232	2.348293
	572.021737	2.341150
	572.223229	2.329076
	572.424707	2.319940
	572.626172	2.308167
	572.827623	2.298934
	573.029060	2.289218
	573.230483	2.282305
	573.431892	2.271448
	573.633288	2.258680
	573.834670	2.248073
	574.036038	2.239685
	574.237392	2.226910
	574.438733	2.214269
	574.640060	2.205606
	574.841373	2.198507
	575.042672	2.190363
	575.243958	2.179417
	575.445230	2.170081
	575.646488	2.162849
	575.847732	2.153424
	576.048962	2.143997
	576.250179	2.132203
	576.451382	2.125658
	576.652571	2.115798
	576.853747	2.104347
	577.054908	2.096206
	577.256056	2.088161
	577.457190	2.080305
	577.658310	2.071578
	577.859417	2.063551
	578.060510	2.055442
	578.261589	2.046678
	578.462654	2.039781
	578.663705	2.029907
	578.864743	2.019723
	579.065767	2.012385
	579.266777	2.007171
	579.467773	2.001142
	579.668755	1.994269
	579.869724	1.985298
	580.070679	1.975126
	580.271620	1.964947
	580.472548	1.963929
	580.673461	1.951258
	580.874361	1.940275
	581.075247	1.927016
	581.276119	1.917685
	581.476978	1.908402
	581.677822	1.900821
	581.878653	1.890378
	582.079470	1.883082
	582.280273	1.876044
	582.481063	1.868526
	582.681838	1.860300
	582.882600	1.854733
	583.083348	1.850199
	583.284083	1.842897
	583.484803	1.834337
	583.685510	1.828510
	583.886203	1.820199
	584.086882	1.814823
	584.287547	1.806515
	584.488199	1.799555
	584.688836	1.792991
	584.889460	1.787533
	585.090070	1.780507
	585.290666	1.774376
	585.491249	1.765861
	585.691818	1.759750
	585.892372	1.754821
	586.092914	1.748250
	586.293441	1.742758
	586.493954	1.737761
	586.694454	1.733697
	586.894940	1.730382
	587.095412	1.723689
	587.295870	1.719540
	587.496314	1.714504
	587.696745	1.708517
	587.897162	1.702562
	588.097565	1.696937
	588.297954	1.691902
	588.498329	1.686956
	588.698691	1.681672
	588.899038	1.678177
	589.099372	1.674022
	589.299692	1.669917
	589.499998	1.666381
	589.700291	1.661850
	589.900569	1.655838
	590.100834	1.652052
	590.301085	1.649241
	590.501322	1.645371
	590.701546	1.640271
	590.901755	1.635116
	591.101951	1.631117
	591.302132	1.627243
	591.502300	1.622935
	591.702455	1.614861
	591.902595	1.611063
	592.102722	1.608253
	592.302834	1.603398
	592.502933	1.601519
	592.703018	1.593411
	592.903089	1.589111
	593.103147	1.586302
	593.303190	1.583837
	593.503220	1.581110
	593.703236	1.578367
	593.903238	1.575290
	594.103226	1.571439
	594.303200	1.569178
	594.503161	1.566866
	594.703108	1.564410
	594.903040	1.562694
	595.102960	1.559956
	595.302865	1.558826
	595.502756	1.556368
	595.702634	1.554910
	595.902497	1.553585
	596.102347	1.551962
	596.302183	1.548787
	596.502005	1.548598
	596.701813	1.548568
	596.901608	1.547397
	597.101388	1.547746
	597.301155	1.547140
	597.500908	1.546698
	597.700647	1.547503
	597.900372	1.548251
	598.100083	1.547981
	598.299781	1.549102
	598.499465	1.551838
	598.699134	1.554590
	598.898790	1.554954
	599.098432	1.555194
	599.298061	1.557444
	599.497675	1.557722
	599.697275	1.560312
	599.896862	1.563996
	600.096435	1.567699
	600.295994	1.573499
	600.495539	1.577902
	600.695070	1.583099
	600.894588	1.589989
	601.094091	1.595903
	601.293581	1.601956
	601.493056	1.605570
	601.692518	1.612588
	601.891966	1.619217
	602.091401	1.625322
	602.290821	1.631179
	602.490227	1.638278
	602.689620	1.645083
	602.888999	1.651594
	603.088363	1.661355
	603.287714	1.669275
	603.487052	1.679164
	603.686375	1.688948
	603.885684	1.700545
	604.084980	1.709477
	604.284261	1.719562
	604.483529	1.732869
	604.682783	1.743005
	604.882023	1.754727
	605.081249	1.767398
	605.280461	1.778831
	605.479660	1.790551
	605.678844	1.800740
	605.878015	1.813189
	606.077172	1.825147
	606.276314	1.842248
	606.475443	1.853088
	606.674558	1.866276
	606.873660	1.879296
	607.072747	1.892329
	607.271820	1.906970
	607.470880	1.918258
	607.669926	1.935738
	607.868957	1.950006
	608.067975	1.966038
	608.266979	1.979266
	608.465969	1.995966
	608.664946	2.010248
	608.863908	2.026654
	609.062857	2.041083
	609.261791	2.054694
	609.460712	2.071428
	609.659619	2.087725
	609.858511	2.102557
	610.057390	2.117605
	610.256256	2.135167
	610.455107	2.153947
	610.653944	2.170054
	610.852767	2.182383
	611.051577	2.199002
	611.250373	2.216774
	611.449154	2.232444
	611.647922	2.251059
	611.846676	2.266648
	612.045416	2.284467
	612.244142	2.301768
	612.442854	2.315217
	612.641553	2.329583
	612.840237	2.346562
	613.038908	2.357934
	613.237564	2.375743
	613.436207	2.392091
	613.634836	2.410391
	613.833451	2.423243
	614.032052	2.437362
	614.230639	2.450882
	614.429212	2.468198
	614.627771	2.479813
	614.826316	2.493722
	615.024848	2.507981
	615.223365	2.521395
	615.421869	2.537768
	615.620358	2.549881
	615.818834	2.558506
	616.017296	2.570216
	616.215744	2.585450
	616.414178	2.596699
	616.612598	2.603811
	616.811004	2.614622
	617.009396	2.622575
	617.207775	2.631198
	617.406139	2.638529
	617.604490	2.648274
	617.802826	2.659743
	618.001149	2.668678
	618.199458	2.675058
	618.397752	2.675833
	618.596033	2.683046
	618.794300	2.687816
	618.992553	2.696731
	619.190792	2.704490
	619.389018	2.711462
	619.587229	2.718014
	619.785426	2.716726
	619.983609	2.722103
	620.181779	2.722639
	620.379934	2.727544
	620.578076	2.732409
	620.776204	2.738293
	620.974317	2.738966
	621.172417	2.739427
	621.370503	2.737528
	621.568575	2.738803
	621.766633	2.737961
	621.964677	2.737716
	622.162707	2.738633
	622.360723	2.739837
	622.558725	2.736115
	622.756714	2.737086
	622.954688	2.734497
	623.152648	2.736540
	623.350595	2.732498
	623.548527	2.732893
	623.746446	2.728190
	623.944350	2.726317
	624.142241	2.719289
	624.340118	2.714635
	624.537981	2.709912
	624.735829	2.709454
	624.933664	2.705408
	625.131485	2.703298
	625.329292	2.692855
	625.527085	2.689003
	625.724864	2.681421
	625.922629	2.675720
	626.120381	2.669586
	626.318118	2.665135
	626.515841	2.656075
	626.713550	2.651236
	626.911246	2.648822
	627.108927	2.646138
	627.306595	2.641610
	627.504248	2.633798
	627.701888	2.629255
	627.899513	2.629286
	628.097125	2.625970
	628.294722	2.621519
	628.492306	2.621691
	628.689876	2.624170
	628.887432	2.622955
	629.084973	2.622509
	629.282501	2.619014
	629.480015	2.617329
	629.677515	2.615879
	629.875001	2.611174
	630.072473	2.606700
	630.269931	2.604460
	630.467375	2.602650
	630.664805	2.603846
	630.862221	2.604846
	631.059623	2.601349
	631.257011	2.603960
	631.454385	2.600694
	631.651746	2.599383
	631.849092	2.597463
	632.046424	2.594698
	632.243742	2.595630
	632.441047	2.594364
	632.638337	2.593082
	632.835613	2.587944
	633.032876	2.584262
	633.230124	2.588522
	633.427358	2.590011
	633.624579	2.590172
	633.821785	2.588050
	634.018978	2.590640
	634.216156	2.593408
	634.413321	2.595325
	634.610471	2.596443
	634.807608	2.591832
	635.004730	2.595025
	635.201839	2.592345
	635.398933	2.594392
	635.596014	2.592063
	635.793081	2.593108
	635.990133	2.594855
	636.187172	2.596758
	636.384196	2.597822
	636.581207	2.597200
	636.778204	2.597550
	636.975186	2.598902
	637.172155	2.600423
	637.369110	2.605724
	637.566050	2.606724
	637.762977	2.608772
	637.959890	2.609708
	638.156788	2.612803
	638.353673	2.616207
	638.550544	2.619874
	638.747400	2.624224
	638.944243	2.628402
	639.141072	2.631529
	639.337886	2.635230
	639.534687	2.642340
	639.731474	2.649330
	639.928246	2.651695
	640.125005	2.654567
	640.321750	2.656256
	640.518480	2.654494
	640.715197	2.658113
	640.911899	2.658200
	641.108588	2.658534
	641.305263	2.660916
	641.501923	2.660128
	641.698570	2.657521
	641.895202	2.660097
	642.091821	2.662174
	642.288426	2.661594
	642.485016	2.666492
	642.681593	2.663891
	642.878155	2.666031
	643.074704	2.667756
	643.271238	2.665845
	643.467759	2.664397
	643.664265	2.665381
	643.860757	2.667675
	644.057236	2.671466
	644.253700	2.674493
	644.450151	2.675221
	644.646587	2.676975
	644.843009	2.682305
	645.039418	2.687073
	645.235812	2.687888
	645.432192	2.688790
	645.628558	2.690637
	645.824911	2.694304
	646.021249	2.696486
	646.217573	2.698230
	646.413883	2.700702
	646.610179	2.707803
	646.806461	2.716840
	647.002729	2.724859
	647.198983	2.731090
	647.395223	2.737349
	647.591449	2.748581
	647.787661	2.758473
	647.983859	2.766223
	648.180043	2.777515
	648.376212	2.789629
	648.572368	2.805273
	648.768510	2.818758
	648.964638	2.834988
	649.160751	2.850764
	649.356851	2.862445
	649.552937	2.875656
	649.749008	2.891392
	649.945066	2.906200
	650.141109	2.924203
	650.337138	2.939965
	650.533154	2.960454
	650.729155	2.980259
	650.925142	2.997734
	651.121116	3.017741
	651.317075	3.038887
	651.513020	3.060027
	651.708951	3.077658
	651.904868	3.097473
	652.100771	3.117371
	652.296660	3.138116
	652.492535	3.165069
	652.688396	3.180674
	652.884242	3.201629
	653.080075	3.223249
	653.275894	3.241744
	653.471699	3.263091
	653.667489	3.284543
	653.863266	3.304018
	654.059028	3.320676
	654.254776	3.343631
	654.450511	3.359658
	654.646231	3.382037
	654.841937	3.400173
	655.037629	3.423904
	655.233308	3.443382
	655.428972	3.465289
	655.624622	3.480461
	655.820258	3.504073
	656.015879	3.522524
	656.211487	3.536785
	656.407081	3.555829
	656.602661	3.573575
	656.798226	3.586792
	656.993778	3.605767
	657.189315	3.617650
	657.384839	3.635927
	657.580348	3.652650
	657.775843	3.672742
	657.971324	3.689770
	658.166791	3.713185
	658.362244	3.732362
	658.557683	3.752086
	658.753108	3.771371
	658.948519	3.784439
	659.143916	3.800830
	659.339298	3.816265
	659.534667	3.833702
	659.730022	3.851395
	659.925362	3.868859
	660.120688	3.887829
	660.316001	3.900678
	660.511299	3.914575
	660.706583	3.929914
	660.901853	3.945564
	661.097109	3.959657
	661.292351	3.974125
	661.487578	3.987453
	661.682792	4.005463
	661.877992	4.027341
	662.073177	4.044419
	662.268349	4.059696
	662.463506	4.070397
	662.658649	4.086237
	662.853779	4.106012
	663.048894	4.116939
	663.243995	4.125592
	663.439081	4.135515
	663.634154	4.146162
	663.829213	4.160070
	664.024258	4.171434
	664.219288	4.188865
	664.414305	4.194307
	664.609307	4.207052
	664.804295	4.217274
	664.999269	4.228282
	665.194229	4.239327
	665.389175	4.245007
	665.584107	4.251627
	665.779025	4.255904
	665.973928	4.270420
	666.168818	4.282197
	666.363693	4.300925
	666.558555	4.308796
	666.753402	4.320736
	666.948235	4.322546
	667.143054	4.333928
	667.337859	4.335465
	667.532650	4.347356
	667.727427	4.351630
	667.922189	4.357015
	668.116938	4.368779
	668.311672	4.376206
	668.506392	4.379809
	668.701098	4.391548
	668.895790	4.394747
	669.090468	4.408890
	669.285132	4.418589
	669.479782	4.432201
	669.674417	4.444932
	669.869039	4.458288
	670.063646	4.466154
	670.258239	4.475369
	670.452819	4.473911
	670.647384	4.477096
	670.841934	4.483731
	671.036471	4.493104
	671.230994	4.507961
	671.425502	4.516525
	671.619997	4.528715
	671.814477	4.533003
	672.008943	4.533265
	672.203395	4.545141
	672.397833	4.552919
	672.592257	4.560433
	672.786667	4.565436
	672.981062	4.568860
	673.175444	4.575023
	673.369811	4.584135
	673.564164	4.587532
	673.758503	4.590843
	673.952828	4.594369
	674.147139	4.607254
	674.341435	4.619414
	674.535718	4.631448
	674.729986	4.633310
	674.924240	4.644845
	675.118480	4.657519
	675.312706	4.668837
	675.506918	4.687003
	675.701116	4.699343
	675.895299	4.712873
	676.089469	4.725766
	676.283624	4.743753
	676.477765	4.757549
	676.671892	4.773424
	676.866005	4.790745
	677.060103	4.809529
	677.254188	4.825745
	677.448258	4.849608
	677.642315	4.883522
	677.836357	4.903228
	678.030385	4.932761
	678.224398	4.955373
	678.418398	4.991656
	678.612384	5.016541
	678.806355	5.054146
	679.000312	5.080808
	679.194255	5.122976
	679.388184	5.166809
	679.582099	5.210072
	679.776000	5.250101
	679.969886	5.289069
	680.163758	5.335289
	680.357617	5.383677
	680.551461	5.428208
	680.745290	5.477215
	680.939106	5.525341
	681.132908	5.581806
	681.326695	5.632278
	681.520468	5.680210
	681.714227	5.729417
	681.907972	5.778775
	682.101703	5.829385
	682.295419	5.898475
	682.489122	5.949873
	682.682810	6.005179
	682.876484	6.056051
	683.070144	6.104837
	683.263790	6.150578
	683.457421	6.198422
	683.651039	6.251242
	683.844642	6.310533
	684.038231	6.357159
	684.231806	6.409554
	684.425367	6.470820
	684.618913	6.524449
	684.812446	6.580179
	685.005964	6.636310
	685.199468	6.685580
	685.392958	6.735635
	685.586433	6.789509
	685.779895	6.836206
	685.973342	6.881882
	686.166775	6.920855
	686.360194	6.962903
	686.553599	7.015953
	686.746990	7.057255
	686.940366	7.114704
	687.133729	7.161416
	687.327077	7.202291
	687.520411	7.249726
	687.713730	7.309284
	687.907036	7.352349
	688.100327	7.401868
	688.293604	7.458569
	688.486867	7.504209
	688.680116	7.554883
	688.873351	7.608569
	689.066571	7.678372
	689.259777	7.743353
	689.452970	7.785881
	689.646147	7.849880
	689.839311	7.896266
	690.032461	7.946791
	690.225596	7.987101
	690.418717	8.046923
	690.611824	8.089938
	690.804917	8.138369
	690.997995	8.181672
	691.191059	8.223896
	691.384110	8.276819
	691.577145	8.325164
	691.770167	8.383674
	691.963175	8.426478
	692.156168	8.479159
	692.349147	8.531620
	692.542112	8.601888
	692.735063	8.660000
	692.927999	8.713517
	693.120922	8.780742
	693.313830	8.841709
	693.506724	8.917420
	693.699603	8.965149
	693.892469	9.029920
	694.085320	9.071023
	694.278157	9.131870
	694.470980	9.190793
	694.663789	9.257758
	694.856583	9.314105
	695.049364	9.394914
	695.242130	9.447932
	695.434881	9.521637
	695.627619	9.591213
	695.820342	9.678497
	696.013052	9.755838
	696.205747	9.824600
	696.398427	9.902976
	696.591094	9.979973
	696.783746	10.052753
	696.976384	10.142485
	697.169008	10.227138
	697.361618	10.311730
	697.554213	10.409985
	697.746795	10.506468
	697.939362	10.617672
	698.131914	10.723605
	698.324453	10.823851
	698.516977	10.949911
	698.709487	11.053880
	698.901983	11.169891
	699.094465	11.299798
	699.286932	11.408542
	699.479386	11.523083
	699.671825	11.659633
	699.864249	11.784129
	700.056660	11.925465
	700.249056	12.069285
	700.441438	12.193858
	700.633806	12.311804
	700.826160	12.424635
	701.018499	12.516314
	701.210824	12.635098
	701.403135	12.730817
	701.595432	12.843323
	701.787714	12.957162
	701.979982	13.071837
	702.172236	13.184626
	702.364476	13.329020
	702.556702	13.429075
	702.748913	13.541312
	702.941110	13.635183
	703.133293	13.710495
	703.325461	13.814458
	703.517615	13.900938
	703.709755	13.992472
	703.901881	14.091793
	704.093993	14.197487
	704.286090	14.268005
	704.478173	14.352193
	704.670242	14.421228
	704.862296	14.461521
	705.054337	14.508207
	705.246363	14.511409
	705.438375	14.539859
	705.630372	14.554132
	705.822356	14.571558
	706.014325	14.587855
	706.206279	14.606137
	706.398220	14.629782
	706.590146	14.658246
	706.782058	14.643360
	706.973956	14.647592
	707.165840	14.643980
	707.357709	14.640866
	707.549564	14.605868
	707.741405	14.580977
	707.933231	14.544695
	708.125043	14.486558
	708.316841	14.422881
	708.508625	14.385135
	708.700395	14.320270
	708.892150	14.275793
	709.083891	14.214461
	709.275617	14.172975
	709.467330	14.101899
	709.659028	14.045575
	709.850712	13.999103
	710.042381	13.945774
	710.234037	13.882158
	710.425678	13.825606
	710.617305	13.779718
	710.808917	13.720432
	711.000515	13.678514
	711.192099	13.625693
	711.383669	13.588362
	711.575225	13.542539
	711.766766	13.462743
	711.958293	13.413281
	712.149805	13.370461
	712.341304	13.332580
	712.532788	13.292331
	712.724258	13.267931
	712.915713	13.237459
	713.107154	13.228525
	713.298581	13.213636
	713.489994	13.199363
	713.681392	13.189806
	713.872776	13.166997
	714.064146	13.147724
	714.255502	13.143157
	714.446843	13.141965
	714.638170	13.151970
	714.829483	13.163728
	715.020781	13.179934
	715.212065	13.191874
	715.403335	13.217824
	715.594591	13.220189
	715.785832	13.218866
	715.977059	13.233054
	716.168272	13.261947
	716.359470	13.291437
	716.550654	13.308158
	716.741824	13.323333
	716.932979	13.344007
	717.124121	13.395435
	717.315247	13.405255
	717.506360	13.443790
	717.697458	13.487211
	717.888542	13.532453
	718.079612	13.550332
	718.270668	13.580586
	718.461709	13.604127
	718.652736	13.643260
	718.843748	13.676305
	719.034746	13.687073
	719.225730	13.698166
	719.416700	13.710081
	719.607655	13.736116
	719.798596	13.751073
	719.989523	13.791423
	720.180435	13.806160
	720.371333	13.831299
	720.562217	13.845688
	720.753087	13.869273
	720.943942	13.868918
	721.134783	13.892931
	721.325609	13.892465
	721.516422	13.899840
	721.707219	13.895681
	721.898003	13.906314
	722.088772	13.889502
	722.279527	13.900276
	722.470268	13.885688
	722.660994	13.874596
	722.851707	13.871610
	723.042404	13.868346
	723.233088	13.857925
	723.423757	13.872407
	723.614412	13.876406
	723.805052	13.866051
	723.995678	13.829873
	724.186290	13.838733
	724.376887	13.833111
	724.567471	13.816346
	724.758039	13.806291
	724.948594	13.792816
	725.139134	13.778464
	725.329660	13.775816
	725.520172	13.760283
	725.710669	13.731685
	725.901152	13.729658
	726.091620	13.695199
	726.282075	13.674527
	726.472514	13.665388
	726.662940	13.620934
	726.853351	13.581830
	727.043748	13.532258
	727.234131	13.500179
	727.424499	13.477929
	727.614853	13.470398
	727.805193	13.413461
	727.995518	13.386217
	728.185829	13.345344
	728.376125	13.294559
	728.566408	13.260938
	728.756675	13.211932
	728.946929	13.175774
	729.137168	13.126671
	729.327393	13.067912
	729.517604	13.005379
	729.707800	12.944265
	729.897982	12.869528
	730.088149	12.806351
	730.278302	12.726401
	730.468441	12.648100
	730.658566	12.564289
	730.848676	12.486687
	731.038771	12.416437
	731.228853	12.327387
	731.418920	12.260291
	731.608973	12.159636
	731.799011	12.074660
	731.989035	11.970658
	732.179045	11.865853
	732.369040	11.751555
	732.559021	11.669661
	732.748988	11.573179
	732.938940	11.471869
	733.128878	11.334945
	733.318801	11.219976
	733.508711	11.097430
	733.698605	10.989434
	733.888486	10.860062
	734.078352	10.747181
	734.268204	10.640666
	734.458041	10.541122
	734.647864	10.417674
	734.837673	10.316555
	735.027467	10.207356
	735.217247	10.108940
	735.407013	10.007748
	735.596764	9.922955
	735.786501	9.821805
	735.976223	9.712053
	736.165932	9.617420
	736.355625	9.512707
	736.545305	9.420376
	736.734970	9.298057
	736.924620	9.188247
	737.114257	9.105951
	737.303879	8.994332
	737.493486	8.879348
	737.683079	8.776869
	737.872658	8.672125
	738.062222	8.576218
	738.251772	8.494421
	738.441308	8.408835
	738.630829	8.333802
	738.820336	8.265912
	739.009829	8.189289
	739.199307	8.101563
	739.388771	8.040685
	739.578220	7.935183
	739.767655	7.852285
	739.957076	7.781346
	740.146482	7.711267
	740.335874	7.642111
	740.525251	7.576681
	740.714615	7.514417
	740.903963	7.434142
	741.093298	7.363176
	741.282618	7.310544
	741.471923	7.250168
	741.661214	7.194322
	741.850491	7.144384
	742.039753	7.080890
	742.229001	7.023648
	742.418235	6.971992
	742.607454	6.914491
	742.796659	6.854767
	742.985849	6.781098
	743.175025	6.729117
	743.364187	6.669635
	743.553334	6.621731
	743.742467	6.570983
	743.931586	6.514212
	744.120690	6.442412
	744.309779	6.388113
	744.498855	6.326659
	744.687916	6.282805
	744.876962	6.234112
	745.065994	6.188582
	745.255012	6.149918
	745.444015	6.100134
	745.633004	6.068452
	745.821978	6.031629
	746.010938	5.980494
	746.199884	5.948420
	746.388815	5.911298
	746.577732	5.881773
	746.766634	5.833241
	746.955522	5.791663
	747.144396	5.753999
	747.333255	5.709984
	747.522100	5.671146
	747.710930	5.627438
	747.899746	5.585564
	748.088548	5.544046
	748.277335	5.516295
	748.466108	5.487299
	748.654866	5.450372
	748.843610	5.423056
	749.032339	5.394778
	749.221054	5.370957
	749.409755	5.354202
	749.598441	5.338173
	749.787113	5.314678
	749.975770	5.294298
	750.164413	5.280282
	750.353042	5.260915
[truncated: 1,648 more rows]
