# Supplementary material for: Metasurface analogues of molecular diastereomers from hierarchical multiscale chiral interactions with biomolecules
Source: Nat Commun. 2026 Apr 22;17:5541. doi: 10.1038/s41467-026-72200-6 (PMC13287669; doi:10.1038/s41467-026-72200-6)
Supplement: Supplementary file 3 — Supplementary Data 1 (Raw data) [file 41467_2026_72200_MOESM3_ESM.zip › Raw_Data/Reflectivity/Butanol/S_Butanol/02 rh 0.txt]

	345.453658	0.997868
	345.669646	0.997398
	345.885622	0.996908
	346.101585	0.996398
	346.317535	0.995870
	346.533471	0.995327
	346.749395	0.994772
	346.965306	0.994212
	347.181204	0.993655
	347.397089	0.993113
	347.612961	0.992602
	347.828820	0.992141
	348.044666	0.991756
	348.260499	0.991478
	348.476319	0.991343
	348.692126	0.991391
	348.907920	0.991662
	349.123701	0.992196
	349.339469	0.993019
	349.555224	0.994145
	349.770966	0.995563
	349.986695	0.997238
	350.202412	0.999111
	350.418115	1.001103
	350.633805	1.003129
	350.849482	1.005109
	351.065147	1.006974
	351.280798	1.008672
	351.496436	1.010175
	351.712062	1.011469
	351.927674	1.012556
	352.143273	1.017528
	352.358860	1.013311
	352.574433	1.012838
	352.789993	1.015073
	353.005541	1.015574
	353.221075	1.016065
	353.436597	1.016977
	353.652105	1.015853
	353.867600	1.014843
	354.083083	1.014582
	354.298552	1.014983
	354.514009	1.013902
	354.729452	1.014290
	354.944883	1.012822
	355.160300	1.012805
	355.375705	1.012428
	355.591096	1.011427
	355.806474	1.009934
	356.021840	1.007296
	356.237192	1.008193
	356.452532	1.008543
	356.667858	1.008245
	356.883172	1.006482
	357.098472	1.007216
	357.313760	1.005633
	357.529034	1.004145
	357.744295	1.002518
	357.959544	1.001335
	358.174779	1.001396
	358.390002	1.003078
	358.605211	1.003077
	358.820407	1.002015
	359.035591	1.000303
	359.250761	0.999791
	359.465919	0.999362
	359.681063	0.999579
	359.896194	0.999017
	360.111313	0.998107
	360.326418	0.996053
	360.541510	0.995940
	360.756589	0.996724
	360.971656	0.997493
	361.186709	0.996872
	361.401749	0.998905
	361.616776	0.999344
	361.831790	0.999627
	362.046792	1.000752
	362.261780	1.002157
	362.476755	1.003393
	362.691717	1.004124
	362.906666	1.003037
	363.121602	1.004055
	363.336525	1.003695
	363.551435	1.004009
	363.766332	1.005006
	363.981216	1.003123
	364.196087	1.004849
	364.410945	1.005176
	364.625790	1.007113
	364.840621	1.006677
	365.055440	1.007955
	365.270246	1.006909
	365.485039	1.007857
	365.699818	1.008238
	365.914585	1.006522
	366.129339	1.006014
	366.344079	1.005931
	366.558807	1.005751
	366.773521	1.003875
	366.988223	1.002785
	367.202911	1.002487
	367.417587	1.003118
	367.632249	1.004528
	367.846898	1.004357
	368.061535	1.005245
	368.276158	1.006394
	368.490768	1.004744
	368.705365	1.004625
	368.919949	1.004858
	369.134521	1.005815
	369.349079	1.006650
	369.563624	1.007771
	369.778155	1.005647
	369.992674	1.005775
	370.207180	1.005406
	370.421673	1.004681
	370.636153	1.003213
	370.850619	1.003853
	371.065073	1.005105
	371.279514	1.004512
	371.493941	1.002212
	371.708356	1.000225
	371.922757	1.000012
	372.137145	1.000621
	372.351521	1.000299
	372.565883	0.998815
	372.780232	0.998166
	372.994568	0.997589
	373.208891	0.998850
	373.423201	1.000773
	373.637498	1.003089
	373.851782	1.003673
	374.066053	1.003687
	374.280311	1.005585
	374.494556	1.006600
	374.708787	1.007244
	374.923006	1.009528
	375.137211	1.010225
	375.351404	1.009647
	375.565583	1.009156
	375.779750	1.009550
	375.993903	1.009857
	376.208043	1.009274
	376.422170	1.009752
	376.636284	1.010808
	376.850385	1.011243
	377.064473	1.013237
	377.278548	1.013758
	377.492610	1.013026
	377.706658	1.014097
	377.920694	1.012940
	378.134717	1.014029
	378.348726	1.015109
	378.562722	1.013066
	378.776706	1.012971
	378.990676	1.012793
	379.204633	1.011272
	379.418577	1.011454
	379.632508	1.010558
	379.846426	1.012398
	380.060331	1.014624
	380.274223	1.016802
	380.488101	1.015681
	380.701967	1.015899
	380.915819	1.015939
	381.129659	1.014260
	381.343485	1.013818
	381.557298	1.013481
	381.771098	1.012381
	381.984886	1.012563
	382.198659	1.013721
	382.412420	1.012276
	382.626168	1.009246
	382.839903	1.011433
	383.053624	1.010388
	383.267333	1.010763
	383.481028	1.011292
	383.694711	1.011211
	383.908380	1.010976
	384.122036	1.010130
	384.335679	1.010153
	384.549309	1.010296
	384.762926	1.010046
	384.976530	1.008309
	385.190120	1.006262
	385.403698	1.004984
	385.617262	1.005556
	385.830814	1.005201
	386.044352	1.005473
	386.257877	1.004954
	386.471389	1.005103
	386.684888	1.003135
	386.898374	1.003507
	387.111847	1.006469
	387.325306	1.006509
	387.538753	1.007748
	387.752186	1.007714
	387.965606	1.006950
	388.179014	1.006233
	388.392408	1.005809
	388.605789	1.007322
	388.819156	1.007621
	389.032511	1.007321
	389.245853	1.008042
	389.459181	1.008294
	389.672497	1.008568
	389.885799	1.009234
	390.099088	1.008657
	390.312364	1.009846
	390.525627	1.009940
	390.738877	1.009260
	390.952114	1.010428
	391.165337	1.010837
	391.378548	1.011507
	391.591745	1.012020
	391.804929	1.013158
	392.018100	1.014145
	392.231258	1.016288
	392.444403	1.017467
	392.657535	1.017613
	392.870653	1.018121
	393.083759	1.017605
	393.296851	1.016234
	393.509930	1.017758
	393.722996	1.017833
	393.936049	1.015556
	394.149089	1.017536
	394.362116	1.017574
	394.575129	1.016877
	394.788130	1.018047
	395.001117	1.017459
	395.214091	1.017209
	395.427052	1.017537
	395.640000	1.019124
	395.852935	1.018162
	396.065857	1.018305
	396.278765	1.017663
	396.491660	1.017362
	396.704543	1.018797
	396.917412	1.019750
	397.130268	1.018990
	397.343110	1.017965
	397.555940	1.018188
	397.768757	1.018302
	397.981560	1.018680
	398.194350	1.018634
	398.407127	1.019083
	398.619891	1.018859
	398.832642	1.019819
	399.045380	1.019057
	399.258104	1.019151
	399.470815	1.018942
	399.683514	1.020311
	399.896199	1.020281
	400.108870	1.019988
	400.321529	1.020771
	400.534175	1.020173
	400.746807	1.020583
	400.959427	1.019881
	401.172033	1.020861
	401.384626	1.023216
	401.597205	1.022563
	401.809772	1.023672
	402.022326	1.023650
	402.234866	1.023963
	402.447393	1.025315
	402.659907	1.024566
	402.872408	1.024177
	403.084896	1.024979
	403.297370	1.024428
	403.509832	1.026077
	403.722280	1.027284
	403.934715	1.028473
	404.147137	1.028608
	404.359546	1.027992
	404.571941	1.028657
	404.784323	1.028925
	404.996693	1.029773
	405.209049	1.028968
	405.421392	1.029106
	405.633721	1.028800
	405.846038	1.029137
	406.058341	1.029972
	406.270632	1.029518
	406.482909	1.028442
	406.695172	1.030133
	406.907423	1.030647
	407.119661	1.031013
	407.331885	1.029240
	407.544096	1.030954
	407.756294	1.031230
	407.968479	1.032201
	408.180651	1.032586
	408.392809	1.033277
	408.604954	1.034466
	408.817086	1.035760
	409.029205	1.038326
	409.241311	1.040625
	409.453404	1.043188
	409.665483	1.044115
	409.877549	1.044240
	410.089602	1.046711
	410.301642	1.047391
	410.513669	1.047873
	410.725682	1.049191
	410.937682	1.048639
	411.149669	1.049853
	411.361643	1.050032
	411.573604	1.050759
	411.785551	1.051519
	411.997486	1.052880
	412.209407	1.053509
	412.421315	1.055338
	412.633210	1.055888
	412.845091	1.057126
	413.056959	1.057108
	413.268815	1.058076
	413.480657	1.059726
	413.692485	1.060953
	413.904301	1.062287
	414.116103	1.063513
	414.327892	1.063492
	414.539668	1.064583
	414.751431	1.064598
	414.963181	1.066071
	415.174917	1.065544
	415.386640	1.065475
	415.598350	1.065737
	415.810047	1.066963
	416.021730	1.066771
	416.233401	1.066711
	416.445058	1.067583
	416.656702	1.068435
	416.868332	1.069321
	417.079950	1.069781
	417.291554	1.070171
	417.503145	1.070417
	417.714723	1.071184
	417.926288	1.072056
	418.137839	1.073040
	418.349377	1.073136
	418.560903	1.075153
	418.772414	1.075914
	418.983913	1.074226
	419.195398	1.074952
	419.406870	1.075275
	419.618329	1.072706
	419.829775	1.075248
	420.041208	1.074768
	420.252627	1.077225
	420.464033	1.077658
	420.675426	1.079488
	420.886805	1.080698
	421.098172	1.082427
	421.309525	1.084246
	421.520865	1.087706
	421.732192	1.089908
	421.943505	1.090933
	422.154805	1.092631
	422.366092	1.092134
	422.577366	1.094383
	422.788627	1.096633
	422.999874	1.095957
	423.211108	1.098241
	423.422329	1.099794
	423.633537	1.101396
	423.844731	1.103168
	424.055913	1.103148
	424.267081	1.103638
	424.478235	1.103720
	424.689377	1.103693
	424.900505	1.103370
	425.111620	1.107213
	425.322722	1.108443
	425.533811	1.110271
	425.744886	1.111789
	425.955948	1.113162
	426.166997	1.114081
	426.378032	1.114900
	426.589055	1.115301
	426.800064	1.117277
	427.011060	1.118051
	427.222042	1.117479
	427.433012	1.116960
	427.643968	1.117066
	427.854911	1.117235
	428.065840	1.119365
	428.276757	1.118982
	428.487660	1.120994
	428.698550	1.122669
	428.909427	1.126209
	429.120290	1.128729
	429.331140	1.129811
	429.541977	1.130655
	429.752801	1.131429
	429.963611	1.133490
	430.174408	1.135330
	430.385192	1.136537
	430.595963	1.138852
	430.806720	1.142527
	431.017464	1.143352
	431.228195	1.142789
	431.438913	1.142552
	431.649617	1.142140
	431.860308	1.145040
	432.070986	1.147685
	432.281650	1.149568
	432.492302	1.153135
	432.702940	1.155314
	432.913565	1.156555
	433.124176	1.157321
	433.334774	1.159643
	433.545359	1.162441
	433.755931	1.163958
	433.966489	1.167814
	434.177035	1.170926
	434.387567	1.172544
	434.598085	1.174367
	434.808591	1.176426
	435.019083	1.178168
	435.229562	1.183092
	435.440027	1.184148
	435.650479	1.186424
	435.860918	1.188893
	436.071344	1.191539
	436.281757	1.193055
	436.492156	1.193446
	436.702542	1.197259
	436.912914	1.200774
	437.123274	1.202536
	437.333620	1.204770
	437.543953	1.208460
	437.754272	1.214564
	437.964578	1.215017
	438.174871	1.217718
	438.385151	1.217914
	438.595417	1.217970
	438.805670	1.221280
	439.015910	1.223630
	439.226137	1.224835
	439.436350	1.227341
	439.646550	1.228754
	439.856737	1.229879
	440.066910	1.231160
	440.277070	1.234745
	440.487217	1.237507
	440.697351	1.239869
	440.907471	1.240037
	441.117578	1.243285
	441.327671	1.244906
	441.537752	1.246875
	441.747819	1.247786
	441.957873	1.247679
	442.167913	1.248890
	442.377940	1.249810
	442.587954	1.251505
	442.797955	1.253856
	443.007942	1.256583
	443.217916	1.258489
	443.427877	1.257711
	443.637824	1.255641
	443.847758	1.256591
	444.057679	1.258188
	444.267586	1.259932
	444.477481	1.260248
	444.687361	1.261439
	444.897229	1.262067
	445.107083	1.262493
	445.316924	1.264255
	445.526752	1.263597
	445.736566	1.266476
	445.946367	1.269229
	446.156155	1.270696
	446.365929	1.271225
	446.575690	1.272690
	446.785438	1.273340
	446.995173	1.275605
	447.204894	1.276419
	447.414602	1.275207
	447.624296	1.278050
	447.833977	1.280253
	448.043645	1.279902
	448.253300	1.280911
	448.462941	1.282069
	448.672569	1.285415
	448.882184	1.286391
	449.091785	1.288847
	449.301373	1.289708
	449.510948	1.290291
	449.720509	1.290617
	449.930057	1.292730
	450.139592	1.294990
	450.349113	1.297171
	450.558621	1.296766
	450.768116	1.300537
	450.977597	1.300979
	451.187066	1.303184
	451.396520	1.307496
	451.605962	1.308216
	451.815390	1.308865
	452.024805	1.311589
	452.234206	1.313833
	452.443594	1.313969
	452.652969	1.317088
	452.862330	1.319973
	453.071678	1.321702
	453.281013	1.325521
	453.490335	1.325907
	453.699643	1.328060
	453.908938	1.330592
	454.118219	1.334236
	454.327487	1.336868
	454.536742	1.340375
	454.745983	1.342257
	454.955211	1.344106
	455.164426	1.346703
	455.373627	1.350505
	455.582815	1.349982
	455.791990	1.352619
	456.001152	1.353451
	456.210300	1.357528
	456.419434	1.359333
	456.628556	1.361720
	456.837664	1.365705
	457.046758	1.368131
	457.255839	1.372421
	457.464907	1.376527
	457.673962	1.380162
	457.883003	1.383689
	458.092031	1.386896
	458.301046	1.391711
	458.510047	1.393533
	458.719035	1.394950
	458.928009	1.397650
	459.136970	1.400697
	459.345918	1.402817
	459.554852	1.405662
	459.763774	1.407925
	459.972681	1.410963
	460.181576	1.416922
	460.390457	1.419055
	460.599324	1.419870
	460.808178	1.420225
	461.017019	1.423163
	461.225847	1.426197
	461.434661	1.429709
	461.643462	1.432768
	461.852249	1.436141
	462.061023	1.441748
	462.269784	1.444009
	462.478531	1.447774
	462.687265	1.449924
	462.895986	1.453412
	463.104693	1.455638
	463.313387	1.459671
	463.522068	1.459054
	463.730735	1.464073
	463.939389	1.467655
	464.148029	1.472580
	464.356656	1.474033
	464.565270	1.479175
	464.773870	1.482265
	464.982457	1.484527
	465.191030	1.491287
	465.399591	1.493432
	465.608137	1.497943
	465.816671	1.503772
	466.025191	1.505094
	466.233697	1.510273
	466.442191	1.514127
	466.650671	1.517188
	466.859137	1.520061
	467.067590	1.523478
	467.276030	1.523857
	467.484456	1.529275
	467.692869	1.535014
	467.901269	1.539663
	468.109655	1.541888
	468.318028	1.548742
	468.526387	1.552910
	468.734733	1.560551
	468.943066	1.565499
	469.151385	1.570959
	469.359691	1.574949
	469.567984	1.580313
	469.776263	1.589984
	469.984528	1.594637
	470.192781	1.597937
	470.401020	1.600330
	470.609245	1.606865
	470.817457	1.611159
	471.025656	1.616481
	471.233841	1.621534
	471.442013	1.627191
	471.650172	1.635213
	471.858317	1.641886
	472.066448	1.649577
	472.274567	1.653794
	472.482672	1.657150
	472.690763	1.658798
	472.898841	1.660727
	473.106906	1.665013
	473.314957	1.672302
	473.522995	1.680171
	473.731020	1.689023
	473.939031	1.693486
	474.147029	1.699398
	474.355013	1.702329
	474.562984	1.707818
	474.770941	1.708895
	474.978885	1.713149
	475.186816	1.715833
	475.394733	1.721818
	475.602637	1.727485
	475.810527	1.733303
	476.018404	1.738461
	476.226268	1.745483
	476.434118	1.744816
	476.641955	1.750331
	476.849778	1.750238
	477.057588	1.757514
	477.265385	1.762249
	477.473168	1.767172
	477.680937	1.772146
	477.888694	1.776666
	478.096436	1.784142
	478.304166	1.789304
	478.511882	1.791566
	478.719584	1.797281
	478.927274	1.802214
	479.134949	1.809540
	479.342612	1.812560
	479.550260	1.815334
	479.757896	1.820222
	479.965518	1.826764
	480.173126	1.831448
	480.380722	1.837534
	480.588303	1.845538
	480.795872	1.850540
	481.003426	1.855639
	481.210968	1.862148
	481.418496	1.864495
	481.626010	1.867667
	481.833511	1.872052
	482.040999	1.880827
	482.248473	1.886355
	482.455934	1.890164
	482.663382	1.896903
	482.870816	1.901189
	483.078236	1.908886
	483.285643	1.913844
	483.493037	1.918841
	483.700417	1.919785
	483.907784	1.927396
	484.115137	1.929124
	484.322477	1.932372
	484.529803	1.935066
	484.737116	1.935933
	484.944416	1.941573
	485.151702	1.945932
	485.358975	1.953092
	485.566234	1.957738
	485.773479	1.964422
	485.980712	1.970470
	486.187931	1.974622
	486.395136	1.974471
	486.602328	1.978923
	486.809506	1.979716
	487.016671	1.988598
	487.223823	1.993159
	487.430961	1.999678
	487.638086	2.004389
	487.845197	2.009141
	488.052295	2.012540
	488.259379	2.016298
	488.466450	2.020269
	488.673507	2.022752
	488.880551	2.024653
	489.087582	2.030386
	489.294599	2.033335
	489.501602	2.044550
	489.708592	2.047310
	489.915569	2.051900
	490.122532	2.056934
	490.329482	2.063331
	490.536418	2.066845
	490.743341	2.068435
	490.950250	2.070039
	491.157146	2.075496
	491.364029	2.078606
	491.570897	2.079584
	491.777753	2.078474
	491.984595	2.081176
	492.191423	2.087767
	492.398238	2.093459
	492.605040	2.094900
	492.811828	2.099303
	493.018603	2.100667
	493.225364	2.103958
	493.432111	2.107681
	493.638846	2.108161
	493.845566	2.108496
	494.052274	2.112947
	494.258967	2.117034
	494.465648	2.123302
	494.672314	2.126715
	494.878968	2.129918
	495.085608	2.126984
	495.292234	2.126892
	495.498847	2.128645
	495.705446	2.128569
	495.912032	2.129589
	496.118605	2.131127
	496.325164	2.136644
	496.531709	2.134570
	496.738241	2.136893
	496.944759	2.138189
	497.151264	2.140636
	497.357756	2.145601
	497.564234	2.145305
	497.770698	2.145977
	497.977149	2.146813
	498.183587	2.147193
	498.390011	2.148602
	498.596422	2.149856
	498.802819	2.151295
	499.009202	2.157233
	499.215572	2.160428
	499.421929	2.166353
	499.628272	2.166021
	499.834602	2.166278
	500.040918	2.166877
	500.247220	2.167085
	500.453509	2.171305
	500.659785	2.171747
	500.866047	2.175524
	501.072296	2.179428
	501.278531	2.180488
	501.484752	2.184181
	501.690960	2.188772
	501.897155	2.193060
	502.103336	2.190769
	502.309504	2.195657
	502.515658	2.195817
	502.721798	2.198701
	502.927925	2.200110
	503.134039	2.199753
	503.340139	2.202894
	503.546225	2.207161
	503.752298	2.208608
	503.958358	2.207895
	504.164404	2.207593
	504.370436	2.210293
	504.576455	2.212621
	504.782461	2.214855
	504.988453	2.217339
	505.194431	2.223432
	505.400396	2.226636
	505.606347	2.228138
	505.812285	2.229056
	506.018209	2.231068
	506.224120	2.233169
	506.430017	2.234255
	506.635901	2.237050
	506.841771	2.243362
	507.047628	2.244011
	507.253471	2.246162
	507.459301	2.249284
	507.665117	2.254008
	507.870920	2.255032
	508.076709	2.256017
	508.282484	2.259455
	508.488247	2.263971
	508.693995	2.265568
	508.899730	2.265946
	509.105451	2.267163
	509.311159	2.267817
	509.516854	2.268447
	509.722535	2.270196
	509.928202	2.271517
	510.133856	2.275124
	510.339496	2.277883
	510.545123	2.281281
	510.750736	2.286024
	510.956336	2.286080
	511.161922	2.287835
	511.367494	2.292417
	511.573053	2.290075
	511.778599	2.292388
	511.984131	2.295958
	512.189649	2.297564
	512.395154	2.297849
	512.600645	2.301590
	512.806123	2.305088
	513.011587	2.303440
	513.217038	2.308063
	513.422475	2.310970
	513.627899	2.312275
	513.833309	2.317175
	514.038705	2.321255
	514.244088	2.325135
	514.449458	2.327354
	514.654814	2.326904
	514.860156	2.327483
	515.065485	2.328919
	515.270800	2.328186
	515.476102	2.328103
	515.681390	2.330370
	515.886664	2.328451
	516.091925	2.329316
	516.297173	2.329616
	516.502407	2.330374
	516.707627	2.332743
	516.912834	2.334519
	517.118027	2.337690
	517.323207	2.341727
	517.528373	2.343471
	517.733525	2.342195
	517.938664	2.342378
	518.143790	2.342565
	518.348901	2.344721
	518.554000	2.348997
	518.759084	2.354931
	518.964156	2.359192
	519.169213	2.362777
	519.374257	2.358052
	519.579288	2.363206
	519.784305	2.365557
	519.989308	2.364019
	520.194298	2.362632
	520.399274	2.361790
	520.604236	2.362470
	520.809185	2.364091
	521.014121	2.364122
	521.219043	2.365625
	521.423951	2.369835
	521.628846	2.375239
	521.833727	2.376206
	522.038595	2.383790
	522.243449	2.383190
	522.448289	2.386052
	522.653116	2.384889
	522.857929	2.388867
	523.062729	2.389019
	523.267515	2.390680
	523.472287	2.397034
	523.677046	2.401378
	523.881792	2.403491
	524.086524	2.410119
	524.291242	2.414065
	524.495946	2.414489
	524.700637	2.415899
	524.905315	2.420470
	525.109979	2.422728
	525.314629	2.426289
	525.519266	2.431450
	525.723889	2.435671
	525.928498	2.437371
	526.133094	2.436113
	526.337677	2.436606
	526.542245	2.436032
	526.746800	2.434622
	526.951342	2.435798
	527.155870	2.437590
	527.360384	2.437103
	527.564885	2.436371
	527.769372	2.437653
	527.973846	2.437575
	528.178306	2.441201
	528.382752	2.444897
	528.587185	2.446627
	528.791604	2.444258
	528.996010	2.442782
	529.200402	2.441992
	529.404780	2.440710
	529.609145	2.441725
	529.813496	2.438102
	530.017833	2.435675
	530.222157	2.432734
	530.426468	2.427304
	530.630764	2.431040
	530.835048	2.432541
	531.039317	2.430892
	531.243573	2.426662
	531.447815	2.431542
	531.652044	2.431516
	531.856259	2.434590
	532.060461	2.429432
	532.264648	2.424698
	532.468823	2.421505
	532.672983	2.423466
	532.877130	2.428051
	533.081264	2.431528
	533.285383	2.434433
	533.489490	2.436246
	533.693582	2.437289
	533.897661	2.434275
	534.101726	2.432280
	534.305778	2.436425
	534.509816	2.435450
	534.713841	2.439434
	534.917851	2.437313
	535.121849	2.439809
	535.325832	2.439198
	535.529802	2.441080
	535.733759	2.445306
	535.937701	2.444156
	536.141630	2.443462
	536.345546	2.443886
	536.549448	2.445119
	536.753336	2.443663
	536.957210	2.440715
	537.161071	2.444378
	537.364919	2.444061
	537.568752	2.445180
	537.772572	2.444738
	537.976379	2.446272
	538.180172	2.444618
	538.383951	2.444091
	538.587716	2.445976
	538.791468	2.448045
	538.995206	2.448436
	539.198931	2.450996
	539.402642	2.450920
	539.606339	2.452745
	539.810023	2.451587
	540.013693	2.454995
	540.217349	2.452819
	540.420992	2.453825
	540.624621	2.452362
	540.828237	2.447959
	541.031839	2.442813
	541.235427	2.442117
	541.439001	2.441639
	541.642562	2.443431
	541.846109	2.444080
	542.049643	2.446798
	542.253163	2.447506
	542.456669	2.445811
	542.660162	2.449228
	542.863641	2.454533
	543.067106	2.456415
	543.270558	2.457321
	543.473996	2.458399
	543.677420	2.462273
	543.880831	2.459172
	544.084228	2.460127
	544.287612	2.462459
	544.490981	2.466585
	544.694338	2.471644
	544.897680	2.479443
	545.101009	2.483291
	545.304324	2.488940
	545.507625	2.490664
	545.710913	2.492128
	545.914187	2.491168
	546.117448	2.496343
	546.320695	2.502136
	546.523928	2.507963
	546.727147	2.514006
	546.930353	2.513283
	547.133546	2.512500
	547.336724	2.518920
	547.539889	2.523168
	547.743040	2.525783
	547.946178	2.531775
	548.149301	2.529664
	548.352412	2.530140
	548.555508	2.536499
	548.758591	2.538237
	548.961660	2.538552
	549.164716	2.541551
	549.367757	2.547187
	549.570785	2.547905
	549.773800	2.549812
	549.976801	2.553109
	550.179788	2.558477
	550.382761	2.560091
	550.585721	2.563335
	550.788667	2.564188
	550.991599	2.568921
	551.194518	2.571094
	551.397423	2.574049
	551.600315	2.578599
	551.803192	2.581323
	552.006056	2.584390
	552.208906	2.587198
	552.411743	2.583971
	552.614566	2.588635
	552.817375	2.590421
	553.020171	2.589845
	553.222953	2.588884
	553.425721	2.590526
	553.628475	2.591976
	553.831216	2.595724
	554.033943	2.591570
	554.236657	2.593219
	554.439356	2.589131
	554.642042	2.590156
	554.844715	2.592953
	555.047373	2.592829
	555.250018	2.596942
	555.452650	2.595875
	555.655267	2.592611
	555.857871	2.595241
	556.060461	2.596306
	556.263038	2.599444
	556.465600	2.599641
	556.668150	2.600908
	556.870685	2.602795
	557.073207	2.604105
	557.275715	2.605451
	557.478209	2.605315
	557.680689	2.602645
	557.883156	2.602971
	558.085609	2.600915
	558.288049	2.604604
	558.490475	2.602187
	558.692887	2.598223
	558.895285	2.591999
	559.097670	2.589133
	559.300040	2.586967
	559.502398	2.584579
	559.704741	2.578182
	559.907071	2.575058
	560.109387	2.573910
	560.311689	2.570025
	560.513978	2.570518
	560.716253	2.572289
	560.918514	2.566371
	561.120762	2.564420
	561.322995	2.563873
	561.525215	2.561723
	561.727422	2.557906
	561.929614	2.561316
	562.131793	2.561785
	562.333958	2.557710
	562.536110	2.551922
	562.738248	2.547361
	562.940372	2.545132
	563.142482	2.542148
	563.344578	2.537024
	563.546661	2.532459
	563.748730	2.526900
	563.950786	2.521521
	564.152827	2.510460
	564.354855	2.504382
	564.556870	2.494684
	564.758870	2.490886
	564.960857	2.481419
	565.162830	2.470918
	565.364789	2.461597
	565.566735	2.456494
	565.768666	2.448055
	565.970584	2.439835
	566.172489	2.425963
	566.374379	2.419092
	566.576256	2.410882
	566.778119	2.401826
	566.979969	2.393501
	567.181805	2.386012
	567.383626	2.377039
	567.585435	2.365270
	567.787229	2.357209
	567.989010	2.351746
	568.190777	2.339804
	568.392530	2.332597
	568.594269	2.325441
	568.795995	2.317962
	568.997707	2.308123
	569.199405	2.299724
	569.401090	2.289598
	569.602761	2.280080
	569.804418	2.268947
	570.006061	2.258500
	570.207690	2.248628
	570.409306	2.238733
	570.610908	2.227762
	570.812497	2.217395
	571.014071	2.209019
	571.215632	2.202415
	571.417179	2.191977
	571.618712	2.183044
	571.820232	2.176560
	572.021737	2.169693
	572.223229	2.161496
	572.424707	2.153682
	572.626172	2.143387
	572.827623	2.135372
	573.029060	2.126216
	573.230483	2.117510
	573.431892	2.107230
	573.633288	2.096646
	573.834670	2.088336
	574.036038	2.080159
	574.237392	2.067514
	574.438733	2.057882
	574.640060	2.047516
	574.841373	2.040384
	575.042672	2.033199
	575.243958	2.022729
	575.445230	2.014301
	575.646488	2.005249
	575.847732	1.997637
	576.048962	1.990646
	576.250179	1.980739
	576.451382	1.973822
	576.652571	1.964916
	576.853747	1.957745
	577.054908	1.949702
	577.256056	1.942612
	577.457190	1.936921
	577.658310	1.932295
	577.859417	1.923414
	578.060510	1.913831
	578.261589	1.905391
	578.462654	1.897532
	578.663705	1.892205
	578.864743	1.884751
	579.065767	1.878207
	579.266777	1.872890
	579.467773	1.866507
	579.668755	1.860804
	579.869724	1.854487
	580.070679	1.845623
	580.271620	1.839552
	580.472548	1.839611
	580.673461	1.832236
	580.874361	1.822114
	581.075247	1.815196
	581.276119	1.808348
	581.476978	1.800152
	581.677822	1.795230
	581.878653	1.788404
	582.079470	1.780512
	582.280273	1.772801
	582.481063	1.765533
	582.681838	1.759767
	582.882600	1.753782
	583.083348	1.746813
	583.284083	1.742454
	583.484803	1.735265
	583.685510	1.727708
	583.886203	1.721491
	584.086882	1.715876
	584.287547	1.710200
	584.488199	1.703203
	584.688836	1.697797
	584.889460	1.693100
	585.090070	1.687097
	585.290666	1.680087
	585.491249	1.674953
	585.691818	1.670386
	585.892372	1.663649
	586.092914	1.658581
	586.293441	1.655462
	586.493954	1.650311
	586.694454	1.645248
	586.894940	1.643563
	587.095412	1.636398
	587.295870	1.631880
	587.496314	1.628329
	587.696745	1.623435
	587.897162	1.619209
	588.097565	1.613385
	588.297954	1.608803
	588.498329	1.604661
	588.698691	1.600452
	588.899038	1.596893
	589.099372	1.591942
	589.299692	1.588312
	589.499998	1.584087
	589.700291	1.578340
	589.900569	1.571957
	590.100834	1.568254
	590.301085	1.566147
	590.501322	1.563344
	590.701546	1.561844
	590.901755	1.557411
	591.101951	1.553055
	591.302132	1.551956
	591.502300	1.548353
	591.702455	1.542851
	591.902595	1.538723
	592.102722	1.533904
	592.302834	1.532092
	592.502933	1.528397
	592.703018	1.523163
	592.903089	1.520857
	593.103147	1.519138
	593.303190	1.518343
	593.503220	1.516310
	593.703236	1.514075
	593.903238	1.512178
	594.103226	1.508791
	594.303200	1.508551
	594.503161	1.507895
	594.703108	1.506532
	594.903040	1.505362
	595.102960	1.503508
	595.302865	1.502723
	595.502756	1.500409
	595.702634	1.499188
	595.902497	1.498803
	596.102347	1.499595
	596.302183	1.499146
	596.502005	1.498269
	596.701813	1.498481
	596.901608	1.497691
	597.101388	1.499441
	597.301155	1.499620
	597.500908	1.501875
	597.700647	1.504287
	597.900372	1.505537
	598.100083	1.509244
	598.299781	1.512288
	598.499465	1.513621
	598.699134	1.517456
	598.898790	1.521115
	599.098432	1.521787
	599.298061	1.524607
	599.497675	1.525591
	599.697275	1.528078
	599.896862	1.534497
	600.096435	1.538565
	600.295994	1.545406
	600.495539	1.549106
	600.695070	1.553364
	600.894588	1.561739
	601.094091	1.567065
	601.293581	1.573963
	601.493056	1.578949
	601.692518	1.585189
	601.891966	1.594611
	602.091401	1.602151
	602.290821	1.609344
	602.490227	1.616946
	602.689620	1.624736
	602.888999	1.633313
	603.088363	1.642778
	603.287714	1.651407
	603.487052	1.660327
	603.686375	1.670410
	603.885684	1.681208
	604.084980	1.692419
	604.284261	1.704325
	604.483529	1.715809
	604.682783	1.727693
	604.882023	1.740397
	605.081249	1.752072
	605.280461	1.765776
	605.479660	1.777162
	605.678844	1.790028
	605.878015	1.803127
	606.077172	1.815935
	606.276314	1.831706
	606.475443	1.845659
	606.674558	1.858415
	606.873660	1.871677
	607.072747	1.885464
	607.271820	1.899801
	607.470880	1.913066
	607.669926	1.930973
	607.868957	1.944523
	608.067975	1.960738
	608.266979	1.975887
	608.465969	1.989970
	608.664946	2.006870
	608.863908	2.025911
	609.062857	2.043500
	609.261791	2.058876
	609.460712	2.076173
	609.659619	2.091877
	609.858511	2.105049
	610.057390	2.120553
	610.256256	2.137369
	610.455107	2.150926
	610.653944	2.168309
	610.852767	2.183607
	611.051577	2.198125
	611.250373	2.216079
	611.449154	2.233545
	611.647922	2.254458
	611.846676	2.270700
	612.045416	2.285875
	612.244142	2.303641
	612.442854	2.318919
	612.641553	2.333888
	612.840237	2.353524
	613.038908	2.364555
	613.237564	2.379034
	613.436207	2.394125
	613.634836	2.410455
	613.833451	2.425295
	614.032052	2.438068
	614.230639	2.449749
	614.429212	2.463643
	614.627771	2.475050
	614.826316	2.485512
	615.024848	2.498380
	615.223365	2.508943
	615.421869	2.524619
	615.620358	2.534028
	615.818834	2.539971
	616.017296	2.549977
	616.215744	2.560004
	616.414178	2.569712
	616.612598	2.578862
	616.811004	2.586887
	617.009396	2.593957
	617.207775	2.605333
	617.406139	2.613630
	617.604490	2.621998
	617.802826	2.630246
	618.001149	2.637431
	618.199458	2.641116
	618.397752	2.644336
	618.596033	2.648695
	618.794300	2.654804
	618.992553	2.661510
	619.190792	2.665055
	619.389018	2.670970
	619.587229	2.677542
	619.785426	2.674402
	619.983609	2.679393
	620.181779	2.680661
	620.379934	2.683314
	620.578076	2.688938
	620.776204	2.692019
	620.974317	2.693521
	621.172417	2.692508
	621.370503	2.689829
	621.568575	2.689646
	621.766633	2.689489
	621.964677	2.688393
	622.162707	2.686431
	622.360723	2.685713
	622.558725	2.686562
	622.756714	2.682562
	622.954688	2.677617
	623.152648	2.677503
	623.350595	2.672691
	623.548527	2.673356
	623.746446	2.667444
	623.944350	2.667810
	624.142241	2.661609
	624.340118	2.657323
	624.537981	2.649116
	624.735829	2.647055
	624.933664	2.638549
	625.131485	2.631222
	625.329292	2.622598
	625.527085	2.614823
	625.724864	2.605679
	625.922629	2.598193
	626.120381	2.589983
	626.318118	2.583118
	626.515841	2.574860
	626.713550	2.567303
	626.911246	2.564081
	627.108927	2.555476
	627.306595	2.548457
	627.504248	2.540581
	627.701888	2.534975
	627.899513	2.533821
	628.097125	2.530499
	628.294722	2.526531
	628.492306	2.522718
	628.689876	2.519919
	628.887432	2.520176
	629.084973	2.519302
	629.282501	2.513571
	629.480015	2.511847
	629.677515	2.506452
	629.875001	2.500309
	630.072473	2.497265
	630.269931	2.493657
	630.467375	2.490839
	630.664805	2.490669
	630.862221	2.487801
	631.059623	2.486459
	631.257011	2.489869
	631.454385	2.488393
	631.651746	2.487374
	631.849092	2.486947
	632.046424	2.486446
	632.243742	2.487074
	632.441047	2.486918
	632.638337	2.486026
	632.835613	2.486358
	633.032876	2.482658
	633.230124	2.484579
	633.427358	2.486584
	633.624579	2.483945
	633.821785	2.482491
	634.018978	2.483594
	634.216156	2.485240
	634.413321	2.485323
	634.610471	2.485308
	634.807608	2.486980
	635.004730	2.494422
	635.201839	2.495047
	635.398933	2.500328
	635.596014	2.497139
	635.793081	2.496845
	635.990133	2.500652
	636.187172	2.500917
	636.384196	2.501180
	636.581207	2.500538
	636.778204	2.499449
	636.975186	2.501466
	637.172155	2.502080
	637.369110	2.507628
	637.566050	2.508707
	637.762977	2.510546
	637.959890	2.511728
	638.156788	2.512185
	638.353673	2.515704
	638.550544	2.520138
	638.747400	2.523159
	638.944243	2.525513
	639.141072	2.529717
	639.337886	2.536549
	639.534687	2.540196
	639.731474	2.546308
	639.928246	2.547771
	640.125005	2.548951
	640.321750	2.550489
	640.518480	2.553206
	640.715197	2.558989
	640.911899	2.561304
	641.108588	2.559455
	641.305263	2.562494
	641.501923	2.562215
	641.698570	2.562046
	641.895202	2.566529
	642.091821	2.570498
	642.288426	2.576535
	642.485016	2.582653
	642.681593	2.579151
	642.878155	2.585220
	643.074704	2.589254
	643.271238	2.590101
	643.467759	2.589604
	643.664265	2.593449
	643.860757	2.597087
	644.057236	2.603289
	644.253700	2.611165
	644.450151	2.614068
	644.646587	2.621102
	644.843009	2.624919
	645.039418	2.630746
	645.235812	2.635493
	645.432192	2.640386
	645.628558	2.649420
	645.824911	2.655351
	646.021249	2.661810
	646.217573	2.668984
	646.413883	2.679381
	646.610179	2.690108
	646.806461	2.702265
	647.002729	2.709858
	647.198983	2.719583
	647.395223	2.727970
	647.591449	2.742040
	647.787661	2.758633
	647.983859	2.765792
	648.180043	2.780230
	648.376212	2.795008
	648.572368	2.810414
	648.768510	2.828560
	648.964638	2.844677
	649.160751	2.865202
	649.356851	2.879606
	649.552937	2.897132
	649.749008	2.917203
	649.945066	2.933532
	650.141109	2.953299
	650.337138	2.971294
	650.533154	2.991510
	650.729155	3.014444
	650.925142	3.033090
	651.121116	3.056521
	651.317075	3.076639
	651.513020	3.100384
	651.708951	3.119707
	651.904868	3.142072
	652.100771	3.162756
	652.296660	3.183432
	652.492535	3.206338
	652.688396	3.220165
	652.884242	3.240170
	653.080075	3.263660
	653.275894	3.282981
	653.471699	3.304756
	653.667489	3.328337
	653.863266	3.348841
	654.059028	3.364597
	654.254776	3.381116
	654.450511	3.398261
	654.646231	3.424810
	654.841937	3.444079
	655.037629	3.470060
	655.233308	3.490433
	655.428972	3.515871
	655.624622	3.532428
	655.820258	3.560979
	656.015879	3.580010
	656.211487	3.590446
	656.407081	3.608235
	656.602661	3.619785
	656.798226	3.635458
	656.993778	3.656469
	657.189315	3.673059
	657.384839	3.692599
	657.580348	3.707763
	657.775843	3.728440
	657.971324	3.747756
	658.166791	3.767797
	658.362244	3.781675
	658.557683	3.802081
	658.753108	3.821214
	658.948519	3.834559
	659.143916	3.853210
	659.339298	3.867262
	659.534667	3.885677
	659.730022	3.901856
	659.925362	3.921174
	660.120688	3.941584
	660.316001	3.958137
	660.511299	3.976854
	660.706583	3.993121
	660.901853	4.011876
	661.097109	4.022699
	661.292351	4.031047
	661.487578	4.042391
	661.682792	4.053577
	661.877992	4.069847
	662.073177	4.089003
	662.268349	4.103034
	662.463506	4.116428
	662.658649	4.126158
	662.853779	4.141094
	663.048894	4.149524
	663.243995	4.156025
	663.439081	4.160330
	663.634154	4.169076
	663.829213	4.177608
	664.024258	4.189200
	664.219288	4.199773
	664.414305	4.204996
	664.609307	4.214112
	664.804295	4.221467
	664.999269	4.232048
	665.194229	4.237268
	665.389175	4.236693
	665.584107	4.242658
	665.779025	4.246908
	665.973928	4.255785
	666.168818	4.272195
	666.363693	4.287737
	666.558555	4.293166
	666.753402	4.301886
	666.948235	4.298558
	667.143054	4.306201
	667.337859	4.305659
	667.532650	4.314991
	667.727427	4.312276
	667.922189	4.312252
	668.116938	4.322669
	668.311672	4.330293
	668.506392	4.340621
	668.701098	4.354489
	668.895790	4.360934
	669.090468	4.375662
	669.285132	4.385077
	669.479782	4.398906
	669.674417	4.409709
	669.869039	4.424240
	670.063646	4.435776
	670.258239	4.448063
	670.452819	4.456501
	670.647384	4.465688
	670.841934	4.479549
	671.036471	4.493388
	671.230994	4.513988
	671.425502	4.528342
	671.619997	4.545557
	671.814477	4.556862
	672.008943	4.562796
	672.203395	4.577885
	672.397833	4.589794
	672.592257	4.596999
	672.786667	4.609200
	672.981062	4.619938
	673.175444	4.633106
	673.369811	4.652144
	673.564164	4.665050
	673.758503	4.679936
	673.952828	4.690767
	674.147139	4.715834
	674.341435	4.732768
	674.535718	4.759482
	674.729986	4.771731
	674.924240	4.786334
	675.118480	4.806476
	675.312706	4.825234
	675.506918	4.849591
	675.701116	4.866864
	675.895299	4.885718
	676.089469	4.913113
	676.283624	4.937677
	676.477765	4.965998
	676.671892	4.991840
	676.866005	5.014839
	677.060103	5.043966
	677.254188	5.072635
	677.448258	5.098423
	677.642315	5.137814
	677.836357	5.172302
	678.030385	5.200001
	678.224398	5.227296
	678.418398	5.275734
	678.612384	5.305701
	678.806355	5.348947
	679.000312	5.384645
	679.194255	5.432690
	679.388184	5.479540
	679.582099	5.528235
	679.776000	5.577488
	679.969886	5.623840
	680.163758	5.678593
	680.357617	5.731147
	680.551461	5.779458
	680.745290	5.836180
	680.939106	5.892579
	681.132908	5.952045
	681.326695	6.005673
	681.520468	6.056930
	681.714227	6.105374
	681.907972	6.152935
	682.101703	6.208938
	682.295419	6.268823
	682.489122	6.318884
	682.682810	6.375352
	682.876484	6.424981
	683.070144	6.471547
	683.263790	6.520100
	683.457421	6.572805
	683.651039	6.623954
	683.844642	6.672498
	684.038231	6.711248
	684.231806	6.767261
	684.425367	6.829708
	684.618913	6.874538
	684.812446	6.929435
	685.005964	6.983631
	685.199468	7.024200
	685.392958	7.068268
	685.586433	7.121649
	685.779895	7.163499
	685.973342	7.198652
	686.166775	7.231025
	686.360194	7.258475
	686.553599	7.308656
	686.746990	7.352736
	686.940366	7.408088
	687.133729	7.455440
	687.327077	7.494888
	687.520411	7.547198
	687.713730	7.604673
	687.907036	7.641522
	688.100327	7.685125
	688.293604	7.737318
	688.486867	7.777152
	688.680116	7.826042
	688.873351	7.878994
	689.066571	7.934350
	689.259777	8.001438
	689.452970	8.039613
	689.646147	8.095239
	689.839311	8.154127
	690.032461	8.213727
	690.225596	8.256436
	690.418717	8.318279
	690.611824	8.373280
	690.804917	8.425071
	690.997995	8.480181
	691.191059	8.536233
	691.384110	8.600740
	691.577145	8.651210
	691.770167	8.719834
	691.963175	8.770254
	692.156168	8.827061
	692.349147	8.897874
	692.542112	8.966092
	692.735063	9.024823
	692.927999	9.073376
	693.120922	9.144848
	693.313830	9.219112
	693.506724	9.301258
	693.699603	9.373954
	693.892469	9.442700
	694.085320	9.504518
	694.278157	9.579008
	694.470980	9.640331
	694.663789	9.720290
	694.856583	9.789267
	695.049364	9.873447
	695.242130	9.931730
	695.434881	10.001225
	695.627619	10.088681
	695.820342	10.190371
	696.013052	10.264802
	696.205747	10.351232
	696.398427	10.435098
	696.591094	10.508827
	696.783746	10.584761
	696.976384	10.683032
	697.169008	10.782082
	697.361618	10.891830
	697.554213	11.002159
	697.746795	11.096695
	697.939362	11.222289
	698.131914	11.336173
	698.324453	11.446445
	698.516977	11.574951
	698.709487	11.678896
	698.901983	11.799360
	699.094465	11.925957
	699.286932	12.036691
	699.479386	12.149133
	699.671825	12.288186
	699.864249	12.409969
	700.056660	12.532079
	700.249056	12.664369
	700.441438	12.782255
	700.633806	12.895368
	700.826160	13.001347
	701.018499	13.098459
	701.210824	13.216415
	701.403135	13.319071
	701.595432	13.418538
	701.787714	13.503690
	701.979982	13.597720
	702.172236	13.705109
	702.364476	13.817350
	702.556702	13.909957
	702.748913	13.985303
	702.941110	14.045378
	703.133293	14.094408
	703.325461	14.180094
	703.517615	14.247281
	703.709755	14.306621
	703.901881	14.384448
	704.093993	14.441505
	704.286090	14.483106
	704.478173	14.527466
	704.670242	14.578359
	704.862296	14.588004
	705.054337	14.590882
	705.246363	14.572094
	705.438375	14.565065
	705.630372	14.564476
	705.822356	14.543829
	706.014325	14.519763
	706.206279	14.513421
	706.398220	14.486901
	706.590146	14.481663
	706.782058	14.426819
	706.973956	14.391556
	707.165840	14.356781
	707.357709	14.344048
	707.549564	14.269431
	707.741405	14.216783
	707.933231	14.157020
	708.125043	14.077650
	708.316841	14.002395
	708.508625	13.956259
	708.700395	13.888202
	708.892150	13.836188
	709.083891	13.734258
	709.275617	13.670592
	709.467330	13.595659
	709.659028	13.520541
	709.850712	13.477605
	710.042381	13.413427
	710.234037	13.342515
	710.425678	13.281683
	710.617305	13.242224
	710.808917	13.189590
	711.000515	13.160451
	711.192099	13.106633
	711.383669	13.055651
	711.575225	13.022144
	711.766766	12.951186
	711.958293	12.917564
	712.149805	12.879694
	712.341304	12.837187
	712.532788	12.801821
	712.724258	12.778812
	712.915713	12.753398
	713.107154	12.753204
	713.298581	12.744830
	713.489994	12.756465
	713.681392	12.763827
	713.872776	12.760965
	714.064146	12.776288
	714.255502	12.789345
	714.446843	12.821960
	714.638170	12.858456
	714.829483	12.880811
	715.020781	12.901123
	715.212065	12.914590
	715.403335	12.947722
	715.594591	12.957172
	715.785832	12.973474
	715.977059	12.995460
	716.168272	13.026971
	716.359470	13.070399
	716.550654	13.093496
	716.741824	13.138507
	716.932979	13.159571
	717.124121	13.189051
	717.315247	13.193499
	717.506360	13.230326
	717.697458	13.271175
	717.888542	13.304205
	718.079612	13.322237
	718.270668	13.343204
	718.461709	13.371928
	718.652736	13.394822
	718.843748	13.425001
	719.034746	13.410209
	719.225730	13.421106
	719.416700	13.430822
	719.607655	13.430774
	719.798596	13.436796
	719.989523	13.459520
	720.180435	13.460165
	720.371333	13.461733
	720.562217	13.447832
	720.753087	13.456354
	720.943942	13.450516
	721.134783	13.481193
	721.325609	13.465617
	721.516422	13.456979
	721.707219	13.451548
	721.898003	13.443181
	722.088772	13.418084
	722.279527	13.408419
	722.470268	13.379537
	722.660994	13.338742
	722.851707	13.319268
	723.042404	13.302035
	723.233088	13.269341
	723.423757	13.284904
	723.614412	13.260627
	723.805052	13.229061
	723.995678	13.185367
	724.186290	13.202503
	724.376887	13.194642
	724.567471	13.163449
	724.758039	13.131642
	724.948594	13.120168
	725.139134	13.090512
	725.329660	13.065494
	725.520172	13.056182
	725.710669	13.012386
	725.901152	12.995216
	726.091620	12.956511
	726.282075	12.914749
	726.472514	12.902854
	726.662940	12.851871
	726.853351	12.797500
	727.043748	12.739149
	727.234131	12.701855
	727.424499	12.661848
	727.614853	12.636343
	727.805193	12.586625
	727.995518	12.532474
	728.185829	12.481101
	728.376125	12.402003
	728.566408	12.342951
	728.756675	12.289509
	728.946929	12.237550
	729.137168	12.170818
	729.327393	12.100364
	729.517604	12.029615
	729.707800	11.964312
	729.897982	11.875408
	730.088149	11.795954
	730.278302	11.715366
	730.468441	11.619966
	730.658566	11.528064
	730.848676	11.445723
	731.038771	11.360672
	731.228853	11.257828
	731.418920	11.182822
	731.608973	11.080366
	731.799011	10.985241
	731.989035	10.884733
	732.179045	10.783921
	732.369040	10.665966
	732.559021	10.584009
	732.748988	10.483023
	732.938940	10.382256
	733.128878	10.248575
	733.318801	10.119082
	733.508711	10.009519
	733.698605	9.904113
	733.888486	9.772370
	734.078352	9.672173
	734.268204	9.570260
	734.458041	9.475943
	734.647864	9.353976
	734.837673	9.266128
	735.027467	9.146869
	735.217247	9.053187
	735.407013	8.954028
	735.596764	8.871874
	735.786501	8.775964
	735.976223	8.667342
	736.165932	8.578813
	736.355625	8.484966
	736.545305	8.396579
	736.734970	8.301462
	736.924620	8.218553
	737.114257	8.141553
	737.303879	8.042880
	737.493486	7.942789
	737.683079	7.854709
	737.872658	7.764425
	738.062222	7.672371
	738.251772	7.594278
	738.441308	7.521218
	738.630829	7.452357
	738.820336	7.384855
	739.009829	7.319982
	739.199307	7.240685
	739.388771	7.172479
	739.578220	7.090847
	739.767655	7.022885
	739.957076	6.966626
	740.146482	6.918192
	740.335874	6.862134
	740.525251	6.803273
	740.714615	6.753585
	740.903963	6.694597
	741.093298	6.630166
	741.282618	6.579687
	741.471923	6.526870
	741.661214	6.475181
	741.850491	6.432735
	742.039753	6.383146
	742.229001	6.341785
	742.418235	6.297009
	742.607454	6.252402
	742.796659	6.213574
	742.985849	6.158547
	743.175025	6.124188
	743.364187	6.086544
	743.553334	6.049834
	743.742467	6.003980
	743.931586	5.970128
	744.120690	5.915750
	744.309779	5.871585
	744.498855	5.828638
	744.687916	5.799962
	744.876962	5.769957
	745.065994	5.736375
	745.255012	5.712099
	745.444015	5.685834
	745.633004	5.662633
	745.821978	5.635421
	746.010938	5.598257
	746.199884	5.582914
	746.388815	5.555148
	746.577732	5.536360
	746.766634	5.504805
	746.955522	5.482209
	747.144396	5.464516
	747.333255	5.433580
	747.522100	5.411862
	747.710930	5.388744
	747.899746	5.369408
	748.088548	5.340895
	748.277335	5.320715
	748.466108	5.302450
	748.654866	5.275846
	748.843610	5.268547
	749.032339	5.256861
	749.221054	5.244115
	749.409755	5.236961
	749.598441	5.223521
	749.787113	5.217132
	749.975770	5.207618
	750.164413	5.200557
	750.353042	5.190898
[truncated: 1,648 more rows]
