# Supplementary material for: Metasurface analogues of molecular diastereomers from hierarchical multiscale chiral interactions with biomolecules
Source: Nat Commun. 2026 Apr 22;17:5541. doi: 10.1038/s41467-026-72200-6 (PMC13287669; doi:10.1038/s41467-026-72200-6)
Supplement: Supplementary file 3 — Supplementary Data 1 (Raw data) [file 41467_2026_72200_MOESM3_ESM.zip › Raw_Data/Reflectivity/strept_antistrepl/antistrept/01 lh 0 real.txt]

	345.453658	0.996825
	345.669646	0.996921
	345.885622	0.997030
	346.101585	0.997155
	346.317535	0.997300
	346.533471	0.997468
	346.749395	0.997662
	346.965306	0.997889
	347.181204	0.998153
	347.397089	0.998462
	347.612961	0.998824
	347.828820	0.999245
	348.044666	0.999737
	348.260499	1.000307
	348.476319	1.000963
	348.692126	1.001709
	348.907920	1.002543
	349.123701	1.003454
	349.339469	1.004418
	349.555224	1.005397
	349.770966	1.006340
	349.986695	1.007187
	350.202412	1.007881
	350.418115	1.008380
	350.633805	1.008664
	350.849482	1.008740
	351.065147	1.008635
	351.280798	1.008389
	351.496436	1.008047
	351.712062	1.007648
	351.927674	1.007225
	352.143273	1.010295
	352.358860	1.006496
	352.574433	1.007278
	352.789993	1.008220
	353.005541	1.009212
	353.221075	1.008508
	353.436597	1.008157
	353.652105	1.005604
	353.867600	1.005238
	354.083083	1.006923
	354.298552	1.008582
	354.514009	1.010537
	354.729452	1.008233
	354.944883	1.007811
	355.160300	1.006224
	355.375705	1.006615
	355.591096	1.005966
	355.806474	1.004632
	356.021840	1.003567
	356.237192	1.004505
	356.452532	1.003934
	356.667858	1.003691
	356.883172	1.003272
	357.098472	1.004383
	357.313760	1.003982
	357.529034	1.004111
	357.744295	1.005368
	357.959544	1.004519
	358.174779	1.006516
	358.390002	1.005144
	358.605211	1.002635
	358.820407	1.001710
	359.035591	1.003398
	359.250761	1.003474
	359.465919	1.003516
	359.681063	1.003916
	359.896194	1.005448
	360.111313	1.003302
	360.326418	1.002744
	360.541510	1.002635
	360.756589	1.001164
	360.971656	1.001608
	361.186709	1.000850
	361.401749	1.000555
	361.616776	0.999254
	361.831790	0.999263
	362.046792	1.001538
	362.261780	1.000942
	362.476755	0.999840
	362.691717	1.000544
	362.906666	1.003121
	363.121602	1.002664
	363.336525	1.001397
	363.551435	1.001628
	363.766332	1.001799
	363.981216	1.001276
	364.196087	1.001037
	364.410945	1.001285
	364.625790	1.000813
	364.840621	1.001991
	365.055440	1.003133
	365.270246	1.003216
	365.485039	1.004370
	365.699818	1.005322
	365.914585	1.005741
	366.129339	1.006477
	366.344079	1.005996
	366.558807	1.006535
	366.773521	1.006439
	366.988223	1.007194
	367.202911	1.007463
	367.417587	1.006178
	367.632249	1.004627
	367.846898	1.005617
	368.061535	1.006583
	368.276158	1.006869
	368.490768	1.004971
	368.705365	1.005406
	368.919949	1.004882
	369.134521	1.004574
	369.349079	1.004779
	369.563624	1.005633
	369.778155	1.005741
	369.992674	1.004920
	370.207180	1.005224
	370.421673	1.007032
	370.636153	1.007397
	370.850619	1.005689
	371.065073	1.006273
	371.279514	1.005957
	371.493941	1.006253
	371.708356	1.007913
	371.922757	1.007829
	372.137145	1.007178
	372.351521	1.003979
	372.565883	1.003080
	372.780232	1.002896
	372.994568	1.001390
	373.208891	1.004835
	373.423201	1.006645
	373.637498	1.006631
	373.851782	1.006056
	374.066053	1.007317
	374.280311	1.007843
	374.494556	1.008362
	374.708787	1.009639
	374.923006	1.009648
	375.137211	1.008506
	375.351404	1.007861
	375.565583	1.007727
	375.779750	1.008004
	375.993903	1.005859
	376.208043	1.006958
	376.422170	1.008583
	376.636284	1.008850
	376.850385	1.010061
	377.064473	1.009661
	377.278548	1.010563
	377.492610	1.008320
	377.706658	1.008478
	377.920694	1.010569
	378.134717	1.010053
	378.348726	1.011552
	378.562722	1.011476
	378.776706	1.011570
	378.990676	1.010000
	379.204633	1.009078
	379.418577	1.009715
	379.632508	1.008313
	379.846426	1.009717
	380.060331	1.008727
	380.274223	1.007463
	380.488101	1.008848
	380.701967	1.009270
	380.915819	1.007845
	381.129659	1.006414
	381.343485	1.005313
	381.557298	1.004670
	381.771098	1.005703
	381.984886	1.006739
	382.198659	1.006773
	382.412420	1.006682
	382.626168	1.008343
	382.839903	1.007128
	383.053624	1.006501
	383.267333	1.004449
	383.481028	1.002344
	383.694711	1.001438
	383.908380	1.001845
	384.122036	1.000224
	384.335679	0.999158
	384.549309	1.000485
	384.762926	1.001022
	384.976530	1.001799
	385.190120	1.000889
	385.403698	1.002229
	385.617262	1.004290
	385.830814	1.006158
	386.044352	1.008153
	386.257877	1.008160
	386.471389	1.007287
	386.684888	1.008441
	386.898374	1.008365
	387.111847	1.008407
	387.325306	1.007548
	387.538753	1.007439
	387.752186	1.006742
	387.965606	1.008413
	388.179014	1.008114
	388.392408	1.008280
	388.605789	1.009660
	388.819156	1.010806
	389.032511	1.011963
	389.245853	1.012600
	389.459181	1.012151
	389.672497	1.014748
	389.885799	1.013389
	390.099088	1.014177
	390.312364	1.013499
	390.525627	1.016225
	390.738877	1.018187
	390.952114	1.017407
	391.165337	1.017226
	391.378548	1.017260
	391.591745	1.017858
	391.804929	1.017225
	392.018100	1.017789
	392.231258	1.018257
	392.444403	1.017265
	392.657535	1.018962
	392.870653	1.018033
	393.083759	1.017422
	393.296851	1.018787
	393.509930	1.017516
	393.722996	1.017247
	393.936049	1.015835
	394.149089	1.016399
	394.362116	1.016135
	394.575129	1.017869
	394.788130	1.018871
	395.001117	1.016399
	395.214091	1.016707
	395.427052	1.016441
	395.640000	1.013813
	395.852935	1.015021
	396.065857	1.015095
	396.278765	1.017058
	396.491660	1.018414
	396.704543	1.018377
	396.917412	1.017410
	397.130268	1.020137
	397.343110	1.019578
	397.555940	1.018535
	397.768757	1.017469
	397.981560	1.016539
	398.194350	1.018335
	398.407127	1.019051
	398.619891	1.018752
	398.832642	1.019469
	399.045380	1.017797
	399.258104	1.017329
	399.470815	1.018039
	399.683514	1.018428
	399.896199	1.020880
	400.108870	1.019635
	400.321529	1.021986
	400.534175	1.022549
	400.746807	1.021895
	400.959427	1.021212
	401.172033	1.023834
	401.384626	1.025570
	401.597205	1.026466
	401.809772	1.029487
	402.022326	1.029468
	402.234866	1.028868
	402.447393	1.028245
	402.659907	1.027290
	402.872408	1.029458
	403.084896	1.029912
	403.297370	1.030120
	403.509832	1.029126
	403.722280	1.029518
	403.934715	1.029156
	404.147137	1.029067
	404.359546	1.029437
	404.571941	1.029425
	404.784323	1.029012
	404.996693	1.029458
	405.209049	1.030866
	405.421392	1.031375
	405.633721	1.029967
	405.846038	1.028880
	406.058341	1.032222
	406.270632	1.032242
	406.482909	1.033086
	406.695172	1.032780
	406.907423	1.036094
	407.119661	1.035287
	407.331885	1.037087
	407.544096	1.038040
	407.756294	1.037620
	407.968479	1.039228
	408.180651	1.039517
	408.392809	1.043275
	408.604954	1.043138
	408.817086	1.042769
	409.029205	1.042818
	409.241311	1.043182
	409.453404	1.041910
	409.665483	1.041678
	409.877549	1.043263
	410.089602	1.040255
	410.301642	1.041668
	410.513669	1.040827
	410.725682	1.041783
	410.937682	1.042949
	411.149669	1.042725
	411.361643	1.044297
	411.573604	1.045504
	411.785551	1.044187
	411.997486	1.046394
	412.209407	1.047302
	412.421315	1.046202
	412.633210	1.046153
	412.845091	1.046336
	413.056959	1.046520
	413.268815	1.046636
	413.480657	1.045985
	413.692485	1.045300
	413.904301	1.046557
	414.116103	1.046280
	414.327892	1.045449
	414.539668	1.045619
	414.751431	1.043115
	414.963181	1.042447
	415.174917	1.041863
	415.386640	1.042285
	415.598350	1.042446
	415.810047	1.041374
	416.021730	1.039475
	416.233401	1.038467
	416.445058	1.040540
	416.656702	1.039309
	416.868332	1.037370
	417.079950	1.038071
	417.291554	1.038660
	417.503145	1.038409
	417.714723	1.038607
	417.926288	1.038402
	418.137839	1.036097
	418.349377	1.035855
	418.560903	1.035154
	418.772414	1.037638
	418.983913	1.035189
	419.195398	1.036699
	419.406870	1.036290
	419.618329	1.035661
	419.829775	1.033752
	420.041208	1.035835
	420.252627	1.036193
	420.464033	1.035001
	420.675426	1.034918
	420.886805	1.034839
	421.098172	1.035823
	421.309525	1.033857
	421.520865	1.034542
	421.732192	1.035022
	421.943505	1.036403
	422.154805	1.035102
	422.366092	1.036224
	422.577366	1.035199
	422.788627	1.032243
	422.999874	1.032790
	423.211108	1.032456
	423.422329	1.032890
	423.633537	1.032111
	423.844731	1.032192
	424.055913	1.033857
	424.267081	1.033464
	424.478235	1.031349
	424.689377	1.032305
	424.900505	1.031343
	425.111620	1.032926
	425.322722	1.033919
	425.533811	1.033184
	425.744886	1.031747
	425.955948	1.032332
	426.166997	1.030971
	426.378032	1.031343
	426.589055	1.033283
	426.800064	1.032520
	427.011060	1.030579
	427.222042	1.031664
	427.433012	1.030708
	427.643968	1.028092
	427.854911	1.028153
	428.065840	1.029269
	428.276757	1.029991
	428.487660	1.029202
	428.698550	1.027229
	428.909427	1.029239
	429.120290	1.030485
	429.331140	1.029919
	429.541977	1.029546
	429.752801	1.030163
	429.963611	1.031462
	430.174408	1.031189
	430.385192	1.029409
	430.595963	1.029830
	430.806720	1.029037
	431.017464	1.029504
	431.228195	1.028207
	431.438913	1.029995
	431.649617	1.029512
	431.860308	1.030475
	432.070986	1.028107
	432.281650	1.027410
	432.492302	1.028768
	432.702940	1.031681
	432.913565	1.030139
	433.124176	1.032212
	433.334774	1.032165
	433.545359	1.033421
	433.755931	1.033808
	433.966489	1.034338
	434.177035	1.034459
	434.387567	1.035520
	434.598085	1.034244
	434.808591	1.030452
	435.019083	1.030492
	435.229562	1.028937
	435.440027	1.029186
	435.650479	1.030284
	435.860918	1.030969
	436.071344	1.031236
	436.281757	1.031515
	436.492156	1.032016
	436.702542	1.033680
	436.912914	1.031773
	437.123274	1.028946
	437.333620	1.027584
	437.543953	1.025846
	437.754272	1.025904
	437.964578	1.022920
	438.174871	1.021865
	438.385151	1.021208
	438.595417	1.021263
	438.805670	1.018930
	439.015910	1.017594
	439.226137	1.015286
	439.436350	1.014582
	439.646550	1.012349
	439.856737	1.013101
	440.066910	1.010383
	440.277070	1.009513
	440.487217	1.010479
	440.697351	1.011360
	440.907471	1.009737
	441.117578	1.008761
	441.327671	1.009259
	441.537752	1.006863
	441.747819	1.006079
	441.957873	1.004568
	442.167913	1.002495
	442.377940	1.003142
	442.587954	1.000552
	442.797955	0.997416
	443.007942	0.994491
	443.217916	0.994051
	443.427877	0.992415
	443.637824	0.992808
	443.847758	0.989899
	444.057679	0.989839
	444.267586	0.988634
	444.477481	0.988737
	444.687361	0.988171
	444.897229	0.989026
	445.107083	0.990683
	445.316924	0.992765
	445.526752	0.990303
	445.736566	0.989392
	445.946367	0.986451
	446.156155	0.987755
	446.365929	0.987112
	446.575690	0.986408
	446.785438	0.985044
	446.995173	0.984988
	447.204894	0.983601
	447.414602	0.982891
	447.624296	0.984358
	447.833977	0.983822
	448.043645	0.983994
	448.253300	0.983797
	448.462941	0.983600
	448.672569	0.982436
	448.882184	0.982082
	449.091785	0.981544
	449.301373	0.981036
	449.510948	0.977168
	449.720509	0.975967
	449.930057	0.975585
	450.139592	0.977594
	450.349113	0.975442
	450.558621	0.974453
	450.768116	0.974333
	450.977597	0.974133
	451.187066	0.975259
	451.396520	0.973599
	451.605962	0.975603
	451.815390	0.975703
	452.024805	0.977782
	452.234206	0.976471
	452.443594	0.978112
	452.652969	0.977914
	452.862330	0.977190
	453.071678	0.978975
	453.281013	0.977402
	453.490335	0.975779
	453.699643	0.976027
	453.908938	0.973124
	454.118219	0.970544
	454.327487	0.971837
	454.536742	0.970823
	454.745983	0.970416
	454.955211	0.970207
	455.164426	0.967249
	455.373627	0.966423
	455.582815	0.968526
	455.791990	0.968064
	456.001152	0.969194
	456.210300	0.969439
	456.419434	0.968193
	456.628556	0.969657
	456.837664	0.969871
	457.046758	0.968800
	457.255839	0.966312
	457.464907	0.965791
	457.673962	0.964216
	457.883003	0.961372
	458.092031	0.958010
	458.301046	0.956320
	458.510047	0.957488
	458.719035	0.956693
	458.928009	0.954735
	459.136970	0.954079
	459.345918	0.954143
	459.554852	0.953500
	459.763774	0.951623
	459.972681	0.950166
	460.181576	0.951459
	460.390457	0.951145
	460.599324	0.951666
	460.808178	0.951393
	461.017019	0.951722
	461.225847	0.952693
	461.434661	0.951735
	461.643462	0.950284
	461.852249	0.948771
	462.061023	0.947035
	462.269784	0.946511
	462.478531	0.945228
	462.687265	0.945879
	462.895986	0.944382
	463.104693	0.944900
	463.313387	0.945832
	463.522068	0.945880
	463.730735	0.945986
	463.939389	0.944719
	464.148029	0.944290
	464.356656	0.944498
	464.565270	0.944549
	464.773870	0.941198
	464.982457	0.940868
	465.191030	0.940218
	465.399591	0.939643
	465.608137	0.939797
	465.816671	0.938955
	466.025191	0.938558
	466.233697	0.937768
	466.442191	0.934660
	466.650671	0.934980
	466.859137	0.936178
	467.067590	0.935602
	467.276030	0.934832
	467.484456	0.935172
	467.692869	0.933402
	467.901269	0.932281
	468.109655	0.932759
	468.318028	0.930453
	468.526387	0.930562
	468.734733	0.930705
	468.943066	0.929501
	469.151385	0.928288
	469.359691	0.926555
	469.567984	0.924619
	469.776263	0.923846
	469.984528	0.924134
	470.192781	0.923222
	470.401020	0.922429
	470.609245	0.922123
	470.817457	0.921733
	471.025656	0.922117
	471.233841	0.920626
	471.442013	0.920252
	471.650172	0.920973
	471.858317	0.920134
	472.066448	0.919947
	472.274567	0.921793
	472.482672	0.921915
	472.690763	0.923216
	472.898841	0.923193
	473.106906	0.923442
	473.314957	0.921854
	473.522995	0.921482
	473.731020	0.919915
	473.939031	0.918217
	474.147029	0.917500
	474.355013	0.918272
	474.562984	0.917339
	474.770941	0.918007
	474.978885	0.918154
	475.186816	0.918169
	475.394733	0.915970
	475.602637	0.915559
	475.810527	0.914800
	476.018404	0.914771
	476.226268	0.914203
	476.434118	0.912622
	476.641955	0.912145
	476.849778	0.911641
	477.057588	0.911153
	477.265385	0.910269
	477.473168	0.911974
	477.680937	0.911967
	477.888694	0.911113
	478.096436	0.908893
	478.304166	0.908805
	478.511882	0.905991
	478.719584	0.905893
	478.927274	0.905051
	479.134949	0.906201
	479.342612	0.908285
	479.550260	0.907099
	479.757896	0.905690
	479.965518	0.906268
	480.173126	0.904572
	480.380722	0.903963
	480.588303	0.903775
	480.795872	0.903432
	481.003426	0.904724
	481.210968	0.905064
	481.418496	0.903574
	481.626010	0.903421
	481.833511	0.905218
	482.040999	0.905045
	482.248473	0.904095
	482.455934	0.904003
	482.663382	0.903753
	482.870816	0.903651
	483.078236	0.904448
	483.285643	0.904382
	483.493037	0.904196
	483.700417	0.904411
	483.907784	0.906306
	484.115137	0.908202
	484.322477	0.909672
	484.529803	0.910422
	484.737116	0.911301
	484.944416	0.910319
	485.151702	0.911218
	485.358975	0.912225
	485.566234	0.912039
	485.773479	0.912065
	485.980712	0.912309
	486.187931	0.913106
	486.395136	0.915726
	486.602328	0.916540
	486.809506	0.917836
	487.016671	0.918314
	487.223823	0.918465
	487.430961	0.918931
	487.638086	0.918595
	487.845197	0.918742
	488.052295	0.921390
	488.259379	0.920495
	488.466450	0.923024
	488.673507	0.922764
	488.880551	0.924251
	489.087582	0.926343
	489.294599	0.928403
	489.501602	0.929822
	489.708592	0.930567
	489.915569	0.932284
	490.122532	0.932801
	490.329482	0.933992
	490.536418	0.936151
	490.743341	0.938236
	490.950250	0.939579
	491.157146	0.942981
	491.364029	0.944368
	491.570897	0.946383
	491.777753	0.947523
	491.984595	0.946514
	492.191423	0.949132
	492.398238	0.951030
	492.605040	0.952584
	492.811828	0.955016
	493.018603	0.956760
	493.225364	0.958667
	493.432111	0.960179
	493.638846	0.959807
	493.845566	0.961315
	494.052274	0.965193
	494.258967	0.967414
	494.465648	0.968107
	494.672314	0.969573
	494.878968	0.972512
	495.085608	0.974640
	495.292234	0.978133
	495.498847	0.981513
	495.705446	0.983573
	495.912032	0.987128
	496.118605	0.989437
	496.325164	0.992241
	496.531709	0.993589
	496.738241	0.995232
	496.944759	0.997539
	497.151264	1.002514
	497.357756	1.004881
	497.564234	1.008404
	497.770698	1.010845
	497.977149	1.011515
	498.183587	1.013331
	498.390011	1.016074
	498.596422	1.019775
	498.802819	1.022557
	499.009202	1.021935
	499.215572	1.023332
	499.421929	1.026337
	499.628272	1.026716
	499.834602	1.029279
	500.040918	1.031577
	500.247220	1.034068
	500.453509	1.037206
	500.659785	1.038320
	500.866047	1.041877
	501.072296	1.044996
	501.278531	1.047380
	501.484752	1.050216
	501.690960	1.052863
	501.897155	1.054327
	502.103336	1.057762
	502.309504	1.061315
	502.515658	1.064345
	502.721798	1.067946
	502.927925	1.070657
	503.134039	1.072981
	503.340139	1.076285
	503.546225	1.081649
	503.752298	1.084637
	503.958358	1.087226
	504.164404	1.090887
	504.370436	1.093551
	504.576455	1.099230
	504.782461	1.101523
	504.988453	1.105120
	505.194431	1.108003
	505.400396	1.112555
	505.606347	1.116508
	505.812285	1.120336
	506.018209	1.126692
	506.224120	1.133733
	506.430017	1.139681
	506.635901	1.143704
	506.841771	1.149370
	507.047628	1.154375
	507.253471	1.160346
	507.459301	1.167029
	507.665117	1.174274
	507.870920	1.180291
	508.076709	1.185875
	508.282484	1.190923
	508.488247	1.195448
	508.693995	1.201772
	508.899730	1.207906
	509.105451	1.215507
	509.311159	1.222778
	509.516854	1.228943
	509.722535	1.234083
	509.928202	1.238930
	510.133856	1.244222
	510.339496	1.249504
	510.545123	1.254509
	510.750736	1.260862
	510.956336	1.266761
	511.161922	1.271309
	511.367494	1.277224
	511.573053	1.285390
	511.778599	1.293307
	511.984131	1.299629
	512.189649	1.305388
	512.395154	1.312212
	512.600645	1.317002
	512.806123	1.325293
	513.011587	1.330739
	513.217038	1.336539
	513.422475	1.343251
	513.627899	1.348846
	513.833309	1.355889
	514.038705	1.360883
	514.244088	1.366613
	514.449458	1.373340
	514.654814	1.380140
	514.860156	1.384991
	515.065485	1.392524
	515.270800	1.398928
	515.476102	1.405320
	515.681390	1.411620
	515.886664	1.419101
	516.091925	1.424257
	516.297173	1.430590
	516.502407	1.437592
	516.707627	1.444566
	516.912834	1.451516
	517.118027	1.456835
	517.323207	1.463837
	517.528373	1.471317
	517.733525	1.479572
	517.938664	1.485733
	518.143790	1.495511
	518.348901	1.505201
	518.554000	1.513289
	518.759084	1.521525
	518.964156	1.531844
	519.169213	1.542918
	519.374257	1.551241
	519.579288	1.561123
	519.784305	1.570584
	519.989308	1.579081
	520.194298	1.586904
	520.399274	1.595520
	520.604236	1.603195
	520.809185	1.611907
	521.014121	1.621222
	521.219043	1.632095
	521.423951	1.641368
	521.628846	1.650419
	521.833727	1.661477
	522.038595	1.672003
	522.243449	1.679231
	522.448289	1.691653
	522.653116	1.700696
	522.857929	1.711076
	523.062729	1.720654
	523.267515	1.730067
	523.472287	1.740562
	523.677046	1.753769
	523.881792	1.763277
	524.086524	1.773351
	524.291242	1.783893
	524.495946	1.793459
	524.700637	1.803317
	524.905315	1.814496
	525.109979	1.825863
	525.314629	1.833839
	525.519266	1.843295
	525.723889	1.851345
	525.928498	1.860181
	526.133094	1.870527
	526.337677	1.878162
	526.542245	1.887815
	526.746800	1.896150
	526.951342	1.905844
	527.155870	1.914262
	527.360384	1.925231
	527.564885	1.934116
	527.769372	1.944264
	527.973846	1.951268
	528.178306	1.963148
	528.382752	1.971441
	528.587185	1.978355
	528.791604	1.984936
	528.996010	1.992560
	529.200402	1.997276
	529.404780	2.007664
	529.609145	2.014260
	529.813496	2.023886
	530.017833	2.034125
	530.222157	2.044362
	530.426468	2.054043
	530.630764	2.065427
	530.835048	2.075468
	531.039317	2.085348
	531.243573	2.096405
	531.447815	2.106806
	531.652044	2.113670
	531.856259	2.124556
	532.060461	2.131370
	532.264648	2.139647
	532.468823	2.147885
	532.672983	2.159658
	532.877130	2.169705
	533.081264	2.180551
	533.285383	2.190817
	533.489490	2.200429
	533.693582	2.210294
	533.897661	2.219976
	534.101726	2.229520
	534.305778	2.237998
	534.509816	2.245875
	534.713841	2.258094
	534.917851	2.261587
	535.121849	2.270044
	535.325832	2.278182
	535.529802	2.288768
	535.733759	2.302166
	535.937701	2.310215
	536.141630	2.316698
	536.345546	2.324220
	536.549448	2.332209
	536.753336	2.338657
	536.957210	2.344995
	537.161071	2.355607
	537.364919	2.362479
	537.568752	2.367198
	537.772572	2.375659
	537.976379	2.383267
	538.180172	2.394446
	538.383951	2.404425
	538.587716	2.410659
	538.791468	2.421186
	538.995206	2.428205
	539.198931	2.438279
	539.402642	2.449704
	539.606339	2.460057
	539.810023	2.466693
	540.013693	2.474101
	540.217349	2.477548
	540.420992	2.484548
	540.624621	2.483465
	540.828237	2.489827
	541.031839	2.493927
	541.235427	2.501627
	541.439001	2.509787
	541.642562	2.520338
	541.846109	2.528115
	542.049643	2.542002
	542.253163	2.547641
	542.456669	2.555582
	542.660162	2.561487
	542.863641	2.568663
	543.067106	2.576738
	543.270558	2.582693
	543.473996	2.587495
	543.677420	2.592165
	543.880831	2.595097
	544.084228	2.600264
	544.287612	2.605387
	544.490981	2.611730
	544.694338	2.620759
	544.897680	2.630286
	545.101009	2.634947
	545.304324	2.642175
	545.507625	2.646610
	545.710913	2.650166
	545.914187	2.654420
	546.117448	2.658421
	546.320695	2.664843
	546.523928	2.669572
	546.727147	2.674938
	546.930353	2.676991
	547.133546	2.676638
	547.336724	2.683564
	547.539889	2.684423
	547.743040	2.686384
	547.946178	2.690458
	548.149301	2.688151
	548.352412	2.689886
	548.555508	2.695730
	548.758591	2.698837
	548.961660	2.702286
	549.164716	2.705256
	549.367757	2.708207
	549.570785	2.709082
	549.773800	2.709900
	549.976801	2.717581
	550.179788	2.720664
	550.382761	2.727756
	550.585721	2.729993
	550.788667	2.729687
	550.991599	2.735749
	551.194518	2.740230
	551.397423	2.746409
	551.600315	2.752620
	551.803192	2.749819
	552.006056	2.753336
	552.208906	2.757155
	552.411743	2.758221
	552.614566	2.761183
	552.817375	2.766193
	553.020171	2.771406
	553.222953	2.771675
	553.425721	2.777620
	553.628475	2.779576
	553.831216	2.782929
	554.033943	2.782601
	554.236657	2.781792
	554.439356	2.777918
	554.642042	2.780608
	554.844715	2.782591
	555.047373	2.785276
	555.250018	2.790851
	555.452650	2.789249
	555.655267	2.788920
	555.857871	2.793217
	556.060461	2.798635
	556.263038	2.803628
	556.465600	2.805709
	556.668150	2.809902
	556.870685	2.816980
	557.073207	2.818827
	557.275715	2.823638
	557.478209	2.828965
	557.680689	2.829078
	557.883156	2.829345
	558.085609	2.831845
	558.288049	2.836962
	558.490475	2.840643
	558.692887	2.844038
	558.895285	2.847961
	559.097670	2.847775
	559.300040	2.847168
	559.502398	2.849900
	559.704741	2.849223
	559.907071	2.853922
	560.109387	2.857572
	560.311689	2.860338
	560.513978	2.863982
	560.716253	2.866879
	560.918514	2.866729
	561.120762	2.870722
	561.322995	2.876983
	561.525215	2.879989
	561.727422	2.883377
	561.929614	2.889953
	562.131793	2.895800
	562.333958	2.898837
	562.536110	2.905028
	562.738248	2.908542
	562.940372	2.914534
	563.142482	2.922932
	563.344578	2.927331
	563.546661	2.932837
	563.748730	2.934784
	563.950786	2.938971
	564.152827	2.948268
	564.354855	2.953420
	564.556870	2.958326
	564.758870	2.963851
	564.960857	2.971028
	565.162830	2.974129
	565.364789	2.981511
	565.566735	2.990216
	565.768666	2.993189
	565.970584	2.998246
	566.172489	3.000566
	566.374379	3.007107
	566.576256	3.012406
	566.778119	3.017397
	566.979969	3.019510
	567.181805	3.026967
	567.383626	3.032164
	567.585435	3.035670
	567.787229	3.042416
	567.989010	3.052914
	568.190777	3.056577
	568.392530	3.063656
	568.594269	3.070302
	568.795995	3.080555
	568.997707	3.086156
	569.199405	3.090744
	569.401090	3.095219
	569.602761	3.102116
	569.804418	3.104844
	570.006061	3.109502
	570.207690	3.115564
	570.409306	3.120993
	570.610908	3.124457
	570.812497	3.126594
	571.014071	3.132620
	571.215632	3.136922
	571.417179	3.139420
	571.618712	3.151381
	571.820232	3.157019
	572.021737	3.167552
	572.223229	3.171793
	572.424707	3.177021
	572.626172	3.180191
	572.827623	3.180832
	573.029060	3.185017
	573.230483	3.191141
	573.431892	3.196425
	573.633288	3.196191
	573.834670	3.200051
	574.036038	3.206999
	574.237392	3.210129
	574.438733	3.217098
	574.640060	3.220890
	574.841373	3.226679
	575.042672	3.233416
	575.243958	3.236776
	575.445230	3.245755
	575.646488	3.252938
	575.847732	3.258349
	576.048962	3.268858
	576.250179	3.276549
	576.451382	3.283782
	576.652571	3.291473
	576.853747	3.295761
	577.054908	3.303156
	577.256056	3.303964
	577.457190	3.309962
	577.658310	3.313949
	577.859417	3.314956
	578.060510	3.319873
	578.261589	3.323740
	578.462654	3.328298
	578.663705	3.330977
	578.864743	3.331338
	579.065767	3.338620
	579.266777	3.347796
	579.467773	3.346947
	579.668755	3.350848
	579.869724	3.358021
	580.070679	3.365107
	580.271620	3.367697
	580.472548	3.386437
	580.673461	3.386395
	580.874361	3.387385
	581.075247	3.387858
	581.276119	3.389379
	581.476978	3.391345
	581.677822	3.398386
	581.878653	3.401116
	582.079470	3.405238
	582.280273	3.408509
	582.481063	3.411272
	582.681838	3.415243
	582.882600	3.422143
	583.083348	3.431339
	583.284083	3.434046
	583.484803	3.436199
	583.685510	3.443684
	583.886203	3.441898
	584.086882	3.445315
	584.287547	3.444933
	584.488199	3.447273
	584.688836	3.453603
	584.889460	3.456569
	585.090070	3.461150
	585.290666	3.467324
	585.491249	3.468054
	585.691818	3.471212
	585.892372	3.474854
	586.092914	3.481830
	586.293441	3.486613
	586.493954	3.495887
	586.694454	3.501037
	586.894940	3.510036
	587.095412	3.513768
	587.295870	3.521582
	587.496314	3.528599
	587.696745	3.533160
	587.897162	3.538848
	588.097565	3.548994
	588.297954	3.555284
	588.498329	3.561883
	588.698691	3.566894
	588.899038	3.569074
	589.099372	3.574071
	589.299692	3.580355
	589.499998	3.586333
	589.700291	3.594607
	589.900569	3.595043
	590.100834	3.604014
	590.301085	3.611720
	590.501322	3.622087
	590.701546	3.629394
	590.901755	3.634903
	591.101951	3.647558
	591.302132	3.654070
	591.502300	3.661206
	591.702455	3.673038
	591.902595	3.687655
	592.102722	3.697019
	592.302834	3.705760
	592.502933	3.717240
	592.703018	3.708949
	592.903089	3.719485
	593.103147	3.729180
	593.303190	3.738136
	593.503220	3.748421
	593.703236	3.762035
	593.903238	3.773786
	594.103226	3.778740
	594.303200	3.787852
	594.503161	3.803038
	594.703108	3.815231
	594.903040	3.828600
	595.102960	3.838531
	595.302865	3.846362
	595.502756	3.854495
	595.702634	3.866494
	595.902497	3.876612
	596.102347	3.893363
	596.302183	3.906599
	596.502005	3.920045
	596.701813	3.933024
	596.901608	3.935078
	597.101388	3.945607
	597.301155	3.957691
	597.500908	3.969390
	597.700647	3.982713
	597.900372	3.991723
	598.100083	4.004160
	598.299781	4.018405
	598.499465	4.031378
	598.699134	4.042764
	598.898790	4.052168
	599.098432	4.061860
	599.298061	4.075377
	599.497675	4.082366
	599.697275	4.099896
	599.896862	4.113881
	600.096435	4.131093
	600.295994	4.147897
	600.495539	4.156920
	600.695070	4.164490
	600.894588	4.181593
	601.094091	4.194186
	601.293581	4.207518
	601.493056	4.217306
	601.692518	4.233854
	601.891966	4.242994
	602.091401	4.260831
	602.290821	4.272308
	602.490227	4.286222
	602.689620	4.293754
	602.888999	4.302122
	603.088363	4.317362
	603.287714	4.327172
	603.487052	4.340275
	603.686375	4.353862
	603.885684	4.361596
	604.084980	4.374001
	604.284261	4.384509
	604.483529	4.397188
	604.682783	4.406923
	604.882023	4.429140
	605.081249	4.443892
	605.280461	4.458004
	605.479660	4.470294
	605.678844	4.481721
	605.878015	4.488638
	606.077172	4.500942
	606.276314	4.508991
	606.475443	4.519726
	606.674558	4.522891
	606.873660	4.531319
	607.072747	4.533719
	607.271820	4.537513
	607.470880	4.543045
	607.669926	4.553072
	607.868957	4.556981
	608.067975	4.562476
	608.266979	4.561656
	608.465969	4.561173
	608.664946	4.560713
	608.863908	4.563359
	609.062857	4.568173
	609.261791	4.569902
	609.460712	4.573567
	609.659619	4.573489
	609.858511	4.575193
	610.057390	4.579731
	610.256256	4.583092
	610.455107	4.580461
	610.653944	4.583555
	610.852767	4.584494
	611.051577	4.585679
	611.250373	4.591556
	611.449154	4.590303
	611.647922	4.595308
	611.846676	4.588042
	612.045416	4.587202
	612.244142	4.580217
	612.442854	4.564104
	612.641553	4.552109
	612.840237	4.548062
	613.038908	4.532764
	613.237564	4.530411
	613.436207	4.522520
	613.634836	4.513843
	613.833451	4.497564
	614.032052	4.483845
	614.230639	4.473617
	614.429212	4.465108
	614.627771	4.446126
	614.826316	4.432835
	615.024848	4.420107
	615.223365	4.401198
	615.421869	4.387234
	615.620358	4.373664
	615.818834	4.356558
	616.017296	4.349681
	616.215744	4.330404
	616.414178	4.316589
	616.612598	4.300039
	616.811004	4.284617
	617.009396	4.263555
	617.207775	4.245832
	617.406139	4.225933
	617.604490	4.207928
	617.802826	4.189869
	618.001149	4.174095
	618.199458	4.150441
	618.397752	4.135165
	618.596033	4.116550
	618.794300	4.101430
	618.992553	4.083900
	619.190792	4.063450
	619.389018	4.053008
	619.587229	4.038634
	619.785426	4.025060
	619.983609	4.012163
	620.181779	3.996290
	620.379934	3.987889
	620.578076	3.981990
	620.776204	3.974313
	620.974317	3.965682
	621.172417	3.958019
	621.370503	3.944452
	621.568575	3.936596
	621.766633	3.927895
	621.964677	3.920163
	622.162707	3.911659
	622.360723	3.906790
	622.558725	3.901648
	622.756714	3.899674
	622.954688	3.888286
	623.152648	3.888098
	623.350595	3.879857
	623.548527	3.879541
	623.746446	3.875540
	623.944350	3.876822
	624.142241	3.874334
	624.340118	3.878580
	624.537981	3.883248
	624.735829	3.896349
	624.933664	3.901822
	625.131485	3.911453
	625.329292	3.913351
	625.527085	3.922151
	625.724864	3.928686
	625.922629	3.940705
	626.120381	3.953848
	626.318118	3.964433
	626.515841	3.970812
	626.713550	3.988183
	626.911246	4.001841
	627.108927	4.019470
	627.306595	4.037717
	627.504248	4.057002
	627.701888	4.078050
	627.899513	4.104889
	628.097125	4.128066
	628.294722	4.151574
	628.492306	4.174919
	628.689876	4.202536
	628.887432	4.230470
	629.084973	4.259844
	629.282501	4.281343
	629.480015	4.305083
	629.677515	4.333062
	629.875001	4.363167
	630.072473	4.388338
	630.269931	4.417975
	630.467375	4.449881
	630.664805	4.480499
	630.862221	4.505336
	631.059623	4.537013
	631.257011	4.578422
	631.454385	4.608530
	631.651746	4.640675
	631.849092	4.670140
	632.046424	4.699959
	632.243742	4.733652
	632.441047	4.764126
	632.638337	4.794563
	632.835613	4.822863
	633.032876	4.847141
	633.230124	4.879945
	633.427358	4.917064
	633.624579	4.948508
	633.821785	4.982969
	634.018978	5.016839
	634.216156	5.052418
	634.413321	5.083767
	634.610471	5.112101
	634.807608	5.137342
	635.004730	5.176413
	635.201839	5.198156
	635.398933	5.231152
	635.596014	5.251433
	635.793081	5.276614
	635.990133	5.308895
	636.187172	5.339858
	636.384196	5.363803
	636.581207	5.383481
	636.778204	5.398798
	636.975186	5.419488
	637.172155	5.439254
	637.369110	5.460676
	637.566050	5.476017
	637.762977	5.492373
	637.959890	5.507843
	638.156788	5.519947
	638.353673	5.537780
	638.550544	5.557710
	638.747400	5.573525
	638.944243	5.589424
	639.141072	5.603270
	639.337886	5.620557
	639.534687	5.637786
	639.731474	5.649151
	639.928246	5.655742
	640.125005	5.662548
	640.321750	5.668732
	640.518480	5.674791
	640.715197	5.683791
	640.911899	5.690874
	641.108588	5.694623
	641.305263	5.700384
	641.501923	5.708210
	641.698570	5.714405
	641.895202	5.716980
	642.091821	5.725793
	642.288426	5.725160
	642.485016	5.728208
	642.681593	5.724658
	642.878155	5.734611
	643.074704	5.731364
	643.271238	5.728207
	643.467759	5.724576
	643.664265	5.723864
	643.860757	5.725452
	644.057236	5.729898
	644.253700	5.738944
	644.450151	5.740267
	644.646587	5.738952
	644.843009	5.733696
	645.039418	5.735556
	645.235812	5.734193
	645.432192	5.728436
	645.628558	5.724847
	645.824911	5.717438
	646.021249	5.711510
	646.217573	5.702213
	646.413883	5.694359
	646.610179	5.687320
	646.806461	5.680134
	647.002729	5.668869
	647.198983	5.661554
	647.395223	5.653681
	647.591449	5.657371
	647.787661	5.649864
	647.983859	5.637270
	648.180043	5.620701
	648.376212	5.606917
	648.572368	5.597865
	648.768510	5.589935
	648.964638	5.583831
	649.160751	5.577284
	649.356851	5.563336
	649.552937	5.552010
	649.749008	5.543605
	649.945066	5.529253
	650.141109	5.526209
	650.337138	5.516945
	650.533154	5.508866
	650.729155	5.495442
	650.925142	5.486375
	651.121116	5.479819
	651.317075	5.472742
	651.513020	5.466449
	651.708951	5.455157
	651.904868	5.441656
	652.100771	5.430963
	652.296660	5.423461
	652.492535	5.422473
	652.688396	5.409272
	652.884242	5.402225
	653.080075	5.396412
	653.275894	5.393359
	653.471699	5.382294
	653.667489	5.366907
	653.863266	5.354187
	654.059028	5.340530
	654.254776	5.331540
	654.450511	5.321292
	654.646231	5.320844
	654.841937	5.311161
	655.037629	5.310242
	655.233308	5.299904
	655.428972	5.294423
	655.624622	5.286148
	655.820258	5.281168
	656.015879	5.273404
	656.211487	5.256029
	656.407081	5.242022
	656.602661	5.225636
	656.798226	5.217099
	656.993778	5.208934
	657.189315	5.191656
	657.384839	5.179867
	657.580348	5.165343
	657.775843	5.157098
	657.971324	5.140324
	658.166791	5.128933
	658.362244	5.113735
	658.557683	5.109069
	658.753108	5.098585
	658.948519	5.083675
	659.143916	5.071440
	659.339298	5.050749
	659.534667	5.036397
	659.730022	5.023042
	659.925362	5.010105
	660.120688	4.999548
	660.316001	4.983342
	660.511299	4.969907
	660.706583	4.955465
	660.901853	4.938649
	661.097109	4.916878
	661.292351	4.894781
	661.487578	4.875048
	661.682792	4.862855
	661.877992	4.849468
	662.073177	4.833143
	662.268349	4.810872
	662.463506	4.791178
	662.658649	4.775998
	662.853779	4.757406
	663.048894	4.738213
	663.243995	4.717524
	663.439081	4.691180
	663.634154	4.670961
	663.829213	4.652234
	664.024258	4.629629
	664.219288	4.610234
	664.414305	4.586978
	664.609307	4.572569
	664.804295	4.549264
	664.999269	4.529010
	665.194229	4.502838
	665.389175	4.481678
	665.584107	4.460656
	665.779025	4.442373
	665.973928	4.420994
	666.168818	4.405269
	666.363693	4.390781
	666.558555	4.368598
	666.753402	4.350433
	666.948235	4.324479
	667.143054	4.306470
	667.337859	4.283485
	667.532650	4.263659
	667.727427	4.235364
	667.922189	4.209608
	668.116938	4.190082
	668.311672	4.170739
	668.506392	4.151534
	668.701098	4.136442
	668.895790	4.114459
	669.090468	4.095932
	669.285132	4.074349
	669.479782	4.057134
	669.674417	4.035465
	669.869039	4.016927
	670.063646	3.995948
	670.258239	3.975672
	670.452819	3.950683
	670.647384	3.928891
	670.841934	3.908331
	671.036471	3.888121
	671.230994	3.872352
	671.425502	3.849906
	671.619997	3.831870
	671.814477	3.807854
	672.008943	3.781338
	672.203395	3.757743
	672.397833	3.732541
	672.592257	3.705932
	672.786667	3.680164
	672.981062	3.655331
	673.175444	3.633038
	673.369811	3.613505
	673.564164	3.584186
	673.758503	3.557065
	673.952828	3.528699
	674.147139	3.508501
	674.341435	3.484153
	674.535718	3.462433
	674.729986	3.435765
	674.924240	3.408029
	675.118480	3.381570
	675.312706	3.357357
	675.506918	3.331414
	675.701116	3.304897
	675.895299	3.282927
	676.089469	3.260848
	676.283624	3.238002
	676.477765	3.212024
	676.671892	3.187581
	676.866005	3.158976
	677.060103	3.132169
	677.254188	3.104770
	677.448258	3.082300
	677.642315	3.057246
	677.836357	3.033612
	678.030385	3.009791
	678.224398	2.984181
	678.418398	2.961867
	678.612384	2.934563
	678.806355	2.911018
	679.000312	2.884195
	679.194255	2.864606
	679.388184	2.839594
	679.582099	2.820486
	679.776000	2.797914
	679.969886	2.777612
	680.163758	2.754418
	680.357617	2.731655
	680.551461	2.707323
	680.745290	2.685759
	680.939106	2.663205
	681.132908	2.642970
	681.326695	2.618933
	681.520468	2.598672
	681.714227	2.576270
	681.907972	2.554821
	682.101703	2.534266
	682.295419	2.516351
	682.489122	2.496043
	682.682810	2.476887
	682.876484	2.458257
	683.070144	2.439609
	683.263790	2.417775
	683.457421	2.397669
	683.651039	2.376960
	683.844642	2.357581
	684.038231	2.339120
	684.231806	2.321574
	684.425367	2.306805
	684.618913	2.290877
	684.812446	2.275889
	685.005964	2.263402
	685.199468	2.247907
	685.392958	2.231921
	685.586433	2.220107
	685.779895	2.207669
	685.973342	2.194587
	686.166775	2.180579
	686.360194	2.166873
	686.553599	2.156511
	686.746990	2.147610
	686.940366	2.138395
	687.133729	2.127627
	687.327077	2.119370
	687.520411	2.112316
	687.713730	2.103563
	687.907036	2.094950
	688.100327	2.086813
	688.293604	2.080596
	688.486867	2.074106
	688.680116	2.068926
	688.873351	2.064815
	689.066571	2.059674
	689.259777	2.055745
	689.452970	2.048636
	689.646147	2.044569
	689.839311	2.039089
	690.032461	2.033970
	690.225596	2.030087
	690.418717	2.027429
	690.611824	2.025162
	690.804917	2.022327
	690.997995	2.017021
	691.191059	2.016376
	691.384110	2.013581
	691.577145	2.009075
	691.770167	2.004872
	691.963175	2.002401
	692.156168	1.999357
	692.349147	1.997001
	692.542112	1.992832
	692.735063	1.990377
	692.927999	1.986483
	693.120922	1.985253
	693.313830	1.980903
	693.506724	1.978382
	693.699603	1.974168
	693.892469	1.970145
	694.085320	1.965784
	694.278157	1.962634
	694.470980	1.956983
	694.663789	1.952850
	694.856583	1.945083
	695.049364	1.941719
	695.242130	1.935556
	695.434881	1.930571
	695.627619	1.924691
	695.820342	1.920906
	696.013052	1.918179
	696.205747	1.914108
	696.398427	1.909150
	696.591094	1.905175
	696.783746	1.896640
	696.976384	1.888964
	697.169008	1.883926
	697.361618	1.879389
	697.554213	1.873636
	697.746795	1.870394
	697.939362	1.868258
	698.131914	1.865831
	698.324453	1.861302
	698.516977	1.856908
	698.709487	1.852823
	698.901983	1.848839
	699.094465	1.845808
	699.286932	1.842188
	699.479386	1.836907
	699.671825	1.834171
	699.864249	1.830776
	700.056660	1.826532
	700.249056	1.824039
	700.441438	1.819846
	700.633806	1.816280
	700.826160	1.815597
	701.018499	1.810503
	701.210824	1.812703
	701.403135	1.810492
	701.595432	1.809924
	701.787714	1.808732
	701.979982	1.807391
	702.172236	1.805429
	702.364476	1.803453
	702.556702	1.802918
	702.748913	1.803170
	702.941110	1.799449
	703.133293	1.799493
	703.325461	1.802615
	703.517615	1.803097
	703.709755	1.804908
	703.901881	1.807737
	704.093993	1.807158
	704.286090	1.807470
	704.478173	1.808322
	704.670242	1.808795
	704.862296	1.809517
	705.054337	1.810675
	705.246363	1.810081
	705.438375	1.812305
	705.630372	1.816457
	705.822356	1.818290
	706.014325	1.821179
	706.206279	1.825492
	706.398220	1.826871
	706.590146	1.831639
	706.782058	1.833388
	706.973956	1.836349
	707.165840	1.841842
	707.357709	1.848359
	707.549564	1.852273
	707.741405	1.853771
	707.933231	1.857333
	708.125043	1.861088
	708.316841	1.861718
	708.508625	1.865725
	708.700395	1.871542
	708.892150	1.876426
	709.083891	1.879899
	709.275617	1.883907
	709.467330	1.886452
	709.659028	1.888372
	709.850712	1.892481
	710.042381	1.898633
	710.234037	1.900985
	710.425678	1.902337
	710.617305	1.906513
	710.808917	1.910534
	711.000515	1.914029
	711.192099	1.919070
	711.383669	1.921199
	711.575225	1.926330
	711.766766	1.927565
	711.958293	1.930284
	712.149805	1.933435
	712.341304	1.936572
	712.532788	1.938722
	712.724258	1.941474
	712.915713	1.941665
	713.107154	1.945230
	713.298581	1.948097
	713.489994	1.951472
	713.681392	1.954255
	713.872776	1.956520
	714.064146	1.961146
	714.255502	1.963606
	714.446843	1.967129
	714.638170	1.972067
	714.829483	1.975665
	715.020781	1.980119
	715.212065	1.983276
	715.403335	1.985579
	715.594591	1.986470
	715.785832	1.989704
	715.977059	1.992565
	716.168272	1.995451
	716.359470	1.998986
	716.550654	2.000992
	716.741824	2.005386
	716.932979	2.008563
	717.124121	2.010785
	717.315247	2.013337
	717.506360	2.017506
	717.697458	2.018976
	717.888542	2.022156
	718.079612	2.025105
	718.270668	2.027483
	718.461709	2.031170
	718.652736	2.033966
	718.843748	2.034839
	719.034746	2.034668
	719.225730	2.033845
	719.416700	2.034760
	719.607655	2.035092
	719.798596	2.035598
	719.989523	2.037047
	720.180435	2.036958
	720.371333	2.035830
	720.562217	2.036005
	720.753087	2.036790
	720.943942	2.037572
	721.134783	2.039777
	721.325609	2.042731
	721.516422	2.042683
	721.707219	2.042097
	721.898003	2.043404
	722.088772	2.044602
	722.279527	2.043165
	722.470268	2.041605
	722.660994	2.039369
	722.851707	2.039122
	723.042404	2.038026
	723.233088	2.037027
	723.423757	2.038463
	723.614412	2.037146
	723.805052	2.038044
	723.995678	2.037283
	724.186290	2.038630
	724.376887	2.042140
	724.567471	2.042587
	724.758039	2.043235
	724.948594	2.044641
	725.139134	2.046219
	725.329660	2.046221
	725.520172	2.048890
	725.710669	2.047325
	725.901152	2.050194
	726.091620	2.050196
	726.282075	2.049265
	726.472514	2.050357
	726.662940	2.048797
	726.853351	2.047513
	727.043748	2.046570
	727.234131	2.046983
	727.424499	2.045375
	727.614853	2.045430
	727.805193	2.043240
	727.995518	2.043084
	728.185829	2.041811
	728.376125	2.038739
	728.566408	2.037549
	728.756675	2.037402
	728.946929	2.035583
	729.137168	2.033539
	729.327393	2.031911
	729.517604	2.028986
	729.707800	2.025600
	729.897982	2.021183
	730.088149	2.017784
	730.278302	2.013139
	730.468441	2.008978
	730.658566	2.004300
	730.848676	2.001637
	731.038771	1.999208
	731.228853	1.994290
	731.418920	1.989922
	731.608973	1.984957
	731.799011	1.983037
	731.989035	1.977977
	732.179045	1.975529
	732.369040	1.970565
	732.559021	1.969426
	732.748988	1.965735
	732.938940	1.961950
	733.128878	1.957311
	733.318801	1.950916
	733.508711	1.945198
	733.698605	1.940163
	733.888486	1.937211
	734.078352	1.934523
	734.268204	1.931367
	734.458041	1.928854
	734.647864	1.928808
	734.837673	1.928197
	735.027467	1.925937
	735.217247	1.925169
	735.407013	1.921914
	735.596764	1.922739
	735.786501	1.920361
	735.976223	1.917586
	736.165932	1.917669
	736.355625	1.915202
	736.545305	1.913570
	736.734970	1.909016
	736.924620	1.907954
	737.114257	1.906252
	737.303879	1.905319
	737.493486	1.901237
	737.683079	1.899245
	737.872658	1.898379
	738.062222	1.896677
	738.251772	1.895491
	738.441308	1.894293
	738.630829	1.893136
	738.820336	1.891525
	739.009829	1.890792
	739.199307	1.888875
	739.388771	1.887172
	739.578220	1.882310
	739.767655	1.880123
	739.957076	1.879851
	740.146482	1.880326
	740.335874	1.878345
	740.525251	1.876070
	740.714615	1.872841
	740.903963	1.868420
	741.093298	1.863025
	741.282618	1.859942
	741.471923	1.857238
	741.661214	1.854095
	741.850491	1.852286
	742.039753	1.848638
	742.229001	1.845454
	742.418235	1.842731
	742.607454	1.840727
	742.796659	1.838392
	742.985849	1.836683
	743.175025	1.835053
	743.364187	1.833842
	743.553334	1.835534
	743.742467	1.831377
	743.931586	1.828432
	744.120690	1.822945
	744.309779	1.820194
	744.498855	1.816801
	744.687916	1.814817
	744.876962	1.812286
	745.065994	1.812151
	745.255012	1.813332
	745.444015	1.811199
	745.633004	1.809674
	745.821978	1.809816
	746.010938	1.806775
	746.199884	1.804998
	746.388815	1.801826
	746.577732	1.797464
	746.766634	1.794388
	746.955522	1.791941
	747.144396	1.787371
	747.333255	1.786216
	747.522100	1.784215
	747.710930	1.780663
	747.899746	1.777089
	748.088548	1.773104
	748.277335	1.771932
	748.466108	1.767588
	748.654866	1.765307
	748.843610	1.762909
	749.032339	1.762188
	749.221054	1.756912
	749.409755	1.754374
	749.598441	1.751691
	749.787113	1.747268
	749.975770	1.744351
	750.164413	1.742367
	750.353042	1.737858
[truncated: 1,648 more rows]
