# Supplementary material for: Metasurface analogues of molecular diastereomers from hierarchical multiscale chiral interactions with biomolecules
Source: Nat Commun. 2026 Apr 22;17:5541. doi: 10.1038/s41467-026-72200-6 (PMC13287669; doi:10.1038/s41467-026-72200-6)
Supplement: Supplementary file 3 — Supplementary Data 1 (Raw data) [file 41467_2026_72200_MOESM3_ESM.zip › Raw_Data/Reflectivity/strept_antistrepl/antistrept/01 rh 0.txt]

	345.453658	1.003270
	345.669646	1.002670
	345.885622	1.002020
	346.101585	1.001317
	346.317535	1.000553
	346.533471	0.999725
	346.749395	0.998826
	346.965306	0.997852
	347.181204	0.996799
	347.397089	0.995663
	347.612961	0.994446
	347.828820	0.993152
	348.044666	0.991793
	348.260499	0.990390
	348.476319	0.988978
	348.692126	0.987609
	348.907920	0.986357
	349.123701	0.985316
	349.339469	0.984597
	349.555224	0.984316
	349.770966	0.984578
	349.986695	0.985445
	350.202412	0.986920
	350.418115	0.988935
	350.633805	0.991357
	350.849482	0.994022
	351.065147	0.996759
	351.280798	0.999423
	351.496436	1.001910
	351.712062	1.004155
	351.927674	1.006130
	352.143273	1.006386
	352.358860	1.004241
	352.574433	1.006306
	352.789993	1.006435
	353.005541	1.009154
	353.221075	1.010253
	353.436597	1.011730
	353.652105	1.011354
	353.867600	1.013568
	354.083083	1.012518
	354.298552	1.013650
	354.514009	1.011768
	354.729452	1.012942
	354.944883	1.013161
	355.160300	1.014526
	355.375705	1.016273
	355.591096	1.014279
	355.806474	1.013767
	356.021840	1.014125
	356.237192	1.014558
	356.452532	1.012631
	356.667858	1.012904
	356.883172	1.013045
	357.098472	1.014320
	357.313760	1.014730
	357.529034	1.015780
	357.744295	1.017221
	357.959544	1.016127
	358.174779	1.017564
	358.390002	1.018469
	358.605211	1.015960
	358.820407	1.016591
	359.035591	1.015448
	359.250761	1.015538
	359.465919	1.014742
	359.681063	1.015461
	359.896194	1.012081
	360.111313	1.009520
	360.326418	1.010612
	360.541510	1.009105
	360.756589	1.009763
	360.971656	1.007549
	361.186709	1.005357
	361.401749	1.004275
	361.616776	1.005688
	361.831790	1.006610
	362.046792	1.006905
	362.261780	1.007195
	362.476755	1.008539
	362.691717	1.008955
	362.906666	1.010834
	363.121602	1.008983
	363.336525	1.008207
	363.551435	1.008037
	363.766332	1.009096
	363.981216	1.007750
	364.196087	1.007030
	364.410945	1.007257
	364.625790	1.007605
	364.840621	1.005749
	365.055440	1.005938
	365.270246	1.006183
	365.485039	1.006308
	365.699818	1.003618
	365.914585	1.004256
	366.129339	1.003608
	366.344079	1.001714
	366.558807	0.999331
	366.773521	0.997382
	366.988223	0.996537
	367.202911	0.997774
	367.417587	0.996236
	367.632249	0.997295
	367.846898	0.997803
	368.061535	0.996263
	368.276158	0.997765
	368.490768	0.996238
	368.705365	0.997964
	368.919949	0.999140
	369.134521	0.999829
	369.349079	0.998572
	369.563624	0.999682
	369.778155	0.997942
	369.992674	0.999766
	370.207180	0.999487
	370.421673	0.999669
	370.636153	1.000983
	370.850619	0.998945
	371.065073	1.000226
	371.279514	0.997916
	371.493941	0.996591
	371.708356	0.998896
	371.922757	0.999577
	372.137145	0.998795
	372.351521	0.998041
	372.565883	0.999151
	372.780232	0.998212
	372.994568	1.000962
	373.208891	1.001921
	373.423201	1.001392
	373.637498	1.000723
	373.851782	1.000168
	374.066053	1.002408
	374.280311	1.001954
	374.494556	1.001453
	374.708787	1.001884
	374.923006	1.001826
	375.137211	1.002843
	375.351404	1.003754
	375.565583	1.002566
	375.779750	1.001887
	375.993903	0.999399
	376.208043	1.000788
	376.422170	1.001769
	376.636284	1.001764
	376.850385	1.000351
	377.064473	1.000889
	377.278548	1.001002
	377.492610	1.000335
	377.706658	0.999813
	377.920694	0.999044
	378.134717	0.997703
	378.348726	0.997140
	378.562722	0.997305
	378.776706	0.998969
	378.990676	0.998557
	379.204633	0.998009
	379.418577	0.998165
	379.632508	0.997492
	379.846426	0.998910
	380.060331	0.998317
	380.274223	0.998089
	380.488101	1.001516
	380.701967	1.003105
	380.915819	1.003427
	381.129659	1.006547
	381.343485	1.005353
	381.557298	1.005388
	381.771098	1.006002
	381.984886	1.005263
	382.198659	1.003963
	382.412420	1.004546
	382.626168	1.005657
	382.839903	1.008088
	383.053624	1.007007
	383.267333	1.005019
	383.481028	1.006691
	383.694711	1.004982
	383.908380	1.005398
	384.122036	1.005183
	384.335679	1.007244
	384.549309	1.008461
	384.762926	1.008651
	384.976530	1.011080
	385.190120	1.012177
	385.403698	1.015521
	385.617262	1.015402
	385.830814	1.017018
	386.044352	1.016650
	386.257877	1.016575
	386.471389	1.016473
	386.684888	1.019082
	386.898374	1.018536
	387.111847	1.018090
	387.325306	1.019340
	387.538753	1.021964
	387.752186	1.021050
	387.965606	1.021899
	388.179014	1.022294
	388.392408	1.021877
	388.605789	1.020958
	388.819156	1.020925
	389.032511	1.021084
	389.245853	1.020267
	389.459181	1.019170
	389.672497	1.018990
	389.885799	1.018826
	390.099088	1.018701
	390.312364	1.019625
	390.525627	1.020036
	390.738877	1.019402
	390.952114	1.018849
	391.165337	1.018700
	391.378548	1.018318
	391.591745	1.018081
	391.804929	1.015626
	392.018100	1.015150
	392.231258	1.013697
	392.444403	1.014513
	392.657535	1.014156
	392.870653	1.014342
	393.083759	1.015438
	393.296851	1.015802
	393.509930	1.013926
	393.722996	1.011424
	393.936049	1.011721
	394.149089	1.010461
	394.362116	1.008848
	394.575129	1.009856
	394.788130	1.007976
	395.001117	1.007271
	395.214091	1.007989
	395.427052	1.009036
	395.640000	1.008998
	395.852935	1.008800
	396.065857	1.008195
	396.278765	1.010401
	396.491660	1.011017
	396.704543	1.010682
	396.917412	1.012432
	397.130268	1.012599
	397.343110	1.013439
	397.555940	1.014849
	397.768757	1.016025
	397.981560	1.016655
	398.194350	1.017776
	398.407127	1.016124
	398.619891	1.015787
	398.832642	1.016372
	399.045380	1.019012
	399.258104	1.020805
	399.470815	1.022504
	399.683514	1.020371
	399.896199	1.022688
	400.108870	1.023541
	400.321529	1.024236
	400.534175	1.023414
	400.746807	1.022816
	400.959427	1.024457
	401.172033	1.024181
	401.384626	1.023447
	401.597205	1.025017
	401.809772	1.026230
	402.022326	1.025576
	402.234866	1.027052
	402.447393	1.028012
	402.659907	1.028118
	402.872408	1.028054
	403.084896	1.027109
	403.297370	1.027284
	403.509832	1.028554
	403.722280	1.028816
	403.934715	1.028355
	404.147137	1.028870
	404.359546	1.030019
	404.571941	1.028207
	404.784323	1.029335
	404.996693	1.028695
	405.209049	1.028561
	405.421392	1.028151
	405.633721	1.028747
	405.846038	1.028272
	406.058341	1.027363
	406.270632	1.027398
	406.482909	1.029277
	406.695172	1.031059
	406.907423	1.030009
	407.119661	1.029946
	407.331885	1.031251
	407.544096	1.029565
	407.756294	1.030449
	407.968479	1.031982
	408.180651	1.031725
	408.392809	1.031585
	408.604954	1.029353
	408.817086	1.028593
	409.029205	1.030030
	409.241311	1.030092
	409.453404	1.028951
	409.665483	1.031084
	409.877549	1.029795
	410.089602	1.030449
	410.301642	1.030107
	410.513669	1.029307
	410.725682	1.030065
	410.937682	1.028041
	411.149669	1.028135
	411.361643	1.028593
	411.573604	1.030429
	411.785551	1.029367
	411.997486	1.026612
	412.209407	1.025242
	412.421315	1.025835
	412.633210	1.025946
	412.845091	1.024389
	413.056959	1.023923
	413.268815	1.023678
	413.480657	1.022984
	413.692485	1.024509
	413.904301	1.022045
	414.116103	1.022173
	414.327892	1.023660
	414.539668	1.023719
	414.751431	1.023562
	414.963181	1.026261
	415.174917	1.026393
	415.386640	1.025617
	415.598350	1.024152
	415.810047	1.026147
	416.021730	1.027658
	416.233401	1.028060
	416.445058	1.028903
	416.656702	1.029301
	416.868332	1.030350
	417.079950	1.030104
	417.291554	1.029360
	417.503145	1.029695
	417.714723	1.029126
	417.926288	1.027637
	418.137839	1.028842
	418.349377	1.028467
	418.560903	1.029240
	418.772414	1.029408
	418.983913	1.030064
	419.195398	1.032531
	419.406870	1.031877
	419.618329	1.031528
	419.829775	1.033020
	420.041208	1.033395
	420.252627	1.033407
	420.464033	1.036297
	420.675426	1.036097
	420.886805	1.037154
	421.098172	1.038686
	421.309525	1.038420
	421.520865	1.039149
	421.732192	1.039903
	421.943505	1.040932
	422.154805	1.042920
	422.366092	1.042527
	422.577366	1.041482
	422.788627	1.043062
	422.999874	1.043193
	423.211108	1.041360
	423.422329	1.042280
	423.633537	1.040395
	423.844731	1.039437
	424.055913	1.038994
	424.267081	1.038484
	424.478235	1.038836
	424.689377	1.039331
	424.900505	1.039387
	425.111620	1.038760
	425.322722	1.037456
	425.533811	1.038160
	425.744886	1.037763
	425.955948	1.036731
	426.166997	1.036823
	426.378032	1.034772
	426.589055	1.033778
	426.800064	1.034274
	427.011060	1.033891
	427.222042	1.031110
	427.433012	1.030347
	427.643968	1.030024
	427.854911	1.027514
	428.065840	1.026896
	428.276757	1.027639
	428.487660	1.028442
	428.698550	1.026271
	428.909427	1.026224
	429.120290	1.025700
	429.331140	1.024876
	429.541977	1.023973
	429.752801	1.023286
	429.963611	1.022071
	430.174408	1.023046
	430.385192	1.023299
	430.595963	1.020863
	430.806720	1.020186
	431.017464	1.018506
	431.228195	1.018554
	431.438913	1.019389
	431.649617	1.019482
	431.860308	1.020207
	432.070986	1.017981
	432.281650	1.016111
	432.492302	1.016544
	432.702940	1.016721
	432.913565	1.014421
	433.124176	1.014491
	433.334774	1.012252
	433.545359	1.012970
	433.755931	1.012389
	433.966489	1.012282
	434.177035	1.011750
	434.387567	1.012409
	434.598085	1.011964
	434.808591	1.009486
	435.019083	1.008424
	435.229562	1.009777
	435.440027	1.010177
	435.650479	1.008212
	435.860918	1.007662
	436.071344	1.008638
	436.281757	1.008405
	436.492156	1.008788
	436.702542	1.010239
	436.912914	1.008794
	437.123274	1.008636
	437.333620	1.007020
	437.543953	1.005551
	437.754272	1.004699
	437.964578	1.002535
	438.174871	1.002633
	438.385151	1.001552
	438.595417	0.999976
	438.805670	0.999341
	439.015910	0.998053
	439.226137	0.997793
	439.436350	0.999127
	439.646550	0.999421
	439.856737	0.998250
	440.066910	1.000254
	440.277070	1.001658
	440.487217	1.001886
	440.697351	1.003067
	440.907471	1.003746
	441.117578	1.003186
	441.327671	1.004747
	441.537752	1.005450
	441.747819	1.003739
	441.957873	1.003437
	442.167913	1.002809
	442.377940	1.003006
	442.587954	1.001678
	442.797955	1.001881
	443.007942	0.999508
	443.217916	0.998468
	443.427877	0.999336
	443.637824	1.001281
	443.847758	0.999725
	444.057679	0.998075
	444.267586	0.995684
	444.477481	0.994172
	444.687361	0.994609
	444.897229	0.994451
	445.107083	0.994853
	445.316924	0.995106
	445.526752	0.993993
	445.736566	0.993726
	445.946367	0.992137
	446.156155	0.991606
	446.365929	0.990507
	446.575690	0.989604
	446.785438	0.988152
	446.995173	0.987363
	447.204894	0.986657
	447.414602	0.986933
	447.624296	0.988135
	447.833977	0.987304
	448.043645	0.985278
	448.253300	0.984036
	448.462941	0.983638
	448.672569	0.982239
	448.882184	0.981291
	449.091785	0.978503
	449.301373	0.977275
	449.510948	0.974960
	449.720509	0.974396
	449.930057	0.972734
	450.139592	0.971059
	450.349113	0.969517
	450.558621	0.968459
	450.768116	0.968264
	450.977597	0.966325
	451.187066	0.965512
	451.396520	0.965693
	451.605962	0.964647
	451.815390	0.963699
	452.024805	0.965162
	452.234206	0.963306
	452.443594	0.961810
	452.652969	0.962541
	452.862330	0.962963
	453.071678	0.962274
	453.281013	0.960553
	453.490335	0.960544
	453.699643	0.958460
	453.908938	0.957629
	454.118219	0.956500
	454.327487	0.956414
	454.536742	0.958320
	454.745983	0.958298
	454.955211	0.959580
	455.164426	0.959443
	455.373627	0.960580
	455.582815	0.961714
	455.791990	0.962621
	456.001152	0.962247
	456.210300	0.962031
	456.419434	0.960830
	456.628556	0.962277
	456.837664	0.963234
	457.046758	0.963706
	457.255839	0.964317
	457.464907	0.963969
	457.673962	0.963390
	457.883003	0.963090
	458.092031	0.961082
	458.301046	0.958083
	458.510047	0.957886
	458.719035	0.957495
	458.928009	0.957374
	459.136970	0.958541
	459.345918	0.956539
	459.554852	0.955722
	459.763774	0.956093
	459.972681	0.954594
	460.181576	0.952616
	460.390457	0.951496
	460.599324	0.951523
	460.808178	0.952473
	461.017019	0.952334
	461.225847	0.950298
	461.434661	0.948245
	461.643462	0.945855
	461.852249	0.945934
	462.061023	0.944437
	462.269784	0.944499
	462.478531	0.943740
	462.687265	0.941969
	462.895986	0.941389
	463.104693	0.941366
	463.313387	0.941274
	463.522068	0.940598
	463.730735	0.939768
	463.939389	0.936601
	464.148029	0.934709
	464.356656	0.933892
	464.565270	0.933654
	464.773870	0.931418
	464.982457	0.932402
	465.191030	0.931946
	465.399591	0.930406
	465.608137	0.929429
	465.816671	0.928233
	466.025191	0.928610
	466.233697	0.928093
	466.442191	0.928161
	466.650671	0.929651
	466.859137	0.930238
	467.067590	0.930271
	467.276030	0.930520
	467.484456	0.930558
	467.692869	0.928504
	467.901269	0.928284
	468.109655	0.928011
	468.318028	0.925516
	468.526387	0.924566
	468.734733	0.922850
	468.943066	0.922300
	469.151385	0.920761
	469.359691	0.920547
	469.567984	0.919233
	469.776263	0.918375
	469.984528	0.917074
	470.192781	0.915954
	470.401020	0.915793
	470.609245	0.915844
	470.817457	0.914876
	471.025656	0.915552
	471.233841	0.916411
	471.442013	0.915352
	471.650172	0.915217
	471.858317	0.913356
	472.066448	0.913529
	472.274567	0.913583
	472.482672	0.912884
	472.690763	0.913817
	472.898841	0.914500
	473.106906	0.914798
	473.314957	0.913338
	473.522995	0.912131
	473.731020	0.910596
	473.939031	0.911233
	474.147029	0.910976
	474.355013	0.912418
	474.562984	0.913353
	474.770941	0.914319
	474.978885	0.913578
	475.186816	0.912853
	475.394733	0.913625
	475.602637	0.912111
	475.810527	0.911751
	476.018404	0.910954
	476.226268	0.909545
	476.434118	0.908210
	476.641955	0.908586
	476.849778	0.908663
	477.057588	0.908824
	477.265385	0.907917
	477.473168	0.908987
	477.680937	0.908322
	477.888694	0.908402
	478.096436	0.909413
	478.304166	0.908843
	478.511882	0.909248
	478.719584	0.908931
	478.927274	0.908111
	479.134949	0.908513
	479.342612	0.906933
	479.550260	0.905802
	479.757896	0.905477
	479.965518	0.903495
	480.173126	0.903086
	480.380722	0.902688
	480.588303	0.901417
	480.795872	0.899750
	481.003426	0.899296
	481.210968	0.899485
	481.418496	0.899659
	481.626010	0.899891
	481.833511	0.901712
	482.040999	0.899846
	482.248473	0.899836
	482.455934	0.899368
	482.663382	0.900156
	482.870816	0.899486
	483.078236	0.900357
	483.285643	0.899224
	483.493037	0.898467
	483.700417	0.897406
	483.907784	0.896587
	484.115137	0.897051
	484.322477	0.896980
	484.529803	0.896151
	484.737116	0.896785
	484.944416	0.895684
	485.151702	0.896213
	485.358975	0.896785
	485.566234	0.898274
	485.773479	0.898846
	485.980712	0.900519
	486.187931	0.901537
	486.395136	0.903265
	486.602328	0.902830
	486.809506	0.905815
	487.016671	0.907359
	487.223823	0.908287
	487.430961	0.908765
	487.638086	0.909850
	487.845197	0.911431
	488.052295	0.914974
	488.259379	0.916944
	488.466450	0.916855
	488.673507	0.917239
	488.880551	0.918212
	489.087582	0.921647
	489.294599	0.924101
	489.501602	0.924953
	489.708592	0.927169
	489.915569	0.930583
	490.122532	0.932549
	490.329482	0.932640
	490.536418	0.934003
	490.743341	0.935396
	490.950250	0.936353
	491.157146	0.938411
	491.364029	0.939764
	491.570897	0.940949
	491.777753	0.941820
	491.984595	0.943186
	492.191423	0.946486
	492.398238	0.946468
	492.605040	0.948012
	492.811828	0.949067
	493.018603	0.950551
	493.225364	0.952254
	493.432111	0.955108
	493.638846	0.956687
	493.845566	0.956977
	494.052274	0.959194
	494.258967	0.961623
	494.465648	0.961181
	494.672314	0.964142
	494.878968	0.965305
	495.085608	0.967408
	495.292234	0.968646
	495.498847	0.972238
	495.705446	0.972004
	495.912032	0.972048
	496.118605	0.974618
	496.325164	0.976308
	496.531709	0.978506
	496.738241	0.980384
	496.944759	0.982360
	497.151264	0.985550
	497.357756	0.988534
	497.564234	0.991337
	497.770698	0.994683
	497.977149	0.997164
	498.183587	1.000195
	498.390011	1.003140
	498.596422	1.005745
	498.802819	1.008883
	499.009202	1.011655
	499.215572	1.015463
	499.421929	1.018151
	499.628272	1.020806
	499.834602	1.023268
	500.040918	1.027551
	500.247220	1.031847
	500.453509	1.034263
	500.659785	1.036007
	500.866047	1.039524
	501.072296	1.043543
	501.278531	1.047948
	501.484752	1.053196
	501.690960	1.055024
	501.897155	1.058989
	502.103336	1.063649
	502.309504	1.066227
	502.515658	1.068475
	502.721798	1.072068
	502.927925	1.077213
	503.134039	1.082024
	503.340139	1.084771
	503.546225	1.088976
	503.752298	1.092294
	503.958358	1.096684
	504.164404	1.099398
	504.370436	1.103426
	504.576455	1.107345
	504.782461	1.109245
	504.988453	1.113658
	505.194431	1.118562
	505.400396	1.122957
	505.606347	1.127619
	505.812285	1.132983
	506.018209	1.135869
	506.224120	1.140660
	506.430017	1.146026
	506.635901	1.150548
	506.841771	1.153394
	507.047628	1.157662
	507.253471	1.162457
	507.459301	1.166861
	507.665117	1.171407
	507.870920	1.175561
	508.076709	1.178128
	508.282484	1.183623
	508.488247	1.188337
	508.693995	1.191855
	508.899730	1.196726
	509.105451	1.201075
	509.311159	1.207148
	509.516854	1.211840
	509.722535	1.215448
	509.928202	1.219777
	510.133856	1.224989
	510.339496	1.230048
	510.545123	1.235466
	510.750736	1.240408
	510.956336	1.246607
	511.161922	1.253402
	511.367494	1.258661
	511.573053	1.264442
	511.778599	1.270667
	511.984131	1.276974
	512.189649	1.284671
	512.395154	1.289649
	512.600645	1.296084
	512.806123	1.301355
	513.011587	1.308442
	513.217038	1.315673
	513.422475	1.322801
	513.627899	1.329649
	513.833309	1.335648
	514.038705	1.343246
	514.244088	1.350426
	514.449458	1.358252
	514.654814	1.365639
	514.860156	1.373133
	515.065485	1.380130
	515.270800	1.386922
	515.476102	1.394066
	515.681390	1.400492
	515.886664	1.406561
	516.091925	1.414394
	516.297173	1.422212
	516.502407	1.428405
	516.707627	1.437467
	516.912834	1.447748
	517.118027	1.458244
	517.323207	1.467451
	517.528373	1.475919
	517.733525	1.483295
	517.938664	1.490445
	518.143790	1.498375
	518.348901	1.505905
	518.554000	1.516303
	518.759084	1.524335
	518.964156	1.533926
	519.169213	1.542247
	519.374257	1.551703
	519.579288	1.562226
	519.784305	1.569218
	519.989308	1.578465
	520.194298	1.585885
	520.399274	1.594057
	520.604236	1.602493
	520.809185	1.609630
	521.014121	1.618741
	521.219043	1.627150
	521.423951	1.635327
	521.628846	1.645693
	521.833727	1.652586
	522.038595	1.660630
	522.243449	1.670485
	522.448289	1.679384
	522.653116	1.687407
	522.857929	1.696441
	523.062729	1.705141
	523.267515	1.714432
	523.472287	1.723163
	523.677046	1.730748
	523.881792	1.737998
	524.086524	1.747430
	524.291242	1.757109
	524.495946	1.764404
	524.700637	1.771290
	524.905315	1.783214
	525.109979	1.791684
	525.314629	1.802918
	525.519266	1.812890
	525.723889	1.822202
	525.928498	1.830720
	526.133094	1.840003
	526.337677	1.849066
	526.542245	1.857869
	526.746800	1.867613
	526.951342	1.874358
	527.155870	1.883145
	527.360384	1.893527
	527.564885	1.902733
	527.769372	1.912994
	527.973846	1.919575
	528.178306	1.931274
	528.382752	1.943537
	528.587185	1.953808
	528.791604	1.961843
	528.996010	1.970994
	529.200402	1.980817
	529.404780	1.989344
	529.609145	1.996499
	529.813496	2.006275
	530.017833	2.017064
	530.222157	2.027281
	530.426468	2.037832
	530.630764	2.050371
	530.835048	2.061537
	531.039317	2.070272
	531.243573	2.082133
	531.447815	2.092537
	531.652044	2.106090
	531.856259	2.116484
	532.060461	2.125219
	532.264648	2.135739
	532.468823	2.144717
	532.672983	2.154908
	532.877130	2.164622
	533.081264	2.174106
	533.285383	2.183008
	533.489490	2.191605
	533.693582	2.201693
	533.897661	2.211453
	534.101726	2.217957
	534.305778	2.226313
	534.509816	2.234470
	534.713841	2.243915
	534.917851	2.250787
	535.121849	2.261215
	535.325832	2.267911
	535.529802	2.274692
	535.733759	2.284352
	535.937701	2.292107
	536.141630	2.299750
	536.345546	2.309659
	536.549448	2.317547
	536.753336	2.323785
	536.957210	2.332831
	537.161071	2.342668
	537.364919	2.349581
	537.568752	2.359526
	537.772572	2.366250
	537.976379	2.377352
	538.180172	2.384732
	538.383951	2.393759
	538.587716	2.402447
	538.791468	2.409773
	538.995206	2.414806
	539.198931	2.421355
	539.402642	2.432023
	539.606339	2.439502
	539.810023	2.444972
	540.013693	2.452127
	540.217349	2.453560
	540.420992	2.461209
	540.624621	2.463392
	540.828237	2.469684
	541.031839	2.473301
	541.235427	2.479866
	541.439001	2.486953
	541.642562	2.495341
	541.846109	2.499865
	542.049643	2.508917
	542.253163	2.513887
	542.456669	2.519636
	542.660162	2.526576
	542.863641	2.536362
	543.067106	2.544983
	543.270558	2.552022
	543.473996	2.559203
	543.677420	2.566312
	543.880831	2.573232
	544.084228	2.576520
	544.287612	2.583556
	544.490981	2.586589
	544.694338	2.591423
	544.897680	2.597797
	545.101009	2.599996
	545.304324	2.607293
	545.507625	2.612090
	545.710913	2.613979
	545.914187	2.617869
	546.117448	2.621196
	546.320695	2.628116
	546.523928	2.630470
	546.727147	2.636102
	546.930353	2.637791
	547.133546	2.638584
	547.336724	2.644986
	547.539889	2.646478
	547.743040	2.648997
	547.946178	2.655520
	548.149301	2.656230
	548.352412	2.658987
	548.555508	2.664030
	548.758591	2.669340
	548.961660	2.672520
	549.164716	2.676004
	549.367757	2.680794
	549.570785	2.683604
	549.773800	2.686849
	549.976801	2.692290
	550.179788	2.697626
	550.382761	2.698107
	550.585721	2.701105
	550.788667	2.705133
	550.991599	2.708468
	551.194518	2.711930
	551.397423	2.717783
	551.600315	2.723597
	551.803192	2.725705
	552.006056	2.728736
	552.208906	2.730711
	552.411743	2.732048
	552.614566	2.738582
	552.817375	2.743137
	553.020171	2.746318
	553.222953	2.742724
	553.425721	2.747068
	553.628475	2.750141
	553.831216	2.754608
	554.033943	2.755903
	554.236657	2.763874
	554.439356	2.765495
	554.642042	2.769103
	554.844715	2.773855
	555.047373	2.779547
	555.250018	2.783688
	555.452650	2.783692
	555.655267	2.783947
	555.857871	2.787062
	556.060461	2.788170
	556.263038	2.787984
	556.465600	2.786817
	556.668150	2.785490
	556.870685	2.791953
	557.073207	2.796264
	557.275715	2.798886
	557.478209	2.803100
	557.680689	2.803153
	557.883156	2.804799
	558.085609	2.806235
	558.288049	2.806480
	558.490475	2.809830
	558.692887	2.808976
	558.895285	2.810420
	559.097670	2.811168
	559.300040	2.814355
	559.502398	2.818938
	559.704741	2.817501
	559.907071	2.820016
	560.109387	2.823577
	560.311689	2.825024
	560.513978	2.827565
	560.716253	2.831706
	560.918514	2.833394
	561.120762	2.836250
	561.322995	2.841146
	561.525215	2.846354
	561.727422	2.847459
	561.929614	2.857526
	562.131793	2.864331
	562.333958	2.863632
	562.536110	2.867207
	562.738248	2.873796
	562.940372	2.881147
	563.142482	2.884680
	563.344578	2.889917
	563.546661	2.897743
	563.748730	2.901270
	563.950786	2.905167
	564.152827	2.909747
	564.354855	2.918257
	564.556870	2.921434
	564.758870	2.926680
	564.960857	2.929716
	565.162830	2.933697
	565.364789	2.941803
	565.566735	2.952730
	565.768666	2.957158
	565.970584	2.963727
	566.172489	2.967492
	566.374379	2.971533
	566.576256	2.975086
	566.778119	2.979190
	566.979969	2.983514
	567.181805	2.990745
	567.383626	2.994100
	567.585435	2.995799
	567.787229	2.998300
	567.989010	3.007798
	568.190777	3.007255
	568.392530	3.013339
	568.594269	3.017183
	568.795995	3.025864
	568.997707	3.031614
	569.199405	3.034905
	569.401090	3.034440
	569.602761	3.038408
	569.804418	3.043000
	570.006061	3.043878
	570.207690	3.048437
	570.409306	3.052376
	570.610908	3.057727
	570.812497	3.061795
	571.014071	3.067949
	571.215632	3.073879
	571.417179	3.077763
	571.618712	3.087052
	571.820232	3.091904
	572.021737	3.096175
	572.223229	3.097039
	572.424707	3.100491
	572.626172	3.102835
	572.827623	3.111648
	573.029060	3.113923
	573.230483	3.119125
	573.431892	3.120502
	573.633288	3.121995
	573.834670	3.126286
	574.036038	3.130163
	574.237392	3.128668
	574.438733	3.129882
	574.640060	3.137503
	574.841373	3.146558
	575.042672	3.152445
	575.243958	3.159637
	575.445230	3.166148
	575.646488	3.174239
	575.847732	3.181514
	576.048962	3.190062
	576.250179	3.198843
	576.451382	3.205268
	576.652571	3.207059
	576.853747	3.214576
	577.054908	3.222121
	577.256056	3.230616
	577.457190	3.238525
	577.658310	3.242810
	577.859417	3.245867
	578.060510	3.254398
	578.261589	3.262957
	578.462654	3.269782
	578.663705	3.277171
	578.864743	3.280501
	579.065767	3.289354
	579.266777	3.294664
	579.467773	3.300287
	579.668755	3.304746
	579.869724	3.308035
	580.070679	3.311996
	580.271620	3.310387
	580.472548	3.328446
	580.673461	3.330635
	580.874361	3.333999
	581.075247	3.336283
	581.276119	3.339854
	581.476978	3.341655
	581.677822	3.349609
	581.878653	3.352541
	582.079470	3.355076
	582.280273	3.361417
	582.481063	3.363202
	582.681838	3.367594
	582.882600	3.373356
	583.083348	3.379489
	583.284083	3.381519
	583.484803	3.385432
	583.685510	3.390605
	583.886203	3.388238
	584.086882	3.389712
	584.287547	3.391728
	584.488199	3.395010
	584.688836	3.401378
	584.889460	3.409375
	585.090070	3.407318
	585.290666	3.408250
	585.491249	3.407363
	585.691818	3.411284
	585.892372	3.412030
	586.092914	3.415707
	586.293441	3.422798
	586.493954	3.426402
	586.694454	3.432447
	586.894940	3.438072
	587.095412	3.439536
	587.295870	3.444243
	587.496314	3.447234
	587.696745	3.455784
	587.897162	3.459440
	588.097565	3.465126
	588.297954	3.472310
	588.498329	3.476983
	588.698691	3.481154
	588.899038	3.490002
	589.099372	3.493485
	589.299692	3.500863
	589.499998	3.504855
	589.700291	3.512336
	589.900569	3.515394
	590.100834	3.526488
	590.301085	3.532035
	590.501322	3.537592
	590.701546	3.543040
	590.901755	3.551431
	591.101951	3.560613
	591.302132	3.568227
	591.502300	3.578837
	591.702455	3.580158
	591.902595	3.588618
	592.102722	3.596910
	592.302834	3.606952
	592.502933	3.617933
	592.703018	3.613104
	592.903089	3.620869
	593.103147	3.632498
	593.303190	3.640713
	593.503220	3.649706
	593.703236	3.660053
	593.903238	3.671837
	594.103226	3.681382
	594.303200	3.691828
	594.503161	3.704490
	594.703108	3.715876
	594.903040	3.727332
	595.102960	3.740474
	595.302865	3.754914
	595.502756	3.768778
	595.702634	3.780229
	595.902497	3.789636
	596.102347	3.803394
	596.302183	3.815398
	596.502005	3.826153
	596.701813	3.840953
	596.901608	3.846918
	597.101388	3.857473
	597.301155	3.867824
	597.500908	3.883223
	597.700647	3.898413
	597.900372	3.906598
	598.100083	3.918820
	598.299781	3.928121
	598.499465	3.940245
	598.699134	3.953809
	598.898790	3.967585
	599.098432	3.975412
	599.298061	3.988219
	599.497675	3.996175
	599.697275	4.011986
	599.896862	4.022758
	600.096435	4.032343
	600.295994	4.046721
	600.495539	4.055813
	600.695070	4.065886
	600.894588	4.077063
	601.094091	4.084824
	601.293581	4.099049
	601.493056	4.107355
	601.692518	4.120296
	601.891966	4.125598
	602.091401	4.141160
	602.290821	4.152511
	602.490227	4.166006
	602.689620	4.175552
	602.888999	4.183755
	603.088363	4.195389
	603.287714	4.204486
	603.487052	4.216328
	603.686375	4.225007
	603.885684	4.235058
	604.084980	4.240718
	604.284261	4.250030
	604.483529	4.264625
	604.682783	4.273890
	604.882023	4.291310
	605.081249	4.303117
	605.280461	4.315443
	605.479660	4.323674
	605.678844	4.331591
	605.878015	4.342642
	606.077172	4.350709
	606.276314	4.360622
	606.475443	4.367618
	606.674558	4.372738
	606.873660	4.380230
	607.072747	4.384088
	607.271820	4.388978
	607.470880	4.388436
	607.669926	4.398327
	607.868957	4.400094
	608.067975	4.406190
	608.266979	4.406232
	608.465969	4.404078
	608.664946	4.404255
	608.863908	4.409365
	609.062857	4.412668
	609.261791	4.404258
	609.460712	4.405236
	609.659619	4.401299
	609.858511	4.392166
	610.057390	4.389371
	610.256256	4.386667
	610.455107	4.383826
	610.653944	4.383644
	610.852767	4.376271
	611.051577	4.368001
	611.250373	4.367762
	611.449154	4.363899
	611.647922	4.368181
	611.846676	4.358185
	612.045416	4.352158
	612.244142	4.344791
	612.442854	4.335522
	612.641553	4.325851
	612.840237	4.318530
	613.038908	4.308801
	613.237564	4.302078
	613.436207	4.291926
	613.634836	4.284990
	613.833451	4.270135
	614.032052	4.260129
	614.230639	4.247489
	614.429212	4.236154
	614.627771	4.217645
	614.826316	4.205185
	615.024848	4.194742
	615.223365	4.178138
	615.421869	4.163738
	615.620358	4.145159
	615.818834	4.128392
	616.017296	4.114671
	616.215744	4.103521
	616.414178	4.087286
	616.612598	4.067298
	616.811004	4.053325
	617.009396	4.034314
	617.207775	4.022168
	617.406139	4.001749
	617.604490	3.987333
	617.802826	3.975465
	618.001149	3.959466
	618.199458	3.943208
	618.397752	3.926821
	618.596033	3.913145
	618.794300	3.895798
	618.992553	3.886700
	619.190792	3.874094
	619.389018	3.864727
	619.587229	3.853931
	619.785426	3.836368
	619.983609	3.826732
	620.181779	3.814776
	620.379934	3.807437
	620.578076	3.800298
	620.776204	3.793287
	620.974317	3.783494
	621.172417	3.775417
	621.370503	3.769182
	621.568575	3.762989
	621.766633	3.756232
	621.964677	3.750615
	622.162707	3.748083
	622.360723	3.748800
	622.558725	3.748794
	622.756714	3.747393
	622.954688	3.746867
	623.152648	3.752667
	623.350595	3.750634
	623.548527	3.751503
	623.746446	3.750660
	623.944350	3.756045
	624.142241	3.758895
	624.340118	3.767791
	624.537981	3.771773
	624.735829	3.781193
	624.933664	3.785607
	625.131485	3.794046
	625.329292	3.800209
	625.527085	3.814199
	625.724864	3.820453
	625.922629	3.834349
	626.120381	3.854410
	626.318118	3.865492
	626.515841	3.878328
	626.713550	3.898764
	626.911246	3.914447
	627.108927	3.933791
	627.306595	3.956418
	627.504248	3.977352
	627.701888	3.998600
	627.899513	4.026442
	628.097125	4.052862
	628.294722	4.074229
	628.492306	4.105998
	628.689876	4.137692
	628.887432	4.168702
	629.084973	4.201557
	629.282501	4.226649
	629.480015	4.257685
	629.677515	4.291011
	629.875001	4.321050
	630.072473	4.357038
	630.269931	4.388529
	630.467375	4.419387
	630.664805	4.453874
	630.862221	4.488925
	631.059623	4.518736
	631.257011	4.558907
	631.454385	4.590235
	631.651746	4.624145
	631.849092	4.658751
	632.046424	4.687243
	632.243742	4.720590
	632.441047	4.750339
	632.638337	4.783247
	632.835613	4.817823
	633.032876	4.841016
	633.230124	4.876363
	633.427358	4.908903
	633.624579	4.938429
	633.821785	4.968690
	634.018978	5.006925
	634.216156	5.040902
	634.413321	5.072823
	634.610471	5.100273
	634.807608	5.120043
	635.004730	5.151022
	635.201839	5.169958
	635.398933	5.197943
	635.596014	5.216993
	635.793081	5.239224
	635.990133	5.264910
	636.187172	5.289071
	636.384196	5.308560
	636.581207	5.326869
	636.778204	5.342169
	636.975186	5.361997
	637.172155	5.383316
	637.369110	5.405012
	637.566050	5.414239
	637.762977	5.428309
	637.959890	5.443797
	638.156788	5.449707
	638.353673	5.463685
	638.550544	5.477564
	638.747400	5.486749
	638.944243	5.497842
	639.141072	5.506822
	639.337886	5.512462
	639.534687	5.524765
	639.731474	5.537152
	639.928246	5.542653
	640.125005	5.546071
	640.321750	5.554772
	640.518480	5.558450
	640.715197	5.562370
	640.911899	5.572461
	641.108588	5.573943
	641.305263	5.577142
	641.501923	5.579061
	641.698570	5.578786
	641.895202	5.579615
	642.091821	5.578652
	642.288426	5.578338
	642.485016	5.579737
	642.681593	5.571921
	642.878155	5.578642
	643.074704	5.574038
	643.271238	5.568270
	643.467759	5.564746
	643.664265	5.561155
	643.860757	5.554625
	644.057236	5.555768
	644.253700	5.559295
	644.450151	5.556154
	644.646587	5.552994
	644.843009	5.547379
	645.039418	5.553441
	645.235812	5.545627
	645.432192	5.542854
	645.628558	5.540637
	645.824911	5.532192
	646.021249	5.521273
	646.217573	5.512259
	646.413883	5.503241
	646.610179	5.496329
	646.806461	5.497772
	647.002729	5.493684
	647.198983	5.483329
	647.395223	5.472095
	647.591449	5.473581
	647.787661	5.467617
	647.983859	5.455779
	648.180043	5.439505
	648.376212	5.436365
	648.572368	5.428077
	648.768510	5.419151
	648.964638	5.414708
	649.160751	5.408615
	649.356851	5.395289
	649.552937	5.386737
	649.749008	5.381613
	649.945066	5.367622
	650.141109	5.362099
	650.337138	5.356097
	650.533154	5.350050
	650.729155	5.340119
	650.925142	5.335323
	651.121116	5.331163
	651.317075	5.330618
	651.513020	5.324700
	651.708951	5.318255
	651.904868	5.308080
	652.100771	5.300127
	652.296660	5.295418
	652.492535	5.292305
	652.688396	5.286566
	652.884242	5.277484
	653.080075	5.274739
	653.275894	5.269400
	653.471699	5.265261
	653.667489	5.260864
	653.863266	5.255551
	654.059028	5.244341
	654.254776	5.233525
	654.450511	5.224760
	654.646231	5.224144
	654.841937	5.213739
	655.037629	5.210745
	655.233308	5.197201
	655.428972	5.188892
	655.624622	5.178098
	655.820258	5.174150
	656.015879	5.165467
	656.211487	5.148736
	656.407081	5.137157
	656.602661	5.120276
	656.798226	5.109115
	656.993778	5.089420
	657.189315	5.072489
	657.384839	5.059425
	657.580348	5.038325
	657.775843	5.028707
	657.971324	5.017654
	658.166791	5.011356
	658.362244	4.999838
	658.557683	4.991963
	658.753108	4.977847
	658.948519	4.958993
	659.143916	4.946191
	659.339298	4.932252
	659.534667	4.913504
	659.730022	4.896929
	659.925362	4.880504
	660.120688	4.873748
	660.316001	4.852591
	660.511299	4.839451
	660.706583	4.826799
	660.901853	4.809457
	661.097109	4.787701
	661.292351	4.768245
	661.487578	4.748576
	661.682792	4.734271
	661.877992	4.724597
	662.073177	4.706972
	662.268349	4.686582
	662.463506	4.663715
	662.658649	4.649095
	662.853779	4.629343
	663.048894	4.614119
	663.243995	4.589094
	663.439081	4.570286
	663.634154	4.552092
	663.829213	4.531857
	664.024258	4.514045
	664.219288	4.497859
	664.414305	4.475519
	664.609307	4.458453
	664.804295	4.441627
	664.999269	4.423840
	665.194229	4.399283
	665.389175	4.373078
	665.584107	4.347531
	665.779025	4.321156
	665.973928	4.296560
	666.168818	4.277948
	666.363693	4.262218
	666.558555	4.238363
	666.753402	4.211104
	666.948235	4.183439
	667.143054	4.165027
	667.337859	4.138844
	667.532650	4.118139
	667.727427	4.092506
	667.922189	4.067601
	668.116938	4.044969
	668.311672	4.022600
	668.506392	4.002983
	668.701098	3.983954
	668.895790	3.964647
	669.090468	3.947031
	669.285132	3.926620
	669.479782	3.914615
	669.674417	3.896599
	669.869039	3.879511
	670.063646	3.860768
	670.258239	3.838638
	670.452819	3.811690
	670.647384	3.788357
	670.841934	3.766144
	671.036471	3.740639
	671.230994	3.721872
	671.425502	3.702996
	671.619997	3.682122
	671.814477	3.664783
	672.008943	3.640219
	672.203395	3.619733
	672.397833	3.598261
	672.592257	3.570119
	672.786667	3.546583
	672.981062	3.520903
	673.175444	3.497178
	673.369811	3.477125
	673.564164	3.449748
	673.758503	3.421566
	673.952828	3.393795
	674.147139	3.374051
	674.341435	3.352738
	674.535718	3.331601
	674.729986	3.309034
	674.924240	3.282429
	675.118480	3.260967
	675.312706	3.233333
	675.506918	3.207670
	675.701116	3.186745
	675.895299	3.164378
	676.089469	3.138805
	676.283624	3.115866
	676.477765	3.092108
	676.671892	3.063415
	676.866005	3.034291
	677.060103	3.011618
	677.254188	2.988482
	677.448258	2.962420
	677.642315	2.939099
	677.836357	2.916246
	678.030385	2.893080
	678.224398	2.867064
	678.418398	2.844317
	678.612384	2.822950
	678.806355	2.801527
	679.000312	2.776943
	679.194255	2.756997
	679.388184	2.734307
	679.582099	2.714394
	679.776000	2.693632
	679.969886	2.671351
	680.163758	2.650713
	680.357617	2.628595
	680.551461	2.607459
	680.745290	2.583931
	680.939106	2.563678
	681.132908	2.543612
	681.326695	2.519164
	681.520468	2.497995
	681.714227	2.476023
	681.907972	2.452336
	682.101703	2.431786
	682.295419	2.414906
	682.489122	2.394035
	682.682810	2.375573
	682.876484	2.357208
	683.070144	2.337375
	683.263790	2.319689
	683.457421	2.302504
	683.651039	2.282198
	683.844642	2.263171
	684.038231	2.243194
	684.231806	2.226203
	684.425367	2.214363
	684.618913	2.198619
	684.812446	2.184407
	685.005964	2.171798
	685.199468	2.157961
	685.392958	2.143450
	685.586433	2.130817
	685.779895	2.119336
	685.973342	2.109214
	686.166775	2.096579
	686.360194	2.085692
	686.553599	2.075636
	686.746990	2.066288
	686.940366	2.057971
	687.133729	2.049054
	687.327077	2.041891
	687.520411	2.034376
	687.713730	2.026238
	687.907036	2.018610
	688.100327	2.010880
	688.293604	2.003636
	688.486867	1.997570
	688.680116	1.992704
	688.873351	1.988136
	689.066571	1.982934
	689.259777	1.982388
	689.452970	1.977949
	689.646147	1.973274
	689.839311	1.968131
	690.032461	1.962778
	690.225596	1.960025
	690.418717	1.955588
	690.611824	1.951284
	690.804917	1.947831
	690.997995	1.944485
	691.191059	1.939869
	691.384110	1.936861
	691.577145	1.931897
	691.770167	1.927159
	691.963175	1.921734
	692.156168	1.918663
	692.349147	1.913497
	692.542112	1.912348
	692.735063	1.907710
	692.927999	1.903916
	693.120922	1.902642
	693.313830	1.899335
	693.506724	1.897124
	693.699603	1.894039
	693.892469	1.890517
	694.085320	1.887376
	694.278157	1.884277
	694.470980	1.878707
	694.663789	1.875870
	694.856583	1.872204
	695.049364	1.867852
	695.242130	1.864280
	695.434881	1.862150
	695.627619	1.859793
	695.820342	1.859005
	696.013052	1.855205
	696.205747	1.851749
	696.398427	1.847374
	696.591094	1.844798
	696.783746	1.839185
	696.976384	1.833297
	697.169008	1.830440
	697.361618	1.827912
	697.554213	1.826155
	697.746795	1.820055
	697.939362	1.819739
	698.131914	1.816123
	698.324453	1.813227
	698.516977	1.808850
	698.709487	1.803080
	698.901983	1.802022
	699.094465	1.800044
	699.286932	1.795134
	699.479386	1.792005
	699.671825	1.789990
	699.864249	1.787719
	700.056660	1.787439
	700.249056	1.786656
	700.441438	1.784672
	700.633806	1.781495
	700.826160	1.778853
	701.018499	1.774673
	701.210824	1.772050
	701.403135	1.769940
	701.595432	1.769673
	701.787714	1.769532
	701.979982	1.767558
	702.172236	1.769894
	702.364476	1.770293
	702.556702	1.769138
	702.748913	1.769932
	702.941110	1.770633
	703.133293	1.768292
	703.325461	1.769283
	703.517615	1.772487
	703.709755	1.774020
	703.901881	1.776344
	704.093993	1.779530
	704.286090	1.781554
	704.478173	1.783864
	704.670242	1.784837
	704.862296	1.787198
	705.054337	1.789643
	705.246363	1.790149
	705.438375	1.791807
	705.630372	1.793035
	705.822356	1.792970
	706.014325	1.795780
	706.206279	1.800800
	706.398220	1.805625
	706.590146	1.810039
	706.782058	1.813385
	706.973956	1.818018
	707.165840	1.823411
	707.357709	1.828888
	707.549564	1.834420
	707.741405	1.838740
	707.933231	1.839891
	708.125043	1.842552
	708.316841	1.846600
	708.508625	1.852630
	708.700395	1.855610
	708.892150	1.859633
	709.083891	1.863364
	709.275617	1.867040
	709.467330	1.872011
	709.659028	1.873513
	709.850712	1.879513
	710.042381	1.881860
	710.234037	1.886093
	710.425678	1.891534
	710.617305	1.894927
	710.808917	1.897587
	711.000515	1.900712
	711.192099	1.904760
	711.383669	1.909954
	711.575225	1.914486
	711.766766	1.915959
	711.958293	1.918580
	712.149805	1.921701
	712.341304	1.923673
	712.532788	1.927141
	712.724258	1.931679
	712.915713	1.936628
	713.107154	1.942365
	713.298581	1.946307
	713.489994	1.951396
	713.681392	1.956585
	713.872776	1.956820
	714.064146	1.960745
	714.255502	1.966182
	714.446843	1.970512
	714.638170	1.974020
	714.829483	1.979351
	715.020781	1.984693
	715.212065	1.988638
	715.403335	1.993151
	715.594591	1.996316
	715.785832	1.996920
	715.977059	1.997734
	716.168272	2.000427
	716.359470	2.005309
	716.550654	2.006492
	716.741824	2.006855
	716.932979	2.008194
	717.124121	2.009846
	717.315247	2.013968
	717.506360	2.019319
	717.697458	2.023311
	717.888542	2.026288
	718.079612	2.029482
	718.270668	2.031615
	718.461709	2.034815
	718.652736	2.038251
	718.843748	2.038902
	719.034746	2.040351
	719.225730	2.041328
	719.416700	2.042669
	719.607655	2.045398
	719.798596	2.046073
	719.989523	2.045763
	720.180435	2.045780
	720.371333	2.047831
	720.562217	2.048533
	720.753087	2.051021
	720.943942	2.050763
	721.134783	2.050463
	721.325609	2.050139
	721.516422	2.048658
	721.707219	2.048213
	721.898003	2.047868
	722.088772	2.043326
	722.279527	2.041334
	722.470268	2.038830
	722.660994	2.038495
	722.851707	2.037328
	723.042404	2.033873
	723.233088	2.030897
	723.423757	2.029480
	723.614412	2.030222
	723.805052	2.029057
	723.995678	2.027526
	724.186290	2.028509
	724.376887	2.027346
	724.567471	2.024856
	724.758039	2.024234
	724.948594	2.024713
	725.139134	2.023829
	725.329660	2.023873
	725.520172	2.025689
	725.710669	2.024968
	725.901152	2.026791
	726.091620	2.024717
	726.282075	2.024668
	726.472514	2.024506
	726.662940	2.021697
	726.853351	2.019775
	727.043748	2.018576
	727.234131	2.016941
	727.424499	2.014695
	727.614853	2.015322
	727.805193	2.012243
	727.995518	2.008441
	728.185829	2.006476
	728.376125	2.005810
	728.566408	2.004938
	728.756675	2.004754
	728.946929	2.003736
	729.137168	2.000565
	729.327393	2.000094
	729.517604	1.996931
	729.707800	1.993689
	729.897982	1.993290
	730.088149	1.992964
	730.278302	1.990898
	730.468441	1.991062
	730.658566	1.988051
	730.848676	1.987020
	731.038771	1.984576
	731.228853	1.983124
	731.418920	1.986694
	731.608973	1.985820
	731.799011	1.984185
	731.989035	1.982849
	732.179045	1.983005
	732.369040	1.979176
	732.559021	1.979032
	732.748988	1.978691
	732.938940	1.976113
	733.128878	1.971058
	733.318801	1.966897
	733.508711	1.962470
	733.698605	1.961867
	733.888486	1.957588
	734.078352	1.955448
	734.268204	1.954148
	734.458041	1.954517
	734.647864	1.952672
	734.837673	1.953139
	735.027467	1.951339
	735.217247	1.950975
	735.407013	1.949771
	735.596764	1.948395
	735.786501	1.946872
	735.976223	1.945209
	736.165932	1.943814
	736.355625	1.941951
	736.545305	1.939883
	736.734970	1.937142
	736.924620	1.935219
	737.114257	1.934736
	737.303879	1.933198
	737.493486	1.928516
	737.683079	1.924639
	737.872658	1.922743
	738.062222	1.920971
	738.251772	1.919983
	738.441308	1.916794
	738.630829	1.911722
	738.820336	1.908501
	739.009829	1.906213
	739.199307	1.900870
	739.388771	1.900963
	739.578220	1.897618
	739.767655	1.894447
	739.957076	1.890950
	740.146482	1.887350
	740.335874	1.884880
	740.525251	1.880606
	740.714615	1.881390
	740.903963	1.879945
	741.093298	1.878423
	741.282618	1.876614
	741.471923	1.873494
	741.661214	1.871707
	741.850491	1.872472
	742.039753	1.870877
	742.229001	1.871176
	742.418235	1.868266
	742.607454	1.867479
	742.796659	1.866584
	742.985849	1.861934
	743.175025	1.861348
	743.364187	1.860663
	743.553334	1.859913
	743.742467	1.856804
	743.931586	1.854296
	744.120690	1.849795
	744.309779	1.845210
	744.498855	1.841437
	744.687916	1.839872
	744.876962	1.836466
	745.065994	1.833102
	745.255012	1.831758
	745.444015	1.831223
	745.633004	1.831655
	745.821978	1.828996
	746.010938	1.823048
	746.199884	1.822527
	746.388815	1.820293
	746.577732	1.819327
	746.766634	1.814615
	746.955522	1.809313
	747.144396	1.808995
	747.333255	1.806170
	747.522100	1.803587
	747.710930	1.801118
	747.899746	1.800521
	748.088548	1.797373
	748.277335	1.794126
	748.466108	1.790711
	748.654866	1.786832
	748.843610	1.783755
	749.032339	1.781003
	749.221054	1.778974
	749.409755	1.778571
	749.598441	1.775463
	749.787113	1.772070
	749.975770	1.768480
	750.164413	1.767250
	750.353042	1.763635
[truncated: 1,648 more rows]
