# Supplementary material for: Metasurface analogues of molecular diastereomers from hierarchical multiscale chiral interactions with biomolecules
Source: Nat Commun. 2026 Apr 22;17:5541. doi: 10.1038/s41467-026-72200-6 (PMC13287669; doi:10.1038/s41467-026-72200-6)
Supplement: Supplementary file 3 — Supplementary Data 1 (Raw data) [file 41467_2026_72200_MOESM3_ESM.zip › Raw_Data/Reflectivity/strept_antistrepl/antistrept/02 lh 0 real.txt]

	345.453658	1.002629
	345.669646	1.002827
	345.885622	1.003031
	346.101585	1.003238
	346.317535	1.003447
	346.533471	1.003656
	346.749395	1.003861
	346.965306	1.004057
	347.181204	1.004238
	347.397089	1.004396
	347.612961	1.004519
	347.828820	1.004592
	348.044666	1.004595
	348.260499	1.004507
	348.476319	1.004297
	348.692126	1.003935
	348.907920	1.003386
	349.123701	1.002621
	349.339469	1.001620
	349.555224	1.000383
	349.770966	0.998940
	349.986695	0.997350
	350.202412	0.995703
	350.418115	0.994102
	350.633805	0.992642
	350.849482	0.991399
	351.065147	0.990411
	351.280798	0.989686
	351.496436	0.989208
	351.712062	0.988945
	351.927674	0.988859
	352.143273	0.986415
	352.358860	0.992262
	352.574433	0.993098
	352.789993	0.991972
	353.005541	0.993095
	353.221075	0.992904
	353.436597	0.993218
	353.652105	0.995690
	353.867600	0.995274
	354.083083	0.993309
	354.298552	0.994217
	354.514009	0.993877
	354.729452	0.994604
	354.944883	0.995182
	355.160300	0.996014
	355.375705	0.995954
	355.591096	0.995090
	355.806474	0.996506
	356.021840	0.998903
	356.237192	1.000468
	356.452532	0.999940
	356.667858	0.998653
	356.883172	0.999503
	357.098472	0.998446
	357.313760	0.998720
	357.529034	0.998181
	357.744295	0.997992
	357.959544	0.998347
	358.174779	0.998152
	358.390002	0.998018
	358.605211	0.998611
	358.820407	0.999692
	359.035591	1.000635
	359.250761	0.998414
	359.465919	0.998183
	359.681063	0.997694
	359.896194	0.998656
	360.111313	0.997197
	360.326418	0.994416
	360.541510	0.993194
	360.756589	0.992941
	360.971656	0.990398
	361.186709	0.987672
	361.401749	0.985505
	361.616776	0.983307
	361.831790	0.983382
	362.046792	0.985553
	362.261780	0.986118
	362.476755	0.987608
	362.691717	0.988071
	362.906666	0.988140
	363.121602	0.989578
	363.336525	0.987612
	363.551435	0.989426
	363.766332	0.987969
	363.981216	0.988757
	364.196087	0.989040
	364.410945	0.988631
	364.625790	0.989459
	364.840621	0.988791
	365.055440	0.989632
	365.270246	0.989909
	365.485039	0.991162
	365.699818	0.993640
	365.914585	0.995929
	366.129339	0.996246
	366.344079	0.997668
	366.558807	0.998590
	366.773521	0.997365
	366.988223	0.999621
	367.202911	1.003708
	367.417587	1.002842
	367.632249	1.003123
	367.846898	1.003330
	368.061535	1.004715
	368.276158	1.003733
	368.490768	1.004133
	368.705365	1.003217
	368.919949	1.002854
	369.134521	1.001046
	369.349079	1.000120
	369.563624	1.001870
	369.778155	1.001789
	369.992674	1.002690
	370.207180	1.003373
	370.421673	1.002970
	370.636153	1.003855
	370.850619	1.002206
	371.065073	1.001385
	371.279514	1.001047
	371.493941	0.999860
	371.708356	0.999225
	371.922757	0.997177
	372.137145	0.996650
	372.351521	0.995927
	372.565883	0.993961
	372.780232	0.992956
	372.994568	0.991945
	373.208891	0.990551
	373.423201	0.990553
	373.637498	0.989192
	373.851782	0.987313
	374.066053	0.986911
	374.280311	0.988474
	374.494556	0.989137
	374.708787	0.988742
	374.923006	0.988711
	375.137211	0.986657
	375.351404	0.986767
	375.565583	0.986763
	375.779750	0.986354
	375.993903	0.987837
	376.208043	0.988160
	376.422170	0.989801
	376.636284	0.991173
	376.850385	0.992860
	377.064473	0.993172
	377.278548	0.992775
	377.492610	0.993839
	377.706658	0.994759
	377.920694	0.998512
	378.134717	0.999740
	378.348726	1.001814
	378.562722	1.002546
	378.776706	1.002133
	378.990676	1.003481
	379.204633	1.004794
	379.418577	1.006765
	379.632508	1.007406
	379.846426	1.008862
	380.060331	1.009529
	380.274223	1.010366
	380.488101	1.014433
	380.701967	1.017082
	380.915819	1.018097
	381.129659	1.018345
	381.343485	1.018621
	381.557298	1.016520
	381.771098	1.018474
	381.984886	1.019925
	382.198659	1.022621
	382.412420	1.024720
	382.626168	1.024871
	382.839903	1.024846
	383.053624	1.023786
	383.267333	1.024286
	383.481028	1.024235
	383.694711	1.023709
	383.908380	1.024644
	384.122036	1.025589
	384.335679	1.025757
	384.549309	1.027236
	384.762926	1.026492
	384.976530	1.026042
	385.190120	1.023743
	385.403698	1.022076
	385.617262	1.020542
	385.830814	1.020598
	386.044352	1.018830
	386.257877	1.017743
	386.471389	1.016223
	386.684888	1.015461
	386.898374	1.016111
	387.111847	1.016332
	387.325306	1.015767
	387.538753	1.015433
	387.752186	1.015063
	387.965606	1.015726
	388.179014	1.016228
	388.392408	1.016500
	388.605789	1.016989
	388.819156	1.018529
	389.032511	1.017808
	389.245853	1.016327
	389.459181	1.013469
	389.672497	1.011557
	389.885799	1.010744
	390.099088	1.009407
	390.312364	1.009874
	390.525627	1.010910
	390.738877	1.011117
	390.952114	1.008016
	391.165337	1.009054
	391.378548	1.008557
	391.591745	1.010009
	391.804929	1.010707
	392.018100	1.013884
	392.231258	1.013935
	392.444403	1.013678
	392.657535	1.014756
	392.870653	1.016697
	393.083759	1.019438
	393.296851	1.018083
	393.509930	1.015804
	393.722996	1.014625
	393.936049	1.014453
	394.149089	1.013662
	394.362116	1.015607
	394.575129	1.018377
	394.788130	1.019752
	395.001117	1.019898
	395.214091	1.020087
	395.427052	1.018317
	395.640000	1.017779
	395.852935	1.020860
	396.065857	1.021140
	396.278765	1.023052
	396.491660	1.023763
	396.704543	1.025436
	396.917412	1.025258
	397.130268	1.023393
	397.343110	1.023828
	397.555940	1.021550
	397.768757	1.021314
	397.981560	1.022187
	398.194350	1.022606
	398.407127	1.023873
	398.619891	1.025863
	398.832642	1.024657
	399.045380	1.024975
	399.258104	1.026537
	399.470815	1.027248
	399.683514	1.028697
	399.896199	1.028908
	400.108870	1.027712
	400.321529	1.026332
	400.534175	1.027405
	400.746807	1.029359
	400.959427	1.030152
	401.172033	1.029660
	401.384626	1.030698
	401.597205	1.029203
	401.809772	1.026501
	402.022326	1.023914
	402.234866	1.022462
	402.447393	1.023116
	402.659907	1.023213
	402.872408	1.023521
	403.084896	1.025222
	403.297370	1.024129
	403.509832	1.021146
	403.722280	1.019744
	403.934715	1.020634
	404.147137	1.021532
	404.359546	1.020881
	404.571941	1.020916
	404.784323	1.022021
	404.996693	1.021004
	405.209049	1.020939
	405.421392	1.022174
	405.633721	1.022037
	405.846038	1.021514
	406.058341	1.021222
	406.270632	1.021742
	406.482909	1.022895
	406.695172	1.024283
	406.907423	1.025261
	407.119661	1.025697
	407.331885	1.025445
	407.544096	1.025124
	407.756294	1.024388
	407.968479	1.025450
	408.180651	1.023986
	408.392809	1.025693
	408.604954	1.025997
	408.817086	1.024061
	409.029205	1.024781
	409.241311	1.025451
	409.453404	1.025669
	409.665483	1.023886
	409.877549	1.025054
	410.089602	1.026952
	410.301642	1.026491
	410.513669	1.027682
	410.725682	1.028854
	410.937682	1.029235
	411.149669	1.028062
	411.361643	1.026600
	411.573604	1.025394
	411.785551	1.028825
	411.997486	1.029296
	412.209407	1.027417
	412.421315	1.028862
	412.633210	1.029291
	412.845091	1.029856
	413.056959	1.031772
	413.268815	1.035130
	413.480657	1.033449
	413.692485	1.032002
	413.904301	1.031457
	414.116103	1.031179
	414.327892	1.029696
	414.539668	1.029357
	414.751431	1.029493
	414.963181	1.029346
	415.174917	1.029268
	415.386640	1.028530
	415.598350	1.029933
	415.810047	1.028529
	416.021730	1.027578
	416.233401	1.025396
	416.445058	1.025955
	416.656702	1.026749
	416.868332	1.028317
	417.079950	1.027830
	417.291554	1.030571
	417.503145	1.030573
	417.714723	1.030964
	417.926288	1.031206
	418.137839	1.032698
	418.349377	1.032784
	418.560903	1.034131
	418.772414	1.035767
	418.983913	1.035302
	419.195398	1.035230
	419.406870	1.035755
	419.618329	1.034691
	419.829775	1.033970
	420.041208	1.033268
	420.252627	1.033337
	420.464033	1.034880
	420.675426	1.033306
	420.886805	1.033562
	421.098172	1.033906
	421.309525	1.033831
	421.520865	1.034831
	421.732192	1.035290
	421.943505	1.036447
	422.154805	1.035483
	422.366092	1.034965
	422.577366	1.034687
	422.788627	1.033770
	422.999874	1.033913
	423.211108	1.033685
	423.422329	1.033719
	423.633537	1.032198
	423.844731	1.031930
	424.055913	1.033233
	424.267081	1.032867
	424.478235	1.031681
	424.689377	1.031351
	424.900505	1.031538
	425.111620	1.033559
	425.322722	1.033938
	425.533811	1.035200
	425.744886	1.034035
	425.955948	1.034252
	426.166997	1.032043
	426.378032	1.032475
	426.589055	1.033650
	426.800064	1.033366
	427.011060	1.033631
	427.222042	1.033261
	427.433012	1.031555
	427.643968	1.029950
	427.854911	1.029284
	428.065840	1.028947
	428.276757	1.029814
	428.487660	1.028240
	428.698550	1.028027
	428.909427	1.027847
	429.120290	1.030956
	429.331140	1.031460
	429.541977	1.033409
	429.752801	1.033264
	429.963611	1.034450
	430.174408	1.033174
	430.385192	1.035110
	430.595963	1.037147
	430.806720	1.038476
	431.017464	1.039579
	431.228195	1.040910
	431.438913	1.041224
	431.649617	1.039543
	431.860308	1.039419
	432.070986	1.039167
	432.281650	1.038288
	432.492302	1.037616
	432.702940	1.037119
	432.913565	1.036353
	433.124176	1.037396
	433.334774	1.036825
	433.545359	1.039271
	433.755931	1.036922
	433.966489	1.038827
	434.177035	1.037117
	434.387567	1.033576
	434.598085	1.034148
	434.808591	1.032932
	435.019083	1.032139
	435.229562	1.031517
	435.440027	1.030791
	435.650479	1.028564
	435.860918	1.027377
	436.071344	1.026269
	436.281757	1.024315
	436.492156	1.024661
	436.702542	1.022907
	436.912914	1.022440
	437.123274	1.023393
	437.333620	1.026283
	437.543953	1.024261
	437.754272	1.024059
	437.964578	1.024051
	438.174871	1.023145
	438.385151	1.019574
	438.595417	1.019670
	438.805670	1.018877
	439.015910	1.019966
	439.226137	1.019021
	439.436350	1.016545
	439.646550	1.014902
	439.856737	1.012859
	440.066910	1.011632
	440.277070	1.012032
	440.487217	1.011911
	440.697351	1.012815
	440.907471	1.013127
	441.117578	1.013923
	441.327671	1.014670
	441.537752	1.015980
	441.747819	1.017155
	441.957873	1.016197
	442.167913	1.016061
	442.377940	1.016652
	442.587954	1.017295
	442.797955	1.017067
	443.007942	1.019068
	443.217916	1.019748
	443.427877	1.018846
	443.637824	1.017796
	443.847758	1.016055
	444.057679	1.016497
	444.267586	1.015014
	444.477481	1.015057
	444.687361	1.015158
	444.897229	1.014280
	445.107083	1.012740
	445.316924	1.012585
	445.526752	1.013497
	445.736566	1.013995
	445.946367	1.012596
	446.156155	1.010301
	446.365929	1.006698
	446.575690	1.008864
	446.785438	1.005882
	446.995173	1.004551
	447.204894	1.004856
	447.414602	1.002258
	447.624296	1.001947
	447.833977	1.000998
	448.043645	1.000029
	448.253300	0.998782
	448.462941	0.999347
	448.672569	0.997888
	448.882184	0.996458
	449.091785	0.996415
	449.301373	0.995613
	449.510948	0.994363
	449.720509	0.992306
	449.930057	0.990449
	450.139592	0.986989
	450.349113	0.984522
	450.558621	0.981916
	450.768116	0.979667
	450.977597	0.977446
	451.187066	0.977537
	451.396520	0.976458
	451.605962	0.974769
	451.815390	0.972858
	452.024805	0.971835
	452.234206	0.970755
	452.443594	0.970633
	452.652969	0.970849
	452.862330	0.969387
	453.071678	0.968588
	453.281013	0.968951
	453.490335	0.968537
	453.699643	0.968236
	453.908938	0.967784
	454.118219	0.967319
	454.327487	0.967397
	454.536742	0.967468
	454.745983	0.968419
	454.955211	0.968913
	455.164426	0.968920
	455.373627	0.968828
	455.582815	0.969724
	455.791990	0.971034
	456.001152	0.970621
	456.210300	0.970630
	456.419434	0.971067
	456.628556	0.973228
	456.837664	0.972201
	457.046758	0.972412
	457.255839	0.972342
	457.464907	0.969848
	457.673962	0.970387
	457.883003	0.970242
	458.092031	0.972664
	458.301046	0.971728
	458.510047	0.971749
	458.719035	0.971293
	458.928009	0.971379
	459.136970	0.972672
	459.345918	0.969819
	459.554852	0.968468
	459.763774	0.967785
	459.972681	0.966273
	460.181576	0.964943
	460.390457	0.962996
	460.599324	0.960384
	460.808178	0.959538
	461.017019	0.958032
	461.225847	0.956112
	461.434661	0.954414
	461.643462	0.952833
	461.852249	0.950236
	462.061023	0.947090
	462.269784	0.945623
	462.478531	0.944403
	462.687265	0.941717
	462.895986	0.939385
	463.104693	0.938620
	463.313387	0.939887
	463.522068	0.939407
	463.730735	0.937634
	463.939389	0.937319
	464.148029	0.935204
	464.356656	0.933183
	464.565270	0.932280
	464.773870	0.931119
	464.982457	0.930755
	465.191030	0.929698
	465.399591	0.928853
	465.608137	0.928041
	465.816671	0.927186
	466.025191	0.927562
	466.233697	0.928127
	466.442191	0.928595
	466.650671	0.928478
	466.859137	0.929181
	467.067590	0.928921
	467.276030	0.929347
	467.484456	0.929091
	467.692869	0.929331
	467.901269	0.930208
	468.109655	0.929885
	468.318028	0.929449
	468.526387	0.928309
	468.734733	0.926845
	468.943066	0.927458
	469.151385	0.926934
	469.359691	0.925659
	469.567984	0.924887
	469.776263	0.924946
	469.984528	0.925214
	470.192781	0.926474
	470.401020	0.927014
	470.609245	0.927363
	470.817457	0.925388
	471.025656	0.923786
	471.233841	0.922743
	471.442013	0.921809
	471.650172	0.920906
	471.858317	0.918448
	472.066448	0.917795
	472.274567	0.917140
	472.482672	0.915245
	472.690763	0.915563
	472.898841	0.915218
	473.106906	0.914784
	473.314957	0.915692
	473.522995	0.913607
	473.731020	0.911411
	473.939031	0.910271
	474.147029	0.909593
	474.355013	0.908758
	474.562984	0.909152
	474.770941	0.909367
	474.978885	0.907934
	475.186816	0.906490
	475.394733	0.906665
	475.602637	0.907828
	475.810527	0.908226
	476.018404	0.907412
	476.226268	0.907029
	476.434118	0.907695
	476.641955	0.905933
	476.849778	0.906882
	477.057588	0.908408
	477.265385	0.908677
	477.473168	0.909191
	477.680937	0.909450
	477.888694	0.908958
	478.096436	0.909093
	478.304166	0.910472
	478.511882	0.910798
	478.719584	0.910702
	478.927274	0.908981
	479.134949	0.908919
	479.342612	0.908626
	479.550260	0.909202
	479.757896	0.909489
	479.965518	0.909152
	480.173126	0.908236
	480.380722	0.908888
	480.588303	0.907428
	480.795872	0.908696
	481.003426	0.908835
	481.210968	0.909771
	481.418496	0.911610
	481.626010	0.911776
	481.833511	0.912088
	482.040999	0.912509
	482.248473	0.913473
	482.455934	0.915092
	482.663382	0.916242
	482.870816	0.915919
	483.078236	0.915921
	483.285643	0.916358
	483.493037	0.916345
	483.700417	0.917343
	483.907784	0.917540
	484.115137	0.918330
	484.322477	0.917633
	484.529803	0.919001
	484.737116	0.919424
	484.944416	0.918645
	485.151702	0.920313
	485.358975	0.920635
	485.566234	0.921433
	485.773479	0.920466
	485.980712	0.918945
	486.187931	0.918438
	486.395136	0.922648
	486.602328	0.923496
	486.809506	0.923793
	487.016671	0.923917
	487.223823	0.922829
	487.430961	0.923204
	487.638086	0.925031
	487.845197	0.926684
	488.052295	0.927332
	488.259379	0.928023
	488.466450	0.928670
	488.673507	0.928469
	488.880551	0.928238
	489.087582	0.928873
	489.294599	0.930908
	489.501602	0.932441
	489.708592	0.934164
	489.915569	0.934913
	490.122532	0.934812
	490.329482	0.937088
	490.536418	0.937473
	490.743341	0.937997
	490.950250	0.937867
	491.157146	0.940548
	491.364029	0.940969
	491.570897	0.943505
	491.777753	0.945333
	491.984595	0.946754
	492.191423	0.947963
	492.398238	0.948508
	492.605040	0.949512
	492.811828	0.952183
	493.018603	0.953810
	493.225364	0.956310
	493.432111	0.957668
	493.638846	0.961518
	493.845566	0.962085
	494.052274	0.962510
	494.258967	0.965495
	494.465648	0.968908
	494.672314	0.971576
	494.878968	0.974885
	495.085608	0.975765
	495.292234	0.976297
	495.498847	0.979439
	495.705446	0.981946
	495.912032	0.984117
	496.118605	0.985232
	496.325164	0.988791
	496.531709	0.992471
	496.738241	0.993882
	496.944759	0.995889
	497.151264	0.998686
	497.357756	0.999385
	497.564234	1.003842
	497.770698	1.006325
	497.977149	1.008767
	498.183587	1.009913
	498.390011	1.013771
	498.596422	1.016777
	498.802819	1.020090
	499.009202	1.019799
	499.215572	1.022324
	499.421929	1.024247
	499.628272	1.027789
	499.834602	1.030294
	500.040918	1.033027
	500.247220	1.036995
	500.453509	1.039557
	500.659785	1.043347
	500.866047	1.047275
	501.072296	1.050410
	501.278531	1.054022
	501.484752	1.057763
	501.690960	1.061888
	501.897155	1.065392
	502.103336	1.068241
	502.309504	1.071360
	502.515658	1.074569
	502.721798	1.078926
	502.927925	1.081943
	503.134039	1.086940
	503.340139	1.091231
	503.546225	1.096145
	503.752298	1.098968
	503.958358	1.103170
	504.164404	1.107259
	504.370436	1.110908
	504.576455	1.114826
	504.782461	1.119444
	504.988453	1.122701
	505.194431	1.127256
	505.400396	1.130475
	505.606347	1.134856
	505.812285	1.137830
	506.018209	1.142536
	506.224120	1.144246
	506.430017	1.149162
	506.635901	1.153642
	506.841771	1.157092
	507.047628	1.161823
	507.253471	1.166405
	507.459301	1.168967
	507.665117	1.174331
	507.870920	1.178894
	508.076709	1.183292
	508.282484	1.187940
	508.488247	1.191326
	508.693995	1.198528
	508.899730	1.201402
	509.105451	1.203142
	509.311159	1.206520
	509.516854	1.212882
	509.722535	1.216400
	509.928202	1.223045
	510.133856	1.229331
	510.339496	1.233483
	510.545123	1.236970
	510.750736	1.243167
	510.956336	1.248572
	511.161922	1.254022
	511.367494	1.261744
	511.573053	1.268105
	511.778599	1.275331
	511.984131	1.283142
	512.189649	1.288200
	512.395154	1.295397
	512.600645	1.303508
	512.806123	1.308727
	513.011587	1.315654
	513.217038	1.322638
	513.422475	1.329850
	513.627899	1.338734
	513.833309	1.346261
	514.038705	1.353930
	514.244088	1.361320
	514.449458	1.368019
	514.654814	1.375966
	514.860156	1.384023
	515.065485	1.392858
	515.270800	1.399847
	515.476102	1.406186
	515.681390	1.413992
	515.886664	1.420030
	516.091925	1.426960
	516.297173	1.433190
	516.502407	1.439824
	516.707627	1.447262
	516.912834	1.453983
	517.118027	1.462276
	517.323207	1.468260
	517.528373	1.475892
	517.733525	1.482621
	517.938664	1.488222
	518.143790	1.495292
	518.348901	1.503426
	518.554000	1.512000
	518.759084	1.522033
	518.964156	1.531807
	519.169213	1.541877
	519.374257	1.549797
	519.579288	1.557099
	519.784305	1.565423
	519.989308	1.575830
	520.194298	1.583698
	520.399274	1.590162
	520.604236	1.597029
	520.809185	1.604850
	521.014121	1.613670
	521.219043	1.620626
	521.423951	1.629535
	521.628846	1.640907
	521.833727	1.650489
	522.038595	1.660113
	522.243449	1.669767
	522.448289	1.677837
	522.653116	1.684801
	522.857929	1.696399
	523.062729	1.708554
	523.267515	1.720274
	523.472287	1.728735
	523.677046	1.739660
	523.881792	1.749069
	524.086524	1.760866
	524.291242	1.769871
	524.495946	1.779090
	524.700637	1.790404
	524.905315	1.802859
	525.109979	1.813416
	525.314629	1.826929
	525.519266	1.837261
	525.723889	1.849171
	525.928498	1.858308
	526.133094	1.866399
	526.337677	1.875490
	526.542245	1.885119
	526.746800	1.892064
	526.951342	1.903857
	527.155870	1.913768
	527.360384	1.919690
	527.564885	1.927751
	527.769372	1.938203
	527.973846	1.948447
	528.178306	1.959105
	528.382752	1.971123
	528.587185	1.981178
	528.791604	1.988010
	528.996010	1.998282
	529.200402	2.004631
	529.404780	2.013954
	529.609145	2.022679
	529.813496	2.032092
	530.017833	2.042743
	530.222157	2.051403
	530.426468	2.062131
	530.630764	2.071571
	530.835048	2.081934
	531.039317	2.091860
	531.243573	2.100615
	531.447815	2.109533
	531.652044	2.119436
	531.856259	2.127823
	532.060461	2.136121
	532.264648	2.144277
	532.468823	2.152098
	532.672983	2.161429
	532.877130	2.173195
	533.081264	2.184454
	533.285383	2.194450
	533.489490	2.204140
	533.693582	2.215149
	533.897661	2.222239
	534.101726	2.226996
	534.305778	2.237553
	534.509816	2.245009
	534.713841	2.254809
	534.917851	2.263138
	535.121849	2.275486
	535.325832	2.283897
	535.529802	2.291651
	535.733759	2.298311
	535.937701	2.306221
	536.141630	2.315895
	536.345546	2.323674
	536.549448	2.330036
	536.753336	2.339381
	536.957210	2.347085
	537.161071	2.357784
	537.364919	2.366489
	537.568752	2.374886
	537.772572	2.380722
	537.976379	2.390751
	538.180172	2.396464
	538.383951	2.404025
	538.587716	2.412713
	538.791468	2.421232
	538.995206	2.427302
	539.198931	2.436043
	539.402642	2.443583
	539.606339	2.452324
	539.810023	2.462379
	540.013693	2.470770
	540.217349	2.477259
	540.420992	2.483125
	540.624621	2.486450
	540.828237	2.491545
	541.031839	2.492662
	541.235427	2.501014
	541.439001	2.507298
	541.642562	2.516647
	541.846109	2.518956
	542.049643	2.525213
	542.253163	2.529549
	542.456669	2.535431
	542.660162	2.542464
	542.863641	2.551935
	543.067106	2.562385
	543.270558	2.570108
	543.473996	2.572657
	543.677420	2.578381
	543.880831	2.584393
	544.084228	2.587389
	544.287612	2.594964
	544.490981	2.601615
	544.694338	2.610304
	544.897680	2.617017
	545.101009	2.622403
	545.304324	2.628696
	545.507625	2.633639
	545.710913	2.636360
	545.914187	2.638429
	546.117448	2.639245
	546.320695	2.643880
	546.523928	2.649804
	546.727147	2.657671
	546.930353	2.661402
	547.133546	2.663936
	547.336724	2.672211
	547.539889	2.670257
	547.743040	2.673279
	547.946178	2.676534
	548.149301	2.677743
	548.352412	2.681156
	548.555508	2.688752
	548.758591	2.693455
	548.961660	2.697783
	549.164716	2.702349
	549.367757	2.709120
	549.570785	2.711296
	549.773800	2.713150
	549.976801	2.718152
	550.179788	2.722745
	550.382761	2.724114
	550.585721	2.728588
	550.788667	2.734783
	550.991599	2.740823
	551.194518	2.744265
	551.397423	2.752026
	551.600315	2.759310
	551.803192	2.763388
	552.006056	2.766467
	552.208906	2.768495
	552.411743	2.770729
	552.614566	2.769952
	552.817375	2.774748
	553.020171	2.777215
	553.222953	2.779300
	553.425721	2.781342
	553.628475	2.785925
	553.831216	2.789894
	554.033943	2.790219
	554.236657	2.794667
	554.439356	2.797608
	554.642042	2.803103
	554.844715	2.804663
	555.047373	2.808638
	555.250018	2.811268
	555.452650	2.809399
	555.655267	2.809954
	555.857871	2.813366
	556.060461	2.819479
	556.263038	2.821625
	556.465600	2.824999
	556.668150	2.829989
	556.870685	2.833615
	557.073207	2.836089
	557.275715	2.839107
	557.478209	2.842052
	557.680689	2.845359
	557.883156	2.847652
	558.085609	2.846780
	558.288049	2.851828
	558.490475	2.857833
	558.692887	2.860030
	558.895285	2.864515
	559.097670	2.864242
	559.300040	2.865600
	559.502398	2.868501
	559.704741	2.869423
	559.907071	2.876670
	560.109387	2.878198
	560.311689	2.879138
	560.513978	2.882456
	560.716253	2.887910
	560.918514	2.886514
	561.120762	2.889430
	561.322995	2.897017
	561.525215	2.901209
	561.727422	2.903079
	561.929614	2.908493
	562.131793	2.915879
	562.333958	2.917492
	562.536110	2.920862
	562.738248	2.927175
	562.940372	2.933776
	563.142482	2.937177
	563.344578	2.938473
	563.546661	2.944041
	563.748730	2.947062
	563.950786	2.949917
	564.152827	2.954032
	564.354855	2.957626
	564.556870	2.962601
	564.758870	2.968886
	564.960857	2.979427
	565.162830	2.980553
	565.364789	2.985211
	565.566735	2.985840
	565.768666	2.989739
	565.970584	2.988169
	566.172489	2.987105
	566.374379	2.989885
	566.576256	2.997164
	566.778119	2.999456
	566.979969	3.000713
	567.181805	3.007919
	567.383626	3.011566
	567.585435	3.014859
	567.787229	3.020758
	567.989010	3.028821
	568.190777	3.034370
	568.392530	3.039761
	568.594269	3.047427
	568.795995	3.054989
	568.997707	3.059598
	569.199405	3.065536
	569.401090	3.070643
	569.602761	3.080236
	569.804418	3.084874
	570.006061	3.089088
	570.207690	3.092146
	570.409306	3.101950
	570.610908	3.105211
	570.812497	3.107420
	571.014071	3.117630
	571.215632	3.125283
	571.417179	3.129253
	571.618712	3.139654
	571.820232	3.145287
	572.021737	3.152641
	572.223229	3.154853
	572.424707	3.162252
	572.626172	3.167006
	572.827623	3.175451
	573.029060	3.179377
	573.230483	3.186495
	573.431892	3.192533
	573.633288	3.193781
	573.834670	3.196676
	574.036038	3.204499
	574.237392	3.209397
	574.438733	3.213643
	574.640060	3.221671
	574.841373	3.231784
	575.042672	3.238814
	575.243958	3.247580
	575.445230	3.256283
	575.646488	3.268383
	575.847732	3.276017
	576.048962	3.284396
	576.250179	3.292975
	576.451382	3.299518
	576.652571	3.304225
	576.853747	3.310924
	577.054908	3.314193
	577.256056	3.314565
	577.457190	3.320392
	577.658310	3.324712
	577.859417	3.327606
	578.060510	3.330969
	578.261589	3.336445
	578.462654	3.341808
	578.663705	3.347221
	578.864743	3.349428
	579.065767	3.356869
	579.266777	3.364374
	579.467773	3.364976
	579.668755	3.370205
	579.869724	3.374544
	580.070679	3.378355
	580.271620	3.378933
	580.472548	3.395790
	580.673461	3.394748
	580.874361	3.394580
	581.075247	3.395657
	581.276119	3.397557
	581.476978	3.404933
	581.677822	3.412077
	581.878653	3.412176
	582.079470	3.414131
	582.280273	3.416869
	582.481063	3.419940
	582.681838	3.418329
	582.882600	3.423611
	583.083348	3.429311
	583.284083	3.428490
	583.484803	3.430638
	583.685510	3.436456
	583.886203	3.434048
	584.086882	3.437973
	584.287547	3.437119
	584.488199	3.439664
	584.688836	3.442045
	584.889460	3.447035
	585.090070	3.447661
	585.290666	3.454812
	585.491249	3.453876
	585.691818	3.458777
	585.892372	3.463593
	586.092914	3.470618
	586.293441	3.475402
	586.493954	3.479748
	586.694454	3.487247
	586.894940	3.496459
	587.095412	3.497223
	587.295870	3.507307
	587.496314	3.515064
	587.696745	3.521567
	587.897162	3.524554
	588.097565	3.532430
	588.297954	3.541579
	588.498329	3.546080
	588.698691	3.550850
	588.899038	3.562240
	589.099372	3.566972
	589.299692	3.572635
	589.499998	3.578638
	589.700291	3.586440
	589.900569	3.587313
	590.100834	3.595924
	590.301085	3.603770
	590.501322	3.613293
	590.701546	3.622705
	590.901755	3.629450
	591.101951	3.638907
	591.302132	3.650674
	591.502300	3.655162
	591.702455	3.663349
	591.902595	3.673787
	592.102722	3.681612
	592.302834	3.693668
	592.502933	3.705334
	592.703018	3.699208
	592.903089	3.712289
	593.103147	3.723794
	593.303190	3.738289
	593.503220	3.748177
	593.703236	3.756417
	593.903238	3.768379
	594.103226	3.776555
	594.303200	3.785778
	594.503161	3.794879
	594.703108	3.805523
	594.903040	3.816622
	595.102960	3.829876
	595.302865	3.842958
	595.502756	3.854674
	595.702634	3.862595
	595.902497	3.869309
	596.102347	3.883385
	596.302183	3.894815
	596.502005	3.910782
	596.701813	3.923283
	596.901608	3.933979
	597.101388	3.945420
	597.301155	3.956092
	597.500908	3.964273
	597.700647	3.982795
	597.900372	3.995154
	598.100083	4.008270
	598.299781	4.023652
	598.499465	4.040010
	598.699134	4.059021
	598.898790	4.068864
	599.098432	4.079628
	599.298061	4.095658
	599.497675	4.103541
	599.697275	4.117891
	599.896862	4.134411
	600.096435	4.151073
	600.295994	4.166640
	600.495539	4.177254
	600.695070	4.191161
	600.894588	4.211971
	601.094091	4.220048
	601.293581	4.235607
	601.493056	4.245301
	601.692518	4.258240
	601.891966	4.270006
	602.091401	4.282492
	602.290821	4.294548
	602.490227	4.308540
	602.689620	4.318715
	602.888999	4.329026
	603.088363	4.343986
	603.287714	4.356312
	603.487052	4.363132
	603.686375	4.381623
	603.885684	4.392549
	604.084980	4.398749
	604.284261	4.409400
	604.483529	4.420293
	604.682783	4.431089
	604.882023	4.449658
	605.081249	4.458286
	605.280461	4.470686
	605.479660	4.476949
	605.678844	4.487541
	605.878015	4.498362
	606.077172	4.507460
	606.276314	4.518573
	606.475443	4.529323
	606.674558	4.534351
	606.873660	4.538815
	607.072747	4.542340
	607.271820	4.544777
	607.470880	4.544871
	607.669926	4.554671
	607.868957	4.559775
	608.067975	4.565886
	608.266979	4.568009
	608.465969	4.569146
	608.664946	4.566753
	608.863908	4.572563
	609.062857	4.574650
	609.261791	4.577548
	609.460712	4.579474
	609.659619	4.584022
	609.858511	4.579329
	610.057390	4.574228
	610.256256	4.576185
	610.455107	4.573439
	610.653944	4.573186
	610.852767	4.567426
	611.051577	4.567767
	611.250373	4.568012
	611.449154	4.565537
	611.647922	4.573238
	611.846676	4.566389
	612.045416	4.559642
	612.244142	4.552541
	612.442854	4.544250
	612.641553	4.532683
	612.840237	4.524367
	613.038908	4.508227
	613.237564	4.500755
	613.436207	4.489210
	613.634836	4.481234
	613.833451	4.468140
	614.032052	4.457123
	614.230639	4.444405
	614.429212	4.434972
	614.627771	4.421372
	614.826316	4.407866
	615.024848	4.400146
	615.223365	4.384907
	615.421869	4.367976
	615.620358	4.349690
	615.818834	4.326518
	616.017296	4.311662
	616.215744	4.302065
	616.414178	4.286256
	616.612598	4.266003
	616.811004	4.250415
	617.009396	4.234305
	617.207775	4.223362
	617.406139	4.208586
	617.604490	4.194568
	617.802826	4.180017
	618.001149	4.166010
	618.199458	4.145827
	618.397752	4.125673
	618.596033	4.107939
	618.794300	4.090378
	618.992553	4.077613
	619.190792	4.065837
	619.389018	4.053999
	619.587229	4.042082
	619.785426	4.026125
	619.983609	4.011184
	620.181779	3.999963
	620.379934	3.991388
	620.578076	3.981072
	620.776204	3.972105
	620.974317	3.962872
	621.172417	3.955876
	621.370503	3.942816
	621.568575	3.935631
	621.766633	3.927064
	621.964677	3.920482
	622.162707	3.918195
	622.360723	3.914544
	622.558725	3.912127
	622.756714	3.903556
	622.954688	3.897564
	623.152648	3.895871
	623.350595	3.886223
	623.548527	3.886249
	623.746446	3.879966
	623.944350	3.879781
	624.142241	3.876698
	624.340118	3.878347
	624.537981	3.881893
	624.735829	3.891194
	624.933664	3.896871
	625.131485	3.901689
	625.329292	3.906920
	625.527085	3.915525
	625.724864	3.922941
	625.922629	3.938197
	626.120381	3.946845
	626.318118	3.959480
	626.515841	3.970393
	626.713550	3.986703
	626.911246	4.005470
	627.108927	4.019850
	627.306595	4.036294
	627.504248	4.054382
	627.701888	4.076523
	627.899513	4.099949
	628.097125	4.121024
	628.294722	4.145410
	628.492306	4.174060
	628.689876	4.203417
	628.887432	4.231561
	629.084973	4.258178
	629.282501	4.281268
	629.480015	4.307975
	629.677515	4.339133
	629.875001	4.369547
	630.072473	4.396574
	630.269931	4.428065
	630.467375	4.461259
	630.664805	4.494293
	630.862221	4.526990
	631.059623	4.558430
	631.257011	4.594230
	631.454385	4.625003
	631.651746	4.657030
	631.849092	4.686366
	632.046424	4.720853
	632.243742	4.751148
	632.441047	4.780270
	632.638337	4.814220
	632.835613	4.845070
	633.032876	4.872487
	633.230124	4.904700
	633.427358	4.936858
	633.624579	4.965246
	633.821785	4.994867
	634.018978	5.031397
	634.216156	5.065817
	634.413321	5.094973
	634.610471	5.120582
	634.807608	5.148980
	635.004730	5.180304
	635.201839	5.208048
	635.398933	5.246889
	635.596014	5.275982
	635.793081	5.298309
	635.990133	5.323633
	636.187172	5.354646
	636.384196	5.384563
	636.581207	5.408933
	636.778204	5.425202
	636.975186	5.445548
	637.172155	5.468936
	637.369110	5.496174
	637.566050	5.516719
	637.762977	5.540030
	637.959890	5.552810
	638.156788	5.570816
	638.353673	5.591350
	638.550544	5.608550
	638.747400	5.615396
	638.944243	5.632188
	639.141072	5.645894
	639.337886	5.663170
	639.534687	5.684304
	639.731474	5.697593
	639.928246	5.710195
	640.125005	5.727197
	640.321750	5.727123
	640.518480	5.731346
	640.715197	5.739144
	640.911899	5.749007
	641.108588	5.753134
	641.305263	5.760250
	641.501923	5.765790
	641.698570	5.763725
	641.895202	5.764127
	642.091821	5.774329
	642.288426	5.776874
	642.485016	5.773925
	642.681593	5.764621
	642.878155	5.769585
	643.074704	5.758377
	643.271238	5.750730
	643.467759	5.741360
	643.664265	5.738354
	643.860757	5.731601
	644.057236	5.726938
	644.253700	5.732685
	644.450151	5.726382
	644.646587	5.717517
	644.843009	5.711486
	645.039418	5.713255
	645.235812	5.705771
	645.432192	5.699852
	645.628558	5.700647
	645.824911	5.698516
	646.021249	5.689050
	646.217573	5.679580
	646.413883	5.676030
	646.610179	5.671462
	646.806461	5.666075
	647.002729	5.659348
	647.198983	5.652235
	647.395223	5.640121
	647.591449	5.627453
	647.787661	5.623571
	647.983859	5.615878
	648.180043	5.602275
	648.376212	5.596363
	648.572368	5.585983
	648.768510	5.580834
	648.964638	5.576133
	649.160751	5.572608
	649.356851	5.561255
	649.552937	5.546031
	649.749008	5.532729
	649.945066	5.517239
	650.141109	5.510761
	650.337138	5.500808
	650.533154	5.495358
	650.729155	5.495010
	650.925142	5.487152
	651.121116	5.478087
	651.317075	5.471359
	651.513020	5.459120
	651.708951	5.449099
	651.904868	5.438316
	652.100771	5.423781
	652.296660	5.419310
	652.492535	5.418105
	652.688396	5.412588
	652.884242	5.401301
	653.080075	5.398841
	653.275894	5.392419
	653.471699	5.382603
	653.667489	5.375459
	653.863266	5.367970
	654.059028	5.348962
	654.254776	5.338021
	654.450511	5.326583
	654.646231	5.319981
	654.841937	5.299690
	655.037629	5.299751
	655.233308	5.293892
	655.428972	5.290143
	655.624622	5.277528
	655.820258	5.273774
	656.015879	5.264595
	656.211487	5.250816
	656.407081	5.239006
	656.602661	5.227074
	656.798226	5.219619
	656.993778	5.207447
	657.189315	5.193332
	657.384839	5.183400
	657.580348	5.164809
	657.775843	5.149596
	657.971324	5.136790
	658.166791	5.129669
	658.362244	5.116077
	658.557683	5.104611
	658.753108	5.098340
	658.948519	5.086180
	659.143916	5.070306
	659.339298	5.052271
	659.534667	5.041097
	659.730022	5.024962
	659.925362	5.013563
	660.120688	5.007020
	660.316001	4.987180
	660.511299	4.974030
	660.706583	4.958151
	660.901853	4.943685
	661.097109	4.923391
	661.292351	4.899401
	661.487578	4.884065
	661.682792	4.869117
	661.877992	4.860771
	662.073177	4.845862
	662.268349	4.828088
	662.463506	4.806405
	662.658649	4.789095
	662.853779	4.770327
	663.048894	4.754438
	663.243995	4.731087
	663.439081	4.708579
	663.634154	4.691774
	663.829213	4.673164
	664.024258	4.658065
	664.219288	4.643860
	664.414305	4.621474
	664.609307	4.596817
	664.804295	4.578920
	664.999269	4.556452
	665.194229	4.532003
	665.389175	4.508280
	665.584107	4.484862
	665.779025	4.461422
	665.973928	4.439301
	666.168818	4.418160
	666.363693	4.401643
	666.558555	4.379074
	666.753402	4.358260
	666.948235	4.330360
	667.143054	4.311134
	667.337859	4.287766
	667.532650	4.268833
	667.727427	4.247170
	667.922189	4.222882
	668.116938	4.199205
	668.311672	4.174001
	668.506392	4.154703
	668.701098	4.134262
	668.895790	4.111919
	669.090468	4.094187
	669.285132	4.073624
	669.479782	4.056355
	669.674417	4.037985
	669.869039	4.023800
	670.063646	4.002886
	670.258239	3.980245
	670.452819	3.957376
	670.647384	3.935447
	670.841934	3.914696
	671.036471	3.895016
	671.230994	3.876761
	671.425502	3.853749
	671.619997	3.837396
	671.814477	3.813963
	672.008943	3.788714
	672.203395	3.765531
	672.397833	3.740693
	672.592257	3.716281
	672.786667	3.694879
	672.981062	3.670044
	673.175444	3.648713
	673.369811	3.623655
	673.564164	3.599589
	673.758503	3.574586
	673.952828	3.548241
	674.147139	3.528580
	674.341435	3.506702
	674.535718	3.486608
	674.729986	3.463707
	674.924240	3.439401
	675.118480	3.415871
	675.312706	3.390803
	675.506918	3.366024
	675.701116	3.340589
	675.895299	3.319029
	676.089469	3.293365
	676.283624	3.267392
	676.477765	3.244300
	676.671892	3.217277
	676.866005	3.188583
	677.060103	3.166624
	677.254188	3.139776
	677.448258	3.112954
	677.642315	3.090423
	677.836357	3.065998
	678.030385	3.038937
	678.224398	3.011102
	678.418398	2.987739
	678.612384	2.964978
	678.806355	2.946288
	679.000312	2.919676
	679.194255	2.898295
	679.388184	2.875586
	679.582099	2.850362
	679.776000	2.828632
	679.969886	2.802898
	680.163758	2.782688
	680.357617	2.760099
	680.551461	2.735543
	680.745290	2.711744
	680.939106	2.685129
	681.132908	2.663342
	681.326695	2.640342
	681.520468	2.617631
	681.714227	2.594925
	681.907972	2.571342
	682.101703	2.550249
	682.295419	2.528412
	682.489122	2.505489
	682.682810	2.485133
	682.876484	2.462395
	683.070144	2.439496
	683.263790	2.422763
	683.457421	2.401922
	683.651039	2.384043
	683.844642	2.364700
	684.038231	2.346663
	684.231806	2.332059
	684.425367	2.316221
	684.618913	2.298434
	684.812446	2.284559
	685.005964	2.270068
	685.199468	2.254441
	685.392958	2.243277
	685.586433	2.231824
	685.779895	2.219002
	685.973342	2.206374
	686.166775	2.194700
	686.360194	2.180346
	686.553599	2.168878
	686.746990	2.156791
	686.940366	2.148117
	687.133729	2.139684
	687.327077	2.129677
	687.520411	2.123207
	687.713730	2.114967
	687.907036	2.105873
	688.100327	2.097972
	688.293604	2.091231
	688.486867	2.084827
	688.680116	2.082056
	688.873351	2.073897
	689.066571	2.067136
	689.259777	2.063445
	689.452970	2.054966
	689.646147	2.050778
	689.839311	2.045863
	690.032461	2.038669
	690.225596	2.034007
	690.418717	2.030343
	690.611824	2.025066
	690.804917	2.020633
	690.997995	2.015406
	691.191059	2.009524
	691.384110	2.005090
	691.577145	2.000142
	691.770167	1.996114
	691.963175	1.992692
	692.156168	1.986656
	692.349147	1.983559
	692.542112	1.980887
	692.735063	1.977436
	692.927999	1.972832
	693.120922	1.972023
	693.313830	1.969771
	693.506724	1.966732
	693.699603	1.961259
	693.892469	1.958222
	694.085320	1.953298
	694.278157	1.948600
	694.470980	1.942375
	694.663789	1.938405
	694.856583	1.935419
	695.049364	1.929518
	695.242130	1.924003
	695.434881	1.917934
	695.627619	1.914503
	695.820342	1.913593
	696.013052	1.908566
	696.205747	1.906397
	696.398427	1.901787
	696.591094	1.897764
	696.783746	1.891078
	696.976384	1.889701
	697.169008	1.884250
	697.361618	1.879348
	697.554213	1.875901
	697.746795	1.871651
	697.939362	1.867969
	698.131914	1.866416
	698.324453	1.861658
	698.516977	1.857876
	698.709487	1.853892
	698.901983	1.851727
	699.094465	1.850544
	699.286932	1.847654
	699.479386	1.843163
	699.671825	1.842303
	699.864249	1.840183
	700.056660	1.837420
	700.249056	1.834505
	700.441438	1.829800
	700.633806	1.827152
	700.826160	1.824590
	701.018499	1.822120
	701.210824	1.821826
	701.403135	1.818308
	701.595432	1.816738
	701.787714	1.819220
	701.979982	1.816203
	702.172236	1.815742
	702.364476	1.816612
	702.556702	1.815458
	702.748913	1.815874
	702.941110	1.814723
	703.133293	1.814807
	703.325461	1.815712
	703.517615	1.817015
	703.709755	1.814144
	703.901881	1.815857
	704.093993	1.817504
	704.286090	1.817429
	704.478173	1.819784
	704.670242	1.822631
	704.862296	1.822061
	705.054337	1.822962
	705.246363	1.821285
	705.438375	1.824792
	705.630372	1.825843
	705.822356	1.828330
	706.014325	1.829654
	706.206279	1.832819
	706.398220	1.834739
	706.590146	1.838027
	706.782058	1.839686
	706.973956	1.841989
	707.165840	1.845859
	707.357709	1.847521
	707.549564	1.848141
	707.741405	1.850096
	707.933231	1.850382
	708.125043	1.853542
	708.316841	1.854409
	708.508625	1.858783
	708.700395	1.860227
	708.892150	1.862935
	709.083891	1.867190
	709.275617	1.869041
	709.467330	1.873216
	709.659028	1.875478
	709.850712	1.879145
	710.042381	1.883867
	710.234037	1.890088
	710.425678	1.895139
	710.617305	1.899322
	710.808917	1.904749
	711.000515	1.907041
	711.192099	1.913402
	711.383669	1.916152
	711.575225	1.921257
	711.766766	1.925037
	711.958293	1.928359
	712.149805	1.934203
	712.341304	1.939110
	712.532788	1.945159
	712.724258	1.948551
	712.915713	1.949462
	713.107154	1.955924
	713.298581	1.959004
	713.489994	1.962122
	713.681392	1.969415
	713.872776	1.974683
	714.064146	1.978789
	714.255502	1.983499
	714.446843	1.985820
	714.638170	1.989849
	714.829483	1.993648
	715.020781	1.997509
	715.212065	1.999096
	715.403335	2.005775
	715.594591	2.009766
	715.785832	2.012975
	715.977059	2.016511
	716.168272	2.020005
	716.359470	2.020585
	716.550654	2.023118
	716.741824	2.025846
	716.932979	2.029546
	717.124121	2.029170
	717.315247	2.027817
	717.506360	2.029286
	717.697458	2.032284
	717.888542	2.031508
	718.079612	2.033463
	718.270668	2.033646
	718.461709	2.034102
	718.652736	2.035346
	718.843748	2.035283
	719.034746	2.035898
	719.225730	2.036668
	719.416700	2.037144
	719.607655	2.039007
	719.798596	2.037222
	719.989523	2.038668
	720.180435	2.041725
	720.371333	2.041947
	720.562217	2.042572
	720.753087	2.043032
	720.943942	2.045205
	721.134783	2.045579
	721.325609	2.045887
	721.516422	2.048783
	721.707219	2.048426
	721.898003	2.046134
	722.088772	2.044306
	722.279527	2.044930
	722.470268	2.044194
	722.660994	2.048609
	722.851707	2.045851
	723.042404	2.048011
	723.233088	2.047707
	723.423757	2.049310
	723.614412	2.050378
	723.805052	2.050448
	723.995678	2.049528
	724.186290	2.050025
	724.376887	2.052242
	724.567471	2.053514
	724.758039	2.054156
	724.948594	2.055892
	725.139134	2.056668
	725.329660	2.056181
	725.520172	2.053680
	725.710669	2.053340
	725.901152	2.053071
	726.091620	2.053018
	726.282075	2.051557
	726.472514	2.049970
	726.662940	2.045543
	726.853351	2.044810
	727.043748	2.041902
	727.234131	2.038705
	727.424499	2.036171
	727.614853	2.034081
	727.805193	2.030395
	727.995518	2.030494
	728.185829	2.027633
	728.376125	2.025468
	728.566408	2.022267
	728.756675	2.019920
	728.946929	2.020312
	729.137168	2.019593
	729.327393	2.014416
	729.517604	2.014251
	729.707800	2.010130
	729.897982	2.007844
	730.088149	2.007608
	730.278302	2.003910
	730.468441	2.000529
	730.658566	1.997919
	730.848676	1.992371
	731.038771	1.991120
	731.228853	1.986054
	731.418920	1.985078
	731.608973	1.981206
	731.799011	1.975874
	731.989035	1.974536
	732.179045	1.972512
	732.369040	1.967918
	732.559021	1.965927
	732.748988	1.964322
	732.938940	1.962316
	733.128878	1.954807
	733.318801	1.951833
	733.508711	1.951381
	733.698605	1.948856
	733.888486	1.944682
	734.078352	1.941252
	734.268204	1.937787
	734.458041	1.937693
	734.647864	1.934503
	734.837673	1.932675
	735.027467	1.930721
	735.217247	1.929882
	735.407013	1.927093
	735.596764	1.926406
	735.786501	1.925554
	735.976223	1.921258
	736.165932	1.919069
	736.355625	1.913456
	736.545305	1.910203
	736.734970	1.904091
	736.924620	1.901858
	737.114257	1.902588
	737.303879	1.896602
	737.493486	1.892501
	737.683079	1.889612
	737.872658	1.886312
	738.062222	1.887497
	738.251772	1.887270
	738.441308	1.884400
	738.630829	1.883232
	738.820336	1.881768
	739.009829	1.879732
	739.199307	1.879039
	739.388771	1.878786
	739.578220	1.874390
	739.767655	1.871502
	739.957076	1.868230
	740.146482	1.866959
	740.335874	1.864229
	740.525251	1.862796
	740.714615	1.860302
	740.903963	1.858399
	741.093298	1.854910
	741.282618	1.853529
	741.471923	1.847939
	741.661214	1.844236
	741.850491	1.843668
	742.039753	1.840089
	742.229001	1.838426
	742.418235	1.838952
	742.607454	1.837741
	742.796659	1.835377
	742.985849	1.834306
	743.175025	1.833791
	743.364187	1.832435
	743.553334	1.830029
	743.742467	1.828665
	743.931586	1.827869
	744.120690	1.825474
	744.309779	1.821546
	744.498855	1.817560
	744.687916	1.817134
	744.876962	1.814600
	745.065994	1.811831
	745.255012	1.810378
	745.444015	1.808180
	745.633004	1.808868
	745.821978	1.805345
	746.010938	1.803529
	746.199884	1.802076
	746.388815	1.799110
	746.577732	1.795240
	746.766634	1.792072
	746.955522	1.788635
	747.144396	1.785906
	747.333255	1.782183
	747.522100	1.780044
	747.710930	1.779358
	747.899746	1.777006
	748.088548	1.774672
	748.277335	1.774691
	748.466108	1.773228
	748.654866	1.769344
	748.843610	1.769057
	749.032339	1.766661
	749.221054	1.763107
	749.409755	1.761235
	749.598441	1.755182
	749.787113	1.751053
	749.975770	1.746963
	750.164413	1.742242
	750.353042	1.738785
[truncated: 1,648 more rows]
