# Supplementary material for: Metasurface analogues of molecular diastereomers from hierarchical multiscale chiral interactions with biomolecules
Source: Nat Commun. 2026 Apr 22;17:5541. doi: 10.1038/s41467-026-72200-6 (PMC13287669; doi:10.1038/s41467-026-72200-6)
Supplement: Supplementary file 3 — Supplementary Data 1 (Raw data) [file 41467_2026_72200_MOESM3_ESM.zip › Raw_Data/Reflectivity/strept_antistrepl/antistrept/02 rh 0.txt]

	345.453658	1.001479
	345.669646	1.000655
	345.885622	0.999762
	346.101585	0.998792
	346.317535	0.997737
	346.533471	0.996590
	346.749395	0.995341
	346.965306	0.993983
	347.181204	0.992507
	347.397089	0.990907
	347.612961	0.989182
	347.828820	0.987332
	348.044666	0.985369
	348.260499	0.983317
	348.476319	0.981217
	348.692126	0.979133
	348.907920	0.977159
	349.123701	0.975419
	349.339469	0.974062
	349.555224	0.973252
	349.770966	0.973139
	349.986695	0.973827
	350.202412	0.975340
	350.418115	0.977608
	350.633805	0.980472
	350.849482	0.983720
	351.065147	0.987126
	351.280798	0.990494
	351.496436	0.993673
	351.712062	0.996566
	351.927674	0.999126
	352.143273	0.998673
	352.358860	0.999523
	352.574433	0.999275
	352.789993	0.999027
	353.005541	1.002132
	353.221075	1.002117
	353.436597	1.002502
	353.652105	1.003003
	353.867600	1.005154
	354.083083	1.003356
	354.298552	1.002952
	354.514009	1.000706
	354.729452	1.003449
	354.944883	1.004794
	355.160300	1.004492
	355.375705	1.004153
	355.591096	1.006424
	355.806474	1.005194
	356.021840	1.002935
	356.237192	1.003020
	356.452532	1.003132
	356.667858	1.004070
	356.883172	1.003866
	357.098472	1.004158
	357.313760	1.003348
	357.529034	1.003320
	357.744295	1.001596
	357.959544	0.998632
	358.174779	0.999496
	358.390002	0.997334
	358.605211	0.996822
	358.820407	0.995920
	359.035591	0.995696
	359.250761	0.996863
	359.465919	0.995992
	359.681063	0.997073
	359.896194	0.997428
	360.111313	0.995756
	360.326418	0.996393
	360.541510	0.997561
	360.756589	0.996100
	360.971656	0.996000
	361.186709	0.996162
	361.401749	0.996476
	361.616776	0.997543
	361.831790	0.998637
	362.046792	0.998630
	362.261780	0.998074
	362.476755	1.000297
	362.691717	1.000318
	362.906666	1.000118
	363.121602	1.003538
	363.336525	1.001916
	363.551435	1.002557
	363.766332	1.003206
	363.981216	1.004147
	364.196087	1.004017
	364.410945	1.003974
	364.625790	1.003464
	364.840621	1.000977
	365.055440	1.001322
	365.270246	1.001354
	365.485039	1.001202
	365.699818	1.001672
	365.914585	1.002532
	366.129339	1.001560
	366.344079	1.000192
	366.558807	0.999551
	366.773521	1.000172
	366.988223	1.000050
	367.202911	1.000632
	367.417587	1.001720
	367.632249	1.002273
	367.846898	1.002673
	368.061535	1.001813
	368.276158	1.001291
	368.490768	1.001620
	368.705365	1.000584
	368.919949	1.000419
	369.134521	0.999401
	369.349079	0.997049
	369.563624	0.997411
	369.778155	0.996473
	369.992674	0.995512
	370.207180	0.995855
	370.421673	0.996416
	370.636153	0.996278
	370.850619	0.995376
	371.065073	0.996205
	371.279514	0.995775
	371.493941	0.996213
	371.708356	0.994035
	371.922757	0.995207
	372.137145	0.995997
	372.351521	0.995241
	372.565883	0.996938
	372.780232	0.995759
	372.994568	0.994569
	373.208891	0.994081
	373.423201	0.993887
	373.637498	0.994561
	373.851782	0.994713
	374.066053	0.995888
	374.280311	0.998162
	374.494556	0.999554
	374.708787	1.000747
	374.923006	1.000671
	375.137211	1.000133
	375.351404	1.000190
	375.565583	1.001426
	375.779750	1.002206
	375.993903	1.003492
	376.208043	1.003535
	376.422170	1.006346
	376.636284	1.008136
	376.850385	1.009517
	377.064473	1.008312
	377.278548	1.009185
	377.492610	1.009149
	377.706658	1.011495
	377.920694	1.014320
	378.134717	1.013455
	378.348726	1.013843
	378.562722	1.014024
	378.776706	1.013210
	378.990676	1.013369
	379.204633	1.011733
	379.418577	1.013600
	379.632508	1.015213
	379.846426	1.014679
	380.060331	1.014731
	380.274223	1.014760
	380.488101	1.014636
	380.701967	1.015030
	380.915819	1.014576
	381.129659	1.015619
	381.343485	1.015669
	381.557298	1.015244
	381.771098	1.014417
	381.984886	1.016171
	382.198659	1.019259
	382.412420	1.020881
	382.626168	1.019729
	382.839903	1.020474
	383.053624	1.020937
	383.267333	1.022118
	383.481028	1.022483
	383.694711	1.023534
	383.908380	1.021652
	384.122036	1.022351
	384.335679	1.024065
	384.549309	1.023714
	384.762926	1.024435
	384.976530	1.024393
	385.190120	1.023347
	385.403698	1.023721
	385.617262	1.022217
	385.830814	1.023358
	386.044352	1.024514
	386.257877	1.025460
	386.471389	1.024308
	386.684888	1.024921
	386.898374	1.024477
	387.111847	1.026814
	387.325306	1.027146
	387.538753	1.026154
	387.752186	1.026553
	387.965606	1.025600
	388.179014	1.027336
	388.392408	1.028151
	388.605789	1.027259
	388.819156	1.026807
	389.032511	1.028063
	389.245853	1.027056
	389.459181	1.027709
	389.672497	1.027853
	389.885799	1.025167
	390.099088	1.026027
	390.312364	1.026446
	390.525627	1.026094
	390.738877	1.024446
	390.952114	1.022355
	391.165337	1.020681
	391.378548	1.020048
	391.591745	1.020059
	391.804929	1.020874
	392.018100	1.020412
	392.231258	1.021912
	392.444403	1.022276
	392.657535	1.022153
	392.870653	1.021465
	393.083759	1.022202
	393.296851	1.020847
	393.509930	1.020716
	393.722996	1.022406
	393.936049	1.022239
	394.149089	1.022587
	394.362116	1.021861
	394.575129	1.024660
	394.788130	1.025142
	395.001117	1.024891
	395.214091	1.025086
	395.427052	1.025677
	395.640000	1.028577
	395.852935	1.028795
	396.065857	1.028324
	396.278765	1.026838
	396.491660	1.026421
	396.704543	1.025451
	396.917412	1.028111
	397.130268	1.028933
	397.343110	1.025532
	397.555940	1.023870
	397.768757	1.023842
	397.981560	1.022668
	398.194350	1.025063
	398.407127	1.023579
	398.619891	1.023656
	398.832642	1.022764
	399.045380	1.023522
	399.258104	1.022745
	399.470815	1.024911
	399.683514	1.024014
	399.896199	1.026002
	400.108870	1.025382
	400.321529	1.024698
	400.534175	1.024937
	400.746807	1.024903
	400.959427	1.025099
	401.172033	1.023400
	401.384626	1.024443
	401.597205	1.025174
	401.809772	1.028718
	402.022326	1.027272
	402.234866	1.031118
	402.447393	1.030717
	402.659907	1.030132
	402.872408	1.031364
	403.084896	1.031721
	403.297370	1.032094
	403.509832	1.032744
	403.722280	1.032563
	403.934715	1.033993
	404.147137	1.034241
	404.359546	1.035413
	404.571941	1.035136
	404.784323	1.036463
	404.996693	1.037319
	405.209049	1.037138
	405.421392	1.038149
	405.633721	1.038404
	405.846038	1.038951
	406.058341	1.039318
	406.270632	1.041852
	406.482909	1.044739
	406.695172	1.047787
	406.907423	1.048386
	407.119661	1.049091
	407.331885	1.051941
	407.544096	1.050444
	407.756294	1.053054
	407.968479	1.053090
	408.180651	1.053859
	408.392809	1.053800
	408.604954	1.053234
	408.817086	1.052139
	409.029205	1.054195
	409.241311	1.054176
	409.453404	1.054583
	409.665483	1.055719
	409.877549	1.055891
	410.089602	1.053832
	410.301642	1.054361
	410.513669	1.055005
	410.725682	1.056946
	410.937682	1.058663
	411.149669	1.058420
	411.361643	1.059423
	411.573604	1.059276
	411.785551	1.058816
	411.997486	1.057144
	412.209407	1.056644
	412.421315	1.054841
	412.633210	1.055211
	412.845091	1.053724
	413.056959	1.053418
	413.268815	1.052274
	413.480657	1.052100
	413.692485	1.051297
	413.904301	1.050121
	414.116103	1.052880
	414.327892	1.052261
	414.539668	1.051552
	414.751431	1.048990
	414.963181	1.049438
	415.174917	1.044269
	415.386640	1.043062
	415.598350	1.043251
	415.810047	1.041752
	416.021730	1.040942
	416.233401	1.039556
	416.445058	1.038852
	416.656702	1.037740
	416.868332	1.036705
	417.079950	1.036149
	417.291554	1.035927
	417.503145	1.037260
	417.714723	1.035663
	417.926288	1.035046
	418.137839	1.035860
	418.349377	1.036225
	418.560903	1.038025
	418.772414	1.040384
	418.983913	1.041150
	419.195398	1.041226
	419.406870	1.041066
	419.618329	1.038569
	419.829775	1.038857
	420.041208	1.039529
	420.252627	1.041340
	420.464033	1.041294
	420.675426	1.040183
	420.886805	1.041319
	421.098172	1.040175
	421.309525	1.041391
	421.520865	1.041340
	421.732192	1.041611
	421.943505	1.041805
	422.154805	1.043925
	422.366092	1.045655
	422.577366	1.045119
	422.788627	1.044143
	422.999874	1.044822
	423.211108	1.046442
	423.422329	1.047432
	423.633537	1.047131
	423.844731	1.045936
	424.055913	1.044564
	424.267081	1.044684
	424.478235	1.043610
	424.689377	1.042660
	424.900505	1.040641
	425.111620	1.039324
	425.322722	1.039625
	425.533811	1.037963
	425.744886	1.038285
	425.955948	1.035805
	426.166997	1.036611
	426.378032	1.038547
	426.589055	1.037107
	426.800064	1.037285
	427.011060	1.035158
	427.222042	1.034815
	427.433012	1.033967
	427.643968	1.033098
	427.854911	1.033809
	428.065840	1.033658
	428.276757	1.034770
	428.487660	1.033540
	428.698550	1.034580
	428.909427	1.036388
	429.120290	1.036409
	429.331140	1.037687
	429.541977	1.038925
	429.752801	1.038688
	429.963611	1.039674
	430.174408	1.040651
	430.385192	1.038358
	430.595963	1.040404
	430.806720	1.041705
	431.017464	1.041187
	431.228195	1.039263
	431.438913	1.036880
	431.649617	1.035896
	431.860308	1.036899
	432.070986	1.036594
	432.281650	1.035536
	432.492302	1.034857
	432.702940	1.035232
	432.913565	1.034595
	433.124176	1.030455
	433.334774	1.031245
	433.545359	1.031393
	433.755931	1.030627
	433.966489	1.029871
	434.177035	1.027379
	434.387567	1.026430
	434.598085	1.027664
	434.808591	1.026210
	435.019083	1.025932
	435.229562	1.023572
	435.440027	1.023076
	435.650479	1.021926
	435.860918	1.022175
	436.071344	1.019469
	436.281757	1.018091
	436.492156	1.018517
	436.702542	1.017465
	436.912914	1.016594
	437.123274	1.014334
	437.333620	1.012427
	437.543953	1.009449
	437.754272	1.007997
	437.964578	1.008558
	438.174871	1.008129
	438.385151	1.009195
	438.595417	1.008359
	438.805670	1.008097
	439.015910	1.007170
	439.226137	1.005212
	439.436350	1.005681
	439.646550	1.005384
	439.856737	1.005856
	440.066910	1.004757
	440.277070	1.004505
	440.487217	1.004536
	440.697351	1.003117
	440.907471	1.005821
	441.117578	1.006610
	441.327671	1.007048
	441.537752	1.008025
	441.747819	1.005644
	441.957873	1.005874
	442.167913	1.003192
	442.377940	1.002233
	442.587954	1.001168
	442.797955	0.999521
	443.007942	0.998754
	443.217916	0.998683
	443.427877	0.994155
	443.637824	0.993367
	443.847758	0.991507
	444.057679	0.991119
	444.267586	0.990039
	444.477481	0.988406
	444.687361	0.986604
	444.897229	0.986801
	445.107083	0.985259
	445.316924	0.986089
	445.526752	0.984277
	445.736566	0.982827
	445.946367	0.983752
	446.156155	0.983880
	446.365929	0.983874
	446.575690	0.983048
	446.785438	0.981725
	446.995173	0.982444
	447.204894	0.983088
	447.414602	0.981414
	447.624296	0.982685
	447.833977	0.979539
	448.043645	0.980967
	448.253300	0.980426
	448.462941	0.980079
	448.672569	0.979006
	448.882184	0.978668
	449.091785	0.979714
	449.301373	0.975261
	449.510948	0.975425
	449.720509	0.975035
	449.930057	0.974183
	450.139592	0.974277
	450.349113	0.975595
	450.558621	0.976771
	450.768116	0.977480
	450.977597	0.976667
	451.187066	0.976947
	451.396520	0.976850
	451.605962	0.978077
	451.815390	0.978822
	452.024805	0.980209
	452.234206	0.979691
	452.443594	0.981089
	452.652969	0.981323
	452.862330	0.982383
	453.071678	0.984123
	453.281013	0.985238
	453.490335	0.986315
	453.699643	0.985666
	453.908938	0.984554
	454.118219	0.984264
	454.327487	0.983352
	454.536742	0.984980
	454.745983	0.982265
	454.955211	0.981853
	455.164426	0.981290
	455.373627	0.982365
	455.582815	0.983639
	455.791990	0.983002
	456.001152	0.982874
	456.210300	0.984048
	456.419434	0.982074
	456.628556	0.983565
	456.837664	0.983472
	457.046758	0.984665
	457.255839	0.984052
	457.464907	0.982424
	457.673962	0.980155
	457.883003	0.979263
	458.092031	0.976870
	458.301046	0.975881
	458.510047	0.975723
	458.719035	0.974967
	458.928009	0.971718
	459.136970	0.970318
	459.345918	0.968047
	459.554852	0.966496
	459.763774	0.964902
	459.972681	0.961130
	460.181576	0.959869
	460.390457	0.957112
	460.599324	0.956919
	460.808178	0.953885
	461.017019	0.952175
	461.225847	0.950301
	461.434661	0.947648
	461.643462	0.946825
	461.852249	0.944835
	462.061023	0.944894
	462.269784	0.942916
	462.478531	0.942207
	462.687265	0.941113
	462.895986	0.938636
	463.104693	0.938555
	463.313387	0.937090
	463.522068	0.935469
	463.730735	0.934971
	463.939389	0.932239
	464.148029	0.931791
	464.356656	0.930807
	464.565270	0.930582
	464.773870	0.927745
	464.982457	0.929020
	465.191030	0.928673
	465.399591	0.927821
	465.608137	0.926939
	465.816671	0.924296
	466.025191	0.923314
	466.233697	0.923639
	466.442191	0.924036
	466.650671	0.924576
	466.859137	0.924874
	467.067590	0.925892
	467.276030	0.926131
	467.484456	0.928253
	467.692869	0.930958
	467.901269	0.930087
	468.109655	0.930060
	468.318028	0.929260
	468.526387	0.928499
	468.734733	0.928122
	468.943066	0.926823
	469.151385	0.925624
	469.359691	0.923962
	469.567984	0.921640
	469.776263	0.919014
	469.984528	0.919219
	470.192781	0.918546
	470.401020	0.919342
	470.609245	0.919101
	470.817457	0.918579
	471.025656	0.918407
	471.233841	0.917129
	471.442013	0.915576
	471.650172	0.914709
	471.858317	0.913268
	472.066448	0.912683
	472.274567	0.911407
	472.482672	0.910613
	472.690763	0.911965
	472.898841	0.912446
	473.106906	0.912670
	473.314957	0.911241
	473.522995	0.911288
	473.731020	0.910242
	473.939031	0.908951
	474.147029	0.909356
	474.355013	0.909073
	474.562984	0.907543
	474.770941	0.907490
	474.978885	0.907642
	475.186816	0.904945
	475.394733	0.904936
	475.602637	0.906135
	475.810527	0.905023
	476.018404	0.904878
	476.226268	0.905281
	476.434118	0.904752
	476.641955	0.904853
	476.849778	0.904947
	477.057588	0.903511
	477.265385	0.902209
	477.473168	0.903916
	477.680937	0.902228
	477.888694	0.902027
	478.096436	0.901829
	478.304166	0.901187
	478.511882	0.902802
	478.719584	0.901524
	478.927274	0.901674
	479.134949	0.902155
	479.342612	0.903263
	479.550260	0.904080
	479.757896	0.903789
	479.965518	0.902723
	480.173126	0.901100
	480.380722	0.898382
	480.588303	0.898473
	480.795872	0.897070
	481.003426	0.896231
	481.210968	0.896205
	481.418496	0.894710
	481.626010	0.895709
	481.833511	0.895668
	482.040999	0.895487
	482.248473	0.896038
	482.455934	0.895659
	482.663382	0.894840
	482.870816	0.895336
	483.078236	0.894561
	483.285643	0.895117
	483.493037	0.895158
	483.700417	0.894082
	483.907784	0.894560
	484.115137	0.897591
	484.322477	0.897479
	484.529803	0.896907
	484.737116	0.897902
	484.944416	0.899347
	485.151702	0.900179
	485.358975	0.898996
	485.566234	0.898974
	485.773479	0.898833
	485.980712	0.900430
	486.187931	0.901147
	486.395136	0.900633
	486.602328	0.902393
	486.809506	0.904103
	487.016671	0.905140
	487.223823	0.906820
	487.430961	0.907740
	487.638086	0.908454
	487.845197	0.910991
	488.052295	0.912313
	488.259379	0.913054
	488.466450	0.913437
	488.673507	0.914137
	488.880551	0.914063
	489.087582	0.916286
	489.294599	0.917098
	489.501602	0.917400
	489.708592	0.920983
	489.915569	0.923592
	490.122532	0.924130
	490.329482	0.926485
	490.536418	0.928221
	490.743341	0.930254
	490.950250	0.933204
	491.157146	0.934734
	491.364029	0.937521
	491.570897	0.939726
	491.777753	0.941531
	491.984595	0.942352
	492.191423	0.942782
	492.398238	0.943726
	492.605040	0.945888
	492.811828	0.946994
	493.018603	0.949429
	493.225364	0.951033
	493.432111	0.954027
	493.638846	0.957307
	493.845566	0.958073
	494.052274	0.960695
	494.258967	0.962071
	494.465648	0.964932
	494.672314	0.965727
	494.878968	0.967886
	495.085608	0.972232
	495.292234	0.974259
	495.498847	0.977821
	495.705446	0.981756
	495.912032	0.982572
	496.118605	0.984850
	496.325164	0.989065
	496.531709	0.991032
	496.738241	0.991935
	496.944759	0.994246
	497.151264	0.996050
	497.357756	0.998097
	497.564234	1.001204
	497.770698	1.003329
	497.977149	1.007534
	498.183587	1.009732
	498.390011	1.012259
	498.596422	1.015469
	498.802819	1.017258
	499.009202	1.022134
	499.215572	1.026656
	499.421929	1.028888
	499.628272	1.031959
	499.834602	1.033981
	500.040918	1.036660
	500.247220	1.038720
	500.453509	1.041366
	500.659785	1.043798
	500.866047	1.047139
	501.072296	1.051391
	501.278531	1.054661
	501.484752	1.058164
	501.690960	1.060556
	501.897155	1.064753
	502.103336	1.068945
	502.309504	1.071768
	502.515658	1.073828
	502.721798	1.078152
	502.927925	1.081765
	503.134039	1.083932
	503.340139	1.087095
	503.546225	1.090120
	503.752298	1.092759
	503.958358	1.096071
	504.164404	1.099457
	504.370436	1.101717
	504.576455	1.103077
	504.782461	1.107110
	504.988453	1.111656
	505.194431	1.114927
	505.400396	1.121482
	505.606347	1.125369
	505.812285	1.131587
	506.018209	1.135695
	506.224120	1.138321
	506.430017	1.142825
	506.635901	1.146616
	506.841771	1.151218
	507.047628	1.154840
	507.253471	1.160198
	507.459301	1.165555
	507.665117	1.168812
	507.870920	1.173579
	508.076709	1.176726
	508.282484	1.180017
	508.488247	1.185979
	508.693995	1.190700
	508.899730	1.196394
	509.105451	1.201364
	509.311159	1.205777
	509.516854	1.210570
	509.722535	1.218452
	509.928202	1.223133
	510.133856	1.228425
	510.339496	1.234156
	510.545123	1.239028
	510.750736	1.245735
	510.956336	1.253234
	511.161922	1.259984
	511.367494	1.267631
	511.573053	1.271690
	511.778599	1.277220
	511.984131	1.282811
	512.189649	1.288245
	512.395154	1.294662
	512.600645	1.301053
	512.806123	1.308941
	513.011587	1.315320
	513.217038	1.323698
	513.422475	1.331341
	513.627899	1.339593
	513.833309	1.346748
	514.038705	1.352933
	514.244088	1.359493
	514.449458	1.366640
	514.654814	1.374139
	514.860156	1.381732
	515.065485	1.390354
	515.270800	1.398379
	515.476102	1.405586
	515.681390	1.413870
	515.886664	1.421023
	516.091925	1.426203
	516.297173	1.435337
	516.502407	1.441607
	516.707627	1.448900
	516.912834	1.455451
	517.118027	1.466172
	517.323207	1.474488
	517.528373	1.481475
	517.733525	1.490643
	517.938664	1.496916
	518.143790	1.508465
	518.348901	1.513432
	518.554000	1.521637
	518.759084	1.531553
	518.964156	1.540140
	519.169213	1.548902
	519.374257	1.555423
	519.579288	1.564243
	519.784305	1.572997
	519.989308	1.580350
	520.194298	1.588025
	520.399274	1.596449
	520.604236	1.606283
	520.809185	1.614277
	521.014121	1.622952
	521.219043	1.632229
	521.423951	1.639162
	521.628846	1.649784
	521.833727	1.656193
	522.038595	1.665906
	522.243449	1.673075
	522.448289	1.683265
	522.653116	1.691946
	522.857929	1.703013
	523.062729	1.713643
	523.267515	1.722458
	523.472287	1.731810
	523.677046	1.741358
	523.881792	1.750453
	524.086524	1.761672
	524.291242	1.768716
	524.495946	1.778189
	524.700637	1.789527
	524.905315	1.800532
	525.109979	1.812460
	525.314629	1.822392
	525.519266	1.831305
	525.723889	1.838642
	525.928498	1.847156
	526.133094	1.854290
	526.337677	1.861917
	526.542245	1.873536
	526.746800	1.884452
	526.951342	1.890936
	527.155870	1.901654
	527.360384	1.908092
	527.564885	1.916153
	527.769372	1.924708
	527.973846	1.932798
	528.178306	1.942666
	528.382752	1.950983
	528.587185	1.961763
	528.791604	1.966122
	528.996010	1.974137
	529.200402	1.981137
	529.404780	1.993255
	529.609145	2.001067
	529.813496	2.010039
	530.017833	2.019931
	530.222157	2.030391
	530.426468	2.039912
	530.630764	2.047126
	530.835048	2.056370
	531.039317	2.063290
	531.243573	2.071169
	531.447815	2.081094
	531.652044	2.090162
	531.856259	2.100280
	532.060461	2.108075
	532.264648	2.117658
	532.468823	2.126992
	532.672983	2.137020
	532.877130	2.147134
	533.081264	2.157606
	533.285383	2.166875
	533.489490	2.175974
	533.693582	2.187714
	533.897661	2.198745
	534.101726	2.204515
	534.305778	2.214478
	534.509816	2.223763
	534.713841	2.236848
	534.917851	2.244400
	535.121849	2.255719
	535.325832	2.264460
	535.529802	2.274522
	535.733759	2.286955
	535.937701	2.294172
	536.141630	2.303026
	536.345546	2.310806
	536.549448	2.318352
	536.753336	2.329290
	536.957210	2.336307
	537.161071	2.342486
	537.364919	2.348218
	537.568752	2.355467
	537.772572	2.362735
	537.976379	2.375877
	538.180172	2.387247
	538.383951	2.394641
	538.587716	2.404951
	538.791468	2.414190
	538.995206	2.418383
	539.198931	2.426185
	539.402642	2.437525
	539.606339	2.444074
	539.810023	2.450643
	540.013693	2.458981
	540.217349	2.465003
	540.420992	2.471238
	540.624621	2.474371
	540.828237	2.476700
	541.031839	2.477104
	541.235427	2.486000
	541.439001	2.492733
	541.642562	2.501268
	541.846109	2.506278
	542.049643	2.514458
	542.253163	2.521076
	542.456669	2.527115
	542.660162	2.529938
	542.863641	2.536900
	543.067106	2.542050
	543.270558	2.549822
	543.473996	2.554599
	543.677420	2.560000
	543.880831	2.564327
	544.084228	2.570019
	544.287612	2.576611
	544.490981	2.579847
	544.694338	2.583658
	544.897680	2.589534
	545.101009	2.596419
	545.304324	2.602798
	545.507625	2.605819
	545.710913	2.609664
	545.914187	2.612654
	546.117448	2.614306
	546.320695	2.616843
	546.523928	2.621620
	546.727147	2.630747
	546.930353	2.634557
	547.133546	2.634767
	547.336724	2.642980
	547.539889	2.646295
	547.743040	2.650022
	547.946178	2.653065
	548.149301	2.651723
	548.352412	2.653939
	548.555508	2.659111
	548.758591	2.660676
	548.961660	2.661933
	549.164716	2.663409
	549.367757	2.670934
	549.570785	2.674945
	549.773800	2.678586
	549.976801	2.682050
	550.179788	2.686048
	550.382761	2.685189
	550.585721	2.684566
	550.788667	2.690051
	550.991599	2.691205
	551.194518	2.693967
	551.397423	2.701205
	551.600315	2.701553
	551.803192	2.701889
	552.006056	2.703834
	552.208906	2.708367
	552.411743	2.708425
	552.614566	2.708206
	552.817375	2.711420
	553.020171	2.712663
	553.222953	2.716300
	553.425721	2.721270
	553.628475	2.724013
	553.831216	2.728949
	554.033943	2.728215
	554.236657	2.731153
	554.439356	2.732213
	554.642042	2.736532
	554.844715	2.739267
	555.047373	2.741869
	555.250018	2.746507
	555.452650	2.748185
	555.655267	2.750014
	555.857871	2.755049
	556.060461	2.759819
	556.263038	2.763784
	556.465600	2.764778
	556.668150	2.764154
	556.870685	2.772265
	557.073207	2.778366
	557.275715	2.781938
	557.478209	2.787406
	557.680689	2.791285
	557.883156	2.795006
	558.085609	2.799337
	558.288049	2.805188
	558.490475	2.810731
	558.692887	2.816693
	558.895285	2.818940
	559.097670	2.820113
	559.300040	2.823475
	559.502398	2.827780
	559.704741	2.828398
	559.907071	2.832159
	560.109387	2.835989
	560.311689	2.837589
	560.513978	2.840513
	560.716253	2.842605
	560.918514	2.841910
	561.120762	2.845929
	561.322995	2.854900
	561.525215	2.862563
	561.727422	2.863866
	561.929614	2.873123
	562.131793	2.880956
	562.333958	2.885289
	562.536110	2.889340
	562.738248	2.893077
	562.940372	2.898678
	563.142482	2.901190
	563.344578	2.903931
	563.546661	2.906786
	563.748730	2.905396
	563.950786	2.910566
	564.152827	2.914682
	564.354855	2.920453
	564.556870	2.920618
	564.758870	2.923990
	564.960857	2.929398
	565.162830	2.927527
	565.364789	2.930816
	565.566735	2.934338
	565.768666	2.939102
	565.970584	2.942124
	566.172489	2.944012
	566.374379	2.949146
	566.576256	2.949910
	566.778119	2.953284
	566.979969	2.954126
	567.181805	2.957666
	567.383626	2.962566
	567.585435	2.964405
	567.787229	2.968213
	567.989010	2.971602
	568.190777	2.974336
	568.392530	2.980606
	568.594269	2.985015
	568.795995	2.992395
	568.997707	2.998916
	569.199405	3.005391
	569.401090	3.007495
	569.602761	3.014324
	569.804418	3.017073
	570.006061	3.023022
	570.207690	3.030210
	570.409306	3.036563
	570.610908	3.038023
	570.812497	3.042546
	571.014071	3.045183
	571.215632	3.054879
	571.417179	3.060159
	571.618712	3.065742
	571.820232	3.072038
	572.021737	3.078979
	572.223229	3.083227
	572.424707	3.088219
	572.626172	3.093657
	572.827623	3.100046
	573.029060	3.108743
	573.230483	3.115869
	573.431892	3.123225
	573.633288	3.126296
	573.834670	3.131389
	574.036038	3.136788
	574.237392	3.137324
	574.438733	3.140315
	574.640060	3.145465
	574.841373	3.150122
	575.042672	3.155973
	575.243958	3.163808
	575.445230	3.171324
	575.646488	3.178389
	575.847732	3.184120
	576.048962	3.191386
	576.250179	3.197832
	576.451382	3.202361
	576.652571	3.204824
	576.853747	3.211528
	577.054908	3.217081
	577.256056	3.220126
	577.457190	3.225211
	577.658310	3.231796
	577.859417	3.238858
	578.060510	3.241057
	578.261589	3.245044
	578.462654	3.247511
	578.663705	3.249702
	578.864743	3.256044
	579.065767	3.260259
	579.266777	3.264996
	579.467773	3.271839
	579.668755	3.277550
	579.869724	3.282999
	580.070679	3.287010
	580.271620	3.295211
	580.472548	3.311217
	580.673461	3.313015
	580.874361	3.316270
	581.075247	3.319561
	581.276119	3.324263
	581.476978	3.329783
	581.677822	3.336572
	581.878653	3.342009
	582.079470	3.347589
	582.280273	3.348755
	582.481063	3.353787
	582.681838	3.356200
	582.882600	3.364001
	583.083348	3.367717
	583.284083	3.370216
	583.484803	3.370316
	583.685510	3.375900
	583.886203	3.377607
	584.086882	3.381242
	584.287547	3.386153
	584.488199	3.389098
	584.688836	3.391162
	584.889460	3.394016
	585.090070	3.396948
	585.290666	3.399255
	585.491249	3.401958
	585.691818	3.404838
	585.892372	3.407855
	586.092914	3.412265
	586.293441	3.418731
	586.493954	3.423162
	586.694454	3.426747
	586.894940	3.430997
	587.095412	3.431879
	587.295870	3.437166
	587.496314	3.440937
	587.696745	3.442918
	587.897162	3.444246
	588.097565	3.448930
	588.297954	3.455034
	588.498329	3.457029
	588.698691	3.461775
	588.899038	3.466693
	589.099372	3.468740
	589.299692	3.471920
	589.499998	3.476130
	589.700291	3.483546
	589.900569	3.484818
	590.100834	3.487382
	590.301085	3.493003
	590.501322	3.503155
	590.701546	3.510571
	590.901755	3.520430
	591.101951	3.527036
	591.302132	3.537610
	591.502300	3.544278
	591.702455	3.547264
	591.902595	3.560322
	592.102722	3.569194
	592.302834	3.584528
	592.502933	3.593073
	592.703018	3.589287
	592.903089	3.601289
	593.103147	3.615247
	593.303190	3.626319
	593.503220	3.634907
	593.703236	3.645393
	593.903238	3.658633
	594.103226	3.666605
	594.303200	3.675215
	594.503161	3.691665
	594.703108	3.702443
	594.903040	3.713140
	595.102960	3.723251
	595.302865	3.736808
	595.502756	3.749315
	595.702634	3.760272
	595.902497	3.768656
	596.102347	3.786196
	596.302183	3.798114
	596.502005	3.805397
	596.701813	3.815227
	596.901608	3.823586
	597.101388	3.835800
	597.301155	3.844185
	597.500908	3.855391
	597.700647	3.867969
	597.900372	3.879652
	598.100083	3.892140
	598.299781	3.903491
	598.499465	3.916747
	598.699134	3.930513
	598.898790	3.940370
	599.098432	3.948300
	599.298061	3.958435
	599.497675	3.965219
	599.697275	3.974944
	599.896862	3.988138
	600.096435	4.004164
	600.295994	4.020119
	600.495539	4.027849
	600.695070	4.039819
	600.894588	4.058571
	601.094091	4.070019
	601.293581	4.081164
	601.493056	4.093844
	601.692518	4.103647
	601.891966	4.114996
	602.091401	4.128448
	602.290821	4.140534
	602.490227	4.157125
	602.689620	4.162242
	602.888999	4.171605
	603.088363	4.181861
	603.287714	4.190504
	603.487052	4.203608
	603.686375	4.220235
	603.885684	4.237369
	604.084980	4.242718
	604.284261	4.257504
	604.483529	4.267864
	604.682783	4.278026
	604.882023	4.297886
	605.081249	4.306023
	605.280461	4.311963
	605.479660	4.318924
	605.678844	4.330297
	605.878015	4.338407
	606.077172	4.349447
	606.276314	4.361292
	606.475443	4.372439
	606.674558	4.373397
	606.873660	4.373218
	607.072747	4.375432
	607.271820	4.379153
	607.470880	4.381665
	607.669926	4.388914
	607.868957	4.394495
	608.067975	4.400039
	608.266979	4.397899
	608.465969	4.395169
	608.664946	4.395054
	608.863908	4.394699
	609.062857	4.394396
	609.261791	4.392530
	609.460712	4.391914
	609.659619	4.395007
	609.858511	4.391414
	610.057390	4.390580
	610.256256	4.386617
	610.455107	4.383424
	610.653944	4.383592
	610.852767	4.375664
	611.051577	4.374173
	611.250373	4.373756
	611.449154	4.374708
	611.647922	4.374819
	611.846676	4.370986
	612.045416	4.366038
	612.244142	4.358123
	612.442854	4.345136
	612.641553	4.337268
	612.840237	4.329255
	613.038908	4.315427
	613.237564	4.308313
	613.436207	4.298835
	613.634836	4.287041
	613.833451	4.269291
	614.032052	4.255708
	614.230639	4.245214
	614.429212	4.236030
	614.627771	4.217669
	614.826316	4.204242
	615.024848	4.192054
	615.223365	4.174980
	615.421869	4.162028
	615.620358	4.144712
	615.818834	4.121505
	616.017296	4.104094
	616.215744	4.088713
	616.414178	4.067696
	616.612598	4.044783
	616.811004	4.025331
	617.009396	4.003225
	617.207775	3.989023
	617.406139	3.971285
	617.604490	3.953484
	617.802826	3.935795
	618.001149	3.918983
	618.199458	3.898577
	618.397752	3.883872
	618.596033	3.863536
	618.794300	3.848066
	618.992553	3.837631
	619.190792	3.826950
	619.389018	3.816264
	619.587229	3.803553
	619.785426	3.788188
	619.983609	3.774643
	620.181779	3.759365
	620.379934	3.747893
	620.578076	3.743658
	620.776204	3.735976
	620.974317	3.731906
	621.172417	3.725603
	621.370503	3.717749
	621.568575	3.716813
	621.766633	3.713961
	621.964677	3.710913
	622.162707	3.707165
	622.360723	3.708856
	622.558725	3.709855
	622.756714	3.706635
	622.954688	3.706652
	623.152648	3.708347
	623.350595	3.707081
	623.548527	3.708669
	623.746446	3.715071
	623.944350	3.721919
	624.142241	3.727894
	624.340118	3.737472
	624.537981	3.745580
	624.735829	3.759021
	624.933664	3.771288
	625.131485	3.782250
	625.329292	3.787383
	625.527085	3.799195
	625.724864	3.810240
	625.922629	3.828916
	626.120381	3.843196
	626.318118	3.858816
	626.515841	3.870465
	626.713550	3.887588
	626.911246	3.904234
	627.108927	3.923895
	627.306595	3.943095
	627.504248	3.965947
	627.701888	3.984154
	627.899513	4.009930
	628.097125	4.033836
	628.294722	4.057821
	628.492306	4.086325
	628.689876	4.115465
	628.887432	4.145315
	629.084973	4.174361
	629.282501	4.197704
	629.480015	4.226726
	629.677515	4.254453
	629.875001	4.290963
	630.072473	4.321262
	630.269931	4.354095
	630.467375	4.382748
	630.664805	4.417963
	630.862221	4.452462
	631.059623	4.486311
	631.257011	4.521880
	631.454385	4.556516
	631.651746	4.589502
	631.849092	4.618910
	632.046424	4.651072
	632.243742	4.684709
	632.441047	4.719110
	632.638337	4.747051
	632.835613	4.781314
	633.032876	4.805515
	633.230124	4.844054
	633.427358	4.879743
	633.624579	4.908118
	633.821785	4.935902
	634.018978	4.970443
	634.216156	5.009240
	634.413321	5.039963
	634.610471	5.066872
	634.807608	5.098659
	635.004730	5.134095
	635.201839	5.159965
	635.398933	5.190171
	635.596014	5.213365
	635.793081	5.232748
	635.990133	5.263205
	636.187172	5.291415
	636.384196	5.309919
	636.581207	5.335302
	636.778204	5.354627
	636.975186	5.371249
	637.172155	5.388293
	637.369110	5.409241
	637.566050	5.424888
	637.762977	5.438673
	637.959890	5.452346
	638.156788	5.466339
	638.353673	5.478567
	638.550544	5.490148
	638.747400	5.504936
	638.944243	5.519477
	639.141072	5.525358
	639.337886	5.539688
	639.534687	5.546436
	639.731474	5.558036
	639.928246	5.563981
	640.125005	5.568449
	640.321750	5.572115
	640.518480	5.576782
	640.715197	5.582269
	640.911899	5.587755
	641.108588	5.589481
	641.305263	5.592942
	641.501923	5.591958
	641.698570	5.596412
	641.895202	5.593904
	642.091821	5.597059
	642.288426	5.595939
	642.485016	5.596271
	642.681593	5.590696
	642.878155	5.590930
	643.074704	5.587079
	643.271238	5.579030
	643.467759	5.565265
	643.664265	5.556558
	643.860757	5.551774
	644.057236	5.549945
	644.253700	5.552432
	644.450151	5.544361
	644.646587	5.538373
	644.843009	5.527445
	645.039418	5.528154
	645.235812	5.520316
	645.432192	5.510002
	645.628558	5.509068
	645.824911	5.501986
	646.021249	5.496864
	646.217573	5.484550
	646.413883	5.480501
	646.610179	5.480194
	646.806461	5.473034
	647.002729	5.460133
	647.198983	5.451034
	647.395223	5.440285
	647.591449	5.438845
	647.787661	5.437399
	647.983859	5.425156
	648.180043	5.413453
	648.376212	5.406477
	648.572368	5.395117
	648.768510	5.387942
	648.964638	5.385268
	649.160751	5.382572
	649.356851	5.373165
	649.552937	5.365489
	649.749008	5.361037
	649.945066	5.350572
	650.141109	5.344825
	650.337138	5.337411
	650.533154	5.335851
	650.729155	5.326762
	650.925142	5.318389
	651.121116	5.317885
	651.317075	5.313869
	651.513020	5.310032
	651.708951	5.298418
	651.904868	5.292612
	652.100771	5.287722
	652.296660	5.282138
	652.492535	5.281188
	652.688396	5.270286
	652.884242	5.265914
	653.080075	5.256580
	653.275894	5.248832
	653.471699	5.241924
	653.667489	5.235883
	653.863266	5.226456
	654.059028	5.211850
	654.254776	5.202421
	654.450511	5.189375
	654.646231	5.184457
	654.841937	5.171117
	655.037629	5.164539
	655.233308	5.153448
	655.428972	5.147465
	655.624622	5.135253
	655.820258	5.130733
	656.015879	5.122889
	656.211487	5.106582
	656.407081	5.096335
	656.602661	5.085571
	656.798226	5.075729
	656.993778	5.063940
	657.189315	5.051398
	657.384839	5.039005
	657.580348	5.023366
	657.775843	5.016040
	657.971324	4.997715
	658.166791	4.987419
	658.362244	4.972809
	658.557683	4.957622
	658.753108	4.942729
	658.948519	4.927344
	659.143916	4.916255
	659.339298	4.904813
	659.534667	4.890254
	659.730022	4.875214
	659.925362	4.860642
	660.120688	4.847232
	660.316001	4.835788
	660.511299	4.825537
	660.706583	4.809578
	660.901853	4.792191
	661.097109	4.774247
	661.292351	4.752092
	661.487578	4.733542
	661.682792	4.721545
	661.877992	4.709572
	662.073177	4.694495
	662.268349	4.677177
	662.463506	4.656976
	662.658649	4.643541
	662.853779	4.625715
	663.048894	4.603051
	663.243995	4.577148
	663.439081	4.556162
	663.634154	4.538662
	663.829213	4.521523
	664.024258	4.500877
	664.219288	4.483944
	664.414305	4.455706
	664.609307	4.434751
	664.804295	4.408265
	664.999269	4.391080
	665.194229	4.371025
	665.389175	4.351586
	665.584107	4.327052
	665.779025	4.302106
	665.973928	4.282701
	666.168818	4.264171
	666.363693	4.252761
	666.558555	4.229897
	666.753402	4.215472
	666.948235	4.187835
	667.143054	4.167042
	667.337859	4.140687
	667.532650	4.121700
	667.727427	4.100857
	667.922189	4.071486
	668.116938	4.049015
	668.311672	4.025880
	668.506392	4.002182
	668.701098	3.985824
	668.895790	3.963532
	669.090468	3.938971
	669.285132	3.920247
	669.479782	3.905080
	669.674417	3.883418
	669.869039	3.867734
	670.063646	3.845699
	670.258239	3.823955
	670.452819	3.804829
	670.647384	3.785983
	670.841934	3.765085
	671.036471	3.741982
	671.230994	3.721108
	671.425502	3.701328
	671.619997	3.683449
	671.814477	3.663079
	672.008943	3.640762
	672.203395	3.615878
	672.397833	3.596270
	672.592257	3.571427
	672.786667	3.553539
	672.981062	3.528288
	673.175444	3.507086
	673.369811	3.486287
	673.564164	3.456146
	673.758503	3.429059
	673.952828	3.404463
	674.147139	3.379484
	674.341435	3.357306
	674.535718	3.332934
	674.729986	3.307071
	674.924240	3.280208
	675.118480	3.256892
	675.312706	3.230558
	675.506918	3.207858
	675.701116	3.181718
	675.895299	3.154759
	676.089469	3.128798
	676.283624	3.107121
	676.477765	3.082457
	676.671892	3.057729
	676.866005	3.030452
	677.060103	3.006960
	677.254188	2.978013
	677.448258	2.954037
	677.642315	2.932227
	677.836357	2.907356
	678.030385	2.881932
	678.224398	2.852189
	678.418398	2.828959
	678.612384	2.799534
	678.806355	2.776624
	679.000312	2.749864
	679.194255	2.729774
	679.388184	2.707844
	679.582099	2.682351
	679.776000	2.663540
	679.969886	2.643232
	680.163758	2.623959
	680.357617	2.605078
	680.551461	2.581384
	680.745290	2.561859
	680.939106	2.544515
	681.132908	2.526203
	681.326695	2.504680
	681.520468	2.484231
	681.714227	2.465212
	681.907972	2.445636
	682.101703	2.428677
	682.295419	2.408735
	682.489122	2.387552
	682.682810	2.370405
	682.876484	2.352198
	683.070144	2.335107
	683.263790	2.315463
	683.457421	2.297193
	683.651039	2.280691
	683.844642	2.264884
	684.038231	2.249704
	684.231806	2.232540
	684.425367	2.217860
	684.618913	2.199737
	684.812446	2.183762
	685.005964	2.169624
	685.199468	2.151213
	685.392958	2.138519
	685.586433	2.126900
	685.779895	2.112247
	685.973342	2.100067
	686.166775	2.085969
	686.360194	2.072706
	686.553599	2.061768
	686.746990	2.053934
	686.940366	2.046206
	687.133729	2.037782
	687.327077	2.026975
	687.520411	2.018424
	687.713730	2.011640
	687.907036	2.002852
	688.100327	1.994343
	688.293604	1.988066
	688.486867	1.981378
	688.680116	1.977919
	688.873351	1.972410
	689.066571	1.968010
	689.259777	1.962940
	689.452970	1.957426
	689.646147	1.954262
	689.839311	1.949639
	690.032461	1.945603
	690.225596	1.942546
	690.418717	1.940891
	690.611824	1.937235
	690.804917	1.935308
	690.997995	1.932703
	691.191059	1.928798
	691.384110	1.929040
	691.577145	1.926732
	691.770167	1.924430
	691.963175	1.920121
	692.156168	1.917099
	692.349147	1.915146
	692.542112	1.911619
	692.735063	1.906630
	692.927999	1.902962
	693.120922	1.900596
	693.313830	1.898557
	693.506724	1.894479
	693.699603	1.892123
	693.892469	1.887456
	694.085320	1.882275
	694.278157	1.877805
	694.470980	1.872352
	694.663789	1.868525
	694.856583	1.863277
	695.049364	1.861365
	695.242130	1.857037
	695.434881	1.852150
	695.627619	1.847413
	695.820342	1.843832
	696.013052	1.838603
	696.205747	1.834176
	696.398427	1.828280
	696.591094	1.823039
	696.783746	1.818348
	696.976384	1.816613
	697.169008	1.811018
	697.361618	1.807626
	697.554213	1.803876
	697.746795	1.800819
	697.939362	1.797610
	698.131914	1.794154
	698.324453	1.793015
	698.516977	1.790449
	698.709487	1.784867
	698.901983	1.780201
	699.094465	1.779465
	699.286932	1.778073
	699.479386	1.775480
	699.671825	1.775432
	699.864249	1.773942
	700.056660	1.774549
	700.249056	1.775215
	700.441438	1.773668
	700.633806	1.771812
	700.826160	1.771783
	701.018499	1.769964
	701.210824	1.768902
	701.403135	1.766921
	701.595432	1.766383
	701.787714	1.766847
	701.979982	1.766920
	702.172236	1.767921
	702.364476	1.769864
	702.556702	1.770928
	702.748913	1.772284
	702.941110	1.773476
	703.133293	1.772407
	703.325461	1.773370
	703.517615	1.773245
	703.709755	1.774685
	703.901881	1.776701
	704.093993	1.779295
	704.286090	1.781677
	704.478173	1.784924
	704.670242	1.787602
	704.862296	1.788509
	705.054337	1.787653
	705.246363	1.789647
	705.438375	1.791418
	705.630372	1.791868
	705.822356	1.793358
	706.014325	1.796883
	706.206279	1.801160
	706.398220	1.804149
	706.590146	1.807672
	706.782058	1.810016
	706.973956	1.815141
	707.165840	1.817394
	707.357709	1.820748
	707.549564	1.823827
	707.741405	1.827163
	707.933231	1.830561
	708.125043	1.834345
	708.316841	1.839996
	708.508625	1.843631
	708.700395	1.845842
	708.892150	1.850691
	709.083891	1.852108
	709.275617	1.855250
	709.467330	1.859455
	709.659028	1.863559
	709.850712	1.868821
	710.042381	1.872364
	710.234037	1.876332
	710.425678	1.881202
	710.617305	1.887421
	710.808917	1.892724
	711.000515	1.897281
	711.192099	1.903398
	711.383669	1.909625
	711.575225	1.915320
	711.766766	1.917893
	711.958293	1.923883
	712.149805	1.928627
	712.341304	1.932616
	712.532788	1.936897
	712.724258	1.942504
	712.915713	1.947436
	713.107154	1.953728
	713.298581	1.960129
	713.489994	1.965243
	713.681392	1.968782
	713.872776	1.972231
	714.064146	1.976904
	714.255502	1.979158
	714.446843	1.983874
	714.638170	1.986231
	714.829483	1.990270
	715.020781	1.989816
	715.212065	1.994064
	715.403335	1.998606
	715.594591	1.999791
	715.785832	2.000043
	715.977059	2.000439
	716.168272	2.001887
	716.359470	2.004988
	716.550654	2.007943
	716.741824	2.011908
	716.932979	2.011947
	717.124121	2.013543
	717.315247	2.014893
	717.506360	2.017527
	717.697458	2.019652
	717.888542	2.019950
	718.079612	2.021864
	718.270668	2.020921
	718.461709	2.023259
	718.652736	2.024309
	718.843748	2.026914
	719.034746	2.028396
	719.225730	2.026456
	719.416700	2.025940
	719.607655	2.026582
	719.798596	2.026151
	719.989523	2.025679
	720.180435	2.025320
	720.371333	2.026275
	720.562217	2.024730
	720.753087	2.025010
	720.943942	2.026684
	721.134783	2.025382
	721.325609	2.024664
	721.516422	2.027003
	721.707219	2.028377
	721.898003	2.028141
	722.088772	2.029205
	722.279527	2.031779
	722.470268	2.032106
	722.660994	2.032562
	722.851707	2.033902
	723.042404	2.035108
	723.233088	2.034221
	723.423757	2.036304
	723.614412	2.034312
	723.805052	2.033696
	723.995678	2.033761
	724.186290	2.034214
	724.376887	2.032976
	724.567471	2.032066
	724.758039	2.029588
	724.948594	2.029232
	725.139134	2.028126
	725.329660	2.029504
	725.520172	2.029075
	725.710669	2.027455
	725.901152	2.028502
	726.091620	2.025871
	726.282075	2.025469
	726.472514	2.024111
	726.662940	2.025759
	726.853351	2.022570
	727.043748	2.018606
	727.234131	2.016290
	727.424499	2.014878
	727.614853	2.015798
	727.805193	2.015152
	727.995518	2.013580
	728.185829	2.009974
	728.376125	2.007999
	728.566408	2.006243
	728.756675	2.004610
	728.946929	2.005971
	729.137168	2.003250
	729.327393	2.001320
	729.517604	2.001009
	729.707800	1.998528
	729.897982	1.998275
	730.088149	1.996517
	730.278302	1.994908
	730.468441	1.994008
	730.658566	1.991283
	730.848676	1.990853
	731.038771	1.989227
	731.228853	1.987076
	731.418920	1.986485
	731.608973	1.983848
	731.799011	1.982247
	731.989035	1.978934
	732.179045	1.976218
	732.369040	1.974661
	732.559021	1.974239
	732.748988	1.974091
	732.938940	1.974186
	733.128878	1.968384
	733.318801	1.964452
	733.508711	1.961866
	733.698605	1.962028
	733.888486	1.957543
	734.078352	1.956523
	734.268204	1.952749
	734.458041	1.950540
	734.647864	1.944121
	734.837673	1.943772
	735.027467	1.937763
	735.217247	1.935589
	735.407013	1.934924
	735.596764	1.932327
	735.786501	1.930300
	735.976223	1.927766
	736.165932	1.926541
	736.355625	1.926178
	736.545305	1.922506
	736.734970	1.920666
	736.924620	1.916040
	737.114257	1.913611
	737.303879	1.908515
	737.493486	1.903829
	737.683079	1.900846
	737.872658	1.897935
	738.062222	1.895903
	738.251772	1.892642
	738.441308	1.890663
	738.630829	1.891595
	738.820336	1.892611
	739.009829	1.892890
	739.199307	1.890755
	739.388771	1.889128
	739.578220	1.885796
	739.767655	1.885228
	739.957076	1.885321
	740.146482	1.889099
	740.335874	1.887782
	740.525251	1.883476
	740.714615	1.883413
	740.903963	1.879582
	741.093298	1.877820
	741.282618	1.879847
	741.471923	1.881616
	741.661214	1.883732
	741.850491	1.882553
	742.039753	1.877822
	742.229001	1.876038
	742.418235	1.875408
	742.607454	1.874487
	742.796659	1.875062
	742.985849	1.871740
	743.175025	1.870736
	743.364187	1.867228
	743.553334	1.863135
	743.742467	1.861248
	743.931586	1.858176
	744.120690	1.853974
	744.309779	1.851199
	744.498855	1.845017
	744.687916	1.845990
	744.876962	1.842173
	745.065994	1.839562
	745.255012	1.835396
	745.444015	1.833275
	745.633004	1.831730
	745.821978	1.830979
	746.010938	1.825773
	746.199884	1.825341
	746.388815	1.819628
	746.577732	1.820013
	746.766634	1.815775
	746.955522	1.810698
	747.144396	1.808728
	747.333255	1.805314
	747.522100	1.801659
	747.710930	1.796182
	747.899746	1.792795
	748.088548	1.788592
	748.277335	1.785604
	748.466108	1.783213
	748.654866	1.779044
	748.843610	1.778852
	749.032339	1.776451
	749.221054	1.775391
	749.409755	1.773173
	749.598441	1.771288
	749.787113	1.769451
	749.975770	1.769229
	750.164413	1.767726
	750.353042	1.763966
[truncated: 1,648 more rows]
