# Supplementary material for: Metasurface analogues of molecular diastereomers from hierarchical multiscale chiral interactions with biomolecules
Source: Nat Commun. 2026 Apr 22;17:5541. doi: 10.1038/s41467-026-72200-6 (PMC13287669; doi:10.1038/s41467-026-72200-6)
Supplement: Supplementary file 3 — Supplementary Data 1 (Raw data) [file 41467_2026_72200_MOESM3_ESM.zip › Raw_Data/Reflectivity/strept_antistrepl/buffer/01 lh.txt]

	345.453658	0.995000
	345.669646	0.995879
	345.885622	0.996853
	346.101585	0.997936
	346.317535	0.999142
	346.533471	1.000490
	346.749395	1.001997
	346.965306	1.003686
	347.181204	1.005580
	347.397089	1.007703
	347.612961	1.010080
	347.828820	1.012734
	348.044666	1.015681
	348.260499	1.018926
	348.476319	1.022452
	348.692126	1.026214
	348.907920	1.030118
	349.123701	1.034015
	349.339469	1.037691
	349.555224	1.040875
	349.770966	1.043268
	349.986695	1.044597
	350.202412	1.044679
	350.418115	1.043473
	350.633805	1.041095
	350.849482	1.037790
	351.065147	1.033867
	351.280798	1.029635
	351.496436	1.025355
	351.712062	1.021219
	351.927674	1.017351
	352.143273	1.018225
	352.358860	1.009149
	352.574433	1.006748
	352.789993	1.005275
	353.005541	1.004840
	353.221075	1.003160
	353.436597	1.003838
	353.652105	1.001429
	353.867600	0.999623
	354.083083	0.997048
	354.298552	0.996228
	354.514009	0.994465
	354.729452	0.994370
	354.944883	0.994219
	355.160300	0.993608
	355.375705	0.993217
	355.591096	0.993243
	355.806474	0.992114
	356.021840	0.992517
	356.237192	0.990828
	356.452532	0.992156
	356.667858	0.994953
	356.883172	0.995825
	357.098472	0.998098
	357.313760	0.998799
	357.529034	0.999089
	357.744295	0.998979
	357.959544	1.000928
	358.174779	1.000330
	358.390002	1.000212
	358.605211	1.000531
	358.820407	1.000387
	359.035591	1.001320
	359.250761	1.003447
	359.465919	1.004303
	359.681063	1.003578
	359.896194	1.004711
	360.111313	1.004825
	360.326418	1.004458
	360.541510	1.004304
	360.756589	1.004440
	360.971656	1.002442
	361.186709	1.003034
	361.401749	1.004354
	361.616776	1.003601
	361.831790	1.001378
	362.046792	1.002219
	362.261780	1.002435
	362.476755	1.004524
	362.691717	1.004717
	362.906666	1.003954
	363.121602	1.004145
	363.336525	1.003177
	363.551435	1.003362
	363.766332	1.003311
	363.981216	1.002719
	364.196087	1.001895
	364.410945	1.002125
	364.625790	1.002693
	364.840621	1.000772
	365.055440	0.998912
	365.270246	1.000264
	365.485039	0.999274
	365.699818	0.999572
	365.914585	1.000971
	366.129339	1.000274
	366.344079	1.001501
	366.558807	1.001939
	366.773521	1.004722
	366.988223	1.006453
	367.202911	1.007038
	367.417587	1.006424
	367.632249	1.008027
	367.846898	1.005791
	368.061535	1.005131
	368.276158	1.005271
	368.490768	1.004760
	368.705365	1.004054
	368.919949	1.007607
	369.134521	1.005106
	369.349079	1.007222
	369.563624	1.006575
	369.778155	1.005223
	369.992674	1.004926
	370.207180	1.002925
	370.421673	1.001269
	370.636153	1.000505
	370.850619	0.999501
	371.065073	0.999908
	371.279514	0.999738
	371.493941	0.999583
	371.708356	0.998391
	371.922757	0.997675
	372.137145	0.995804
	372.351521	0.993612
	372.565883	0.992676
	372.780232	0.991503
	372.994568	0.991557
	373.208891	0.991027
	373.423201	0.990380
	373.637498	0.989002
	373.851782	0.987466
	374.066053	0.989349
	374.280311	0.989538
	374.494556	0.989584
	374.708787	0.988804
	374.923006	0.990097
	375.137211	0.990601
	375.351404	0.991108
	375.565583	0.990377
	375.779750	0.991308
	375.993903	0.990831
	376.208043	0.990803
	376.422170	0.992802
	376.636284	0.992132
	376.850385	0.994119
	377.064473	0.992699
	377.278548	0.991696
	377.492610	0.993108
	377.706658	0.992382
	377.920694	0.993822
	378.134717	0.995084
	378.348726	0.994078
	378.562722	0.997062
	378.776706	0.997899
	378.990676	0.998495
	379.204633	1.001661
	379.418577	1.002677
	379.632508	1.002136
	379.846426	1.001771
	380.060331	1.001342
	380.274223	0.999109
	380.488101	0.998478
	380.701967	0.998618
	380.915819	0.999765
	381.129659	0.999184
	381.343485	0.997618
	381.557298	0.997616
	381.771098	0.998491
	381.984886	0.996128
	382.198659	0.998871
	382.412420	0.999498
	382.626168	1.000866
	382.839903	1.000226
	383.053624	0.999972
	383.267333	1.002090
	383.481028	1.002059
	383.694711	1.004253
	383.908380	1.005739
	384.122036	1.004661
	384.335679	1.004445
	384.549309	1.003920
	384.762926	1.003697
	384.976530	1.004696
	385.190120	1.005588
	385.403698	1.005775
	385.617262	1.007962
	385.830814	1.008749
	386.044352	1.008141
	386.257877	1.008989
	386.471389	1.009663
	386.684888	1.011628
	386.898374	1.011227
	387.111847	1.011474
	387.325306	1.012764
	387.538753	1.013015
	387.752186	1.014464
	387.965606	1.014147
	388.179014	1.014620
	388.392408	1.016044
	388.605789	1.016435
	388.819156	1.015110
	389.032511	1.017833
	389.245853	1.016857
	389.459181	1.016036
	389.672497	1.017520
	389.885799	1.015351
	390.099088	1.015280
	390.312364	1.015481
	390.525627	1.016167
	390.738877	1.016560
	390.952114	1.016289
	391.165337	1.017240
	391.378548	1.018936
	391.591745	1.018170
	391.804929	1.020663
	392.018100	1.020795
	392.231258	1.018274
	392.444403	1.018626
	392.657535	1.017706
	392.870653	1.016854
	393.083759	1.015918
	393.296851	1.017930
	393.509930	1.018875
	393.722996	1.018016
	393.936049	1.017895
	394.149089	1.018112
	394.362116	1.021134
	394.575129	1.023434
	394.788130	1.023855
	395.001117	1.025206
	395.214091	1.026806
	395.427052	1.027205
	395.640000	1.026721
	395.852935	1.028316
	396.065857	1.030502
	396.278765	1.029222
	396.491660	1.030305
	396.704543	1.028086
	396.917412	1.030219
	397.130268	1.031211
	397.343110	1.032044
	397.555940	1.033695
	397.768757	1.033471
	397.981560	1.034935
	398.194350	1.037200
	398.407127	1.039085
	398.619891	1.039121
	398.832642	1.041638
	399.045380	1.043093
	399.258104	1.044742
	399.470815	1.046107
	399.683514	1.046130
	399.896199	1.046398
	400.108870	1.048061
	400.321529	1.049297
	400.534175	1.048650
	400.746807	1.047601
	400.959427	1.049657
	401.172033	1.049577
	401.384626	1.049131
	401.597205	1.048351
	401.809772	1.048610
	402.022326	1.046430
	402.234866	1.050251
	402.447393	1.051751
	402.659907	1.049518
	402.872408	1.050527
	403.084896	1.051613
	403.297370	1.050969
	403.509832	1.049103
	403.722280	1.048234
	403.934715	1.048419
	404.147137	1.048855
	404.359546	1.048002
	404.571941	1.048089
	404.784323	1.047313
	404.996693	1.048471
	405.209049	1.049572
	405.421392	1.048858
	405.633721	1.048263
	405.846038	1.047961
	406.058341	1.045820
	406.270632	1.044741
	406.482909	1.044092
	406.695172	1.042545
	406.907423	1.043953
	407.119661	1.045655
	407.331885	1.045066
	407.544096	1.044792
	407.756294	1.044059
	407.968479	1.043157
	408.180651	1.042193
	408.392809	1.043316
	408.604954	1.041441
	408.817086	1.041461
	409.029205	1.041404
	409.241311	1.042390
	409.453404	1.044009
	409.665483	1.046680
	409.877549	1.047679
	410.089602	1.048369
	410.301642	1.047244
	410.513669	1.047126
	410.725682	1.048951
	410.937682	1.050863
	411.149669	1.051521
	411.361643	1.053908
	411.573604	1.055067
	411.785551	1.055384
	411.997486	1.056374
	412.209407	1.056639
	412.421315	1.054670
	412.633210	1.054925
	412.845091	1.056903
	413.056959	1.056578
	413.268815	1.057601
	413.480657	1.058989
	413.692485	1.061065
	413.904301	1.062074
	414.116103	1.063699
	414.327892	1.064234
	414.539668	1.065219
	414.751431	1.066215
	414.963181	1.069925
	415.174917	1.068329
	415.386640	1.067445
	415.598350	1.068023
	415.810047	1.068409
	416.021730	1.069177
	416.233401	1.070482
	416.445058	1.070554
	416.656702	1.072403
	416.868332	1.073364
	417.079950	1.074041
	417.291554	1.074885
	417.503145	1.077403
	417.714723	1.078367
	417.926288	1.078911
	418.137839	1.078587
	418.349377	1.078716
	418.560903	1.081521
	418.772414	1.081881
	418.983913	1.085624
	419.195398	1.086673
	419.406870	1.087590
	419.618329	1.089473
	419.829775	1.088369
	420.041208	1.088916
	420.252627	1.089819
	420.464033	1.091045
	420.675426	1.091005
	420.886805	1.092738
	421.098172	1.095937
	421.309525	1.094957
	421.520865	1.098123
	421.732192	1.099898
	421.943505	1.100806
	422.154805	1.102351
	422.366092	1.102818
	422.577366	1.104013
	422.788627	1.103683
	422.999874	1.105825
	423.211108	1.106652
	423.422329	1.107706
	423.633537	1.111331
	423.844731	1.112959
	424.055913	1.114787
	424.267081	1.115180
	424.478235	1.115877
	424.689377	1.117407
	424.900505	1.117541
	425.111620	1.119856
	425.322722	1.123263
	425.533811	1.125430
	425.744886	1.125680
	425.955948	1.125794
	426.166997	1.124612
	426.378032	1.124923
	426.589055	1.125239
	426.800064	1.124475
	427.011060	1.124631
	427.222042	1.124497
	427.433012	1.123056
	427.643968	1.122608
	427.854911	1.122745
	428.065840	1.123336
	428.276757	1.123820
	428.487660	1.125426
	428.698550	1.125977
	428.909427	1.126277
	429.120290	1.126044
	429.331140	1.127837
	429.541977	1.126367
	429.752801	1.124304
	429.963611	1.125343
	430.174408	1.125743
	430.385192	1.123621
	430.595963	1.123634
	430.806720	1.122734
	431.017464	1.124723
	431.228195	1.124090
	431.438913	1.123755
	431.649617	1.124348
	431.860308	1.123253
	432.070986	1.121123
	432.281650	1.120425
	432.492302	1.120630
	432.702940	1.121146
	432.913565	1.120573
	433.124176	1.120769
	433.334774	1.119788
	433.545359	1.123100
	433.755931	1.123512
	433.966489	1.122918
	434.177035	1.124828
	434.387567	1.125165
	434.598085	1.126236
	434.808591	1.128601
	435.019083	1.131283
	435.229562	1.132861
	435.440027	1.132783
	435.650479	1.133366
	435.860918	1.133025
	436.071344	1.134881
	436.281757	1.138679
	436.492156	1.138699
	436.702542	1.139504
	436.912914	1.142340
	437.123274	1.143435
	437.333620	1.144552
	437.543953	1.145094
	437.754272	1.148336
	437.964578	1.147444
	438.174871	1.147871
	438.385151	1.145819
	438.595417	1.145393
	438.805670	1.146541
	439.015910	1.147673
	439.226137	1.149095
	439.436350	1.150402
	439.646550	1.150184
	439.856737	1.151245
	440.066910	1.152360
	440.277070	1.155582
	440.487217	1.159314
	440.697351	1.160588
	440.907471	1.160608
	441.117578	1.163540
	441.327671	1.163842
	441.537752	1.163347
	441.747819	1.162363
	441.957873	1.162222
	442.167913	1.163099
	442.377940	1.163812
	442.587954	1.165353
	442.797955	1.164717
	443.007942	1.164595
	443.217916	1.166275
	443.427877	1.168342
	443.637824	1.168959
	443.847758	1.168199
	444.057679	1.167469
	444.267586	1.166367
	444.477481	1.165395
	444.687361	1.164282
	444.897229	1.165465
	445.107083	1.165095
	445.316924	1.167456
	445.526752	1.167546
	445.736566	1.168201
	445.946367	1.168528
	446.156155	1.168824
	446.365929	1.169087
	446.575690	1.170268
	446.785438	1.169035
	446.995173	1.170346
	447.204894	1.171434
	447.414602	1.170443
	447.624296	1.169794
	447.833977	1.167649
	448.043645	1.166182
	448.253300	1.166409
	448.462941	1.166258
	448.672569	1.167604
	448.882184	1.167239
	449.091785	1.167776
	449.301373	1.167909
	449.510948	1.166339
	449.720509	1.164805
	449.930057	1.164187
	450.139592	1.165240
	450.349113	1.165416
	450.558621	1.160592
	450.768116	1.160053
	450.977597	1.158445
	451.187066	1.159671
	451.396520	1.160775
	451.605962	1.161223
	451.815390	1.160194
	452.024805	1.158410
	452.234206	1.157930
	452.443594	1.159892
	452.652969	1.158185
	452.862330	1.158785
	453.071678	1.159180
	453.281013	1.158721
	453.490335	1.158033
	453.699643	1.159877
	453.908938	1.160045
	454.118219	1.161692
	454.327487	1.162075
	454.536742	1.161729
	454.745983	1.161395
	454.955211	1.159790
	455.164426	1.160718
	455.373627	1.161436
	455.582815	1.159928
	455.791990	1.161905
	456.001152	1.161449
	456.210300	1.159875
	456.419434	1.159845
	456.628556	1.158849
	456.837664	1.159027
	457.046758	1.159309
	457.255839	1.159836
	457.464907	1.161356
	457.673962	1.161710
	457.883003	1.162183
	458.092031	1.161936
	458.301046	1.163756
	458.510047	1.163139
	458.719035	1.162045
	458.928009	1.163612
	459.136970	1.163487
	459.345918	1.161805
	459.554852	1.163948
	459.763774	1.163316
	459.972681	1.162665
	460.181576	1.164173
	460.390457	1.165725
	460.599324	1.166987
	460.808178	1.168657
	461.017019	1.171372
	461.225847	1.171830
	461.434661	1.172717
	461.643462	1.175966
	461.852249	1.177209
	462.061023	1.180357
	462.269784	1.183757
	462.478531	1.182882
	462.687265	1.184210
	462.895986	1.183069
	463.104693	1.182127
	463.313387	1.185746
	463.522068	1.185772
	463.730735	1.188228
	463.939389	1.188681
	464.148029	1.190593
	464.356656	1.192852
	464.565270	1.195404
	464.773870	1.198058
	464.982457	1.198797
	465.191030	1.199988
	465.399591	1.201857
	465.608137	1.203787
	465.816671	1.206534
	466.025191	1.208594
	466.233697	1.210988
	466.442191	1.211400
	466.650671	1.209607
	466.859137	1.209510
	467.067590	1.207868
	467.276030	1.210982
	467.484456	1.210894
	467.692869	1.212938
	467.901269	1.212807
	468.109655	1.213233
	468.318028	1.215533
	468.526387	1.212511
	468.734733	1.212476
	468.943066	1.212160
	469.151385	1.211983
	469.359691	1.212754
	469.567984	1.214142
	469.776263	1.215171
	469.984528	1.215588
	470.192781	1.213287
	470.401020	1.211956
	470.609245	1.211997
	470.817457	1.211787
	471.025656	1.209634
	471.233841	1.212447
	471.442013	1.213605
	471.650172	1.214575
	471.858317	1.213171
	472.066448	1.215418
	472.274567	1.214408
	472.482672	1.215127
	472.690763	1.216201
	472.898841	1.217097
	473.106906	1.216739
	473.314957	1.216773
	473.522995	1.216816
	473.731020	1.216749
	473.939031	1.218195
	474.147029	1.219373
	474.355013	1.220759
	474.562984	1.220546
	474.770941	1.218912
	474.978885	1.219431
	475.186816	1.221265
	475.394733	1.222264
	475.602637	1.223099
	475.810527	1.225589
	476.018404	1.225542
	476.226268	1.227471
	476.434118	1.227520
	476.641955	1.228960
	476.849778	1.230296
	477.057588	1.229685
	477.265385	1.229361
	477.473168	1.229160
	477.680937	1.230773
	477.888694	1.231730
	478.096436	1.232573
	478.304166	1.233103
	478.511882	1.233797
	478.719584	1.233611
	478.927274	1.232529
	479.134949	1.230969
	479.342612	1.229151
	479.550260	1.227337
	479.757896	1.228041
	479.965518	1.225660
	480.173126	1.224750
	480.380722	1.224179
	480.588303	1.224778
	480.795872	1.223493
	481.003426	1.222238
	481.210968	1.223188
	481.418496	1.223950
	481.626010	1.225070
	481.833511	1.223929
	482.040999	1.224269
	482.248473	1.223083
	482.455934	1.221926
	482.663382	1.220273
	482.870816	1.219679
	483.078236	1.218473
	483.285643	1.219821
	483.493037	1.219469
	483.700417	1.218244
	483.907784	1.214773
	484.115137	1.213572
	484.322477	1.210537
	484.529803	1.210805
	484.737116	1.208281
	484.944416	1.207536
	485.151702	1.206156
	485.358975	1.204638
	485.566234	1.202762
	485.773479	1.202325
	485.980712	1.201513
	486.187931	1.201304
	486.395136	1.201404
	486.602328	1.201193
	486.809506	1.199694
	487.016671	1.199401
	487.223823	1.199096
	487.430961	1.198815
	487.638086	1.197748
	487.845197	1.196641
	488.052295	1.193016
	488.259379	1.190896
	488.466450	1.187699
	488.673507	1.186646
	488.880551	1.186104
	489.087582	1.185184
	489.294599	1.183082
	489.501602	1.180755
	489.708592	1.179793
	489.915569	1.178475
	490.122532	1.178030
	490.329482	1.176162
	490.536418	1.174451
	490.743341	1.172944
	490.950250	1.170592
	491.157146	1.167571
	491.364029	1.165549
	491.570897	1.162314
	491.777753	1.161589
	491.984595	1.160839
	492.191423	1.159660
	492.398238	1.157762
	492.605040	1.156656
	492.811828	1.156783
	493.018603	1.154209
	493.225364	1.153849
	493.432111	1.150712
	493.638846	1.149440
	493.845566	1.148238
	494.052274	1.145201
	494.258967	1.140843
	494.465648	1.140250
	494.672314	1.135456
	494.878968	1.133273
	495.085608	1.129765
	495.292234	1.126825
	495.498847	1.124256
	495.705446	1.124374
	495.912032	1.120391
	496.118605	1.116955
	496.325164	1.115783
	496.531709	1.113231
	496.738241	1.109082
	496.944759	1.106425
	497.151264	1.103018
	497.357756	1.100465
	497.564234	1.098966
	497.770698	1.095361
	497.977149	1.092376
	498.183587	1.089580
	498.390011	1.085348
	498.596422	1.082474
	498.802819	1.079756
	499.009202	1.075416
	499.215572	1.071690
	499.421929	1.068868
	499.628272	1.064959
	499.834602	1.061067
	500.040918	1.057588
	500.247220	1.053864
	500.453509	1.051107
	500.659785	1.049640
	500.866047	1.046677
	501.072296	1.044111
	501.278531	1.042369
	501.484752	1.039222
	501.690960	1.036037
	501.897155	1.033812
	502.103336	1.031736
	502.309504	1.029418
	502.515658	1.029160
	502.721798	1.026940
	502.927925	1.023430
	503.134039	1.021294
	503.340139	1.017674
	503.546225	1.015679
	503.752298	1.013142
	503.958358	1.011341
	504.164404	1.008795
	504.370436	1.007088
	504.576455	1.004336
	504.782461	1.002310
	504.988453	1.000387
	505.194431	0.997696
	505.400396	0.996306
	505.606347	0.995237
	505.812285	0.991182
	506.018209	0.989216
	506.224120	0.986291
	506.430017	0.982816
	506.635901	0.980864
	506.841771	0.979221
	507.047628	0.976070
	507.253471	0.975177
	507.459301	0.972279
	507.665117	0.971807
	507.870920	0.969655
	508.076709	0.967769
	508.282484	0.965382
	508.488247	0.963401
	508.693995	0.960043
	508.899730	0.956149
	509.105451	0.953579
	509.311159	0.952413
	509.516854	0.949681
	509.722535	0.945293
	509.928202	0.941925
	510.133856	0.937431
	510.339496	0.934202
	510.545123	0.930291
	510.750736	0.927154
	510.956336	0.924507
	511.161922	0.921287
	511.367494	0.917559
	511.573053	0.915373
	511.778599	0.913716
	511.984131	0.911444
	512.189649	0.909213
	512.395154	0.907599
	512.600645	0.905076
	512.806123	0.901780
	513.011587	0.898431
	513.217038	0.895417
	513.422475	0.892061
	513.627899	0.888999
	513.833309	0.886225
	514.038705	0.883754
	514.244088	0.880971
	514.449458	0.878472
	514.654814	0.876804
	514.860156	0.873844
	515.065485	0.870577
	515.270800	0.867293
	515.476102	0.866552
	515.681390	0.862911
	515.886664	0.861495
	516.091925	0.859571
	516.297173	0.857093
	516.502407	0.854836
	516.707627	0.853380
	516.912834	0.850570
	517.118027	0.849578
	517.323207	0.847893
	517.528373	0.848902
	517.733525	0.848765
	517.938664	0.847349
	518.143790	0.845921
	518.348901	0.844045
	518.554000	0.841971
	518.759084	0.840907
	518.964156	0.839931
	519.169213	0.838079
	519.374257	0.836268
	519.579288	0.834820
	519.784305	0.833305
	519.989308	0.832935
	520.194298	0.830880
	520.399274	0.830164
	520.604236	0.828203
	520.809185	0.826465
	521.014121	0.824944
	521.219043	0.823033
	521.423951	0.821656
	521.628846	0.819550
	521.833727	0.817525
	522.038595	0.815234
	522.243449	0.814400
	522.448289	0.813639
	522.653116	0.814116
	522.857929	0.812274
	523.062729	0.812211
	523.267515	0.811463
	523.472287	0.811401
	523.677046	0.810372
	523.881792	0.810229
	524.086524	0.809318
	524.291242	0.808282
	524.495946	0.807430
	524.700637	0.806533
	524.905315	0.805125
	525.109979	0.803132
	525.314629	0.802566
	525.519266	0.800710
	525.723889	0.799036
	525.928498	0.798837
	526.133094	0.798204
	526.337677	0.797087
	526.542245	0.795223
	526.746800	0.794805
	526.951342	0.793433
	527.155870	0.789997
	527.360384	0.788481
	527.564885	0.786224
	527.769372	0.785298
	527.973846	0.783162
	528.178306	0.782027
	528.382752	0.781580
	528.587185	0.780569
	528.791604	0.781681
	528.996010	0.780380
	529.200402	0.781295
	529.404780	0.780870
	529.609145	0.781156
	529.813496	0.782054
	530.017833	0.780944
	530.222157	0.779849
	530.426468	0.778666
	530.630764	0.777401
	530.835048	0.777252
	531.039317	0.777149
	531.243573	0.776457
	531.447815	0.775945
	531.652044	0.775576
	531.856259	0.776576
	532.060461	0.776957
	532.264648	0.778374
	532.468823	0.777809
	532.672983	0.777827
	532.877130	0.777361
	533.081264	0.777931
	533.285383	0.776689
	533.489490	0.776748
	533.693582	0.776711
	533.897661	0.776866
	534.101726	0.777895
	534.305778	0.778637
	534.509816	0.779202
	534.713841	0.779949
	534.917851	0.781500
	535.121849	0.780383
	535.325832	0.782580
	535.529802	0.783791
	535.733759	0.784829
	535.937701	0.785560
	536.141630	0.787702
	536.345546	0.789037
	536.549448	0.789899
	536.753336	0.790878
	536.957210	0.793080
	537.161071	0.793670
	537.364919	0.794586
	537.568752	0.795635
	537.772572	0.797011
	537.976379	0.797749
	538.180172	0.799295
	538.383951	0.800678
	538.587716	0.802293
	538.791468	0.803245
	538.995206	0.804570
	539.198931	0.805429
	539.402642	0.806273
	539.606339	0.808203
	539.810023	0.810631
	540.013693	0.812905
	540.217349	0.814924
	540.420992	0.817289
	540.624621	0.820056
	540.828237	0.822525
	541.031839	0.825674
	541.235427	0.826701
	541.439001	0.831511
	541.642562	0.833219
	541.846109	0.836129
	542.049643	0.838398
	542.253163	0.840806
	542.456669	0.843196
	542.660162	0.845993
	542.863641	0.848836
	543.067106	0.851328
	543.270558	0.853782
	543.473996	0.857269
	543.677420	0.860084
	543.880831	0.862546
	544.084228	0.865360
	544.287612	0.868164
	544.490981	0.871187
	544.694338	0.872478
	544.897680	0.876117
	545.101009	0.878577
	545.304324	0.881140
	545.507625	0.884101
	545.710913	0.888116
	545.914187	0.891743
	546.117448	0.895194
	546.320695	0.898026
	546.523928	0.902040
	546.727147	0.905982
	546.930353	0.909833
	547.133546	0.914121
	547.336724	0.917013
	547.539889	0.921518
	547.743040	0.926399
	547.946178	0.930078
	548.149301	0.933787
	548.352412	0.938323
	548.555508	0.942301
	548.758591	0.946527
	548.961660	0.951078
	549.164716	0.956133
	549.367757	0.961751
	549.570785	0.967790
	549.773800	0.973089
	549.976801	0.978931
	550.179788	0.983906
	550.382761	0.990415
	550.585721	0.996715
	550.788667	1.002315
	550.991599	1.006661
	551.194518	1.012005
	551.397423	1.016905
	551.600315	1.023649
	551.803192	1.029616
	552.006056	1.036683
	552.208906	1.044425
	552.411743	1.051424
	552.614566	1.057093
	552.817375	1.063978
	553.020171	1.070498
	553.222953	1.077900
	553.425721	1.085384
	553.628475	1.094354
	553.831216	1.099539
	554.033943	1.105999
	554.236657	1.113881
	554.439356	1.121262
	554.642042	1.129187
	554.844715	1.136998
	555.047373	1.144304
	555.250018	1.152278
	555.452650	1.160554
	555.655267	1.167939
	555.857871	1.176089
	556.060461	1.184577
	556.263038	1.191948
	556.465600	1.201268
	556.668150	1.209929
	556.870685	1.217911
	557.073207	1.227828
	557.275715	1.236522
	557.478209	1.245556
	557.680689	1.254512
	557.883156	1.263198
	558.085609	1.272307
	558.288049	1.282732
	558.490475	1.293231
	558.692887	1.305405
	558.895285	1.314972
	559.097670	1.324258
	559.300040	1.334693
	559.502398	1.345157
	559.704741	1.356238
	559.907071	1.367397
	560.109387	1.377650
	560.311689	1.388594
	560.513978	1.400175
	560.716253	1.411902
	560.918514	1.421857
	561.120762	1.433423
	561.322995	1.445703
	561.525215	1.459170
	561.727422	1.468012
	561.929614	1.477949
	562.131793	1.490330
	562.333958	1.502126
	562.536110	1.513950
	562.738248	1.524864
	562.940372	1.536703
	563.142482	1.547694
	563.344578	1.559968
	563.546661	1.571989
	563.748730	1.583831
	563.950786	1.595804
	564.152827	1.609159
	564.354855	1.623674
	564.556870	1.635640
	564.758870	1.647031
	564.960857	1.660584
	565.162830	1.671798
	565.364789	1.685180
	565.566735	1.698893
	565.768666	1.711149
	565.970584	1.722856
	566.172489	1.736062
	566.374379	1.750679
	566.576256	1.764242
	566.778119	1.777162
	566.979969	1.790004
	567.181805	1.802571
	567.383626	1.816149
	567.585435	1.828457
	567.787229	1.841947
	567.989010	1.857853
	568.190777	1.869934
	568.392530	1.884779
	568.594269	1.900600
	568.795995	1.915620
	568.997707	1.930554
	569.199405	1.945857
	569.401090	1.959115
	569.602761	1.974411
	569.804418	1.988347
	570.006061	2.003957
	570.207690	2.020151
	570.409306	2.035268
	570.610908	2.048584
	570.812497	2.065330
	571.014071	2.078655
	571.215632	2.094843
	571.417179	2.109058
	571.618712	2.125114
	571.820232	2.139967
	572.021737	2.156238
	572.223229	2.171084
	572.424707	2.183461
	572.626172	2.196727
	572.827623	2.212745
	573.029060	2.224975
	573.230483	2.240913
	573.431892	2.252698
	573.633288	2.265857
	573.834670	2.277389
	574.036038	2.292284
	574.237392	2.305733
	574.438733	2.317035
	574.640060	2.329904
	574.841373	2.341163
	575.042672	2.357168
	575.243958	2.370138
	575.445230	2.381911
	575.646488	2.396268
	575.847732	2.410978
	576.048962	2.425674
	576.250179	2.438639
	576.451382	2.452790
	576.652571	2.461555
	576.853747	2.470368
	577.054908	2.481736
	577.256056	2.488818
	577.457190	2.500740
	577.658310	2.510636
	577.859417	2.516138
	578.060510	2.525297
	578.261589	2.531917
	578.462654	2.540545
	578.663705	2.547821
	578.864743	2.553022
	579.065767	2.562451
	579.266777	2.572241
	579.467773	2.581147
	579.668755	2.590430
	579.869724	2.598940
	580.070679	2.606245
	580.271620	2.613598
	580.472548	2.629204
	580.673461	2.635396
	580.874361	2.644270
	581.075247	2.649993
	581.276119	2.657146
	581.476978	2.664138
	581.677822	2.674339
	581.878653	2.684061
	582.079470	2.694110
	582.280273	2.700267
	582.481063	2.706831
	582.681838	2.715101
	582.882600	2.724456
	583.083348	2.730307
	583.284083	2.738897
	583.484803	2.744929
	583.685510	2.753922
	583.886203	2.760422
	584.086882	2.766198
	584.287547	2.771545
	584.488199	2.776690
	584.688836	2.785346
	584.889460	2.790541
	585.090070	2.796046
	585.290666	2.800119
	585.491249	2.804030
	585.691818	2.810040
	585.892372	2.814273
	586.092914	2.817491
	586.293441	2.822167
	586.493954	2.825807
	586.694454	2.827232
	586.894940	2.833393
	587.095412	2.839785
	587.295870	2.843065
	587.496314	2.844558
	587.696745	2.849873
	587.897162	2.852295
	588.097565	2.852999
	588.297954	2.855956
	588.498329	2.854240
	588.698691	2.854129
	588.899038	2.853219
	589.099372	2.857827
	589.299692	2.857730
	589.499998	2.860928
	589.700291	2.860059
	589.900569	2.858750
	590.100834	2.862236
	590.301085	2.862388
	590.501322	2.867524
	590.701546	2.869011
	590.901755	2.871801
	591.101951	2.879693
	591.302132	2.886035
	591.502300	2.888535
	591.702455	2.890081
	591.902595	2.895389
	592.102722	2.901372
	592.302834	2.909889
	592.502933	2.916923
	592.703018	2.913603
	592.903089	2.920396
	593.103147	2.921772
	593.303190	2.926498
	593.503220	2.928508
	593.703236	2.933727
	593.903238	2.938095
	594.103226	2.936590
	594.303200	2.940557
	594.503161	2.945618
	594.703108	2.948967
	594.903040	2.955061
	595.102960	2.957902
	595.302865	2.965467
	595.502756	2.967490
	595.702634	2.970331
	595.902497	2.970848
	596.102347	2.974347
	596.302183	2.978255
	596.502005	2.981202
	596.701813	2.983771
	596.901608	2.982990
	597.101388	2.989299
	597.301155	2.987357
	597.500908	2.993024
	597.700647	2.995956
	597.900372	2.997581
	598.100083	2.998658
	598.299781	3.001479
	598.499465	3.005149
	598.699134	3.009962
	598.898790	3.016959
	599.098432	3.018094
	599.298061	3.025191
	599.497675	3.025066
	599.697275	3.030852
	599.896862	3.036663
	600.096435	3.041548
	600.295994	3.049292
	600.495539	3.054630
	600.695070	3.061981
	600.894588	3.071628
	601.094091	3.080632
	601.293581	3.084190
	601.493056	3.089118
	601.692518	3.096915
	601.891966	3.104063
	602.091401	3.112630
	602.290821	3.121603
	602.490227	3.134297
	602.689620	3.142468
	602.888999	3.148385
	603.088363	3.157673
	603.287714	3.164313
	603.487052	3.169807
	603.686375	3.175740
	603.885684	3.181904
	604.084980	3.186683
	604.284261	3.192792
	604.483529	3.198353
	604.682783	3.201316
	604.882023	3.211683
	605.081249	3.213889
	605.280461	3.220963
	605.479660	3.224177
	605.678844	3.230032
	605.878015	3.235388
	606.077172	3.243992
	606.276314	3.252690
	606.475443	3.256683
	606.674558	3.261604
	606.873660	3.264933
	607.072747	3.265778
	607.271820	3.273149
	607.470880	3.274111
	607.669926	3.283110
	607.868957	3.288250
	608.067975	3.296035
	608.266979	3.300405
	608.465969	3.303983
	608.664946	3.309151
	608.863908	3.313761
	609.062857	3.319776
	609.261791	3.321784
	609.460712	3.328740
	609.659619	3.334483
	609.858511	3.336129
	610.057390	3.344628
	610.256256	3.352040
	610.455107	3.361553
	610.653944	3.368490
	610.852767	3.377608
	611.051577	3.386886
	611.250373	3.394905
	611.449154	3.399266
	611.647922	3.412966
	611.846676	3.418071
	612.045416	3.428203
	612.244142	3.439801
	612.442854	3.448885
	612.641553	3.458953
	612.840237	3.467204
	613.038908	3.473102
	613.237564	3.485167
	613.436207	3.494752
	613.634836	3.505037
	613.833451	3.512577
	614.032052	3.521955
	614.230639	3.531795
	614.429212	3.541658
	614.627771	3.544188
	614.826316	3.547741
	615.024848	3.553881
	615.223365	3.560056
	615.421869	3.565306
	615.620358	3.570127
	615.818834	3.579120
	616.017296	3.587523
	616.215744	3.596909
	616.414178	3.601868
	616.612598	3.605447
	616.811004	3.610339
	617.009396	3.616369
	617.207775	3.624311
	617.406139	3.628668
	617.604490	3.637776
	617.802826	3.643780
	618.001149	3.651079
	618.199458	3.650768
	618.397752	3.654173
	618.596033	3.659754
	618.794300	3.660506
	618.992553	3.668883
	619.190792	3.675535
	619.389018	3.684830
	619.587229	3.691413
	619.785426	3.694065
	619.983609	3.697658
	620.181779	3.701488
	620.379934	3.706048
	620.578076	3.713004
	620.776204	3.718100
	620.974317	3.723635
	621.172417	3.727678
	621.370503	3.732853
	621.568575	3.739344
	621.766633	3.747047
	621.964677	3.754191
	622.162707	3.758500
	622.360723	3.766699
	622.558725	3.772493
	622.756714	3.778363
	622.954688	3.780110
	623.152648	3.785852
	623.350595	3.794057
	623.548527	3.802422
	623.746446	3.804023
	623.944350	3.816888
	624.142241	3.822087
	624.340118	3.827767
	624.537981	3.836666
	624.735829	3.844815
	624.933664	3.852745
	625.131485	3.861351
	625.329292	3.864809
	625.527085	3.875501
	625.724864	3.885154
	625.922629	3.895259
	626.120381	3.906432
	626.318118	3.915639
	626.515841	3.922470
	626.713550	3.932626
	626.911246	3.946171
	627.108927	3.961895
	627.306595	3.975785
	627.504248	3.986148
	627.701888	4.001682
	627.899513	4.013461
	628.097125	4.029808
	628.294722	4.046197
	628.492306	4.064083
	628.689876	4.084583
	628.887432	4.103249
	629.084973	4.121505
	629.282501	4.136757
	629.480015	4.153440
	629.677515	4.168855
	629.875001	4.187489
	630.072473	4.208389
	630.269931	4.228626
	630.467375	4.245079
	630.664805	4.265869
	630.862221	4.289414
	631.059623	4.310544
	631.257011	4.339580
	631.454385	4.356766
	631.651746	4.381016
	631.849092	4.397504
	632.046424	4.420936
	632.243742	4.438609
	632.441047	4.456908
	632.638337	4.481465
	632.835613	4.503653
	633.032876	4.522471
	633.230124	4.546326
	633.427358	4.569991
	633.624579	4.589692
	633.821785	4.607702
	634.018978	4.635270
	634.216156	4.663020
	634.413321	4.683942
	634.610471	4.708249
	634.807608	4.736698
	635.004730	4.770762
	635.201839	4.793463
	635.398933	4.823281
	635.596014	4.853584
	635.793081	4.883089
	635.990133	4.918878
	636.187172	4.955896
	636.384196	4.992426
	636.581207	5.024520
	636.778204	5.057093
	636.975186	5.094215
	637.172155	5.128150
	637.369110	5.169196
	637.566050	5.203978
	637.762977	5.242126
	637.959890	5.279313
	638.156788	5.311869
	638.353673	5.352875
	638.550544	5.392480
	638.747400	5.434735
	638.944243	5.475789
	639.141072	5.519888
	639.337886	5.562637
	639.534687	5.612419
	639.731474	5.655723
	639.928246	5.703502
	640.125005	5.750741
	640.321750	5.789468
	640.518480	5.831312
	640.715197	5.879894
	640.911899	5.929810
	641.108588	5.970993
	641.305263	6.019648
	641.501923	6.066887
	641.698570	6.111808
	641.895202	6.159628
	642.091821	6.201804
	642.288426	6.252956
	642.485016	6.308141
	642.681593	6.352367
	642.878155	6.409513
	643.074704	6.452445
	643.271238	6.495904
	643.467759	6.537250
	643.664265	6.582118
	643.860757	6.637748
	644.057236	6.690328
	644.253700	6.757439
	644.450151	6.806280
	644.646587	6.853758
	644.843009	6.905933
	645.039418	6.969567
	645.235812	7.024286
	645.432192	7.080484
	645.628558	7.138420
	645.824911	7.190253
	646.021249	7.243976
	646.217573	7.295835
	646.413883	7.361987
	646.610179	7.428646
	646.806461	7.488575
	647.002729	7.545136
	647.198983	7.617432
	647.395223	7.683432
	647.591449	7.747727
	647.787661	7.828945
	647.983859	7.888366
	648.180043	7.947232
	648.376212	8.016066
	648.572368	8.077471
	648.768510	8.142464
	648.964638	8.211078
	649.160751	8.282463
	649.356851	8.337671
	649.552937	8.400981
	649.749008	8.461769
	649.945066	8.517194
	650.141109	8.588847
	650.337138	8.645923
	650.533154	8.708281
	650.729155	8.770891
	650.925142	8.842771
	651.121116	8.904650
	651.317075	8.966586
	651.513020	9.019319
	651.708951	9.074924
	651.904868	9.121363
	652.100771	9.159750
	652.296660	9.217212
	652.492535	9.284072
	652.688396	9.325389
	652.884242	9.374366
	653.080075	9.422761
	653.275894	9.459833
	653.471699	9.504234
	653.667489	9.541983
	653.863266	9.574539
	654.059028	9.611099
	654.254776	9.628107
	654.450511	9.659494
	654.646231	9.683787
	654.841937	9.698557
	655.037629	9.735906
	655.233308	9.748335
	655.428972	9.785802
	655.624622	9.796622
	655.820258	9.816127
	656.015879	9.828097
	656.211487	9.810123
	656.407081	9.818066
	656.602661	9.815099
	656.798226	9.811650
	656.993778	9.796788
	657.189315	9.785094
	657.384839	9.766751
	657.580348	9.746350
	657.775843	9.743931
	657.971324	9.721888
	658.166791	9.720664
	658.362244	9.707069
	658.557683	9.688667
	658.753108	9.672725
	658.948519	9.654665
	659.143916	9.627587
	659.339298	9.597612
	659.534667	9.574451
	659.730022	9.536101
	659.925362	9.502049
	660.120688	9.474251
	660.316001	9.427719
	660.511299	9.388278
	660.706583	9.341329
	660.901853	9.293949
	661.097109	9.243903
	661.292351	9.193197
	661.487578	9.139084
	661.682792	9.093850
	661.877992	9.050703
	662.073177	9.015781
	662.268349	8.960701
	662.463506	8.903565
	662.658649	8.852450
	662.853779	8.783877
	663.048894	8.725627
	663.243995	8.648210
	663.439081	8.584585
	663.634154	8.511522
	663.829213	8.448871
	664.024258	8.390974
	664.219288	8.327132
	664.414305	8.251899
	664.609307	8.189834
	664.804295	8.113601
	664.999269	8.045132
	665.194229	7.972137
	665.389175	7.883199
	665.584107	7.813201
	665.779025	7.744716
	665.973928	7.670570
	666.168818	7.609507
	666.363693	7.542123
	666.558555	7.467631
	666.753402	7.396150
	666.948235	7.319809
	667.143054	7.252607
	667.337859	7.174781
	667.532650	7.103896
	667.727427	7.021179
	667.922189	6.942759
	668.116938	6.878726
	668.311672	6.805868
	668.506392	6.739698
	668.701098	6.677917
	668.895790	6.612441
	669.090468	6.550951
	669.285132	6.494724
	669.479782	6.447154
	669.674417	6.389010
	669.869039	6.341056
	670.063646	6.280301
	670.258239	6.223935
	670.452819	6.158831
	670.647384	6.105645
	670.841934	6.048189
	671.036471	5.992206
	671.230994	5.944470
	671.425502	5.890264
	671.619997	5.838681
	671.814477	5.787119
	672.008943	5.730612
	672.203395	5.677926
	672.397833	5.630698
	672.592257	5.586976
	672.786667	5.547020
	672.981062	5.495581
	673.175444	5.455248
	673.369811	5.416751
	673.564164	5.370862
	673.758503	5.328541
	673.952828	5.277789
	674.147139	5.245604
	674.341435	5.206941
	674.535718	5.171486
	674.729986	5.135937
	674.924240	5.094586
	675.118480	5.066956
	675.312706	5.033913
	675.506918	5.009802
	675.701116	4.981679
	675.895299	4.948190
	676.089469	4.923485
	676.283624	4.898832
	676.477765	4.872267
	676.671892	4.850019
	676.866005	4.826058
	677.060103	4.806804
	677.254188	4.791884
	677.448258	4.771233
	677.642315	4.755487
	677.836357	4.739130
	678.030385	4.726157
	678.224398	4.707333
	678.418398	4.705373
	678.612384	4.694173
	678.806355	4.689723
	679.000312	4.687086
	679.194255	4.687542
	679.388184	4.691075
	679.582099	4.697250
	679.776000	4.702839
	679.969886	4.705492
	680.163758	4.719243
	680.357617	4.726739
	680.551461	4.731617
	680.745290	4.744763
	680.939106	4.758539
	681.132908	4.773932
	681.326695	4.780486
	681.520468	4.794505
	681.714227	4.803910
	681.907972	4.817991
	682.101703	4.833215
	682.295419	4.856185
	682.489122	4.865684
	682.682810	4.881654
	682.876484	4.897922
	683.070144	4.906910
	683.263790	4.926849
	683.457421	4.947180
	683.651039	4.965080
	683.844642	4.981005
	684.038231	5.001870
	684.231806	5.022769
	684.425367	5.046328
	684.618913	5.065328
	684.812446	5.091557
	685.005964	5.111347
	685.199468	5.132174
	685.392958	5.153250
	685.586433	5.176947
	685.779895	5.197477
	685.973342	5.212678
	686.166775	5.234530
	686.360194	5.257303
	686.553599	5.284602
	686.746990	5.307638
	686.940366	5.337531
	687.133729	5.356374
	687.327077	5.372639
	687.520411	5.392202
	687.713730	5.425366
	687.907036	5.449351
	688.100327	5.471554
	688.293604	5.499054
	688.486867	5.516516
	688.680116	5.544101
	688.873351	5.569384
	689.066571	5.592502
	689.259777	5.630577
	689.452970	5.651833
	689.646147	5.676020
	689.839311	5.702224
	690.032461	5.736503
	690.225596	5.759005
	690.418717	5.792613
	690.611824	5.816115
	690.804917	5.833814
	690.997995	5.852846
	691.191059	5.871064
	691.384110	5.894999
	691.577145	5.907702
	691.770167	5.926252
	691.963175	5.939142
	692.156168	5.960749
	692.349147	5.981536
	692.542112	5.999964
	692.735063	6.014395
	692.927999	6.024097
	693.120922	6.047081
	693.313830	6.052935
	693.506724	6.075782
	693.699603	6.084350
	693.892469	6.093815
	694.085320	6.092562
	694.278157	6.106629
	694.470980	6.108816
	694.663789	6.115834
	694.856583	6.124859
	695.049364	6.126452
	695.242130	6.119528
	695.434881	6.121095
	695.627619	6.126637
	695.820342	6.131059
	696.013052	6.128473
	696.205747	6.121589
	696.398427	6.108945
	696.591094	6.108257
	696.783746	6.100105
	696.976384	6.098659
	697.169008	6.097191
	697.361618	6.101698
	697.554213	6.106212
	697.746795	6.107711
	697.939362	6.114750
	698.131914	6.112640
	698.324453	6.109917
	698.516977	6.108402
	698.709487	6.103481
	698.901983	6.107670
	699.094465	6.113521
	699.286932	6.109154
	699.479386	6.108294
	699.671825	6.108639
	699.864249	6.111517
	700.056660	6.112009
	700.249056	6.124840
	700.441438	6.125320
	700.633806	6.131387
	700.826160	6.138851
	701.018499	6.131740
	701.210824	6.134743
	701.403135	6.135874
	701.595432	6.131747
	701.787714	6.126460
	701.979982	6.126138
	702.172236	6.127157
	702.364476	6.135906
	702.556702	6.143246
	702.748913	6.140233
	702.941110	6.140404
	703.133293	6.130335
	703.325461	6.134523
	703.517615	6.142361
	703.709755	6.138767
	703.901881	6.145164
	704.093993	6.150184
	704.286090	6.151903
	704.478173	6.156285
	704.670242	6.158586
	704.862296	6.152892
	705.054337	6.157000
	705.246363	6.143769
	705.438375	6.137634
	705.630372	6.130988
	705.822356	6.129093
	706.014325	6.118667
	706.206279	6.115730
	706.398220	6.108321
	706.590146	6.102501
	706.782058	6.094185
	706.973956	6.088955
	707.165840	6.084811
	707.357709	6.083376
	707.549564	6.072417
	707.741405	6.062990
	707.933231	6.055266
	708.125043	6.050864
	708.316841	6.039535
	708.508625	6.043677
	708.700395	6.031634
	708.892150	6.026797
	709.083891	6.016213
	709.275617	6.009493
	709.467330	6.001490
	709.659028	5.989731
	709.850712	5.989222
	710.042381	5.982675
	710.234037	5.975765
	710.425678	5.964957
	710.617305	5.953875
	710.808917	5.943972
	711.000515	5.947107
	711.192099	5.944249
	711.383669	5.944161
	711.575225	5.942149
	711.766766	5.933349
	711.958293	5.932214
	712.149805	5.928506
	712.341304	5.914577
	712.532788	5.906474
	712.724258	5.895248
	712.915713	5.891023
	713.107154	5.893626
	713.298581	5.897880
	713.489994	5.896814
	713.681392	5.895458
	713.872776	5.887332
	714.064146	5.881478
	714.255502	5.870841
	714.446843	5.866893
	714.638170	5.864392
	714.829483	5.865308
	715.020781	5.864608
	715.212065	5.858461
	715.403335	5.858058
	715.594591	5.843743
	715.785832	5.828968
	715.977059	5.818083
	716.168272	5.805449
	716.359470	5.800887
	716.550654	5.786441
	716.741824	5.773386
	716.932979	5.760701
	717.124121	5.750075
	717.315247	5.727389
	717.506360	5.713375
	717.697458	5.702139
	717.888542	5.687461
	718.079612	5.666764
	718.270668	5.649456
	718.461709	5.629192
	718.652736	5.611119
	718.843748	5.585046
	719.034746	5.549104
	719.225730	5.518891
	719.416700	5.492876
	719.607655	5.467521
	719.798596	5.442794
	719.989523	5.419065
	720.180435	5.388980
	720.371333	5.361120
	720.562217	5.329500
	720.753087	5.298377
	720.943942	5.261370
	721.134783	5.233520
	721.325609	5.201131
	721.516422	5.169554
	721.707219	5.134122
	721.898003	5.104616
	722.088772	5.067841
	722.279527	5.039030
	722.470268	5.010230
	722.660994	4.971947
	722.851707	4.938211
	723.042404	4.904339
	723.233088	4.866887
	723.423757	4.838121
	723.614412	4.803835
	723.805052	4.769874
	723.995678	4.741527
	724.186290	4.723808
	724.376887	4.695282
	724.567471	4.666251
	724.758039	4.640290
	724.948594	4.611893
	725.139134	4.585263
	725.329660	4.559292
	725.520172	4.533441
	725.710669	4.503654
	725.901152	4.485591
	726.091620	4.459324
	726.282075	4.430421
	726.472514	4.402764
	726.662940	4.373215
	726.853351	4.341577
	727.043748	4.311285
	727.234131	4.283937
	727.424499	4.260936
	727.614853	4.241821
	727.805193	4.215101
	727.995518	4.189540
	728.185829	4.165135
	728.376125	4.133011
	728.566408	4.109731
	728.756675	4.085785
	728.946929	4.064640
	729.137168	4.036875
	729.327393	4.007709
	729.517604	3.974941
	729.707800	3.946857
	729.897982	3.918089
	730.088149	3.887874
	730.278302	3.859576
	730.468441	3.829715
	730.658566	3.804209
	730.848676	3.777271
	731.038771	3.746154
	731.228853	3.718561
	731.418920	3.692257
	731.608973	3.659486
	731.799011	3.626503
	731.989035	3.594436
	732.179045	3.566081
	732.369040	3.534015
	732.559021	3.504088
	732.748988	3.475889
	732.938940	3.445055
	733.128878	3.407029
	733.318801	3.373118
	733.508711	3.339656
	733.698605	3.308553
	733.888486	3.276960
	734.078352	3.243482
	734.268204	3.217844
	734.458041	3.189871
	734.647864	3.156061
	734.837673	3.133631
	735.027467	3.105570
	735.217247	3.083794
	735.407013	3.057888
	735.596764	3.033995
	735.786501	3.005034
	735.976223	2.983479
	736.165932	2.957848
	736.355625	2.930875
	736.545305	2.905323
	736.734970	2.879048
	736.924620	2.856387
	737.114257	2.834761
	737.303879	2.808401
	737.493486	2.781417
	737.683079	2.760275
	737.872658	2.736199
	738.062222	2.715645
	738.251772	2.693519
	738.441308	2.669454
	738.630829	2.649655
	738.820336	2.632270
	739.009829	2.617825
	739.199307	2.595755
	739.388771	2.580907
	739.578220	2.557061
	739.767655	2.540738
	739.957076	2.527876
	740.146482	2.510205
	740.335874	2.493035
	740.525251	2.476589
	740.714615	2.462371
	740.903963	2.443221
	741.093298	2.427040
	741.282618	2.413471
	741.471923	2.400649
	741.661214	2.389017
	741.850491	2.375345
	742.039753	2.360707
	742.229001	2.344645
	742.418235	2.331186
	742.607454	2.319073
	742.796659	2.303202
	742.985849	2.287479
	743.175025	2.276502
	743.364187	2.264229
	743.553334	2.249607
	743.742467	2.234917
	743.931586	2.221152
	744.120690	2.210859
	744.309779	2.197573
	744.498855	2.184296
	744.687916	2.173620
	744.876962	2.162644
	745.065994	2.152091
	745.255012	2.143222
	745.444015	2.131579
	745.633004	2.123586
	745.821978	2.113680
	746.010938	2.101066
	746.199884	2.091631
	746.388815	2.079989
	746.577732	2.071622
	746.766634	2.056476
	746.955522	2.045491
	747.144396	2.033098
	747.333255	2.019247
	747.522100	2.005701
	747.710930	1.993586
	747.899746	1.980440
	748.088548	1.967166
	748.277335	1.955704
	748.466108	1.942578
	748.654866	1.931616
	748.843610	1.920354
	749.032339	1.909389
	749.221054	1.896134
	749.409755	1.884757
	749.598441	1.872995
	749.787113	1.861441
	749.975770	1.852423
	750.164413	1.842088
	750.353042	1.832715
[truncated: 1,648 more rows]
