# Supplementary material for: Metasurface analogues of molecular diastereomers from hierarchical multiscale chiral interactions with biomolecules
Source: Nat Commun. 2026 Apr 22;17:5541. doi: 10.1038/s41467-026-72200-6 (PMC13287669; doi:10.1038/s41467-026-72200-6)
Supplement: Supplementary file 3 — Supplementary Data 1 (Raw data) [file 41467_2026_72200_MOESM3_ESM.zip › Raw_Data/Reflectivity/strept_antistrepl/buffer/01 rh.txt]

	345.453658	0.997352
	345.669646	0.997543
	345.885622	0.997747
	346.101585	0.997963
	346.317535	0.998194
	346.533471	0.998439
	346.749395	0.998699
	346.965306	0.998974
	347.181204	0.999265
	347.397089	0.999570
	347.612961	0.999887
	347.828820	1.000212
	348.044666	1.000539
	348.260499	1.000860
	348.476319	1.001160
	348.692126	1.001424
	348.907920	1.001627
	349.123701	1.001744
	349.339469	1.001746
	349.555224	1.001608
	349.770966	1.001313
	349.986695	1.000859
	350.202412	1.000267
	350.418115	0.999574
	350.633805	0.998831
	350.849482	0.998091
	351.065147	0.997398
	351.280798	0.996786
	351.496436	0.996273
	351.712062	0.995864
	351.927674	0.995556
	352.143273	0.996219
	352.358860	0.996905
	352.574433	0.996701
	352.789993	0.997650
	353.005541	0.998905
	353.221075	0.999401
	353.436597	1.001602
	353.652105	1.000618
	353.867600	1.000515
	354.083083	1.003300
	354.298552	1.003808
	354.514009	1.001867
	354.729452	1.001291
	354.944883	1.000118
	355.160300	1.003209
	355.375705	1.002761
	355.591096	1.002730
	355.806474	1.002445
	356.021840	1.001842
	356.237192	1.003953
	356.452532	1.004562
	356.667858	1.003831
	356.883172	1.002822
	357.098472	1.003178
	357.313760	1.004047
	357.529034	1.002639
	357.744295	1.003068
	357.959544	1.001992
	358.174779	1.005217
	358.390002	1.006381
	358.605211	1.005508
	358.820407	1.004782
	359.035591	1.003408
	359.250761	1.004570
	359.465919	1.004871
	359.681063	1.007437
	359.896194	1.006157
	360.111313	1.006269
	360.326418	1.004853
	360.541510	1.005659
	360.756589	1.006973
	360.971656	1.004292
	361.186709	1.002920
	361.401749	1.002211
	361.616776	1.002856
	361.831790	1.001920
	362.046792	1.000831
	362.261780	0.999293
	362.476755	0.997427
	362.691717	0.996953
	362.906666	0.997794
	363.121602	0.998822
	363.336525	0.998918
	363.551435	0.999736
	363.766332	0.998130
	363.981216	0.998577
	364.196087	0.997895
	364.410945	0.995280
	364.625790	0.993501
	364.840621	0.992803
	365.055440	0.993807
	365.270246	0.993326
	365.485039	0.994158
	365.699818	0.995154
	365.914585	0.994049
	366.129339	0.993896
	366.344079	0.993090
	366.558807	0.993126
	366.773521	0.992219
	366.988223	0.993747
	367.202911	0.992358
	367.417587	0.994193
	367.632249	0.995245
	367.846898	0.996459
	368.061535	0.995599
	368.276158	0.995316
	368.490768	0.994496
	368.705365	0.993582
	368.919949	0.994805
	369.134521	0.993835
	369.349079	0.992032
	369.563624	0.991225
	369.778155	0.990721
	369.992674	0.991651
	370.207180	0.990740
	370.421673	0.991632
	370.636153	0.992489
	370.850619	0.992518
	371.065073	0.993464
	371.279514	0.993734
	371.493941	0.993929
	371.708356	0.997566
	371.922757	0.998993
	372.137145	0.999048
	372.351521	0.999386
	372.565883	0.999639
	372.780232	0.999488
	372.994568	1.000615
	373.208891	1.002081
	373.423201	1.002616
	373.637498	1.001031
	373.851782	0.999998
	374.066053	1.001713
	374.280311	1.002349
	374.494556	1.002718
	374.708787	1.003752
	374.923006	1.002845
	375.137211	1.001925
	375.351404	1.001504
	375.565583	1.002128
	375.779750	1.000807
	375.993903	1.000032
	376.208043	1.000164
	376.422170	1.000198
	376.636284	0.999906
	376.850385	1.001867
	377.064473	1.002366
	377.278548	1.001690
	377.492610	1.001819
	377.706658	1.003511
	377.920694	1.004262
	378.134717	1.005595
	378.348726	1.005329
	378.562722	1.007067
	378.776706	1.005969
	378.990676	1.006970
	379.204633	1.006100
	379.418577	1.007332
	379.632508	1.007764
	379.846426	1.009920
	380.060331	1.010586
	380.274223	1.010918
	380.488101	1.007860
	380.701967	1.006993
	380.915819	1.004734
	381.129659	1.003720
	381.343485	1.002930
	381.557298	1.001577
	381.771098	1.002870
	381.984886	1.001468
	382.198659	1.002910
	382.412420	1.000433
	382.626168	0.998867
	382.839903	0.997160
	383.053624	0.999010
	383.267333	1.000191
	383.481028	1.000323
	383.694711	0.999467
	383.908380	0.999263
	384.122036	0.999182
	384.335679	0.998810
	384.549309	0.999616
	384.762926	0.997829
	384.976530	0.999716
	385.190120	0.998717
	385.403698	1.000054
	385.617262	0.999097
	385.830814	0.998033
	386.044352	0.997896
	386.257877	0.996303
	386.471389	0.996376
	386.684888	0.997573
	386.898374	0.997288
	387.111847	1.000060
	387.325306	1.000811
	387.538753	1.000947
	387.752186	1.001050
	387.965606	1.003130
	388.179014	1.004580
	388.392408	1.006897
	388.605789	1.007403
	388.819156	1.008495
	389.032511	1.010779
	389.245853	1.012078
	389.459181	1.013560
	389.672497	1.013201
	389.885799	1.012079
	390.099088	1.012946
	390.312364	1.014417
	390.525627	1.016343
	390.738877	1.017054
	390.952114	1.015014
	391.165337	1.013794
	391.378548	1.015548
	391.591745	1.015326
	391.804929	1.015725
	392.018100	1.016754
	392.231258	1.017068
	392.444403	1.017735
	392.657535	1.017329
	392.870653	1.016387
	393.083759	1.015784
	393.296851	1.016508
	393.509930	1.017982
	393.722996	1.018952
	393.936049	1.020234
	394.149089	1.021516
	394.362116	1.022163
	394.575129	1.021617
	394.788130	1.022006
	395.001117	1.022749
	395.214091	1.019916
	395.427052	1.020589
	395.640000	1.020866
	395.852935	1.023145
	396.065857	1.020920
	396.278765	1.020711
	396.491660	1.020687
	396.704543	1.021637
	396.917412	1.021725
	397.130268	1.022649
	397.343110	1.023345
	397.555940	1.023016
	397.768757	1.024952
	397.981560	1.024353
	398.194350	1.026862
	398.407127	1.027960
	398.619891	1.029449
	398.832642	1.032162
	399.045380	1.033059
	399.258104	1.033733
	399.470815	1.035327
	399.683514	1.036823
	399.896199	1.039094
	400.108870	1.040840
	400.321529	1.040707
	400.534175	1.041448
	400.746807	1.040758
	400.959427	1.041511
	401.172033	1.039194
	401.384626	1.037538
	401.597205	1.037832
	401.809772	1.038847
	402.022326	1.037186
	402.234866	1.035953
	402.447393	1.035722
	402.659907	1.035493
	402.872408	1.035746
	403.084896	1.035349
	403.297370	1.033648
	403.509832	1.031815
	403.722280	1.031788
	403.934715	1.034633
	404.147137	1.035682
	404.359546	1.034998
	404.571941	1.034139
	404.784323	1.037260
	404.996693	1.036810
	405.209049	1.037195
	405.421392	1.036918
	405.633721	1.038008
	405.846038	1.039358
	406.058341	1.039059
	406.270632	1.038454
	406.482909	1.038523
	406.695172	1.038169
	406.907423	1.036797
	407.119661	1.037750
	407.331885	1.038015
	407.544096	1.039764
	407.756294	1.037237
	407.968479	1.035573
	408.180651	1.036697
	408.392809	1.037448
	408.604954	1.039875
	408.817086	1.040514
	409.029205	1.041884
	409.241311	1.043309
	409.453404	1.044698
	409.665483	1.044482
	409.877549	1.045529
	410.089602	1.045939
	410.301642	1.046583
	410.513669	1.047474
	410.725682	1.048075
	410.937682	1.049379
	411.149669	1.050809
	411.361643	1.050316
	411.573604	1.050486
	411.785551	1.051361
	411.997486	1.052848
	412.209407	1.054243
	412.421315	1.055280
	412.633210	1.055993
	412.845091	1.058191
	413.056959	1.057321
	413.268815	1.057497
	413.480657	1.058534
	413.692485	1.058185
	413.904301	1.056514
	414.116103	1.057657
	414.327892	1.059207
	414.539668	1.059315
	414.751431	1.058752
	414.963181	1.059420
	415.174917	1.063592
	415.386640	1.062102
	415.598350	1.062291
	415.810047	1.061743
	416.021730	1.063661
	416.233401	1.063752
	416.445058	1.065604
	416.656702	1.064566
	416.868332	1.064186
	417.079950	1.065238
	417.291554	1.064848
	417.503145	1.065219
	417.714723	1.064328
	417.926288	1.065740
	418.137839	1.065210
	418.349377	1.067279
	418.560903	1.067970
	418.772414	1.069909
	418.983913	1.069547
	419.195398	1.070686
	419.406870	1.072436
	419.618329	1.072075
	419.829775	1.074381
	420.041208	1.075144
	420.252627	1.074639
	420.464033	1.075071
	420.675426	1.076462
	420.886805	1.079367
	421.098172	1.080832
	421.309525	1.082869
	421.520865	1.083654
	421.732192	1.083493
	421.943505	1.085113
	422.154805	1.084003
	422.366092	1.083106
	422.577366	1.085685
	422.788627	1.085757
	422.999874	1.086948
	423.211108	1.087230
	423.422329	1.087717
	423.633537	1.090996
	423.844731	1.091659
	424.055913	1.093190
	424.267081	1.093856
	424.478235	1.096191
	424.689377	1.097343
	424.900505	1.100576
	425.111620	1.103149
	425.322722	1.104883
	425.533811	1.106961
	425.744886	1.107413
	425.955948	1.108295
	426.166997	1.108915
	426.378032	1.109503
	426.589055	1.111453
	426.800064	1.110436
	427.011060	1.113057
	427.222042	1.111711
	427.433012	1.111670
	427.643968	1.112024
	427.854911	1.110750
	428.065840	1.108077
	428.276757	1.109336
	428.487660	1.109420
	428.698550	1.110253
	428.909427	1.107839
	429.120290	1.107430
	429.331140	1.106693
	429.541977	1.107244
	429.752801	1.108481
	429.963611	1.104457
	430.174408	1.105370
	430.385192	1.105163
	430.595963	1.104444
	430.806720	1.104309
	431.017464	1.106930
	431.228195	1.104435
	431.438913	1.104075
	431.649617	1.101696
	431.860308	1.103160
	432.070986	1.102611
	432.281650	1.103472
	432.492302	1.105440
	432.702940	1.105061
	432.913565	1.104794
	433.124176	1.106582
	433.334774	1.106288
	433.545359	1.108249
	433.755931	1.109233
	433.966489	1.108117
	434.177035	1.110064
	434.387567	1.110931
	434.598085	1.111369
	434.808591	1.111573
	435.019083	1.113033
	435.229562	1.114767
	435.440027	1.115475
	435.650479	1.119254
	435.860918	1.121651
	436.071344	1.124718
	436.281757	1.125784
	436.492156	1.125239
	436.702542	1.127808
	436.912914	1.129279
	437.123274	1.132154
	437.333620	1.134861
	437.543953	1.137155
	437.754272	1.136922
	437.964578	1.137304
	438.174871	1.138328
	438.385151	1.137383
	438.595417	1.136449
	438.805670	1.136065
	439.015910	1.138191
	439.226137	1.137300
	439.436350	1.135963
	439.646550	1.135992
	439.856737	1.135346
	440.066910	1.135834
	440.277070	1.135082
	440.487217	1.136448
	440.697351	1.139369
	440.907471	1.138194
	441.117578	1.138247
	441.327671	1.140026
	441.537752	1.140926
	441.747819	1.138962
	441.957873	1.138985
	442.167913	1.139195
	442.377940	1.138520
	442.587954	1.137972
	442.797955	1.140084
	443.007942	1.139724
	443.217916	1.140597
	443.427877	1.141247
	443.637824	1.138935
	443.847758	1.136175
	444.057679	1.137483
	444.267586	1.135151
	444.477481	1.136608
	444.687361	1.135577
	444.897229	1.135527
	445.107083	1.133518
	445.316924	1.133336
	445.526752	1.133724
	445.736566	1.136559
	445.946367	1.135977
	446.156155	1.136136
	446.365929	1.135736
	446.575690	1.134725
	446.785438	1.135550
	446.995173	1.135835
	447.204894	1.136111
	447.414602	1.138213
	447.624296	1.138500
	447.833977	1.138095
	448.043645	1.139749
	448.253300	1.138809
	448.462941	1.138568
	448.672569	1.137035
	448.882184	1.136053
	449.091785	1.138064
	449.301373	1.137710
	449.510948	1.137183
	449.720509	1.136169
	449.930057	1.135568
	450.139592	1.135255
	450.349113	1.134636
	450.558621	1.134816
	450.768116	1.135624
	450.977597	1.135150
	451.187066	1.136772
	451.396520	1.137557
	451.605962	1.138104
	451.815390	1.135711
	452.024805	1.136983
	452.234206	1.137260
	452.443594	1.140250
	452.652969	1.141039
	452.862330	1.142310
	453.071678	1.142867
	453.281013	1.144446
	453.490335	1.142743
	453.699643	1.144868
	453.908938	1.144724
	454.118219	1.144967
	454.327487	1.143463
	454.536742	1.145350
	454.745983	1.146170
	454.955211	1.145554
	455.164426	1.147112
	455.373627	1.145248
	455.582815	1.143686
	455.791990	1.145546
	456.001152	1.146419
	456.210300	1.145617
	456.419434	1.145887
	456.628556	1.147467
	456.837664	1.146665
	457.046758	1.147226
	457.255839	1.145763
	457.464907	1.146379
	457.673962	1.146198
	457.883003	1.146773
	458.092031	1.148911
	458.301046	1.149444
	458.510047	1.145823
	458.719035	1.145529
	458.928009	1.146642
	459.136970	1.148605
	459.345918	1.148385
	459.554852	1.148362
	459.763774	1.148958
	459.972681	1.149782
	460.181576	1.149443
	460.390457	1.148947
	460.599324	1.149490
	460.808178	1.146153
	461.017019	1.147421
	461.225847	1.145779
	461.434661	1.146787
	461.643462	1.145216
	461.852249	1.145176
	462.061023	1.147281
	462.269784	1.148842
	462.478531	1.150998
	462.687265	1.151738
	462.895986	1.152330
	463.104693	1.152866
	463.313387	1.153008
	463.522068	1.150435
	463.730735	1.150853
	463.939389	1.150196
	464.148029	1.153181
	464.356656	1.154571
	464.565270	1.156484
	464.773870	1.156517
	464.982457	1.158037
	465.191030	1.157629
	465.399591	1.157981
	465.608137	1.158736
	465.816671	1.161838
	466.025191	1.161327
	466.233697	1.163075
	466.442191	1.163493
	466.650671	1.165632
	466.859137	1.166101
	467.067590	1.166950
	467.276030	1.168532
	467.484456	1.168530
	467.692869	1.169775
	467.901269	1.169253
	468.109655	1.170416
	468.318028	1.173835
	468.526387	1.173892
	468.734733	1.175567
	468.943066	1.175780
	469.151385	1.176786
	469.359691	1.175243
	469.567984	1.176924
	469.776263	1.179173
	469.984528	1.180098
	470.192781	1.180933
	470.401020	1.183927
	470.609245	1.184697
	470.817457	1.182999
	471.025656	1.183843
	471.233841	1.185180
	471.442013	1.185612
	471.650172	1.187848
	471.858317	1.188520
	472.066448	1.188815
	472.274567	1.190882
	472.482672	1.190582
	472.690763	1.187558
	472.898841	1.186203
	473.106906	1.185034
	473.314957	1.185618
	473.522995	1.189171
	473.731020	1.189332
	473.939031	1.190843
	474.147029	1.190223
	474.355013	1.191506
	474.562984	1.191987
	474.770941	1.192273
	474.978885	1.191618
	475.186816	1.191963
	475.394733	1.193454
	475.602637	1.193950
	475.810527	1.194646
	476.018404	1.195095
	476.226268	1.198534
	476.434118	1.198230
	476.641955	1.199530
	476.849778	1.196502
	477.057588	1.198226
	477.265385	1.199060
	477.473168	1.196275
	477.680937	1.194786
	477.888694	1.194769
	478.096436	1.194710
	478.304166	1.192859
	478.511882	1.190304
	478.719584	1.189723
	478.927274	1.189926
	479.134949	1.189531
	479.342612	1.188678
	479.550260	1.186545
	479.757896	1.185901
	479.965518	1.184787
	480.173126	1.183049
	480.380722	1.184203
	480.588303	1.183231
	480.795872	1.182279
	481.003426	1.181492
	481.210968	1.179521
	481.418496	1.177401
	481.626010	1.175940
	481.833511	1.173711
	482.040999	1.175174
	482.248473	1.172099
	482.455934	1.168646
	482.663382	1.166356
	482.870816	1.164962
	483.078236	1.162239
	483.285643	1.162460
	483.493037	1.162642
	483.700417	1.161188
	483.907784	1.161889
	484.115137	1.160313
	484.322477	1.158094
	484.529803	1.154600
	484.737116	1.154570
	484.944416	1.153120
	485.151702	1.151405
	485.358975	1.151673
	485.566234	1.150967
	485.773479	1.150912
	485.980712	1.148235
	486.187931	1.146616
	486.395136	1.144234
	486.602328	1.143845
	486.809506	1.143624
	487.016671	1.142893
	487.223823	1.142080
	487.430961	1.141359
	487.638086	1.141681
	487.845197	1.141191
	488.052295	1.139818
	488.259379	1.138786
	488.466450	1.137558
	488.673507	1.136853
	488.880551	1.135796
	489.087582	1.134266
	489.294599	1.131639
	489.501602	1.131058
	489.708592	1.127514
	489.915569	1.124456
	490.122532	1.124467
	490.329482	1.123471
	490.536418	1.121055
	490.743341	1.119704
	490.950250	1.117873
	491.157146	1.117564
	491.364029	1.115346
	491.570897	1.112502
	491.777753	1.109728
	491.984595	1.107218
	492.191423	1.106305
	492.398238	1.104356
	492.605040	1.100640
	492.811828	1.098276
	493.018603	1.092693
	493.225364	1.091918
	493.432111	1.089665
	493.638846	1.085482
	493.845566	1.082807
	494.052274	1.079415
	494.258967	1.078123
	494.465648	1.076434
	494.672314	1.070911
	494.878968	1.068716
	495.085608	1.066955
	495.292234	1.066196
	495.498847	1.065510
	495.705446	1.064017
	495.912032	1.061976
	496.118605	1.059752
	496.325164	1.058035
	496.531709	1.054652
	496.738241	1.053338
	496.944759	1.051329
	497.151264	1.050113
	497.357756	1.046214
	497.564234	1.042904
	497.770698	1.039253
	497.977149	1.036734
	498.183587	1.035943
	498.390011	1.034409
	498.596422	1.034158
	498.802819	1.032363
	499.009202	1.031637
	499.215572	1.029092
	499.421929	1.027484
	499.628272	1.026456
	499.834602	1.025262
	500.040918	1.023220
	500.247220	1.021913
	500.453509	1.020562
	500.659785	1.019238
	500.866047	1.016418
	501.072296	1.013923
	501.278531	1.011975
	501.484752	1.008587
	501.690960	1.005670
	501.897155	1.003507
	502.103336	1.002371
	502.309504	0.999333
	502.515658	0.996827
	502.721798	0.993985
	502.927925	0.991459
	503.134039	0.988394
	503.340139	0.985192
	503.546225	0.982903
	503.752298	0.978926
	503.958358	0.975166
	504.164404	0.972484
	504.370436	0.969019
	504.576455	0.966017
	504.782461	0.962130
	504.988453	0.958806
	505.194431	0.957132
	505.400396	0.955673
	505.606347	0.954800
	505.812285	0.950742
	506.018209	0.949129
	506.224120	0.948132
	506.430017	0.946442
	506.635901	0.944521
	506.841771	0.942218
	507.047628	0.938834
	507.253471	0.936436
	507.459301	0.934376
	507.665117	0.933107
	507.870920	0.931255
	508.076709	0.928704
	508.282484	0.925902
	508.488247	0.923624
	508.693995	0.920386
	508.899730	0.917221
	509.105451	0.914080
	509.311159	0.912437
	509.516854	0.909188
	509.722535	0.906144
	509.928202	0.904915
	510.133856	0.905025
	510.339496	0.904332
	510.545123	0.902763
	510.750736	0.900491
	510.956336	0.897144
	511.161922	0.895977
	511.367494	0.894238
	511.573053	0.892098
	511.778599	0.890219
	511.984131	0.887333
	512.189649	0.885750
	512.395154	0.883628
	512.600645	0.881491
	512.806123	0.879094
	513.011587	0.876005
	513.217038	0.874265
	513.422475	0.872444
	513.627899	0.871581
	513.833309	0.869558
	514.038705	0.865410
	514.244088	0.863162
	514.449458	0.861541
	514.654814	0.858176
	514.860156	0.856066
	515.065485	0.853898
	515.270800	0.851882
	515.476102	0.849842
	515.681390	0.847877
	515.886664	0.844494
	516.091925	0.842685
	516.297173	0.840242
	516.502407	0.840579
	516.707627	0.838098
	516.912834	0.836830
	517.118027	0.834929
	517.323207	0.833738
	517.528373	0.832552
	517.733525	0.830556
	517.938664	0.829238
	518.143790	0.827282
	518.348901	0.827024
	518.554000	0.824984
	518.759084	0.823367
	518.964156	0.820960
	519.169213	0.819673
	519.374257	0.817022
	519.579288	0.814462
	519.784305	0.813956
	519.989308	0.813622
	520.194298	0.811412
	520.399274	0.809512
	520.604236	0.807294
	520.809185	0.806948
	521.014121	0.804593
	521.219043	0.803400
	521.423951	0.803054
	521.628846	0.802611
	521.833727	0.800161
	522.038595	0.798614
	522.243449	0.797955
	522.448289	0.796542
	522.653116	0.794159
	522.857929	0.794577
	523.062729	0.793985
	523.267515	0.792838
	523.472287	0.791537
	523.677046	0.789394
	523.881792	0.787789
	524.086524	0.785984
	524.291242	0.784839
	524.495946	0.784508
	524.700637	0.784256
	524.905315	0.783143
	525.109979	0.783374
	525.314629	0.782661
	525.519266	0.782971
	525.723889	0.780940
	525.928498	0.781072
	526.133094	0.779695
	526.337677	0.777081
	526.542245	0.776943
	526.746800	0.776680
	526.951342	0.775537
	527.155870	0.774852
	527.360384	0.774563
	527.564885	0.774209
	527.769372	0.772918
	527.973846	0.772172
	528.178306	0.771186
	528.382752	0.771398
	528.587185	0.770826
	528.791604	0.771927
	528.996010	0.770641
	529.200402	0.771028
	529.404780	0.770051
	529.609145	0.770633
	529.813496	0.771299
	530.017833	0.770327
	530.222157	0.771376
	530.426468	0.770850
	530.630764	0.771229
	530.835048	0.770483
	531.039317	0.770034
	531.243573	0.769880
	531.447815	0.769776
	531.652044	0.770142
	531.856259	0.770116
	532.060461	0.771153
	532.264648	0.770896
	532.468823	0.770582
	532.672983	0.770466
	532.877130	0.770906
	533.081264	0.770069
	533.285383	0.769479
	533.489490	0.770193
	533.693582	0.769814
	533.897661	0.768965
	534.101726	0.768754
	534.305778	0.769027
	534.509816	0.770184
	534.713841	0.770854
	534.917851	0.771590
	535.121849	0.771725
	535.325832	0.769882
	535.529802	0.771798
	535.733759	0.772331
	535.937701	0.774219
	536.141630	0.774727
	536.345546	0.775573
	536.549448	0.778269
	536.753336	0.779808
	536.957210	0.780731
	537.161071	0.780775
	537.364919	0.782657
	537.568752	0.782896
	537.772572	0.784602
	537.976379	0.785302
	538.180172	0.786969
	538.383951	0.787629
	538.587716	0.788485
	538.791468	0.790268
	538.995206	0.791438
	539.198931	0.792255
	539.402642	0.793522
	539.606339	0.794054
	539.810023	0.795265
	540.013693	0.797478
	540.217349	0.799773
	540.420992	0.800781
	540.624621	0.802810
	540.828237	0.804503
	541.031839	0.806468
	541.235427	0.807927
	541.439001	0.809752
	541.642562	0.810452
	541.846109	0.812840
	542.049643	0.814746
	542.253163	0.814942
	542.456669	0.817015
	542.660162	0.818367
	542.863641	0.821096
	543.067106	0.822503
	543.270558	0.825185
	543.473996	0.827142
	543.677420	0.829898
	543.880831	0.831997
	544.084228	0.834062
	544.287612	0.835914
	544.490981	0.838544
	544.694338	0.840789
	544.897680	0.843491
	545.101009	0.846254
	545.304324	0.849358
	545.507625	0.852995
	545.710913	0.856523
	545.914187	0.859520
	546.117448	0.863209
	546.320695	0.866763
	546.523928	0.869847
	546.727147	0.874108
	546.930353	0.877795
	547.133546	0.881781
	547.336724	0.885759
	547.539889	0.889476
	547.743040	0.895918
	547.946178	0.898403
	548.149301	0.903389
	548.352412	0.907174
	548.555508	0.911740
	548.758591	0.915891
	548.961660	0.919713
	549.164716	0.925071
	549.367757	0.930179
	549.570785	0.936155
	549.773800	0.940505
	549.976801	0.945546
	550.179788	0.949599
	550.382761	0.953795
	550.585721	0.958480
	550.788667	0.963919
	550.991599	0.967891
	551.194518	0.972826
	551.397423	0.978208
	551.600315	0.983584
	551.803192	0.988889
	552.006056	0.995964
	552.208906	1.002800
	552.411743	1.006868
	552.614566	1.013262
	552.817375	1.019638
	553.020171	1.025802
	553.222953	1.032764
	553.425721	1.039319
	553.628475	1.045683
	553.831216	1.051676
	554.033943	1.058363
	554.236657	1.065529
	554.439356	1.071413
	554.642042	1.078622
	554.844715	1.086298
	555.047373	1.092461
	555.250018	1.098747
	555.452650	1.107174
	555.655267	1.113955
	555.857871	1.121977
	556.060461	1.129790
	556.263038	1.139679
	556.465600	1.146912
	556.668150	1.155285
	556.870685	1.164761
	557.073207	1.175476
	557.275715	1.183826
	557.478209	1.192481
	557.680689	1.200137
	557.883156	1.210231
	558.085609	1.217263
	558.288049	1.226678
	558.490475	1.235134
	558.692887	1.244198
	558.895285	1.255037
	559.097670	1.262700
	559.300040	1.270942
	559.502398	1.279403
	559.704741	1.287961
	559.907071	1.298491
	560.109387	1.307168
	560.311689	1.316225
	560.513978	1.325554
	560.716253	1.336124
	560.918514	1.345240
	561.120762	1.354407
	561.322995	1.365318
	561.525215	1.374359
	561.727422	1.383561
	561.929614	1.393856
	562.131793	1.404098
	562.333958	1.412695
	562.536110	1.423259
	562.738248	1.434072
	562.940372	1.443391
	563.142482	1.452575
	563.344578	1.462056
	563.546661	1.473513
	563.748730	1.483543
	563.950786	1.494301
	564.152827	1.506578
	564.354855	1.517912
	564.556870	1.527693
	564.758870	1.542277
	564.960857	1.554530
	565.162830	1.566469
	565.364789	1.579366
	565.566735	1.589463
	565.768666	1.600703
	565.970584	1.612885
	566.172489	1.623294
	566.374379	1.634078
	566.576256	1.646785
	566.778119	1.658101
	566.979969	1.669742
	567.181805	1.682223
	567.383626	1.694523
	567.585435	1.708154
	567.787229	1.720590
	567.989010	1.733832
	568.190777	1.746373
	568.392530	1.759463
	568.594269	1.771798
	568.795995	1.786761
	568.997707	1.800555
	569.199405	1.812553
	569.401090	1.821154
	569.602761	1.833413
	569.804418	1.846621
	570.006061	1.860224
	570.207690	1.870702
	570.409306	1.883897
	570.610908	1.895354
	570.812497	1.907822
	571.014071	1.918349
	571.215632	1.929402
	571.417179	1.941432
	571.618712	1.958061
	571.820232	1.971181
	572.021737	1.982915
	572.223229	1.994214
	572.424707	2.006335
	572.626172	2.016603
	572.827623	2.027898
	573.029060	2.039153
	573.230483	2.051481
	573.431892	2.064530
	573.633288	2.075487
	573.834670	2.086602
	574.036038	2.098142
	574.237392	2.105778
	574.438733	2.115924
	574.640060	2.126447
	574.841373	2.139513
	575.042672	2.151390
	575.243958	2.164569
	575.445230	2.176098
	575.646488	2.191206
	575.847732	2.201185
	576.048962	2.213334
	576.250179	2.226885
	576.451382	2.238185
	576.652571	2.248352
	576.853747	2.261511
	577.054908	2.271021
	577.256056	2.279121
	577.457190	2.289658
	577.658310	2.300875
	577.859417	2.310225
	578.060510	2.319176
	578.261589	2.325583
	578.462654	2.335969
	578.663705	2.346629
	578.864743	2.353405
	579.065767	2.361076
	579.266777	2.371232
	579.467773	2.378691
	579.668755	2.388469
	579.869724	2.396028
	580.070679	2.401827
	580.271620	2.408840
	580.472548	2.426050
	580.673461	2.429075
	580.874361	2.432785
	581.075247	2.437187
	581.276119	2.441819
	581.476978	2.446583
	581.677822	2.456258
	581.878653	2.462262
	582.079470	2.467374
	582.280273	2.472349
	582.481063	2.476022
	582.681838	2.481579
	582.882600	2.487558
	583.083348	2.494873
	583.284083	2.498109
	583.484803	2.502702
	583.685510	2.507875
	583.886203	2.509127
	584.086882	2.512583
	584.287547	2.513270
	584.488199	2.517374
	584.688836	2.522212
	584.889460	2.527772
	585.090070	2.529593
	585.290666	2.532021
	585.491249	2.534517
	585.691818	2.538503
	585.892372	2.541596
	586.092914	2.544620
	586.293441	2.549754
	586.493954	2.554034
	586.694454	2.558179
	586.894940	2.567186
	587.095412	2.569037
	587.295870	2.572896
	587.496314	2.575550
	587.696745	2.580404
	587.897162	2.583954
	588.097565	2.588295
	588.297954	2.592194
	588.498329	2.594404
	588.698691	2.595667
	588.899038	2.598097
	589.099372	2.598988
	589.299692	2.599311
	589.499998	2.604903
	589.700291	2.606702
	589.900569	2.604867
	590.100834	2.609495
	590.301085	2.614602
	590.501322	2.619401
	590.701546	2.622400
	590.901755	2.625947
	591.101951	2.631614
	591.302132	2.638818
	591.502300	2.639730
	591.702455	2.640471
	591.902595	2.643186
	592.102722	2.646822
	592.302834	2.653237
	592.502933	2.657671
	592.703018	2.650098
	592.903089	2.657605
	593.103147	2.662780
	593.303190	2.664838
	593.503220	2.669050
	593.703236	2.673061
	593.903238	2.676680
	594.103226	2.679604
	594.303200	2.683357
	594.503161	2.686682
	594.703108	2.692765
	594.903040	2.696153
	595.102960	2.700179
	595.302865	2.701907
	595.502756	2.707625
	595.702634	2.709188
	595.902497	2.712513
	596.102347	2.715969
	596.302183	2.716784
	596.502005	2.721493
	596.701813	2.724443
	596.901608	2.721016
	597.101388	2.724103
	597.301155	2.725422
	597.500908	2.729661
	597.700647	2.734693
	597.900372	2.735097
	598.100083	2.738224
	598.299781	2.742678
	598.499465	2.748977
	598.699134	2.753970
	598.898790	2.756412
	599.098432	2.756402
	599.298061	2.759403
	599.497675	2.760568
	599.697275	2.763705
	599.896862	2.769190
	600.096435	2.769460
	600.295994	2.775864
	600.495539	2.779760
	600.695070	2.781056
	600.894588	2.788455
	601.094091	2.794507
	601.293581	2.801203
	601.493056	2.808639
	601.692518	2.814433
	601.891966	2.820838
	602.091401	2.831668
	602.290821	2.837109
	602.490227	2.842441
	602.689620	2.848111
	602.888999	2.851891
	603.088363	2.859611
	603.287714	2.862892
	603.487052	2.867352
	603.686375	2.875442
	603.885684	2.880942
	604.084980	2.885135
	604.284261	2.891053
	604.483529	2.894618
	604.682783	2.900765
	604.882023	2.912199
	605.081249	2.918537
	605.280461	2.925588
	605.479660	2.930296
	605.678844	2.934977
	605.878015	2.940598
	606.077172	2.946002
	606.276314	2.951264
	606.475443	2.956415
	606.674558	2.961678
	606.873660	2.964314
	607.072747	2.969988
	607.271820	2.973029
	607.470880	2.976780
	607.669926	2.986050
	607.868957	2.991426
	608.067975	2.999561
	608.266979	3.005591
	608.465969	3.008638
	608.664946	3.012504
	608.863908	3.017718
	609.062857	3.027008
	609.261791	3.030313
	609.460712	3.039305
	609.659619	3.044549
	609.858511	3.048197
	610.057390	3.058019
	610.256256	3.065471
	610.455107	3.073622
	610.653944	3.081283
	610.852767	3.088086
	611.051577	3.098484
	611.250373	3.109317
	611.449154	3.116055
	611.647922	3.130864
	611.846676	3.138155
	612.045416	3.146569
	612.244142	3.157585
	612.442854	3.164552
	612.641553	3.172640
	612.840237	3.185703
	613.038908	3.191986
	613.237564	3.204322
	613.436207	3.215382
	613.634836	3.228879
	613.833451	3.236844
	614.032052	3.246413
	614.230639	3.251347
	614.429212	3.261158
	614.627771	3.268072
	614.826316	3.273847
	615.024848	3.281632
	615.223365	3.287459
	615.421869	3.295619
	615.620358	3.301114
	615.818834	3.300402
	616.017296	3.308540
	616.215744	3.316260
	616.414178	3.319623
	616.612598	3.325697
	616.811004	3.329434
	617.009396	3.327821
	617.207775	3.330789
	617.406139	3.331779
	617.604490	3.338952
	617.802826	3.347515
	618.001149	3.352351
	618.199458	3.356364
	618.397752	3.359039
	618.596033	3.363003
	618.794300	3.362573
	618.992553	3.368019
	619.190792	3.369066
	619.389018	3.377680
	619.587229	3.384366
	619.785426	3.382375
	619.983609	3.387874
	620.181779	3.388867
	620.379934	3.391314
	620.578076	3.397119
	620.776204	3.401191
	620.974317	3.402062
	621.172417	3.404421
	621.370503	3.407567
	621.568575	3.411692
	621.766633	3.417796
	621.964677	3.421081
	622.162707	3.425452
	622.360723	3.434739
	622.558725	3.440124
	622.756714	3.445769
	622.954688	3.450811
	623.152648	3.458318
	623.350595	3.462713
	623.548527	3.473695
	623.746446	3.476972
	623.944350	3.482871
	624.142241	3.487749
	624.340118	3.494944
	624.537981	3.499997
	624.735829	3.512965
	624.933664	3.518225
	625.131485	3.527431
	625.329292	3.531043
	625.527085	3.540673
	625.724864	3.546062
	625.922629	3.552447
	626.120381	3.559492
	626.318118	3.567841
	626.515841	3.577251
	626.713550	3.586265
	626.911246	3.598964
	627.108927	3.613510
	627.306595	3.621434
	627.504248	3.632094
	627.701888	3.639767
	627.899513	3.656138
	628.097125	3.665436
	628.294722	3.677236
	628.492306	3.691006
	628.689876	3.705230
	628.887432	3.720011
	629.084973	3.739397
	629.282501	3.752192
	629.480015	3.770334
	629.677515	3.782431
	629.875001	3.796089
	630.072473	3.812203
	630.269931	3.825556
	630.467375	3.846637
	630.664805	3.864651
	630.862221	3.884928
	631.059623	3.902291
	631.257011	3.929676
	631.454385	3.946628
	631.651746	3.968327
	631.849092	3.991561
	632.046424	4.012555
	632.243742	4.035618
	632.441047	4.055942
	632.638337	4.082644
	632.835613	4.108873
	633.032876	4.132900
	633.230124	4.157029
	633.427358	4.183813
	633.624579	4.210649
	633.821785	4.235075
	634.018978	4.267512
	634.216156	4.300758
	634.413321	4.327973
	634.610471	4.356642
	634.807608	4.385370
	635.004730	4.425191
	635.201839	4.449693
	635.398933	4.480328
	635.596014	4.509880
	635.793081	4.539219
	635.990133	4.576861
	636.187172	4.615862
	636.384196	4.649647
	636.581207	4.685477
	636.778204	4.713256
	636.975186	4.748687
	637.172155	4.786972
	637.369110	4.829283
	637.566050	4.863517
	637.762977	4.897032
	637.959890	4.937250
	638.156788	4.975301
	638.353673	5.015514
	638.550544	5.054037
	638.747400	5.092111
	638.944243	5.129432
	639.141072	5.165091
	639.337886	5.209746
	639.534687	5.249413
	639.731474	5.291332
	639.928246	5.329040
	640.125005	5.369846
	640.321750	5.407132
	640.518480	5.446036
	640.715197	5.491639
	640.911899	5.534226
	641.108588	5.573256
	641.305263	5.614934
	641.501923	5.647130
	641.698570	5.690511
	641.895202	5.732698
	642.091821	5.776780
	642.288426	5.823850
	642.485016	5.869004
	642.681593	5.906418
	642.878155	5.962174
	643.074704	6.010638
	643.271238	6.055836
	643.467759	6.101637
	643.664265	6.152716
	643.860757	6.198494
	644.057236	6.257137
	644.253700	6.315539
	644.450151	6.365219
	644.646587	6.410465
	644.843009	6.458980
	645.039418	6.511743
	645.235812	6.563660
	645.432192	6.616464
	645.628558	6.670128
	645.824911	6.723147
	646.021249	6.782950
	646.217573	6.831973
	646.413883	6.894121
	646.610179	6.954722
	646.806461	7.023212
	647.002729	7.070194
	647.198983	7.137181
	647.395223	7.197865
	647.591449	7.265494
	647.787661	7.326702
	647.983859	7.382655
	648.180043	7.428950
	648.376212	7.493921
	648.572368	7.551315
	648.768510	7.619243
	648.964638	7.685170
	649.160751	7.751822
	649.356851	7.806010
	649.552937	7.867651
	649.749008	7.939453
	649.945066	7.996665
	650.141109	8.064190
	650.337138	8.122958
	650.533154	8.184106
	650.729155	8.243800
	650.925142	8.303998
	651.121116	8.359474
	651.317075	8.413700
	651.513020	8.471617
	651.708951	8.529413
	651.904868	8.583485
	652.100771	8.630079
	652.296660	8.682830
	652.492535	8.743147
	652.688396	8.777165
	652.884242	8.828174
	653.080075	8.876744
	653.275894	8.918715
	653.471699	8.969199
	653.667489	9.007695
	653.863266	9.041293
	654.059028	9.064888
	654.254776	9.094134
	654.450511	9.115223
	654.646231	9.149099
	654.841937	9.157830
	655.037629	9.191913
	655.233308	9.203086
	655.428972	9.235394
	655.624622	9.240256
	655.820258	9.266410
	656.015879	9.268307
	656.211487	9.262629
	656.407081	9.270540
	656.602661	9.269886
	656.798226	9.263447
	656.993778	9.261632
	657.189315	9.253867
	657.384839	9.247588
	657.580348	9.234092
	657.775843	9.225707
	657.971324	9.201362
	658.166791	9.196635
	658.362244	9.170723
	658.557683	9.161382
	658.753108	9.139013
	658.948519	9.112986
	659.143916	9.076743
	659.339298	9.041468
	659.534667	9.004679
	659.730022	8.968240
	659.925362	8.935921
	660.120688	8.912600
	660.316001	8.868212
	660.511299	8.848786
	660.706583	8.810927
	660.901853	8.773993
	661.097109	8.723140
	661.292351	8.680374
	661.487578	8.631948
	661.682792	8.582698
	661.877992	8.539214
	662.073177	8.489095
	662.268349	8.439801
	662.463506	8.378094
	662.658649	8.330117
	662.853779	8.268812
	663.048894	8.223858
	663.243995	8.164765
	663.439081	8.101145
	663.634154	8.033983
	663.829213	7.971931
	664.024258	7.904939
	664.219288	7.839992
	664.414305	7.768729
	664.609307	7.704782
	664.804295	7.632513
	664.999269	7.561346
	665.194229	7.482449
	665.389175	7.404607
	665.584107	7.327315
	665.779025	7.250492
	665.973928	7.183302
	666.168818	7.119659
	666.363693	7.059213
	666.558555	6.990176
	666.753402	6.931573
	666.948235	6.852487
	667.143054	6.793073
	667.337859	6.719070
	667.532650	6.655105
	667.727427	6.585922
	667.922189	6.514587
	668.116938	6.448623
	668.311672	6.376378
	668.506392	6.315554
	668.701098	6.254153
	668.895790	6.193705
	669.090468	6.133837
	669.285132	6.071588
	669.479782	6.014559
	669.674417	5.959049
	669.869039	5.906511
	670.063646	5.849398
	670.258239	5.794805
	670.452819	5.732959
	670.647384	5.673358
	670.841934	5.617780
	671.036471	5.570074
	671.230994	5.525172
	671.425502	5.473790
	671.619997	5.433944
	671.814477	5.390737
	672.008943	5.339537
	672.203395	5.300701
	672.397833	5.250742
	672.592257	5.198668
	672.786667	5.160177
	672.981062	5.119838
	673.175444	5.077189
	673.369811	5.038953
	673.564164	5.001242
	673.758503	4.963457
	673.952828	4.926857
	674.147139	4.886047
	674.341435	4.854295
	674.535718	4.822121
	674.729986	4.789538
	674.924240	4.753802
	675.118480	4.724528
	675.312706	4.690993
	675.506918	4.665309
	675.701116	4.637534
	675.895299	4.611283
	676.089469	4.588948
	676.283624	4.563925
	676.477765	4.545316
	676.671892	4.522092
	676.866005	4.500492
	677.060103	4.486634
	677.254188	4.469521
	677.448258	4.454136
	677.642315	4.448746
	677.836357	4.438678
	678.030385	4.427978
	678.224398	4.420174
	678.418398	4.417868
	678.612384	4.407155
	678.806355	4.407630
	679.000312	4.400581
	679.194255	4.399086
	679.388184	4.402588
	679.582099	4.405402
	679.776000	4.411289
	679.969886	4.415439
	680.163758	4.424751
	680.357617	4.427561
	680.551461	4.433861
	680.745290	4.440132
	680.939106	4.446676
	681.132908	4.459950
	681.326695	4.469374
	681.520468	4.480451
	681.714227	4.487941
	681.907972	4.498666
	682.101703	4.512165
	682.295419	4.531870
	682.489122	4.541125
	682.682810	4.557983
	682.876484	4.570426
	683.070144	4.585363
	683.263790	4.603415
	683.457421	4.617843
	683.651039	4.633411
	683.844642	4.649872
	684.038231	4.665397
	684.231806	4.683885
	684.425367	4.711360
	684.618913	4.724599
	684.812446	4.743809
	685.005964	4.766479
	685.199468	4.782870
	685.392958	4.798975
	685.586433	4.818663
	685.779895	4.831026
	685.973342	4.856840
	686.166775	4.874243
	686.360194	4.887021
	686.553599	4.914257
	686.746990	4.932118
	686.940366	4.953951
	687.133729	4.976826
	687.327077	4.993934
	687.520411	5.012923
	687.713730	5.044668
	687.907036	5.065856
	688.100327	5.088833
	688.293604	5.110754
	688.486867	5.131917
	688.680116	5.157794
	688.873351	5.184391
	689.066571	5.212464
	689.259777	5.247210
	689.452970	5.266646
	689.646147	5.292740
	689.839311	5.314602
	690.032461	5.332461
	690.225596	5.351909
	690.418717	5.373855
	690.611824	5.396410
	690.804917	5.411469
	690.997995	5.432802
	691.191059	5.448011
	691.384110	5.467357
	691.577145	5.482852
	691.770167	5.501086
	691.963175	5.516838
	692.156168	5.531779
	692.349147	5.543644
	692.542112	5.559742
	692.735063	5.577095
	692.927999	5.591668
	693.120922	5.608170
	693.313830	5.618817
	693.506724	5.642407
	693.699603	5.655797
	693.892469	5.668562
	694.085320	5.667781
	694.278157	5.678411
	694.470980	5.678516
	694.663789	5.687614
	694.856583	5.691285
	695.049364	5.696992
	695.242130	5.694881
	695.434881	5.694567
	695.627619	5.698439
	695.820342	5.704106
	696.013052	5.697650
	696.205747	5.697907
	696.398427	5.699706
	696.591094	5.701477
	696.783746	5.699516
	696.976384	5.699602
	697.169008	5.699408
	697.361618	5.699131
	697.554213	5.696004
	697.746795	5.688801
	697.939362	5.689043
	698.131914	5.688951
	698.324453	5.679101
	698.516977	5.679596
	698.709487	5.677364
	698.901983	5.675468
	699.094465	5.680150
	699.286932	5.687870
	699.479386	5.682521
	699.671825	5.684999
	699.864249	5.686932
	700.056660	5.695699
	700.249056	5.704985
	700.441438	5.708192
	700.633806	5.702984
	700.826160	5.699773
	701.018499	5.692085
	701.210824	5.691371
	701.403135	5.687258
	701.595432	5.688983
	701.787714	5.691962
	701.979982	5.690984
	702.172236	5.694121
	702.364476	5.696351
	702.556702	5.700988
	702.748913	5.703049
	702.941110	5.705241
	703.133293	5.699156
	703.325461	5.700084
	703.517615	5.707266
	703.709755	5.706039
	703.901881	5.714415
	704.093993	5.727003
	704.286090	5.726341
	704.478173	5.730525
	704.670242	5.733227
	704.862296	5.731411
	705.054337	5.729169
	705.246363	5.715365
	705.438375	5.705429
	705.630372	5.699388
	705.822356	5.696939
	706.014325	5.693004
	706.206279	5.697006
	706.398220	5.687549
	706.590146	5.686511
	706.782058	5.680425
	706.973956	5.677591
	707.165840	5.673714
	707.357709	5.676966
	707.549564	5.666144
	707.741405	5.668844
	707.933231	5.659491
	708.125043	5.648303
	708.316841	5.637266
	708.508625	5.627816
	708.700395	5.616458
	708.892150	5.604216
	709.083891	5.590353
	709.275617	5.584128
	709.467330	5.575870
	709.659028	5.566776
	709.850712	5.569162
	710.042381	5.565768
	710.234037	5.565815
	710.425678	5.559275
	710.617305	5.556977
	710.808917	5.556261
	711.000515	5.550891
	711.192099	5.552262
	711.383669	5.551024
	711.575225	5.553401
	711.766766	5.539289
	711.958293	5.532651
	712.149805	5.527157
	712.341304	5.529499
	712.532788	5.531915
	712.724258	5.531220
	712.915713	5.527748
	713.107154	5.526964
	713.298581	5.522054
	713.489994	5.520483
	713.681392	5.520722
	713.872776	5.514028
	714.064146	5.516777
	714.255502	5.513410
	714.446843	5.511794
	714.638170	5.504186
	714.829483	5.503761
	715.020781	5.504527
	715.212065	5.493672
	715.403335	5.487496
	715.594591	5.471224
	715.785832	5.455466
	715.977059	5.446487
	716.168272	5.438593
	716.359470	5.432792
	716.550654	5.425732
	716.741824	5.418124
	716.932979	5.405508
	717.124121	5.396060
	717.315247	5.377790
	717.506360	5.366684
	717.697458	5.355991
	717.888542	5.340010
	718.079612	5.329028
	718.270668	5.309140
	718.461709	5.288444
	718.652736	5.268840
	718.843748	5.248178
	719.034746	5.217359
	719.225730	5.194282
	719.416700	5.167340
	719.607655	5.143088
	719.798596	5.115931
	719.989523	5.094308
	720.180435	5.066414
	720.371333	5.042474
	720.562217	5.019379
	720.753087	4.989816
	720.943942	4.966612
	721.134783	4.945767
	721.325609	4.915297
	721.516422	4.886400
	721.707219	4.857449
	721.898003	4.826725
	722.088772	4.796821
	722.279527	4.776550
	722.470268	4.749359
	722.660994	4.717822
	722.851707	4.682846
	723.042404	4.658748
	723.233088	4.626138
	723.423757	4.605474
	723.614412	4.581029
	723.805052	4.552671
	723.995678	4.520877
	724.186290	4.495625
	724.376887	4.470039
	724.567471	4.445054
	724.758039	4.416916
	724.948594	4.396035
	725.139134	4.367434
	725.329660	4.345008
	725.520172	4.324244
	725.710669	4.292705
	725.901152	4.267513
	726.091620	4.239644
	726.282075	4.209667
	726.472514	4.185874
	726.662940	4.154120
	726.853351	4.124551
	727.043748	4.098026
	727.234131	4.073942
	727.424499	4.051191
	727.614853	4.033565
	727.805193	4.005170
	727.995518	3.978857
	728.185829	3.950600
	728.376125	3.921566
	728.566408	3.897213
	728.756675	3.872382
	728.946929	3.850844
	729.137168	3.820900
	729.327393	3.793553
	729.517604	3.764063
	729.707800	3.734803
	729.897982	3.707155
	730.088149	3.680363
	730.278302	3.652548
	730.468441	3.626469
	730.658566	3.597802
	730.848676	3.570313
	731.038771	3.542129
	731.228853	3.515204
	731.418920	3.492180
	731.608973	3.463314
	731.799011	3.434949
	731.989035	3.405817
	732.179045	3.378683
	732.369040	3.350655
	732.559021	3.324561
	732.748988	3.296045
	732.938940	3.268161
	733.128878	3.233988
	733.318801	3.201897
	733.508711	3.171777
	733.698605	3.144691
	733.888486	3.113057
	734.078352	3.081204
	734.268204	3.053125
	734.458041	3.028122
	734.647864	2.998210
	734.837673	2.977560
	735.027467	2.949013
	735.217247	2.925163
	735.407013	2.899723
	735.596764	2.877109
	735.786501	2.852250
	735.976223	2.828993
	736.165932	2.801166
	736.355625	2.780712
	736.545305	2.758938
	736.734970	2.733197
	736.924620	2.705080
	737.114257	2.681628
	737.303879	2.653047
	737.493486	2.627298
	737.683079	2.603356
	737.872658	2.584920
	738.062222	2.563224
	738.251772	2.543250
	738.441308	2.522298
	738.630829	2.502402
	738.820336	2.486004
	739.009829	2.468171
	739.199307	2.448591
	739.388771	2.433618
	739.578220	2.412322
	739.767655	2.395178
	739.957076	2.378619
	740.146482	2.363740
	740.335874	2.351093
	740.525251	2.335924
	740.714615	2.323952
	740.903963	2.307247
	741.093298	2.298409
	741.282618	2.286307
	741.471923	2.274529
	741.661214	2.262204
	741.850491	2.251661
	742.039753	2.238515
	742.229001	2.229576
	742.418235	2.218619
	742.607454	2.209044
	742.796659	2.196928
	742.985849	2.182834
	743.175025	2.169555
	743.364187	2.156882
	743.553334	2.144519
	743.742467	2.130177
	743.931586	2.117720
	744.120690	2.102598
	744.309779	2.088002
	744.498855	2.072533
	744.687916	2.062763
	744.876962	2.053825
	745.065994	2.042857
	745.255012	2.034139
	745.444015	2.022725
	745.633004	2.013102
	745.821978	2.002036
	746.010938	1.992164
	746.199884	1.980971
	746.388815	1.967624
	746.577732	1.958898
	746.766634	1.946962
	746.955522	1.936513
	747.144396	1.925708
	747.333255	1.912149
	747.522100	1.898055
	747.710930	1.886312
	747.899746	1.873250
	748.088548	1.856938
	748.277335	1.844854
	748.466108	1.834169
	748.654866	1.821786
	748.843610	1.811308
	749.032339	1.800275
	749.221054	1.789196
	749.409755	1.777662
	749.598441	1.766508
	749.787113	1.757177
	749.975770	1.747629
	750.164413	1.739174
	750.353042	1.728165
[truncated: 1,648 more rows]
