# Supplementary material for: Metasurface analogues of molecular diastereomers from hierarchical multiscale chiral interactions with biomolecules
Source: Nat Commun. 2026 Apr 22;17:5541. doi: 10.1038/s41467-026-72200-6 (PMC13287669; doi:10.1038/s41467-026-72200-6)
Supplement: Supplementary file 3 — Supplementary Data 1 (Raw data) [file 41467_2026_72200_MOESM3_ESM.zip › Raw_Data/Reflectivity/strept_antistrepl/buffer/02 lh.txt]

	345.453658	0.997848
	345.669646	0.998154
	345.885622	0.998492
	346.101585	0.998870
	346.317535	0.999292
	346.533471	0.999765
	346.749395	1.000295
	346.965306	1.000892
	347.181204	1.001564
	347.397089	1.002322
	347.612961	1.003176
	347.828820	1.004136
	348.044666	1.005211
	348.260499	1.006406
	348.476319	1.007720
	348.692126	1.009143
	348.907920	1.010650
	349.123701	1.012193
	349.339469	1.013706
	349.555224	1.015098
	349.770966	1.016265
	349.986695	1.017105
	350.202412	1.017540
	350.418115	1.017536
	350.633805	1.017111
	350.849482	1.016329
	351.065147	1.015285
	351.280798	1.014080
	351.496436	1.012807
	351.712062	1.011538
	351.927674	1.010325
	352.143273	1.013723
	352.358860	1.007641
	352.574433	1.008194
	352.789993	1.008329
	353.005541	1.009106
	353.221075	1.007052
	353.436597	1.006499
	353.652105	1.007719
	353.867600	1.009176
	354.083083	1.009520
	354.298552	1.006378
	354.514009	1.007222
	354.729452	1.007935
	354.944883	1.006984
	355.160300	1.006343
	355.375705	1.004830
	355.591096	1.001650
	355.806474	1.002120
	356.021840	1.003412
	356.237192	1.003693
	356.452532	1.004209
	356.667858	1.005344
	356.883172	1.003926
	357.098472	1.003518
	357.313760	1.003020
	357.529034	1.003717
	357.744295	1.003674
	357.959544	1.001176
	358.174779	1.002710
	358.390002	1.004534
	358.605211	1.003452
	358.820407	1.001926
	359.035591	1.000613
	359.250761	0.999502
	359.465919	1.001269
	359.681063	1.002000
	359.896194	1.003776
	360.111313	1.004090
	360.326418	1.002107
	360.541510	1.002517
	360.756589	1.002801
	360.971656	1.004112
	361.186709	1.003708
	361.401749	1.004115
	361.616776	1.004720
	361.831790	1.003352
	362.046792	1.002851
	362.261780	1.004230
	362.476755	1.005018
	362.691717	1.004604
	362.906666	1.005172
	363.121602	1.007254
	363.336525	1.008865
	363.551435	1.011092
	363.766332	1.012154
	363.981216	1.013166
	364.196087	1.013376
	364.410945	1.014210
	364.625790	1.015014
	364.840621	1.016306
	365.055440	1.017004
	365.270246	1.015895
	365.485039	1.015345
	365.699818	1.011878
	365.914585	1.011197
	366.129339	1.011436
	366.344079	1.011042
	366.558807	1.010344
	366.773521	1.010441
	366.988223	1.010065
	367.202911	1.007769
	367.417587	1.009139
	367.632249	1.007871
	367.846898	1.007603
	368.061535	1.008347
	368.276158	1.007080
	368.490768	1.006279
	368.705365	1.007497
	368.919949	1.005804
	369.134521	1.005650
	369.349079	1.004181
	369.563624	1.002549
	369.778155	1.002216
	369.992674	0.999812
	370.207180	1.000972
	370.421673	1.000819
	370.636153	0.998790
	370.850619	0.999739
	371.065073	1.001338
	371.279514	1.000068
	371.493941	0.999699
	371.708356	1.001171
	371.922757	1.003019
	372.137145	1.004664
	372.351521	1.006435
	372.565883	1.004034
	372.780232	1.002766
	372.994568	1.003070
	373.208891	1.002625
	373.423201	1.005086
	373.637498	1.003983
	373.851782	1.004691
	374.066053	1.002771
	374.280311	1.004037
	374.494556	1.003284
	374.708787	1.005653
	374.923006	1.006179
	375.137211	1.005814
	375.351404	1.006601
	375.565583	1.004731
	375.779750	1.005363
	375.993903	1.005340
	376.208043	1.005370
	376.422170	1.004960
	376.636284	1.002146
	376.850385	1.005045
	377.064473	1.003869
	377.278548	1.003074
	377.492610	1.003008
	377.706658	1.001114
	377.920694	0.999301
	378.134717	0.997944
	378.348726	0.998367
	378.562722	0.999940
	378.776706	1.000134
	378.990676	1.000343
	379.204633	0.999982
	379.418577	1.001035
	379.632508	1.000907
	379.846426	1.001487
	380.060331	0.999835
	380.274223	1.000047
	380.488101	0.999107
	380.701967	1.000661
	380.915819	1.000175
	381.129659	1.000212
	381.343485	1.000260
	381.557298	1.002002
	381.771098	1.001939
	381.984886	1.002271
	382.198659	1.002162
	382.412420	1.003269
	382.626168	1.004495
	382.839903	1.003214
	383.053624	1.004279
	383.267333	1.005582
	383.481028	1.005312
	383.694711	1.007522
	383.908380	1.008373
	384.122036	1.007249
	384.335679	1.008478
	384.549309	1.008410
	384.762926	1.008586
	384.976530	1.009335
	385.190120	1.009210
	385.403698	1.009821
	385.617262	1.009071
	385.830814	1.009218
	386.044352	1.009199
	386.257877	1.009198
	386.471389	1.010022
	386.684888	1.010418
	386.898374	1.009936
	387.111847	1.010670
	387.325306	1.009785
	387.538753	1.009671
	387.752186	1.008366
	387.965606	1.008227
	388.179014	1.007860
	388.392408	1.005794
	388.605789	1.007166
	388.819156	1.007874
	389.032511	1.006665
	389.245853	1.005160
	389.459181	1.005196
	389.672497	1.005501
	389.885799	1.003172
	390.099088	1.004095
	390.312364	1.005005
	390.525627	1.004980
	390.738877	1.005530
	390.952114	1.007441
	391.165337	1.006014
	391.378548	1.006616
	391.591745	1.004936
	391.804929	1.005840
	392.018100	1.006804
	392.231258	1.006782
	392.444403	1.006417
	392.657535	1.008472
	392.870653	1.006765
	393.083759	1.008253
	393.296851	1.008405
	393.509930	1.009236
	393.722996	1.008943
	393.936049	1.010924
	394.149089	1.011256
	394.362116	1.011881
	394.575129	1.010482
	394.788130	1.010788
	395.001117	1.012141
	395.214091	1.010775
	395.427052	1.011149
	395.640000	1.012543
	395.852935	1.014368
	396.065857	1.015069
	396.278765	1.014961
	396.491660	1.016489
	396.704543	1.017155
	396.917412	1.017523
	397.130268	1.021354
	397.343110	1.021318
	397.555940	1.023276
	397.768757	1.025078
	397.981560	1.024845
	398.194350	1.026353
	398.407127	1.025319
	398.619891	1.028323
	398.832642	1.030978
	399.045380	1.032005
	399.258104	1.034575
	399.470815	1.033367
	399.683514	1.033278
	399.896199	1.033447
	400.108870	1.033253
	400.321529	1.034681
	400.534175	1.035480
	400.746807	1.036104
	400.959427	1.035867
	401.172033	1.035713
	401.384626	1.034500
	401.597205	1.033886
	401.809772	1.033236
	402.022326	1.034069
	402.234866	1.036328
	402.447393	1.037679
	402.659907	1.039104
	402.872408	1.040963
	403.084896	1.040096
	403.297370	1.040212
	403.509832	1.041985
	403.722280	1.042667
	403.934715	1.041974
	404.147137	1.043588
	404.359546	1.043213
	404.571941	1.043443
	404.784323	1.043855
	404.996693	1.044178
	405.209049	1.044277
	405.421392	1.045460
	405.633721	1.045448
	405.846038	1.046020
	406.058341	1.045289
	406.270632	1.046071
	406.482909	1.046609
	406.695172	1.048143
	406.907423	1.049123
	407.119661	1.047115
	407.331885	1.047729
	407.544096	1.048368
	407.756294	1.048929
	407.968479	1.047489
	408.180651	1.049081
	408.392809	1.050566
	408.604954	1.053628
	408.817086	1.053716
	409.029205	1.056288
	409.241311	1.058147
	409.453404	1.060097
	409.665483	1.060419
	409.877549	1.062228
	410.089602	1.062697
	410.301642	1.066445
	410.513669	1.066066
	410.725682	1.067246
	410.937682	1.068224
	411.149669	1.069906
	411.361643	1.071140
	411.573604	1.070567
	411.785551	1.071273
	411.997486	1.068573
	412.209407	1.066870
	412.421315	1.068519
	412.633210	1.068317
	412.845091	1.068906
	413.056959	1.068853
	413.268815	1.070306
	413.480657	1.071463
	413.692485	1.070558
	413.904301	1.070200
	414.116103	1.069294
	414.327892	1.070136
	414.539668	1.071189
	414.751431	1.071100
	414.963181	1.071454
	415.174917	1.068315
	415.386640	1.068540
	415.598350	1.070102
	415.810047	1.068415
	416.021730	1.071692
	416.233401	1.072144
	416.445058	1.071092
	416.656702	1.071979
	416.868332	1.073220
	417.079950	1.075319
	417.291554	1.074498
	417.503145	1.076356
	417.714723	1.076382
	417.926288	1.076653
	418.137839	1.077764
	418.349377	1.077764
	418.560903	1.076770
	418.772414	1.077827
	418.983913	1.078723
	419.195398	1.079727
	419.406870	1.080599
	419.618329	1.080620
	419.829775	1.079282
	420.041208	1.080636
	420.252627	1.079301
	420.464033	1.080182
	420.675426	1.081857
	420.886805	1.082568
	421.098172	1.082484
	421.309525	1.084276
	421.520865	1.082839
	421.732192	1.085508
	421.943505	1.087686
	422.154805	1.088586
	422.366092	1.089943
	422.577366	1.093490
	422.788627	1.095301
	422.999874	1.094704
	423.211108	1.093295
	423.422329	1.094008
	423.633537	1.094788
	423.844731	1.097568
	424.055913	1.096900
	424.267081	1.097503
	424.478235	1.098931
	424.689377	1.098729
	424.900505	1.101390
	425.111620	1.104326
	425.322722	1.103648
	425.533811	1.103571
	425.744886	1.104927
	425.955948	1.105663
	426.166997	1.105710
	426.378032	1.105478
	426.589055	1.106345
	426.800064	1.107438
	427.011060	1.109245
	427.222042	1.109604
	427.433012	1.108998
	427.643968	1.110145
	427.854911	1.111066
	428.065840	1.114690
	428.276757	1.116788
	428.487660	1.117378
	428.698550	1.121484
	428.909427	1.121194
	429.120290	1.120340
	429.331140	1.122307
	429.541977	1.122554
	429.752801	1.124542
	429.963611	1.124662
	430.174408	1.127542
	430.385192	1.127269
	430.595963	1.127339
	430.806720	1.128422
	431.017464	1.128508
	431.228195	1.129614
	431.438913	1.130779
	431.649617	1.131534
	431.860308	1.131920
	432.070986	1.130938
	432.281650	1.130126
	432.492302	1.129153
	432.702940	1.129321
	432.913565	1.130862
	433.124176	1.130643
	433.334774	1.130401
	433.545359	1.130228
	433.755931	1.131910
	433.966489	1.135064
	434.177035	1.134157
	434.387567	1.133490
	434.598085	1.134647
	434.808591	1.133398
	435.019083	1.135381
	435.229562	1.135719
	435.440027	1.135808
	435.650479	1.136946
	435.860918	1.137455
	436.071344	1.138989
	436.281757	1.141248
	436.492156	1.139644
	436.702542	1.137403
	436.912914	1.136484
	437.123274	1.138610
	437.333620	1.139320
	437.543953	1.140282
	437.754272	1.139795
	437.964578	1.138858
	438.174871	1.139454
	438.385151	1.141160
	438.595417	1.140721
	438.805670	1.142870
	439.015910	1.142124
	439.226137	1.141012
	439.436350	1.143093
	439.646550	1.142840
	439.856737	1.143209
	440.066910	1.143162
	440.277070	1.143807
	440.487217	1.144585
	440.697351	1.145304
	440.907471	1.147164
	441.117578	1.147067
	441.327671	1.147079
	441.537752	1.147271
	441.747819	1.148546
	441.957873	1.151681
	442.167913	1.151849
	442.377940	1.153369
	442.587954	1.153010
	442.797955	1.152419
	443.007942	1.151682
	443.217916	1.151360
	443.427877	1.153270
	443.637824	1.153103
	443.847758	1.152707
	444.057679	1.152288
	444.267586	1.152095
	444.477481	1.150830
	444.687361	1.151139
	444.897229	1.152079
	445.107083	1.154460
	445.316924	1.154397
	445.526752	1.154974
	445.736566	1.154188
	445.946367	1.154479
	446.156155	1.153974
	446.365929	1.151738
	446.575690	1.151800
	446.785438	1.151449
	446.995173	1.152268
	447.204894	1.153200
	447.414602	1.153099
	447.624296	1.153874
	447.833977	1.152318
	448.043645	1.152591
	448.253300	1.151565
	448.462941	1.148370
	448.672569	1.149454
	448.882184	1.149270
	449.091785	1.148970
	449.301373	1.150105
	449.510948	1.151308
	449.720509	1.153479
	449.930057	1.153351
	450.139592	1.153590
	450.349113	1.151727
	450.558621	1.151946
	450.768116	1.150756
	450.977597	1.151943
	451.187066	1.153596
	451.396520	1.153186
	451.605962	1.152355
	451.815390	1.152771
	452.024805	1.153603
	452.234206	1.152138
	452.443594	1.152116
	452.652969	1.152017
	452.862330	1.152658
	453.071678	1.154328
	453.281013	1.155686
	453.490335	1.155982
	453.699643	1.156101
	453.908938	1.156761
	454.118219	1.157279
	454.327487	1.157891
	454.536742	1.156698
	454.745983	1.157686
	454.955211	1.159054
	455.164426	1.159523
	455.373627	1.158171
	455.582815	1.159488
	455.791990	1.161194
	456.001152	1.160470
	456.210300	1.160408
	456.419434	1.160485
	456.628556	1.161315
	456.837664	1.162017
	457.046758	1.162313
	457.255839	1.163014
	457.464907	1.162905
	457.673962	1.163933
	457.883003	1.163438
	458.092031	1.162011
	458.301046	1.161825
	458.510047	1.159814
	458.719035	1.161321
	458.928009	1.161485
	459.136970	1.164151
	459.345918	1.163638
	459.554852	1.160578
	459.763774	1.160611
	459.972681	1.161501
	460.181576	1.160783
	460.390457	1.161505
	460.599324	1.163106
	460.808178	1.163445
	461.017019	1.162567
	461.225847	1.164425
	461.434661	1.164308
	461.643462	1.166608
	461.852249	1.168950
	462.061023	1.170782
	462.269784	1.171315
	462.478531	1.173114
	462.687265	1.172942
	462.895986	1.172877
	463.104693	1.174367
	463.313387	1.176235
	463.522068	1.179432
	463.730735	1.179307
	463.939389	1.178959
	464.148029	1.180496
	464.356656	1.182147
	464.565270	1.183762
	464.773870	1.188110
	464.982457	1.191311
	465.191030	1.192631
	465.399591	1.194657
	465.608137	1.196627
	465.816671	1.196511
	466.025191	1.196438
	466.233697	1.197548
	466.442191	1.198031
	466.650671	1.199355
	466.859137	1.201214
	467.067590	1.202086
	467.276030	1.203136
	467.484456	1.202853
	467.692869	1.204607
	467.901269	1.205039
	468.109655	1.209496
	468.318028	1.210620
	468.526387	1.209635
	468.734733	1.212196
	468.943066	1.211832
	469.151385	1.211500
	469.359691	1.212834
	469.567984	1.212928
	469.776263	1.213524
	469.984528	1.213952
	470.192781	1.213946
	470.401020	1.213311
	470.609245	1.212237
	470.817457	1.213527
	471.025656	1.214144
	471.233841	1.215511
	471.442013	1.213365
	471.650172	1.213667
	471.858317	1.211473
	472.066448	1.212231
	472.274567	1.214883
	472.482672	1.213401
	472.690763	1.212798
	472.898841	1.213285
	473.106906	1.212483
	473.314957	1.212726
	473.522995	1.213927
	473.731020	1.216487
	473.939031	1.217347
	474.147029	1.221196
	474.355013	1.219996
	474.562984	1.217808
	474.770941	1.216474
	474.978885	1.219482
	475.186816	1.217084
	475.394733	1.217898
	475.602637	1.218145
	475.810527	1.217688
	476.018404	1.219074
	476.226268	1.219560
	476.434118	1.219347
	476.641955	1.219519
	476.849778	1.218509
	477.057588	1.218975
	477.265385	1.216547
	477.473168	1.215019
	477.680937	1.211921
	477.888694	1.213145
	478.096436	1.211596
	478.304166	1.210493
	478.511882	1.210942
	478.719584	1.212414
	478.927274	1.214752
	479.134949	1.214816
	479.342612	1.212569
	479.550260	1.210967
	479.757896	1.210652
	479.965518	1.210686
	480.173126	1.209428
	480.380722	1.208994
	480.588303	1.209217
	480.795872	1.205049
	481.003426	1.203835
	481.210968	1.202970
	481.418496	1.200582
	481.626010	1.199019
	481.833511	1.197509
	482.040999	1.195852
	482.248473	1.194376
	482.455934	1.193038
	482.663382	1.193857
	482.870816	1.194989
	483.078236	1.193777
	483.285643	1.193143
	483.493037	1.193303
	483.700417	1.191606
	483.907784	1.189228
	484.115137	1.187359
	484.322477	1.187134
	484.529803	1.187078
	484.737116	1.183868
	484.944416	1.182952
	485.151702	1.184356
	485.358975	1.183361
	485.566234	1.181347
	485.773479	1.180988
	485.980712	1.179591
	486.187931	1.177358
	486.395136	1.176405
	486.602328	1.175176
	486.809506	1.172085
	487.016671	1.171901
	487.223823	1.172178
	487.430961	1.172294
	487.638086	1.170339
	487.845197	1.168341
	488.052295	1.166673
	488.259379	1.163541
	488.466450	1.162377
	488.673507	1.161552
	488.880551	1.158661
	489.087582	1.157954
	489.294599	1.156018
	489.501602	1.154503
	489.708592	1.152276
	489.915569	1.152798
	490.122532	1.150815
	490.329482	1.151060
	490.536418	1.147832
	490.743341	1.145386
	490.950250	1.144698
	491.157146	1.143304
	491.364029	1.139349
	491.570897	1.135361
	491.777753	1.132707
	491.984595	1.132276
	492.191423	1.130428
	492.398238	1.127673
	492.605040	1.125072
	492.811828	1.123469
	493.018603	1.121417
	493.225364	1.119083
	493.432111	1.116719
	493.638846	1.112194
	493.845566	1.109858
	494.052274	1.106926
	494.258967	1.104753
	494.465648	1.103902
	494.672314	1.101682
	494.878968	1.100232
	495.085608	1.097782
	495.292234	1.095842
	495.498847	1.092435
	495.705446	1.090363
	495.912032	1.088642
	496.118605	1.085602
	496.325164	1.083565
	496.531709	1.080309
	496.738241	1.078680
	496.944759	1.075026
	497.151264	1.071341
	497.357756	1.070826
	497.564234	1.068270
	497.770698	1.063534
	497.977149	1.059440
	498.183587	1.057827
	498.390011	1.054402
	498.596422	1.052717
	498.802819	1.049609
	499.009202	1.046979
	499.215572	1.045807
	499.421929	1.043490
	499.628272	1.041423
	499.834602	1.037972
	500.040918	1.034905
	500.247220	1.029478
	500.453509	1.028127
	500.659785	1.025305
	500.866047	1.023997
	501.072296	1.022434
	501.278531	1.018616
	501.484752	1.015982
	501.690960	1.013180
	501.897155	1.010524
	502.103336	1.009245
	502.309504	1.006793
	502.515658	1.004701
	502.721798	1.002180
	502.927925	0.997955
	503.134039	0.996148
	503.340139	0.994777
	503.546225	0.991655
	503.752298	0.989320
	503.958358	0.987863
	504.164404	0.985484
	504.370436	0.982700
	504.576455	0.979190
	504.782461	0.977494
	504.988453	0.973829
	505.194431	0.972026
	505.400396	0.969264
	505.606347	0.965683
	505.812285	0.962137
	506.018209	0.959808
	506.224120	0.959421
	506.430017	0.955813
	506.635901	0.955126
	506.841771	0.953310
	507.047628	0.950762
	507.253471	0.949088
	507.459301	0.945706
	507.665117	0.943517
	507.870920	0.940697
	508.076709	0.937486
	508.282484	0.935558
	508.488247	0.931260
	508.693995	0.928542
	508.899730	0.923973
	509.105451	0.922346
	509.311159	0.919108
	509.516854	0.917662
	509.722535	0.915864
	509.928202	0.912651
	510.133856	0.909778
	510.339496	0.908241
	510.545123	0.906548
	510.750736	0.903147
	510.956336	0.901690
	511.161922	0.898659
	511.367494	0.896636
	511.573053	0.894501
	511.778599	0.891847
	511.984131	0.890579
	512.189649	0.887588
	512.395154	0.886375
	512.600645	0.884574
	512.806123	0.884193
	513.011587	0.883303
	513.217038	0.881394
	513.422475	0.878292
	513.627899	0.876373
	513.833309	0.874800
	514.038705	0.873433
	514.244088	0.871723
	514.449458	0.869458
	514.654814	0.866944
	514.860156	0.864766
	515.065485	0.862302
	515.270800	0.860630
	515.476102	0.858575
	515.681390	0.856167
	515.886664	0.853808
	516.091925	0.853621
	516.297173	0.851550
	516.502407	0.850561
	516.707627	0.848658
	516.912834	0.847321
	517.118027	0.845793
	517.323207	0.843355
	517.528373	0.842874
	517.733525	0.841070
	517.938664	0.839150
	518.143790	0.836869
	518.348901	0.835447
	518.554000	0.834119
	518.759084	0.831210
	518.964156	0.828924
	519.169213	0.826219
	519.374257	0.823952
	519.579288	0.822173
	519.784305	0.819606
	519.989308	0.818991
	520.194298	0.817250
	520.399274	0.815877
	520.604236	0.814705
	520.809185	0.811864
	521.014121	0.811424
	521.219043	0.809138
	521.423951	0.808160
	521.628846	0.805423
	521.833727	0.804906
	522.038595	0.802268
	522.243449	0.799179
	522.448289	0.797573
	522.653116	0.795770
	522.857929	0.792613
	523.062729	0.791216
	523.267515	0.790698
	523.472287	0.789304
	523.677046	0.787976
	523.881792	0.787473
	524.086524	0.785736
	524.291242	0.785387
	524.495946	0.783839
	524.700637	0.783795
	524.905315	0.782710
	525.109979	0.779948
	525.314629	0.779247
	525.519266	0.777222
	525.723889	0.775684
	525.928498	0.775328
	526.133094	0.774681
	526.337677	0.773215
	526.542245	0.771885
	526.746800	0.770936
	526.951342	0.770468
	527.155870	0.770522
	527.360384	0.770730
	527.564885	0.769596
	527.769372	0.768361
	527.973846	0.768751
	528.178306	0.768483
	528.382752	0.769749
	528.587185	0.768886
	528.791604	0.769445
	528.996010	0.769690
	529.200402	0.770144
	529.404780	0.770123
	529.609145	0.770070
	529.813496	0.769699
	530.017833	0.769163
	530.222157	0.769455
	530.426468	0.770071
	530.630764	0.770108
	530.835048	0.770164
	531.039317	0.769751
	531.243573	0.770296
	531.447815	0.771459
	531.652044	0.771663
	531.856259	0.772879
	532.060461	0.772686
	532.264648	0.774009
	532.468823	0.774336
	532.672983	0.774201
	532.877130	0.773657
	533.081264	0.774094
	533.285383	0.774171
	533.489490	0.774294
	533.693582	0.774118
	533.897661	0.773454
	534.101726	0.774602
	534.305778	0.774298
	534.509816	0.775255
	534.713841	0.776293
	534.917851	0.777492
	535.121849	0.778204
	535.325832	0.779830
	535.529802	0.781172
	535.733759	0.781900
	535.937701	0.783189
	536.141630	0.784364
	536.345546	0.786286
	536.549448	0.787804
	536.753336	0.788596
	536.957210	0.791375
	537.161071	0.790369
	537.364919	0.790870
	537.568752	0.792759
	537.772572	0.793908
	537.976379	0.795059
	538.180172	0.797185
	538.383951	0.798939
	538.587716	0.800030
	538.791468	0.801878
	538.995206	0.803851
	539.198931	0.805927
	539.402642	0.807480
	539.606339	0.806474
	539.810023	0.807940
	540.013693	0.810877
	540.217349	0.813175
	540.420992	0.815440
	540.624621	0.818597
	540.828237	0.820018
	541.031839	0.822360
	541.235427	0.824084
	541.439001	0.825200
	541.642562	0.827369
	541.846109	0.828214
	542.049643	0.829854
	542.253163	0.832873
	542.456669	0.834612
	542.660162	0.836564
	542.863641	0.838397
	543.067106	0.840102
	543.270558	0.842554
	543.473996	0.845528
	543.677420	0.847230
	543.880831	0.848912
	544.084228	0.851811
	544.287612	0.853740
	544.490981	0.857257
	544.694338	0.858872
	544.897680	0.861573
	545.101009	0.865255
	545.304324	0.868372
	545.507625	0.871720
	545.710913	0.876215
	545.914187	0.880364
	546.117448	0.885022
	546.320695	0.890381
	546.523928	0.894466
	546.727147	0.899569
	546.930353	0.903965
	547.133546	0.909035
	547.336724	0.913738
	547.539889	0.919512
	547.743040	0.924587
	547.946178	0.929840
	548.149301	0.935258
	548.352412	0.939288
	548.555508	0.945015
	548.758591	0.949455
	548.961660	0.955687
	549.164716	0.961171
	549.367757	0.964395
	549.570785	0.971027
	549.773800	0.977384
	549.976801	0.983704
	550.179788	0.989072
	550.382761	0.995770
	550.585721	1.001354
	550.788667	1.007867
	550.991599	1.013738
	551.194518	1.019556
	551.397423	1.026589
	551.600315	1.032748
	551.803192	1.038167
	552.006056	1.047900
	552.208906	1.054126
	552.411743	1.059193
	552.614566	1.065252
	552.817375	1.072464
	553.020171	1.077583
	553.222953	1.085052
	553.425721	1.090974
	553.628475	1.098471
	553.831216	1.106120
	554.033943	1.112066
	554.236657	1.119214
	554.439356	1.125094
	554.642042	1.130794
	554.844715	1.136823
	555.047373	1.143468
	555.250018	1.149231
	555.452650	1.157677
	555.655267	1.163693
	555.857871	1.171286
	556.060461	1.179240
	556.263038	1.186415
	556.465600	1.193135
	556.668150	1.201141
	556.870685	1.210253
	557.073207	1.219377
	557.275715	1.228229
	557.478209	1.237204
	557.680689	1.246958
	557.883156	1.255282
	558.085609	1.264313
	558.288049	1.273735
	558.490475	1.282782
	558.692887	1.292079
	558.895285	1.301189
	559.097670	1.309476
	559.300040	1.319016
	559.502398	1.330503
	559.704741	1.340568
	559.907071	1.349653
	560.109387	1.362123
	560.311689	1.373937
	560.513978	1.383505
	560.716253	1.396407
	560.918514	1.408133
	561.120762	1.417118
	561.322995	1.427293
	561.525215	1.440201
	561.727422	1.452426
	561.929614	1.465143
	562.131793	1.478121
	562.333958	1.489903
	562.536110	1.502240
	562.738248	1.513205
	562.940372	1.526838
	563.142482	1.539658
	563.344578	1.553049
	563.546661	1.566663
	563.748730	1.578840
	563.950786	1.590847
	564.152827	1.604287
	564.354855	1.615725
	564.556870	1.628407
	564.758870	1.643372
	564.960857	1.657307
	565.162830	1.669191
	565.364789	1.684476
	565.566735	1.698724
	565.768666	1.713422
	565.970584	1.725424
	566.172489	1.739176
	566.374379	1.752570
	566.576256	1.766238
	566.778119	1.781281
	566.979969	1.793513
	567.181805	1.809115
	567.383626	1.822186
	567.585435	1.835553
	567.787229	1.848177
	567.989010	1.862764
	568.190777	1.874108
	568.392530	1.888749
	568.594269	1.902247
	568.795995	1.917685
	568.997707	1.930695
	569.199405	1.941769
	569.401090	1.953468
	569.602761	1.966083
	569.804418	1.980525
	570.006061	1.993671
	570.207690	2.006858
	570.409306	2.019448
	570.610908	2.031253
	570.812497	2.045055
	571.014071	2.057013
	571.215632	2.071596
	571.417179	2.086442
	571.618712	2.101633
	571.820232	2.115540
	572.021737	2.129756
	572.223229	2.144172
	572.424707	2.156906
	572.626172	2.166863
	572.827623	2.182362
	573.029060	2.196661
	573.230483	2.209698
	573.431892	2.224167
	573.633288	2.239793
	573.834670	2.250470
	574.036038	2.263123
	574.237392	2.274346
	574.438733	2.284386
	574.640060	2.298420
	574.841373	2.313714
	575.042672	2.329117
	575.243958	2.339402
	575.445230	2.351544
	575.646488	2.363810
	575.847732	2.376689
	576.048962	2.391278
	576.250179	2.406324
	576.451382	2.419274
	576.652571	2.431998
	576.853747	2.443542
	577.054908	2.456319
	577.256056	2.468195
	577.457190	2.483640
	577.658310	2.496122
	577.859417	2.505930
	578.060510	2.518430
	578.261589	2.529523
	578.462654	2.537444
	578.663705	2.546288
	578.864743	2.553005
	579.065767	2.562862
	579.266777	2.575050
	579.467773	2.584658
	579.668755	2.592631
	579.869724	2.601030
	580.070679	2.605516
	580.271620	2.612714
	580.472548	2.626333
	580.673461	2.627940
	580.874361	2.633031
	581.075247	2.635059
	581.276119	2.642034
	581.476978	2.650446
	581.677822	2.658950
	581.878653	2.664549
	582.079470	2.669592
	582.280273	2.672831
	582.481063	2.678987
	582.681838	2.682190
	582.882600	2.690019
	583.083348	2.695987
	583.284083	2.703049
	583.484803	2.710290
	583.685510	2.715444
	583.886203	2.718012
	584.086882	2.721855
	584.287547	2.728440
	584.488199	2.733776
	584.688836	2.737674
	584.889460	2.745200
	585.090070	2.750672
	585.290666	2.754371
	585.491249	2.755354
	585.691818	2.760660
	585.892372	2.761748
	586.092914	2.766276
	586.293441	2.771987
	586.493954	2.775588
	586.694454	2.779199
	586.894940	2.783454
	587.095412	2.784171
	587.295870	2.786651
	587.496314	2.790067
	587.696745	2.793165
	587.897162	2.796170
	588.097565	2.801514
	588.297954	2.806386
	588.498329	2.804413
	588.698691	2.807220
	588.899038	2.809069
	589.099372	2.813019
	589.299692	2.816227
	589.499998	2.817462
	589.700291	2.817702
	589.900569	2.818100
	590.100834	2.822756
	590.301085	2.825948
	590.501322	2.828565
	590.701546	2.831090
	590.901755	2.833891
	591.101951	2.842738
	591.302132	2.848504
	591.502300	2.851060
	591.702455	2.849868
	591.902595	2.854118
	592.102722	2.855386
	592.302834	2.858608
	592.502933	2.862124
	592.703018	2.857233
	592.903089	2.863565
	593.103147	2.870170
	593.303190	2.876735
	593.503220	2.877830
	593.703236	2.883647
	593.903238	2.888062
	594.103226	2.890430
	594.303200	2.894198
	594.503161	2.898475
	594.703108	2.901488
	594.903040	2.906136
	595.102960	2.908566
	595.302865	2.915378
	595.502756	2.918507
	595.702634	2.922129
	595.902497	2.924173
	596.102347	2.932666
	596.302183	2.938744
	596.502005	2.939494
	596.701813	2.942382
	596.901608	2.945099
	597.101388	2.952061
	597.301155	2.952228
	597.500908	2.956238
	597.700647	2.960895
	597.900372	2.963724
	598.100083	2.968679
	598.299781	2.973028
	598.499465	2.975279
	598.699134	2.981516
	598.898790	2.985628
	599.098432	2.989141
	599.298061	2.996304
	599.497675	2.995165
	599.697275	2.999875
	599.896862	3.008055
	600.096435	3.013760
	600.295994	3.018830
	600.495539	3.021147
	600.695070	3.029488
	600.894588	3.035812
	601.094091	3.040594
	601.293581	3.045802
	601.493056	3.052436
	601.692518	3.062885
	601.891966	3.070930
	602.091401	3.080282
	602.290821	3.089575
	602.490227	3.099119
	602.689620	3.106524
	602.888999	3.111792
	603.088363	3.119654
	603.287714	3.124262
	603.487052	3.129255
	603.686375	3.136646
	603.885684	3.148627
	604.084980	3.152309
	604.284261	3.159292
	604.483529	3.168881
	604.682783	3.175044
	604.882023	3.182834
	605.081249	3.189354
	605.280461	3.191466
	605.479660	3.193871
	605.678844	3.204568
	605.878015	3.209138
	606.077172	3.213079
	606.276314	3.219391
	606.475443	3.223403
	606.674558	3.229020
	606.873660	3.232767
	607.072747	3.242892
	607.271820	3.249067
	607.470880	3.249802
	607.669926	3.262473
	607.868957	3.267185
	608.067975	3.279693
	608.266979	3.283674
	608.465969	3.283978
	608.664946	3.291074
	608.863908	3.302841
	609.062857	3.309779
	609.261791	3.311812
	609.460712	3.322878
	609.659619	3.329371
	609.858511	3.334005
	610.057390	3.342389
	610.256256	3.348230
	610.455107	3.354282
	610.653944	3.361393
	610.852767	3.368205
	611.051577	3.377577
	611.250373	3.389030
	611.449154	3.393852
	611.647922	3.406971
	611.846676	3.412804
	612.045416	3.419734
	612.244142	3.429748
	612.442854	3.437845
	612.641553	3.441213
	612.840237	3.449261
	613.038908	3.456766
	613.237564	3.464492
	613.436207	3.476791
	613.634836	3.487477
	613.833451	3.491968
	614.032052	3.499389
	614.230639	3.506497
	614.429212	3.514455
	614.627771	3.517170
	614.826316	3.520142
	615.024848	3.530209
	615.223365	3.536912
	615.421869	3.546018
	615.620358	3.552256
	615.818834	3.552593
	616.017296	3.555523
	616.215744	3.560887
	616.414178	3.570180
	616.612598	3.573063
	616.811004	3.574713
	617.009396	3.583043
	617.207775	3.588958
	617.406139	3.595289
	617.604490	3.603315
	617.802826	3.610705
	618.001149	3.615400
	618.199458	3.620437
	618.397752	3.627815
	618.596033	3.637509
	618.794300	3.643785
	618.992553	3.655671
	619.190792	3.658950
	619.389018	3.671814
	619.587229	3.685377
	619.785426	3.685251
	619.983609	3.690155
	620.181779	3.687832
	620.379934	3.693316
	620.578076	3.705377
	620.776204	3.712272
	620.974317	3.715533
	621.172417	3.723011
	621.370503	3.729709
	621.568575	3.734322
	621.766633	3.742598
	621.964677	3.748385
	622.162707	3.755479
	622.360723	3.763608
	622.558725	3.772364
	622.756714	3.780687
	622.954688	3.784282
	623.152648	3.796347
	623.350595	3.796165
	623.548527	3.803004
	623.746446	3.810134
	623.944350	3.821013
	624.142241	3.826622
	624.340118	3.833310
	624.537981	3.838651
	624.735829	3.855670
	624.933664	3.862350
	625.131485	3.870847
	625.329292	3.878497
	625.527085	3.884898
	625.724864	3.890280
	625.922629	3.907025
	626.120381	3.918358
	626.318118	3.928346
	626.515841	3.933179
	626.713550	3.940675
	626.911246	3.955247
	627.108927	3.965533
	627.306595	3.983800
	627.504248	3.991170
	627.701888	4.005273
	627.899513	4.025759
	628.097125	4.038509
	628.294722	4.055039
	628.492306	4.067188
	628.689876	4.085561
	628.887432	4.105998
	629.084973	4.123943
	629.282501	4.140862
	629.480015	4.161404
	629.677515	4.181933
	629.875001	4.199736
	630.072473	4.219149
	630.269931	4.239476
	630.467375	4.261521
	630.664805	4.281286
	630.862221	4.303122
	631.059623	4.323451
	631.257011	4.349182
	631.454385	4.365352
	631.651746	4.384997
	631.849092	4.405348
	632.046424	4.427270
	632.243742	4.451176
	632.441047	4.474160
	632.638337	4.498515
	632.835613	4.523559
	633.032876	4.551562
	633.230124	4.581657
	633.427358	4.608057
	633.624579	4.637570
	633.821785	4.662019
	634.018978	4.694910
	634.216156	4.722438
	634.413321	4.752931
	634.610471	4.778978
	634.807608	4.812999
	635.004730	4.852319
	635.201839	4.881389
	635.398933	4.921359
	635.596014	4.955255
	635.793081	4.984963
	635.990133	5.024519
	636.187172	5.064851
	636.384196	5.102101
	636.581207	5.141001
	636.778204	5.172519
	636.975186	5.210710
	637.172155	5.244873
	637.369110	5.283951
	637.566050	5.322620
	637.762977	5.357352
	637.959890	5.391228
	638.156788	5.425669
	638.353673	5.465574
	638.550544	5.508072
	638.747400	5.548846
	638.944243	5.586082
	639.141072	5.627784
	639.337886	5.668653
	639.534687	5.717227
	639.731474	5.756089
	639.928246	5.790829
	640.125005	5.832525
	640.321750	5.870586
	640.518480	5.912833
	640.715197	5.962738
	640.911899	6.012073
	641.108588	6.054478
	641.305263	6.094458
	641.501923	6.137230
	641.698570	6.179167
	641.895202	6.228602
	642.091821	6.281968
	642.288426	6.334297
	642.485016	6.385471
	642.681593	6.425301
	642.878155	6.479936
	643.074704	6.527571
	643.271238	6.577880
	643.467759	6.632036
	643.664265	6.682755
	643.860757	6.735208
	644.057236	6.795391
	644.253700	6.859999
	644.450151	6.916746
	644.646587	6.971506
	644.843009	7.032691
	645.039418	7.090158
	645.235812	7.150811
	645.432192	7.213003
	645.628558	7.268439
	645.824911	7.323790
	646.021249	7.372726
	646.217573	7.433838
	646.413883	7.498569
	646.610179	7.571844
	646.806461	7.638376
	647.002729	7.704142
	647.198983	7.765208
	647.395223	7.824916
	647.591449	7.893829
	647.787661	7.963290
	647.983859	8.024467
	648.180043	8.082100
	648.376212	8.158081
	648.572368	8.220869
	648.768510	8.282441
	648.964638	8.344461
	649.160751	8.413260
	649.356851	8.479018
	649.552937	8.535997
	649.749008	8.603350
	649.945066	8.653053
	650.141109	8.716264
	650.337138	8.776069
	650.533154	8.838598
	650.729155	8.905926
	650.925142	8.968078
	651.121116	9.033526
	651.317075	9.088049
	651.513020	9.147177
	651.708951	9.206776
	651.904868	9.271650
	652.100771	9.325143
	652.296660	9.388129
	652.492535	9.452153
	652.688396	9.492148
	652.884242	9.541804
	653.080075	9.591244
	653.275894	9.647323
	653.471699	9.698112
	653.667489	9.744171
	653.863266	9.780258
	654.059028	9.798675
	654.254776	9.826696
	654.450511	9.843814
	654.646231	9.883135
	654.841937	9.901378
	655.037629	9.927450
	655.233308	9.943736
	655.428972	9.961595
	655.624622	9.968327
	655.820258	9.999038
	656.015879	9.997233
	656.211487	9.990227
	656.407081	9.995231
	656.602661	9.994394
	656.798226	9.986324
	656.993778	9.974786
	657.189315	9.948245
	657.384839	9.929181
	657.580348	9.908363
	657.775843	9.885081
	657.971324	9.876783
	658.166791	9.864916
	658.362244	9.839900
	658.557683	9.822612
	658.753108	9.802094
	658.948519	9.765880
	659.143916	9.735895
	659.339298	9.702390
	659.534667	9.665831
	659.730022	9.630539
	659.925362	9.594333
	660.120688	9.564915
	660.316001	9.510839
	660.511299	9.474868
	660.706583	9.435115
	660.901853	9.390155
	661.097109	9.337511
	661.292351	9.274750
	661.487578	9.224983
	661.682792	9.183597
	661.877992	9.140193
	662.073177	9.095288
	662.268349	9.039718
	662.463506	8.978850
	662.658649	8.922728
	662.853779	8.869196
	663.048894	8.804869
	663.243995	8.738572
	663.439081	8.668048
	663.634154	8.587909
	663.829213	8.516334
	664.024258	8.448418
	664.219288	8.379920
	664.414305	8.296839
	664.609307	8.229416
	664.804295	8.146777
	664.999269	8.076565
	665.194229	7.992548
	665.389175	7.902385
	665.584107	7.823869
	665.779025	7.738454
	665.973928	7.666252
	666.168818	7.588137
	666.363693	7.524887
	666.558555	7.444970
	666.753402	7.373857
	666.948235	7.294469
	667.143054	7.222890
	667.337859	7.142017
	667.532650	7.073476
	667.727427	6.987484
	667.922189	6.918458
	668.116938	6.846917
	668.311672	6.773238
	668.506392	6.700422
	668.701098	6.633731
	668.895790	6.564893
	669.090468	6.504947
	669.285132	6.448496
	669.479782	6.389343
	669.674417	6.339863
	669.869039	6.283318
	670.063646	6.223807
	670.258239	6.169400
	670.452819	6.104909
	670.647384	6.050920
	670.841934	5.995068
	671.036471	5.944942
	671.230994	5.890544
	671.425502	5.845472
	671.619997	5.799691
	671.814477	5.754302
	672.008943	5.703957
	672.203395	5.663834
	672.397833	5.615005
	672.592257	5.566103
	672.786667	5.529728
	672.981062	5.480948
	673.175444	5.442200
	673.369811	5.407210
	673.564164	5.363644
	673.758503	5.324420
	673.952828	5.284826
	674.147139	5.253254
	674.341435	5.220005
	674.535718	5.193127
	674.729986	5.154935
	674.924240	5.124604
	675.118480	5.092227
	675.312706	5.060026
	675.506918	5.040211
	675.701116	5.013044
	675.895299	4.986264
	676.089469	4.965984
	676.283624	4.944443
	676.477765	4.919628
	676.671892	4.904897
	676.866005	4.883402
	677.060103	4.865794
	677.254188	4.849157
	677.448258	4.833426
	677.642315	4.822832
	677.836357	4.807721
	678.030385	4.799617
	678.224398	4.788798
	678.418398	4.789404
	678.612384	4.779626
	678.806355	4.782223
	679.000312	4.774924
	679.194255	4.778779
	679.388184	4.776690
	679.582099	4.783815
	679.776000	4.785744
	679.969886	4.787469
	680.163758	4.792909
	680.357617	4.797672
	680.551461	4.807481
	680.745290	4.822558
	680.939106	4.832321
	681.132908	4.841045
	681.326695	4.850944
	681.520468	4.856980
	681.714227	4.870834
	681.907972	4.886615
	682.101703	4.898112
	682.295419	4.919539
	682.489122	4.926157
	682.682810	4.940435
	682.876484	4.955811
	683.070144	4.979401
	683.263790	4.989754
	683.457421	5.010792
	683.651039	5.030878
	683.844642	5.052390
	684.038231	5.065539
	684.231806	5.087225
	684.425367	5.114271
	684.618913	5.127857
	684.812446	5.158128
	685.005964	5.184893
	685.199468	5.203133
	685.392958	5.226452
	685.586433	5.254159
	685.779895	5.277555
	685.973342	5.301079
	686.166775	5.325683
	686.360194	5.340822
	686.553599	5.369379
	686.746990	5.388223
	686.940366	5.417425
	687.133729	5.445951
	687.327077	5.468037
	687.520411	5.496785
	687.713730	5.532599
	687.907036	5.555315
	688.100327	5.583746
	688.293604	5.613254
	688.486867	5.635208
	688.680116	5.665339
	688.873351	5.691982
	689.066571	5.721923
	689.259777	5.749003
	689.452970	5.771272
	689.646147	5.800855
	689.839311	5.827872
	690.032461	5.852609
	690.225596	5.870714
	690.418717	5.897733
	690.611824	5.913860
	690.804917	5.936327
	690.997995	5.954764
	691.191059	5.978396
	691.384110	5.997414
	691.577145	6.011245
	691.770167	6.031442
	691.963175	6.043888
	692.156168	6.063315
	692.349147	6.072969
	692.542112	6.086404
	692.735063	6.098322
	692.927999	6.106598
	693.120922	6.126436
	693.313830	6.140904
	693.506724	6.152067
	693.699603	6.153185
	693.892469	6.165719
	694.085320	6.163111
	694.278157	6.175924
	694.470980	6.183114
	694.663789	6.185679
	694.856583	6.180399
	695.049364	6.194316
	695.242130	6.185286
	695.434881	6.176353
	695.627619	6.179638
	695.820342	6.187992
	696.013052	6.190152
	696.205747	6.188536
	696.398427	6.191170
	696.591094	6.189188
	696.783746	6.183463
	696.976384	6.187262
	697.169008	6.180257
	697.361618	6.182037
	697.554213	6.185079
	697.746795	6.176474
	697.939362	6.178582
	698.131914	6.175894
	698.324453	6.175340
	698.516977	6.183524
	698.709487	6.179947
	698.901983	6.176674
	699.094465	6.183827
	699.286932	6.181493
	699.479386	6.175158
	699.671825	6.184278
	699.864249	6.183046
	700.056660	6.190675
	700.249056	6.191840
	700.441438	6.186735
	700.633806	6.185816
	700.826160	6.180428
	701.018499	6.177950
	701.210824	6.181776
	701.403135	6.174021
	701.595432	6.178655
	701.787714	6.177247
	701.979982	6.178212
	702.172236	6.181241
	702.364476	6.189580
	702.556702	6.189317
	702.748913	6.183642
	702.941110	6.175137
	703.133293	6.168791
	703.325461	6.172215
	703.517615	6.173103
	703.709755	6.171630
	703.901881	6.177058
	704.093993	6.181058
	704.286090	6.180270
	704.478173	6.179967
	704.670242	6.181912
	704.862296	6.169147
	705.054337	6.161877
	705.246363	6.151785
	705.438375	6.144919
	705.630372	6.137183
	705.822356	6.130936
	706.014325	6.124875
	706.206279	6.125389
	706.398220	6.122491
	706.590146	6.129167
	706.782058	6.120673
	706.973956	6.122802
	707.165840	6.129038
	707.357709	6.135724
	707.549564	6.130651
	707.741405	6.125080
	707.933231	6.122071
	708.125043	6.112889
	708.316841	6.104303
	708.508625	6.095192
	708.700395	6.083046
	708.892150	6.082417
	709.083891	6.066188
	709.275617	6.054342
	709.467330	6.046961
	709.659028	6.038340
	709.850712	6.032859
	710.042381	6.025900
	710.234037	6.014069
	710.425678	6.009403
	710.617305	6.012104
	710.808917	6.006918
	711.000515	6.007350
	711.192099	6.006213
	711.383669	5.998243
	711.575225	5.992257
	711.766766	5.976843
	711.958293	5.970568
	712.149805	5.961699
	712.341304	5.954183
	712.532788	5.948946
	712.724258	5.945481
	712.915713	5.940314
	713.107154	5.940856
	713.298581	5.932521
	713.489994	5.935752
	713.681392	5.928917
	713.872776	5.923787
	714.064146	5.920898
	714.255502	5.906474
	714.446843	5.904172
	714.638170	5.899152
	714.829483	5.894002
	715.020781	5.885075
	715.212065	5.876744
	715.403335	5.875099
	715.594591	5.862913
	715.785832	5.847381
	715.977059	5.830120
	716.168272	5.819744
	716.359470	5.804560
	716.550654	5.787980
	716.741824	5.779286
	716.932979	5.762226
	717.124121	5.750422
	717.315247	5.735766
	717.506360	5.730573
	717.697458	5.722845
	717.888542	5.708030
	718.079612	5.688815
	718.270668	5.671488
	718.461709	5.654040
	718.652736	5.637911
	718.843748	5.614005
	719.034746	5.579266
	719.225730	5.551228
	719.416700	5.530656
	719.607655	5.503614
	719.798596	5.477711
	719.989523	5.455913
	720.180435	5.427517
	720.371333	5.402570
	720.562217	5.366599
	720.753087	5.331985
	720.943942	5.303768
	721.134783	5.282992
	721.325609	5.251769
	721.516422	5.228645
	721.707219	5.199485
	721.898003	5.170313
	722.088772	5.136630
	722.279527	5.106287
	722.470268	5.073828
	722.660994	5.037413
	722.851707	4.999672
	723.042404	4.967553
	723.233088	4.935280
	723.423757	4.903107
	723.614412	4.876633
	723.805052	4.846218
	723.995678	4.814031
	724.186290	4.796757
	724.376887	4.767666
	724.567471	4.735359
	724.758039	4.712774
	724.948594	4.689531
	725.139134	4.661057
	725.329660	4.636941
	725.520172	4.605749
	725.710669	4.568857
	725.901152	4.547684
	726.091620	4.521105
	726.282075	4.491965
	726.472514	4.465049
	726.662940	4.436383
	726.853351	4.404801
	727.043748	4.371076
	727.234131	4.339258
	727.424499	4.311116
	727.614853	4.287345
	727.805193	4.253262
	727.995518	4.226873
	728.185829	4.203234
	728.376125	4.169550
	728.566408	4.142553
	728.756675	4.120208
	728.946929	4.090922
	729.137168	4.059534
	729.327393	4.028325
	729.517604	3.996817
	729.707800	3.972272
	729.897982	3.939384
	730.088149	3.909188
	730.278302	3.877812
	730.468441	3.849527
	730.658566	3.818975
	730.848676	3.786251
	731.038771	3.753077
	731.228853	3.723305
	731.418920	3.693927
	731.608973	3.657073
	731.799011	3.629128
	731.989035	3.596691
	732.179045	3.569886
	732.369040	3.539807
	732.559021	3.511113
	732.748988	3.480013
	732.938940	3.446664
	733.128878	3.410048
	733.318801	3.378044
	733.508711	3.346319
	733.698605	3.318031
	733.888486	3.282737
	734.078352	3.251295
	734.268204	3.222373
	734.458041	3.196204
	734.647864	3.163409
	734.837673	3.135453
	735.027467	3.110961
	735.217247	3.084472
	735.407013	3.058115
	735.596764	3.034979
	735.786501	3.005729
	735.976223	2.977866
	736.165932	2.954071
	736.355625	2.926254
	736.545305	2.897378
	736.734970	2.866850
	736.924620	2.842408
	737.114257	2.823515
	737.303879	2.799801
	737.493486	2.776156
	737.683079	2.753256
	737.872658	2.731823
	738.062222	2.709710
	738.251772	2.689537
	738.441308	2.669387
	738.630829	2.649706
	738.820336	2.629128
	739.009829	2.611248
	739.199307	2.590378
	739.388771	2.575108
	739.578220	2.553843
	739.767655	2.534422
	739.957076	2.518185
	740.146482	2.505146
	740.335874	2.488093
	740.525251	2.473035
	740.714615	2.461135
	740.903963	2.444830
	741.093298	2.428888
	741.282618	2.412779
	741.471923	2.399104
	741.661214	2.381671
	741.850491	2.366125
	742.039753	2.353934
	742.229001	2.339739
	742.418235	2.333565
	742.607454	2.323161
	742.796659	2.308371
	742.985849	2.296265
	743.175025	2.283315
	743.364187	2.271992
	743.553334	2.258152
	743.742467	2.243891
	743.931586	2.232681
	744.120690	2.219430
	744.309779	2.208456
	744.498855	2.195536
	744.687916	2.184145
	744.876962	2.169127
	745.065994	2.156974
	745.255012	2.142018
	745.444015	2.130825
	745.633004	2.116958
	745.821978	2.103016
	746.010938	2.088943
	746.199884	2.078001
	746.388815	2.065707
	746.577732	2.050857
	746.766634	2.035429
	746.955522	2.022874
	747.144396	2.011153
	747.333255	1.999045
	747.522100	1.988058
	747.710930	1.974025
	747.899746	1.961478
	748.088548	1.950374
	748.277335	1.940457
	748.466108	1.929167
	748.654866	1.914653
	748.843610	1.906329
	749.032339	1.894956
	749.221054	1.882660
	749.409755	1.873545
	749.598441	1.863966
	749.787113	1.854491
	749.975770	1.845107
	750.164413	1.834491
	750.353042	1.823976
[truncated: 1,648 more rows]
