# Supplementary material for: Metasurface analogues of molecular diastereomers from hierarchical multiscale chiral interactions with biomolecules
Source: Nat Commun. 2026 Apr 22;17:5541. doi: 10.1038/s41467-026-72200-6 (PMC13287669; doi:10.1038/s41467-026-72200-6)
Supplement: Supplementary file 3 — Supplementary Data 1 (Raw data) [file 41467_2026_72200_MOESM3_ESM.zip › Raw_Data/Reflectivity/strept_antistrepl/buffer/02 rh.txt]

	345.453658	1.001085
	345.669646	1.001054
	345.885622	1.001029
	346.101585	1.001010
	346.317535	1.000999
	346.533471	1.000999
	346.749395	1.001012
	346.965306	1.001043
	347.181204	1.001096
	347.397089	1.001177
	347.612961	1.001293
	347.828820	1.001451
	348.044666	1.001662
	348.260499	1.001936
	348.476319	1.002284
	348.692126	1.002718
	348.907920	1.003245
	349.123701	1.003868
	349.339469	1.004582
	349.555224	1.005367
	349.770966	1.006192
	349.986695	1.007012
	350.202412	1.007773
	350.418115	1.008428
	350.633805	1.008936
	350.849482	1.009280
	351.065147	1.009460
	351.280798	1.009491
	351.496436	1.009398
	351.712062	1.009209
	351.927674	1.008951
	352.143273	1.007548
	352.358860	1.004565
	352.574433	1.005420
	352.789993	1.004460
	353.005541	1.003828
	353.221075	1.005242
	353.436597	1.004736
	353.652105	1.003970
	353.867600	1.006115
	354.083083	1.005602
	354.298552	1.004109
	354.514009	1.003679
	354.729452	1.003450
	354.944883	1.004539
	355.160300	1.003488
	355.375705	1.003865
	355.591096	1.005092
	355.806474	1.002833
	356.021840	1.001471
	356.237192	1.003959
	356.452532	1.003866
	356.667858	1.004651
	356.883172	1.003154
	357.098472	1.002675
	357.313760	1.002086
	357.529034	1.003725
	357.744295	1.004013
	357.959544	1.002030
	358.174779	1.001726
	358.390002	1.001726
	358.605211	1.001106
	358.820407	0.997614
	359.035591	0.996162
	359.250761	0.997164
	359.465919	0.997089
	359.681063	0.997595
	359.896194	0.999033
	360.111313	0.997588
	360.326418	0.997413
	360.541510	0.997469
	360.756589	0.997577
	360.971656	0.997151
	361.186709	0.997918
	361.401749	0.997257
	361.616776	0.998490
	361.831790	0.998380
	362.046792	0.997658
	362.261780	0.998145
	362.476755	0.998351
	362.691717	0.997955
	362.906666	0.998055
	363.121602	0.997418
	363.336525	0.996666
	363.551435	0.995877
	363.766332	0.998558
	363.981216	0.998747
	364.196087	0.999728
	364.410945	0.999418
	364.625790	0.999233
	364.840621	0.997520
	365.055440	0.997682
	365.270246	0.999190
	365.485039	0.999628
	365.699818	0.998942
	365.914585	1.001281
	366.129339	1.001766
	366.344079	1.002493
	366.558807	1.001663
	366.773521	1.002958
	366.988223	1.000199
	367.202911	1.000303
	367.417587	1.001771
	367.632249	1.002903
	367.846898	1.002087
	368.061535	1.000727
	368.276158	1.000991
	368.490768	1.001748
	368.705365	0.999449
	368.919949	0.999921
	369.134521	1.000781
	369.349079	0.998460
	369.563624	0.996619
	369.778155	0.996374
	369.992674	0.998714
	370.207180	1.000019
	370.421673	1.000136
	370.636153	0.999111
	370.850619	1.000201
	371.065073	1.002505
	371.279514	1.003414
	371.493941	1.001612
	371.708356	1.002708
	371.922757	1.004540
	372.137145	1.005399
	372.351521	1.004295
	372.565883	1.004118
	372.780232	1.003698
	372.994568	1.003671
	373.208891	1.003750
	373.423201	1.003816
	373.637498	1.003896
	373.851782	1.005504
	374.066053	1.006933
	374.280311	1.006678
	374.494556	1.007962
	374.708787	1.006975
	374.923006	1.008243
	375.137211	1.007860
	375.351404	1.008452
	375.565583	1.007654
	375.779750	1.009059
	375.993903	1.009068
	376.208043	1.009142
	376.422170	1.011733
	376.636284	1.012738
	376.850385	1.011195
	377.064473	1.011391
	377.278548	1.009591
	377.492610	1.009464
	377.706658	1.012003
	377.920694	1.013678
	378.134717	1.013182
	378.348726	1.013145
	378.562722	1.013068
	378.776706	1.014275
	378.990676	1.011940
	379.204633	1.010889
	379.418577	1.010679
	379.632508	1.012392
	379.846426	1.011337
	380.060331	1.011770
	380.274223	1.011083
	380.488101	1.010415
	380.701967	1.008358
	380.915819	1.008481
	381.129659	1.009282
	381.343485	1.009739
	381.557298	1.009017
	381.771098	1.008448
	381.984886	1.009181
	382.198659	1.009063
	382.412420	1.011140
	382.626168	1.015334
	382.839903	1.016232
	383.053624	1.014745
	383.267333	1.015761
	383.481028	1.016375
	383.694711	1.017068
	383.908380	1.016838
	384.122036	1.014925
	384.335679	1.014349
	384.549309	1.018533
	384.762926	1.016132
	384.976530	1.016441
	385.190120	1.013941
	385.403698	1.014615
	385.617262	1.015505
	385.830814	1.014860
	386.044352	1.015467
	386.257877	1.016691
	386.471389	1.016126
	386.684888	1.015429
	386.898374	1.015133
	387.111847	1.014757
	387.325306	1.015643
	387.538753	1.015846
	387.752186	1.016058
	387.965606	1.015052
	388.179014	1.015459
	388.392408	1.013233
	388.605789	1.012805
	388.819156	1.009382
	389.032511	1.008511
	389.245853	1.009427
	389.459181	1.008494
	389.672497	1.005270
	389.885799	1.006514
	390.099088	1.004983
	390.312364	1.006198
	390.525627	1.006560
	390.738877	1.005572
	390.952114	1.003711
	391.165337	1.005138
	391.378548	1.006316
	391.591745	1.006605
	391.804929	1.006173
	392.018100	1.006362
	392.231258	1.007329
	392.444403	1.006335
	392.657535	1.005100
	392.870653	1.005288
	393.083759	1.005704
	393.296851	1.005681
	393.509930	1.006193
	393.722996	1.007617
	393.936049	1.007993
	394.149089	1.006526
	394.362116	1.007781
	394.575129	1.008897
	394.788130	1.010354
	395.001117	1.012442
	395.214091	1.013336
	395.427052	1.012576
	395.640000	1.011584
	395.852935	1.013374
	396.065857	1.015960
	396.278765	1.014112
	396.491660	1.013600
	396.704543	1.014871
	396.917412	1.014621
	397.130268	1.015840
	397.343110	1.015468
	397.555940	1.013926
	397.768757	1.015041
	397.981560	1.016210
	398.194350	1.018290
	398.407127	1.019599
	398.619891	1.018811
	398.832642	1.020635
	399.045380	1.021436
	399.258104	1.023874
	399.470815	1.023099
	399.683514	1.025363
	399.896199	1.026566
	400.108870	1.027883
	400.321529	1.028542
	400.534175	1.028991
	400.746807	1.029398
	400.959427	1.031186
	401.172033	1.031593
	401.384626	1.032727
	401.597205	1.034947
	401.809772	1.037548
	402.022326	1.038231
	402.234866	1.040997
	402.447393	1.041353
	402.659907	1.043457
	402.872408	1.044096
	403.084896	1.047042
	403.297370	1.049754
	403.509832	1.050255
	403.722280	1.052304
	403.934715	1.053028
	404.147137	1.051180
	404.359546	1.052754
	404.571941	1.053824
	404.784323	1.054705
	404.996693	1.056847
	405.209049	1.056163
	405.421392	1.055098
	405.633721	1.053885
	405.846038	1.054120
	406.058341	1.053933
	406.270632	1.052461
	406.482909	1.052153
	406.695172	1.050505
	406.907423	1.051288
	407.119661	1.052745
	407.331885	1.052857
	407.544096	1.051124
	407.756294	1.051185
	407.968479	1.049208
	408.180651	1.048094
	408.392809	1.046892
	408.604954	1.047729
	408.817086	1.044979
	409.029205	1.043075
	409.241311	1.045305
	409.453404	1.045834
	409.665483	1.046194
	409.877549	1.046470
	410.089602	1.046427
	410.301642	1.046767
	410.513669	1.047691
	410.725682	1.047904
	410.937682	1.046991
	411.149669	1.048362
	411.361643	1.048554
	411.573604	1.051042
	411.785551	1.052032
	411.997486	1.055233
	412.209407	1.053188
	412.421315	1.058889
	412.633210	1.058639
	412.845091	1.059492
	413.056959	1.059379
	413.268815	1.060042
	413.480657	1.060661
	413.692485	1.060967
	413.904301	1.062542
	414.116103	1.065302
	414.327892	1.066455
	414.539668	1.066141
	414.751431	1.067263
	414.963181	1.069825
	415.174917	1.069148
	415.386640	1.070523
	415.598350	1.072589
	415.810047	1.074870
	416.021730	1.073603
	416.233401	1.073429
	416.445058	1.075375
	416.656702	1.074794
	416.868332	1.076262
	417.079950	1.078154
	417.291554	1.077163
	417.503145	1.076279
	417.714723	1.076052
	417.926288	1.075285
	418.137839	1.075684
	418.349377	1.077232
	418.560903	1.079613
	418.772414	1.077496
	418.983913	1.077063
	419.195398	1.078551
	419.406870	1.078673
	419.618329	1.078989
	419.829775	1.077780
	420.041208	1.077636
	420.252627	1.075741
	420.464033	1.076787
	420.675426	1.076207
	420.886805	1.075887
	421.098172	1.075599
	421.309525	1.077316
	421.520865	1.076361
	421.732192	1.078667
	421.943505	1.079172
	422.154805	1.077793
	422.366092	1.078187
	422.577366	1.077630
	422.788627	1.076691
	422.999874	1.075746
	423.211108	1.076640
	423.422329	1.077478
	423.633537	1.079387
	423.844731	1.080381
	424.055913	1.081471
	424.267081	1.080699
	424.478235	1.079608
	424.689377	1.079954
	424.900505	1.078760
	425.111620	1.081537
	425.322722	1.077977
	425.533811	1.080049
	425.744886	1.080126
	425.955948	1.081187
	426.166997	1.083643
	426.378032	1.084051
	426.589055	1.086266
	426.800064	1.086415
	427.011060	1.085112
	427.222042	1.084621
	427.433012	1.086684
	427.643968	1.088319
	427.854911	1.090112
	428.065840	1.092846
	428.276757	1.094574
	428.487660	1.097851
	428.698550	1.097509
	428.909427	1.100637
	429.120290	1.100698
	429.331140	1.102660
	429.541977	1.101098
	429.752801	1.102762
	429.963611	1.103943
	430.174408	1.105902
	430.385192	1.108480
	430.595963	1.110262
	430.806720	1.110444
	431.017464	1.111604
	431.228195	1.111969
	431.438913	1.111237
	431.649617	1.114296
	431.860308	1.114117
	432.070986	1.114882
	432.281650	1.114536
	432.492302	1.113333
	432.702940	1.113921
	432.913565	1.113226
	433.124176	1.112335
	433.334774	1.110509
	433.545359	1.110225
	433.755931	1.110471
	433.966489	1.110851
	434.177035	1.109542
	434.387567	1.109902
	434.598085	1.109234
	434.808591	1.110992
	435.019083	1.110780
	435.229562	1.110705
	435.440027	1.112682
	435.650479	1.114956
	435.860918	1.115694
	436.071344	1.115269
	436.281757	1.114580
	436.492156	1.113558
	436.702542	1.113482
	436.912914	1.113859
	437.123274	1.115166
	437.333620	1.116558
	437.543953	1.117268
	437.754272	1.118311
	437.964578	1.117022
	438.174871	1.118417
	438.385151	1.119068
	438.595417	1.117814
	438.805670	1.118909
	439.015910	1.117709
	439.226137	1.120505
	439.436350	1.121735
	439.646550	1.121958
	439.856737	1.124056
	440.066910	1.125370
	440.277070	1.125579
	440.487217	1.126345
	440.697351	1.125799
	440.907471	1.125182
	441.117578	1.125866
	441.327671	1.125221
	441.537752	1.124383
	441.747819	1.123437
	441.957873	1.124324
	442.167913	1.121745
	442.377940	1.123132
	442.587954	1.123954
	442.797955	1.125247
	443.007942	1.126116
	443.217916	1.126214
	443.427877	1.125073
	443.637824	1.125075
	443.847758	1.124377
	444.057679	1.124321
	444.267586	1.123393
	444.477481	1.122303
	444.687361	1.121297
	444.897229	1.120580
	445.107083	1.120540
	445.316924	1.122313
	445.526752	1.121425
	445.736566	1.120475
	445.946367	1.121994
	446.156155	1.123476
	446.365929	1.122721
	446.575690	1.122173
	446.785438	1.123191
	446.995173	1.124529
	447.204894	1.125275
	447.414602	1.126166
	447.624296	1.127211
	447.833977	1.127299
	448.043645	1.128415
	448.253300	1.127129
	448.462941	1.127319
	448.672569	1.127754
	448.882184	1.127297
	449.091785	1.128042
	449.301373	1.129453
	449.510948	1.130879
	449.720509	1.129877
	449.930057	1.132241
	450.139592	1.134928
	450.349113	1.138134
	450.558621	1.139316
	450.768116	1.140187
	450.977597	1.142346
	451.187066	1.142006
	451.396520	1.145064
	451.605962	1.145012
	451.815390	1.144579
	452.024805	1.144206
	452.234206	1.141098
	452.443594	1.138117
	452.652969	1.138258
	452.862330	1.140317
	453.071678	1.139704
	453.281013	1.141936
	453.490335	1.143854
	453.699643	1.144465
	453.908938	1.143881
	454.118219	1.141287
	454.327487	1.140892
	454.536742	1.140792
	454.745983	1.140238
	454.955211	1.141511
	455.164426	1.143472
	455.373627	1.142823
	455.582815	1.141535
	455.791990	1.141361
	456.001152	1.140325
	456.210300	1.141116
	456.419434	1.142187
	456.628556	1.143437
	456.837664	1.142034
	457.046758	1.141844
	457.255839	1.142643
	457.464907	1.145141
	457.673962	1.143731
	457.883003	1.142314
	458.092031	1.141345
	458.301046	1.142603
	458.510047	1.141594
	458.719035	1.141492
	458.928009	1.140713
	459.136970	1.139904
	459.345918	1.138965
	459.554852	1.137851
	459.763774	1.137332
	459.972681	1.138159
	460.181576	1.137315
	460.390457	1.136570
	460.599324	1.137069
	460.808178	1.136426
	461.017019	1.136716
	461.225847	1.136533
	461.434661	1.137782
	461.643462	1.140705
	461.852249	1.143915
	462.061023	1.142709
	462.269784	1.146025
	462.478531	1.148742
	462.687265	1.148356
	462.895986	1.147555
	463.104693	1.145952
	463.313387	1.145290
	463.522068	1.146130
	463.730735	1.145827
	463.939389	1.146667
	464.148029	1.147373
	464.356656	1.147897
	464.565270	1.148873
	464.773870	1.149865
	464.982457	1.152607
	465.191030	1.156774
	465.399591	1.157689
	465.608137	1.158848
	465.816671	1.160425
	466.025191	1.159565
	466.233697	1.159915
	466.442191	1.158842
	466.650671	1.157497
	466.859137	1.160324
	467.067590	1.161140
	467.276030	1.160664
	467.484456	1.161461
	467.692869	1.161230
	467.901269	1.161108
	468.109655	1.163830
	468.318028	1.164443
	468.526387	1.163971
	468.734733	1.164291
	468.943066	1.163955
	469.151385	1.163635
	469.359691	1.163456
	469.567984	1.164506
	469.776263	1.167673
	469.984528	1.167263
	470.192781	1.164774
	470.401020	1.166357
	470.609245	1.165740
	470.817457	1.166270
	471.025656	1.164765
	471.233841	1.166102
	471.442013	1.164967
	471.650172	1.164713
	471.858317	1.166212
	472.066448	1.167947
	472.274567	1.168453
	472.482672	1.168585
	472.690763	1.167376
	472.898841	1.169166
	473.106906	1.169445
	473.314957	1.172795
	473.522995	1.174053
	473.731020	1.175790
	473.939031	1.176365
	474.147029	1.179374
	474.355013	1.177685
	474.562984	1.175953
	474.770941	1.177699
	474.978885	1.175000
	475.186816	1.175034
	475.394733	1.176453
	475.602637	1.177032
	475.810527	1.178390
	476.018404	1.178130
	476.226268	1.180109
	476.434118	1.180677
	476.641955	1.180681
	476.849778	1.179388
	477.057588	1.180168
	477.265385	1.179711
	477.473168	1.179548
	477.680937	1.179148
	477.888694	1.180027
	478.096436	1.180201
	478.304166	1.179553
	478.511882	1.178396
	478.719584	1.177093
	478.927274	1.175194
	479.134949	1.175599
	479.342612	1.175584
	479.550260	1.175160
	479.757896	1.174746
	479.965518	1.173830
	480.173126	1.173836
	480.380722	1.173785
	480.588303	1.174378
	480.795872	1.171767
	481.003426	1.170191
	481.210968	1.169384
	481.418496	1.170138
	481.626010	1.169383
	481.833511	1.168055
	482.040999	1.167028
	482.248473	1.166322
	482.455934	1.165041
	482.663382	1.163898
	482.870816	1.163359
	483.078236	1.161597
	483.285643	1.162351
	483.493037	1.160981
	483.700417	1.160393
	483.907784	1.158756
	484.115137	1.157538
	484.322477	1.157136
	484.529803	1.155690
	484.737116	1.153787
	484.944416	1.151507
	485.151702	1.150542
	485.358975	1.151856
	485.566234	1.149694
	485.773479	1.148665
	485.980712	1.145988
	486.187931	1.144695
	486.395136	1.143063
	486.602328	1.141993
	486.809506	1.138016
	487.016671	1.137267
	487.223823	1.136139
	487.430961	1.136130
	487.638086	1.135671
	487.845197	1.133264
	488.052295	1.129983
	488.259379	1.127842
	488.466450	1.124464
	488.673507	1.123767
	488.880551	1.121500
	489.087582	1.119938
	489.294599	1.117733
	489.501602	1.117032
	489.708592	1.116329
	489.915569	1.116572
	490.122532	1.114420
	490.329482	1.112937
	490.536418	1.110572
	490.743341	1.109884
	490.950250	1.107186
	491.157146	1.105807
	491.364029	1.104498
	491.570897	1.101628
	491.777753	1.099184
	491.984595	1.097783
	492.191423	1.093422
	492.398238	1.090992
	492.605040	1.090723
	492.811828	1.088118
	493.018603	1.086971
	493.225364	1.084182
	493.432111	1.081362
	493.638846	1.080009
	493.845566	1.077850
	494.052274	1.075103
	494.258967	1.072078
	494.465648	1.071162
	494.672314	1.069635
	494.878968	1.067617
	495.085608	1.065043
	495.292234	1.062974
	495.498847	1.059572
	495.705446	1.056100
	495.912032	1.052018
	496.118605	1.048672
	496.325164	1.045372
	496.531709	1.042116
	496.738241	1.038854
	496.944759	1.037023
	497.151264	1.035103
	497.357756	1.033126
	497.564234	1.031224
	497.770698	1.029631
	497.977149	1.027061
	498.183587	1.025376
	498.390011	1.022953
	498.596422	1.020550
	498.802819	1.019406
	499.009202	1.017432
	499.215572	1.017328
	499.421929	1.014489
	499.628272	1.011876
	499.834602	1.009214
	500.040918	1.006066
	500.247220	1.004511
	500.453509	1.000237
	500.659785	0.998753
	500.866047	0.997130
	501.072296	0.995802
	501.278531	0.994764
	501.484752	0.993063
	501.690960	0.990588
	501.897155	0.989507
	502.103336	0.988025
	502.309504	0.984575
	502.515658	0.981289
	502.721798	0.979638
	502.927925	0.977918
	503.134039	0.976280
	503.340139	0.972331
	503.546225	0.970515
	503.752298	0.968924
	503.958358	0.965804
	504.164404	0.964278
	504.370436	0.963237
	504.576455	0.962425
	504.782461	0.961481
	504.988453	0.959441
	505.194431	0.957552
	505.400396	0.954991
	505.606347	0.952405
	505.812285	0.950536
	506.018209	0.949982
	506.224120	0.947433
	506.430017	0.944908
	506.635901	0.941691
	506.841771	0.938908
	507.047628	0.935362
	507.253471	0.933551
	507.459301	0.931487
	507.665117	0.927828
	507.870920	0.924750
	508.076709	0.921206
	508.282484	0.919140
	508.488247	0.917279
	508.693995	0.914779
	508.899730	0.912963
	509.105451	0.910682
	509.311159	0.909229
	509.516854	0.905433
	509.722535	0.901592
	509.928202	0.898974
	510.133856	0.897100
	510.339496	0.895223
	510.545123	0.892477
	510.750736	0.889600
	510.956336	0.888876
	511.161922	0.887062
	511.367494	0.885074
	511.573053	0.883789
	511.778599	0.879630
	511.984131	0.877514
	512.189649	0.876414
	512.395154	0.873889
	512.600645	0.871691
	512.806123	0.868592
	513.011587	0.869851
	513.217038	0.868267
	513.422475	0.866855
	513.627899	0.865664
	513.833309	0.862867
	514.038705	0.860970
	514.244088	0.859189
	514.449458	0.856968
	514.654814	0.854699
	514.860156	0.854248
	515.065485	0.852865
	515.270800	0.850961
	515.476102	0.848808
	515.681390	0.846977
	515.886664	0.846127
	516.091925	0.844854
	516.297173	0.842417
	516.502407	0.842567
	516.707627	0.841342
	516.912834	0.839593
	517.118027	0.837273
	517.323207	0.836537
	517.528373	0.834441
	517.733525	0.832743
	517.938664	0.831594
	518.143790	0.830669
	518.348901	0.829810
	518.554000	0.826776
	518.759084	0.824823
	518.964156	0.823283
	519.169213	0.821734
	519.374257	0.821135
	519.579288	0.819779
	519.784305	0.817049
	519.989308	0.815085
	520.194298	0.813520
	520.399274	0.810397
	520.604236	0.808368
	520.809185	0.806275
	521.014121	0.803733
	521.219043	0.802308
	521.423951	0.799644
	521.628846	0.798140
	521.833727	0.796064
	522.038595	0.794148
	522.243449	0.792837
	522.448289	0.790479
	522.653116	0.789077
	522.857929	0.786930
	523.062729	0.785603
	523.267515	0.785475
	523.472287	0.784376
	523.677046	0.784251
	523.881792	0.782602
	524.086524	0.781266
	524.291242	0.780248
	524.495946	0.779947
	524.700637	0.779429
	524.905315	0.779282
	525.109979	0.778884
	525.314629	0.777478
	525.519266	0.774937
	525.723889	0.774303
	525.928498	0.773424
	526.133094	0.772087
	526.337677	0.771577
	526.542245	0.770950
	526.746800	0.770843
	526.951342	0.770863
	527.155870	0.770902
	527.360384	0.769684
	527.564885	0.768990
	527.769372	0.769407
	527.973846	0.768835
	528.178306	0.767839
	528.382752	0.766836
	528.587185	0.767132
	528.791604	0.767651
	528.996010	0.766931
	529.200402	0.767254
	529.404780	0.767484
	529.609145	0.767086
	529.813496	0.766598
	530.017833	0.766954
	530.222157	0.767059
	530.426468	0.767068
	530.630764	0.766949
	530.835048	0.765837
	531.039317	0.765770
	531.243573	0.766484
	531.447815	0.765406
	531.652044	0.765728
	531.856259	0.765390
	532.060461	0.764853
	532.264648	0.764532
	532.468823	0.764307
	532.672983	0.763218
	532.877130	0.762810
	533.081264	0.762903
	533.285383	0.762856
	533.489490	0.762951
	533.693582	0.762734
	533.897661	0.762720
	534.101726	0.762746
	534.305778	0.762114
	534.509816	0.762361
	534.713841	0.762988
	534.917851	0.765495
	535.121849	0.766407
	535.325832	0.767796
	535.529802	0.768966
	535.733759	0.770306
	535.937701	0.771639
	536.141630	0.772660
	536.345546	0.773657
	536.549448	0.773989
	536.753336	0.774746
	536.957210	0.775696
	537.161071	0.775701
	537.364919	0.776421
	537.568752	0.776298
	537.772572	0.778680
	537.976379	0.780141
	538.180172	0.781500
	538.383951	0.782252
	538.587716	0.783717
	538.791468	0.785573
	538.995206	0.786805
	539.198931	0.788282
	539.402642	0.788521
	539.606339	0.789513
	539.810023	0.791273
	540.013693	0.793278
	540.217349	0.794632
	540.420992	0.794811
	540.624621	0.796711
	540.828237	0.798734
	541.031839	0.799528
	541.235427	0.800688
	541.439001	0.802429
	541.642562	0.804345
	541.846109	0.805677
	542.049643	0.806808
	542.253163	0.808450
	542.456669	0.810397
	542.660162	0.811866
	542.863641	0.814180
	543.067106	0.816096
	543.270558	0.819058
	543.473996	0.821927
	543.677420	0.823968
	543.880831	0.827068
	544.084228	0.829071
	544.287612	0.831374
	544.490981	0.834890
	544.694338	0.837983
	544.897680	0.839948
	545.101009	0.843073
	545.304324	0.846430
	545.507625	0.849310
	545.710913	0.852539
	545.914187	0.855989
	546.117448	0.857641
	546.320695	0.860858
	546.523928	0.865424
	546.727147	0.870416
	546.930353	0.875513
	547.133546	0.879718
	547.336724	0.882511
	547.539889	0.886460
	547.743040	0.890807
	547.946178	0.895981
	548.149301	0.899894
	548.352412	0.903798
	548.555508	0.907477
	548.758591	0.912170
	548.961660	0.917035
	549.164716	0.921113
	549.367757	0.925600
	549.570785	0.929925
	549.773800	0.935326
	549.976801	0.941646
	550.179788	0.944895
	550.382761	0.949893
	550.585721	0.955773
	550.788667	0.961248
	550.991599	0.966150
	551.194518	0.970451
	551.397423	0.975927
	551.600315	0.980410
	551.803192	0.987156
	552.006056	0.992547
	552.208906	0.996007
	552.411743	1.000546
	552.614566	1.004514
	552.817375	1.011249
	553.020171	1.016083
	553.222953	1.021859
	553.425721	1.027235
	553.628475	1.032003
	553.831216	1.038289
	554.033943	1.043901
	554.236657	1.050228
	554.439356	1.056768
	554.642042	1.062050
	554.844715	1.069571
	555.047373	1.076115
	555.250018	1.082611
	555.452650	1.089310
	555.655267	1.095469
	555.857871	1.102847
	556.060461	1.109559
	556.263038	1.115073
	556.465600	1.122164
	556.668150	1.129084
	556.870685	1.134392
	557.073207	1.142342
	557.275715	1.149969
	557.478209	1.157895
	557.680689	1.165081
	557.883156	1.174511
	558.085609	1.183479
	558.288049	1.191586
	558.490475	1.202794
	558.692887	1.211399
	558.895285	1.220780
	559.097670	1.230024
	559.300040	1.238357
	559.502398	1.247236
	559.704741	1.256612
	559.907071	1.267396
	560.109387	1.277576
	560.311689	1.284924
	560.513978	1.296297
	560.716253	1.305819
	560.918514	1.315969
	561.120762	1.326086
	561.322995	1.336172
	561.525215	1.349179
	561.727422	1.359476
	561.929614	1.369714
	562.131793	1.381280
	562.333958	1.391741
	562.536110	1.403390
	562.738248	1.414638
	562.940372	1.425041
	563.142482	1.435997
	563.344578	1.448981
	563.546661	1.463034
	563.748730	1.473908
	563.950786	1.484094
	564.152827	1.493119
	564.354855	1.503615
	564.556870	1.515757
	564.758870	1.527237
	564.960857	1.539923
	565.162830	1.549989
	565.364789	1.561527
	565.566735	1.572955
	565.768666	1.585115
	565.970584	1.599306
	566.172489	1.610186
	566.374379	1.620608
	566.576256	1.632236
	566.778119	1.642921
	566.979969	1.656272
	567.181805	1.667907
	567.383626	1.677997
	567.585435	1.690171
	567.787229	1.704116
	567.989010	1.718089
	568.190777	1.730133
	568.392530	1.743050
	568.594269	1.757178
	568.795995	1.768789
	568.997707	1.783254
	569.199405	1.798374
	569.401090	1.807596
	569.602761	1.821821
	569.804418	1.833140
	570.006061	1.845486
	570.207690	1.858438
	570.409306	1.871189
	570.610908	1.882494
	570.812497	1.892450
	571.014071	1.905716
	571.215632	1.916265
	571.417179	1.927373
	571.618712	1.940711
	571.820232	1.952297
	572.021737	1.966223
	572.223229	1.977794
	572.424707	1.989730
	572.626172	2.003515
	572.827623	2.013753
	573.029060	2.027804
	573.230483	2.040160
	573.431892	2.051707
	573.633288	2.063409
	573.834670	2.073178
	574.036038	2.084675
	574.237392	2.096887
	574.438733	2.107504
	574.640060	2.119565
	574.841373	2.133167
	575.042672	2.144542
	575.243958	2.155037
	575.445230	2.168144
	575.646488	2.178000
	575.847732	2.185454
	576.048962	2.196542
	576.250179	2.208980
	576.451382	2.220294
	576.652571	2.229261
	576.853747	2.240214
	577.054908	2.250344
	577.256056	2.256619
	577.457190	2.267315
	577.658310	2.277487
	577.859417	2.285065
	578.060510	2.293546
	578.261589	2.300897
	578.462654	2.308090
	578.663705	2.317632
	578.864743	2.325164
	579.065767	2.334510
	579.266777	2.341805
	579.467773	2.351432
	579.668755	2.363843
	579.869724	2.372356
	580.070679	2.379068
	580.271620	2.384989
	580.472548	2.400416
	580.673461	2.404485
	580.874361	2.408874
	581.075247	2.413592
	581.276119	2.416434
	581.476978	2.420437
	581.677822	2.428982
	581.878653	2.432060
	582.079470	2.437826
	582.280273	2.442624
	582.481063	2.446541
	582.681838	2.449904
	582.882600	2.456528
	583.083348	2.463942
	583.284083	2.468892
	583.484803	2.472269
	583.685510	2.476606
	583.886203	2.478394
	584.086882	2.484173
	584.287547	2.487136
	584.488199	2.489010
	584.688836	2.494285
	584.889460	2.499119
	585.090070	2.500401
	585.290666	2.503800
	585.491249	2.505569
	585.691818	2.510961
	585.892372	2.513952
	586.092914	2.517306
	586.293441	2.524698
	586.493954	2.528880
	586.694454	2.531113
	586.894940	2.536246
	587.095412	2.537348
	587.295870	2.539900
	587.496314	2.543498
	587.696745	2.546377
	587.897162	2.549778
	588.097565	2.551986
	588.297954	2.555021
	588.498329	2.555478
	588.698691	2.558885
	588.899038	2.560579
	589.099372	2.560767
	589.299692	2.562284
	589.499998	2.563693
	589.700291	2.567407
	589.900569	2.567633
	590.100834	2.570895
	590.301085	2.575447
	590.501322	2.578176
	590.701546	2.583597
	590.901755	2.588190
	591.101951	2.592745
	591.302132	2.599142
	591.502300	2.605001
	591.702455	2.607824
	591.902595	2.610558
	592.102722	2.615060
	592.302834	2.617092
	592.502933	2.621542
	592.703018	2.614650
	592.903089	2.616422
	593.103147	2.620070
	593.303190	2.623869
	593.503220	2.628728
	593.703236	2.631995
	593.903238	2.634953
	594.103226	2.637367
	594.303200	2.642170
	594.503161	2.646461
	594.703108	2.647742
	594.903040	2.652517
	595.102960	2.654333
	595.302865	2.657979
	595.502756	2.659311
	595.702634	2.662381
	595.902497	2.663455
	596.102347	2.665289
	596.302183	2.668146
	596.502005	2.668919
	596.701813	2.672526
	596.901608	2.672351
	597.101388	2.675618
	597.301155	2.680853
	597.500908	2.684500
	597.700647	2.689257
	597.900372	2.689293
	598.100083	2.695500
	598.299781	2.698408
	598.499465	2.699291
	598.699134	2.704196
	598.898790	2.707493
	599.098432	2.707116
	599.298061	2.710384
	599.497675	2.713844
	599.697275	2.715267
	599.896862	2.717164
	600.096435	2.719140
	600.295994	2.725508
	600.495539	2.727207
	600.695070	2.730616
	600.894588	2.736589
	601.094091	2.742265
	601.293581	2.750552
	601.493056	2.756484
	601.692518	2.762834
	601.891966	2.770003
	602.091401	2.777749
	602.290821	2.784891
	602.490227	2.792853
	602.689620	2.800499
	602.888999	2.804140
	603.088363	2.809264
	603.287714	2.813412
	603.487052	2.817800
	603.686375	2.824129
	603.885684	2.827977
	604.084980	2.829542
	604.284261	2.836293
	604.483529	2.844749
	604.682783	2.850363
	604.882023	2.859121
	605.081249	2.866832
	605.280461	2.873558
	605.479660	2.882229
	605.678844	2.888032
	605.878015	2.897008
	606.077172	2.907088
	606.276314	2.914656
	606.475443	2.921443
	606.674558	2.926148
	606.873660	2.931422
	607.072747	2.934624
	607.271820	2.941977
	607.470880	2.946188
	607.669926	2.955511
	607.868957	2.961460
	608.067975	2.969477
	608.266979	2.977117
	608.465969	2.978498
	608.664946	2.984888
	608.863908	2.992464
	609.062857	2.999300
	609.261791	3.002674
	609.460712	3.009932
	609.659619	3.017164
	609.858511	3.023959
	610.057390	3.034663
	610.256256	3.041296
	610.455107	3.048150
	610.653944	3.056777
	610.852767	3.062505
	611.051577	3.070973
	611.250373	3.081387
	611.449154	3.088391
	611.647922	3.100209
	611.846676	3.109034
	612.045416	3.118883
	612.244142	3.128976
	612.442854	3.138175
	612.641553	3.147861
	612.840237	3.160301
	613.038908	3.166212
	613.237564	3.177254
	613.436207	3.183540
	613.634836	3.193056
	613.833451	3.202427
	614.032052	3.208766
	614.230639	3.214465
	614.429212	3.223583
	614.627771	3.225497
	614.826316	3.227797
	615.024848	3.235232
	615.223365	3.239569
	615.421869	3.250404
	615.620358	3.256495
	615.818834	3.257560
	616.017296	3.261968
	616.215744	3.272527
	616.414178	3.280033
	616.612598	3.283569
	616.811004	3.288568
	617.009396	3.290892
	617.207775	3.297772
	617.406139	3.303017
	617.604490	3.308123
	617.802826	3.314690
	618.001149	3.319451
	618.199458	3.318188
	618.397752	3.323159
	618.596033	3.323532
	618.794300	3.328659
	618.992553	3.336113
	619.190792	3.340624
	619.389018	3.345796
	619.587229	3.352332
	619.785426	3.351610
	619.983609	3.353909
	620.181779	3.354081
	620.379934	3.358162
	620.578076	3.367441
	620.776204	3.374272
	620.974317	3.377860
	621.172417	3.383822
	621.370503	3.386694
	621.568575	3.390938
	621.766633	3.396310
	621.964677	3.401039
	622.162707	3.405360
	622.360723	3.412277
	622.558725	3.418432
	622.756714	3.425353
	622.954688	3.429493
	623.152648	3.436538
	623.350595	3.441980
	623.548527	3.447801
	623.746446	3.454424
	623.944350	3.464090
	624.142241	3.467927
	624.340118	3.475964
	624.537981	3.484803
	624.735829	3.492902
	624.933664	3.501355
	625.131485	3.507062
	625.329292	3.511102
	625.527085	3.521078
	625.724864	3.525172
	625.922629	3.533429
	626.120381	3.540334
	626.318118	3.547976
	626.515841	3.554413
	626.713550	3.561095
	626.911246	3.574446
	627.108927	3.586080
	627.306595	3.598852
	627.504248	3.604433
	627.701888	3.616698
	627.899513	3.632979
	628.097125	3.648118
	628.294722	3.661549
	628.492306	3.672696
	628.689876	3.690967
	628.887432	3.707640
	629.084973	3.724867
	629.282501	3.739885
	629.480015	3.757166
	629.677515	3.773033
	629.875001	3.788633
	630.072473	3.806387
	630.269931	3.823029
	630.467375	3.841258
	630.664805	3.861754
	630.862221	3.882256
	631.059623	3.899045
	631.257011	3.923790
	631.454385	3.944291
	631.651746	3.959544
	631.849092	3.979391
	632.046424	3.996862
	632.243742	4.018352
	632.441047	4.034769
	632.638337	4.054360
	632.835613	4.077224
	633.032876	4.094052
	633.230124	4.111592
	633.427358	4.137008
	633.624579	4.161175
	633.821785	4.182650
	634.018978	4.212360
	634.216156	4.242130
	634.413321	4.268784
	634.610471	4.294506
	634.807608	4.319257
	635.004730	4.355741
	635.201839	4.381932
	635.398933	4.410718
	635.596014	4.444771
	635.793081	4.471402
	635.990133	4.506518
	636.187172	4.545450
	636.384196	4.578062
	636.581207	4.607238
	636.778204	4.641865
	636.975186	4.672143
	637.172155	4.706124
	637.369110	4.744664
	637.566050	4.777255
	637.762977	4.816072
	637.959890	4.849957
	638.156788	4.881716
	638.353673	4.920319
	638.550544	4.953135
	638.747400	4.997891
	638.944243	5.035868
	639.141072	5.073867
	639.337886	5.114302
	639.534687	5.163535
	639.731474	5.204708
	639.928246	5.243616
	640.125005	5.289178
	640.321750	5.327838
	640.518480	5.370239
	640.715197	5.416602
	640.911899	5.459278
	641.108588	5.501074
	641.305263	5.545228
	641.501923	5.587402
	641.698570	5.631512
	641.895202	5.680983
	642.091821	5.730541
	642.288426	5.780958
	642.485016	5.821087
	642.681593	5.863259
	642.878155	5.913953
	643.074704	5.961298
	643.271238	6.001738
	643.467759	6.042007
	643.664265	6.085194
	643.860757	6.132470
	644.057236	6.188504
	644.253700	6.244259
	644.450151	6.300562
	644.646587	6.351006
	644.843009	6.393647
	645.039418	6.457065
	645.235812	6.516272
	645.432192	6.568909
	645.628558	6.626529
	645.824911	6.688588
	646.021249	6.738655
	646.217573	6.790472
	646.413883	6.846595
	646.610179	6.909964
	646.806461	6.969106
	647.002729	7.016774
	647.198983	7.076916
	647.395223	7.137812
	647.591449	7.209037
	647.787661	7.274575
	647.983859	7.323769
	648.180043	7.376777
	648.376212	7.438738
	648.572368	7.496247
	648.768510	7.556566
	648.964638	7.615713
	649.160751	7.685255
	649.356851	7.730853
	649.552937	7.790733
	649.749008	7.843202
	649.945066	7.899375
	650.141109	7.961844
	650.337138	8.012538
	650.533154	8.084653
	650.729155	8.146051
	650.925142	8.205566
	651.121116	8.269540
	651.317075	8.337601
	651.513020	8.398871
	651.708951	8.453469
	651.904868	8.512860
	652.100771	8.549641
	652.296660	8.600781
	652.492535	8.666775
	652.688396	8.703845
	652.884242	8.750074
	653.080075	8.804500
	653.275894	8.847668
	653.471699	8.896684
	653.667489	8.934975
	653.863266	8.966764
	654.059028	8.988448
	654.254776	9.014833
	654.450511	9.045218
	654.646231	9.068349
	654.841937	9.086616
	655.037629	9.119095
	655.233308	9.140084
	655.428972	9.164356
	655.624622	9.179718
	655.820258	9.203921
	656.015879	9.212205
	656.211487	9.208542
	656.407081	9.207367
	656.602661	9.206204
	656.798226	9.206015
	656.993778	9.185854
	657.189315	9.168606
	657.384839	9.155818
	657.580348	9.135650
	657.775843	9.126964
	657.971324	9.110219
	658.166791	9.099060
	658.362244	9.075400
	658.557683	9.059867
	658.753108	9.043480
	658.948519	9.017376
	659.143916	8.991241
	659.339298	8.960649
	659.534667	8.928304
	659.730022	8.890679
	659.925362	8.865278
	660.120688	8.837868
	660.316001	8.789481
	660.511299	8.754639
	660.706583	8.709047
	660.901853	8.666066
	661.097109	8.605414
	661.292351	8.561570
	661.487578	8.509268
	661.682792	8.462977
	661.877992	8.416967
	662.073177	8.370473
	662.268349	8.332140
	662.463506	8.272442
	662.658649	8.216651
	662.853779	8.163362
	663.048894	8.112901
	663.243995	8.042619
	663.439081	7.974578
	663.634154	7.904765
	663.829213	7.842929
	664.024258	7.791002
	664.219288	7.731448
	664.414305	7.655658
	664.609307	7.591922
	664.804295	7.529230
	664.999269	7.461357
	665.194229	7.388528
	665.389175	7.307633
	665.584107	7.232018
	665.779025	7.157451
	665.973928	7.088474
	666.168818	7.025209
	666.363693	6.967466
	666.558555	6.900089
	666.753402	6.829919
	666.948235	6.753930
	667.143054	6.682069
	667.337859	6.608179
	667.532650	6.543465
	667.727427	6.472178
	667.922189	6.392193
	668.116938	6.328203
	668.311672	6.266363
	668.506392	6.195106
	668.701098	6.132320
	668.895790	6.077093
	669.090468	6.015660
	669.285132	5.961957
	669.479782	5.908997
	669.674417	5.852562
	669.869039	5.802084
	670.063646	5.751346
	670.258239	5.699028
	670.452819	5.642401
	670.647384	5.586181
	670.841934	5.536902
	671.036471	5.487054
	671.230994	5.447519
	671.425502	5.395877
	671.619997	5.351632
	671.814477	5.299357
	672.008943	5.242414
	672.203395	5.201006
	672.397833	5.156186
	672.592257	5.109677
	672.786667	5.072855
	672.981062	5.030862
	673.175444	4.990454
	673.369811	4.954971
	673.564164	4.918559
	673.758503	4.888118
	673.952828	4.857220
	674.147139	4.825377
	674.341435	4.793610
	674.535718	4.769205
	674.729986	4.737478
	674.924240	4.699451
	675.118480	4.670757
	675.312706	4.640458
	675.506918	4.618259
	675.701116	4.586154
	675.895299	4.557843
	676.089469	4.539652
	676.283624	4.520854
	676.477765	4.499057
	676.671892	4.477296
	676.866005	4.454488
	677.060103	4.440150
	677.254188	4.421712
	677.448258	4.407093
	677.642315	4.399590
	677.836357	4.387529
	678.030385	4.375250
	678.224398	4.363430
	678.418398	4.360587
	678.612384	4.348798
	678.806355	4.343722
	679.000312	4.337511
	679.194255	4.336268
	679.388184	4.332993
	679.582099	4.330898
	679.776000	4.337254
	679.969886	4.341163
	680.163758	4.345444
	680.357617	4.354884
	680.551461	4.361682
	680.745290	4.371023
	680.939106	4.381010
	681.132908	4.395268
	681.326695	4.409043
	681.520468	4.419888
	681.714227	4.429906
	681.907972	4.437223
	682.101703	4.451906
	682.295419	4.467511
	682.489122	4.482216
	682.682810	4.496649
	682.876484	4.511158
	683.070144	4.518861
	683.263790	4.535400
	683.457421	4.548662
	683.651039	4.567649
	683.844642	4.586402
	684.038231	4.606945
	684.231806	4.624617
	684.425367	4.649685
	684.618913	4.665897
	684.812446	4.692071
	685.005964	4.714974
	685.199468	4.731827
	685.392958	4.750491
	685.586433	4.772540
	685.779895	4.788496
	685.973342	4.809967
	686.166775	4.828696
	686.360194	4.842440
	686.553599	4.860795
	686.746990	4.882294
	686.940366	4.909837
	687.133729	4.928766
	687.327077	4.947892
	687.520411	4.978715
	687.713730	5.009729
	687.907036	5.031253
	688.100327	5.050271
	688.293604	5.078250
	688.486867	5.100907
	688.680116	5.128522
	688.873351	5.150575
	689.066571	5.175583
	689.259777	5.211537
	689.452970	5.227261
	689.646147	5.248280
	689.839311	5.263789
	690.032461	5.276481
	690.225596	5.293297
	690.418717	5.314261
	690.611824	5.327592
	690.804917	5.343129
	690.997995	5.357775
	691.191059	5.380392
	691.384110	5.399614
	691.577145	5.421897
	691.770167	5.436424
	691.963175	5.449709
	692.156168	5.467484
	692.349147	5.483312
	692.542112	5.493807
	692.735063	5.505206
	692.927999	5.513051
	693.120922	5.525919
	693.313830	5.538404
	693.506724	5.554676
	693.699603	5.562137
	693.892469	5.568555
	694.085320	5.565717
	694.278157	5.565931
	694.470980	5.569640
	694.663789	5.574860
	694.856583	5.580200
	695.049364	5.578570
	695.242130	5.580181
	695.434881	5.579221
	695.627619	5.585124
	695.820342	5.585451
	696.013052	5.587053
	696.205747	5.587186
	696.398427	5.588995
	696.591094	5.591044
	696.783746	5.589734
	696.976384	5.593535
	697.169008	5.597051
	697.361618	5.598067
	697.554213	5.605619
	697.746795	5.602578
	697.939362	5.606250
	698.131914	5.605523
	698.324453	5.610539
	698.516977	5.617852
	698.709487	5.618455
	698.901983	5.628307
	699.094465	5.638062
	699.286932	5.637586
	699.479386	5.638520
	699.671825	5.646909
	699.864249	5.656526
	700.056660	5.658334
	700.249056	5.664008
	700.441438	5.660455
	700.633806	5.662434
	700.826160	5.664679
	701.018499	5.647463
	701.210824	5.647635
	701.403135	5.643595
	701.595432	5.644223
	701.787714	5.642758
	701.979982	5.639115
	702.172236	5.646377
	702.364476	5.653254
	702.556702	5.664723
	702.748913	5.669188
	702.941110	5.664647
	703.133293	5.664359
	703.325461	5.666291
	703.517615	5.667768
	703.709755	5.660303
	703.901881	5.658374
	704.093993	5.657762
	704.286090	5.653381
	704.478173	5.664728
	704.670242	5.658897
	704.862296	5.655593
	705.054337	5.642256
	705.246363	5.627962
	705.438375	5.620310
	705.630372	5.609319
	705.822356	5.612063
	706.014325	5.611025
	706.206279	5.608246
	706.398220	5.603877
	706.590146	5.605699
	706.782058	5.604549
	706.973956	5.601408
	707.165840	5.599522
	707.357709	5.607087
	707.549564	5.600200
	707.741405	5.594778
	707.933231	5.592100
	708.125043	5.585312
	708.316841	5.571027
	708.508625	5.567178
	708.700395	5.562329
	708.892150	5.563814
	709.083891	5.553832
	709.275617	5.551921
	709.467330	5.546471
	709.659028	5.543554
	709.850712	5.549384
	710.042381	5.547902
	710.234037	5.543296
	710.425678	5.542621
	710.617305	5.535510
	710.808917	5.531883
	711.000515	5.534218
	711.192099	5.532314
	711.383669	5.525349
	711.575225	5.521371
	711.766766	5.512011
	711.958293	5.503167
	712.149805	5.498341
	712.341304	5.488950
	712.532788	5.483304
	712.724258	5.483922
	712.915713	5.477932
	713.107154	5.474927
	713.298581	5.474619
	713.489994	5.477052
	713.681392	5.473688
	713.872776	5.463742
	714.064146	5.464700
	714.255502	5.454221
	714.446843	5.444851
	714.638170	5.440520
	714.829483	5.429580
	715.020781	5.415970
	715.212065	5.402191
	715.403335	5.400194
	715.594591	5.390006
	715.785832	5.380187
	715.977059	5.367319
	716.168272	5.351716
	716.359470	5.349042
	716.550654	5.332408
	716.741824	5.328516
	716.932979	5.314229
	717.124121	5.307556
	717.315247	5.288587
	717.506360	5.270510
	717.697458	5.263049
	717.888542	5.245739
	718.079612	5.226249
	718.270668	5.210298
	718.461709	5.192477
	718.652736	5.178336
	718.843748	5.161323
	719.034746	5.134989
	719.225730	5.109014
	719.416700	5.089279
	719.607655	5.069322
	719.798596	5.043350
	719.989523	5.022663
	720.180435	5.001591
	720.371333	4.979519
	720.562217	4.956088
	720.753087	4.933683
	720.943942	4.903787
	721.134783	4.884600
	721.325609	4.856166
	721.516422	4.832020
	721.707219	4.800170
	721.898003	4.776160
	722.088772	4.742362
	722.279527	4.722750
	722.470268	4.692280
	722.660994	4.660821
	722.851707	4.633481
	723.042404	4.608410
	723.233088	4.578063
	723.423757	4.557583
	723.614412	4.532909
	723.805052	4.509108
	723.995678	4.479027
	724.186290	4.460233
	724.376887	4.430247
	724.567471	4.403832
	724.758039	4.378695
	724.948594	4.354596
	725.139134	4.329900
	725.329660	4.306119
	725.520172	4.283852
	725.710669	4.253698
	725.901152	4.230676
	726.091620	4.204784
	726.282075	4.178530
	726.472514	4.157913
	726.662940	4.132280
	726.853351	4.109181
	727.043748	4.085505
	727.234131	4.061188
	727.424499	4.031843
	727.614853	4.013302
	727.805193	3.982244
	727.995518	3.957146
	728.185829	3.932815
	728.376125	3.900761
	728.566408	3.875167
	728.756675	3.849661
	728.946929	3.832137
	729.137168	3.808820
	729.327393	3.778761
	729.517604	3.756372
	729.707800	3.732096
	729.897982	3.703415
	730.088149	3.675688
	730.278302	3.646752
	730.468441	3.615326
	730.658566	3.583189
	730.848676	3.558885
	731.038771	3.531404
	731.228853	3.501581
	731.418920	3.477344
	731.608973	3.449074
	731.799011	3.420869
	731.989035	3.392565
	732.179045	3.363028
	732.369040	3.334643
	732.559021	3.307678
	732.748988	3.279555
	732.938940	3.249481
	733.128878	3.214299
	733.318801	3.186362
	733.508711	3.153395
	733.698605	3.126560
	733.888486	3.090837
	734.078352	3.062652
	734.268204	3.032071
	734.458041	3.006034
	734.647864	2.978933
	734.837673	2.955390
	735.027467	2.925582
	735.217247	2.903701
	735.407013	2.878513
	735.596764	2.857954
	735.786501	2.829027
	735.976223	2.804246
	736.165932	2.779676
	736.355625	2.756501
	736.545305	2.733392
	736.734970	2.705957
	736.924620	2.686569
	737.114257	2.665946
	737.303879	2.641320
	737.493486	2.615548
	737.683079	2.595681
	737.872658	2.576047
	738.062222	2.555680
	738.251772	2.535174
	738.441308	2.512670
	738.630829	2.491996
	738.820336	2.472748
	739.009829	2.457588
	739.199307	2.439839
	739.388771	2.424894
	739.578220	2.403869
	739.767655	2.386924
	739.957076	2.373067
	740.146482	2.360295
	740.335874	2.344773
	740.525251	2.329255
	740.714615	2.315005
	740.903963	2.298892
	741.093298	2.284393
	741.282618	2.270736
	741.471923	2.256985
	741.661214	2.244454
	741.850491	2.230774
	742.039753	2.218621
	742.229001	2.204411
	742.418235	2.192058
	742.607454	2.179394
	742.796659	2.165142
	742.985849	2.147845
	743.175025	2.134850
	743.364187	2.122329
	743.553334	2.107821
	743.742467	2.094240
	743.931586	2.079406
	744.120690	2.066164
	744.309779	2.053512
	744.498855	2.040710
	744.687916	2.029394
	744.876962	2.015729
	745.065994	2.005437
	745.255012	1.994862
	745.444015	1.983372
	745.633004	1.973296
	745.821978	1.965747
	746.010938	1.953547
	746.199884	1.942064
	746.388815	1.928344
	746.577732	1.920847
	746.766634	1.908101
	746.955522	1.895223
	747.144396	1.883568
	747.333255	1.871269
	747.522100	1.860572
	747.710930	1.848581
	747.899746	1.836778
	748.088548	1.825926
	748.277335	1.816462
	748.466108	1.805055
	748.654866	1.793352
	748.843610	1.782546
	749.032339	1.772184
	749.221054	1.761973
	749.409755	1.750753
	749.598441	1.739922
	749.787113	1.730779
	749.975770	1.720823
	750.164413	1.712362
	750.353042	1.703466
[truncated: 1,648 more rows]
