# Supplementary material for: Metasurface analogues of molecular diastereomers from hierarchical multiscale chiral interactions with biomolecules
Source: Nat Commun. 2026 Apr 22;17:5541. doi: 10.1038/s41467-026-72200-6 (PMC13287669; doi:10.1038/s41467-026-72200-6)
Supplement: Supplementary file 3 — Supplementary Data 1 (Raw data) [file 41467_2026_72200_MOESM3_ESM.zip › Raw_Data/Reflectivity/strept_antistrepl/strept/01 lh 0.txt]

	345.453658	0.995008
	345.669646	0.995667
	345.885622	0.996400
	346.101585	0.997216
	346.317535	0.998128
	346.533471	0.999148
	346.749395	1.000294
	346.965306	1.001581
	347.181204	1.003029
	347.397089	1.004658
	347.612961	1.006491
	347.828820	1.008546
	348.044666	1.010840
	348.260499	1.013383
	348.476319	1.016167
	348.692126	1.019163
	348.907920	1.022309
	349.123701	1.025495
	349.339469	1.028563
	349.555224	1.031304
	349.770966	1.033481
	349.986695	1.034868
	350.202412	1.035301
	350.418115	1.034723
	350.633805	1.033200
	350.849482	1.030907
	351.065147	1.028076
	351.280798	1.024948
	351.496436	1.021734
	351.712062	1.018593
	351.927674	1.015630
	352.143273	1.019281
	352.358860	1.009384
	352.574433	1.007321
	352.789993	1.005230
	353.005541	1.005339
	353.221075	1.005439
	353.436597	1.005372
	353.652105	1.002942
	353.867600	1.001795
	354.083083	0.999741
	354.298552	0.998484
	354.514009	0.998483
	354.729452	0.998113
	354.944883	0.997424
	355.160300	0.998408
	355.375705	1.000483
	355.591096	1.000086
	355.806474	1.001856
	356.021840	0.999885
	356.237192	1.000705
	356.452532	1.003367
	356.667858	1.003936
	356.883172	1.004945
	357.098472	1.006284
	357.313760	1.005606
	357.529034	1.008241
	357.744295	1.009295
	357.959544	1.007700
	358.174779	1.006071
	358.390002	1.004962
	358.605211	1.007058
	358.820407	1.006569
	359.035591	1.008205
	359.250761	1.008803
	359.465919	1.010010
	359.681063	1.011461
	359.896194	1.011730
	360.111313	1.009042
	360.326418	1.008474
	360.541510	1.008288
	360.756589	1.007878
	360.971656	1.008675
	361.186709	1.007085
	361.401749	1.007641
	361.616776	1.008037
	361.831790	1.006464
	362.046792	1.004999
	362.261780	1.005927
	362.476755	1.005403
	362.691717	1.003600
	362.906666	1.003231
	363.121602	1.001927
	363.336525	0.999936
	363.551435	0.999685
	363.766332	0.997354
	363.981216	0.993839
	364.196087	0.992457
	364.410945	0.992576
	364.625790	0.991471
	364.840621	0.991282
	365.055440	0.991029
	365.270246	0.989357
	365.485039	0.989727
	365.699818	0.991726
	365.914585	0.991994
	366.129339	0.992046
	366.344079	0.992730
	366.558807	0.992763
	366.773521	0.994292
	366.988223	0.995654
	367.202911	0.997133
	367.417587	0.998714
	367.632249	1.000088
	367.846898	0.999649
	368.061535	0.998553
	368.276158	0.998371
	368.490768	0.997972
	368.705365	0.998181
	368.919949	0.996424
	369.134521	0.998615
	369.349079	0.998998
	369.563624	0.999294
	369.778155	1.000472
	369.992674	1.001896
	370.207180	1.002203
	370.421673	1.005801
	370.636153	1.005076
	370.850619	1.005390
	371.065073	1.007308
	371.279514	1.009275
	371.493941	1.010081
	371.708356	1.010625
	371.922757	1.012673
	372.137145	1.013211
	372.351521	1.010753
	372.565883	1.008581
	372.780232	1.007136
	372.994568	1.008051
	373.208891	1.008225
	373.423201	1.007431
	373.637498	1.004804
	373.851782	1.005818
	374.066053	1.005452
	374.280311	1.006649
	374.494556	1.006032
	374.708787	1.003959
	374.923006	1.004297
	375.137211	1.003100
	375.351404	1.002558
	375.565583	1.003406
	375.779750	1.004085
	375.993903	1.005202
	376.208043	1.004533
	376.422170	1.004933
	376.636284	1.004247
	376.850385	1.005522
	377.064473	1.006574
	377.278548	1.005762
	377.492610	1.005565
	377.706658	1.004729
	377.920694	1.004493
	378.134717	1.003875
	378.348726	1.003411
	378.562722	1.002532
	378.776706	1.000644
	378.990676	1.001865
	379.204633	1.003020
	379.418577	1.002098
	379.632508	1.002539
	379.846426	1.000761
	380.060331	0.999791
	380.274223	0.998990
	380.488101	0.997625
	380.701967	0.996797
	380.915819	0.996703
	381.129659	0.997565
	381.343485	0.996045
	381.557298	0.996876
	381.771098	0.997676
	381.984886	0.998910
	382.198659	0.999589
	382.412420	1.000394
	382.626168	1.000617
	382.839903	0.999179
	383.053624	0.998445
	383.267333	0.999575
	383.481028	0.999115
	383.694711	1.001242
	383.908380	1.000436
	384.122036	1.002085
	384.335679	1.001687
	384.549309	1.002132
	384.762926	1.001420
	384.976530	0.999003
	385.190120	0.997791
	385.403698	0.998951
	385.617262	1.001148
	385.830814	1.003865
	386.044352	1.003175
	386.257877	1.003497
	386.471389	1.004423
	386.684888	1.006441
	386.898374	1.006001
	387.111847	1.007600
	387.325306	1.006584
	387.538753	1.007428
	387.752186	1.011231
	387.965606	1.010948
	388.179014	1.013562
	388.392408	1.014821
	388.605789	1.013504
	388.819156	1.013899
	389.032511	1.013065
	389.245853	1.013192
	389.459181	1.012950
	389.672497	1.010680
	389.885799	1.007481
	390.099088	1.007874
	390.312364	1.007817
	390.525627	1.007750
	390.738877	1.009860
	390.952114	1.007997
	391.165337	1.007018
	391.378548	1.006906
	391.591745	1.007838
	391.804929	1.008829
	392.018100	1.007009
	392.231258	1.004209
	392.444403	1.002184
	392.657535	1.002390
	392.870653	1.002607
	393.083759	1.000307
	393.296851	0.999657
	393.509930	0.999774
	393.722996	1.000111
	393.936049	0.999141
	394.149089	0.998402
	394.362116	0.999083
	394.575129	0.998908
	394.788130	0.998430
	395.001117	0.998123
	395.214091	0.996758
	395.427052	0.998696
	395.640000	0.996440
	395.852935	0.997571
	396.065857	1.000208
	396.278765	0.999398
	396.491660	0.999484
	396.704543	0.999827
	396.917412	1.001571
	397.130268	1.000993
	397.343110	0.998460
	397.555940	0.996604
	397.768757	0.997751
	397.981560	0.999542
	398.194350	0.999740
	398.407127	0.999725
	398.619891	0.999570
	398.832642	0.996768
	399.045380	0.996881
	399.258104	0.997768
	399.470815	0.998907
	399.683514	1.000276
	399.896199	1.001612
	400.108870	1.001542
	400.321529	1.001914
	400.534175	1.002356
	400.746807	1.002224
	400.959427	1.002985
	401.172033	1.002936
	401.384626	1.004452
	401.597205	1.005513
	401.809772	1.005732
	402.022326	1.006502
	402.234866	1.008846
	402.447393	1.009347
	402.659907	1.009515
	402.872408	1.012702
	403.084896	1.015516
	403.297370	1.015992
	403.509832	1.016192
	403.722280	1.013110
	403.934715	1.015689
	404.147137	1.017160
	404.359546	1.017636
	404.571941	1.017333
	404.784323	1.016410
	404.996693	1.016158
	405.209049	1.016332
	405.421392	1.019891
	405.633721	1.018439
	405.846038	1.019396
	406.058341	1.022609
	406.270632	1.023872
	406.482909	1.025461
	406.695172	1.024256
	406.907423	1.025101
	407.119661	1.026484
	407.331885	1.026654
	407.544096	1.025593
	407.756294	1.026237
	407.968479	1.026950
	408.180651	1.027914
	408.392809	1.025150
	408.604954	1.023417
	408.817086	1.023049
	409.029205	1.020241
	409.241311	1.021364
	409.453404	1.020352
	409.665483	1.019908
	409.877549	1.019653
	410.089602	1.016636
	410.301642	1.018461
	410.513669	1.018575
	410.725682	1.017050
	410.937682	1.014123
	411.149669	1.014079
	411.361643	1.014036
	411.573604	1.013647
	411.785551	1.015442
	411.997486	1.015889
	412.209407	1.014183
	412.421315	1.013125
	412.633210	1.012436
	412.845091	1.010496
	413.056959	1.008440
	413.268815	1.008761
	413.480657	1.007724
	413.692485	1.006742
	413.904301	1.007861
	414.116103	1.008912
	414.327892	1.009266
	414.539668	1.008337
	414.751431	1.011104
	414.963181	1.013960
	415.174917	1.013350
	415.386640	1.012674
	415.598350	1.015222
	415.810047	1.016965
	416.021730	1.016717
	416.233401	1.016026
	416.445058	1.017935
	416.656702	1.019992
	416.868332	1.019028
	417.079950	1.019632
	417.291554	1.020636
	417.503145	1.020529
	417.714723	1.022160
	417.926288	1.023312
	418.137839	1.026704
	418.349377	1.028329
	418.560903	1.030729
	418.772414	1.031645
	418.983913	1.030247
	419.195398	1.032123
	419.406870	1.032337
	419.618329	1.033895
	419.829775	1.035474
	420.041208	1.036902
	420.252627	1.039055
	420.464033	1.042523
	420.675426	1.043676
	420.886805	1.043178
	421.098172	1.043249
	421.309525	1.043814
	421.520865	1.047667
	421.732192	1.048113
	421.943505	1.052114
	422.154805	1.051891
	422.366092	1.052445
	422.577366	1.052078
	422.788627	1.051958
	422.999874	1.052600
	423.211108	1.050977
	423.422329	1.050980
	423.633537	1.052584
	423.844731	1.052930
	424.055913	1.052780
	424.267081	1.055115
	424.478235	1.053917
	424.689377	1.051087
	424.900505	1.049130
	425.111620	1.048321
	425.322722	1.047558
	425.533811	1.046410
	425.744886	1.046006
	425.955948	1.047820
	426.166997	1.047487
	426.378032	1.048634
	426.589055	1.046877
	426.800064	1.046877
	427.011060	1.047530
	427.222042	1.045417
	427.433012	1.047077
	427.643968	1.045409
	427.854911	1.041217
	428.065840	1.038204
	428.276757	1.037042
	428.487660	1.036362
	428.698550	1.034849
	428.909427	1.031558
	429.120290	1.030231
	429.331140	1.026939
	429.541977	1.026832
	429.752801	1.027823
	429.963611	1.027914
	430.174408	1.026827
	430.385192	1.027505
	430.595963	1.026081
	430.806720	1.025509
	431.017464	1.025987
	431.228195	1.022368
	431.438913	1.023306
	431.649617	1.022754
	431.860308	1.023495
	432.070986	1.023248
	432.281650	1.024777
	432.492302	1.026468
	432.702940	1.028802
	432.913565	1.030476
	433.124176	1.031287
	433.334774	1.030317
	433.545359	1.029176
	433.755931	1.030020
	433.966489	1.030371
	434.177035	1.030116
	434.387567	1.027167
	434.598085	1.028296
	434.808591	1.028298
	435.019083	1.029573
	435.229562	1.029069
	435.440027	1.029613
	435.650479	1.028949
	435.860918	1.031191
	436.071344	1.033616
	436.281757	1.034176
	436.492156	1.032490
	436.702542	1.033829
	436.912914	1.033161
	437.123274	1.032339
	437.333620	1.032370
	437.543953	1.032066
	437.754272	1.030780
	437.964578	1.029510
	438.174871	1.029363
	438.385151	1.027568
	438.595417	1.028165
	438.805670	1.027199
	439.015910	1.025625
	439.226137	1.023846
	439.436350	1.023322
	439.646550	1.022429
	439.856737	1.020696
	440.066910	1.020761
	440.277070	1.019345
	440.487217	1.018177
	440.697351	1.016899
	440.907471	1.016995
	441.117578	1.018621
	441.327671	1.019558
	441.537752	1.017796
	441.747819	1.017613
	441.957873	1.017408
	442.167913	1.017701
	442.377940	1.018125
	442.587954	1.016943
	442.797955	1.014619
	443.007942	1.012977
	443.217916	1.011551
	443.427877	1.011438
	443.637824	1.011183
	443.847758	1.010600
	444.057679	1.013087
	444.267586	1.010997
	444.477481	1.010691
	444.687361	1.012763
	444.897229	1.014423
	445.107083	1.014837
	445.316924	1.016017
	445.526752	1.015118
	445.736566	1.013199
	445.946367	1.012988
	446.156155	1.011797
	446.365929	1.013238
	446.575690	1.011994
	446.785438	1.012858
	446.995173	1.014141
	447.204894	1.015929
	447.414602	1.016797
	447.624296	1.016295
	447.833977	1.014517
	448.043645	1.014902
	448.253300	1.014696
	448.462941	1.014256
	448.672569	1.013030
	448.882184	1.011276
	449.091785	1.011770
	449.301373	1.012346
	449.510948	1.010011
	449.720509	1.010846
	449.930057	1.008666
	450.139592	1.006769
	450.349113	1.007422
	450.558621	1.006731
	450.768116	1.007277
	450.977597	1.006906
	451.187066	1.007242
	451.396520	1.006797
	451.605962	1.006149
	451.815390	1.005123
	452.024805	1.003792
	452.234206	1.003701
	452.443594	1.002765
	452.652969	1.001698
	452.862330	0.998848
	453.071678	0.997339
	453.281013	0.996185
	453.490335	0.995335
	453.699643	0.994074
	453.908938	0.992701
	454.118219	0.990458
	454.327487	0.989728
	454.536742	0.989313
	454.745983	0.988079
	454.955211	0.987174
	455.164426	0.983782
	455.373627	0.982582
	455.582815	0.982602
	455.791990	0.981545
	456.001152	0.979109
	456.210300	0.978439
	456.419434	0.979342
	456.628556	0.977857
	456.837664	0.976561
	457.046758	0.977455
	457.255839	0.979966
	457.464907	0.978879
	457.673962	0.976965
	457.883003	0.976341
	458.092031	0.976809
	458.301046	0.976549
	458.510047	0.977899
	458.719035	0.977823
	458.928009	0.980684
	459.136970	0.978866
	459.345918	0.980393
	459.554852	0.979061
	459.763774	0.979134
	459.972681	0.980197
	460.181576	0.979087
	460.390457	0.978823
	460.599324	0.978741
	460.808178	0.978053
	461.017019	0.979183
	461.225847	0.978849
	461.434661	0.978056
	461.643462	0.977721
	461.852249	0.978645
	462.061023	0.977611
	462.269784	0.977445
	462.478531	0.974505
	462.687265	0.972938
	462.895986	0.972931
	463.104693	0.969866
	463.313387	0.968693
	463.522068	0.968429
	463.730735	0.967254
	463.939389	0.965357
	464.148029	0.962898
	464.356656	0.960368
	464.565270	0.957452
	464.773870	0.957048
	464.982457	0.957354
	465.191030	0.954558
	465.399591	0.954892
	465.608137	0.955014
	465.816671	0.954641
	466.025191	0.952320
	466.233697	0.951977
	466.442191	0.949814
	466.650671	0.948535
	466.859137	0.946157
	467.067590	0.944402
	467.276030	0.941855
	467.484456	0.940760
	467.692869	0.939574
	467.901269	0.938510
	468.109655	0.936820
	468.318028	0.936156
	468.526387	0.935033
	468.734733	0.936368
	468.943066	0.936861
	469.151385	0.936137
	469.359691	0.936067
	469.567984	0.935953
	469.776263	0.934400
	469.984528	0.932871
	470.192781	0.934464
	470.401020	0.935520
	470.609245	0.935239
	470.817457	0.934207
	471.025656	0.934874
	471.233841	0.936048
	471.442013	0.937514
	471.650172	0.935492
	471.858317	0.936262
	472.066448	0.935801
	472.274567	0.936621
	472.482672	0.935585
	472.690763	0.933151
	472.898841	0.933140
	473.106906	0.930882
	473.314957	0.928437
	473.522995	0.928832
	473.731020	0.927125
	473.939031	0.926003
	474.147029	0.925153
	474.355013	0.923436
	474.562984	0.922535
	474.770941	0.922250
	474.978885	0.921460
	475.186816	0.921243
	475.394733	0.920959
	475.602637	0.919065
	475.810527	0.919157
	476.018404	0.919052
	476.226268	0.917565
	476.434118	0.916561
	476.641955	0.914562
	476.849778	0.912661
	477.057588	0.911261
	477.265385	0.911976
	477.473168	0.911039
	477.680937	0.909061
	477.888694	0.907632
	478.096436	0.905477
	478.304166	0.902050
	478.511882	0.900135
	478.719584	0.898887
	478.927274	0.896995
	479.134949	0.897365
	479.342612	0.897067
	479.550260	0.896729
	479.757896	0.895659
	479.965518	0.895179
	480.173126	0.895084
	480.380722	0.894192
	480.588303	0.894494
	480.795872	0.894142
	481.003426	0.893430
	481.210968	0.894598
	481.418496	0.893793
	481.626010	0.892093
	481.833511	0.891826
	482.040999	0.891992
	482.248473	0.892794
	482.455934	0.893621
	482.663382	0.894177
	482.870816	0.893049
	483.078236	0.892793
	483.285643	0.893634
	483.493037	0.894159
	483.700417	0.894371
	483.907784	0.894034
	484.115137	0.892699
	484.322477	0.891849
	484.529803	0.889820
	484.737116	0.888971
	484.944416	0.888312
	485.151702	0.887869
	485.358975	0.887321
	485.566234	0.886661
	485.773479	0.886049
	485.980712	0.886732
	486.187931	0.885964
	486.395136	0.885106
	486.602328	0.885386
	486.809506	0.885792
	487.016671	0.886545
	487.223823	0.885863
	487.430961	0.885072
	487.638086	0.884453
	487.845197	0.884899
	488.052295	0.883225
	488.259379	0.882309
	488.466450	0.882228
	488.673507	0.881216
	488.880551	0.880655
	489.087582	0.879880
	489.294599	0.880917
	489.501602	0.880703
	489.708592	0.880933
	489.915569	0.879821
	490.122532	0.878399
	490.329482	0.876896
	490.536418	0.877048
	490.743341	0.876026
	490.950250	0.877101
	491.157146	0.877662
	491.364029	0.877535
	491.570897	0.878205
	491.777753	0.877658
	491.984595	0.877136
	492.191423	0.876902
	492.398238	0.878011
	492.605040	0.878117
	492.811828	0.877195
	493.018603	0.877068
	493.225364	0.876126
	493.432111	0.876913
	493.638846	0.877017
	493.845566	0.877996
	494.052274	0.877403
	494.258967	0.879117
	494.465648	0.879544
	494.672314	0.879672
	494.878968	0.878494
	495.085608	0.878525
	495.292234	0.878912
	495.498847	0.878323
	495.705446	0.877323
	495.912032	0.877406
	496.118605	0.878067
	496.325164	0.877200
	496.531709	0.876656
	496.738241	0.877118
	496.944759	0.878393
	497.151264	0.880075
	497.357756	0.880964
	497.564234	0.880750
	497.770698	0.881049
	497.977149	0.882008
	498.183587	0.882006
	498.390011	0.882233
	498.596422	0.883475
	498.802819	0.883975
	499.009202	0.885995
	499.215572	0.887613
	499.421929	0.888804
	499.628272	0.890176
	499.834602	0.891923
	500.040918	0.892684
	500.247220	0.895000
	500.453509	0.895481
	500.659785	0.897240
	500.866047	0.899692
	501.072296	0.900696
	501.278531	0.902890
	501.484752	0.904211
	501.690960	0.905772
	501.897155	0.904896
	502.103336	0.907000
	502.309504	0.909721
	502.515658	0.911980
	502.721798	0.912555
	502.927925	0.914375
	503.134039	0.915172
	503.340139	0.916321
	503.546225	0.917660
	503.752298	0.917153
	503.958358	0.918476
	504.164404	0.920382
	504.370436	0.922711
	504.576455	0.924975
	504.782461	0.927198
	504.988453	0.927485
	505.194431	0.928168
	505.400396	0.929705
	505.606347	0.930982
	505.812285	0.932452
	506.018209	0.932941
	506.224120	0.933625
	506.430017	0.934312
	506.635901	0.936666
	506.841771	0.938894
	507.047628	0.939827
	507.253471	0.939333
	507.459301	0.942094
	507.665117	0.943956
	507.870920	0.944339
	508.076709	0.945041
	508.282484	0.947355
	508.488247	0.948561
	508.693995	0.949688
	508.899730	0.950862
	509.105451	0.953218
	509.311159	0.953819
	509.516854	0.954373
	509.722535	0.955163
	509.928202	0.957179
	510.133856	0.959240
	510.339496	0.960299
	510.545123	0.961437
	510.750736	0.963767
	510.956336	0.966883
	511.161922	0.968918
	511.367494	0.971509
	511.573053	0.973426
	511.778599	0.974055
	511.984131	0.976536
	512.189649	0.979144
	512.395154	0.982222
	512.600645	0.984500
	512.806123	0.986472
	513.011587	0.989404
	513.217038	0.992476
	513.422475	0.994359
	513.627899	0.997089
	513.833309	1.001264
	514.038705	1.004042
	514.244088	1.007534
	514.449458	1.012040
	514.654814	1.015172
	514.860156	1.016414
	515.065485	1.018934
	515.270800	1.021840
	515.476102	1.024887
	515.681390	1.028974
	515.886664	1.032022
	516.091925	1.035659
	516.297173	1.039710
	516.502407	1.042996
	516.707627	1.045024
	516.912834	1.048581
	517.118027	1.050409
	517.323207	1.053354
	517.528373	1.056937
	517.733525	1.060416
	517.938664	1.065257
	518.143790	1.069336
	518.348901	1.073129
	518.554000	1.077583
	518.759084	1.083035
	518.964156	1.084784
	519.169213	1.088481
	519.374257	1.090105
	519.579288	1.091811
	519.784305	1.095915
	519.989308	1.097558
	520.194298	1.100737
	520.399274	1.104820
	520.604236	1.109592
	520.809185	1.113423
	521.014121	1.116274
	521.219043	1.119038
	521.423951	1.123799
	521.628846	1.127309
	521.833727	1.131444
	522.038595	1.137008
	522.243449	1.141665
	522.448289	1.146648
	522.653116	1.150263
	522.857929	1.155057
	523.062729	1.159181
	523.267515	1.163986
	523.472287	1.169285
	523.677046	1.173590
	523.881792	1.177132
	524.086524	1.182424
	524.291242	1.189577
	524.495946	1.195763
	524.700637	1.203384
	524.905315	1.208778
	525.109979	1.215605
	525.314629	1.221561
	525.519266	1.228979
	525.723889	1.235033
	525.928498	1.241486
	526.133094	1.248387
	526.337677	1.253272
	526.542245	1.258714
	526.746800	1.263908
	526.951342	1.269276
	527.155870	1.274493
	527.360384	1.279412
	527.564885	1.284924
	527.769372	1.292753
	527.973846	1.297937
	528.178306	1.303954
	528.382752	1.309972
	528.587185	1.315732
	528.791604	1.322176
	528.996010	1.327398
	529.200402	1.333863
	529.404780	1.340623
	529.609145	1.348245
	529.813496	1.354554
	530.017833	1.360287
	530.222157	1.366294
	530.426468	1.369382
	530.630764	1.374422
	530.835048	1.381015
	531.039317	1.387443
	531.243573	1.391809
	531.447815	1.401541
	531.652044	1.407305
	531.856259	1.413469
	532.060461	1.422190
	532.264648	1.429881
	532.468823	1.437357
	532.672983	1.445341
	532.877130	1.451727
	533.081264	1.459954
	533.285383	1.466399
	533.489490	1.474938
	533.693582	1.481954
	533.897661	1.489972
	534.101726	1.497560
	534.305778	1.505738
	534.509816	1.511313
	534.713841	1.519480
	534.917851	1.524055
	535.121849	1.532645
	535.325832	1.541185
	535.529802	1.549017
	535.733759	1.557025
	535.937701	1.564599
	536.141630	1.573476
	536.345546	1.584051
	536.549448	1.592214
	536.753336	1.602439
	536.957210	1.608244
	537.161071	1.615400
	537.364919	1.622339
	537.568752	1.629112
	537.772572	1.636335
	537.976379	1.642549
	538.180172	1.649059
	538.383951	1.657860
	538.587716	1.664844
	538.791468	1.671022
	538.995206	1.678064
	539.198931	1.685339
	539.402642	1.695403
	539.606339	1.704055
	539.810023	1.713192
	540.013693	1.720175
	540.217349	1.725865
	540.420992	1.733847
	540.624621	1.740864
	540.828237	1.746854
	541.031839	1.749625
	541.235427	1.755521
	541.439001	1.763989
	541.642562	1.772709
	541.846109	1.777018
	542.049643	1.784683
	542.253163	1.791196
	542.456669	1.798569
	542.660162	1.806932
	542.863641	1.816425
	543.067106	1.825854
	543.270558	1.833960
	543.473996	1.841186
	543.677420	1.848982
	543.880831	1.853022
	544.084228	1.861683
	544.287612	1.870634
	544.490981	1.878187
	544.694338	1.885462
	544.897680	1.894845
	545.101009	1.900220
	545.304324	1.907618
	545.507625	1.911902
	545.710913	1.918387
	545.914187	1.921227
	546.117448	1.928363
	546.320695	1.934346
	546.523928	1.938903
	546.727147	1.946132
	546.930353	1.950851
	547.133546	1.955022
	547.336724	1.964136
	547.539889	1.968326
	547.743040	1.971964
	547.946178	1.978287
	548.149301	1.979269
	548.352412	1.984317
	548.555508	1.990825
	548.758591	1.995341
	548.961660	1.999691
	549.164716	2.000270
	549.367757	2.007941
	549.570785	2.012024
	549.773800	2.015620
	549.976801	2.021023
	550.179788	2.025817
	550.382761	2.030774
	550.585721	2.037346
	550.788667	2.039992
	550.991599	2.044098
	551.194518	2.049755
	551.397423	2.055360
	551.600315	2.060886
	551.803192	2.065461
	552.006056	2.070212
	552.208906	2.074190
	552.411743	2.078910
	552.614566	2.083094
	552.817375	2.086143
	553.020171	2.086037
	553.222953	2.087489
	553.425721	2.095895
	553.628475	2.101013
	553.831216	2.103985
	554.033943	2.106885
	554.236657	2.112956
	554.439356	2.113362
	554.642042	2.118658
	554.844715	2.123406
	555.047373	2.126049
	555.250018	2.130811
	555.452650	2.131315
	555.655267	2.132113
	555.857871	2.134096
	556.060461	2.139574
	556.263038	2.143721
	556.465600	2.146187
	556.668150	2.148346
	556.870685	2.152290
	557.073207	2.155506
	557.275715	2.160453
	557.478209	2.165265
	557.680689	2.166497
	557.883156	2.171287
	558.085609	2.172269
	558.288049	2.179027
	558.490475	2.181581
	558.692887	2.182973
	558.895285	2.185847
	559.097670	2.188210
	559.300040	2.190625
	559.502398	2.193475
	559.704741	2.193256
	559.907071	2.196679
	560.109387	2.200873
	560.311689	2.202582
	560.513978	2.209655
	560.716253	2.211909
	560.918514	2.211202
	561.120762	2.213797
	561.322995	2.218367
	561.525215	2.223041
	561.727422	2.225688
	561.929614	2.232907
	562.131793	2.238261
	562.333958	2.238954
	562.536110	2.243063
	562.738248	2.244493
	562.940372	2.246162
	563.142482	2.250572
	563.344578	2.254224
	563.546661	2.256537
	563.748730	2.258487
	563.950786	2.261371
	564.152827	2.259560
	564.354855	2.261062
	564.556870	2.263997
	564.758870	2.265711
	564.960857	2.269034
	565.162830	2.269110
	565.364789	2.272763
	565.566735	2.276501
	565.768666	2.276647
	565.970584	2.274859
	566.172489	2.275468
	566.374379	2.275474
	566.576256	2.274926
	566.778119	2.277028
	566.979969	2.276688
	567.181805	2.277566
	567.383626	2.279573
	567.585435	2.280219
	567.787229	2.284209
	567.989010	2.289294
	568.190777	2.291594
	568.392530	2.294729
	568.594269	2.297373
	568.795995	2.302215
	568.997707	2.305742
	569.199405	2.310801
	569.401090	2.312987
	569.602761	2.314213
	569.804418	2.313498
	570.006061	2.316321
	570.207690	2.318789
	570.409306	2.324334
	570.610908	2.326476
	570.812497	2.329781
	571.014071	2.334135
	571.215632	2.338575
	571.417179	2.340493
	571.618712	2.346105
	571.820232	2.349059
	572.021737	2.354285
	572.223229	2.357876
	572.424707	2.360718
	572.626172	2.363636
	572.827623	2.368026
	573.029060	2.369988
	573.230483	2.375580
	573.431892	2.377955
	573.633288	2.380324
	573.834670	2.386138
	574.036038	2.390814
	574.237392	2.390378
	574.438733	2.393499
	574.640060	2.398008
	574.841373	2.400692
	575.042672	2.405182
	575.243958	2.411793
	575.445230	2.414622
	575.646488	2.420154
	575.847732	2.424018
	576.048962	2.428428
	576.250179	2.435887
	576.451382	2.443273
	576.652571	2.447769
	576.853747	2.451392
	577.054908	2.454769
	577.256056	2.455618
	577.457190	2.459212
	577.658310	2.464022
	577.859417	2.466854
	578.060510	2.468833
	578.261589	2.472989
	578.462654	2.476849
	578.663705	2.481218
	578.864743	2.484098
	579.065767	2.489988
	579.266777	2.495819
	579.467773	2.501514
	579.668755	2.505116
	579.869724	2.507412
	580.070679	2.513015
	580.271620	2.516235
	580.472548	2.524925
	580.673461	2.529606
	580.874361	2.532310
	581.075247	2.533448
	581.276119	2.535842
	581.476978	2.535162
	581.677822	2.540568
	581.878653	2.547500
	582.079470	2.552554
	582.280273	2.557711
	582.481063	2.560438
	582.681838	2.563254
	582.882600	2.568892
	583.083348	2.573434
	583.284083	2.577324
	583.484803	2.580037
	583.685510	2.584515
	583.886203	2.584777
	584.086882	2.590792
	584.287547	2.593447
	584.488199	2.596482
	584.688836	2.599896
	584.889460	2.604805
	585.090070	2.606716
	585.290666	2.608959
	585.491249	2.611415
	585.691818	2.616984
	585.892372	2.620670
	586.092914	2.625229
	586.293441	2.627627
	586.493954	2.630750
	586.694454	2.633146
	586.894940	2.637731
	587.095412	2.641778
	587.295870	2.646873
	587.496314	2.645676
	587.696745	2.648170
	587.897162	2.648411
	588.097565	2.651766
	588.297954	2.655302
	588.498329	2.654986
	588.698691	2.655899
	588.899038	2.658396
	589.099372	2.658424
	589.299692	2.660759
	589.499998	2.664123
	589.700291	2.665253
	589.900569	2.663760
	590.100834	2.666566
	590.301085	2.670306
	590.501322	2.676231
	590.701546	2.679866
	590.901755	2.681857
	591.101951	2.688094
	591.302132	2.692606
	591.502300	2.694891
	591.702455	2.692381
	591.902595	2.696973
	592.102722	2.701342
	592.302834	2.702002
	592.502933	2.705778
	592.703018	2.705501
	592.903089	2.707605
	593.103147	2.711099
	593.303190	2.714065
	593.503220	2.721226
	593.703236	2.728366
	593.903238	2.732632
	594.103226	2.733501
	594.303200	2.738592
	594.503161	2.747762
	594.703108	2.751420
	594.903040	2.755054
	595.102960	2.759992
	595.302865	2.764748
	595.502756	2.770250
	595.702634	2.776146
	595.902497	2.780239
	596.102347	2.787242
	596.302183	2.791569
	596.502005	2.796597
	596.701813	2.798317
	596.901608	2.801024
	597.101388	2.807957
	597.301155	2.810116
	597.500908	2.819282
	597.700647	2.826274
	597.900372	2.830544
	598.100083	2.839075
	598.299781	2.842542
	598.499465	2.848408
	598.699134	2.855292
	598.898790	2.861373
	599.098432	2.865740
	599.298061	2.873309
	599.497675	2.876434
	599.697275	2.886841
	599.896862	2.895526
	600.096435	2.902358
	600.295994	2.909421
	600.495539	2.916497
	600.695070	2.921642
	600.894588	2.933656
	601.094091	2.942443
	601.293581	2.951879
	601.493056	2.959761
	601.692518	2.969030
	601.891966	2.981808
	602.091401	2.994653
	602.290821	3.003077
	602.490227	3.014111
	602.689620	3.022569
	602.888999	3.032317
	603.088363	3.042247
	603.287714	3.051561
	603.487052	3.061400
	603.686375	3.073214
	603.885684	3.086943
	604.084980	3.095182
	604.284261	3.105547
	604.483529	3.116875
	604.682783	3.126445
	604.882023	3.139822
	605.081249	3.148772
	605.280461	3.162240
	605.479660	3.171734
	605.678844	3.181255
	605.878015	3.194342
	606.077172	3.210469
	606.276314	3.224193
	606.475443	3.234701
	606.674558	3.242240
	606.873660	3.255948
	607.072747	3.267170
	607.271820	3.277146
	607.470880	3.287638
	607.669926	3.301480
	607.868957	3.313820
	608.067975	3.327548
	608.266979	3.341400
	608.465969	3.352963
	608.664946	3.365485
	608.863908	3.384768
	609.062857	3.400456
	609.261791	3.413478
	609.460712	3.433797
	609.659619	3.451298
	609.858511	3.470092
	610.057390	3.487743
	610.256256	3.502512
	610.455107	3.517587
	610.653944	3.537785
	610.852767	3.555282
	611.051577	3.573715
	611.250373	3.592825
	611.449154	3.607918
	611.647922	3.628632
	611.846676	3.640548
	612.045416	3.656342
	612.244142	3.676139
	612.442854	3.690811
	612.641553	3.706476
	612.840237	3.725144
	613.038908	3.736702
	613.237564	3.756322
	613.436207	3.772439
	613.634836	3.789925
	613.833451	3.803805
	614.032052	3.816015
	614.230639	3.825416
	614.429212	3.843805
	614.627771	3.853098
	614.826316	3.860989
	615.024848	3.872169
	615.223365	3.881672
	615.421869	3.894012
	615.620358	3.897231
	615.818834	3.901193
	616.017296	3.910671
	616.215744	3.921292
	616.414178	3.930491
	616.612598	3.937316
	616.811004	3.946617
	617.009396	3.951095
	617.207775	3.960074
	617.406139	3.966667
	617.604490	3.978522
	617.802826	3.984666
	618.001149	3.989179
	618.199458	3.990175
	618.397752	3.994959
	618.596033	3.999097
	618.794300	4.002751
	618.992553	4.008411
	619.190792	4.011089
	619.389018	4.018530
	619.587229	4.024855
	619.785426	4.024842
	619.983609	4.024202
	620.181779	4.024358
	620.379934	4.024053
	620.578076	4.031295
	620.776204	4.035073
	620.974317	4.036364
	621.172417	4.040939
	621.370503	4.039546
	621.568575	4.037749
	621.766633	4.036010
	621.964677	4.028419
	622.162707	4.020575
	622.360723	4.017393
	622.558725	4.017689
	622.756714	4.012505
	622.954688	4.006288
	623.152648	4.004881
	623.350595	3.996124
	623.548527	3.993940
	623.746446	3.982107
	623.944350	3.974846
	624.142241	3.960716
	624.340118	3.945265
	624.537981	3.933851
	624.735829	3.926558
	624.933664	3.914063
	625.131485	3.902983
	625.329292	3.884279
	625.527085	3.873056
	625.724864	3.854172
	625.922629	3.839383
	626.120381	3.823012
	626.318118	3.808675
	626.515841	3.786374
	626.713550	3.771300
	626.911246	3.757863
	627.108927	3.739056
	627.306595	3.719622
	627.504248	3.699850
	627.701888	3.685081
	627.899513	3.674428
	628.097125	3.656337
	628.294722	3.637750
	628.492306	3.621892
	628.689876	3.611403
	628.887432	3.596607
	629.084973	3.581587
	629.282501	3.565243
	629.480015	3.550956
	629.677515	3.533211
	629.875001	3.520990
	630.072473	3.505267
	630.269931	3.486706
	630.467375	3.469236
	630.664805	3.458376
	630.862221	3.441956
	631.059623	3.423045
	631.257011	3.413253
	631.454385	3.393878
	631.651746	3.379013
	631.849092	3.362949
	632.046424	3.350509
	632.243742	3.338043
	632.441047	3.323248
	632.638337	3.306648
	632.835613	3.296056
	633.032876	3.280864
	633.230124	3.267400
	633.427358	3.258070
	633.624579	3.247241
	633.821785	3.237866
	634.018978	3.230797
	634.216156	3.231070
	634.413321	3.224762
	634.610471	3.219886
	634.807608	3.216081
	635.004730	3.217128
	635.201839	3.209743
	635.398933	3.208641
	635.596014	3.201643
	635.793081	3.200028
	635.990133	3.204124
	636.187172	3.209088
	636.384196	3.214704
	636.581207	3.219255
	636.778204	3.219930
	636.975186	3.226634
	637.172155	3.233062
	637.369110	3.240484
	637.566050	3.246544
	637.762977	3.256928
	637.959890	3.265853
	638.156788	3.275826
	638.353673	3.289658
	638.550544	3.301931
	638.747400	3.312743
	638.944243	3.323533
	639.141072	3.336021
	639.337886	3.355575
	639.534687	3.374096
	639.731474	3.397327
	639.928246	3.413743
	640.125005	3.434689
	640.321750	3.456108
	640.518480	3.476052
	640.715197	3.499843
	640.911899	3.525409
	641.108588	3.548136
	641.305263	3.574721
	641.501923	3.592626
	641.698570	3.617328
	641.895202	3.641485
	642.091821	3.665652
	642.288426	3.692287
	642.485016	3.715908
	642.681593	3.733547
	642.878155	3.760595
	643.074704	3.781811
	643.271238	3.802262
	643.467759	3.823418
	643.664265	3.845084
	643.860757	3.868328
	644.057236	3.892319
	644.253700	3.917587
	644.450151	3.944805
	644.646587	3.968595
	644.843009	3.987297
	645.039418	4.013305
	645.235812	4.037180
	645.432192	4.061469
	645.628558	4.083379
	645.824911	4.103291
	646.021249	4.122614
	646.217573	4.137066
	646.413883	4.157855
	646.610179	4.176504
	646.806461	4.195898
	647.002729	4.208823
	647.198983	4.224200
	647.395223	4.242143
	647.591449	4.262254
	647.787661	4.280010
	647.983859	4.289895
	648.180043	4.301707
	648.376212	4.312195
	648.572368	4.322666
	648.768510	4.338202
	648.964638	4.351853
	649.160751	4.369972
	649.356851	4.383821
	649.552937	4.394095
	649.749008	4.407143
	649.945066	4.413952
	650.141109	4.425391
	650.337138	4.429319
	650.533154	4.439868
	650.729155	4.450412
	650.925142	4.458507
	651.121116	4.470984
	651.317075	4.480138
	651.513020	4.485626
	651.708951	4.490901
	651.904868	4.494216
	652.100771	4.497790
	652.296660	4.501091
	652.492535	4.509484
	652.688396	4.503203
	652.884242	4.506159
	653.080075	4.507679
	653.275894	4.503548
	653.471699	4.506713
	653.667489	4.502463
	653.863266	4.495353
	654.059028	4.486908
	654.254776	4.487094
	654.450511	4.482757
	654.646231	4.477251
	654.841937	4.468456
	655.037629	4.468191
	655.233308	4.459358
	655.428972	4.459034
	655.624622	4.451874
	655.820258	4.451163
	656.015879	4.441863
	656.211487	4.427729
	656.407081	4.415545
	656.602661	4.406181
	656.798226	4.396449
	656.993778	4.387534
	657.189315	4.374281
	657.384839	4.361521
	657.580348	4.351127
	657.775843	4.341669
	657.971324	4.329987
	658.166791	4.327449
	658.362244	4.319555
	658.557683	4.312675
	658.753108	4.307368
	658.948519	4.300518
	659.143916	4.294823
	659.339298	4.282030
	659.534667	4.272032
	659.730022	4.264242
	659.925362	4.255756
	660.120688	4.252660
	660.316001	4.249402
	660.511299	4.244227
	660.706583	4.237864
	660.901853	4.233950
	661.097109	4.218577
	661.292351	4.205572
	661.487578	4.201649
	661.682792	4.192739
	661.877992	4.190472
	662.073177	4.182247
	662.268349	4.175772
	662.463506	4.169658
	662.658649	4.159956
	662.853779	4.152040
	663.048894	4.142735
	663.243995	4.129701
	663.439081	4.119479
	663.634154	4.110564
	663.829213	4.100624
	664.024258	4.093741
	664.219288	4.090112
	664.414305	4.082578
	664.609307	4.079099
	664.804295	4.068426
	664.999269	4.058426
	665.194229	4.049732
	665.389175	4.035833
	665.584107	4.031309
	665.779025	4.026202
	665.973928	4.020629
	666.168818	4.007636
	666.363693	4.003043
	666.558555	3.993884
	666.753402	3.985715
	666.948235	3.973549
	667.143054	3.965982
	667.337859	3.952699
	667.532650	3.946531
	667.727427	3.931893
	667.922189	3.921003
	668.116938	3.911824
	668.311672	3.903720
	668.506392	3.893227
	668.701098	3.890010
	668.895790	3.878448
	669.090468	3.874290
	669.285132	3.866381
	669.479782	3.861066
	669.674417	3.853738
	669.869039	3.852842
	670.063646	3.845103
	670.258239	3.836205
	670.452819	3.824999
	670.647384	3.812368
	670.841934	3.800140
	671.036471	3.787295
	671.230994	3.777266
	671.425502	3.766690
	671.619997	3.754812
	671.814477	3.744757
	672.008943	3.725211
	672.203395	3.709524
	672.397833	3.696455
	672.592257	3.680299
	672.786667	3.661856
	672.981062	3.646894
	673.175444	3.632731
	673.369811	3.614582
	673.564164	3.594843
	673.758503	3.578198
	673.952828	3.563229
	674.147139	3.544760
	674.341435	3.525054
	674.535718	3.511410
	674.729986	3.492465
	674.924240	3.475101
	675.118480	3.460817
	675.312706	3.446852
	675.506918	3.429760
	675.701116	3.416926
	675.895299	3.395180
	676.089469	3.377374
	676.283624	3.358334
	676.477765	3.340808
	676.671892	3.317005
	676.866005	3.301773
	677.060103	3.285164
	677.254188	3.269064
	677.448258	3.249655
	677.642315	3.232132
	677.836357	3.215661
	678.030385	3.202844
	678.224398	3.183552
	678.418398	3.173470
	678.612384	3.153318
	678.806355	3.140101
	679.000312	3.125051
	679.194255	3.113759
	679.388184	3.097168
	679.582099	3.085641
	679.776000	3.072816
	679.969886	3.062474
	680.163758	3.052823
	680.357617	3.041655
	680.551461	3.025605
	680.745290	3.014189
	680.939106	3.000859
	681.132908	2.991646
	681.326695	2.977863
	681.520468	2.964193
	681.714227	2.947696
	681.907972	2.929432
	682.101703	2.915082
	682.295419	2.904804
	682.489122	2.890458
	682.682810	2.874044
	682.876484	2.858827
	683.070144	2.842600
	683.263790	2.824753
	683.457421	2.810595
	683.651039	2.795542
	683.844642	2.781173
	684.038231	2.762026
	684.231806	2.745264
	684.425367	2.729714
	684.618913	2.712809
	684.812446	2.697668
	685.005964	2.682168
	685.199468	2.663389
	685.392958	2.646876
	685.586433	2.629097
	685.779895	2.613209
	685.973342	2.597117
	686.166775	2.578544
	686.360194	2.559451
	686.553599	2.546877
	686.746990	2.529938
	686.940366	2.514404
	687.133729	2.496732
	687.327077	2.478891
	687.520411	2.459426
	687.713730	2.447216
	687.907036	2.430418
	688.100327	2.414936
	688.293604	2.399518
	688.486867	2.386523
	688.680116	2.371668
	688.873351	2.355415
	689.066571	2.341508
	689.259777	2.327527
	689.452970	2.310591
	689.646147	2.294890
	689.839311	2.277542
	690.032461	2.262751
	690.225596	2.244718
	690.418717	2.231263
	690.611824	2.214230
	690.804917	2.199069
	690.997995	2.183569
	691.191059	2.170177
	691.384110	2.154777
	691.577145	2.140729
	691.770167	2.122720
	691.963175	2.107251
	692.156168	2.091711
	692.349147	2.078147
	692.542112	2.063748
	692.735063	2.049137
	692.927999	2.033340
	693.120922	2.019808
	693.313830	2.005725
	693.506724	1.991483
	693.699603	1.976449
	693.892469	1.963328
	694.085320	1.946960
	694.278157	1.932405
	694.470980	1.918992
	694.663789	1.905323
	694.856583	1.890985
	695.049364	1.878240
	695.242130	1.863094
	695.434881	1.848276
	695.627619	1.833702
	695.820342	1.820516
	696.013052	1.806759
	696.205747	1.793907
	696.398427	1.781646
	696.591094	1.771568
	696.783746	1.759615
	696.976384	1.750104
	697.169008	1.741394
	697.361618	1.731887
	697.554213	1.722164
	697.746795	1.714919
	697.939362	1.706592
	698.131914	1.699560
	698.324453	1.692421
	698.516977	1.685049
	698.709487	1.678350
	698.901983	1.671674
	699.094465	1.666151
	699.286932	1.660193
	699.479386	1.653589
	699.671825	1.647700
	699.864249	1.643264
	700.056660	1.637880
	700.249056	1.634345
	700.441438	1.627832
	700.633806	1.624325
	700.826160	1.619653
	701.018499	1.615865
	701.210824	1.613365
	701.403135	1.611856
	701.595432	1.611260
	701.787714	1.608348
	701.979982	1.605905
	702.172236	1.604123
	702.364476	1.603786
	702.556702	1.601910
	702.748913	1.600001
	702.941110	1.597803
	703.133293	1.593360
	703.325461	1.591368
	703.517615	1.591351
	703.709755	1.588138
	703.901881	1.586131
	704.093993	1.583799
	704.286090	1.583391
	704.478173	1.581247
	704.670242	1.577144
	704.862296	1.573891
	705.054337	1.570576
	705.246363	1.567573
	705.438375	1.565024
	705.630372	1.561250
	705.822356	1.556912
	706.014325	1.551690
	706.206279	1.546086
	706.398220	1.541665
	706.590146	1.538194
	706.782058	1.534556
	706.973956	1.530080
	707.165840	1.526094
	707.357709	1.523993
	707.549564	1.521168
	707.741405	1.516426
	707.933231	1.511382
	708.125043	1.507998
	708.316841	1.502215
	708.508625	1.498341
	708.700395	1.494227
	708.892150	1.490189
	709.083891	1.487083
	709.275617	1.482941
	709.467330	1.478162
	709.659028	1.475174
	709.850712	1.471643
	710.042381	1.467127
	710.234037	1.464876
	710.425678	1.461161
	710.617305	1.457452
	710.808917	1.453814
	711.000515	1.450958
	711.192099	1.449522
	711.383669	1.447086
	711.575225	1.442680
	711.766766	1.440112
	711.958293	1.437882
	712.149805	1.438370
	712.341304	1.436486
	712.532788	1.435586
	712.724258	1.435729
	712.915713	1.433899
	713.107154	1.434031
	713.298581	1.432071
	713.489994	1.431326
	713.681392	1.432125
	713.872776	1.429915
	714.064146	1.428344
	714.255502	1.427620
	714.446843	1.428256
	714.638170	1.426708
	714.829483	1.428065
	715.020781	1.426935
	715.212065	1.427084
	715.403335	1.427799
	715.594591	1.429134
	715.785832	1.428640
	715.977059	1.426447
	716.168272	1.425322
	716.359470	1.427662
	716.550654	1.425776
	716.741824	1.425681
	716.932979	1.423984
	717.124121	1.424046
	717.315247	1.422502
	717.506360	1.422392
	717.697458	1.423359
	717.888542	1.424948
	718.079612	1.423215
	718.270668	1.422618
	718.461709	1.422913
	718.652736	1.424212
	718.843748	1.422430
	719.034746	1.420991
	719.225730	1.418992
	719.416700	1.418286
	719.607655	1.417761
	719.798596	1.417141
	719.989523	1.417297
	720.180435	1.418182
	720.371333	1.416824
	720.562217	1.416577
	720.753087	1.415118
	720.943942	1.414302
	721.134783	1.414321
	721.325609	1.413798
	721.516422	1.414774
	721.707219	1.414136
	721.898003	1.412359
	722.088772	1.410826
	722.279527	1.410383
	722.470268	1.409569
	722.660994	1.409969
	722.851707	1.409701
	723.042404	1.410178
	723.233088	1.412115
	723.423757	1.412608
	723.614412	1.412826
	723.805052	1.411408
	723.995678	1.413085
	724.186290	1.415121
	724.376887	1.415147
	724.567471	1.416221
	724.758039	1.415700
	724.948594	1.416395
	725.139134	1.416825
	725.329660	1.413336
	725.520172	1.415417
	725.710669	1.415455
	725.901152	1.415693
	726.091620	1.413648
	726.282075	1.414840
	726.472514	1.416222
	726.662940	1.416533
	726.853351	1.416487
	727.043748	1.417420
	727.234131	1.415337
	727.424499	1.416176
	727.614853	1.418193
	727.805193	1.420333
	727.995518	1.417708
	728.185829	1.418600
	728.376125	1.417768
	728.566408	1.417866
	728.756675	1.417783
	728.946929	1.416937
	729.137168	1.415612
	729.327393	1.414719
	729.517604	1.413445
	729.707800	1.413151
	729.897982	1.412841
	730.088149	1.413073
	730.278302	1.410808
	730.468441	1.410124
	730.658566	1.407507
	730.848676	1.407110
	731.038771	1.406780
	731.228853	1.406459
	731.418920	1.406439
	731.608973	1.404631
	731.799011	1.401685
	731.989035	1.401234
	732.179045	1.399687
	732.369040	1.398512
	732.559021	1.398043
	732.748988	1.396807
	732.938940	1.396503
	733.128878	1.395462
	733.318801	1.394501
	733.508711	1.394669
	733.698605	1.395273
	733.888486	1.393768
	734.078352	1.392531
	734.268204	1.390955
	734.458041	1.389356
	734.647864	1.388043
	734.837673	1.386360
	735.027467	1.384171
	735.217247	1.382572
	735.407013	1.380301
	735.596764	1.378105
	735.786501	1.376344
	735.976223	1.374269
	736.165932	1.372185
	736.355625	1.369831
	736.545305	1.366666
	736.734970	1.364471
	736.924620	1.365046
	737.114257	1.364176
	737.303879	1.364044
	737.493486	1.363051
	737.683079	1.364535
	737.872658	1.363946
	738.062222	1.362259
	738.251772	1.362632
	738.441308	1.361911
	738.630829	1.360422
	738.820336	1.361155
	739.009829	1.360208
	739.199307	1.357620
	739.388771	1.354826
	739.578220	1.352366
	739.767655	1.349288
	739.957076	1.347848
	740.146482	1.349246
	740.335874	1.348692
	740.525251	1.349811
	740.714615	1.350318
	740.903963	1.347585
	741.093298	1.345387
	741.282618	1.344949
	741.471923	1.344334
	741.661214	1.340515
	741.850491	1.339563
	742.039753	1.337457
	742.229001	1.336025
	742.418235	1.334629
	742.607454	1.334359
	742.796659	1.333507
	742.985849	1.331433
	743.175025	1.331044
	743.364187	1.329616
	743.553334	1.327017
	743.742467	1.325114
	743.931586	1.324201
	744.120690	1.320758
	744.309779	1.318752
	744.498855	1.315848
	744.687916	1.313982
	744.876962	1.313566
	745.065994	1.310537
	745.255012	1.307638
	745.444015	1.304013
	745.633004	1.302387
	745.821978	1.300295
	746.010938	1.295523
	746.199884	1.290453
	746.388815	1.286187
	746.577732	1.283183
	746.766634	1.280017
	746.955522	1.278274
	747.144396	1.276753
	747.333255	1.273495
	747.522100	1.270290
	747.710930	1.268697
	747.899746	1.266548
	748.088548	1.266235
	748.277335	1.263176
	748.466108	1.261246
	748.654866	1.258332
	748.843610	1.256231
	749.032339	1.252693
	749.221054	1.249412
	749.409755	1.245019
	749.598441	1.243881
	749.787113	1.241291
	749.975770	1.240406
	750.164413	1.237432
	750.353042	1.234380
[truncated: 1,648 more rows]
