# Supplementary material for: Metasurface analogues of molecular diastereomers from hierarchical multiscale chiral interactions with biomolecules
Source: Nat Commun. 2026 Apr 22;17:5541. doi: 10.1038/s41467-026-72200-6 (PMC13287669; doi:10.1038/s41467-026-72200-6)
Supplement: Supplementary file 3 — Supplementary Data 1 (Raw data) [file 41467_2026_72200_MOESM3_ESM.zip › Raw_Data/Reflectivity/strept_antistrepl/strept/01 rh 0.txt]

	345.453658	1.001539
	345.669646	1.001492
	345.885622	1.001436
	346.101585	1.001367
	346.317535	1.001285
	346.533471	1.001187
	346.749395	1.001069
	346.965306	1.000928
	347.181204	1.000759
	347.397089	1.000557
	347.612961	1.000316
	347.828820	1.000029
	348.044666	0.999690
	348.260499	0.999291
	348.476319	0.998826
	348.692126	0.998291
	348.907920	0.997688
	349.123701	0.997023
	349.339469	0.996315
	349.555224	0.995596
	349.770966	0.994905
	349.986695	0.994292
	350.202412	0.993805
	350.418115	0.993478
	350.633805	0.993330
	350.849482	0.993354
	351.065147	0.993528
	351.280798	0.993819
	351.496436	0.994190
	351.712062	0.994609
	351.927674	0.995051
	352.143273	0.992678
	352.358860	0.996219
	352.574433	0.995101
	352.789993	0.995905
	353.005541	0.996470
	353.221075	0.995898
	353.436597	0.995420
	353.652105	0.996598
	353.867600	0.995885
	354.083083	0.998750
	354.298552	1.000609
	354.514009	1.000927
	354.729452	1.001838
	354.944883	1.002641
	355.160300	1.004644
	355.375705	1.004434
	355.591096	1.002670
	355.806474	1.001264
	356.021840	1.002217
	356.237192	1.003909
	356.452532	1.004226
	356.667858	1.002549
	356.883172	1.001384
	357.098472	1.000955
	357.313760	1.001057
	357.529034	1.001282
	357.744295	1.002425
	357.959544	1.002815
	358.174779	1.003807
	358.390002	1.005198
	358.605211	1.005776
	358.820407	1.005266
	359.035591	1.005342
	359.250761	1.003812
	359.465919	1.002940
	359.681063	1.003164
	359.896194	1.001851
	360.111313	1.003116
	360.326418	1.001776
	360.541510	1.003595
	360.756589	1.004299
	360.971656	1.004751
	361.186709	1.005248
	361.401749	1.003579
	361.616776	1.003091
	361.831790	1.003595
	362.046792	1.001566
	362.261780	1.001752
	362.476755	1.000010
	362.691717	1.000768
	362.906666	1.000512
	363.121602	1.000498
	363.336525	0.999260
	363.551435	0.998503
	363.766332	0.999545
	363.981216	0.997253
	364.196087	0.995646
	364.410945	0.993923
	364.625790	0.994334
	364.840621	0.995120
	365.055440	0.995356
	365.270246	0.995932
	365.485039	0.996645
	365.699818	0.998190
	365.914585	0.996468
	366.129339	0.994990
	366.344079	0.993357
	366.558807	0.994699
	366.773521	0.993811
	366.988223	0.996215
	367.202911	0.997700
	367.417587	0.997218
	367.632249	0.995498
	367.846898	0.997013
	368.061535	0.996678
	368.276158	0.994405
	368.490768	0.994046
	368.705365	0.995390
	368.919949	0.997276
	369.134521	0.997413
	369.349079	0.998070
	369.563624	0.997133
	369.778155	0.998375
	369.992674	0.998813
	370.207180	0.997722
	370.421673	0.997240
	370.636153	0.998469
	370.850619	0.999043
	371.065073	0.998915
	371.279514	0.998502
	371.493941	0.998418
	371.708356	0.999861
	371.922757	0.998599
	372.137145	0.999565
	372.351521	1.000310
	372.565883	0.999898
	372.780232	0.998668
	372.994568	0.998128
	373.208891	0.996682
	373.423201	0.998767
	373.637498	0.996846
	373.851782	0.995993
	374.066053	0.994583
	374.280311	0.993681
	374.494556	0.993583
	374.708787	0.994335
	374.923006	0.993504
	375.137211	0.993874
	375.351404	0.991099
	375.565583	0.991963
	375.779750	0.990738
	375.993903	0.991686
	376.208043	0.992427
	376.422170	0.992338
	376.636284	0.990654
	376.850385	0.990243
	377.064473	0.990307
	377.278548	0.990216
	377.492610	0.989817
	377.706658	0.990974
	377.920694	0.989677
	378.134717	0.991112
	378.348726	0.992287
	378.562722	0.991911
	378.776706	0.991592
	378.990676	0.993820
	379.204633	0.994037
	379.418577	0.994410
	379.632508	0.994814
	379.846426	0.996856
	380.060331	0.996880
	380.274223	0.998328
	380.488101	0.997233
	380.701967	0.997905
	380.915819	0.995741
	381.129659	0.995190
	381.343485	0.994807
	381.557298	0.992814
	381.771098	0.995058
	381.984886	0.994792
	382.198659	0.993912
	382.412420	0.993363
	382.626168	0.993095
	382.839903	0.995302
	383.053624	0.994331
	383.267333	0.994486
	383.481028	0.995579
	383.694711	0.996032
	383.908380	0.995723
	384.122036	0.995065
	384.335679	0.996251
	384.549309	0.996724
	384.762926	0.995440
	384.976530	0.995894
	385.190120	0.996285
	385.403698	0.995902
	385.617262	0.995526
	385.830814	0.996577
	386.044352	0.999427
	386.257877	1.000639
	386.471389	1.000788
	386.684888	1.000465
	386.898374	1.000837
	387.111847	1.001700
	387.325306	1.003309
	387.538753	1.003891
	387.752186	1.003687
	387.965606	1.005605
	388.179014	1.006921
	388.392408	1.008582
	388.605789	1.009561
	388.819156	1.009852
	389.032511	1.009804
	389.245853	1.008240
	389.459181	1.007209
	389.672497	1.008723
	389.885799	1.008561
	390.099088	1.010387
	390.312364	1.012517
	390.525627	1.016119
	390.738877	1.016547
	390.952114	1.019344
	391.165337	1.019467
	391.378548	1.018489
	391.591745	1.019136
	391.804929	1.019055
	392.018100	1.017351
	392.231258	1.017854
	392.444403	1.018304
	392.657535	1.017573
	392.870653	1.017176
	393.083759	1.016838
	393.296851	1.014049
	393.509930	1.014045
	393.722996	1.015116
	393.936049	1.015144
	394.149089	1.015605
	394.362116	1.017272
	394.575129	1.019134
	394.788130	1.018530
	395.001117	1.019084
	395.214091	1.019956
	395.427052	1.019215
	395.640000	1.019649
	395.852935	1.017777
	396.065857	1.017202
	396.278765	1.016405
	396.491660	1.016895
	396.704543	1.016037
	396.917412	1.014895
	397.130268	1.014344
	397.343110	1.013053
	397.555940	1.012050
	397.768757	1.011504
	397.981560	1.011619
	398.194350	1.010485
	398.407127	1.009474
	398.619891	1.008203
	398.832642	1.010200
	399.045380	1.008451
	399.258104	1.006846
	399.470815	1.005557
	399.683514	1.004453
	399.896199	1.004500
	400.108870	1.004826
	400.321529	1.002999
	400.534175	1.003230
	400.746807	1.003420
	400.959427	1.002754
	401.172033	1.004143
	401.384626	1.006352
	401.597205	1.005682
	401.809772	1.006912
	402.022326	1.005041
	402.234866	1.006701
	402.447393	1.009365
	402.659907	1.009959
	402.872408	1.010499
	403.084896	1.010094
	403.297370	1.008823
	403.509832	1.010591
	403.722280	1.010203
	403.934715	1.010119
	404.147137	1.008790
	404.359546	1.011007
	404.571941	1.010389
	404.784323	1.011521
	404.996693	1.011673
	405.209049	1.012873
	405.421392	1.014729
	405.633721	1.016217
	405.846038	1.017781
	406.058341	1.019455
	406.270632	1.022592
	406.482909	1.026561
	406.695172	1.026329
	406.907423	1.027328
	407.119661	1.028205
	407.331885	1.027124
	407.544096	1.027951
	407.756294	1.028576
	407.968479	1.027498
	408.180651	1.028168
	408.392809	1.028806
	408.604954	1.028587
	408.817086	1.029064
	409.029205	1.029782
	409.241311	1.029891
	409.453404	1.027987
	409.665483	1.026516
	409.877549	1.025368
	410.089602	1.025277
	410.301642	1.024434
	410.513669	1.024321
	410.725682	1.023200
	410.937682	1.022835
	411.149669	1.021540
	411.361643	1.021707
	411.573604	1.023098
	411.785551	1.018578
	411.997486	1.018235
	412.209407	1.018474
	412.421315	1.016494
	412.633210	1.016381
	412.845091	1.017518
	413.056959	1.018488
	413.268815	1.019578
	413.480657	1.018291
	413.692485	1.017003
	413.904301	1.015561
	414.116103	1.012932
	414.327892	1.011880
	414.539668	1.012167
	414.751431	1.010721
	414.963181	1.011363
	415.174917	1.011417
	415.386640	1.011616
	415.598350	1.011788
	415.810047	1.010277
	416.021730	1.010999
	416.233401	1.013169
	416.445058	1.011721
	416.656702	1.013475
	416.868332	1.013963
	417.079950	1.016327
	417.291554	1.015408
	417.503145	1.016528
	417.714723	1.017927
	417.926288	1.020842
	418.137839	1.019817
	418.349377	1.020777
	418.560903	1.022536
	418.772414	1.024335
	418.983913	1.022772
	419.195398	1.023644
	419.406870	1.022945
	419.618329	1.024129
	419.829775	1.024495
	420.041208	1.025417
	420.252627	1.026889
	420.464033	1.028177
	420.675426	1.028112
	420.886805	1.030065
	421.098172	1.030798
	421.309525	1.030685
	421.520865	1.031010
	421.732192	1.031695
	421.943505	1.031000
	422.154805	1.029502
	422.366092	1.029965
	422.577366	1.029887
	422.788627	1.031114
	422.999874	1.029518
	423.211108	1.028683
	423.422329	1.025966
	423.633537	1.026825
	423.844731	1.025377
	424.055913	1.024166
	424.267081	1.021924
	424.478235	1.021177
	424.689377	1.023270
	424.900505	1.023023
	425.111620	1.020422
	425.322722	1.021621
	425.533811	1.024553
	425.744886	1.024310
	425.955948	1.022397
	426.166997	1.021161
	426.378032	1.020834
	426.589055	1.020590
	426.800064	1.020734
	427.011060	1.021722
	427.222042	1.021177
	427.433012	1.022105
	427.643968	1.023254
	427.854911	1.023533
	428.065840	1.024723
	428.276757	1.023354
	428.487660	1.023550
	428.698550	1.023999
	428.909427	1.024695
	429.120290	1.022428
	429.331140	1.021513
	429.541977	1.020314
	429.752801	1.020351
	429.963611	1.020455
	430.174408	1.021641
	430.385192	1.022982
	430.595963	1.021824
	430.806720	1.020115
	431.017464	1.022210
	431.228195	1.021690
	431.438913	1.021173
	431.649617	1.021021
	431.860308	1.024346
	432.070986	1.023572
	432.281650	1.022771
	432.492302	1.021825
	432.702940	1.022759
	432.913565	1.022595
	433.124176	1.022011
	433.334774	1.021110
	433.545359	1.021770
	433.755931	1.022098
	433.966489	1.022124
	434.177035	1.022015
	434.387567	1.021547
	434.598085	1.019863
	434.808591	1.020922
	435.019083	1.021796
	435.229562	1.022331
	435.440027	1.022589
	435.650479	1.021316
	435.860918	1.022279
	436.071344	1.022538
	436.281757	1.023818
	436.492156	1.023744
	436.702542	1.022601
	436.912914	1.023257
	437.123274	1.026129
	437.333620	1.028667
	437.543953	1.026866
	437.754272	1.025637
	437.964578	1.028340
	438.174871	1.028549
	438.385151	1.027946
	438.595417	1.027691
	438.805670	1.030438
	439.015910	1.029339
	439.226137	1.028593
	439.436350	1.030137
	439.646550	1.030515
	439.856737	1.030323
	440.066910	1.029945
	440.277070	1.028588
	440.487217	1.027572
	440.697351	1.027778
	440.907471	1.025610
	441.117578	1.024526
	441.327671	1.022196
	441.537752	1.021855
	441.747819	1.020976
	441.957873	1.022352
	442.167913	1.022024
	442.377940	1.021478
	442.587954	1.021853
	442.797955	1.019722
	443.007942	1.019515
	443.217916	1.017279
	443.427877	1.017492
	443.637824	1.016221
	443.847758	1.015072
	444.057679	1.014802
	444.267586	1.014971
	444.477481	1.015251
	444.687361	1.013020
	444.897229	1.013835
	445.107083	1.012750
	445.316924	1.012500
	445.526752	1.010944
	445.736566	1.008745
	445.946367	1.007039
	446.156155	1.007629
	446.365929	1.007106
	446.575690	1.007092
	446.785438	1.006667
	446.995173	1.008624
	447.204894	1.008715
	447.414602	1.008967
	447.624296	1.005532
	447.833977	1.005033
	448.043645	1.004294
	448.253300	1.003372
	448.462941	1.003755
	448.672569	1.002161
	448.882184	1.003147
	449.091785	1.001595
	449.301373	1.000281
	449.510948	1.002075
	449.720509	1.001095
	449.930057	0.999000
	450.139592	0.996845
	450.349113	0.996477
	450.558621	0.995892
	450.768116	0.994941
	450.977597	0.994559
	451.187066	0.994118
	451.396520	0.992713
	451.605962	0.988643
	451.815390	0.986474
	452.024805	0.985648
	452.234206	0.983916
	452.443594	0.983322
	452.652969	0.981221
	452.862330	0.981487
	453.071678	0.980860
	453.281013	0.979580
	453.490335	0.979191
	453.699643	0.978774
	453.908938	0.979363
	454.118219	0.980189
	454.327487	0.981394
	454.536742	0.979420
	454.745983	0.978852
	454.955211	0.978724
	455.164426	0.978276
	455.373627	0.977493
	455.582815	0.979056
	455.791990	0.978287
	456.001152	0.979420
	456.210300	0.979784
	456.419434	0.981870
	456.628556	0.981035
	456.837664	0.980680
	457.046758	0.981256
	457.255839	0.980274
	457.464907	0.979250
	457.673962	0.977193
	457.883003	0.976043
	458.092031	0.976220
	458.301046	0.976045
	458.510047	0.976963
	458.719035	0.979689
	458.928009	0.981399
	459.136970	0.981253
	459.345918	0.979731
	459.554852	0.980020
	459.763774	0.978081
	459.972681	0.976618
	460.181576	0.976937
	460.390457	0.977522
	460.599324	0.977221
	460.808178	0.976413
	461.017019	0.975633
	461.225847	0.974309
	461.434661	0.972965
	461.643462	0.969757
	461.852249	0.969233
	462.061023	0.967486
	462.269784	0.964018
	462.478531	0.963788
	462.687265	0.964293
	462.895986	0.961694
	463.104693	0.961132
	463.313387	0.960367
	463.522068	0.958533
	463.730735	0.956986
	463.939389	0.955081
	464.148029	0.954272
	464.356656	0.953207
	464.565270	0.954295
	464.773870	0.953133
	464.982457	0.951293
	465.191030	0.950805
	465.399591	0.951389
	465.608137	0.949536
	465.816671	0.949523
	466.025191	0.950977
	466.233697	0.950823
	466.442191	0.950497
	466.650671	0.949076
	466.859137	0.948310
	467.067590	0.946440
	467.276030	0.947689
	467.484456	0.946236
	467.692869	0.945091
	467.901269	0.945285
	468.109655	0.945616
	468.318028	0.944917
	468.526387	0.944172
	468.734733	0.941173
	468.943066	0.941101
	469.151385	0.937391
	469.359691	0.938233
	469.567984	0.938091
	469.776263	0.935700
	469.984528	0.934783
	470.192781	0.934371
	470.401020	0.934430
	470.609245	0.934742
	470.817457	0.934762
	471.025656	0.934322
	471.233841	0.933695
	471.442013	0.932095
	471.650172	0.931235
	471.858317	0.930360
	472.066448	0.930172
	472.274567	0.928074
	472.482672	0.926256
	472.690763	0.924748
	472.898841	0.920620
	473.106906	0.920748
	473.314957	0.919876
	473.522995	0.919825
	473.731020	0.917270
	473.939031	0.916169
	474.147029	0.914081
	474.355013	0.913323
	474.562984	0.911229
	474.770941	0.911336
	474.978885	0.912384
	475.186816	0.912381
	475.394733	0.910806
	475.602637	0.910822
	475.810527	0.910583
	476.018404	0.909362
	476.226268	0.909469
	476.434118	0.908387
	476.641955	0.907955
	476.849778	0.906787
	477.057588	0.906687
	477.265385	0.905613
	477.473168	0.905539
	477.680937	0.905650
	477.888694	0.905370
	478.096436	0.903925
	478.304166	0.904537
	478.511882	0.903240
	478.719584	0.900807
	478.927274	0.899748
	479.134949	0.898403
	479.342612	0.897937
	479.550260	0.897776
	479.757896	0.896995
	479.965518	0.894904
	480.173126	0.894689
	480.380722	0.893660
	480.588303	0.893421
	480.795872	0.892434
	481.003426	0.890580
	481.210968	0.889662
	481.418496	0.889329
	481.626010	0.887320
	481.833511	0.886954
	482.040999	0.885438
	482.248473	0.883915
	482.455934	0.882807
	482.663382	0.881612
	482.870816	0.880794
	483.078236	0.879862
	483.285643	0.879628
	483.493037	0.877743
	483.700417	0.877855
	483.907784	0.875678
	484.115137	0.874833
	484.322477	0.872691
	484.529803	0.870956
	484.737116	0.869865
	484.944416	0.868125
	485.151702	0.866605
	485.358975	0.865339
	485.566234	0.866008
	485.773479	0.865801
	485.980712	0.865295
	486.187931	0.863184
	486.395136	0.863275
	486.602328	0.861641
	486.809506	0.861942
	487.016671	0.861332
	487.223823	0.861965
	487.430961	0.862064
	487.638086	0.861428
	487.845197	0.861228
	488.052295	0.860358
	488.259379	0.859762
	488.466450	0.860543
	488.673507	0.860425
	488.880551	0.860440
	489.087582	0.861029
	489.294599	0.861659
	489.501602	0.861439
	489.708592	0.861278
	489.915569	0.862439
	490.122532	0.862995
	490.329482	0.862121
	490.536418	0.861724
	490.743341	0.862527
	490.950250	0.862019
	491.157146	0.862131
	491.364029	0.863380
	491.570897	0.863686
	491.777753	0.864466
	491.984595	0.864862
	492.191423	0.863844
	492.398238	0.864175
	492.605040	0.865079
	492.811828	0.864955
	493.018603	0.865356
	493.225364	0.866536
	493.432111	0.867504
	493.638846	0.869066
	493.845566	0.869814
	494.052274	0.870344
	494.258967	0.870925
	494.465648	0.871528
	494.672314	0.871113
	494.878968	0.872438
	495.085608	0.872872
	495.292234	0.873683
	495.498847	0.874689
	495.705446	0.874852
	495.912032	0.874297
	496.118605	0.875223
	496.325164	0.874588
	496.531709	0.874850
	496.738241	0.875138
	496.944759	0.874575
	497.151264	0.875640
	497.357756	0.876025
	497.564234	0.877268
	497.770698	0.877843
	497.977149	0.879461
	498.183587	0.880016
	498.390011	0.881204
	498.596422	0.881491
	498.802819	0.881631
	499.009202	0.881668
	499.215572	0.882697
	499.421929	0.882905
	499.628272	0.884398
	499.834602	0.885352
	500.040918	0.887200
	500.247220	0.888547
	500.453509	0.889271
	500.659785	0.891128
	500.866047	0.892591
	501.072296	0.892040
	501.278531	0.893651
	501.484752	0.893622
	501.690960	0.893871
	501.897155	0.894021
	502.103336	0.896299
	502.309504	0.897187
	502.515658	0.897541
	502.721798	0.897574
	502.927925	0.898822
	503.134039	0.899545
	503.340139	0.900710
	503.546225	0.901363
	503.752298	0.902112
	503.958358	0.903560
	504.164404	0.903539
	504.370436	0.904496
	504.576455	0.906056
	504.782461	0.908274
	504.988453	0.909860
	505.194431	0.910581
	505.400396	0.911888
	505.606347	0.915003
	505.812285	0.915754
	506.018209	0.916410
	506.224120	0.916382
	506.430017	0.916827
	506.635901	0.919185
	506.841771	0.920806
	507.047628	0.921818
	507.253471	0.923113
	507.459301	0.923553
	507.665117	0.924659
	507.870920	0.926075
	508.076709	0.927479
	508.282484	0.928747
	508.488247	0.930576
	508.693995	0.931438
	508.899730	0.932763
	509.105451	0.936412
	509.311159	0.938264
	509.516854	0.940478
	509.722535	0.942038
	509.928202	0.943046
	510.133856	0.944873
	510.339496	0.946786
	510.545123	0.947160
	510.750736	0.949033
	510.956336	0.950667
	511.161922	0.952236
	511.367494	0.953953
	511.573053	0.956206
	511.778599	0.957971
	511.984131	0.960541
	512.189649	0.963443
	512.395154	0.965888
	512.600645	0.966905
	512.806123	0.969003
	513.011587	0.971236
	513.217038	0.974576
	513.422475	0.977113
	513.627899	0.979855
	513.833309	0.981656
	514.038705	0.984721
	514.244088	0.987999
	514.449458	0.991269
	514.654814	0.992884
	514.860156	0.995397
	515.065485	0.997244
	515.270800	0.999772
	515.476102	1.002060
	515.681390	1.004869
	515.886664	1.006836
	516.091925	1.009658
	516.297173	1.013168
	516.502407	1.015033
	516.707627	1.018740
	516.912834	1.022036
	517.118027	1.024854
	517.323207	1.027681
	517.528373	1.030009
	517.733525	1.033163
	517.938664	1.036999
	518.143790	1.039343
	518.348901	1.042565
	518.554000	1.044939
	518.759084	1.047914
	518.964156	1.051426
	519.169213	1.053776
	519.374257	1.056688
	519.579288	1.059659
	519.784305	1.063373
	519.989308	1.066185
	520.194298	1.070212
	520.399274	1.074171
	520.604236	1.077056
	520.809185	1.080466
	521.014121	1.083021
	521.219043	1.087379
	521.423951	1.092626
	521.628846	1.096508
	521.833727	1.100042
	522.038595	1.106155
	522.243449	1.111704
	522.448289	1.117114
	522.653116	1.120607
	522.857929	1.125009
	523.062729	1.130973
	523.267515	1.136554
	523.472287	1.140896
	523.677046	1.145347
	523.881792	1.151654
	524.086524	1.157156
	524.291242	1.161829
	524.495946	1.168460
	524.700637	1.173339
	524.905315	1.178978
	525.109979	1.185618
	525.314629	1.191414
	525.519266	1.197092
	525.723889	1.201847
	525.928498	1.206908
	526.133094	1.211880
	526.337677	1.218005
	526.542245	1.222472
	526.746800	1.226792
	526.951342	1.231501
	527.155870	1.238336
	527.360384	1.243859
	527.564885	1.248643
	527.769372	1.253817
	527.973846	1.259513
	528.178306	1.263805
	528.382752	1.268790
	528.587185	1.272794
	528.791604	1.276137
	528.996010	1.280547
	529.200402	1.285019
	529.404780	1.290540
	529.609145	1.295676
	529.813496	1.298464
	530.017833	1.303351
	530.222157	1.307698
	530.426468	1.312881
	530.630764	1.317540
	530.835048	1.322620
	531.039317	1.328649
	531.243573	1.334502
	531.447815	1.338740
	531.652044	1.344078
	531.856259	1.348915
	532.060461	1.354903
	532.264648	1.361531
	532.468823	1.368549
	532.672983	1.375522
	532.877130	1.381035
	533.081264	1.388042
	533.285383	1.395372
	533.489490	1.403138
	533.693582	1.410471
	533.897661	1.418435
	534.101726	1.423839
	534.305778	1.432723
	534.509816	1.437354
	534.713841	1.444043
	534.917851	1.450838
	535.121849	1.458576
	535.325832	1.466106
	535.529802	1.472840
	535.733759	1.480886
	535.937701	1.487148
	536.141630	1.495898
	536.345546	1.502698
	536.549448	1.508682
	536.753336	1.519038
	536.957210	1.525711
	537.161071	1.535157
	537.364919	1.543097
	537.568752	1.551031
	537.772572	1.559339
	537.976379	1.566386
	538.180172	1.573027
	538.383951	1.579953
	538.587716	1.588610
	538.791468	1.595509
	538.995206	1.602205
	539.198931	1.610440
	539.402642	1.618070
	539.606339	1.623827
	539.810023	1.629872
	540.013693	1.639019
	540.217349	1.643667
	540.420992	1.649072
	540.624621	1.655773
	540.828237	1.660590
	541.031839	1.665234
	541.235427	1.672812
	541.439001	1.678712
	541.642562	1.685067
	541.846109	1.688421
	542.049643	1.693391
	542.253163	1.699054
	542.456669	1.705745
	542.660162	1.711422
	542.863641	1.715471
	543.067106	1.723289
	543.270558	1.729781
	543.473996	1.734285
	543.677420	1.738703
	543.880831	1.744395
	544.084228	1.749431
	544.287612	1.755505
	544.490981	1.761318
	544.694338	1.764991
	544.897680	1.771085
	545.101009	1.773616
	545.304324	1.778484
	545.507625	1.783622
	545.710913	1.787057
	545.914187	1.792061
	546.117448	1.796712
	546.320695	1.799259
	546.523928	1.805566
	546.727147	1.808888
	546.930353	1.813100
	547.133546	1.816091
	547.336724	1.821207
	547.539889	1.826378
	547.743040	1.830603
	547.946178	1.835770
	548.149301	1.839094
	548.352412	1.844237
	548.555508	1.849753
	548.758591	1.853209
	548.961660	1.860076
	549.164716	1.862636
	549.367757	1.868506
	549.570785	1.871356
	549.773800	1.874011
	549.976801	1.877358
	550.179788	1.882628
	550.382761	1.888208
	550.585721	1.893079
	550.788667	1.897330
	550.991599	1.902926
	551.194518	1.905878
	551.397423	1.911148
	551.600315	1.914970
	551.803192	1.916983
	552.006056	1.921184
	552.208906	1.926530
	552.411743	1.926121
	552.614566	1.927589
	552.817375	1.929901
	553.020171	1.929548
	553.222953	1.933232
	553.425721	1.937474
	553.628475	1.936825
	553.831216	1.938765
	554.033943	1.939749
	554.236657	1.943553
	554.439356	1.945406
	554.642042	1.950506
	554.844715	1.951172
	555.047373	1.954437
	555.250018	1.960435
	555.452650	1.961853
	555.655267	1.962971
	555.857871	1.965450
	556.060461	1.967824
	556.263038	1.969973
	556.465600	1.974203
	556.668150	1.975836
	556.870685	1.975536
	557.073207	1.980023
	557.275715	1.980377
	557.478209	1.985392
	557.680689	1.987623
	557.883156	1.987654
	558.085609	1.990904
	558.288049	1.993804
	558.490475	1.997527
	558.692887	1.999703
	558.895285	2.000833
	559.097670	2.003924
	559.300040	2.007505
	559.502398	2.010723
	559.704741	2.013462
	559.907071	2.015931
	560.109387	2.019285
	560.311689	2.020737
	560.513978	2.023934
	560.716253	2.027189
	560.918514	2.028493
	561.120762	2.031598
	561.322995	2.035162
	561.525215	2.040328
	561.727422	2.040370
	561.929614	2.046760
	562.131793	2.051883
	562.333958	2.054445
	562.536110	2.055096
	562.738248	2.056122
	562.940372	2.057836
	563.142482	2.058654
	563.344578	2.057246
	563.546661	2.057988
	563.748730	2.058089
	563.950786	2.059611
	564.152827	2.059033
	564.354855	2.061297
	564.556870	2.059736
	564.758870	2.061430
	564.960857	2.063679
	565.162830	2.064902
	565.364789	2.070531
	565.566735	2.070998
	565.768666	2.071767
	565.970584	2.076529
	566.172489	2.077775
	566.374379	2.078745
	566.576256	2.081404
	566.778119	2.083082
	566.979969	2.083824
	567.181805	2.086507
	567.383626	2.090913
	567.585435	2.091995
	567.787229	2.094253
	567.989010	2.097280
	568.190777	2.098179
	568.392530	2.100324
	568.594269	2.102915
	568.795995	2.105425
	568.997707	2.108482
	569.199405	2.112791
	569.401090	2.112924
	569.602761	2.117697
	569.804418	2.118237
	570.006061	2.118851
	570.207690	2.122645
	570.409306	2.126104
	570.610908	2.127863
	570.812497	2.130971
	571.014071	2.133530
	571.215632	2.138835
	571.417179	2.140884
	571.618712	2.144530
	571.820232	2.147607
	572.021737	2.150350
	572.223229	2.151532
	572.424707	2.154073
	572.626172	2.157077
	572.827623	2.159492
	573.029060	2.159755
	573.230483	2.161698
	573.431892	2.162719
	573.633288	2.163203
	573.834670	2.163992
	574.036038	2.168314
	574.237392	2.168037
	574.438733	2.169288
	574.640060	2.170652
	574.841373	2.173174
	575.042672	2.176353
	575.243958	2.178506
	575.445230	2.182243
	575.646488	2.188277
	575.847732	2.195126
	576.048962	2.202109
	576.250179	2.206204
	576.451382	2.213479
	576.652571	2.216234
	576.853747	2.221499
	577.054908	2.224282
	577.256056	2.227550
	577.457190	2.233350
	577.658310	2.235329
	577.859417	2.239347
	578.060510	2.242054
	578.261589	2.244289
	578.462654	2.249048
	578.663705	2.253901
	578.864743	2.256768
	579.065767	2.262711
	579.266777	2.268772
	579.467773	2.273883
	579.668755	2.277924
	579.869724	2.280624
	580.070679	2.283795
	580.271620	2.288722
	580.472548	2.300874
	580.673461	2.304601
	580.874361	2.308075
	581.075247	2.306682
	581.276119	2.308319
	581.476978	2.313129
	581.677822	2.319480
	581.878653	2.322407
	582.079470	2.324410
	582.280273	2.329554
	582.481063	2.333600
	582.681838	2.336296
	582.882600	2.341497
	583.083348	2.343138
	583.284083	2.345183
	583.484803	2.345034
	583.685510	2.349918
	583.886203	2.350771
	584.086882	2.353926
	584.287547	2.354761
	584.488199	2.356129
	584.688836	2.360278
	584.889460	2.364787
	585.090070	2.366161
	585.290666	2.369186
	585.491249	2.370179
	585.691818	2.373750
	585.892372	2.377477
	586.092914	2.380879
	586.293441	2.381617
	586.493954	2.385760
	586.694454	2.387458
	586.894940	2.392335
	587.095412	2.392272
	587.295870	2.395422
	587.496314	2.398739
	587.696745	2.401612
	587.897162	2.402269
	588.097565	2.401761
	588.297954	2.402017
	588.498329	2.402807
	588.698691	2.403785
	588.899038	2.404628
	589.099372	2.405372
	589.299692	2.409089
	589.499998	2.411533
	589.700291	2.412393
	589.900569	2.413275
	590.100834	2.415122
	590.301085	2.418199
	590.501322	2.422111
	590.701546	2.426814
	590.901755	2.429665
	591.101951	2.431883
	591.302132	2.438302
	591.502300	2.440792
	591.702455	2.441993
	591.902595	2.443045
	592.102722	2.448284
	592.302834	2.453344
	592.502933	2.456563
	592.703018	2.450894
	592.903089	2.453974
	593.103147	2.457229
	593.303190	2.463541
	593.503220	2.466677
	593.703236	2.471500
	593.903238	2.473412
	594.103226	2.474868
	594.303200	2.479962
	594.503161	2.483967
	594.703108	2.489785
	594.903040	2.494069
	595.102960	2.497718
	595.302865	2.504268
	595.502756	2.509230
	595.702634	2.513159
	595.902497	2.515898
	596.102347	2.521671
	596.302183	2.525931
	596.502005	2.531294
	596.701813	2.537059
	596.901608	2.537268
	597.101388	2.538706
	597.301155	2.540654
	597.500908	2.543049
	597.700647	2.548012
	597.900372	2.550092
	598.100083	2.552317
	598.299781	2.553877
	598.499465	2.561654
	598.699134	2.566861
	598.898790	2.570281
	599.098432	2.573881
	599.298061	2.580812
	599.497675	2.583387
	599.697275	2.590835
	599.896862	2.598513
	600.096435	2.606124
	600.295994	2.616669
	600.495539	2.622175
	600.695070	2.628949
	600.894588	2.639924
	601.094091	2.651699
	601.293581	2.660924
	601.493056	2.666943
	601.692518	2.677782
	601.891966	2.686698
	602.091401	2.696765
	602.290821	2.706423
	602.490227	2.718502
	602.689620	2.727598
	602.888999	2.735140
	603.088363	2.745642
	603.287714	2.757261
	603.487052	2.764363
	603.686375	2.773501
	603.885684	2.783756
	604.084980	2.793799
	604.284261	2.802225
	604.483529	2.815112
	604.682783	2.825731
	604.882023	2.838407
	605.081249	2.851610
	605.280461	2.861313
	605.479660	2.871678
	605.678844	2.883911
	605.878015	2.894165
	606.077172	2.910236
	606.276314	2.926042
	606.475443	2.938096
	606.674558	2.951598
	606.873660	2.959416
	607.072747	2.969742
	607.271820	2.978152
	607.470880	2.988068
	607.669926	3.002870
	607.868957	3.013885
	608.067975	3.028818
	608.266979	3.037911
	608.465969	3.044806
	608.664946	3.054862
	608.863908	3.068483
	609.062857	3.080587
	609.261791	3.091339
	609.460712	3.102438
	609.659619	3.116606
	609.858511	3.126111
	610.057390	3.138317
	610.256256	3.150968
	610.455107	3.164049
	610.653944	3.178791
	610.852767	3.188946
	611.051577	3.204289
	611.250373	3.218168
	611.449154	3.232125
	611.647922	3.254015
	611.846676	3.267039
	612.045416	3.281732
	612.244142	3.296931
	612.442854	3.309418
	612.641553	3.321770
	612.840237	3.339233
	613.038908	3.350160
	613.237564	3.361591
	613.436207	3.374811
	613.634836	3.390431
	613.833451	3.400130
	614.032052	3.411717
	614.230639	3.423963
	614.429212	3.439004
	614.627771	3.449003
	614.826316	3.458423
	615.024848	3.470489
	615.223365	3.480978
	615.421869	3.489588
	615.620358	3.499889
	615.818834	3.504955
	616.017296	3.516091
	616.215744	3.525382
	616.414178	3.539499
	616.612598	3.542437
	616.811004	3.551590
	617.009396	3.559189
	617.207775	3.565959
	617.406139	3.574609
	617.604490	3.581332
	617.802826	3.592169
	618.001149	3.596393
	618.199458	3.595985
	618.397752	3.595875
	618.596033	3.593660
	618.794300	3.594144
	618.992553	3.599567
	619.190792	3.599436
	619.389018	3.605121
	619.587229	3.604096
	619.785426	3.601020
	619.983609	3.601039
	620.181779	3.594865
	620.379934	3.593713
	620.578076	3.596968
	620.776204	3.595469
	620.974317	3.589935
	621.172417	3.583168
	621.370503	3.576243
	621.568575	3.569338
	621.766633	3.560047
	621.964677	3.552513
	622.162707	3.542578
	622.360723	3.536682
	622.558725	3.533375
	622.756714	3.526572
	622.954688	3.510971
	623.152648	3.505518
	623.350595	3.493224
	623.548527	3.483377
	623.746446	3.466605
	623.944350	3.454053
	624.142241	3.440501
	624.340118	3.425311
	624.537981	3.411478
	624.735829	3.403420
	624.933664	3.390012
	625.131485	3.375344
	625.329292	3.358544
	625.527085	3.345709
	625.724864	3.329689
	625.922629	3.318240
	626.120381	3.305793
	626.318118	3.289295
	626.515841	3.273578
	626.713550	3.256317
	626.911246	3.243370
	627.108927	3.227841
	627.306595	3.212157
	627.504248	3.198030
	627.701888	3.183608
	627.899513	3.171518
	628.097125	3.156985
	628.294722	3.147132
	628.492306	3.133322
	628.689876	3.123122
	628.887432	3.109744
	629.084973	3.098998
	629.282501	3.082524
	629.480015	3.069846
	629.677515	3.059393
	629.875001	3.046275
	630.072473	3.032760
	630.269931	3.021304
	630.467375	3.008949
	630.664805	3.000997
	630.862221	2.990711
	631.059623	2.977689
	631.257011	2.973552
	631.454385	2.962111
	631.651746	2.951380
	631.849092	2.938568
	632.046424	2.928050
	632.243742	2.918003
	632.441047	2.907893
	632.638337	2.896512
	632.835613	2.888816
	633.032876	2.877616
	633.230124	2.872585
	633.427358	2.864628
	633.624579	2.859821
	633.821785	2.853551
	634.018978	2.850563
	634.216156	2.851004
	634.413321	2.849311
	634.610471	2.844546
	634.807608	2.838772
	635.004730	2.842889
	635.201839	2.839263
	635.398933	2.841845
	635.596014	2.843018
	635.793081	2.847786
	635.990133	2.853633
	636.187172	2.861038
	636.384196	2.868271
	636.581207	2.877238
	636.778204	2.882962
	636.975186	2.892856
	637.172155	2.904612
	637.369110	2.921061
	637.566050	2.930885
	637.762977	2.944453
	637.959890	2.953740
	638.156788	2.963984
	638.353673	2.979758
	638.550544	2.995818
	638.747400	3.015113
	638.944243	3.032348
	639.141072	3.049298
	639.337886	3.069692
	639.534687	3.090231
	639.731474	3.110451
	639.928246	3.132355
	640.125005	3.152746
	640.321750	3.172207
	640.518480	3.192390
	640.715197	3.216673
	640.911899	3.241313
	641.108588	3.260581
	641.305263	3.285173
	641.501923	3.307332
	641.698570	3.326290
	641.895202	3.342625
	642.091821	3.367652
	642.288426	3.390929
	642.485016	3.413592
	642.681593	3.433528
	642.878155	3.455428
	643.074704	3.475919
	643.271238	3.487697
	643.467759	3.505376
	643.664265	3.527304
	643.860757	3.548412
	644.057236	3.570337
	644.253700	3.595273
	644.450151	3.613969
	644.646587	3.632806
	644.843009	3.648818
	645.039418	3.670270
	645.235812	3.690764
	645.432192	3.709401
	645.628558	3.727274
	645.824911	3.743383
	646.021249	3.759102
	646.217573	3.772098
	646.413883	3.784366
	646.610179	3.798957
	646.806461	3.812456
	647.002729	3.826503
	647.198983	3.839724
	647.395223	3.851927
	647.591449	3.867921
	647.787661	3.879353
	647.983859	3.894554
	648.180043	3.902707
	648.376212	3.916620
	648.572368	3.924707
	648.768510	3.938259
	648.964638	3.946365
	649.160751	3.959176
	649.356851	3.957921
	649.552937	3.964052
	649.749008	3.969425
	649.945066	3.972639
	650.141109	3.982558
	650.337138	3.988743
	650.533154	3.996891
	650.729155	4.001787
	650.925142	4.005208
	651.121116	4.009264
	651.317075	4.010434
	651.513020	4.015443
	651.708951	4.018093
	651.904868	4.017811
	652.100771	4.019470
	652.296660	4.019640
	652.492535	4.021640
	652.688396	4.017636
	652.884242	4.016153
	653.080075	4.014710
	653.275894	4.014414
	653.471699	4.012022
	653.667489	4.008058
	653.863266	4.007976
	654.059028	4.002052
	654.254776	3.994565
	654.450511	3.986062
	654.646231	3.981514
	654.841937	3.969505
	655.037629	3.967120
	655.233308	3.964581
	655.428972	3.960649
	655.624622	3.952535
	655.820258	3.949011
	656.015879	3.943166
	656.211487	3.930560
	656.407081	3.924831
	656.602661	3.917227
	656.798226	3.913390
	656.993778	3.906602
	657.189315	3.895629
	657.384839	3.888157
	657.580348	3.877456
	657.775843	3.871266
	657.971324	3.864694
	658.166791	3.861720
	658.362244	3.857374
	658.557683	3.854317
	658.753108	3.848306
	658.948519	3.844212
	659.143916	3.838801
	659.339298	3.832923
	659.534667	3.828381
	659.730022	3.822212
	659.925362	3.813130
	660.120688	3.810310
	660.316001	3.801587
	660.511299	3.794594
	660.706583	3.785638
	660.901853	3.778507
	661.097109	3.769654
	661.292351	3.763317
	661.487578	3.756872
	661.682792	3.751117
	661.877992	3.752812
	662.073177	3.747168
	662.268349	3.742656
	662.463506	3.733209
	662.658649	3.725760
	662.853779	3.719458
	663.048894	3.715012
	663.243995	3.703652
	663.439081	3.693213
	663.634154	3.683531
	663.829213	3.675664
	664.024258	3.665855
	664.219288	3.655573
	664.414305	3.643300
	664.609307	3.638723
	664.804295	3.628168
	664.999269	3.620664
	665.194229	3.607473
	665.389175	3.595290
	665.584107	3.584085
	665.779025	3.571192
	665.973928	3.559905
	666.168818	3.550716
	666.363693	3.543567
	666.558555	3.534139
	666.753402	3.525703
	666.948235	3.514458
	667.143054	3.505598
	667.337859	3.494880
	667.532650	3.487467
	667.727427	3.477189
	667.922189	3.467797
	668.116938	3.461656
	668.311672	3.454490
	668.506392	3.445915
	668.701098	3.438709
	668.895790	3.429660
	669.090468	3.421219
	669.285132	3.413527
	669.479782	3.409556
	669.674417	3.405710
	669.869039	3.397370
	670.063646	3.387725
	670.258239	3.379717
	670.452819	3.366406
	670.647384	3.362794
	670.841934	3.352963
	671.036471	3.345871
	671.230994	3.336040
	671.425502	3.327656
	671.619997	3.321656
	671.814477	3.313100
	672.008943	3.298090
	672.203395	3.286796
	672.397833	3.274921
	672.592257	3.266161
	672.786667	3.256925
	672.981062	3.241661
	673.175444	3.228421
	673.369811	3.218540
	673.564164	3.201197
	673.758503	3.182781
	673.952828	3.167004
	674.147139	3.152365
	674.341435	3.137750
	674.535718	3.125707
	674.729986	3.105687
	674.924240	3.086076
	675.118480	3.073396
	675.312706	3.055409
	675.506918	3.042892
	675.701116	3.023956
	675.895299	3.006712
	676.089469	2.994225
	676.283624	2.979164
	676.477765	2.961702
	676.671892	2.943466
	676.866005	2.927157
	677.060103	2.913639
	677.254188	2.898058
	677.448258	2.883066
	677.642315	2.869042
	677.836357	2.856175
	678.030385	2.842888
	678.224398	2.828082
	678.418398	2.817488
	678.612384	2.804611
	678.806355	2.792771
	679.000312	2.780136
	679.194255	2.769490
	679.388184	2.756633
	679.582099	2.745085
	679.776000	2.733073
	679.969886	2.721058
	680.163758	2.706882
	680.357617	2.696653
	680.551461	2.685091
	680.745290	2.673121
	680.939106	2.664836
	681.132908	2.656341
	681.326695	2.648606
	681.520468	2.637686
	681.714227	2.626045
	681.907972	2.618460
	682.101703	2.605649
	682.295419	2.597463
	682.489122	2.583764
	682.682810	2.570369
	682.876484	2.555485
	683.070144	2.544556
	683.263790	2.529961
	683.457421	2.514864
	683.651039	2.498544
	683.844642	2.487174
	684.038231	2.473732
	684.231806	2.462021
	684.425367	2.447072
	684.618913	2.431239
	684.812446	2.415795
	685.005964	2.401597
	685.199468	2.386183
	685.392958	2.371206
	685.586433	2.357815
	685.779895	2.343711
	685.973342	2.330360
	686.166775	2.315145
	686.360194	2.296674
	686.553599	2.283700
	686.746990	2.265873
	686.940366	2.251441
	687.133729	2.237401
	687.327077	2.217272
	687.520411	2.201688
	687.713730	2.187332
	687.907036	2.171090
	688.100327	2.156618
	688.293604	2.140805
	688.486867	2.126208
	688.680116	2.111597
	688.873351	2.095768
	689.066571	2.081525
	689.259777	2.067333
	689.452970	2.053507
	689.646147	2.040602
	689.839311	2.024937
	690.032461	2.009440
	690.225596	1.990245
	690.418717	1.976407
	690.611824	1.962443
	690.804917	1.946295
	690.997995	1.932047
	691.191059	1.916319
	691.384110	1.902715
	691.577145	1.888056
	691.770167	1.872613
	691.963175	1.861040
	692.156168	1.849444
	692.349147	1.836156
	692.542112	1.826235
	692.735063	1.813477
	692.927999	1.801568
	693.120922	1.787920
	693.313830	1.777032
	693.506724	1.766512
	693.699603	1.750856
	693.892469	1.737732
	694.085320	1.724086
	694.278157	1.711749
	694.470980	1.700893
	694.663789	1.690024
	694.856583	1.677287
	695.049364	1.666275
	695.242130	1.655111
	695.434881	1.646111
	695.627619	1.633642
	695.820342	1.622905
	696.013052	1.612277
	696.205747	1.602532
	696.398427	1.592953
	696.591094	1.586593
	696.783746	1.577842
	696.976384	1.567593
	697.169008	1.560073
	697.361618	1.552528
	697.554213	1.544339
	697.746795	1.535077
	697.939362	1.526202
	698.131914	1.519972
	698.324453	1.512274
	698.516977	1.506823
	698.709487	1.502599
	698.901983	1.495395
	699.094465	1.491747
	699.286932	1.486611
	699.479386	1.481560
	699.671825	1.476944
	699.864249	1.472276
	700.056660	1.467975
	700.249056	1.465740
	700.441438	1.461783
	700.633806	1.458428
	700.826160	1.452917
	701.018499	1.450021
	701.210824	1.447163
	701.403135	1.443412
	701.595432	1.440797
	701.787714	1.437234
	701.979982	1.437571
	702.172236	1.433944
	702.364476	1.430782
	702.556702	1.427683
	702.748913	1.425519
	702.941110	1.423654
	703.133293	1.422450
	703.325461	1.421829
	703.517615	1.421413
	703.709755	1.418786
	703.901881	1.417174
	704.093993	1.416254
	704.286090	1.413716
	704.478173	1.411941
	704.670242	1.408204
	704.862296	1.405900
	705.054337	1.401931
	705.246363	1.399582
	705.438375	1.396275
	705.630372	1.395668
	705.822356	1.393936
	706.014325	1.391728
	706.206279	1.387497
	706.398220	1.384243
	706.590146	1.382336
	706.782058	1.379833
	706.973956	1.377894
	707.165840	1.374339
	707.357709	1.372494
	707.549564	1.369848
	707.741405	1.366787
	707.933231	1.363107
	708.125043	1.360605
	708.316841	1.354642
	708.508625	1.351384
	708.700395	1.346656
	708.892150	1.343713
	709.083891	1.339615
	709.275617	1.337742
	709.467330	1.336213
	709.659028	1.334522
	709.850712	1.330231
	710.042381	1.327844
	710.234037	1.326972
	710.425678	1.321719
	710.617305	1.320610
	710.808917	1.316551
	711.000515	1.314830
	711.192099	1.312324
	711.383669	1.308162
	711.575225	1.305874
	711.766766	1.304456
	711.958293	1.303193
	712.149805	1.301584
	712.341304	1.299059
	712.532788	1.298810
	712.724258	1.298077
	712.915713	1.296283
	713.107154	1.295635
	713.298581	1.295941
	713.489994	1.296697
	713.681392	1.295427
	713.872776	1.295664
	714.064146	1.296075
	714.255502	1.296420
	714.446843	1.296303
	714.638170	1.297045
	714.829483	1.295928
	715.020781	1.295802
	715.212065	1.296873
	715.403335	1.297427
	715.594591	1.298010
	715.785832	1.297964
	715.977059	1.298846
	716.168272	1.298641
	716.359470	1.302209
	716.550654	1.303768
	716.741824	1.304940
	716.932979	1.305227
	717.124121	1.308037
	717.315247	1.307118
	717.506360	1.307165
	717.697458	1.308138
	717.888542	1.310931
	718.079612	1.312871
	718.270668	1.314953
	718.461709	1.315774
	718.652736	1.315279
	718.843748	1.315824
	719.034746	1.317133
	719.225730	1.317991
	719.416700	1.318825
	719.607655	1.319758
	719.798596	1.319932
	719.989523	1.320587
	720.180435	1.319507
	720.371333	1.321841
	720.562217	1.322090
	720.753087	1.323388
	720.943942	1.323273
	721.134783	1.322377
	721.325609	1.320650
	721.516422	1.320705
	721.707219	1.319862
	721.898003	1.319140
	722.088772	1.318563
	722.279527	1.318020
	722.470268	1.320120
	722.660994	1.318883
	722.851707	1.318681
	723.042404	1.319733
	723.233088	1.320190
	723.423757	1.319889
	723.614412	1.318087
	723.805052	1.317277
	723.995678	1.317023
	724.186290	1.317147
	724.376887	1.317380
	724.567471	1.317680
	724.758039	1.315991
	724.948594	1.315071
	725.139134	1.314380
	725.329660	1.314457
	725.520172	1.316109
	725.710669	1.315195
	725.901152	1.316008
	726.091620	1.315773
	726.282075	1.315030
	726.472514	1.315614
	726.662940	1.316522
	726.853351	1.316462
	727.043748	1.318015
	727.234131	1.317835
	727.424499	1.317387
	727.614853	1.317352
	727.805193	1.318396
	727.995518	1.318073
	728.185829	1.317730
	728.376125	1.316959
	728.566408	1.316381
	728.756675	1.315466
	728.946929	1.317627
	729.137168	1.320154
	729.327393	1.320616
	729.517604	1.320843
	729.707800	1.320069
	729.897982	1.319607
	730.088149	1.320879
	730.278302	1.322765
	730.468441	1.322469
	730.658566	1.322058
	730.848676	1.322125
	731.038771	1.321470
	731.228853	1.321646
	731.418920	1.320796
	731.608973	1.320917
	731.799011	1.322125
	731.989035	1.319461
	732.179045	1.319201
	732.369040	1.316844
	732.559021	1.315910
	732.748988	1.313858
	732.938940	1.313832
	733.128878	1.313107
	733.318801	1.312237
	733.508711	1.311073
	733.698605	1.310102
	733.888486	1.308571
	734.078352	1.304182
	734.268204	1.301166
	734.458041	1.299733
	734.647864	1.297672
	734.837673	1.294844
	735.027467	1.292858
	735.217247	1.290749
	735.407013	1.288951
	735.596764	1.286403
	735.786501	1.285505
	735.976223	1.281728
	736.165932	1.281467
	736.355625	1.281197
	736.545305	1.279229
	736.734970	1.277377
	736.924620	1.275255
	737.114257	1.273122
	737.303879	1.271572
	737.493486	1.267705
	737.683079	1.265947
	737.872658	1.264956
	738.062222	1.264314
	738.251772	1.262310
	738.441308	1.259733
	738.630829	1.255546
	738.820336	1.252617
	739.009829	1.252615
	739.199307	1.250435
	739.388771	1.249044
	739.578220	1.247007
	739.767655	1.245396
	739.957076	1.245719
	740.146482	1.246289
	740.335874	1.246494
	740.525251	1.245906
	740.714615	1.243903
	740.903963	1.242852
	741.093298	1.241694
	741.282618	1.242331
	741.471923	1.241040
	741.661214	1.239821
	741.850491	1.238300
	742.039753	1.236872
	742.229001	1.235166
	742.418235	1.233206
	742.607454	1.232671
	742.796659	1.230981
	742.985849	1.228616
	743.175025	1.227082
	743.364187	1.224183
	743.553334	1.224494
	743.742467	1.221011
	743.931586	1.220568
	744.120690	1.218466
	744.309779	1.218927
	744.498855	1.218563
	744.687916	1.217655
	744.876962	1.216394
	745.065994	1.214733
	745.255012	1.213131
	745.444015	1.212303
	745.633004	1.210926
	745.821978	1.210615
	746.010938	1.207461
	746.199884	1.204965
	746.388815	1.203070
	746.577732	1.200660
	746.766634	1.198391
	746.955522	1.195874
	747.144396	1.196740
	747.333255	1.193741
	747.522100	1.194535
	747.710930	1.192488
	747.899746	1.191245
	748.088548	1.189769
	748.277335	1.188862
	748.466108	1.187573
	748.654866	1.185355
	748.843610	1.184494
	749.032339	1.183630
	749.221054	1.181493
	749.409755	1.179724
	749.598441	1.177536
	749.787113	1.175416
	749.975770	1.174871
	750.164413	1.174908
	750.353042	1.175188
[truncated: 1,648 more rows]
