# Supplementary material for: Metasurface analogues of molecular diastereomers from hierarchical multiscale chiral interactions with biomolecules
Source: Nat Commun. 2026 Apr 22;17:5541. doi: 10.1038/s41467-026-72200-6 (PMC13287669; doi:10.1038/s41467-026-72200-6)
Supplement: Supplementary file 6 — Source data [file 41467_2026_72200_MOESM6_ESM.zip]

Archive with 18 entries (13 files):
- Source_Data/
- Source_Data/MMP/
- Source_Data/MMP/Antistrept/
- Source_Data/MMP/Antistrept/LHanti_baseline_substracted_Mueller_ AntiSt_LH_Resol1nm_2022_09_22_16_34_21 and baseline - Mueller_ AntiSt_BG_Resol1nm_2022_09_22_15_51_10.xlsx
- Source_Data/MMP/Antistrept/RAanti_baseline_substracted_Mueller_ AntiSt_RA_Resol1nm_2022_09_22_18_49_50 and baseline - Mueller_ AntiSt_BG_Resol1nm_2022_09_22_15_51_10.xlsx
- Source_Data/MMP/Antistrept/Rhanti_baseline_substracted_Mueller_ AntiSt_RH_Resol1nm_2022_09_22_17_17_51 and baseline - Mueller_ AntiSt_BG_Resol1nm_2022_09_22_15_51_10.xlsx
- Source_Data/MMP/Antistrept/RSanti_baseline_substracted_Mueller_ AntiSt_RS_Resol1nm_2022_09_22_18_07_26 and baseline - Mueller_ AntiSt_BG_Resol1nm_2022_09_22_15_51_10.xlsx
- Source_Data/MMP/buffer/
- Source_Data/MMP/buffer/lh_baseline_substracted_Mueller_ PBS_LH_R1nm_2022_09_21_13_31_20 and baseline - Mueller_2022_09_21_12_58_15_PBS center_BG_R1nm.xlsx
- Source_Data/MMP/buffer/ra_baseline_substracted_Mueller_ PBS_RA_R1nm_1__2022_09_21_17_45_29 and baseline - Mueller_2022_09_21_12_58_15_PBS center_BG_R1nm.xlsx
- Source_Data/MMP/buffer/rh_baseline_substracted_Mueller_ PBS_RH_R1nm_1_2022_09_21_14_21_17 and baseline - Mueller_2022_09_21_12_58_15_PBS center_BG_R1nm.xlsx
- Source_Data/MMP/buffer/rs_baseline_substracted_Mueller_ PBS_RS_R1nm_1_2022_09_21_15_14_42 and baseline - Mueller_2022_09_21_12_58_15_PBS center_BG_R1nm.xlsx
- Source_Data/MMP/Strept/
- Source_Data/MMP/Strept/LHstrep_baseline_substracted_Mueller_ St_LH_Res1nm_2022_09_22_05_42_46 and baseline - Mueller_ St_BG_Res1nm_repeat_00_2022_09_22_08_50_33.xlsx
- Source_Data/MMP/Strept/RAstrep_baseline_substracted_Mueller_ St_RA_Res1nm_2022_09_22_07_06_11 and baseline - Mueller_ St_BG_Res1nm_repeat_00_2022_09_22_08_50_33.xlsx
- Source_Data/MMP/Strept/Rhstrep_baseline_substracted_Mueller_ St_RH_Res1nm_2022_09_22_06_24_56 and baseline - Mueller_ St_BG_Res1nm_repeat_00_2022_09_22_08_50_33.xlsx
- Source_Data/MMP/Strept/RSstrep_baseline_substracted_Mueller_ St_RS_Res1nm_repeat_2022_09_22_09_51_37 and baseline - Mueller_ St_BG_Res1nm_repeat_00_2022_09_22_08_50_33.xlsx
- Source_Data/source-data_other_than_MMP.xlsx
