# Supplementary material for: Metasurface analogues of molecular diastereomers from hierarchical multiscale chiral interactions with biomolecules
Source: Nat Commun. 2026 Apr 22;17:5541. doi: 10.1038/s41467-026-72200-6 (PMC13287669; doi:10.1038/s41467-026-72200-6)
Supplement: Supplementary file 6 — Source data [file 41467_2026_72200_MOESM6_ESM.zip › Source_Data/MMP/Antistrept/LHanti_baseline_substracted_Mueller_ AntiSt_LH_Resol1nm_2022_09_22_16_34_21 and baseline - Mueller_ AntiSt_BG_Resol1nm_2022_09_22_15_51_10.xlsx]

## Sheet: CD (mdeg)
	0	1	2	3
0	700	-39.7327	-83.7086	-61.7206
1	699	-3.12484	-54.2505	-28.6877
2	698	-38.7183	-53.4854	-46.1019
3	697	-95.2972	-38.6104	-66.9538
4	696	-69.5614	-90.2919	-79.9266
5	695	-125.574	-52.1753	-88.8747
6	694	-88.1	-52.2818	-70.1909
7	693	-117.716	-150.995	-134.355
8	692	-106.533	-63.5576	-85.0454
9	691	-149.86	-140.968	-145.414
10	690	-143.583	-76.3948	-109.989
11	689	-71.4797	-126.587	-99.0331
12	688	-83.3537	-160.739	-122.046
13	687	-30.2204	-155.616	-92.9181
14	686	-154.377	-22.3916	-88.3841
15	685	-79.3704	-114.742	-97.056
16	684	-5.55562	-137.529	-71.5426
17	683	-78.8053	-101.139	-89.9722
18	682	-174.074	-170.697	-172.385
19	681	-68.8997	-129.978	-99.4389
20	680	-147.244	-123.415	-135.329
21	679	-214.866	-133.427	-174.146
22	678	-119.957	-136.562	-128.259
23	677	-176.671	-174.722	-175.696
24	676	-220.078	-143.482	-181.78
25	675	-222.549	-213.844	-218.196
26	674	-225.689	-174.486	-200.088
27	673	-193.526	-181.14	-187.333
28	672	-219.828	-173.673	-196.751
29	671	-295.056	-212.683	-253.87
30	670	-240.675	-240.001	-240.338
31	669	-238.866	-221.623	-230.244
32	668	-302.832	-276.885	-289.859
33	667	-293.404	-270.484	-281.944
34	666	-251.729	-331.378	-291.554
35	665	-336.202	-277.801	-307.002
36	664	-242.577	-282.568	-262.573
37	663	-309.463	-263.937	-286.7
38	662	-191.427	-314.217	-252.822
39	661	-70.5968	-213.538	-142.068
40	660	-42.6873	-129.744	-86.2156
41	659	86.9713	-59.0631	13.9541
42	658	192.017	20.4808	106.249
43	657	225.838	109.634	167.736
44	656	289.88	208.994	249.437
45	655	305.032	291.255	298.143
46	654	289.218	284.081	286.649
47	653	309.282	339.773	324.528
48	652	256.708	300.068	278.388
49	651	247.316	275.046	261.181
50	650	192.83	240.651	216.741
51	649	103.319	204.321	153.82
52	648	126.186	205.781	165.983
53	647	98.1415	126.6	112.371
54	646	122.396	113.702	118.049
55	645	105.513	129.691	117.602
56	644	81.9678	156.724	119.346
57	643	66.7704	89.0773	77.9238
58	642	87.9857	135.925	111.955
59	641	111.76	114.179	112.969
60	640	84.8834	94.7437	89.8135
61	639	91.455	92.4691	91.962
62	638	52.8813	58.5109	55.6961
63	637	50.1836	82.4713	66.3274
64	636	10.9953	43.1448	27.07
65	635	-49.5947	-31.5623	-40.5785
66	634	-115.022	-64.1618	-89.5917
67	633	-156.898	-103.445	-130.171
68	632	-173.164	-136.649	-154.906
69	631	-180.115	-157.579	-168.847
70	630	-163.351	-167.601	-165.476
71	629	-180.002	-111.382	-145.692
72	628	-120.109	-131.29	-125.699
73	627	-55.0494	-70.3912	-62.7203
74	626	-47.3705	-92.2214	-69.7959
75	625	21.9353	13.9144	17.9248
76	624	62.1314	30.1844	46.1579
77	623	95.7183	0.862493	48.2904
78	622	106.656	119.572	113.114
79	621	167.952	157.596	162.774
80	620	204.439	167.057	185.748
81	619	207.741	193.991	200.866
82	618	204.145	163.496	183.821
83	617	207.616	231.991	219.804
84	616	208.754	202.49	205.622
85	615	209.21	221.621	215.415
86	614	206.258	200.128	203.193
87	613	174.301	224.085	199.193
88	612	206.185	185.374	195.78
89	611	177.317	165.88	171.598
90	610	179.843	185.04	182.442
91	609	214.735	175.976	195.356
92	608	163.538	152.337	157.938
93	607	154.618	139.63	147.124
94	606	140.249	141.025	140.637
95	605	89.0941	107.63	98.3621
96	604	98.2376	108.536	103.387
97	603	60.1833	129.486	94.8347
98	602	88.9198	105.615	97.2674
99	601	70.2121	105.902	88.0568
100	600	65.8408	106.272	86.0565
101	599	69.3502	82.5305	75.9403
102	598	70.3066	68.5939	69.4503
103	597	52.9312	65.0469	58.989
104	596	54.2468	55.4676	54.8572
105	595	48.1359	48.9138	48.5248
106	594	28.078	57.6757	42.8769
107	593	26.0801	16.3247	21.2024
108	592	-9.49847	-0.671449	-5.08496
109	591	-0.508746	20.1754	9.83333
110	590	26.4253	24.2889	25.3571
111	589	-2.04817	8.23653	3.09418
112	588	-29.2021	-26.6309	-27.9165
113	587	-4.60618	-9.18153	-6.89385
114	586	-32.9346	-0.374224	-16.6544
115	585	-28.6722	-4.26879	-16.4705
116	584	-16.3429	-17.3117	-16.8273
117	583	1.02021	3.71364	2.36693
118	582	-34.7482	-7.25899	-21.0036
119	581	-28.0906	-45.2899	-36.6902
120	580	-9.59419	-5.8859	-7.74004
121	579	-27.9315	-10.9171	-19.4243
122	578	-27.4944	-53.4493	-40.4719
123	577	-15.3283	-17.0239	-16.1761
124	576	-19.1328	-19.3317	-19.2322
125	575	-26.3887	-11.6259	-19.0073
126	574	-12.7427	4.2994	-4.22163
127	573	-8.65214	-15.0502	-11.8512
128	572	-17.0774	-14.0537	-15.5656
129	571	3.75085	-7.30784	-1.7785
130	570	-10.1575	4.68953	-2.73397
131	569	4.17401	-5.63891	-0.732448
132	568	9.23575	2.26315	5.74945
133	567	22.8253	24.495	23.6602
134	566	24.4288	6.45455	15.4417
135	565	29.0949	40.555	34.825
136	564	26.9235	16.1097	21.5166
137	563	42.4355	52.8688	47.6521
138	562	51.9125	60.1806	56.0466
139	561	65.2182	46.4676	55.8429
140	560	57.4718	66.7993	62.1356
141	559	50.8939	47.1545	49.0242
142	558	56.4135	55.842	56.1278
143	557	71.46	94.6763	83.0682
144	556	66.0604	60.2854	63.1729
145	555	74.52	49.0358	61.7779
146	554	80.325	59.0666	69.6958
147	553	45.4463	58.7246	52.0855
148	552	40.8152	94.1175	67.4663
149	551	63.3878	64.6816	64.0347
150	550	61.7071	28.9814	45.3443
151	549	81.6319	61.6004	71.6161
152	548	39.7127	60.341	50.0268
153	547	51.7228	30.5859	41.1543
154	546	49.5501	49.2616	49.4058
155	545	57.8068	72.0892	64.948
156	544	59.9902	59.5948	59.7925
157	543	57.5229	51.4506	54.4867
158	542	53.931	69.7716	61.8513
159	541	18.8621	52.4137	35.6379
160	540	63.2955	33.0068	48.1512
161	539	47.4009	44.2538	45.8274
162	538	38.2348	41.9736	40.1042
163	537	45.1893	44.8529	45.0211
164	536	36.4114	30.858	33.6347
165	535	54.7457	39.196	46.9709
166	534	45.7818	10.7226	28.2522
167	533	33.3559	38.4943	35.9251
168	532	29.6799	28.9352	29.3076
169	531	25.7945	46.5723	36.1834
170	530	41.535	25.332	33.4335
171	529	14.9567	-2.72556	6.11556
172	528	9.67541	17.2039	13.4397
173	527	33.8032	0.339136	17.0712
174	526	13.7532	41.7631	27.7582
175	525	20.7911	11.0884	15.9398
176	524	15.3264	2.96714	9.14676
177	523	25.7439	-0.758573	12.4927
178	522	22.6349	10.9167	16.7758
179	521	5.03754	3.24604	4.14179
180	520	5.79066	3.12337	4.45701
181	519	-14.4603	5.707	-4.37663
182	518	-7.59268	-9.92575	-8.75921
183	517	2.71256	-5.77198	-1.52971
184	516	-5.26066	21.1667	7.95303
185	515	-9.17527	-13.0498	-11.1125
186	514	-13.6978	-17.3053	-15.5016
187	513	-28.2214	2.88641	-12.6675
188	512	-11.8677	-19.3554	-15.6115
189	511	-22.5021	-23.8035	-23.1528
190	510	-26.898	-26.8782	-26.8881
191	509	-18.538	-27.2129	-22.8754
192	508	-25.6123	-26.8343	-26.2233
193	507	-22.9076	-33.7506	-28.3291
194	506	-28.2707	-13.9516	-21.1111
195	505	-13.3247	-35.3024	-24.3135
196	504	-45.2892	-29.505	-37.3971
197	503	-34.0968	-47.9551	-41.026
198	502	-57.5943	-55.7117	-56.653
199	501	-45.4243	-59.7615	-52.5929
200	500	-51.5971	-39.8979	-45.7475
201	499	-34.7002	-42.7717	-38.736
202	498	-56.7377	-51.5055	-54.1216
203	497	-54.2526	-57.5931	-55.9229
204	496	-50.0127	-49.488	-49.7504
205	495	-50.2155	-40.0153	-45.1154
206	494	-41.084	-43.4679	-42.2759
207	493	-47.59	-66.7963	-57.1932
208	492	-54.4632	-58.4076	-56.4354
209	491	-44.2392	-69.0552	-56.6472
210	490	-61.4633	-58.1794	-59.8213
211	489	-61.3632	-74.2226	-67.7929
212	488	-37.1447	-57.7968	-47.4707
213	487	-47.7016	-77.5291	-62.6153
214	486	-64.8933	-59.0919	-61.9926
215	485	-52.6878	-67.8299	-60.2589
216	484	-68.7721	-57.4251	-63.0986
217	483	-64.3175	-48.101	-56.2093
218	482	-51.7392	-68.3702	-60.0547
219	481	-67.8623	-67.365	-67.6136
220	480	-68.3238	-59.7527	-64.0383
221	479	-70.7235	-48.2105	-59.467
222	478	-53.6508	-52.1832	-52.917
223	477	-57.9943	-53.9049	-55.9496
224	476	-61.9246	-55.5835	-58.7541
225	475	-62.8955	-63.2413	-63.0684
226	474	-58.391	-59.6252	-59.0081
227	473	-55.2936	-52.5614	-53.9275
228	472	-49.9104	-65.673	-57.7917
229	471	-61.4985	-63.0666	-62.2826
230	470	-55.0405	-48.858	-51.9493
231	469	-66.8531	-56.8019	-61.8275
232	468	-72.4345	-65.2879	-68.8612
233	467	-60.066	-68.6898	-64.3779
234	466	-59.3255	-52.9055	-56.1155
235	465	-57.3354	-60.617	-58.9762
236	464	-57.5429	-44.7516	-51.1472
237	463	-48.0836	-54.5028	-51.2932
238	462	-52.8841	-56.3036	-54.5939
239	461	-57.275	-59.6706	-58.4728
240	460	-64.7427	-64.7838	-64.7632
241	459	-56.3364	-48.9185	-52.6274
242	458	-58.5218	-61.4107	-59.9662
243	457	-55.9743	-62.7213	-59.3478
244	456	-44.2086	-56.1858	-50.1972
245	455	-49.2478	-57.9868	-53.6173
246	454	-62.6742	-55.8308	-59.2525
247	453	-60.3411	-49.2943	-54.8177
248	452	-52.8446	-64.962	-58.9033
249	451	-45.952	-53.824	-49.888
250	450	-55.9544	-63.7116	-59.833
251	449	-60.8413	-66.7109	-63.7761
252	448	-60.3741	-57.389	-58.8815
253	447	-56.2714	-64.0074	-60.1394
254	446	-57.3726	-56.0209	-56.6968
255	445	-48.4463	-61.5692	-55.0078
256	444	-50.9612	-63.5524	-57.2568
257	443	-64.0741	-68.6317	-66.3529
258	442	-62.1667	-46.3027	-54.2347
259	441	-53.2973	-58.8704	-56.0839
260	440	-72.7756	-75.5019	-74.1388
261	439	-72.7438	-74.1506	-73.4472
262	438	-68.2446	-71.3532	-69.7989
263	437	-70.982	-73.048	-72.015
264	436	-69.0257	-74.4278	-71.7267
265	435	-72.0497	-55.5215	-63.7856
266	434	-83.724	-70.1084	-76.9162
267	433	-76.4746	-74.8567	-75.6657
268	432	-63.8141	-69.4345	-66.6243
269	431	-74.5836	-85.7347	-80.1591
270	430	-65.896	-70.3248	-68.1104
271	429	-83.8981	-71.8985	-77.8983
272	428	-77.7984	-69.9423	-73.8704
273	427	-80.5088	-83.8134	-82.1611
274	426	-93.2441	-87.3033	-90.2737
275	425	-89.2632	-86.6814	-87.9723
276	424	-72.9072	-89.9791	-81.4432
277	423	-82.0082	-75.3564	-78.6823
278	422	-75.0141	-91.577	-83.2955
279	421	-86.1253	-91.1954	-88.6603
280	420	-97.5907	-87.2242	-92.4074
281	419	-81.5517	-95.9258	-88.7387
282	418	-94.72	-80.7401	-87.7301
283	417	-88.7159	-94.2831	-91.4995
284	416	-86.7273	-87.0907	-86.909
285	415	-93.0827	-83.296	-88.1893
286	414	-79.4598	-93.265	-86.3624
287	413	-82.6309	-85.3839	-84.0074
288	412	-76.7739	-77.629	-77.2014
289	411	-85.2014	-89.5264	-87.3639
290	410	-88.5039	-78.0291	-83.2665
291	409	-86.6653	-83.3407	-85.003
292	408	-89.5305	-81.9384	-85.7345
293	407	-79.4163	-83.5886	-81.5025
294	406	-84.1164	-73.8723	-78.9943
295	405	-76.0692	-71.8518	-73.9605
296	404	-78.4661	-77.0036	-77.7349
297	403	-76.3945	-78.224	-77.3093
298	402	-68.4807	-60.7705	-64.6256
299	401	-67.7434	-71.5128	-69.6281
300	400	-65.166	-71.7194	-68.4427

## Sheet: CB (mdeg)
	0	1	2	3
0	700	-100.373	-171.914	-136.143
1	699	-209.977	12.3203	-98.8282
2	698	-80.2645	-6.63923	-43.4519
3	697	-31.2933	-121.418	-76.3557
4	696	8.34569	-93.151	-42.4027
5	695	-71.6226	-14.6637	-43.1431
6	694	-86.4676	-87.791	-87.1293
7	693	-70.4695	-27.9076	-49.1885
8	692	-106.523	-57.0638	-81.7935
9	691	-31.4457	-40.3251	-35.8854
10	690	-177.35	12.9566	-82.1967
11	689	49.9896	-115.974	-32.9922
12	688	48.3815	108.269	78.3253
13	687	-19.4826	38.6467	9.58205
14	686	-41.9696	41.6804	-0.144583
15	685	-76.062	-98.8458	-87.4539
16	684	-2.61624	47.2767	22.3302
17	683	13.7021	-8.86685	2.41763
18	682	-48.1971	1.50759	-23.3448
19	681	-33.5423	-12.0486	-22.7954
20	680	-71.6314	-8.58896	-40.1102
21	679	-106.767	-96.1236	-101.445
22	678	-105.555	-79.1507	-92.353
23	677	-70.7551	-37.6388	-54.1969
24	676	-100.962	-5.92963	-53.4458
25	675	-122.136	-47.7596	-84.9476
26	674	-145.528	-34.7228	-90.1255
27	673	-113.668	-149.922	-131.795
28	672	-71.3335	-70.6264	-70.9799
29	671	-129.925	-121.626	-125.776
30	670	28.5402	-116.403	-43.9317
31	669	-143.828	-195.106	-169.467
32	668	-114.638	-146.297	-130.467
33	667	-51.349	-101.437	-76.3928
34	666	81.7647	-53.6869	14.0389
35	665	55.9254	34.4709	45.1982
36	664	64.8643	65.8504	65.3573
37	663	72.2781	132.925	102.602
38	662	190.134	100.388	145.261
39	661	304.788	264.55	284.669
40	660	282.8	320.31	301.555
41	659	335.197	296.645	315.921
42	658	304.576	292.014	298.295
43	657	311.03	313.425	312.227
44	656	223.452	300.768	262.11
45	655	191.555	300.762	246.158
46	654	116.907	198.647	157.777
47	653	84.7979	154.456	119.627
48	652	99.5478	99.7856	99.6667
49	651	-65.4952	31.3302	-17.0825
50	650	7.17541	166.827	87.001
51	649	-24.7096	111.2	43.245
52	648	-41.7434	173.076	65.6664
53	647	6.17654	34.9193	20.5479
54	646	1.42495	109.971	55.6978
55	645	77.493	142.116	109.804
56	644	120.01	93.6309	106.82
57	643	84.8428	91.6279	88.2354
58	642	58.42	58.6497	58.5349
59	641	25.477	41.4383	33.4577
60	640	60.015	8.34787	34.1814
61	639	-23.0676	35.3093	6.12085
62	638	-8.3279	33.2854	12.4787
63	637	-14.2036	-30.3252	-22.2644
64	636	10.2747	1.77931	6.02701
65	635	12.8673	-125.024	-56.0782
66	634	28.4144	-15.9271	6.24364
67	633	6.71671	5.0655	5.8911
68	632	124.497	60.7238	92.6106
69	631	138.637	101.083	119.86
70	630	139.678	174.103	156.891
71	629	252.056	181.33	216.693
72	628	370.58	336.414	353.497
73	627	357.143	285.78	321.461
74	626	364.664	395.524	380.094
75	625	355.081	270.297	312.689
76	624	366.858	392.643	379.75
77	623	321.851	353.117	337.484
78	622	320.709	316.5	318.605
79	621	263.91	302.51	283.21
80	620	263.101	338.8	300.95
81	619	209.131	284.935	247.033
82	618	254.351	226.561	240.456
83	617	202.355	187.6	194.978
84	616	220.361	178.955	199.658
85	615	170.934	122.052	146.493
86	614	94.262	204.996	149.629
87	613	78.2048	145.466	111.836
88	612	98.9291	97.5531	98.2411
89	611	53.8399	49.4357	51.6378
90	610	66.7849	59.8465	63.3157
91	609	-7.77573	38.8951	15.5597
92	608	-17.3101	-3.80674	-10.5584
93	607	47.8939	6.02201	26.9579
94	606	-38.2314	-4.20582	-21.2186
95	605	5.27772	6.62286	5.95029
96	604	8.83312	-10.3067	-0.736771
97	603	-29.5519	-57.921	-43.7364
98	602	-15.0456	-10.5901	-12.8179
99	601	29.1265	-7.07165	11.0274
100	600	-43.9907	-10.0067	-26.9987
101	599	37.3711	-17.4269	9.97211
102	598	26.6327	-21.5966	2.51804
103	597	-43.1879	-45.9775	-44.5827
104	596	-5.00656	-7.38093	-6.19375
105	595	-27.6349	-10.1526	-18.8938
106	594	-22.3371	-14.068	-18.2025
107	593	-12.6797	-17.3927	-15.0362
108	592	5.99426	-1.32037	2.33695
109	591	-6.59493	-23.7696	-15.1823
110	590	-26.8883	3.94799	-11.4702
111	589	-23.3365	3.73856	-9.79899
112	588	24.9317	3.4616	14.1967
113	587	45.2807	26.3489	35.8148
114	586	41.3287	6.25344	23.7911
115	585	49.1011	57.3471	53.2241
116	584	59.4202	46.4272	52.9237
117	583	19.16	4.16028	11.6601
118	582	41.4747	11.6757	26.5752
119	581	22.1512	27.2799	24.7156
120	580	81.9617	24.1786	53.0702
121	579	84.6663	62.3724	73.5194
122	578	64.4359	15.158	39.7969
123	577	46.9944	57.5434	52.2689
124	576	59.7663	9.3062	34.5362
125	575	48.8208	47.7423	48.2816
126	574	94.5907	37.0999	65.8453
127	573	50.2428	62.9919	56.6174
128	572	86.1243	53.0018	69.563
129	571	59.0708	63.1082	61.0895
130	570	69.7752	47.0133	58.3943
131	569	89.2923	55.0568	72.1746
132	568	95.1901	80.2084	87.6993
133	567	78.2682	85.946	82.1071
134	566	100.842	98.5307	99.6862
135	565	79.3252	103.815	91.5702
136	564	119.179	81.1646	100.172
137	563	94.5127	102.864	98.6883
138	562	67.1307	105.739	86.4348
139	561	79.1048	85.3545	82.2297
140	560	58.8042	90.0657	74.435
141	559	84.5201	83.6361	84.0781
142	558	48.6419	22.7558	35.6988
143	557	45.5411	57.0019	51.2715
144	556	17.9232	20.5484	19.2358
145	555	45.7347	12.1419	28.9383
146	554	54.4131	26.4147	40.4139
147	553	-5.18781	64.8163	29.8143
148	552	11.7782	37.7296	24.7539
149	551	25.3092	72.498	48.9036
150	550	28.9247	58.0514	43.4881
151	549	-20.5803	40.6251	10.0224
152	548	7.79762	12.6545	10.2261
153	547	-5.49225	12.8545	3.68112
154	546	26.7343	49.9714	38.3529
155	545	11.3076	17.2751	14.2914
156	544	30.0883	-4.93974	12.5743
157	543	-2.5704	16.5394	6.98451
158	542	24.6724	16.4111	20.5418
159	541	9.37617	5.37159	7.37388
160	540	-36.4782	-27.837	-32.1576
161	539	-37.1573	-3.85773	-20.5075
162	538	-18.2957	-9.03222	-13.664
163	537	-4.84195	-7.62033	-6.23114
164	536	-31.5673	15.59	-7.98867
165	535	-32.2031	-24.1098	-28.1564
166	534	-29.7115	-23.1407	-26.4261
167	533	-15.239	-7.26393	-11.2514
168	532	-13.7533	-20.0123	-16.8828
169	531	-32.0121	-24.744	-28.3781
170	530	-21.898	-6.48706	-14.1925
171	529	-30.7374	-27.8765	-29.307
172	528	-32.6865	-12.1212	-22.4039
173	527	-38.2143	-52.2932	-45.2537
174	526	-23.7704	-21.7328	-22.7516
175	525	-50.3863	-25.0187	-37.7025
176	524	-25.5193	-38.5726	-32.0459
177	523	-49.5561	-42.9398	-46.2479
178	522	-54.8889	-27.5986	-41.2437
179	521	-44.4827	-31.9611	-38.2219
180	520	-27.6737	-33.3148	-30.4942
181	519	-44.0849	-54.6016	-49.3432
182	518	-18.9246	-43.9023	-31.4135
183	517	-46.4119	-45.6514	-46.0316
184	516	-58.1988	-34.9347	-46.5668
185	515	-57.9503	-9.85498	-33.9027
186	514	-26.4554	-32.7854	-29.6204
187	513	-31.3646	-67.9411	-49.6528
188	512	-55.634	-33.2362	-44.4351
189	511	-39.0409	-52.8074	-45.9241
190	510	-66.0903	-42.3486	-54.2195
191	509	-46.1082	-30.5671	-38.3376
192	508	-52.1874	-44.9606	-48.574
193	507	-45.3229	-50.2358	-47.7793
194	506	-50.7713	-34.5985	-42.6849
195	505	-53.1519	-31.1636	-42.1577
196	504	-39.7922	-22.9843	-31.3883
197	503	-56.8483	-57.008	-56.9282
198	502	-15.572	-36.351	-25.9615
199	501	-53.845	-16.0915	-34.9682
200	500	-48.0158	-50.7472	-49.3815
201	499	-19.5853	-23.2997	-21.4425
202	498	-27.6539	-49.296	-38.475
203	497	-33.3212	-22.3906	-27.8559
204	496	-47.758	-30.739	-39.2485
205	495	-30.988	-30.3854	-30.6867
206	494	-40.5639	-13.1682	-26.866
207	493	-22.875	-44.5791	-33.727
208	492	-44.6832	-34.6923	-39.6877
209	491	-13.8688	-9.05288	-11.4608
210	490	-0.00896679	-37.777	-18.893
211	489	-23.8937	-15.6531	-19.7734
212	488	-31.832	-17.4808	-24.6564
213	487	-54.97	-27.0631	-41.0165
214	486	-28.8424	-15.8983	-22.3704
215	485	-19.6573	-34.3091	-26.9832
216	484	-45.7515	-15.9411	-30.8463
217	483	-7.81645	2.89896	-2.45875
218	482	-6.84885	0.684179	-3.08233
219	481	-22.3319	-20.3527	-21.3423
220	480	-14.3668	1.61086	-6.37796
221	479	1.74496	6.8428	4.29388
222	478	-20.6419	-16.0004	-18.3211
223	477	-21.4709	-6.74322	-14.107
224	476	25.8082	-19.4903	3.15893
225	475	-1.87388	-12.7155	-7.2947
226	474	-21.0019	-4.33718	-12.6695
227	473	-11.1982	-16.8343	-14.0163
228	472	-0.109998	1.58208	0.736043
229	471	-0.241647	8.32788	4.04312
230	470	2.85558	11.6258	7.24067
231	469	1.70228	2.81027	2.25627
232	468	7.54028	2.92071	5.2305
233	467	20.1342	-18.312	0.911106
234	466	-0.633678	7.40478	3.38555
235	465	-7.50006	5.69911	-0.900474
236	464	-2.70429	5.51295	1.40433
237	463	12.2239	4.49682	8.36037
238	462	10.55	13.4655	12.0077
239	461	10.6271	13.0904	11.8587
240	460	8.6059	6.98503	7.79547
241	459	6.89765	15.7849	11.3413
242	458	2.8746	-9.1872	-3.1563
243	457	1.29349	14.4194	7.85643
244	456	-4.83787	15.6623	5.41222
245	455	6.35447	3.03404	4.69426
246	454	9.7755	10.9304	10.3529
247	453	8.57613	26.3948	17.4854
248	452	15.0744	7.29838	11.1864
249	451	1.37409	19.4259	10.4
250	450	13.37	7.24329	10.3066
251	449	-14.3446	-1.36134	-7.85296
252	448	-14.9057	9.17594	-2.86486
253	447	-0.674748	10.3821	4.85369
254	446	7.82368	23.0737	15.4487
255	445	8.23327	18.0963	13.1648
256	444	5.41684	17.5967	11.5067
257	443	5.50601	20.1781	12.8421
258	442	23.8732	9.80959	16.8414
259	441	7.69505	-0.437875	3.62859
260	440	3.08015	6.64939	4.86477
261	439	3.8191	23.2948	13.5569
262	438	18.8976	12.6263	15.7619
263	437	13.892	18.2697	16.0809
264	436	11.9356	7.85066	9.89311
265	435	-1.33262	11.0309	4.84914
266	434	10.159	-1.07131	4.54383
267	433	12.0397	25.0237	18.5317
268	432	12.3566	10.8233	11.5899
269	431	13.8086	-0.518704	6.64495
270	430	6.43673	18.3368	12.3867
271	429	4.48678	19.7295	12.1081
272	428	3.71494	7.23386	5.4744
273	427	26.5867	24.0906	25.3386
274	426	23.0294	25.6032	24.3163
275	425	42.9562	24.259	33.6076
276	424	33.9477	15.7524	24.8501
277	423	15.6772	39.4207	27.5489
278	422	36.4564	20.9737	28.7151
279	421	25.6406	38.2071	31.9239
280	420	18.6486	35.9566	27.3026
281	419	45.4947	40.6577	43.0762
282	418	41.5199	27.9521	34.736
283	417	33.6715	51.6762	42.6739
284	416	60.4855	47.0034	53.7445
285	415	61.0407	30.5536	45.7971
286	414	51.7323	51.0855	51.4089
287	413	59.4394	73.1887	66.3141
288	412	39.0285	65.3972	52.2129
289	411	65.6962	64.3827	65.0394
290	410	76.1987	72.9663	74.5825
291	409	64.421	62.6972	63.5591
292	408	67.3837	77.2914	72.3375
293	407	67.8457	90.2841	79.0649
294	406	68.4934	66.0264	67.2599
295	405	53.8052	63.0588	58.432
296	404	55.4625	72.0591	63.7608
297	403	74.2237	82.4852	78.3545
298	402	89.5477	88.7928	89.1703
299	401	92.5729	92.2426	92.4077
300	400	71.2445	90.3456	80.7951

## Sheet: LB (mdeg)
	0	1	2	3
0	700	-0.0165693	-0.0210225	-0.0187959
1	699	-0.0132106	-0.0086349	-0.0109227
2	698	-0.0115612	-0.0190114	-0.0152863
3	697	-0.0222845	-0.0198105	-0.0210475
4	696	-0.0204803	-0.021583	-0.0210317
5	695	-0.0248869	-0.0237286	-0.0243077
6	694	-0.0313201	-0.0219017	-0.0266109
7	693	-0.0270711	-0.033973	-0.030522
8	692	-0.0362974	-0.0289155	-0.0326065
9	691	-0.0428036	-0.0325304	-0.037667
10	690	-0.0280064	-0.0354736	-0.03174
11	689	-0.0303579	-0.0286768	-0.0295174
12	688	-0.0313716	-0.0268586	-0.0291151
13	687	-0.024112	-0.0271139	-0.0256129
14	686	-0.0187873	-0.0199383	-0.0193628
15	685	-0.0138702	-0.0230858	-0.018478
16	684	-0.0125196	-0.0062252	-0.00937239
17	683	-0.00241521	-0.00143912	-0.00192716
18	682	-0.0022328	0.0010545	-0.000589148
19	681	0.0163343	-0.000845726	0.00774431
20	680	0.0141324	0.0120494	0.0130909
21	679	0.0283081	0.011471	0.0198895
22	678	0.0278484	0.0239919	0.0259202
23	677	0.0313493	0.0240376	0.0276934
24	676	0.036208	0.0340203	0.0351142
25	675	0.0380755	0.0353491	0.0367123
26	674	0.0411058	0.0352722	0.038189
27	673	0.0418964	0.0373107	0.0396035
28	672	0.0469316	0.0386733	0.0428025
29	671	0.0444182	0.0414482	0.0429332
30	670	0.0445117	0.044046	0.0442788
31	669	0.0394012	0.0446339	0.0420175
32	668	0.0429512	0.0416116	0.0422814
33	667	0.0462667	0.0434353	0.044851
34	666	0.0480084	0.0493975	0.0487029
35	665	0.0563696	0.0498641	0.0531169
36	664	0.0616281	0.0525753	0.0571017
37	663	0.0823731	0.0640521	0.0732126
38	662	0.0786565	0.078501	0.0785787
39	661	0.100929	0.0889052	0.094917
40	660	0.112037	0.1049	0.108469
41	659	0.12886	0.115379	0.122119
42	658	0.152185	0.132147	0.142166
43	657	0.175589	0.156368	0.165978
44	656	0.193282	0.173308	0.183295
45	655	0.204559	0.196306	0.200433
46	654	0.213431	0.202677	0.208054
47	653	0.227883	0.21989	0.223887
48	652	0.230325	0.228364	0.229345
49	651	0.239727	0.239412	0.23957
50	650	0.237222	0.237852	0.237537
51	649	0.242527	0.238215	0.240371
52	648	0.23175	0.236826	0.234288
53	647	0.232356	0.233285	0.232821
54	646	0.222154	0.22936	0.225757
55	645	0.224344	0.228413	0.226379
56	644	0.218572	0.222617	0.220595
57	643	0.217459	0.2165	0.216979
58	642	0.207191	0.209966	0.208578
59	641	0.201703	0.203672	0.202687
60	640	0.191424	0.195408	0.193416
61	639	0.186661	0.194598	0.19063
62	638	0.182083	0.190676	0.186379
63	637	0.179422	0.182237	0.18083
64	636	0.172052	0.177257	0.174655
65	635	0.166343	0.172392	0.169368
66	634	0.158175	0.160708	0.159441
67	633	0.153429	0.155515	0.154472
68	632	0.149749	0.151701	0.150725
69	631	0.14298	0.149121	0.146051
70	630	0.140006	0.143652	0.141829
71	629	0.137588	0.13568	0.136634
72	628	0.133763	0.132964	0.133363
73	627	0.129494	0.132719	0.131106
74	626	0.127758	0.130281	0.12902
75	625	0.124545	0.130485	0.127515
76	624	0.126015	0.12317	0.124592
77	623	0.119963	0.127637	0.1238
78	622	0.122793	0.118705	0.120749
79	621	0.117852	0.119725	0.118789
80	620	0.113291	0.114032	0.113661
81	619	0.111743	0.115037	0.11339
82	618	0.106074	0.109908	0.107991
83	617	0.103043	0.102715	0.102879
84	616	0.0971969	0.102122	0.0996596
85	615	0.0924571	0.0964285	0.0944428
86	614	0.0858281	0.0934982	0.0896631
87	613	0.0786899	0.0846736	0.0816817
88	612	0.072981	0.07702	0.0750005
89	611	0.0696706	0.0694002	0.0695354
90	610	0.0653149	0.0636365	0.0644757
91	609	0.0599148	0.0583478	0.0591313
92	608	0.0521666	0.0518174	0.051992
93	607	0.0479812	0.0484031	0.0481921
94	606	0.0425864	0.0424949	0.0425407
95	605	0.0368163	0.0425885	0.0397024
96	604	0.034469	0.0319996	0.0332343
97	603	0.0322132	0.0327416	0.0324774
98	602	0.0260865	0.029486	0.0277862
99	601	0.0295775	0.0261048	0.0278411
100	600	0.02208	0.0255075	0.0237937
101	599	0.0216045	0.0183831	0.0199938
102	598	0.0195118	0.0162996	0.0179057
103	597	0.0159759	0.0117691	0.0138725
104	596	0.00870087	0.0118373	0.0102691
105	595	0.00982161	0.00877886	0.00930024
106	594	0.00430838	0.00748634	0.00589736
107	593	0.00100183	0.0028779	0.00193986
108	592	-0.000809624	-0.000964782	-0.000887203
109	591	-0.00237825	-0.00444153	-0.00340989
110	590	-0.0100017	-0.00635679	-0.00817923
111	589	-0.00920858	-0.0116229	-0.0104157
112	588	-0.00974455	-0.0143814	-0.012063
113	587	-0.0161816	-0.0131763	-0.0146789
114	586	-0.0154644	-0.0171538	-0.0163091
115	585	-0.0181662	-0.0190246	-0.0185954
116	584	-0.0224244	-0.0192862	-0.0208553
117	583	-0.0199396	-0.0204226	-0.0201811
118	582	-0.0213599	-0.0212013	-0.0212806
119	581	-0.0179593	-0.0205484	-0.0192539
120	580	-0.0210607	-0.0216323	-0.0213465
121	579	-0.0205019	-0.0208453	-0.0206736
122	578	-0.019234	-0.0186662	-0.0189501
123	577	-0.0179182	-0.0181823	-0.0180503
124	576	-0.0127532	-0.0167206	-0.0147369
125	575	-0.0107973	-0.0161868	-0.013492
126	574	-0.0105065	-0.011361	-0.0109338
127	573	-0.00468769	-0.00816749	-0.00642759
128	572	-0.00246722	-0.00678962	-0.00462842
129	571	0.000256627	-0.00329622	-0.00151979
130	570	0.00493945	0.00128736	0.00311341
131	569	0.00650338	0.00522521	0.0058643
132	568	0.00884901	0.0078336	0.0083413
133	567	0.0148985	0.00946177	0.0121801
134	566	0.0152994	0.00888175	0.0120906
135	565	0.0189949	0.0152263	0.0171106
136	564	0.0223862	0.0163709	0.0193786
137	563	0.0237102	0.0215558	0.022633
138	562	0.0283932	0.025608	0.0270006
139	561	0.030154	0.0289602	0.0295571
140	560	0.0345783	0.0327796	0.0336789
141	559	0.0352982	0.0363231	0.0358106
142	558	0.0410982	0.0378437	0.039471
143	557	0.0427874	0.0425865	0.042687
144	556	0.0465906	0.0419257	0.0442582
145	555	0.0470071	0.0449222	0.0459646
146	554	0.0493137	0.0465686	0.0479412
147	553	0.0486314	0.0486816	0.0486565
148	552	0.0503103	0.0486085	0.0494594
149	551	0.051049	0.0509394	0.0509942
150	550	0.0528901	0.0532649	0.0530775
151	549	0.0520455	0.0492006	0.0506231
152	548	0.0532106	0.0511024	0.0521565
153	547	0.0517603	0.0527162	0.0522383
154	546	0.0529124	0.0519043	0.0524084
155	545	0.0513301	0.0516573	0.0514937
156	544	0.0491449	0.0508694	0.0500072
157	543	0.0488215	0.0496669	0.0492442
158	542	0.04908	0.0493029	0.0491915
159	541	0.0462672	0.0469942	0.0466307
160	540	0.0437228	0.046673	0.0451979
161	539	0.0388898	0.0416623	0.0402761
162	538	0.0391796	0.0427629	0.0409713
163	537	0.0372676	0.0404926	0.0388801
164	536	0.0370708	0.0384391	0.0377549
165	535	0.0334749	0.0382431	0.035859
166	534	0.0313622	0.0330848	0.0322235
167	533	0.0268175	0.0314481	0.0291328
168	532	0.0247433	0.0278418	0.0262926
169	531	0.0242744	0.0264844	0.0253794
170	530	0.0186346	0.0255341	0.0220843
171	529	0.0192548	0.0218553	0.020555
172	528	0.0159861	0.0197063	0.0178462
173	527	0.0150939	0.0185461	0.01682
174	526	0.0110702	0.0155285	0.0132993
175	525	0.00727079	0.0119807	0.00962575
176	524	0.00770295	0.0106341	0.00916852
177	523	0.0033019	0.00837504	0.00583847
178	522	0.00217058	0.00669865	0.00443462
179	521	-0.000490465	0.00499689	0.00225321
180	520	-0.00246696	0.00251914	2.60902e-05
181	519	-0.00146046	-0.000358155	-0.000909309
182	518	-0.00521505	-0.00394456	-0.0045798
183	517	-0.00481957	-0.00103431	-0.00292694
184	516	-0.00644778	-0.00192757	-0.00418768
185	515	-0.00672082	-0.00444427	-0.00558255
186	514	-0.00778906	-0.00614514	-0.0069671
187	513	-0.00894259	-0.00595794	-0.00745026
188	512	-0.0100623	-0.00704701	-0.00855464
189	511	-0.00959184	-0.00869184	-0.00914184
190	510	-0.00941724	-0.00938499	-0.00940112
191	509	-0.0138963	-0.00913265	-0.0115145
192	508	-0.0142825	-0.0100286	-0.0121555
193	507	-0.014986	-0.00852109	-0.0117535
194	506	-0.0120904	-0.0107714	-0.0114309
195	505	-0.0133085	-0.0107716	-0.01204
196	504	-0.0142418	-0.0109868	-0.0126143
197	503	-0.0142956	-0.0115521	-0.0129238
198	502	-0.0140611	-0.0113771	-0.0127191
199	501	-0.0134265	-0.00991089	-0.0116687
200	500	-0.0120643	-0.00951983	-0.0107921
201	499	-0.0109402	-0.0100323	-0.0104862
202	498	-0.0122044	-0.00992393	-0.0110642
203	497	-0.0127554	-0.00992602	-0.0113407
204	496	-0.011466	-0.00933544	-0.0104007
205	495	-0.00958979	-0.00734573	-0.00846776
206	494	-0.00950401	-0.00679912	-0.00815156
207	493	-0.00773004	-0.00598539	-0.00685772
208	492	-0.00983425	-0.00680982	-0.00832204
209	491	-0.00895465	-0.00625849	-0.00760657
210	490	-0.00734678	-0.00540625	-0.00637651
211	489	-0.00566047	-0.00611557	-0.00588802
212	488	-0.00559794	-0.0029871	-0.00429252
213	487	-0.00509424	-0.00298252	-0.00403838
214	486	-0.00360522	-0.00326093	-0.00343308
215	485	-0.00426188	-0.00214074	-0.00320131
216	484	-0.00473567	-0.00280921	-0.00377244
217	483	-0.00160484	-0.00052929	-0.00106706
218	482	-0.00143065	-0.000421363	-0.000926007
219	481	-7.04274e-05	-0.000202067	-0.000136247
220	480	-0.000392465	0.00205968	0.000833606
221	479	-0.000331899	0.00225568	0.000961892
222	478	0.00265137	0.00185992	0.00225564
223	477	0.000439955	0.00298862	0.00171429
224	476	0.00382437	0.00458192	0.00420314
225	475	0.00359365	0.00454303	0.00406834
226	474	0.00367089	0.00887668	0.00627378
227	473	0.00583584	0.00692693	0.00638139
228	472	0.00707227	0.00989928	0.00848577
229	471	0.00803663	0.00749793	0.00776728
230	470	0.00703209	0.00774045	0.00738627
231	469	0.009605	0.0119066	0.0107558
232	468	0.0095936	0.010375	0.00998428
233	467	0.0119366	0.0136272	0.0127819
234	466	0.0121271	0.013931	0.0130291
235	465	0.0124056	0.0120665	0.012236
236	464	0.0127148	0.0134935	0.0131041
237	463	0.0125375	0.01439	0.0134638
238	462	0.0161403	0.0153768	0.0157586
239	461	0.0137009	0.0155534	0.0146271
240	460	0.0161697	0.0174857	0.0168277
241	459	0.0163774	0.0169193	0.0166483
242	458	0.0171389	0.0182209	0.0176799
243	457	0.0184727	0.0185285	0.0185006
244	456	0.0193546	0.0189299	0.0191423
245	455	0.0214632	0.0194861	0.0204746
246	454	0.0185223	0.0222722	0.0203973
247	453	0.0207567	0.0211651	0.0209609
248	452	0.0224812	0.0207702	0.0216257
249	451	0.0219748	0.0232347	0.0226048
250	450	0.0237406	0.0234097	0.0235751
251	449	0.0248008	0.02534	0.0250704
252	448	0.0236315	0.0253803	0.0245059
253	447	0.0254907	0.0260001	0.0257454
254	446	0.0266597	0.0281612	0.0274105
255	445	0.0272095	0.0265941	0.0269018
256	444	0.0269846	0.0268026	0.0268936
257	443	0.0279169	0.0280055	0.0279612
258	442	0.0299782	0.0310121	0.0304952
259	441	0.0306815	0.0298939	0.0302877
260	440	0.0326279	0.0306324	0.0316302
261	439	0.0301021	0.0328195	0.0314608
262	438	0.0344723	0.0354622	0.0349673
263	437	0.0339407	0.0355079	0.0347243
264	436	0.0348872	0.0368896	0.0358884
265	435	0.0359457	0.0374065	0.0366761
266	434	0.0375755	0.0389157	0.0382456
267	433	0.0388623	0.0398603	0.0393613
268	432	0.0376437	0.0387457	0.0381947
269	431	0.0400721	0.0420779	0.041075
270	430	0.0420491	0.0427758	0.0424125
271	429	0.0397163	0.0439299	0.0418231
272	428	0.0447683	0.0449366	0.0448525
273	427	0.0438948	0.0452789	0.0445869
274	426	0.0459829	0.0442352	0.0451091
275	425	0.0452986	0.0469259	0.0461123
276	424	0.0468553	0.0480796	0.0474675
277	423	0.0469199	0.0508576	0.0488888
278	422	0.0506286	0.0513589	0.0509938
279	421	0.0494407	0.051621	0.0505308
280	420	0.0526634	0.0515854	0.0521244
281	419	0.0530976	0.055192	0.0541448
282	418	0.0527543	0.0541219	0.0534381
283	417	0.054462	0.0565124	0.0554872
284	416	0.0545547	0.0550031	0.0547789
285	415	0.0549497	0.0560458	0.0554978
286	414	0.0562113	0.0559867	0.056099
287	413	0.056272	0.057562	0.056917
288	412	0.0589929	0.0609467	0.0599698
289	411	0.0596315	0.0590064	0.059319
290	410	0.0620081	0.0611407	0.0615744
291	409	0.0596746	0.0617023	0.0606885
292	408	0.0626499	0.0626723	0.0626611
293	407	0.0599898	0.0625534	0.0612716
294	406	0.0637025	0.0625933	0.0631479
295	405	0.0631072	0.0639658	0.0635365
296	404	0.0644557	0.0653847	0.0649202
297	403	0.063321	0.0680265	0.0656737
298	402	0.0670097	0.0662015	0.0666056
299	401	0.0662441	0.0668445	0.0665443
300	400	0.0688573	0.0703861	0.0696217

## Sheet: LD (mdeg)
	0	1	2	3
0	700	-0.0156874	-0.0135535	-0.0146204
1	699	-0.015941	-0.0136666	-0.0148038
2	698	-0.0182193	-0.0147974	-0.0165083
3	697	-0.0217678	-0.0190815	-0.0204246
4	696	-0.0280601	-0.021436	-0.024748
5	695	-0.0330849	-0.026042	-0.0295635
6	694	-0.0404471	-0.0317322	-0.0360896
7	693	-0.0515771	-0.0403697	-0.0459734
8	692	-0.0600789	-0.0475516	-0.0538152
9	691	-0.0733352	-0.0608332	-0.0670842
10	690	-0.0861605	-0.0704974	-0.0783289
11	689	-0.0986362	-0.0830574	-0.0908468
12	688	-0.111417	-0.0974085	-0.104413
13	687	-0.123383	-0.10886	-0.116122
14	686	-0.135088	-0.121751	-0.128419
15	685	-0.146126	-0.132647	-0.139386
16	684	-0.154449	-0.143271	-0.14886
17	683	-0.164308	-0.153915	-0.159111
18	682	-0.170326	-0.160708	-0.165517
19	681	-0.175937	-0.166841	-0.171389
20	680	-0.180267	-0.173672	-0.17697
21	679	-0.182693	-0.177342	-0.180017
22	678	-0.183571	-0.179776	-0.181674
23	677	-0.181602	-0.180779	-0.18119
24	676	-0.177812	-0.179707	-0.17876
25	675	-0.174675	-0.176334	-0.175504
26	674	-0.167273	-0.171765	-0.169519
27	673	-0.161032	-0.166468	-0.16375
28	672	-0.153167	-0.16039	-0.156779
29	671	-0.145598	-0.152759	-0.149178
30	670	-0.139343	-0.145381	-0.142362
31	669	-0.134054	-0.138661	-0.136357
32	668	-0.128091	-0.133679	-0.130885
33	667	-0.123506	-0.128549	-0.126027
34	666	-0.119946	-0.125311	-0.122628
35	665	-0.117118	-0.122029	-0.119574
36	664	-0.113696	-0.117347	-0.115522
37	663	-0.108917	-0.114075	-0.111496
38	662	-0.102193	-0.109753	-0.105973
39	661	-0.0985165	-0.103847	-0.101182
40	660	-0.0924962	-0.0979866	-0.0952414
41	659	-0.0835267	-0.0912048	-0.0873657
42	658	-0.0757156	-0.0849199	-0.0803177
43	657	-0.0661092	-0.0742827	-0.0701959
44	656	-0.0545452	-0.0644349	-0.05949
45	655	-0.0441142	-0.0531769	-0.0486456
46	654	-0.0305718	-0.0413385	-0.0359551
47	653	-0.0197731	-0.0319378	-0.0258555
48	652	-0.00915374	-0.0195691	-0.0143614
49	651	0.00208133	-0.00824496	-0.00308182
50	650	0.0101138	0.000777129	0.00544547
51	649	0.0169502	0.00984284	0.0133965
52	648	0.0236248	0.0162497	0.0199373
53	647	0.0286087	0.0221459	0.0253773
54	646	0.0342579	0.0284442	0.031351
55	645	0.0372171	0.031807	0.0345121
56	644	0.0392801	0.0351922	0.0372362
57	643	0.0415949	0.0384283	0.0400116
58	642	0.04404	0.0396758	0.0418579
59	641	0.0459603	0.0418087	0.0438845
60	640	0.0485864	0.0447097	0.046648
61	639	0.0492807	0.0479698	0.0486253
62	638	0.0531023	0.0497736	0.0514379
63	637	0.0533733	0.0513969	0.0523851
64	636	0.0567627	0.0543856	0.0555742
65	635	0.0562605	0.054735	0.0554977
66	634	0.0588737	0.0564684	0.057671
67	633	0.058187	0.057688	0.0579375
68	632	0.0585191	0.0566641	0.0575916
69	631	0.0564691	0.0568217	0.0566454
70	630	0.0561722	0.0558169	0.0559946
71	629	0.0534745	0.0560239	0.0547492
72	628	0.0532955	0.0545735	0.0539345
73	627	0.0520733	0.0524488	0.052261
74	626	0.0508779	0.0531192	0.0519986
75	625	0.0510794	0.0520484	0.0515639
76	624	0.0506981	0.0521747	0.0514364
77	623	0.051281	0.0507826	0.0510318
78	622	0.0514671	0.0512746	0.0513708
79	621	0.0527033	0.051975	0.0523391
80	620	0.0532129	0.052347	0.05278
81	619	0.0541662	0.0545893	0.0543778
82	618	0.0538228	0.0538553	0.0538391
83	617	0.0554135	0.0557046	0.055559
84	616	0.0565587	0.0561505	0.0563546
85	615	0.0562715	0.0562342	0.0562528
86	614	0.0559537	0.05625	0.0561019
87	613	0.0564221	0.0556251	0.0560236
88	612	0.0547302	0.0537629	0.0542466
89	611	0.0530758	0.0531699	0.0531229
90	610	0.050834	0.0510552	0.0509446
91	609	0.0474652	0.0496327	0.0485489
92	608	0.0464719	0.0464752	0.0464736
93	607	0.0423061	0.0429966	0.0426514
94	606	0.0394893	0.0403387	0.039914
95	605	0.0360988	0.0385312	0.037315
96	604	0.0343563	0.0343749	0.0343656
97	603	0.029469	0.0319863	0.0307276
98	602	0.0285188	0.0287618	0.0286403
99	601	0.023897	0.0266517	0.0252744
100	600	0.0217526	0.0232608	0.0225067
101	599	0.0207128	0.0210461	0.0208795
102	598	0.0171622	0.0185359	0.0178491
103	597	0.0135013	0.0160719	0.0147866
104	596	0.0131324	0.0142306	0.0136815
105	595	0.0114578	0.0111009	0.0112793
106	594	0.007398	0.00876064	0.00807932
107	593	0.00641242	0.00540853	0.00591047
108	592	0.00229049	0.00325912	0.0027748
109	591	-0.000279133	-5.61637e-06	-0.000142375
110	590	-0.003701	-0.00373136	-0.00371618
111	589	-0.00677887	-0.00663837	-0.00670862
112	588	-0.011099	-0.00953626	-0.0103176
113	587	-0.0150058	-0.0134318	-0.0142188
114	586	-0.0194201	-0.0181646	-0.0187924
115	585	-0.0224956	-0.0217824	-0.022139
116	584	-0.02927	-0.0270937	-0.0281818
117	583	-0.0339133	-0.0316206	-0.032767
118	582	-0.0373308	-0.0369533	-0.0371421
119	581	-0.042128	-0.0403449	-0.0412364
120	580	-0.0470285	-0.0461748	-0.0466016
121	579	-0.0519163	-0.0502802	-0.0510982
122	578	-0.0550259	-0.05501	-0.055018
123	577	-0.060928	-0.0591562	-0.0600421
124	576	-0.0640766	-0.0627621	-0.0634193
125	575	-0.0668717	-0.0665696	-0.0667206
126	574	-0.070147	-0.0693689	-0.069758
127	573	-0.0735629	-0.0733261	-0.0734445
128	572	-0.0751032	-0.0757481	-0.0754257
129	571	-0.0795997	-0.0786481	-0.0791239
130	570	-0.0803921	-0.0805685	-0.0804803
131	569	-0.0832775	-0.0832813	-0.0832794
132	568	-0.08433	-0.0847222	-0.0845261
133	567	-0.0852908	-0.0860505	-0.0856707
134	566	-0.0861796	-0.0875042	-0.0868419
135	565	-0.0877694	-0.0877788	-0.0877741
136	564	-0.0875932	-0.0893978	-0.0884955
137	563	-0.0880795	-0.0902114	-0.0891455
138	562	-0.0879416	-0.0899471	-0.0889443
139	561	-0.087777	-0.090019	-0.088898
140	560	-0.087354	-0.0908364	-0.0890952
141	559	-0.0867894	-0.0884545	-0.0876219
142	558	-0.0854502	-0.0889239	-0.0871871
143	557	-0.0836165	-0.0866154	-0.0851159
144	556	-0.0820265	-0.0851783	-0.0836024
145	555	-0.0795937	-0.084387	-0.0819903
146	554	-0.0786511	-0.0827565	-0.0807038
147	553	-0.0761636	-0.0789163	-0.07754
148	552	-0.0748382	-0.0778656	-0.0763519
149	551	-0.0710194	-0.0764277	-0.0737235
150	550	-0.0693717	-0.0730237	-0.0711977
151	549	-0.0667849	-0.0710637	-0.0689243
152	548	-0.0644518	-0.0684699	-0.0664608
153	547	-0.0623222	-0.0669611	-0.0646417
154	546	-0.059338	-0.0635721	-0.0614551
155	545	-0.0565346	-0.0615279	-0.0590312
156	544	-0.0545881	-0.0583278	-0.0564579
157	543	-0.052741	-0.0577202	-0.0552306
158	542	-0.0515335	-0.0548204	-0.053177
159	541	-0.0486608	-0.0528129	-0.0507368
160	540	-0.0472015	-0.0510509	-0.0491262
161	539	-0.045494	-0.048274	-0.046884
162	538	-0.0435403	-0.0467563	-0.0451483
163	537	-0.0413976	-0.0456492	-0.0435234
164	536	-0.0410797	-0.0456073	-0.0433435
165	535	-0.0383791	-0.0422238	-0.0403015
166	534	-0.0399	-0.041418	-0.040659
167	533	-0.0375712	-0.0408043	-0.0391878
168	532	-0.0362838	-0.0412738	-0.0387788
169	531	-0.0371228	-0.0406901	-0.0389065
170	530	-0.0373255	-0.040015	-0.0386702
171	529	-0.0376375	-0.0403637	-0.0390006
172	528	-0.0367921	-0.0396993	-0.0382457
173	527	-0.0374375	-0.0404762	-0.0389569
174	526	-0.0379337	-0.0405445	-0.0392391
175	525	-0.0392089	-0.0411536	-0.0401812
176	524	-0.040782	-0.0429996	-0.0418908
177	523	-0.0403249	-0.0423295	-0.0413272
178	522	-0.042199	-0.0432778	-0.0427384
179	521	-0.0429694	-0.0451682	-0.0440688
180	520	-0.043417	-0.0461684	-0.0447927
181	519	-0.0466258	-0.0467739	-0.0466999
182	518	-0.0465331	-0.0476258	-0.0470795
183	517	-0.0480012	-0.0489902	-0.0484957
184	516	-0.0485872	-0.0496823	-0.0491348
185	515	-0.0490671	-0.048866	-0.0489666
186	514	-0.0503204	-0.0517473	-0.0510339
187	513	-0.0523484	-0.052582	-0.0524652
188	512	-0.0528617	-0.0531319	-0.0529968
189	511	-0.0544228	-0.0550855	-0.0547542
190	510	-0.0555411	-0.0561125	-0.0558268
191	509	-0.0573089	-0.0571752	-0.0572421
192	508	-0.0579135	-0.058443	-0.0581782
193	507	-0.0599503	-0.0598103	-0.0598803
194	506	-0.0608912	-0.0607273	-0.0608092
195	505	-0.0614428	-0.0623597	-0.0619012
196	504	-0.0637921	-0.0643728	-0.0640825
197	503	-0.0645262	-0.0648186	-0.0646724
198	502	-0.0652358	-0.0667806	-0.0660082
199	501	-0.065678	-0.0662115	-0.0659448
200	500	-0.0676643	-0.0693108	-0.0684875
201	499	-0.0690576	-0.0685977	-0.0688277
202	498	-0.0690485	-0.0699721	-0.0695103
203	497	-0.0708367	-0.0711974	-0.0710171
204	496	-0.071025	-0.0716281	-0.0713266
205	495	-0.0722597	-0.0727727	-0.0725162
206	494	-0.0729697	-0.0733678	-0.0731688
207	493	-0.0722878	-0.0741383	-0.073213
208	492	-0.074955	-0.0741455	-0.0745502
209	491	-0.0743925	-0.0750579	-0.0747252
210	490	-0.0742882	-0.0753811	-0.0748347
211	489	-0.0761322	-0.0755095	-0.0758209
212	488	-0.0768166	-0.0766058	-0.0767112
213	487	-0.0770744	-0.0771631	-0.0771188
214	486	-0.0773181	-0.0774903	-0.0774042
215	485	-0.0769833	-0.0769732	-0.0769782
216	484	-0.0787606	-0.0799086	-0.0793346
217	483	-0.0785158	-0.0783878	-0.0784518
218	482	-0.078253	-0.0788233	-0.0785382
219	481	-0.0799693	-0.0791515	-0.0795604
220	480	-0.0782069	-0.0790699	-0.0786384
221	479	-0.0789505	-0.0784649	-0.0787077
222	478	-0.0794554	-0.0786278	-0.0790416
223	477	-0.0797803	-0.0798544	-0.0798174
224	476	-0.0799476	-0.0808233	-0.0803854
225	475	-0.0804961	-0.0804902	-0.0804931
226	474	-0.0788834	-0.0800539	-0.0794686
227	473	-0.0798339	-0.0808825	-0.0803582
228	472	-0.0802504	-0.0807397	-0.0804951
229	471	-0.0807514	-0.0798686	-0.08031
230	470	-0.0798989	-0.0807209	-0.0803099
231	469	-0.0809044	-0.0803916	-0.080648
232	468	-0.0804599	-0.0805727	-0.0805163
233	467	-0.0814184	-0.0808471	-0.0811327
234	466	-0.0803461	-0.0796544	-0.0800003
235	465	-0.0796649	-0.0805059	-0.0800854
236	464	-0.0802414	-0.0799761	-0.0801087
237	463	-0.0798105	-0.0806368	-0.0802236
238	462	-0.0783687	-0.080498	-0.0794333
239	461	-0.07967	-0.0811912	-0.0804306
240	460	-0.0783853	-0.0795724	-0.0789789
241	459	-0.0792202	-0.0807185	-0.0799693
242	458	-0.0800376	-0.0787412	-0.0793894
243	457	-0.0782409	-0.0810056	-0.0796233
244	456	-0.079123	-0.0797953	-0.0794591
245	455	-0.0799271	-0.0793277	-0.0796274
246	454	-0.0785839	-0.0791743	-0.0788791
247	453	-0.0788258	-0.0791952	-0.0790105
248	452	-0.0786518	-0.0797065	-0.0791791
249	451	-0.0789119	-0.0787276	-0.0788197
250	450	-0.0780913	-0.0793602	-0.0787258
251	449	-0.0794553	-0.078402	-0.0789286
252	448	-0.0787424	-0.0791458	-0.0789441
253	447	-0.0792816	-0.0796931	-0.0794874
254	446	-0.0778585	-0.0785156	-0.0781871
255	445	-0.0778655	-0.0788502	-0.0783579
256	444	-0.0789401	-0.0787614	-0.0788507
257	443	-0.0771221	-0.079955	-0.0785385
258	442	-0.0781604	-0.0780076	-0.078084
259	441	-0.0770525	-0.0797516	-0.0784021
260	440	-0.0780838	-0.0783379	-0.0782108
261	439	-0.0768027	-0.0787156	-0.0777592
262	438	-0.0777863	-0.0780556	-0.0779209
263	437	-0.0765505	-0.0772612	-0.0769059
264	436	-0.0775647	-0.0784242	-0.0779944
265	435	-0.077531	-0.0770579	-0.0772945
266	434	-0.0767569	-0.07738	-0.0770685
267	433	-0.0766674	-0.0780123	-0.0773398
268	432	-0.0765032	-0.0753185	-0.0759109
269	431	-0.0753062	-0.0766804	-0.0759933
270	430	-0.0765922	-0.0764926	-0.0765424
271	429	-0.0752989	-0.0752661	-0.0752825
272	428	-0.0745683	-0.0754653	-0.0750168
273	427	-0.0743763	-0.076209	-0.0752926
274	426	-0.0743753	-0.0738942	-0.0741347
275	425	-0.0740317	-0.0753226	-0.0746772
276	424	-0.0746308	-0.0740256	-0.0743282
277	423	-0.0732725	-0.0724167	-0.0728446
278	422	-0.0736373	-0.0740784	-0.0738578
279	421	-0.0721842	-0.0720003	-0.0720922
280	420	-0.0699113	-0.0730618	-0.0714866
281	419	-0.0701541	-0.0701652	-0.0701596
282	418	-0.0709103	-0.0699453	-0.0704278
283	417	-0.0697717	-0.0696129	-0.0696923
284	416	-0.0702026	-0.0686975	-0.0694501
285	415	-0.0693992	-0.0689509	-0.0691751
286	414	-0.067821	-0.0687998	-0.0683104
287	413	-0.0681316	-0.0660706	-0.0671011
288	412	-0.0668888	-0.0670649	-0.0669769
289	411	-0.0679663	-0.066337	-0.0671516
290	410	-0.0676865	-0.0661526	-0.0669195
291	409	-0.067065	-0.0661206	-0.0665928
292	408	-0.0661652	-0.0647801	-0.0654727
293	407	-0.0654755	-0.0650888	-0.0652822
294	406	-0.0653844	-0.0652546	-0.0653195
295	405	-0.0644997	-0.0640296	-0.0642647
296	404	-0.0657785	-0.0634742	-0.0646264
297	403	-0.0630533	-0.0641458	-0.0635995
298	402	-0.0636741	-0.0615567	-0.0626154
299	401	-0.0625244	-0.0620647	-0.0622945
300	400	-0.061477	-0.0608454	-0.0611612

## Sheet: LBp (mdeg)
	0	1	2	3
0	700	-0.00340084	-0.00398199	-0.00369142
1	699	0.00121047	-0.000110836	0.000549819
2	698	-0.00860067	-0.00389383	-0.00624725
3	697	0.000881005	0.00385451	0.00236776
4	696	-0.0074337	-0.00284309	-0.0051384
5	695	-0.00315423	-0.0109655	-0.00705986
6	694	-0.0027495	-0.000547968	-0.00164874
7	693	-0.00429743	-0.00949067	-0.00689405
8	692	-0.00493465	-0.00488875	-0.0049117
9	691	-0.0104818	-0.00329811	-0.00688996
10	690	-0.0112616	-0.0117904	-0.011526
11	689	-0.0147211	-0.0154619	-0.0150915
12	688	-0.0157006	-0.0179465	-0.0168235
13	687	-0.019996	-0.0160938	-0.0180449
14	686	-0.0184919	-0.0208635	-0.0196777
15	685	-0.0249608	-0.0154467	-0.0202038
16	684	-0.0157365	-0.0227456	-0.019241
17	683	-0.0255015	-0.022628	-0.0240648
18	682	-0.0237436	-0.0184983	-0.021121
19	681	-0.0296265	-0.0193234	-0.024475
20	680	-0.0304414	-0.0232655	-0.0268535
21	679	-0.0269936	-0.0275185	-0.027256
22	678	-0.0258968	-0.0284716	-0.0271842
23	677	-0.0350144	-0.0267461	-0.0308802
24	676	-0.0330833	-0.0355165	-0.0342999
25	675	-0.034855	-0.0358755	-0.0353652
26	674	-0.0327697	-0.0351733	-0.0339715
27	673	-0.034173	-0.0360542	-0.0351136
28	672	-0.0321578	-0.0383141	-0.035236
29	671	-0.0304861	-0.0354388	-0.0329624
30	670	-0.0308181	-0.0332383	-0.0320282
31	669	-0.0283222	-0.030009	-0.0291656
32	668	-0.0230134	-0.0246479	-0.0238307
33	667	-0.0183173	-0.0249076	-0.0216124
34	666	-0.00641007	-0.0128668	-0.00963845
35	665	0.00247613	-0.0056037	-0.00156379
36	664	0.00736669	-0.00349811	0.00193429
37	663	0.0136822	0.00562716	0.0096547
38	662	0.0195616	0.0148982	0.0172299
39	661	0.023751	0.0156469	0.019699
40	660	0.0251442	0.0231616	0.0241529
41	659	0.0329962	0.0290187	0.0310075
42	658	0.0325151	0.0317733	0.0321442
43	657	0.0285046	0.0269139	0.0277092
44	656	0.0299598	0.0274633	0.0287116
45	655	0.0218497	0.0279259	0.0248878
46	654	0.0184049	0.0209834	0.0196941
47	653	0.0121858	0.0145379	0.0133619
48	652	0.00193902	0.0117866	0.0068628
49	651	0.00192206	0.00649025	0.00420616
50	650	0.00090839	-0.00228711	-0.000689358
51	649	-0.0044623	-0.00445018	-0.00445624
52	648	-0.0113132	-0.00503992	-0.00817654
53	647	-0.00937636	-0.00893846	-0.00915741
54	646	-0.0136572	-0.00994509	-0.0118011
55	645	-0.0141609	-0.00345846	-0.00880965
56	644	-0.0170839	-0.013133	-0.0151085
57	643	-0.016879	-0.0185354	-0.0177072
58	642	-0.025615	-0.019278	-0.0224465
59	641	-0.0250617	-0.0214605	-0.0232611
60	640	-0.0276592	-0.0217496	-0.0247044
61	639	-0.0279666	-0.0201935	-0.0240801
62	638	-0.022448	-0.024867	-0.0236575
63	637	-0.0298423	-0.0278067	-0.0288245
64	636	-0.0246372	-0.0254682	-0.0250527
65	635	-0.0208158	-0.02873	-0.0247729
66	634	-0.0229086	-0.0217234	-0.022316
67	633	-0.0228104	-0.0191159	-0.0209632
68	632	-0.0174302	-0.0171919	-0.0173111
69	631	-0.0145708	-0.0158884	-0.0152296
70	630	-0.00973979	-0.0129208	-0.0113303
71	629	-0.00554936	-0.00480877	-0.00517907
72	628	0.00273942	-0.00585477	-0.00155768
73	627	0.0054485	0.00440288	0.00492569
74	626	0.0107402	0.00671274	0.00872644
75	625	0.0114621	0.0116519	0.011557
76	624	0.015733	0.0127829	0.014258
77	623	0.0174598	0.0161783	0.016819
78	622	0.0151089	0.0149067	0.0150078
79	621	0.0161529	0.0159072	0.01603
80	620	0.0156193	0.0161948	0.0159071
81	619	0.0159078	0.0199468	0.0179273
82	618	0.015155	0.0131861	0.0141705
83	617	0.0162942	0.0149698	0.015632
84	616	0.0182706	0.0159608	0.0171157
85	615	0.0165396	0.0186191	0.0175793
86	614	0.0179409	0.0187294	0.0183352
87	613	0.0177908	0.0167881	0.0172895
88	612	0.0197708	0.0201179	0.0199443
89	611	0.02033	0.0184004	0.0193652
90	610	0.0214149	0.019024	0.0202195
91	609	0.0212918	0.0219365	0.0216142
92	608	0.0252192	0.0207001	0.0229596
93	607	0.0229398	0.0228042	0.022872
94	606	0.0243532	0.0247807	0.0245669
95	605	0.0229155	0.0244633	0.0236894
96	604	0.0254955	0.0233387	0.0244171
97	603	0.0225049	0.0259178	0.0242113
98	602	0.0231527	0.0268179	0.0249853
99	601	0.0236672	0.0223226	0.0229949
100	600	0.0239958	0.0238951	0.0239455
101	599	0.0219214	0.0210125	0.0214669
102	598	0.0198626	0.0221949	0.0210287
103	597	0.0217382	0.0191235	0.0204308
104	596	0.018838	0.0189434	0.0188907
105	595	0.018048	0.0175727	0.0178103
106	594	0.0169372	0.0162617	0.0165995
107	593	0.0151715	0.0150708	0.0151211
108	592	0.0140846	0.0145344	0.0143095
109	591	0.0144212	0.013133	0.0137771
110	590	0.0118056	0.0124315	0.0121186
111	589	0.0111158	0.0120158	0.0115658
112	588	0.00808268	0.00911057	0.00859662
113	587	0.00781072	0.0106401	0.00922541
114	586	0.00573337	0.0101682	0.00795078
115	585	0.00686533	0.0079239	0.00739461
116	584	0.00815952	0.00729241	0.00772597
117	583	0.00831996	0.00756625	0.00794311
118	582	0.00698242	0.00818197	0.00758219
119	581	0.00763492	0.00641095	0.00702293
120	580	0.00861898	0.00830787	0.00846342
121	579	0.00805273	0.00909226	0.0085725
122	578	0.00988562	0.0070389	0.00846226
123	577	0.00791311	0.00761544	0.00776427
124	576	0.00818688	0.00873155	0.00845922
125	575	0.0104344	0.00937266	0.00990354
126	574	0.00971853	0.0112339	0.0104762
127	573	0.0118702	0.0112398	0.011555
128	572	0.00962649	0.0126256	0.011126
129	571	0.0114683	0.0106249	0.0110466
130	570	0.0110851	0.0114283	0.0112567
131	569	0.0115942	0.0135632	0.0125787
132	568	0.012468	0.0118258	0.0121469
133	567	0.0132536	0.0137761	0.0135149
134	566	0.0139406	0.0133743	0.0136575
135	565	0.0144924	0.0143575	0.0144249
136	564	0.0137494	0.012938	0.0133437
137	563	0.0142932	0.0115955	0.0129444
138	562	0.0139766	0.0135518	0.0137642
139	561	0.014598	0.0144571	0.0145275
140	560	0.013773	0.012948	0.0133605
141	559	0.0118246	0.0122745	0.0120495
142	558	0.0122881	0.0161753	0.0142317
143	557	0.0119832	0.0128128	0.012398
144	556	0.0115466	0.0108624	0.0112045
145	555	0.0123412	0.011677	0.0120091
146	554	0.0106311	0.0115329	0.011082
147	553	0.0106027	0.0115067	0.0110547
148	552	0.011304	0.0106497	0.0109768
149	551	0.0094396	0.010403	0.00992128
150	550	0.010822	0.00932702	0.0100745
151	549	0.00961024	0.0104387	0.0100245
152	548	0.00981043	0.00896436	0.0093874
153	547	0.00878697	0.00923743	0.0090122
154	546	0.00759946	0.00854145	0.00807046
155	545	0.00691737	0.00758348	0.00725043
156	544	0.00720718	0.00803497	0.00762107
157	543	0.00728933	0.00638392	0.00683662
158	542	0.0063442	0.0067194	0.0065318
159	541	0.00593534	0.00656222	0.00624878
160	540	0.00643567	0.00676795	0.00660181
161	539	0.00463575	0.00647472	0.00555524
162	538	0.00484187	0.00384861	0.00434524
163	537	0.00309016	0.00336293	0.00322655
164	536	0.00395541	0.00401044	0.00398292
165	535	0.00266822	0.00380721	0.00323771
166	534	0.00318502	0.00314272	0.00316387
167	533	0.00202488	0.0028103	0.00241759
168	532	0.000894564	0.00228036	0.00158746
169	531	0.000112747	0.0013786	0.000745674
170	530	0.0011004	0.00221139	0.0016559
171	529	0.000640675	0.000494714	0.000567694
172	528	0.000239629	0.00111573	0.000677682
173	527	-0.000199919	0.000557363	0.000178722
174	526	-0.000833971	0.000529018	-0.000152476
175	525	-0.000481743	0.000682098	0.000100178
176	524	-0.000240946	0.000410819	8.49362e-05
177	523	-0.00076106	-0.000990528	-0.000875794
178	522	-0.00168749	-0.000685648	-0.00118657
179	521	-0.00120922	-0.000177122	-0.000693169
180	520	-0.00195793	-0.00124559	-0.00160176
181	519	-0.00164289	-0.00121869	-0.00143079
182	518	-0.0025249	-0.000954782	-0.00173984
183	517	-0.00172913	-0.00102345	-0.00137629
184	516	-0.00200301	-0.00153215	-0.00176758
185	515	-0.00259482	-0.00198284	-0.00228883
186	514	-0.00234687	-0.00161131	-0.00197909
187	513	-0.00253932	-0.00310579	-0.00282255
188	512	-0.00177947	-0.00239504	-0.00208726
189	511	-0.00263409	-0.00234431	-0.0024892
190	510	-0.00361868	-0.00214517	-0.00288193
191	509	-0.00491249	-0.00334863	-0.00413056
192	508	-0.00231299	-0.00212477	-0.00221888
193	507	-0.00336663	-0.00323311	-0.00329987
194	506	-0.0029153	-0.0023348	-0.00262505
195	505	-0.00350715	-0.00271663	-0.00311189
196	504	-0.00351941	-0.00294921	-0.00323431
197	503	-0.0028858	-0.00202807	-0.00245693
198	502	-0.00342284	-0.00285088	-0.00313686
199	501	-0.00314187	-0.00222668	-0.00268428
200	500	-0.0031286	-0.0032063	-0.00316745
201	499	-0.00275443	-0.00299357	-0.002874
202	498	-0.00352638	-0.00331567	-0.00342102
203	497	-0.00287165	-0.00293583	-0.00290374
204	496	-0.00280303	-0.00343301	-0.00311802
205	495	-0.0042676	-0.00384125	-0.00405443
206	494	-0.00304307	-0.00528329	-0.00416318
207	493	-0.00328924	-0.00391266	-0.00360095
208	492	-0.00575638	-0.00334683	-0.0045516
209	491	-0.0048861	-0.00485464	-0.00487037
210	490	-0.00430889	-0.00399053	-0.00414971
211	489	-0.0042536	-0.00357732	-0.00391546
212	488	-0.00363294	-0.00508061	-0.00435677
213	487	-0.00445705	-0.00321998	-0.00383852
214	486	-0.00377506	-0.00244302	-0.00310904
215	485	-0.00342186	-0.00498663	-0.00420425
216	484	-0.00377807	-0.00316752	-0.0034728
217	483	-0.00348115	-0.00369721	-0.00358918
218	482	-0.00369223	-0.00382792	-0.00376008
219	481	-0.00444569	-0.00586067	-0.00515318
220	480	-0.0035834	-0.00354883	-0.00356611
221	479	-0.0044998	-0.00442182	-0.00446081
222	478	-0.00346866	-0.00347134	-0.00347
223	477	-0.00392666	-0.00439653	-0.00416159
224	476	-0.0032658	-0.00331812	-0.00329196
225	475	-0.00342515	-0.0036638	-0.00354447
226	474	-0.0044519	-0.00325014	-0.00385102
227	473	-0.00352025	-0.00391337	-0.00371681
228	472	-0.0033845	-0.00429267	-0.00383859
229	471	-0.00336286	-0.00376353	-0.0035632
230	470	-0.00438122	-0.00434856	-0.00436489
231	469	-0.00360512	-0.00358634	-0.00359573
232	468	-0.00479385	-0.00401718	-0.00440552
233	467	-0.00427138	-0.00427734	-0.00427436
234	466	-0.00424038	-0.00424874	-0.00424456
235	465	-0.00351297	-0.00505348	-0.00428322
236	464	-0.00332547	-0.00431414	-0.00381981
237	463	-0.00370648	-0.00392583	-0.00381615
238	462	-0.00442611	-0.00402854	-0.00422733
239	461	-0.00403596	-0.00405192	-0.00404394
240	460	-0.00396211	-0.00393506	-0.00394859
241	459	-0.00413374	-0.00359783	-0.00386578
242	458	-0.0049983	-0.00408729	-0.0045428
243	457	-0.00382267	-0.00455976	-0.00419122
244	456	-0.00478141	-0.00428534	-0.00453338
245	455	-0.00427086	-0.00435998	-0.00431542
246	454	-0.00447041	-0.00460225	-0.00453633
247	453	-0.00381432	-0.00490106	-0.00435769
248	452	-0.00457108	-0.00517667	-0.00487388
249	451	-0.00439568	-0.00434461	-0.00437015
250	450	-0.00397306	-0.00541572	-0.00469439
251	449	-0.00497473	-0.00526007	-0.0051174
252	448	-0.00407506	-0.00483743	-0.00445625
253	447	-0.0038765	-0.00510674	-0.00449162
254	446	-0.00494472	-0.00581235	-0.00537853
255	445	-0.00591372	-0.00488583	-0.00539977
256	444	-0.00549809	-0.00441554	-0.00495682
257	443	-0.00532028	-0.00502141	-0.00517084
258	442	-0.00609952	-0.00498723	-0.00554337
259	441	-0.00501729	-0.00549862	-0.00525795
260	440	-0.00572144	-0.00518202	-0.00545173
261	439	-0.00580051	-0.00496334	-0.00538193
262	438	-0.00577172	-0.00419821	-0.00498497
263	437	-0.00511647	-0.00483417	-0.00497532
264	436	-0.00572593	-0.00537616	-0.00555104
265	435	-0.00486348	-0.00496013	-0.0049118
266	434	-0.00521664	-0.00524903	-0.00523283
267	433	-0.00461396	-0.0041335	-0.00437373
268	432	-0.00468605	-0.00451249	-0.00459927
269	431	-0.00442373	-0.00406312	-0.00424343
270	430	-0.00446456	-0.00447102	-0.00446779
271	429	-0.00444822	-0.00482178	-0.004635
272	428	-0.00430585	-0.00384626	-0.00407605
273	427	-0.00467755	-0.00385326	-0.00426541
274	426	-0.00442822	-0.00397331	-0.00420076
275	425	-0.00413792	-0.00339454	-0.00376623
276	424	-0.00394136	-0.00383472	-0.00388804
277	423	-0.00367381	-0.00394102	-0.00380741
278	422	-0.00376267	-0.00341415	-0.00358841
279	421	-0.00292707	-0.0034306	-0.00317883
280	420	-0.00335413	-0.00359946	-0.00347679
281	419	-0.00325718	-0.00377209	-0.00351464
282	418	-0.00345535	-0.00292023	-0.00318779
283	417	-0.00284689	-0.00309775	-0.00297232
284	416	-0.00281989	-0.00327956	-0.00304972
285	415	-0.00352695	-0.00287214	-0.00319955
286	414	-0.00338829	-0.00263037	-0.00300933
287	413	-0.0034266	-0.00318293	-0.00330476
288	412	-0.00282865	-0.00252366	-0.00267615
289	411	-0.00339107	-0.0029092	-0.00315013
290	410	-0.00371294	-0.00268071	-0.00319683
291	409	-0.00288358	-0.00275143	-0.0028175
292	408	-0.00321227	-0.00286811	-0.00304019
293	407	-0.00274073	-0.00295814	-0.00284944
294	406	-0.00355808	-0.00245898	-0.00300853
295	405	-0.00402841	-0.0024437	-0.00323605
296	404	-0.00337596	-0.00289343	-0.0031347
297	403	-0.00306096	-0.00297516	-0.00301806
298	402	-0.00341416	-0.00248185	-0.002948
299	401	-0.00292603	-0.00277447	-0.00285025
300	400	-0.0032059	-0.00294149	-0.0030737

## Sheet: LDp (mdeg)
	0	1	2	3
0	700	-0.00473876	-0.00581493	-0.00527684
1	699	-0.00309625	-0.00475068	-0.00392347
2	698	-0.00247614	-0.000222316	-0.00134923
3	697	-0.00230561	-0.0032079	-0.00275676
4	696	0.000233901	3.71852e-05	0.000135543
5	695	0.000641198	-0.000616585	1.23066e-05
6	694	0.00194317	0.00152855	0.00173586
7	693	0.00289407	0.00163182	0.00226294
8	692	0.00283214	0.00419139	0.00351176
9	691	0.00508419	0.00374858	0.00441638
10	690	0.00412633	0.00380461	0.00396547
11	689	0.00376446	0.00528258	0.00452352
12	688	0.00178981	0.00454349	0.00316665
13	687	0.00113981	0.00349559	0.0023177
14	686	0.00116043	0.000733631	0.000947029
15	685	-0.00124933	0.00055422	-0.000347553
16	684	-0.00160526	-0.000866659	-0.00123596
17	683	-0.00446473	-0.000851346	-0.00265804
18	682	-0.00590531	-0.00440989	-0.0051576
19	681	-0.00711162	-0.00666258	-0.0068871
20	680	-0.00923748	-0.00688068	-0.00805908
21	679	-0.00908261	-0.00864842	-0.00886551
22	678	-0.0130098	-0.00955144	-0.0112806
23	677	-0.0150062	-0.0115548	-0.0132805
24	676	-0.0173352	-0.0148639	-0.0160996
25	675	-0.0205225	-0.0165989	-0.0185607
26	674	-0.0246872	-0.019967	-0.0223271
27	673	-0.0262975	-0.0232355	-0.0247665
28	672	-0.0313682	-0.0271118	-0.02924
29	671	-0.0334342	-0.0298256	-0.0316299
30	670	-0.0376014	-0.0331199	-0.0353606
31	669	-0.0411337	-0.0360223	-0.038578
32	668	-0.0414848	-0.0401951	-0.04084
33	667	-0.043263	-0.0411208	-0.0421919
34	666	-0.0436577	-0.0423611	-0.0430094
35	665	-0.0440118	-0.0434321	-0.0437219
36	664	-0.040897	-0.0413222	-0.0411096
37	663	-0.0376238	-0.0398147	-0.0387192
38	662	-0.0323393	-0.0366488	-0.0344941
39	661	-0.0260571	-0.0312626	-0.0286598
40	660	-0.0185045	-0.0241685	-0.0213365
41	659	-0.0104135	-0.017528	-0.0139707
42	658	-0.00147638	-0.00984098	-0.00565868
43	657	0.00583051	-0.000135966	0.00284727
44	656	0.0124277	0.00725433	0.00984099
45	655	0.0181516	0.0140673	0.0161094
46	654	0.0226227	0.0178956	0.0202592
47	653	0.026024	0.0222509	0.0241375
48	652	0.025264	0.023287	0.0242755
49	651	0.0256196	0.0248127	0.0252161
50	650	0.0255403	0.0248123	0.0251763
51	649	0.0226167	0.0230199	0.0228183
52	648	0.0219152	0.0206972	0.0213062
53	647	0.0193417	0.0188163	0.019079
54	646	0.0165956	0.0169178	0.0167567
55	645	0.0148689	0.0153033	0.0150861
56	644	0.0130549	0.0134043	0.0132296
57	643	0.00959654	0.0107515	0.010174
58	642	0.00729068	0.00834808	0.00781938
59	641	0.00560147	0.0071234	0.00636244
60	640	0.00191378	0.00403146	0.00297262
61	639	-0.000905414	-0.000579576	-0.000742495
62	638	-0.00505489	-0.00360348	-0.00432919
63	637	-0.00917254	-0.00674545	-0.00795899
64	636	-0.0136475	-0.0112868	-0.0124672
65	635	-0.018696	-0.0152951	-0.0169956
66	634	-0.023025	-0.0194032	-0.0212141
67	633	-0.0283792	-0.023997	-0.0261881
68	632	-0.0312171	-0.0291107	-0.0301639
69	631	-0.0332644	-0.0306173	-0.0319409
70	630	-0.035771	-0.0333547	-0.0345628
71	629	-0.0366252	-0.0352656	-0.0359454
72	628	-0.0373425	-0.0352473	-0.0362949
73	627	-0.0352598	-0.0355511	-0.0354055
74	626	-0.0330761	-0.034143	-0.0336095
75	625	-0.0314201	-0.0327687	-0.0320944
76	624	-0.0308592	-0.0305333	-0.0306963
77	623	-0.0295732	-0.029133	-0.0293531
78	622	-0.0261264	-0.0278711	-0.0269987
79	621	-0.0237236	-0.0256415	-0.0246826
80	620	-0.022983	-0.0237147	-0.0233489
81	619	-0.0228849	-0.0227455	-0.0228152
82	618	-0.0230274	-0.021362	-0.0221947
83	617	-0.0213442	-0.0216424	-0.0214933
84	616	-0.0219229	-0.0214487	-0.0216858
85	615	-0.0218152	-0.0206399	-0.0212276
86	614	-0.0215865	-0.020958	-0.0212723
87	613	-0.0210808	-0.0199672	-0.020524
88	612	-0.0215833	-0.0196897	-0.0206365
89	611	-0.0204392	-0.0194332	-0.0199362
90	610	-0.0200448	-0.0201646	-0.0201047
91	609	-0.0187929	-0.01946	-0.0191264
92	608	-0.0170152	-0.0178558	-0.0174355
93	607	-0.0162554	-0.0169083	-0.0165819
94	606	-0.0149771	-0.0159313	-0.0154542
95	605	-0.0132814	-0.0140512	-0.0136663
96	604	-0.012105	-0.0125158	-0.0123104
97	603	-0.0102989	-0.011318	-0.0108084
98	602	-0.00923676	-0.0100475	-0.00964213
99	601	-0.00833393	-0.0085655	-0.00844971
100	600	-0.00655173	-0.00760864	-0.00708018
101	599	-0.00560427	-0.00595453	-0.0057794
102	598	-0.0053559	-0.00567604	-0.00551597
103	597	-0.00356576	-0.0042272	-0.00389648
104	596	-0.00315994	-0.00396441	-0.00356218
105	595	-0.00268954	-0.00323816	-0.00296385
106	594	-0.00237664	-0.00239725	-0.00238695
107	593	-0.00149647	-0.00238121	-0.00193884
108	592	-0.00108065	-0.00165498	-0.00136782
109	591	-0.00227228	-0.00128778	-0.00178003
110	590	-0.001792	-0.000618688	-0.00120535
111	589	-0.00236787	-0.00170418	-0.00203602
112	588	-0.00174765	-0.00149788	-0.00162277
113	587	-0.00241006	-0.00222443	-0.00231725
114	586	-0.00356393	-0.00265303	-0.00310848
115	585	-0.00382442	-0.00344676	-0.00363559
116	584	-0.00520482	-0.00381279	-0.00450881
117	583	-0.00518536	-0.00476729	-0.00497633
118	582	-0.00599546	-0.00589254	-0.005944
119	581	-0.0067182	-0.0059933	-0.00635575
120	580	-0.00756681	-0.0062703	-0.00691856
121	579	-0.00780135	-0.00729822	-0.00754979
122	578	-0.00825874	-0.00796952	-0.00811413
123	577	-0.0081895	-0.0076899	-0.0079397
124	576	-0.008599	-0.00887178	-0.00873539
125	575	-0.00909934	-0.00852958	-0.00881446
126	574	-0.00871001	-0.00892486	-0.00881744
127	573	-0.00799416	-0.00844187	-0.00821802
128	572	-0.00831345	-0.00837497	-0.00834421
129	571	-0.00857352	-0.00814109	-0.0083573
130	570	-0.00795903	-0.00792116	-0.0079401
131	569	-0.00726041	-0.00757835	-0.00741938
132	568	-0.00707917	-0.00745472	-0.00726694
133	567	-0.00629999	-0.00662938	-0.00646468
134	566	-0.00587079	-0.00636448	-0.00611763
135	565	-0.00553385	-0.00573328	-0.00563356
136	564	-0.00509788	-0.00510618	-0.00510203
137	563	-0.00424135	-0.00489388	-0.00456761
138	562	-0.0040546	-0.00426101	-0.0041578
139	561	-0.00308489	-0.00364286	-0.00336387
140	560	-0.00319206	-0.0033131	-0.00325258
141	559	-0.002742	-0.00294127	-0.00284163
142	558	-0.00315411	-0.00266067	-0.00290739
143	557	-0.0018798	-0.00215492	-0.00201736
144	556	-0.00169565	-0.00184436	-0.00177001
145	555	-0.00109804	-0.00151266	-0.00130535
146	554	-0.000819083	-0.00136721	-0.00109315
147	553	-0.000605595	-0.00110191	-0.000853755
148	552	-0.000562229	-0.000884836	-0.000723533
149	551	0.000218012	0.000153919	0.000185966
150	550	-0.000342702	6.08203e-05	-0.000140941
151	549	-2.87706e-05	7.48881e-05	2.30587e-05
152	548	0.000808789	0.000414647	0.000611718
153	547	0.000938993	0.000469988	0.00070449
154	546	0.00151964	0.000755317	0.00113748
155	545	0.00136212	0.0012508	0.00130646
156	544	0.00185499	0.00125136	0.00155318
157	543	0.00160406	0.00148808	0.00154607
158	542	0.00184818	0.00110464	0.00147641
159	541	0.0016433	0.00136658	0.00150494
160	540	0.00204346	0.00156163	0.00180254
161	539	0.00158999	0.00149516	0.00154257
162	538	0.00140367	0.00179427	0.00159897
163	537	0.00178526	0.00162895	0.0017071
164	536	0.0020241	0.00162443	0.00182426
165	535	0.00153912	0.00138725	0.00146318
166	534	0.00133465	0.00166872	0.00150169
167	533	0.00115041	0.00138539	0.0012679
168	532	0.00152157	0.00123546	0.00137851
169	531	0.000694746	0.000992983	0.000843864
170	530	0.000688756	0.00102359	0.000856171
171	529	0.000897954	0.0010192	0.000958578
172	528	0.000863527	0.000827121	0.000845324
173	527	0.000412395	0.000680123	0.000546259
174	526	0.000379641	0.000637379	0.00050851
175	525	0.000217718	0.000458436	0.000338077
176	524	0.000455316	4.14399e-05	0.000248378
177	523	-0.000398086	-9.92936e-05	-0.00024869
178	522	-0.000411877	2.06163e-06	-0.000204908
179	521	-0.000577865	-0.000314266	-0.000446065
180	520	-0.000606305	-0.000438974	-0.00052264
181	519	-0.00089571	-0.000757168	-0.000826439
182	518	-0.00096878	-0.000563367	-0.000766074
183	517	-0.00132371	-0.00115286	-0.00123828
184	516	-0.00114063	-0.00113599	-0.00113831
185	515	-0.00194551	-0.00147006	-0.00170779
186	514	-0.00199478	-0.00135679	-0.00167579
187	513	-0.0021178	-0.00172902	-0.00192341
188	512	-0.0018595	-0.00135504	-0.00160727
189	511	-0.00224616	-0.00202619	-0.00213618
190	510	-0.0023243	-0.00187597	-0.00210013
191	509	-0.00235804	-0.00263325	-0.00249565
192	508	-0.00257183	-0.00229991	-0.00243587
193	507	-0.00276247	-0.00201169	-0.00238708
194	506	-0.00242	-0.0023937	-0.00240685
195	505	-0.00312838	-0.00259106	-0.00285972
196	504	-0.00294518	-0.00258398	-0.00276458
197	503	-0.0028533	-0.00264547	-0.00274938
198	502	-0.00277169	-0.00281654	-0.00279412
199	501	-0.00286432	-0.00274146	-0.00280289
200	500	-0.00332464	-0.00281456	-0.0030696
201	499	-0.00325435	-0.00283924	-0.0030468
202	498	-0.00317991	-0.00296682	-0.00307336
203	497	-0.00333096	-0.0028112	-0.00307108
204	496	-0.00304085	-0.00298703	-0.00301394
205	495	-0.00297196	-0.00321491	-0.00309343
206	494	-0.00319831	-0.00322	-0.00320916
207	493	-0.00373929	-0.00337742	-0.00355836
208	492	-0.00362386	-0.00303186	-0.00332786
209	491	-0.00348599	-0.00337557	-0.00343078
210	490	-0.00379323	-0.00302795	-0.00341059
211	489	-0.00371681	-0.0031329	-0.00342485
212	488	-0.00365558	-0.00326205	-0.00345882
213	487	-0.00331532	-0.00340175	-0.00335853
214	486	-0.00376497	-0.00328438	-0.00352467
215	485	-0.00364816	-0.003432	-0.00354008
216	484	-0.00390733	-0.00325858	-0.00358296
217	483	-0.00346409	-0.00359151	-0.0035278
218	482	-0.00371906	-0.00378182	-0.00375044
219	481	-0.00375804	-0.00344302	-0.00360053
220	480	-0.00363326	-0.00338553	-0.0035094
221	479	-0.00362905	-0.0039624	-0.00379572
222	478	-0.00358682	-0.0035771	-0.00358196
223	477	-0.00383187	-0.00346758	-0.00364973
224	476	-0.0038392	-0.0037273	-0.00378325
225	475	-0.003748	-0.00365626	-0.00370213
226	474	-0.00379053	-0.00376953	-0.00378003
227	473	-0.00373003	-0.00317931	-0.00345467
228	472	-0.00394884	-0.00313604	-0.00354244
229	471	-0.00358243	-0.00326072	-0.00342158
230	470	-0.00386042	-0.00316763	-0.00351402
231	469	-0.00394683	-0.00359563	-0.00377123
232	468	-0.00364796	-0.00343278	-0.00354037
233	467	-0.00362245	-0.00353461	-0.00357853
234	466	-0.00376779	-0.00357311	-0.00367045
235	465	-0.00335885	-0.00337947	-0.00336916
236	464	-0.00370155	-0.00329115	-0.00349635
237	463	-0.00347981	-0.00359409	-0.00353695
238	462	-0.0039279	-0.00321596	-0.00357193
239	461	-0.00352208	-0.00351563	-0.00351886
240	460	-0.0036672	-0.00320373	-0.00343546
241	459	-0.0034919	-0.00320394	-0.00334792
242	458	-0.00311916	-0.00346772	-0.00329344
243	457	-0.00301775	-0.00322087	-0.00311931
244	456	-0.00340023	-0.00300433	-0.00320228
245	455	-0.00357857	-0.00341165	-0.00349511
246	454	-0.00330813	-0.00315164	-0.00322989
247	453	-0.00353127	-0.00338012	-0.00345569
248	452	-0.00336979	-0.00343593	-0.00340286
249	451	-0.00339673	-0.00326366	-0.0033302
250	450	-0.00348381	-0.00345663	-0.00347022
251	449	-0.00330569	-0.00320633	-0.00325601
252	448	-0.00359535	-0.00333246	-0.0034639
253	447	-0.00324091	-0.00355845	-0.00339968
254	446	-0.0037295	-0.00331295	-0.00352122
255	445	-0.00368415	-0.00329058	-0.00348736
256	444	-0.00369777	-0.00378865	-0.00374321
257	443	-0.00351684	-0.00347731	-0.00349707
258	442	-0.00380581	-0.0039577	-0.00388175
259	441	-0.00363995	-0.00361397	-0.00362696
260	440	-0.00364977	-0.00362958	-0.00363968
261	439	-0.00385388	-0.00378795	-0.00382091
262	438	-0.00413166	-0.00383969	-0.00398567
263	437	-0.00392316	-0.00388125	-0.0039022
264	436	-0.00393025	-0.00396705	-0.00394865
265	435	-0.00446124	-0.0043773	-0.00441927
266	434	-0.00384621	-0.00417289	-0.00400955
267	433	-0.00427441	-0.00389381	-0.00408411
268	432	-0.00441133	-0.00400174	-0.00420653
269	431	-0.00404781	-0.00403786	-0.00404284
270	430	-0.00404412	-0.00415297	-0.00409855
271	429	-0.00456518	-0.00394704	-0.00425611
272	428	-0.00413989	-0.00407965	-0.00410977
273	427	-0.00413472	-0.00416545	-0.00415008
274	426	-0.0040444	-0.00430014	-0.00417227
275	425	-0.00413895	-0.00402597	-0.00408246
276	424	-0.00441614	-0.00406343	-0.00423978
277	423	-0.00416393	-0.00421505	-0.00418949
278	422	-0.00448415	-0.00399266	-0.0042384
279	421	-0.00395289	-0.00401642	-0.00398466
280	420	-0.00394697	-0.00386735	-0.00390716
281	419	-0.00418922	-0.00398123	-0.00408523
282	418	-0.00376719	-0.0040321	-0.00389964
283	417	-0.00387649	-0.00393856	-0.00390752
284	416	-0.00398792	-0.00386522	-0.00392657
285	415	-0.00383889	-0.00342228	-0.00363059
286	414	-0.00357513	-0.0034092	-0.00349216
287	413	-0.0039304	-0.0038743	-0.00390235
288	412	-0.00354854	-0.00362065	-0.0035846
289	411	-0.00344923	-0.00339218	-0.0034207
290	410	-0.00362941	-0.00319051	-0.00340996
291	409	-0.00315405	-0.00337972	-0.00326689
292	408	-0.00346166	-0.00315778	-0.00330972
293	407	-0.00315573	-0.00351253	-0.00333413
294	406	-0.00351425	-0.00343439	-0.00347432
295	405	-0.00347423	-0.00310685	-0.00329054
296	404	-0.00309057	-0.00341621	-0.00325339
297	403	-0.00352586	-0.00329669	-0.00341127
298	402	-0.00322593	-0.0032777	-0.00325182
299	401	-0.00309744	-0.00317921	-0.00313832
300	400	-0.0032113	-0.00312098	-0.00316614

## Sheet: G-factor
	0	1	2	3
0	700	-0.00231961	-0.00490676	-0.00361319
1	699	-0.00018048	-0.00314691	-0.0016637
2	698	-0.00223137	-0.00308968	-0.00266052
3	697	-0.00547297	-0.00222054	-0.00384676
4	696	-0.00400531	-0.0051805	-0.0045929
5	695	-0.00724213	-0.00299846	-0.0051203
6	694	-0.00508267	-0.00300315	-0.00404291
7	693	-0.00681232	-0.00867687	-0.00774459
8	692	-0.00618403	-0.00367109	-0.00492756
9	691	-0.00877391	-0.00819055	-0.00848223
10	690	-0.0084149	-0.00444537	-0.00643014
11	689	-0.0042216	-0.00741608	-0.00581884
12	688	-0.00496005	-0.00948444	-0.00722225
13	687	-0.00181243	-0.00925517	-0.0055338
14	686	-0.00932741	-0.00134082	-0.00533411
15	685	-0.00484337	-0.00693266	-0.00588801
16	684	-0.000341418	-0.00838374	-0.00436258
17	683	-0.00487838	-0.0062107	-0.00554454
18	682	-0.0108159	-0.0105407	-0.0106783
19	681	-0.00430713	-0.00809652	-0.00620183
20	680	-0.00924788	-0.00773349	-0.00849069
21	679	-0.0135074	-0.00838997	-0.0109487
22	678	-0.007498	-0.00856103	-0.00802952
23	677	-0.0109998	-0.0109365	-0.0109681
24	676	-0.0136246	-0.00895276	-0.0112887
25	675	-0.0136957	-0.0132691	-0.0134824
26	674	-0.0137535	-0.0107544	-0.0122539
27	673	-0.0116734	-0.0110952	-0.0113843
28	672	-0.013123	-0.0105328	-0.0118279
29	671	-0.0175269	-0.0127934	-0.0151602
30	670	-0.0141741	-0.0143299	-0.014252
31	669	-0.0139536	-0.0131136	-0.0135336
32	668	-0.0176046	-0.0162794	-0.016942
33	667	-0.0169663	-0.0158207	-0.0163935
34	666	-0.0145064	-0.0192662	-0.0168863
35	665	-0.0192249	-0.0160211	-0.017623
36	664	-0.0138743	-0.016251	-0.0150627
37	663	-0.0177026	-0.0151431	-0.0164229
38	662	-0.0109354	-0.0180087	-0.014472
39	661	-0.00404508	-0.0122671	-0.00815608
40	660	-0.00246768	-0.00748131	-0.0049745
41	659	0.00504974	-0.00341758	0.000816083
42	658	0.0111961	0.00118992	0.00619299
43	657	0.0133142	0.00642721	0.00987073
44	656	0.0172574	0.0123693	0.0148134
45	655	0.0183166	0.0173532	0.0178349
46	654	0.0174982	0.0170782	0.0172882
47	653	0.0189578	0.0206476	0.0198027
48	652	0.015832	0.0183757	0.0171038
49	651	0.0152688	0.0169272	0.016098
50	650	0.0119805	0.0148807	0.0134306
51	649	0.00649334	0.0127669	0.0096301
52	648	0.0079842	0.0129484	0.0104663
53	647	0.00623948	0.00801932	0.0071294
54	646	0.00781261	0.00722809	0.00752035
55	645	0.00674806	0.00828883	0.00751844
56	644	0.00527741	0.0100426	0.00766
57	643	0.0043074	0.00573649	0.00502194
58	642	0.00569388	0.00875476	0.00722432
59	641	0.00724248	0.00736937	0.00730593
60	640	0.00552254	0.00613516	0.00582885
61	639	0.00594329	0.00599155	0.00596742
62	638	0.00344614	0.00379812	0.00362213
63	637	0.00327637	0.00535394	0.00431516
64	636	0.000719382	0.00280743	0.00176341
65	635	-0.00326889	-0.00206542	-0.00266716
66	634	-0.00762618	-0.00422356	-0.00592487
67	633	-0.0104974	-0.00687272	-0.00868506
68	632	-0.011644	-0.00911192	-0.010378
69	631	-0.0121955	-0.0105803	-0.0113879
70	630	-0.011174	-0.0113792	-0.0112766
71	629	-0.0124488	-0.00763141	-0.0100401
72	628	-0.00834964	-0.00903419	-0.00869192
73	627	-0.00385903	-0.0048872	-0.00437311
74	626	-0.00335571	-0.00647729	-0.0049165
75	625	0.00157563	0.000989973	0.0012828
76	624	0.00450739	0.00216946	0.00333843
77	623	0.0069957	6.24024e-05	0.00352905
78	622	0.00784153	0.00873019	0.00828586
79	621	0.0124505	0.0115811	0.0120158
80	620	0.0152873	0.0123883	0.0138378
81	619	0.0157718	0.0145749	0.0151734
82	618	0.0157066	0.0124618	0.0140842
83	617	0.0160692	0.0178212	0.0169452
84	616	0.0162506	0.0156286	0.0159396
85	615	0.0163427	0.017232	0.0167874
86	614	0.0161729	0.0155586	0.0158657
87	613	0.0137908	0.0175802	0.0156855
88	612	0.0164335	0.0146165	0.015525
89	611	0.0142264	0.0131332	0.0136798
90	610	0.0144815	0.0147018	0.0145916
91	609	0.017473	0.0141711	0.015822
92	608	0.0134511	0.0123943	0.0129227
93	607	0.0127465	0.0113835	0.012065
94	606	0.0116111	0.0115479	0.0115795
95	605	0.00742598	0.00887358	0.00814978
96	604	0.00820877	0.00896084	0.0085848
97	603	0.00502005	0.01071	0.00786502
98	602	0.00745115	0.00877262	0.00811189
99	601	0.00587182	0.00879626	0.00733404
100	600	0.00552902	0.0088635	0.00719626
101	599	0.00587555	0.0069512	0.00641338
102	598	0.00596376	0.00580212	0.00588294
103	597	0.00446926	0.00547669	0.00497298
104	596	0.00459016	0.00467036	0.00463026
105	595	0.00409661	0.00414308	0.00411985
106	594	0.00239492	0.00490494	0.00364993
107	593	0.0022164	0.00138208	0.00179924
108	592	-0.00080553	-5.66648e-05	-0.000431098
109	591	-4.33151e-05	0.00171002	0.000833352
110	590	0.00224875	0.002057	0.00215288
111	589	-0.000174494	0.000698473	0.00026199
112	588	-0.00248909	-0.00225632	-0.0023727
113	587	-0.000391374	-0.000776675	-0.000584024
114	586	-0.00280709	-3.16799e-05	-0.00141938
115	585	-0.00246765	-0.000365846	-0.00141675
116	584	-0.00141268	-0.00148984	-0.00145126
117	583	8.76687e-05	0.000317875	0.000202772
118	582	-0.00298854	-0.000619818	-0.00180418
119	581	-0.00243286	-0.00390199	-0.00316742
120	580	-0.000835865	-0.000510005	-0.000672935
121	579	-0.00242407	-0.000941445	-0.00168276
122	578	-0.00239457	-0.0046181	-0.00350633
123	577	-0.00133388	-0.00147403	-0.00140395
124	576	-0.0016727	-0.00167847	-0.00167559
125	575	-0.00231386	-0.00101474	-0.0016643
126	574	-0.00112636	0.000376083	-0.000375138
127	573	-0.000763329	-0.00131589	-0.00103961
128	572	-0.00150645	-0.00122638	-0.00136642
129	571	0.000334419	-0.000646132	-0.000155857
130	570	-0.000911659	0.000417885	-0.000246887
131	569	0.000373474	-0.000501039	-6.37821e-05
132	568	0.000824672	0.00020093	0.000512801
133	567	0.00206135	0.00219063	0.00212599
134	566	0.00221623	0.000579857	0.00139804
135	565	0.00263449	0.00363769	0.00313609
136	564	0.00245204	0.0014585	0.00195527
137	563	0.00388807	0.00479914	0.00434361
138	562	0.00472532	0.00544199	0.00508365
139	561	0.00600736	0.00424349	0.00512543
140	560	0.005358	0.00618081	0.00576941
141	559	0.00472923	0.00435967	0.00454445
142	558	0.00525943	0.00517189	0.00521566
143	557	0.00670645	0.00885354	0.00777999
144	556	0.00628335	0.00569383	0.00598859
145	555	0.00704986	0.00460109	0.00582548
146	554	0.00753946	0.00549938	0.00651942
147	553	0.00433862	0.00556535	0.00495199
148	552	0.00395	0.00904063	0.00649531
149	551	0.00602726	0.00610603	0.00606664
150	550	0.00583457	0.00271505	0.00427481
151	549	0.00785137	0.00589744	0.0068744
152	548	0.0038644	0.00583321	0.00484881
153	547	0.00495367	0.00291636	0.00393502
154	546	0.00470584	0.00465391	0.00467987
155	545	0.00551833	0.00686533	0.00619183
156	544	0.00570259	0.00565513	0.00567886
157	543	0.00536292	0.00478991	0.00507642
158	542	0.00492493	0.00632665	0.00562579
159	541	0.00173803	0.00481128	0.00327465
160	540	0.00583841	0.00302908	0.00443374
161	539	0.0042531	0.0039702	0.00411165
162	538	0.00335787	0.00368609	0.00352198
163	537	0.00398945	0.00395126	0.00397035
164	536	0.00321179	0.00271212	0.00296195
165	535	0.00475678	0.00340759	0.00408218
166	534	0.00394776	0.000923274	0.00243552
167	533	0.00289094	0.0033416	0.00311627
168	532	0.00258615	0.00251922	0.00255269
169	531	0.00222676	0.00401331	0.00312003
170	530	0.00356229	0.00217678	0.00286954
171	529	0.00128595	-0.000234657	0.000525649
172	528	0.000835341	0.0014861	0.00116072
173	527	0.00290248	2.9152e-05	0.00146581
174	526	0.00118001	0.00359146	0.00238574
175	525	0.00181588	0.000969858	0.00139287
176	524	0.00137438	0.000265854	0.000820119
177	523	0.00226773	-6.71263e-05	0.0011003
178	522	0.00198405	0.000960351	0.0014722
179	521	0.000456221	0.000295446	0.000375834
180	520	0.000532766	0.000289178	0.000410972
181	519	-0.00128598	0.00051018	-0.000387901
182	518	-0.000661954	-0.000867628	-0.000764791
183	517	0.000239048	-0.000511142	-0.000136047
184	516	-0.00045451	0.00183931	0.0006924
185	515	-0.000774025	-0.00110547	-0.000939749
186	514	-0.00112088	-0.00142569	-0.00127328
187	513	-0.00230323	0.00023632	-0.00103345
188	512	-0.000967883	-0.00158573	-0.00127681
189	511	-0.00179027	-0.00190239	-0.00184633
190	510	-0.00211457	-0.00212446	-0.00211952
191	509	-0.00147796	-0.00217727	-0.00182762
192	508	-0.00204729	-0.00215574	-0.00210152
193	507	-0.0018467	-0.00273493	-0.00229081
194	506	-0.00230914	-0.00114543	-0.00172729
195	505	-0.00107811	-0.00286731	-0.00197271
196	504	-0.00365847	-0.00239471	-0.00302659
197	503	-0.0027892	-0.00393838	-0.00336379
198	502	-0.00472252	-0.00460299	-0.00466275
199	501	-0.00370647	-0.0049077	-0.00430708
200	500	-0.00422644	-0.00328285	-0.00375464
201	499	-0.00284719	-0.00353234	-0.00318976
202	498	-0.00465991	-0.00424938	-0.00445465
203	497	-0.00446417	-0.00474483	-0.0046045
204	496	-0.0041068	-0.0040747	-0.00409075
205	495	-0.00412093	-0.00329851	-0.00370972
206	494	-0.00340315	-0.0036146	-0.00350887
207	493	-0.00392498	-0.00554203	-0.00473351
208	492	-0.00447954	-0.00483229	-0.00465591
209	491	-0.00362946	-0.00570159	-0.00466553
210	490	-0.00494559	-0.00470561	-0.0048256
211	489	-0.0049698	-0.00604368	-0.00550674
212	488	-0.00300221	-0.00469711	-0.00384966
213	487	-0.00385046	-0.00629457	-0.00507252
214	486	-0.00526967	-0.00479981	-0.00503474
215	485	-0.0042503	-0.00549106	-0.00487068
216	484	-0.00558438	-0.00468949	-0.00513693
217	483	-0.00518117	-0.00387615	-0.00452866
218	482	-0.00404486	-0.00537361	-0.00470924
219	481	-0.00547733	-0.00544582	-0.00546158
220	480	-0.00561395	-0.00494878	-0.00528137
221	479	-0.00569221	-0.00390762	-0.00479991
222	478	-0.00427922	-0.00418444	-0.00423183
223	477	-0.00466743	-0.00435369	-0.00451056
224	476	-0.00501197	-0.0045186	-0.00476529
225	475	-0.00501103	-0.00507105	-0.00504104
226	474	-0.00462811	-0.00473633	-0.00468222
227	473	-0.00442526	-0.00422388	-0.00432457
228	472	-0.00402248	-0.00530592	-0.0046642
229	471	-0.00491915	-0.00506177	-0.00499046
230	470	-0.00438198	-0.00390852	-0.00414525
231	469	-0.00538245	-0.0045851	-0.00498378
232	468	-0.00588336	-0.00532125	-0.0056023
233	467	-0.00484124	-0.00555072	-0.00519598
234	466	-0.00479434	-0.00427252	-0.00453343
235	465	-0.00462176	-0.00489735	-0.00475955
236	464	-0.00460941	-0.00359813	-0.00410377
237	463	-0.00388975	-0.00441664	-0.0041532
238	462	-0.00433239	-0.00460061	-0.0044665
239	461	-0.00463256	-0.00481436	-0.00472346
240	460	-0.00521762	-0.00520493	-0.00521127
241	459	-0.00459114	-0.00398395	-0.00428754
242	458	-0.00481734	-0.00507274	-0.00494504
243	457	-0.00458451	-0.00513934	-0.00486192
244	456	-0.00359611	-0.00456797	-0.00408204
245	455	-0.00403838	-0.00475969	-0.00439904
246	454	-0.00522039	-0.00464742	-0.00493391
247	453	-0.00500194	-0.00407996	-0.00454095
248	452	-0.0043866	-0.00539115	-0.00488888
249	451	-0.00382503	-0.00447816	-0.00415159
250	450	-0.00467944	-0.005334	-0.00500672
251	449	-0.00507672	-0.00553796	-0.00530734
252	448	-0.00497302	-0.00472838	-0.0048507
253	447	-0.00466488	-0.00528748	-0.00497618
254	446	-0.00478791	-0.00466866	-0.00472828
255	445	-0.00399443	-0.00507343	-0.00453393
256	444	-0.00421754	-0.00525545	-0.0047365
257	443	-0.00530316	-0.00566485	-0.005484
258	442	-0.00515198	-0.0038249	-0.00448844
259	441	-0.00441108	-0.00486979	-0.00464043
260	440	-0.00592598	-0.00615184	-0.00603891
261	439	-0.00591656	-0.00603097	-0.00597377
262	438	-0.00557631	-0.00581405	-0.00569518
263	437	-0.00571193	-0.00586234	-0.00578714
264	436	-0.00540725	-0.00581562	-0.00561143
265	435	-0.00562296	-0.00433796	-0.00498046
266	434	-0.00650062	-0.00545565	-0.00597814
267	433	-0.00580992	-0.00569518	-0.00575255
268	432	-0.00475038	-0.00518113	-0.00496576
269	431	-0.00552362	-0.00636569	-0.00594465
270	430	-0.00486214	-0.00519439	-0.00502827
271	429	-0.00605242	-0.00519101	-0.00562172
272	428	-0.00542083	-0.00488255	-0.00515169
273	427	-0.00566322	-0.00590217	-0.00578269
274	426	-0.00660668	-0.00619509	-0.00640089
275	425	-0.00616222	-0.0059962	-0.00607921
276	424	-0.00492668	-0.00610215	-0.00551442
277	423	-0.00559892	-0.00516053	-0.00537972
278	422	-0.00512988	-0.00628186	-0.00570587
279	421	-0.00589837	-0.00625628	-0.00607733
280	420	-0.00686781	-0.00615243	-0.00651012
281	419	-0.00566919	-0.0066823	-0.00617574
282	418	-0.00645964	-0.00553199	-0.00599582
283	417	-0.00623405	-0.0066421	-0.00643808
284	416	-0.00625225	-0.00629019	-0.00627122
285	415	-0.00666892	-0.00598036	-0.00632464
286	414	-0.00569607	-0.00669225	-0.00619416
287	413	-0.0060068	-0.00623734	-0.00612207
288	412	-0.00570766	-0.00576051	-0.00573408
289	411	-0.00635152	-0.00668981	-0.00652067
290	410	-0.00657001	-0.00578992	-0.00617997
291	409	-0.00648517	-0.00625211	-0.00636864
292	408	-0.00686528	-0.00630008	-0.00658268
293	407	-0.00605225	-0.0063809	-0.00621657
294	406	-0.00637029	-0.00561616	-0.00599323
295	405	-0.00584102	-0.00550224	-0.00567163
296	404	-0.00587895	-0.00576949	-0.00582422
297	403	-0.0058298	-0.00598993	-0.00590987
298	402	-0.00537159	-0.00478693	-0.00507926
299	401	-0.00516082	-0.00544332	-0.00530207
300	400	-0.00484748	-0.00536874	-0.00510811

## Sheet: CDind (mdeg)
	0	1	2	3
0	700	-35.0855	-78.4263	-56.7559
1	699	-4.49119	-50.3049	-27.398
2	698	-35.3919	-52.4048	-43.8983
3	697	-91.1523	-36.8005	-63.9764
4	696	-64.4863	-83.993	-74.2397
5	695	-118.886	-47.2654	-83.0758
6	694	-86.1908	-52.7432	-69.467
7	693	-114.573	-143.935	-129.254
8	692	-107.829	-58.9703	-83.3996
9	691	-146.596	-136.496	-141.546
10	690	-130.957	-73.1781	-102.067
11	689	-65.9194	-123.038	-94.4785
12	688	-74.4376	-158.848	-116.643
13	687	-22.3166	-150.133	-86.2247
14	686	-147.4	-25.4059	-86.4031
15	685	-74.1194	-115.106	-94.6126
16	684	-8.99004	-134.336	-71.6631
17	683	-76.8644	-97.3506	-87.1075
18	682	-158.28	-172.273	-165.276
19	681	-61.1547	-127.634	-94.3942
20	680	-131.682	-101.934	-116.808
21	679	-198.206	-122.598	-160.402
22	678	-114.921	-139.627	-127.274
23	677	-166.527	-168.576	-167.551
24	676	-201.469	-133.691	-167.58
25	675	-216.865	-210.347	-213.606
26	674	-221.848	-178.878	-200.363
27	673	-187.354	-177.195	-182.275
28	672	-210.69	-170.014	-190.352
29	671	-281.307	-204.707	-243.007
30	670	-221.954	-225.253	-223.604
31	669	-228.376	-207.327	-217.851
32	668	-294.44	-263.13	-278.785
33	667	-288.477	-261.474	-274.976
34	666	-251.376	-324.357	-287.866
35	665	-325.418	-276.548	-300.983
36	664	-252.457	-278.92	-265.689
37	663	-301.952	-266.056	-284.004
38	662	-197.177	-316.583	-256.88
39	661	-93.3467	-226.82	-160.084
40	660	-64.2064	-145.167	-104.686
41	659	50.2151	-84.7168	-17.2508
42	658	141.656	-14.9049	63.3755
43	657	169.364	66.6992	118.032
44	656	230.504	159.375	194.939
45	655	248.057	234.093	241.075
46	654	236.404	229.222	232.813
47	653	258.91	287.977	273.443
48	652	213.945	251.921	232.933
49	651	211.833	231.747	221.79
50	650	166.668	208.355	187.511
51	649	83.8769	180.774	132.325
52	648	109.711	185.452	147.582
53	647	86.4392	110.844	98.6414
54	646	113.337	100.784	107.061
55	645	97.5761	124.261	110.919
56	644	75.8055	144.689	110.247
57	643	63.9181	79.47	71.694
58	642	78.4946	126.215	102.355
59	641	103.303	106.58	104.941
60	640	76.1855	87.8239	82.0047
61	639	86.4396	85.4791	85.9593
62	638	51.0493	51.1825	51.1159
63	637	48.4296	79.2131	63.8213
64	636	11.2809	39.3216	25.3013
65	635	-48.4077	-29.4441	-38.9259
66	634	-112.108	-60.7435	-86.4256
67	633	-149.145	-99.6472	-124.396
68	632	-169.212	-131.201	-150.207
69	631	-171.307	-153.091	-162.199
70	630	-158.25	-164.592	-161.421
71	629	-175.932	-109.293	-142.612
72	628	-116.917	-129.694	-123.306
73	627	-54.9658	-69.5843	-62.275
74	626	-49.0316	-94.6674	-71.8495
75	625	17.0085	11.8138	14.4111
76	624	59.6321	27.5746	43.6034
77	623	91.2424	-1.17371	45.0344
78	622	102.105	115.152	108.628
79	621	162.408	152.286	157.347
80	620	197.319	162.608	179.964
81	619	199.183	186.827	193.005
82	618	197.072	155.846	176.459
83	617	199.799	223.06	211.43
84	616	203.908	195.286	199.597
85	615	201.536	212.822	207.179
86	614	199.32	193.763	196.542
87	613	168.57	218.399	193.484
88	612	198.437	178.627	188.532
89	611	172.28	159.225	165.752
90	610	172.885	180.016	176.451
91	609	210.903	169.927	190.415
92	608	157.919	146.604	152.261
93	607	150.421	135.186	142.803
94	606	135.251	135.65	135.45
95	605	85.3458	102.675	94.0102
96	604	95.1091	103.732	99.4205
97	603	57.3555	125.596	91.4758
98	602	85.8144	102.895	94.3548
99	601	67.696	102.314	85.005
100	600	63.404	102.893	83.1484
101	599	67.5463	79.6824	73.6143
102	598	67.6947	66.1686	66.9317
103	597	51.0004	63.1575	57.0789
104	596	52.3892	53.8315	53.1104
105	595	46.2126	47.287	46.7498
106	594	26.5494	55.9305	41.2399
107	593	24.9266	15.0409	19.9838
108	592	-10.309	-1.56135	-5.93519
109	591	-1.52093	19.0331	8.75608
110	590	25.3278	23.348	24.3379
111	589	-2.57017	7.26842	2.34913
112	588	-29.6697	-27.086	-28.3778
113	587	-5.3438	-9.51235	-7.42807
114	586	-33.5192	-1.18892	-17.3541
115	585	-28.9835	-4.46379	-16.7236
116	584	-16.9563	-18.0448	-17.5006
117	583	-0.253148	2.87302	1.30994
118	582	-35.0198	-7.94891	-21.4843
119	581	-27.8515	-44.8836	-36.3676
120	580	-10.4745	-6.32293	-8.39871
121	579	-28.5232	-11.751	-20.1371
122	578	-27.4675	-52.3313	-39.8994
123	577	-15.3422	-16.1757	-15.7589
124	576	-18.2082	-19.8844	-19.0463
125	575	-26.0399	-11.8782	-18.959
126	574	-12.9997	3.74617	-4.62675
127	573	-9.15943	-14.9432	-12.0513
128	572	-16.96	-13.6881	-15.324
129	571	3.99859	-8.11571	-2.05856
130	570	-10.0086	4.91893	-2.54482
131	569	4.51226	-5.16127	-0.324505
132	568	9.82066	0.751254	5.28596
133	567	22.0763	24.6782	23.3773
134	566	24.5954	5.8572	15.2263
135	565	27.6727	39.5415	33.6071
136	564	27.895	15.2895	21.5922
137	563	41.2615	52.0617	46.6616
138	562	50.7073	59.5971	55.1522
139	561	63.5537	45.1622	54.3579
140	560	55.859	65.8205	60.8397
141	559	49.9162	46.1007	48.0085
142	558	55.4644	53.4462	54.4553
143	557	70.2016	93.9713	82.0865
144	556	64.5576	59.9777	62.2677
145	555	72.8613	48.2234	60.5423
146	554	79.4695	57.6097	68.5396
147	553	43.5181	57.3097	50.4139
148	552	41.3947	92.6468	67.0207
149	551	61.6612	64.3303	62.9958
150	550	60.3237	27.5829	43.9533
151	549	80.1803	60.3254	70.2528
152	548	40.5033	59.6127	50.058
153	547	50.0913	30.5359	40.3136
154	546	48.5555	48.8965	48.726
155	545	56.9767	70.5233	63.75
156	544	58.4405	59.2853	58.8629
157	543	56.635	50.1644	53.3997
158	542	52.6359	67.8955	60.2657
159	541	18.0321	51.3143	34.6732
160	540	62.0255	31.2592	46.6424
161	539	45.8654	43.0956	44.4805
162	538	36.9223	42.1317	39.527
163	537	44.0525	44.4043	44.2284
164	536	35.1309	30.2965	32.7137
165	535	53.3795	37.8138	45.5966
166	534	44.6665	9.91688	27.2917
167	533	32.1525	37.4315	34.792
168	532	28.5138	27.8322	28.173
169	531	24.5823	45.6846	35.1335
170	530	40.5486	24.4928	32.5207
171	529	14.4508	-3.53691	5.45697
172	528	9.0641	16.4838	12.774
173	527	32.313	0.111926	16.2124
174	526	13.3596	40.4667	26.9132
175	525	20.0105	10.3125	15.1615
176	524	14.5101	2.62696	8.56854
177	523	24.9342	-1.01536	11.9594
178	522	21.9351	10.5095	16.2223
179	521	4.48243	2.56389	3.52316
180	520	5.19423	2.32854	3.76139
181	519	-15.4116	4.58043	-5.41557
182	518	-7.95018	-10.3055	-9.12785
183	517	1.74872	-5.93785	-2.09456
184	516	-6.28796	20.809	7.26051
185	515	-10.1576	-13.7061	-11.9319
186	514	-14.3445	-17.5681	-15.9563
187	513	-28.834	2.68463	-13.0747
188	512	-12.6918	-19.7818	-16.2368
189	511	-23.1604	-24.0657	-23.613
190	510	-27.4921	-27.7672	-27.6297
191	509	-18.1642	-28.2543	-23.2093
192	508	-25.7884	-26.6765	-26.2325
193	507	-23.7319	-34.1125	-28.9222
194	506	-28.3234	-14.0004	-21.1619
195	505	-13.4301	-35.1045	-24.2673
196	504	-45.7983	-30.187	-37.9927
197	503	-34.8216	-47.0788	-40.9502
198	502	-57.4799	-55.076	-56.2779
199	501	-45.7644	-59.7154	-52.7399
200	500	-51.1587	-40.3935	-45.7761
201	499	-34.8326	-43.0852	-38.9589
202	498	-57.0941	-50.9464	-54.0203
203	497	-54.0737	-57.1176	-55.5956
204	496	-49.9721	-49.4069	-49.6895
205	495	-50.0517	-40.1124	-45.0821
206	494	-40.9484	-41.8273	-41.3878
207	493	-48.1754	-67.8491	-58.0123
208	492	-52.8931	-58.7779	-55.8355
209	491	-45.081	-67.6659	-56.3734
210	490	-62.8676	-58.6419	-60.7548
211	489	-61.7566	-74.0237	-67.8902
212	488	-36.985	-58.6214	-47.8032
213	487	-49.074	-77.6369	-63.3555
214	486	-64.5793	-59.2623	-61.9208
215	485	-52.9799	-65.3277	-59.1538
216	484	-68.4669	-57.3616	-62.9142
217	483	-64.5533	-48.4981	-56.5257
218	482	-52.6941	-68.5145	-60.6043
219	481	-67.8207	-67.11	-67.4654
220	480	-69.1574	-59.6557	-64.4065
221	479	-71.8437	-49.0443	-60.444
222	478	-54.2137	-52.2373	-53.2255
223	477	-57.8558	-54.6386	-56.2472
224	476	-61.3436	-55.6298	-58.4867
225	475	-62.7895	-62.1147	-62.4521
226	474	-59.2097	-60.1831	-59.6964
227	473	-55.5083	-52.3261	-53.9172
228	472	-50.4551	-65.7141	-58.0846
229	471	-61.4993	-63.1068	-62.303
230	470	-54.735	-49.6841	-52.2095
231	469	-67.6731	-57.1062	-62.3897
232	468	-72.7394	-65.1216	-68.9305
233	467	-60.127	-68.1442	-64.1356
234	466	-59.1174	-53.5552	-56.3363
235	465	-57.215	-59.8701	-58.5426
236	464	-57.212	-45.3382	-51.2751
237	463	-48.8621	-55.5507	-52.2064
238	462	-52.9696	-55.7141	-54.3418
239	461	-57.9771	-60.2118	-59.0945
240	460	-64.8219	-64.3429	-64.5824
241	459	-56.2742	-48.8463	-52.5603
242	458	-59.0725	-61.3744	-60.2234
243	457	-55.5386	-63.0553	-59.297
244	456	-44.4116	-56.0533	-50.2325
245	455	-49.5091	-57.8221	-53.6656
246	454	-62.8257	-55.941	-59.3834
247	453	-59.2981	-49.434	-54.366
248	452	-52.9066	-63.4603	-58.1835
249	451	-46.7058	-53.8724	-50.2891
250	450	-56.0373	-63.5621	-59.7997
251	449	-60.4491	-65.6581	-63.0536
252	448	-60.3283	-57.4637	-58.896
253	447	-55.9932	-63.591	-59.7921
254	446	-57.4593	-55.1095	-56.2844
255	445	-47.8878	-61.9631	-54.9254
256	444	-51.1914	-63.9668	-57.5791
257	443	-64.1356	-69.0612	-66.5984
258	442	-61.1276	-46.7687	-53.9481
259	441	-53.3764	-58.92	-56.1482
260	440	-71.6684	-75.258	-73.4632
261	439	-71.5474	-74.0206	-72.784
262	438	-68.5069	-70.7038	-69.6054
263	437	-70.8012	-73.2375	-72.0193
264	436	-67.9206	-74.5419	-71.2313
265	435	-72.0217	-55.596	-63.8089
266	434	-83.4328	-70.2192	-76.826
267	433	-76.3844	-74.8234	-75.6039
268	432	-63.8466	-69.3967	-66.6217
269	431	-74.2807	-85.4224	-79.8516
270	430	-65.5526	-70.4052	-67.9789
271	429	-84.3512	-72.2435	-78.2974
272	428	-77.8451	-70.2889	-74.067
273	427	-80.2626	-83.96	-82.1113
274	426	-93.2552	-87.1995	-90.2274
275	425	-89.5726	-86.5706	-88.0716
276	424	-72.6524	-89.8946	-81.2735
277	423	-82.0573	-75.2272	-78.6423
278	422	-75.6092	-91.6391	-83.6242
279	421	-86.4329	-91.0197	-88.7263
280	420	-97.5176	-87.1065	-92.3121
281	419	-81.5497	-96.2725	-88.9111
282	418	-95.1104	-80.8133	-87.9619
283	417	-88.8963	-94.6443	-91.7703
284	416	-87.2086	-86.5697	-86.8891
285	415	-93.7541	-83.7217	-88.7379
286	414	-80.2164	-94.0934	-87.1549
287	413	-83.5414	-85.8613	-84.7013
288	412	-77.0785	-78.2031	-77.6408
289	411	-85.9082	-89.9421	-87.9251
290	410	-88.845	-78.5923	-83.7186
291	409	-86.8776	-83.2499	-85.0637
292	408	-89.551	-81.8011	-85.676
293	407	-80.0639	-83.4525	-81.7582
294	406	-84.3552	-74.2349	-79.295
295	405	-76.5457	-72.0877	-74.3167
296	404	-79.2642	-77.5305	-78.3974
297	403	-76.3942	-78.0856	-77.2399
298	402	-68.729	-61.1673	-64.9481
299	401	-68.605	-71.3275	-69.9663
300	400	-65.9136	-72.3992	-69.1564

## Sheet: CBind (mdeg)
	0	1	2	3
0	700	-91.6232	-156.357	-123.99
1	699	-181.358	20.2125	-80.5726
2	698	-76.6021	-2.30687	-39.4545
3	697	-21.7639	-103.697	-62.7304
4	696	10.7434	-81.6778	-35.4672
5	695	-59.8851	-14.8282	-37.3566
6	694	-74.5071	-76.3275	-75.4173
7	693	-59.3065	-22.5657	-40.9361
8	692	-93.5403	-50.1868	-71.8636
9	691	-22.7487	-37.3833	-30.066
10	690	-163.061	16.2793	-73.3908
11	689	57.4254	-102	-22.2874
12	688	53.0614	113.148	83.1048
13	687	-16.8947	44.4352	13.7703
14	686	-37.7586	35.3988	-1.17988
15	685	-67.2144	-87.8402	-77.5273
16	684	-0.759231	42.3343	20.7875
17	683	19.8478	-6.12129	6.86327
18	682	-38.0952	4.18907	-16.9531
19	681	-32.0783	-6.99181	-19.535
20	680	-61.4129	-4.45046	-32.9317
21	679	-88.0548	-90.0101	-89.0325
22	678	-104.779	-78.5755	-91.677
23	677	-64.4397	-38.4292	-51.4345
24	676	-87.0986	-1.89122	-44.4949
25	675	-115.809	-40.7066	-78.2576
26	674	-138.883	-40.8727	-89.8781
27	673	-109.117	-138.618	-123.868
28	672	-67.4496	-65.4036	-66.4266
29	671	-123.056	-114.996	-119.026
30	670	29.7176	-110.891	-40.5869
31	669	-127.433	-185.62	-156.526
32	668	-106.014	-138.266	-122.14
33	667	-51.2321	-94.0548	-72.6434
34	666	74.5584	-55.4623	9.54804
35	665	46.5379	27.6998	37.1189
36	664	51.0494	48.8541	49.9518
37	663	58.255	119.926	89.0903
38	662	166.18	77.7304	121.955
39	661	263.636	225.112	244.374
40	660	245.454	277.302	261.378
41	659	283.447	250.271	266.859
42	658	260.916	238.556	249.736
43	657	263.403	259.294	261.349
44	656	184.885	246.778	215.831
45	655	158.656	251.836	205.246
46	654	94.4468	158.693	126.57
47	653	60.3997	128.717	94.5584
48	652	80.3592	77.5517	78.9554
49	651	-74.3605	23.4618	-25.4494
50	650	-1.49914	142.342	70.4213
51	649	-21.8046	100.669	39.4324
52	648	-51.2575	153.812	51.2771
53	647	-3.35046	33.5541	15.1018
54	646	-11.6605	96.8797	42.6096
55	645	64.1606	92.3081	78.2344
56	644	102.861	75.2605	89.0605
57	643	76.5753	81.3765	78.9759
58	642	55.0907	46.3192	50.7049
59	641	23.4653	34.4321	28.9487
60	640	63.7879	6.69935	35.2436
61	639	-25.0022	36.2414	5.6196
62	638	-10.7546	33.0405	11.143
63	637	-11.3181	-28.9711	-20.1446
64	636	9.53295	5.31865	7.4258
65	635	21.9825	-121.05	-49.5339
66	634	38.1682	-13.4913	12.3384
67	633	3.54354	10.6763	7.10992
68	632	126.522	65.5578	96.0397
69	631	132.613	101.122	116.867
70	630	140.863	179.43	160.146
71	629	250.977	181.246	216.111
72	628	365.576	339.531	352.553
73	627	350.161	282.343	316.252
74	626	363.271	387.508	375.389
75	625	353.996	268.54	311.268
76	624	361.806	384.825	373.316
77	623	314.487	349.455	331.971
78	622	316.223	313.601	314.912
79	621	259.621	295.104	277.363
80	620	257.145	335.573	296.359
81	619	205.728	283.536	244.632
82	618	255.343	225.225	240.284
83	617	198.025	188.539	193.282
84	616	219.288	176.978	198.133
85	615	172.173	122.338	147.255
86	614	93.4441	206.445	149.944
87	613	75.4253	143.462	109.444
88	612	101.22	97.5553	99.3874
89	611	56.552	50.8718	53.7119
90	610	68.3743	57.931	63.1526
91	609	-7.98878	40.2866	16.1489
92	608	-17.8457	-4.71118	-11.2784
93	607	48.4719	7.63705	28.0545
94	606	-39.8444	-3.28378	-21.5641
95	605	6.28465	6.84572	6.56519
96	604	5.81221	-12.8494	-3.5186
97	603	-29.9215	-59.503	-44.7123
98	602	-16.4338	-10.928	-13.6809
99	601	30.4685	-7.13562	11.6664
100	600	-44.7526	-9.44239	-27.0975
101	599	38.0727	-19.1658	9.45343
102	598	26.7472	-21.4225	2.66233
103	597	-44.1555	-47.7739	-45.9647
104	596	-6.48136	-6.85381	-6.66758
105	595	-27.9699	-11.2232	-19.5965
106	594	-21.9259	-12.9336	-17.4298
107	593	-12.5193	-17.8585	-15.1889
108	592	6.91455	-1.47509	2.71973
109	591	-6.99903	-24.0832	-15.5411
110	590	-28.0985	4.43642	-11.8311
111	589	-24.1365	3.55286	-10.2918
112	588	26.0183	2.67596	14.3471
113	587	46.4362	27.8474	37.1418
114	586	43.607	5.96568	24.7864
115	585	50.2348	59.3949	54.8148
116	584	61.2525	48.4059	54.8292
117	583	20.2073	4.3578	12.2825
118	582	41.96	12.2535	27.1067
119	581	21.4476	27.2282	24.3379
120	580	84.291	23.5782	53.9346
121	579	86.2071	64.1146	75.1608
122	578	64.4715	15.282	39.8767
123	577	47.7089	57.8274	52.7681
124	576	60.6231	8.76222	34.6927
125	575	49.0654	48.3557	48.7106
126	574	96.2871	37.081	66.684
127	573	50.5985	62.9881	56.7933
128	572	86.4513	52.1962	69.3238
129	571	61.1523	61.8676	61.5099
130	570	71.9981	47.0002	59.4992
131	569	91.4819	56.1898	73.8358
132	568	97.8601	81.8598	89.86
133	567	80.2787	87.5816	83.9301
134	566	103.759	101.194	102.477
135	565	82.0752	106.002	94.0387
136	564	123.781	81.0263	102.404
137	563	96.4714	105.599	101.035
138	562	68.5501	107.913	88.2317
139	561	80.3646	86.5185	83.4416
140	560	61.2953	91.8383	76.5668
141	559	86.5903	86.0019	86.2961
142	558	49.3803	22.3001	35.8402
143	557	46.7096	58.732	52.7208
144	556	18.7715	21.1813	19.9764
145	555	46.3324	10.8024	28.5674
146	554	55.4742	25.8813	40.6777
147	553	-6.63009	65.4873	29.4286
148	552	11.5544	37.0428	24.2986
149	551	25.7976	73.8675	49.8325
150	550	28.0412	58.3212	43.1812
151	549	-22.4202	39.8363	8.70807
152	548	7.29967	11.9679	9.63379
153	547	-7.35994	13.2058	2.92293
154	546	26.8286	51.3975	39.113
155	545	11.718	16.8787	14.2983
156	544	30.4283	-5.49227	12.468
157	543	-2.16114	16.6554	7.24713
158	542	25.2825	16.6655	20.974
159	541	9.43128	5.71532	7.5733
160	540	-37.5572	-29.0395	-33.2984
161	539	-39.0868	-4.20472	-21.6458
162	538	-18.7769	-8.97789	-13.8774
163	537	-5.51723	-7.1403	-6.32877
164	536	-31.7192	16.2874	-7.71589
165	535	-33.1199	-24.7038	-28.9118
166	534	-30.1782	-24.013	-27.0956
167	533	-15.7502	-7.3512	-11.5507
168	532	-14.0312	-20.9486	-17.4899
169	531	-32.8089	-25.0461	-28.9275
170	530	-22.7158	-7.1484	-14.9321
171	529	-31.6027	-28.5344	-30.0686
172	528	-33.6155	-11.5926	-22.6041
173	527	-39.3653	-53.3778	-46.3716
174	526	-23.7202	-22.036	-22.8781
175	525	-51.7672	-25.287	-38.5271
176	524	-25.7369	-39.4631	-32.6
177	523	-50.4995	-43.6453	-47.0724
178	522	-56.3361	-27.8089	-42.0725
179	521	-45.3469	-31.9174	-38.6322
180	520	-28.1342	-33.2402	-30.6872
181	519	-44.6187	-55.5595	-50.0891
182	518	-19.2442	-44.9576	-32.1009
183	517	-47.1513	-46.3879	-46.7696
184	516	-58.7904	-34.5331	-46.6617
185	515	-58.8203	-10.0141	-34.4172
186	514	-26.9246	-33.1961	-30.0604
187	513	-31.3546	-69.0634	-50.209
188	512	-56.4759	-33.8002	-45.138
189	511	-39.498	-54.0765	-46.7873
190	510	-67.4179	-42.7728	-55.0954
191	509	-47.1262	-30.6327	-38.8795
192	508	-52.8614	-45.9128	-49.3871
193	507	-46.2139	-50.2963	-48.2551
194	506	-51.3409	-35.2856	-43.3133
195	505	-54.4144	-31.2244	-42.8194
196	504	-39.7233	-22.8102	-31.2668
197	503	-58.3719	-58.3317	-58.3518
198	502	-15.4756	-37.4875	-26.4815
199	501	-55.0961	-15.6131	-35.3546
200	500	-48.8247	-51.5815	-50.2031
201	499	-19.4837	-23.1289	-21.3063
202	498	-27.6635	-50.0548	-38.8592
203	497	-33.3962	-22.41	-27.9031
204	496	-48.7528	-30.9645	-39.8587
205	495	-31.1313	-30.5921	-30.8617
206	494	-40.7261	-13.4295	-27.0778
207	493	-22.7311	-44.6168	-33.6739
208	492	-45.5009	-34.8284	-40.1646
209	491	-13.6478	-8.9404	-11.2941
210	490	0.659518	-38.2256	-18.783
211	489	-23.7079	-15.5193	-19.6136
212	488	-32.1453	-16.8345	-24.4899
213	487	-55.7278	-26.6479	-41.1879
214	486	-28.7771	-15.8597	-22.3184
215	485	-19.6229	-34.9282	-27.2756
216	484	-46.4977	-15.4387	-30.9682
217	483	-7.14514	4.07826	-1.53344
218	482	-6.57238	0.88087	-2.84576
219	481	-22.4982	-20.4101	-21.4542
220	480	-14.5687	2.4405	-6.06411
221	479	2.08532	7.19436	4.63984
222	478	-20.5451	-16.4913	-18.5182
223	477	-21.6273	-6.47838	-14.0528
224	476	27.0053	-19.5099	3.7477
225	475	-1.20843	-12.6723	-6.94036
226	474	-21.5814	-3.58307	-12.5822
227	473	-11.6072	-17.3842	-14.4957
228	472	0.209731	1.84255	1.02614
229	471	0.247731	9.03579	4.64176
230	470	3.15336	11.8334	7.49338
231	469	1.90691	3.35951	2.63321
232	468	8.51805	3.50611	6.01208
233	467	21.1433	-18.1899	1.47672
234	466	-0.598387	7.5139	3.45776
235	465	-7.32646	5.43613	-0.945162
236	464	-2.8103	5.69786	1.44378
237	463	12.1858	4.41073	8.29828
238	462	11.0266	13.8825	12.4545
239	461	10.8395	13.3857	12.1126
240	460	9.35891	7.34947	8.35419
241	459	6.6926	15.5835	11.138
242	458	2.91659	-9.74103	-3.41222
243	457	1.30594	14.8812	8.09355
244	456	-4.75305	15.6814	5.46419
245	455	6.57675	2.64489	4.61082
246	454	9.56312	11.5475	10.5553
247	453	8.89047	27.435	18.1627
248	452	15.1818	7.81888	11.5004
249	451	1.69662	20.0479	10.8723
250	450	14.1715	7.33783	10.7546
251	449	-14.4073	-1.54427	-7.97578
252	448	-15.1459	9.26448	-2.94072
253	447	-0.773042	10.5148	4.87086
254	446	8.27033	23.9984	16.1343
255	445	9.20339	18.2022	13.7028
256	444	5.30926	17.7827	11.546
257	443	5.46756	20.3232	12.8954
258	442	24.4771	9.60936	17.0432
259	441	7.94736	-1.42493	3.26122
260	440	3.429	5.91724	4.67312
261	439	3.57311	22.8417	13.2074
262	438	19.3994	12.7329	16.0662
263	437	14.1235	18.2644	16.1939
264	436	11.8712	6.9481	9.40964
265	435	-1.45611	10.6304	4.58715
266	434	9.8924	-1.43013	4.23113
267	433	11.9712	25.1874	18.5793
268	432	12.2853	9.90907	11.0972
269	431	14.2156	-0.619571	6.79801
270	430	6.15848	18.1044	12.1314
271	429	3.10237	19.6686	11.3855
272	428	3.91161	6.77675	5.34418
273	427	26.7175	23.829	25.2732
274	426	22.9769	25.4056	24.1912
275	425	43.1415	24.0312	33.5863
276	424	34.1351	15.4987	24.8169
277	423	15.2667	40.0378	27.6523
278	422	36.3153	20.8466	28.581
279	421	24.957	38.4411	31.6991
280	420	18.6861	36.3268	27.5064
281	419	46.0945	41.2499	43.6722
282	418	41.6047	28.1409	34.8728
283	417	33.8393	52.1836	43.0115
284	416	61.0171	47.2525	54.1348
285	415	61.5054	30.2989	45.9022
286	414	51.2839	50.297	50.7905
287	413	59.3354	73.9139	66.6247
288	412	38.6281	66.2079	52.418
289	411	65.8496	64.3123	65.081
290	410	77.0691	72.7045	74.8868
291	409	64.2265	63.2658	63.7462
292	408	67.8966	78.2303	73.0635
293	407	67.3773	90.9168	79.1471
294	406	68.7304	65.831	67.2807
295	405	53.4905	62.5927	58.0416
296	404	54.8889	72.2864	63.5876
297	403	74.4638	83.9579	79.2108
298	402	90.2619	88.8002	89.5311
299	401	93.1502	92.7632	92.9567
300	400	71.3668	91.0722	81.2195

## Sheet: LDind (mdeg)
	0	1	2	3
0	700	-0.0143289	-0.0123267	-0.0133278
1	699	-0.014415	-0.0123478	-0.0133814
2	698	-0.0164524	-0.0133706	-0.0149115
3	697	-0.0197655	-0.0173896	-0.0185775
4	696	-0.0256816	-0.0195694	-0.0226255
5	695	-0.0302519	-0.0238772	-0.0270646
6	694	-0.03717	-0.0291294	-0.0331497
7	693	-0.0475509	-0.0372668	-0.0424088
8	692	-0.0556207	-0.0438925	-0.0497566
9	691	-0.0680698	-0.0564177	-0.0622437
10	690	-0.0801551	-0.065675	-0.072915
11	689	-0.0919847	-0.0775256	-0.0847552
12	688	-0.104272	-0.0909893	-0.0976306
13	687	-0.115629	-0.10202	-0.108825
14	686	-0.126742	-0.11423	-0.120486
15	685	-0.137344	-0.124513	-0.130928
16	684	-0.145306	-0.134855	-0.140081
17	683	-0.154525	-0.145083	-0.149804
18	682	-0.160531	-0.151416	-0.155974
19	681	-0.165895	-0.157446	-0.16167
20	680	-0.169943	-0.163886	-0.166915
21	679	-0.172489	-0.167395	-0.169942
22	678	-0.173389	-0.170205	-0.171797
23	677	-0.171515	-0.170845	-0.17118
24	676	-0.168112	-0.16991	-0.169011
25	675	-0.165047	-0.166303	-0.165675
26	674	-0.158014	-0.162062	-0.160038
27	673	-0.1521	-0.157146	-0.154623
28	672	-0.144654	-0.151329	-0.147992
29	671	-0.137767	-0.144351	-0.141059
30	670	-0.131928	-0.137291	-0.134609
31	669	-0.126589	-0.130922	-0.128756
32	668	-0.121071	-0.126205	-0.123638
33	667	-0.117031	-0.121587	-0.119309
34	666	-0.113711	-0.118629	-0.11617
35	665	-0.110856	-0.115502	-0.113179
36	664	-0.107404	-0.110851	-0.109127
37	663	-0.102929	-0.107794	-0.105362
38	662	-0.0965314	-0.103886	-0.100209
39	661	-0.0930432	-0.0981762	-0.0956097
40	660	-0.0869446	-0.0924775	-0.089711
41	659	-0.0784595	-0.0859349	-0.0821972
42	658	-0.0709676	-0.0798034	-0.0753855
43	657	-0.0619369	-0.0699084	-0.0659227
44	656	-0.050982	-0.0604537	-0.0557178
45	655	-0.0412327	-0.04979	-0.0455114
46	654	-0.0284935	-0.0387297	-0.0336116
47	653	-0.0183477	-0.0299618	-0.0241548
48	652	-0.00843976	-0.0182097	-0.0133247
49	651	0.00225092	-0.00759956	-0.00267432
50	650	0.00990588	0.000942477	0.00542418
51	649	0.0163435	0.00959594	0.0129697
52	648	0.0226867	0.0157284	0.0192076
53	647	0.0274561	0.0212872	0.0243716
54	646	0.0329395	0.027365	0.0301522
55	645	0.0357608	0.0306248	0.0331928
56	644	0.0377465	0.0338212	0.0357838
57	643	0.0400162	0.0369639	0.03849
58	642	0.0423397	0.0381449	0.0402423
59	641	0.044236	0.0401394	0.0421877
60	640	0.0467521	0.0429875	0.0448698
61	639	0.0474152	0.0461794	0.0467973
62	638	0.051178	0.0478984	0.0495382
63	637	0.0514015	0.0495035	0.0504525
64	636	0.0547836	0.0524667	0.0536252
65	635	0.0542377	0.0527433	0.0534905
66	634	0.0568284	0.0544567	0.0556425
67	633	0.0561641	0.0555735	0.0558688
68	632	0.0565604	0.0546954	0.0556279
69	631	0.0544376	0.0548447	0.0546411
70	630	0.0542246	0.0539118	0.0540682
71	629	0.0515706	0.0541606	0.0528656
72	628	0.0514263	0.0527093	0.0520678
73	627	0.0502905	0.050641	0.0504658
74	626	0.0491351	0.0512957	0.0502154
75	625	0.0493705	0.0502325	0.0498015
76	624	0.0489403	0.0504264	0.0496833
77	623	0.049549	0.0490637	0.0493064
78	622	0.0497535	0.0495277	0.0496406
79	621	0.0509708	0.0502295	0.0506001
80	620	0.0514321	0.0506184	0.0510253
81	619	0.0524371	0.0528514	0.0526443
82	618	0.0520866	0.0521274	0.052107
83	617	0.0536807	0.0539452	0.053813
84	616	0.0548021	0.0544136	0.0546079
85	615	0.0545123	0.0544513	0.0544818
86	614	0.0542389	0.0545098	0.0543744
87	613	0.0547504	0.0539729	0.0543617
88	612	0.0531147	0.0521513	0.052633
89	611	0.0515123	0.0516004	0.0515564
90	610	0.0493097	0.049519	0.0494143
91	609	0.0460316	0.04819	0.0471108
92	608	0.0451248	0.0450867	0.0451057
93	607	0.0410786	0.0417115	0.0413951
94	606	0.0383931	0.0391697	0.0387814
95	605	0.0350732	0.0374457	0.0362594
96	604	0.0334053	0.0333937	0.0333995
97	603	0.0286223	0.0310713	0.0298468
98	602	0.0277363	0.027953	0.0278447
99	601	0.0232378	0.0259332	0.0245855
100	600	0.0211511	0.0226152	0.0218831
101	599	0.0201611	0.0204832	0.0203222
102	598	0.0167155	0.0180497	0.0173826
103	597	0.0131469	0.0156493	0.0143981
104	596	0.0128027	0.0138754	0.0133391
105	595	0.0111846	0.010832	0.0110083
106	594	0.00721353	0.00854264	0.00787808
107	593	0.00626056	0.0052704	0.00576548
108	592	0.00223117	0.00317831	0.00270474
109	591	-0.000259377	-2.01742e-07	-0.00012979
110	590	-0.0035927	-0.00361977	-0.00360624
111	589	-0.00659931	-0.00646052	-0.00652991
112	588	-0.0108307	-0.00928798	-0.0100593
113	587	-0.0146285	-0.0130803	-0.0138544
114	586	-0.0189171	-0.0176881	-0.0183026
115	585	-0.0219151	-0.0212078	-0.0215615
116	584	-0.0285064	-0.0263903	-0.0274484
117	583	-0.0330229	-0.0308125	-0.0319177
118	582	-0.0364054	-0.0359928	-0.0361991
119	581	-0.0410735	-0.0392971	-0.0401853
120	580	-0.045834	-0.0449796	-0.0454068
121	579	-0.0506448	-0.0489539	-0.0497994
122	578	-0.0536568	-0.0536064	-0.0536316
123	577	-0.0593447	-0.0576202	-0.0584824
124	576	-0.0623623	-0.0610965	-0.0617294
125	575	-0.0651239	-0.0648191	-0.0649715
126	574	-0.0683031	-0.0674596	-0.0678813
127	573	-0.071657	-0.0713759	-0.0715164
128	572	-0.0731319	-0.073645	-0.0733885
129	571	-0.0775388	-0.0766231	-0.077081
130	570	-0.0784379	-0.0785448	-0.0784914
131	569	-0.0811572	-0.0811406	-0.0811489
132	568	-0.0821841	-0.0825458	-0.082365
133	567	-0.0831261	-0.0838034	-0.0834647
134	566	-0.0838962	-0.0852135	-0.0845548
135	565	-0.0854075	-0.0854565	-0.085432
136	564	-0.0854189	-0.0871246	-0.0862717
137	563	-0.0858408	-0.087892	-0.0868664
138	562	-0.0856831	-0.0876851	-0.0866841
139	561	-0.0855371	-0.0876306	-0.0865839
140	560	-0.0850723	-0.0884278	-0.08675
141	559	-0.0845664	-0.0861425	-0.0853544
142	558	-0.0833356	-0.086642	-0.0849888
143	557	-0.0815951	-0.0844583	-0.0830267
144	556	-0.0800478	-0.0830374	-0.0815426
145	555	-0.0776929	-0.0822913	-0.0799921
146	554	-0.0766667	-0.0805826	-0.0786246
147	553	-0.0743428	-0.0769657	-0.0756542
148	552	-0.0729363	-0.0759205	-0.0744284
149	551	-0.069216	-0.0743769	-0.0717965
150	550	-0.0675937	-0.0711501	-0.0693719
151	549	-0.0651541	-0.0693114	-0.0672327
152	548	-0.0629287	-0.0667875	-0.0648581
153	547	-0.0608322	-0.0653582	-0.0630952
154	546	-0.0579495	-0.062061	-0.0600052
155	545	-0.0552207	-0.0600712	-0.057646
156	544	-0.0532995	-0.0568928	-0.0550962
157	543	-0.0514438	-0.0563282	-0.053886
158	542	-0.0503081	-0.0535415	-0.0519248
159	541	-0.0475482	-0.051582	-0.0495651
160	540	-0.0460907	-0.0498488	-0.0479698
161	539	-0.0444348	-0.0471269	-0.0457808
162	538	-0.0425109	-0.0456509	-0.0440809
163	537	-0.0404883	-0.0445875	-0.0425379
164	536	-0.0400954	-0.0445405	-0.0423179
165	535	-0.0375201	-0.0412586	-0.0393894
166	534	-0.0389251	-0.0404244	-0.0396748
167	533	-0.0367022	-0.0398383	-0.0382702
168	532	-0.0353786	-0.0402538	-0.0378162
169	531	-0.0362127	-0.0396898	-0.0379512
170	530	-0.0364326	-0.0390647	-0.0377487
171	529	-0.0367303	-0.0393784	-0.0380544
172	528	-0.0359076	-0.0387214	-0.0373145
173	527	-0.0365417	-0.0394982	-0.0380199
174	526	-0.0369944	-0.0395489	-0.0382717
175	525	-0.0382215	-0.0401587	-0.0391901
176	524	-0.0397765	-0.0419828	-0.0408797
177	523	-0.0394226	-0.0413448	-0.0403837
178	522	-0.0411947	-0.042248	-0.0417214
179	521	-0.0419799	-0.0440796	-0.0430298
180	520	-0.042373	-0.0450435	-0.0437083
181	519	-0.0454378	-0.0456029	-0.0455203
182	518	-0.045433	-0.0464697	-0.0459514
183	517	-0.0468352	-0.0477969	-0.0473161
184	516	-0.0474533	-0.0484586	-0.0479559
185	515	-0.047836	-0.0476741	-0.047755
186	514	-0.0490698	-0.0504426	-0.0497562
187	513	-0.0511033	-0.0513422	-0.0512227
188	512	-0.0516011	-0.0518226	-0.0517118
189	511	-0.0530853	-0.0537253	-0.0534053
190	510	-0.0541091	-0.0546176	-0.0543634
191	509	-0.0558074	-0.0556634	-0.0557354
192	508	-0.0564197	-0.0570344	-0.0567271
193	507	-0.0584701	-0.0582986	-0.0583844
194	506	-0.0593249	-0.0592231	-0.059274
195	505	-0.0598385	-0.0607719	-0.0603052
196	504	-0.0621323	-0.0626408	-0.0623865
197	503	-0.0628928	-0.0631807	-0.0630368
198	502	-0.0636239	-0.0651011	-0.0643625
199	501	-0.0640562	-0.0646134	-0.0643348
200	500	-0.065971	-0.0675527	-0.0667619
201	499	-0.0672937	-0.0668804	-0.067087
202	498	-0.0673367	-0.0681495	-0.0677431
203	497	-0.0690398	-0.069328	-0.0691839
204	496	-0.0691897	-0.0698273	-0.0695085
205	495	-0.0704244	-0.0709456	-0.070685
206	494	-0.0711241	-0.0715327	-0.0713284
207	493	-0.0704347	-0.072217	-0.0713259
208	492	-0.0729707	-0.0721804	-0.0725756
209	491	-0.0725024	-0.0730141	-0.0727583
210	490	-0.0723565	-0.0733756	-0.0728661
211	489	-0.0740717	-0.0735071	-0.0737894
212	488	-0.0747289	-0.0746223	-0.0746756
213	487	-0.0750289	-0.0751321	-0.0750805
214	486	-0.0753127	-0.075545	-0.0754288
215	485	-0.0749729	-0.0750619	-0.0750174
216	484	-0.0766438	-0.0777668	-0.0772053
217	483	-0.0763548	-0.0762587	-0.0763067
218	482	-0.0762174	-0.0766677	-0.0764425
219	481	-0.077825	-0.0770518	-0.0774384
220	480	-0.0762751	-0.077099	-0.076687
221	479	-0.0768381	-0.0763987	-0.0766184
222	478	-0.0773934	-0.0765899	-0.0769916
223	477	-0.0777233	-0.0777539	-0.0777386
224	476	-0.0778878	-0.0787131	-0.0783004
225	475	-0.0783512	-0.0783754	-0.0783633
226	474	-0.0768627	-0.0780668	-0.0774647
227	473	-0.0777635	-0.0787767	-0.0782701
228	472	-0.0780972	-0.078565	-0.0783311
229	471	-0.0785128	-0.0777319	-0.0781224
230	470	-0.0777592	-0.0785972	-0.0781782
231	469	-0.0789057	-0.0783824	-0.0786441
232	468	-0.0783917	-0.0785225	-0.0784571
233	467	-0.0793305	-0.0787325	-0.0790315
234	466	-0.0782798	-0.0775694	-0.0779246
235	465	-0.0776384	-0.0784558	-0.0780471
236	464	-0.0781355	-0.0779406	-0.0780381
237	463	-0.0777516	-0.0785054	-0.0781285
238	462	-0.0763836	-0.0783304	-0.077357
239	461	-0.0777089	-0.0790751	-0.078392
240	460	-0.0763711	-0.0774827	-0.0769269
241	459	-0.0771923	-0.0786627	-0.0779275
242	458	-0.0779751	-0.0768192	-0.0773971
243	457	-0.0762757	-0.0789518	-0.0776137
244	456	-0.0771287	-0.077691	-0.0774099
245	455	-0.077968	-0.077246	-0.077607
246	454	-0.0765058	-0.0770957	-0.0768007
247	453	-0.0767805	-0.0771035	-0.076942
248	452	-0.0766826	-0.0775821	-0.0771324
249	451	-0.07697	-0.0768342	-0.0769021
250	450	-0.0761091	-0.0773496	-0.0767293
251	449	-0.0773928	-0.0763925	-0.0768927
252	448	-0.0766285	-0.0770841	-0.0768563
253	447	-0.0772593	-0.0776152	-0.0774373
254	446	-0.0759556	-0.0765867	-0.0762712
255	445	-0.0758947	-0.0769459	-0.0764203
256	444	-0.0770285	-0.0767998	-0.0769142
257	443	-0.0752833	-0.0780573	-0.0766703
258	442	-0.0762414	-0.0760816	-0.0761615
259	441	-0.075046	-0.0775939	-0.07632
260	440	-0.0760805	-0.0762727	-0.0761766
261	439	-0.0749341	-0.07673	-0.075832
262	438	-0.0757815	-0.0761797	-0.0759806
263	437	-0.0745962	-0.0753631	-0.0749796
264	436	-0.075502	-0.0763731	-0.0759376
265	435	-0.075425	-0.0748823	-0.0751536
266	434	-0.0747613	-0.0753354	-0.0750483
267	433	-0.0745948	-0.0758842	-0.0752395
268	432	-0.0744462	-0.0732665	-0.0738563
269	431	-0.0731594	-0.0745414	-0.0738504
270	430	-0.0744531	-0.0742758	-0.0743645
271	429	-0.0731641	-0.073145	-0.0731545
272	428	-0.0723598	-0.0732543	-0.0728071
273	427	-0.0722964	-0.0740228	-0.0731596
274	426	-0.0722616	-0.0718733	-0.0720675
275	425	-0.0719662	-0.0732012	-0.0725837
276	424	-0.0724548	-0.071883	-0.0721689
277	423	-0.0711729	-0.0703627	-0.0707678
278	422	-0.0715498	-0.0718874	-0.0717186
279	421	-0.0700915	-0.0700116	-0.0700515
280	420	-0.0680062	-0.0709841	-0.0694951
281	419	-0.0682205	-0.0681422	-0.0681813
282	418	-0.068877	-0.067949	-0.068413
283	417	-0.067798	-0.0676423	-0.0677201
284	416	-0.0682656	-0.0668537	-0.0675597
285	415	-0.0674675	-0.0670619	-0.0672647
286	414	-0.065869	-0.0667857	-0.0663274
287	413	-0.0661983	-0.0642726	-0.0652354
288	412	-0.0650414	-0.0653215	-0.0651815
289	411	-0.0661529	-0.0645474	-0.0653501
290	410	-0.0658694	-0.0644703	-0.0651698
291	409	-0.0653348	-0.0644675	-0.0649012
292	408	-0.0645032	-0.0632155	-0.0638593
293	407	-0.0637576	-0.0634256	-0.0635916
294	406	-0.0636514	-0.0634962	-0.0635738
295	405	-0.0627518	-0.0623676	-0.0625597
296	404	-0.0639892	-0.0617864	-0.0628878
297	403	-0.06147	-0.0625027	-0.0619864
298	402	-0.0620292	-0.0600313	-0.0610302
299	401	-0.0608382	-0.0604601	-0.0606492
300	400	-0.0598486	-0.059227	-0.0595378

[truncated: 35 more sheets: LBind (mdeg), LDp-ind (mdeg), LBp-ind (mdeg), G-factor-ind, mCD (mdeg), mCB (mdeg), mLB (mdeg), mLD (mdeg), mLBp (mdeg), mLDp (mdeg), mG_factor, aCD (mdeg), aCB (mdeg), aLB (mdeg), aLD (mdeg), aLBp (mdeg), aLDp (mdeg), aG-factor, Abs (au) (from M00), M00 …]
