# Supplementary material for: Metasurface analogues of molecular diastereomers from hierarchical multiscale chiral interactions with biomolecules
Source: Nat Commun. 2026 Apr 22;17:5541. doi: 10.1038/s41467-026-72200-6 (PMC13287669; doi:10.1038/s41467-026-72200-6)
Supplement: Supplementary file 6 — Source data [file 41467_2026_72200_MOESM6_ESM.zip › Source_Data/MMP/Antistrept/RAanti_baseline_substracted_Mueller_ AntiSt_RA_Resol1nm_2022_09_22_18_49_50 and baseline - Mueller_ AntiSt_BG_Resol1nm_2022_09_22_15_51_10.xlsx]

## Sheet: CD (mdeg)
	0	1	2	3
0	700	-36.6811	-49.696	-43.1886
1	699	-71.3092	-67.8677	-69.5884
2	698	-44.5669	22.4775	-11.0447
3	697	-36.0428	11.199	-12.4219
4	696	46.9398	17.8549	32.3974
5	695	-52.1559	-42.757	-47.4564
6	694	-77.3749	-27.3681	-52.3715
7	693	3.9314	-18.2779	-7.17323
8	692	18.1524	82.0501	50.1013
9	691	7.05151	30.2405	18.646
10	690	-27.7505	91.4273	31.8384
11	689	1.61537	-42.242	-20.3133
12	688	34.7407	-44.1405	-4.69989
13	687	71.9186	-54.878	8.52031
14	686	-80.1151	63.9077	-8.10374
15	685	-37.4028	-30.2869	-33.8449
16	684	10.9432	-89.8702	-39.4635
17	683	-36.1553	-29.6627	-32.909
18	682	-76.4013	-93.5294	-84.9654
19	681	-26.3525	-94.905	-60.6288
20	680	-114.286	-49.1201	-81.7031
21	679	-145.99	-12.3806	-79.1855
22	678	-59.0826	-67.2663	-63.1745
23	677	-119.236	-80.9302	-100.083
24	676	-123.569	-53.3971	-88.483
25	675	-84.8335	-129.546	-107.19
26	674	-99.2093	-123.184	-111.197
27	673	-105.057	-114.455	-109.756
28	672	-126.148	-73.5461	-99.8471
29	671	-109.037	-102.623	-105.83
30	670	-85.0845	-144.484	-114.784
31	669	-74.3753	-52.472	-63.4236
32	668	-99.3103	-76.5535	-87.9319
33	667	-99.0173	-124.51	-111.764
34	666	-66.3579	-161.728	-114.043
35	665	-88.1608	-84.9161	-86.5384
36	664	-121.256	-81.1412	-101.199
37	663	-125.103	-83.2283	-104.166
38	662	-40.7729	-131.862	-86.3177
39	661	-82.569	-67.1584	-74.8637
40	660	-77.9411	-58.4584	-68.1998
41	659	-70.023	-79.9868	-75.0049
42	658	-64.6813	-126.313	-95.4973
43	657	-71.7864	-99.759	-85.7727
44	656	-43.4316	-90.9325	-67.1821
45	655	-94.0006	-52.3334	-73.167
46	654	-98.1475	-86.9727	-92.5601
47	653	-32.8839	-18.93	-25.907
48	652	-66.6051	-66.0286	-66.3168
49	651	-34.3645	-3.04465	-18.7046
50	650	-5.24336	5.98942	0.373029
51	649	-41.4415	-7.99061	-24.7161
52	648	-34.2039	8.7854	-12.7092
53	647	-0.421715	-34.3614	-17.3916
54	646	23.9233	8.07308	15.9982
55	645	36.3783	24.2385	30.3084
56	644	-5.81989	24.0173	9.09871
57	643	10.9214	24.6681	17.7948
58	642	37.0163	9.47169	23.244
59	641	-8.64281	54.4196	22.8884
60	640	32.556	53.4092	42.9826
61	639	63.2303	42.5902	52.9103
62	638	64.228	34.2321	49.2301
63	637	58.5316	70.4128	64.4722
64	636	71.4827	103.543	87.5126
65	635	48.3711	63.4729	55.922
66	634	44.9152	68.3452	56.6302
67	633	66.1945	86.85	76.5223
68	632	39.9358	105.203	72.5694
69	631	64.2488	110.134	87.1916
70	630	44.2078	68.8487	56.5282
71	629	44.7593	81.9699	63.3646
72	628	58.6378	61.7965	60.2171
73	627	67.0938	104.976	86.0348
74	626	66.9279	50.2378	58.5828
75	625	63.4697	66.9243	65.197
76	624	84.6159	45.338	64.9769
77	623	58.1032	3.166	30.6346
78	622	46.3717	19.8246	33.0982
79	621	29.4557	92.8657	61.1607
80	620	68.3144	42.0403	55.1774
81	619	29.7729	13.0044	21.3887
82	618	30.2735	19.7296	25.0016
83	617	-14.7368	21.8523	3.55773
84	616	19.3601	24.8426	22.1013
85	615	-5.45795	44.7432	19.6426
86	614	16.328	20.6748	18.5014
87	613	2.98648	32.2164	17.6015
88	612	11.4057	15.5721	13.4889
89	611	21.018	-9.82338	5.59731
90	610	23.45	30.1117	26.7809
91	609	45.6707	22.979	34.3248
92	608	30.9605	22.0192	26.4899
93	607	11.9663	20.3417	16.154
94	606	18.2861	-17.732	0.277029
95	605	-6.30744	-28.4368	-17.3721
96	604	4.98434	-5.25231	-0.133986
97	603	1.30502	37.9325	19.6188
98	602	13.9797	3.77927	8.8795
99	601	-5.75145	14.4942	4.37138
100	600	-9.28697	33.1082	11.9106
101	599	-2.07375	19.219	8.57262
102	598	19.7608	20.0543	19.9076
103	597	-8.06929	38.3407	15.1357
104	596	20.2427	-0.87563	9.68356
105	595	-0.888494	-12.5144	-6.70144
106	594	4.71452	48.0482	26.3814
107	593	29.5168	-30.9365	-0.709876
108	592	-22.2256	-8.35253	-15.2891
109	591	4.9111	-15.5576	-5.32324
110	590	17.04	-13.8111	1.61447
111	589	5.02039	-5.05516	-0.0173861
112	588	-24.9448	-43.9275	-34.4361
113	587	-28.0657	-13.3051	-20.6854
114	586	-28.9816	-14.7408	-21.8612
115	585	-13.8133	-10.5157	-12.1645
116	584	-1.32139	-32.5725	-16.947
117	583	-21.0559	-9.83999	-15.4479
118	582	-18.6168	-2.9463	-10.7816
119	581	-47.5153	-24.0033	-35.7593
120	580	-24.8059	-32.3193	-28.5626
121	579	-47.7333	-19.0057	-33.3695
122	578	-43.7423	-48.1015	-45.9219
123	577	-59.5853	-64.0708	-61.8281
124	576	-54.3431	-39.9772	-47.1602
125	575	-60.4159	-37.7367	-49.0763
126	574	-31.5315	-30.9834	-31.2574
127	573	-37.6953	-65.4877	-51.5915
128	572	-75.5265	-73.785	-74.6557
129	571	-47.2905	-69.7273	-58.5089
130	570	-55.1821	-50.2888	-52.7355
131	569	-53.6294	-69.0426	-61.336
132	568	-69.0408	-82.1489	-75.5949
133	567	-46.0714	-56.4632	-51.2673
134	566	-60.7602	-66.7502	-63.7552
135	565	-96.0661	-63.9785	-80.0223
136	564	-58.1923	-84.2952	-71.2437
137	563	-61.0378	-63.7964	-62.4171
138	562	-51.2117	-51.5331	-51.3724
139	561	-69.5982	-73.0417	-71.3199
140	560	-65.4013	-68.952	-67.1767
141	559	-87.9884	-66.9534	-77.4709
142	558	-69.1891	-70.0359	-69.6125
143	557	-56.4203	-53.9988	-55.2096
144	556	-74.155	-56.1458	-65.1504
145	555	-70.6587	-58.5719	-64.6153
146	554	-31.3988	-68.8483	-50.1236
147	553	-72.0117	-53.4238	-62.7178
148	552	-66.0856	-37.4276	-51.7566
149	551	-57.8923	-70.8504	-64.3714
150	550	-43.9488	-70.2946	-57.1217
151	549	-41.9067	-58.4773	-50.192
152	548	-73.8391	-52.174	-63.0066
153	547	-66.4519	-68.8651	-67.6585
154	546	-62.3364	-56.6942	-59.5153
155	545	-49.9203	-45.324	-47.6222
156	544	-42.9387	-41.2904	-42.1146
157	543	-55.347	-28.0131	-41.68
158	542	-47.9436	-47.5675	-47.7555
159	541	-58.0016	-35.9515	-46.9766
160	540	-30.6132	-47.8	-39.2066
161	539	-35.0448	-59.9733	-47.509
162	538	-39.5048	-43.4001	-41.4525
163	537	-45.3482	-36.7087	-41.0284
164	536	-36.6303	-37.7927	-37.2115
165	535	-28.5019	-28.7566	-28.6293
166	534	-34.931	-46.5326	-40.7318
167	533	-15.1701	-22.2834	-18.7268
168	532	-45.6638	-31.1566	-38.4102
169	531	-35.7529	-28.7553	-32.2541
170	530	-38.3114	-26.153	-32.2322
171	529	-25.5364	-42.4851	-34.0108
172	528	-28.0546	-40.76	-34.4073
173	527	-24.8585	-30.6909	-27.7747
174	526	-25.4805	-22.6204	-24.0504
175	525	-14.5949	-39.4467	-27.0208
176	524	-22.9161	-31.747	-27.3315
177	523	-13.6026	-37.7085	-25.6555
178	522	-24.0577	-9.17249	-16.6151
179	521	-23.2327	-30.9027	-27.0677
180	520	-15.2056	-24.8612	-20.0334
181	519	-37.7488	-22.6411	-30.1949
182	518	-28.2678	-42.0578	-35.1628
183	517	-30.0319	-24.1636	-27.0977
184	516	-38.8776	-17.4473	-28.1625
185	515	-31.7665	-21.1245	-26.4455
186	514	-46.1637	-35.6589	-40.9113
187	513	-39.0892	-22.3675	-30.7283
188	512	-27.1145	-29.6266	-28.3705
189	511	-48.778	-47.2806	-48.0293
190	510	-39.9931	-52.9019	-46.4475
191	509	-29.5371	-45.519	-37.528
192	508	-50.4287	-26.0227	-38.2257
193	507	-38.716	-31.0599	-34.8879
194	506	-32.3177	-18.283	-25.3004
195	505	-27.7081	-45.3151	-36.5116
196	504	-45.6743	-30.8671	-38.2707
197	503	-44.549	-33.4665	-39.0078
198	502	-40.8707	-49.2949	-45.0828
199	501	-36.0977	-40.9729	-38.5353
200	500	-53.5251	-47.324	-50.4246
201	499	-32.1826	-57.2726	-44.7276
202	498	-51.5998	-32.4242	-42.012
203	497	-35.6343	-45.6305	-40.6324
204	496	-48.8217	-34.819	-41.8204
205	495	-34.3211	-37.3068	-35.8139
206	494	-46.1649	-38.5088	-42.3368
207	493	-39.6934	-43.6177	-41.6556
208	492	-56.3492	-55.607	-55.9781
209	491	-50.5233	-49.0157	-49.7695
210	490	-48.6919	-44.5213	-46.6066
211	489	-56.4612	-53.1332	-54.7972
212	488	-35.2663	-44.1994	-39.7328
213	487	-52.1358	-53.404	-52.7699
214	486	-49.4597	-39.8296	-44.6447
215	485	-48.6139	-57.3854	-52.9997
216	484	-69.3334	-43.1129	-56.2232
217	483	-63.3991	-43.1511	-53.2751
218	482	-44.7235	-65.2869	-55.0052
219	481	-54.5978	-52.3659	-53.4818
220	480	-55.0139	-47.7019	-51.3579
221	479	-62.6717	-45.7034	-54.1875
222	478	-54.2838	-39.809	-47.0464
223	477	-52.2007	-58.2705	-55.2356
224	476	-49.85	-57.6717	-53.7609
225	475	-62.0931	-44.9118	-53.5025
226	474	-56.5806	-57.5971	-57.0889
227	473	-56.5015	-51.3321	-53.9168
228	472	-45.9784	-37.1236	-41.551
229	471	-53.3318	-55.3095	-54.3206
230	470	-41.9483	-45.0327	-43.4905
231	469	-64.4274	-50.74	-57.5837
232	468	-66.4127	-54.7683	-60.5905
233	467	-50.1643	-51.857	-51.0107
234	466	-71.2653	-45.9324	-58.5989
235	465	-52.2816	-53.6374	-52.9595
236	464	-51.7815	-45.3102	-48.5459
237	463	-44.8831	-50.4982	-47.6906
238	462	-59.8688	-51.334	-55.6014
239	461	-50.6298	-57.9675	-54.2986
240	460	-56.3879	-58.8097	-57.5988
241	459	-52.2853	-44.6295	-48.4574
242	458	-47.4732	-61.3593	-54.4163
243	457	-56.1123	-58.8866	-57.4994
244	456	-38.3471	-50.8793	-44.6132
245	455	-51.446	-63.676	-57.561
246	454	-57.7527	-46.9429	-52.3478
247	453	-69.1631	-47.025	-58.0941
248	452	-50.9242	-51.0696	-50.9969
249	451	-53.3491	-53.5003	-53.4247
250	450	-54.8732	-53.9743	-54.4237
251	449	-53.6632	-55.9004	-54.7818
252	448	-59.6655	-54.6626	-57.164
253	447	-53.0297	-47.7298	-50.3798
254	446	-62.6953	-49.8873	-56.2913
255	445	-46.1522	-44.2592	-45.2057
256	444	-50.5073	-52.959	-51.7332
257	443	-61.5778	-50.0947	-55.8363
258	442	-57.2954	-37.5784	-47.4369
259	441	-40.2342	-57.3608	-48.7975
260	440	-56.3101	-64.4659	-60.388
261	439	-60.0863	-58.3091	-59.1977
262	438	-53.9606	-59.6294	-56.795
263	437	-59.7217	-62.8527	-61.2872
264	436	-59.2783	-56.5002	-57.8893
265	435	-61.3794	-51.7864	-56.5829
266	434	-62.1429	-52.4549	-57.2989
267	433	-55.8447	-44.5475	-50.1961
268	432	-39.9319	-56.0825	-48.0072
269	431	-41.6665	-63.4437	-52.5551
270	430	-54.5748	-44.0588	-49.3168
271	429	-63.2842	-43.6726	-53.4784
272	428	-55.1724	-40.0477	-47.61
273	427	-52.0205	-51.0332	-51.5269
274	426	-55.8012	-54.9799	-55.3905
275	425	-54.9972	-55.3111	-55.1542
276	424	-37.1994	-56.1149	-46.6572
277	423	-47.2203	-49.1989	-48.2096
278	422	-43.4514	-58.3379	-50.8947
279	421	-44.8463	-50.0248	-47.4356
280	420	-65.832	-51.6063	-58.7191
281	419	-51.2715	-54.5378	-52.9046
282	418	-56.4877	-43.5791	-50.0334
283	417	-50.8989	-56.7305	-53.8147
284	416	-54.3248	-53.2374	-53.7811
285	415	-55.4694	-52.6152	-54.0423
286	414	-44.9744	-55.7247	-50.3495
287	413	-58.5369	-49.7441	-54.1405
288	412	-46.8782	-40.508	-43.6931
289	411	-56.7869	-55.4978	-56.1424
290	410	-51.5499	-45.5602	-48.5551
291	409	-55.0533	-45.4992	-50.2762
292	408	-60.4148	-54.1912	-57.303
293	407	-53.1323	-54.1738	-53.6531
294	406	-41.2981	-48.726	-45.012
295	405	-48.8942	-54.9865	-51.9404
296	404	-54.4044	-41.822	-48.1132
297	403	-51.1335	-50.2851	-50.7093
298	402	-43.2773	-39.0804	-41.1789
299	401	-43.9069	-45.0604	-44.4836
300	400	-48.9284	-55.836	-52.3822

## Sheet: CB (mdeg)
	0	1	2	3
0	700	13.063	-46.6932	-16.8151
1	699	-29.2816	149.512	60.115
2	698	-49.9119	54.9632	2.52563
3	697	-75.9843	-73.5781	-74.7812
4	696	147.751	57.5021	102.627
5	695	-23.7643	-43.6593	-33.7118
6	694	-45.287	-9.03317	-27.1601
7	693	58.0799	53.4732	55.7766
8	692	-58.4006	78.4541	10.0268
9	691	0.423677	-69.424	-34.5001
10	690	32.7523	-30.7938	0.97926
11	689	113.99	-39.0702	37.4601
12	688	90.4173	78.1827	84.3
13	687	-123.563	6.86492	-58.3488
14	686	-62.9994	138.989	37.9949
15	685	-8.15468	13.6572	2.75128
16	684	23.7733	-18.9929	2.39023
17	683	-33.3439	-11.6328	-22.4884
18	682	-60.4159	-121.561	-90.9882
19	681	-30.1629	-112.225	-71.194
20	680	38.648	-79.7305	-20.5412
21	679	9.02579	-22.1848	-6.57949
22	678	-5.54105	-54.6678	-30.1044
23	677	137.477	64.2048	100.841
24	676	-8.668	43.5182	17.4251
25	675	8.38563	109.537	58.9614
26	674	-62.9905	71.9158	4.46264
27	673	44.954	56.9689	50.9615
28	672	-17.0446	-37.964	-27.5043
29	671	24.1675	-20.4616	1.85294
30	670	5.49745	80.7237	43.1106
31	669	20.3048	71.9884	46.1466
32	668	45.0739	93.9517	69.5128
33	667	9.67625	42.1612	25.9187
34	666	95.82	-10.7116	42.5542
35	665	-78.2011	51.947	-13.1271
36	664	137.429	78.9364	108.182
37	663	-61.4001	9.77483	-25.8127
38	662	31.1812	37.645	34.4131
39	661	108.784	-22.5158	43.1342
40	660	99.6562	89.947	94.8016
41	659	21.4023	59.5663	40.4843
42	658	147.593	78.0118	112.803
43	657	129.48	122.788	126.134
44	656	61.7801	10.2828	36.0315
45	655	76.2366	171.644	123.94
46	654	62.7162	77.0652	69.8907
47	653	89.9883	198.407	144.197
48	652	146.714	136.459	141.587
49	651	162.642	115.383	139.012
50	650	95.6691	174.477	135.073
51	649	131.997	154.676	143.337
52	648	97.5881	147.715	122.652
53	647	121.827	169.166	145.496
54	646	117.597	133.476	125.536
55	645	113.215	101.523	107.369
56	644	116.225	190.661	153.443
57	643	168.442	137.283	152.862
58	642	138.193	98.1993	118.196
59	641	138.917	159.913	149.415
60	640	162.387	153.636	158.012
61	639	147.718	119.479	133.599
62	638	158.706	127.877	143.292
63	637	226.52	168.958	197.739
64	636	144.414	84.184	114.299
65	635	210.129	154.729	182.429
66	634	149.991	94.2831	122.137
67	633	84.394	56.5132	70.4536
68	632	119.398	168.643	144.021
69	631	153.691	40.0595	96.8752
70	630	93.8765	117.639	105.758
71	629	88.0706	91.3845	89.7275
72	628	68.9328	135.744	102.339
73	627	67.3076	69.494	68.4008
74	626	45.0644	20.4647	32.7646
75	625	84.192	22.4322	53.3121
76	624	47.1697	31.2853	39.2275
77	623	-18.367	-28.671	-23.519
78	622	-6.34039	88.7547	41.2071
79	621	13.8944	34.5606	24.2275
80	620	30.6064	39.9101	35.2582
81	619	3.08546	32.3891	17.7373
82	618	78.8412	-1.75135	38.5449
83	617	-8.14896	28.7953	10.3232
84	616	66.1067	40.3517	53.2292
85	615	42.0756	-17.5132	12.2812
86	614	18.4175	9.1101	13.7638
87	613	24.5245	-2.85537	10.8345
88	612	46.8173	156.806	101.812
89	611	18.5342	14.059	16.2966
90	610	46.1591	7.82292	26.991
91	609	38.1576	37.8545	38.0061
92	608	9.54626	-11.6503	-1.05204
93	607	57.4389	47.0334	52.2362
94	606	-37.8462	4.41335	-16.7164
95	605	33.4295	26.4106	29.92
96	604	42.0476	33.9314	37.9895
97	603	49.5196	32.5674	41.0435
98	602	20.0505	53.9248	36.9877
99	601	70.1661	54.9343	62.5502
100	600	34.8901	23.7384	29.3142
101	599	39.157	46.5863	42.8716
102	598	40.3433	-8.25075	16.0463
103	597	0.0969	63.3635	31.7302
104	596	57.5562	-6.85976	25.3482
105	595	-21.3716	2.39486	-9.48839
106	594	48.2988	57.7265	53.0127
107	593	48.8522	-9.67065	19.5908
108	592	11.7231	27.0678	19.3954
109	591	-9.25909	-0.733253	-4.99617
110	590	8.20756	11.6724	9.93999
111	589	33.3604	1.73153	17.546
112	588	-20.1671	6.84939	-6.65885
113	587	20.0699	7.07242	13.5712
114	586	25.9878	-11.9669	7.01045
115	585	59.0773	43.3722	51.2247
116	584	23.616	1.48811	12.552
117	583	-11.287	25.5482	7.13059
118	582	-6.40385	4.86146	-0.771196
119	581	-32.5893	-1.32425	-16.9568
120	580	-3.00013	-33.1427	-18.0714
121	579	-10.1158	-11.2972	-10.7065
122	578	-54.5014	-20.6783	-37.5898
123	577	16.2515	-41.7498	-12.7492
124	576	45.4032	-7.39095	19.0061
125	575	-15.3862	1.24889	-7.06866
126	574	-2.18075	-7.77574	-4.97825
127	573	2.08252	6.2872	4.18486
128	572	-22.0158	-17.5241	-19.77
129	571	9.92064	-39.0827	-14.581
130	570	-11.5273	-7.3592	-9.44323
131	569	3.4415	-34.0362	-15.2973
132	568	38.2664	30.0905	34.1784
133	567	-25.4396	12.1926	-6.62351
134	566	-6.33223	4.62849	-0.851867
135	565	2.35302	33.5956	17.9743
136	564	29.1119	1.58941	15.3507
137	563	10.2136	34.928	22.5708
138	562	31.825	55.3192	43.5721
139	561	32.4373	14.1289	23.2831
140	560	26.2153	22.8964	24.5559
141	559	34.4467	56.9407	45.6937
142	558	44.701	2.52862	23.6148
143	557	12.8284	51.5004	32.1644
144	556	31.9694	52.4834	42.2264
145	555	48.6864	44.5944	46.6404
146	554	48.0474	10.4139	29.2307
147	553	27.8784	82.1964	55.0374
148	552	18.2601	27.3391	22.7996
149	551	42.3536	76.7496	59.5516
150	550	22.4589	53.5233	37.9911
151	549	30.5862	50.2894	40.4378
152	548	22.539	46.8649	34.7019
153	547	54.3662	16.1341	35.2502
154	546	44.5957	60.2317	52.4137
155	545	66.3655	46.1326	56.2491
156	544	67.8175	15.8128	41.8151
157	543	45.5097	66.9125	56.2111
158	542	64.3217	80.817	72.5693
159	541	54.0473	44.9267	49.487
160	540	48.587	62.9289	55.7579
161	539	42.0659	65.0271	53.5465
162	538	70.0865	57.3669	63.7267
163	537	46.1751	78.7607	62.4679
164	536	36.1018	62.2925	49.1971
165	535	36.4364	39.9869	38.2117
166	534	55.355	56.8374	56.0962
167	533	51.5906	53.333	52.4618
168	532	48.3223	38.1135	43.2179
169	531	74.8903	53.2156	64.0529
170	530	40.6166	30.9723	35.7944
171	529	46.8869	50.0678	48.4773
172	528	29.3785	62.0283	45.7034
173	527	26.4221	23.3432	24.8826
174	526	67.0682	52.731	59.8996
175	525	37.4258	43.3913	40.4086
176	524	36.2996	28.1294	32.2145
177	523	42.1042	61.0357	51.5699
178	522	-8.1379	29.3154	10.5888
179	521	49.141	55.5812	52.3611
180	520	31.2237	38.6607	34.9422
181	519	31.9422	25.0022	28.4722
182	518	14.2255	18.2092	16.2174
183	517	9.64416	48.0118	28.828
184	516	23.6912	39.7334	31.7123
185	515	5.29108	31.8733	18.5822
186	514	25.0644	27.6786	26.3715
187	513	11.0839	-6.7862	2.14887
188	512	4.8528	17.0263	10.9395
189	511	36.1453	10.9571	23.5512
190	510	4.18454	21.9402	13.0623
191	509	6.20369	26.1832	16.1934
192	508	8.82702	15.803	12.315
193	507	10.2539	10.4642	10.3591
194	506	27.679	17.3224	22.5007
195	505	11.2219	37.0613	24.1416
196	504	39.7594	15.7978	27.7786
197	503	-5.0563	5.11407	0.0288843
198	502	22.4149	36.8294	29.6221
199	501	-4.7884	41.0221	18.1168
200	500	16.7588	-8.53431	4.11224
201	499	1.72632	29.6525	15.6894
202	498	25.7537	15.1054	20.4295
203	497	21.6838	7.39464	14.5392
204	496	-14.6249	17.0419	1.20852
205	495	17.2816	16.496	16.8888
206	494	25.1573	34.5248	29.841
207	493	13.8832	12.7914	13.3373
208	492	10.6637	4.49192	7.57783
209	491	11.8048	26.0955	18.9501
210	490	35.481	10.9229	23.202
211	489	38.9624	6.95376	22.9581
212	488	3.76497	33.6794	18.7222
213	487	-3.15681	26.2624	11.5528
214	486	41.8943	34.0395	37.9669
215	485	23.6133	8.39088	16.0021
216	484	10.5182	24.5585	17.5384
217	483	22.5456	46.1272	34.3364
218	482	17.9857	20.7583	19.372
219	481	14.035	17.519	15.777
220	480	15.7037	33.141	24.4224
221	479	41.7093	29.178	35.4437
222	478	28.7209	28.6634	28.6921
223	477	27.2254	24.9351	26.0803
224	476	31.4829	13.3636	22.4233
225	475	41.1404	20.8885	31.0144
226	474	7.43815	15.2756	11.3569
227	473	35.9522	22.9999	29.476
228	472	17.0484	35.2448	26.1466
229	471	36.7206	46.3173	41.519
230	470	29.5954	35.735	32.6652
231	469	37.0571	42.5499	39.8035
232	468	39.7981	34.7163	37.2572
233	467	31.2579	28.5143	29.8861
234	466	17.1344	41.3551	29.2447
235	465	30.4832	30.7427	30.6129
236	464	25.3348	28.7166	27.0257
237	463	39.9489	37.1852	38.5671
238	462	39.0925	51.3451	45.2188
239	461	43.6188	37.3593	40.4891
240	460	48.8215	43.8171	46.3193
241	459	45.259	33.1313	39.1952
242	458	46.9993	27.3599	37.1796
243	457	30.589	41.8479	36.2184
244	456	33.0763	35.5123	34.2943
245	455	31.4978	32.661	32.0794
246	454	48.9258	38.9444	43.9351
247	453	32.5225	38.3521	35.4373
248	452	32.119	36.1812	34.1501
249	451	48.2823	45.8425	47.0624
250	450	47.5414	47.8861	47.7137
251	449	38.0014	34.6766	36.339
252	448	42.3185	43.5856	42.9521
253	447	33.157	45.5127	39.3349
254	446	48.1448	55.4142	51.7795
255	445	46.0587	42.6379	44.3483
256	444	51.9356	48.3465	50.1411
257	443	50.1837	34.9342	42.5589
258	442	43.7545	51.4641	47.6093
259	441	36.1448	41.4451	38.7949
260	440	46.1392	50.1503	48.1447
261	439	45.562	50.1087	47.8354
262	438	58.2773	41.3109	49.7941
263	437	54.9458	54.2726	54.6092
264	436	40.5827	39.1152	39.8489
265	435	49.0133	50.2236	49.6185
266	434	37.8138	38.7099	38.2618
267	433	55.4403	49.8469	52.6436
268	432	56.6284	35.5979	46.1131
269	431	54.4622	46.6671	50.5646
270	430	48.4366	47.2577	47.8472
271	429	54.1038	46.0397	50.0717
272	428	45.7459	31.9625	38.8542
273	427	56.5519	54.0545	55.3032
274	426	47.9098	61.2836	54.5967
275	425	70.4032	48.8367	59.62
276	424	46.4447	44.3379	45.3913
277	423	46.2198	65.0454	55.6326
278	422	51.6382	45.0302	48.3342
279	421	53.4915	51.7727	52.6321
280	420	60.2197	49.3652	54.7925
281	419	65.3338	50.642	57.9879
282	418	45.0246	42.3202	43.6724
283	417	62.1025	39.8294	50.9659
284	416	63.722	62.4468	63.0844
285	415	64.0376	56.0918	60.0647
286	414	53.8336	46.4941	50.1638
287	413	53.3358	64.5923	58.9641
288	412	45.5731	60.5596	53.0664
289	411	59.2782	58.9695	59.1238
290	410	71.5406	47.9767	59.7586
291	409	59.048	61.9712	60.5096
292	408	65.2397	76.2426	70.7411
293	407	64.3871	73.7819	69.0845
294	406	70.7287	61.2894	66.009
295	405	56.251	60.3835	58.3172
296	404	53.1362	71.5523	62.3442
297	403	63.9961	75.5826	69.7893
298	402	68.636	70.7428	69.6894
299	401	55.6791	71.3711	63.5251
300	400	61.263	61.4689	61.3659

## Sheet: LB (mdeg)
	0	1	2	3
0	700	0.00651577	0.00218379	0.00434978
1	699	0.00168386	-0.000912815	0.000385521
2	698	0.01018	-0.00158403	0.00429798
3	697	-0.00229346	0.00926883	0.00348769
4	696	-0.00519893	0.00411355	-0.00054269
5	695	-0.00498947	0.00153693	-0.00172627
6	694	-0.00385316	-0.000501985	-0.00217757
7	693	-0.00842583	-0.0028743	-0.00565007
8	692	-0.0144766	-0.0108569	-0.0126667
9	691	-0.0197702	-0.0108384	-0.0153043
10	690	-0.0139168	-0.0170219	-0.0154694
11	689	-0.0136516	-0.0114751	-0.0125634
12	688	-0.0173931	-0.0100261	-0.0137096
13	687	-0.0252636	-0.0131898	-0.0192267
14	686	-0.0158153	-0.0129224	-0.0143689
15	685	-0.0159043	-0.0164955	-0.0161999
16	684	-0.0211905	-0.0106337	-0.0159121
17	683	-0.008026	-0.0154873	-0.0117566
18	682	-0.00588653	-0.00543819	-0.00566236
19	681	0.000292983	-0.00451491	-0.00211096
20	680	0.00513258	-0.00411628	0.00050815
21	679	0.00509422	0.00212724	0.00361073
22	678	0.010418	0.00576853	0.00809328
23	677	0.018509	0.00811574	0.0133124
24	676	0.014818	0.0153642	0.0150911
25	675	0.0192107	0.0130684	0.0161395
26	674	0.0262912	0.0163885	0.0213399
27	673	0.0261271	0.0291782	0.0276526
28	672	0.0314947	0.0304148	0.0309548
29	671	0.0316835	0.0278173	0.0297504
30	670	0.0386889	0.0393702	0.0390295
31	669	0.0341935	0.0376708	0.0359321
32	668	0.0404585	0.0370483	0.0387534
33	667	0.0387106	0.036964	0.0378373
34	666	0.0378081	0.0360237	0.0369159
35	665	0.0383888	0.0447219	0.0415554
36	664	0.0420104	0.0399976	0.041004
37	663	0.048418	0.0474743	0.0479461
38	662	0.0503414	0.0526791	0.0515103
39	661	0.0633035	0.055912	0.0596077
40	660	0.0678735	0.0579584	0.0629159
41	659	0.0723195	0.0682936	0.0703065
42	658	0.0901431	0.0765737	0.0833584
43	657	0.102625	0.0953466	0.0989857
44	656	0.114138	0.107995	0.111066
45	655	0.131103	0.121105	0.126104
46	654	0.135822	0.130215	0.133019
47	653	0.156288	0.149523	0.152906
48	652	0.162789	0.155431	0.15911
49	651	0.171629	0.170447	0.171038
50	650	0.18298	0.175558	0.179269
51	649	0.19051	0.188756	0.189633
52	648	0.194535	0.193998	0.194266
53	647	0.198742	0.190217	0.194479
54	646	0.196703	0.196045	0.196374
55	645	0.19924	0.189366	0.194303
56	644	0.192878	0.192932	0.192905
57	643	0.194281	0.187697	0.190989
58	642	0.190104	0.189515	0.189809
59	641	0.181988	0.183621	0.182805
60	640	0.177187	0.172739	0.174963
61	639	0.176155	0.174994	0.175575
62	638	0.169938	0.171612	0.170775
63	637	0.16758	0.166063	0.166822
64	636	0.16588	0.156209	0.161045
65	635	0.154751	0.158349	0.15655
66	634	0.15141	0.147441	0.149425
67	633	0.149178	0.143599	0.146389
68	632	0.145307	0.141314	0.143311
69	631	0.138407	0.135547	0.136977
70	630	0.130593	0.133805	0.132199
71	629	0.126834	0.121228	0.124031
72	628	0.1249	0.121672	0.123286
73	627	0.117799	0.116766	0.117283
74	626	0.115642	0.118002	0.116822
75	625	0.111899	0.115429	0.113664
76	624	0.108536	0.110326	0.109431
77	623	0.109989	0.112071	0.11103
78	622	0.106255	0.106166	0.10621
79	621	0.103142	0.103216	0.103179
80	620	0.0992676	0.0990421	0.0991549
81	619	0.098184	0.0984494	0.0983167
82	618	0.0993093	0.0962089	0.0977591
83	617	0.0964266	0.0938986	0.0951626
84	616	0.088449	0.0962233	0.0923362
85	615	0.0858292	0.0877452	0.0867872
86	614	0.0822835	0.0860649	0.0841742
87	613	0.0752209	0.0787418	0.0769813
88	612	0.0713412	0.0724514	0.0718963
89	611	0.0660808	0.0721229	0.0691019
90	610	0.0643779	0.0608905	0.0626342
91	609	0.059301	0.059615	0.059458
92	608	0.0533761	0.052581	0.0529786
93	607	0.0484728	0.0495366	0.0490047
94	606	0.042252	0.0416877	0.0419699
95	605	0.0401806	0.0429145	0.0415475
96	604	0.0360614	0.0373216	0.0366915
97	603	0.0334321	0.0340971	0.0337646
98	602	0.0286908	0.0318527	0.0302717
99	601	0.0292972	0.028443	0.0288701
100	600	0.025399	0.0260928	0.0257459
101	599	0.0233308	0.020654	0.0219924
102	598	0.0185526	0.0226527	0.0206026
103	597	0.0146903	0.0139124	0.0143013
104	596	0.0125821	0.0139289	0.0132555
105	595	0.0111597	0.010648	0.0109039
106	594	0.00676431	0.0136956	0.01023
107	593	0.00614305	0.00967032	0.00790668
108	592	0.0033026	0.00829838	0.00580049
109	591	0.00124723	0.00239383	0.00182053
110	590	-0.0021769	0.000483775	-0.000846564
111	589	-0.00329016	-0.00218575	-0.00273796
112	588	-0.004042	-0.00605546	-0.00504873
113	587	-0.0103609	-0.00829573	-0.00932831
114	586	-0.0126484	-0.0110367	-0.0118425
115	585	-0.0103812	-0.0096185	-0.00999984
116	584	-0.0162107	-0.0144906	-0.0153506
117	583	-0.0160008	-0.0132337	-0.0146173
118	582	-0.0161897	-0.0169891	-0.0165894
119	581	-0.0153818	-0.0158479	-0.0156148
120	580	-0.017153	-0.0164422	-0.0167976
121	579	-0.0186104	-0.0167804	-0.0176954
122	578	-0.0188763	-0.0156265	-0.0172514
123	577	-0.0167363	-0.0170635	-0.0168999
124	576	-0.0154547	-0.0156655	-0.0155601
125	575	-0.0138997	-0.0146325	-0.0142661
126	574	-0.0136357	-0.0110373	-0.0123365
127	573	-0.011685	-0.00890356	-0.0102943
128	572	-0.00857196	-0.00785785	-0.00821491
129	571	-0.00707466	-0.00698582	-0.00703024
130	570	-0.000318027	-0.00323793	-0.00177798
131	569	-0.00118906	-0.00428691	-0.00273798
132	568	-0.000207359	0.0036043	0.00169847
133	567	0.00632041	0.00471333	0.00551687
134	566	0.00862205	0.00275712	0.00568958
135	565	0.0101492	0.00848165	0.00931543
136	564	0.0110757	0.0113249	0.0112003
137	563	0.0175574	0.0146909	0.0161242
138	562	0.0171988	0.016818	0.0170084
139	561	0.021835	0.0207285	0.0212818
140	560	0.0236204	0.0243322	0.0239763
141	559	0.0249546	0.0243475	0.024651
142	558	0.0304784	0.0284241	0.0294512
143	557	0.0310049	0.0320146	0.0315097
144	556	0.0333005	0.0342386	0.0337695
145	555	0.0378849	0.0340016	0.0359433
146	554	0.0392378	0.03775	0.0384939
147	553	0.040763	0.040699	0.040731
148	552	0.0374675	0.041894	0.0396808
149	551	0.0423072	0.0442896	0.0432984
150	550	0.047097	0.0448458	0.0459714
151	549	0.0442082	0.0422451	0.0432266
152	548	0.0482121	0.0463595	0.0472858
153	547	0.0467931	0.0434506	0.0451219
154	546	0.0462728	0.0440886	0.0451807
155	545	0.0467953	0.0456786	0.0462369
156	544	0.0453824	0.0461905	0.0457864
157	543	0.0469861	0.047022	0.0470041
158	542	0.0478938	0.0455979	0.0467458
159	541	0.0457282	0.0445238	0.045126
160	540	0.042847	0.0422844	0.0425657
161	539	0.0400462	0.0413647	0.0407055
162	538	0.0396602	0.0420135	0.0408369
163	537	0.0391123	0.0388934	0.0390029
164	536	0.0388562	0.0386396	0.0387479
165	535	0.0370969	0.0361892	0.0366431
166	534	0.0359724	0.033211	0.0345917
167	533	0.0326753	0.0345528	0.033614
168	532	0.0309981	0.0303695	0.0306838
169	531	0.0274313	0.0303192	0.0288753
170	530	0.0250515	0.0279565	0.026504
171	529	0.0244434	0.0254727	0.024958
172	528	0.0239995	0.0236206	0.02381
173	527	0.0210938	0.0230869	0.0220903
174	526	0.0196822	0.0213775	0.0205299
175	525	0.0172044	0.0183502	0.0177773
176	524	0.0169586	0.0195047	0.0182316
177	523	0.0125088	0.0147626	0.0136357
178	522	0.0127724	0.0119273	0.0123498
179	521	0.0105509	0.0111908	0.0108709
180	520	0.00926191	0.0103584	0.00981017
181	519	0.00819299	0.00755159	0.00787229
182	518	0.00491381	0.00698502	0.00594942
183	517	0.00466609	0.00585078	0.00525843
184	516	0.00307284	0.00592026	0.00449655
185	515	0.00311558	0.00418614	0.00365086
186	514	0.00302223	0.00259705	0.00280964
187	513	0.00191071	0.00196861	0.00193966
188	512	0.000552094	0.00140566	0.000978876
189	511	-0.00158405	0.000318081	-0.000632986
190	510	-0.000595069	-0.00126708	-0.000931073
191	509	-0.0025865	-0.00218831	-0.00238741
192	508	-0.00283514	-0.00254842	-0.00269178
193	507	-0.00568857	-0.00289642	-0.0042925
194	506	-0.00308313	-0.00369422	-0.00338868
195	505	-0.0055356	-0.00346247	-0.00449904
196	504	-0.00533085	-0.00303925	-0.00418505
197	503	-0.00504855	-0.00367447	-0.00436151
198	502	-0.00567637	-0.00512185	-0.00539911
199	501	-0.00663282	-0.00389464	-0.00526373
200	500	-0.00524525	-0.00420965	-0.00472745
201	499	-0.00295425	-0.0059893	-0.00447177
202	498	-0.00564933	-0.00396154	-0.00480544
203	497	-0.00635909	-0.00539665	-0.00587787
204	496	-0.00483036	-0.00376587	-0.00429811
205	495	-0.00434802	-0.00342851	-0.00388827
206	494	-0.00119368	-0.00323767	-0.00221568
207	493	-0.00297165	-0.0021129	-0.00254227
208	492	-0.00358001	-0.00171032	-0.00264516
209	491	-0.00304075	-0.00241485	-0.0027278
210	490	-0.00412708	-0.00197959	-0.00305334
211	489	-0.00214437	-0.00125136	-0.00169787
212	488	-0.0024504	0.000973445	-0.000738476
213	487	-0.00114565	-0.000421987	-0.000783819
214	486	0.00018477	0.00026597	0.00022537
215	485	-0.000217567	0.000603925	0.000193179
216	484	0.000782288	0.000939953	0.00086112
217	483	0.00155346	0.00260759	0.00208053
218	482	0.0018912	0.00129957	0.00159538
219	481	0.00176594	0.00313446	0.0024502
220	480	0.00281963	0.00409095	0.00345529
221	479	0.00329295	0.00323982	0.00326638
222	478	0.00512536	0.0031436	0.00413448
223	477	0.00406511	0.00424097	0.00415304
224	476	0.00732683	0.00611701	0.00672192
225	475	0.00466807	0.00603051	0.00534929
226	474	0.00537795	0.00805363	0.00671579
227	473	0.00646001	0.0094928	0.0079764
228	472	0.00704194	0.0108427	0.00894232
229	471	0.00971599	0.0084842	0.0091001
230	470	0.00955057	0.00889643	0.0092235
231	469	0.0115096	0.0122674	0.0118885
232	468	0.0124033	0.0103731	0.0113882
233	467	0.0125606	0.0127573	0.0126589
234	466	0.0131616	0.0137625	0.0134621
235	465	0.0141439	0.0125548	0.0133494
236	464	0.0125552	0.0146307	0.013593
237	463	0.0135139	0.013515	0.0135144
238	462	0.0146609	0.0148614	0.0147612
239	461	0.0162683	0.0149857	0.015627
240	460	0.0155541	0.0168762	0.0162151
241	459	0.0157145	0.0153825	0.0155485
242	458	0.0167477	0.017121	0.0169343
243	457	0.0193761	0.0166928	0.0180344
244	456	0.018462	0.0186194	0.0185407
245	455	0.0198676	0.0196076	0.0197376
246	454	0.0182234	0.0199707	0.0190971
247	453	0.0195866	0.020052	0.0198193
248	452	0.0220444	0.0204787	0.0212615
249	451	0.0223543	0.0218391	0.0220967
250	450	0.0233825	0.0228562	0.0231194
251	449	0.023097	0.0243364	0.0237167
252	448	0.0218488	0.0239229	0.0228859
253	447	0.0256473	0.0251256	0.0253864
254	446	0.0264414	0.0250343	0.0257378
255	445	0.0244976	0.0256372	0.0250674
256	444	0.0252181	0.0240273	0.0246227
257	443	0.0262545	0.026796	0.0265253
258	442	0.0268207	0.0292936	0.0280571
259	441	0.0282889	0.0275426	0.0279157
260	440	0.0294349	0.0297973	0.0296161
261	439	0.0303021	0.029151	0.0297266
262	438	0.0327668	0.030794	0.0317804
263	437	0.0314373	0.0333041	0.0323707
264	436	0.0327035	0.0339741	0.0333388
265	435	0.033278	0.03428	0.033779
266	434	0.0341442	0.0345909	0.0343676
267	433	0.0360264	0.0349812	0.0355038
268	432	0.0345341	0.035899	0.0352165
269	431	0.0368613	0.0375729	0.0372171
270	430	0.0392956	0.0393974	0.0393465
271	429	0.0379816	0.0400347	0.0390081
272	428	0.0402826	0.0400707	0.0401766
273	427	0.0404799	0.0417349	0.0411074
274	426	0.0426944	0.0406528	0.0416736
275	425	0.0425665	0.0429175	0.042742
276	424	0.0428216	0.0424269	0.0426243
277	423	0.0444836	0.0445683	0.044526
278	422	0.0450585	0.0450585	0.0450585
279	421	0.0455623	0.0458023	0.0456823
280	420	0.0473491	0.0466246	0.0469869
281	419	0.0464864	0.0474031	0.0469448
282	418	0.0465821	0.0469765	0.0467793
283	417	0.0472691	0.0478659	0.0475675
284	416	0.0494359	0.0487676	0.0491017
285	415	0.0500195	0.0490451	0.0495323
286	414	0.0505851	0.0485033	0.0495442
287	413	0.0519204	0.0514996	0.05171
288	412	0.0510787	0.052404	0.0517414
289	411	0.0521051	0.0520163	0.0520607
290	410	0.0530646	0.0534344	0.0532495
291	409	0.0526686	0.0522727	0.0524707
292	408	0.0538226	0.0546554	0.054239
293	407	0.0543494	0.0554206	0.054885
294	406	0.0548145	0.0538995	0.054357
295	405	0.0553148	0.0536649	0.0544899
296	404	0.0567914	0.0557589	0.0562752
297	403	0.0573776	0.0578232	0.0576004
298	402	0.0599357	0.0577579	0.0588468
299	401	0.0600404	0.0571445	0.0585924
300	400	0.0602021	0.0603139	0.060258

## Sheet: LD (mdeg)
	0	1	2	3
0	700	-0.0239694	-0.024057	-0.0240132
1	699	-0.023304	-0.0226285	-0.0229662
2	698	-0.023298	-0.0234464	-0.0233722
3	697	-0.0228585	-0.0226569	-0.0227577
4	696	-0.0230654	-0.0223478	-0.0227066
5	695	-0.0240191	-0.02347	-0.0237445
6	694	-0.0241895	-0.0224918	-0.0233407
7	693	-0.0276559	-0.0263818	-0.0270188
8	692	-0.0316343	-0.0276684	-0.0296514
9	691	-0.0348629	-0.0318383	-0.0333506
10	690	-0.0416117	-0.0365437	-0.0390777
11	689	-0.0473306	-0.0414591	-0.0443949
12	688	-0.0550855	-0.0492552	-0.0521704
13	687	-0.0631621	-0.0566442	-0.0599032
14	686	-0.0733946	-0.066436	-0.0699153
15	685	-0.0841619	-0.0774078	-0.0807849
16	684	-0.0920706	-0.0867367	-0.0894036
17	683	-0.103388	-0.0976381	-0.100513
18	682	-0.113901	-0.105379	-0.10964
19	681	-0.120746	-0.11375	-0.117248
20	680	-0.129706	-0.123685	-0.126696
21	679	-0.135644	-0.12967	-0.132657
22	678	-0.14153	-0.136808	-0.139169
23	677	-0.145873	-0.141765	-0.143819
24	676	-0.148944	-0.145268	-0.147106
25	675	-0.152156	-0.14829	-0.150223
26	674	-0.151822	-0.149453	-0.150638
27	673	-0.152536	-0.15032	-0.151428
28	672	-0.149938	-0.148489	-0.149214
29	671	-0.14878	-0.146363	-0.147571
30	670	-0.145274	-0.14378	-0.144527
31	669	-0.138771	-0.138052	-0.138411
32	668	-0.133972	-0.134341	-0.134156
33	667	-0.129863	-0.128956	-0.12941
34	666	-0.125262	-0.125198	-0.12523
35	665	-0.122241	-0.12174	-0.12199
36	664	-0.118694	-0.117193	-0.117943
37	663	-0.1157	-0.114839	-0.11527
38	662	-0.110671	-0.112469	-0.11157
39	661	-0.109701	-0.108191	-0.108946
40	660	-0.104734	-0.105811	-0.105272
41	659	-0.0999771	-0.100639	-0.100308
42	658	-0.0953952	-0.0959426	-0.0956689
43	657	-0.0889031	-0.0913088	-0.090106
44	656	-0.0813286	-0.0841533	-0.082741
45	655	-0.0740301	-0.0767768	-0.0754034
46	654	-0.0643795	-0.0695241	-0.0669518
47	653	-0.0557834	-0.0614756	-0.0586295
48	652	-0.0456247	-0.0513974	-0.0485111
49	651	-0.0356093	-0.0415691	-0.0385892
50	650	-0.0263972	-0.0330437	-0.0297205
51	649	-0.0186334	-0.0235319	-0.0210827
52	648	-0.0117048	-0.0159694	-0.0138371
53	647	-0.00448592	-0.0074323	-0.00595911
54	646	0.00349921	-0.0013242	0.00108751
55	645	0.00909643	0.00498997	0.0070432
56	644	0.0127818	0.0102227	0.0115023
57	643	0.0176277	0.0148891	0.0162584
58	642	0.0208448	0.0174328	0.0191388
59	641	0.0241062	0.0216793	0.0228927
60	640	0.0276129	0.0243558	0.0259843
61	639	0.0285714	0.0266668	0.0276191
62	638	0.0321386	0.0290835	0.0306111
63	637	0.0344631	0.0307998	0.0326314
64	636	0.0364172	0.0343645	0.0353909
65	635	0.0373126	0.0348674	0.03609
66	634	0.0409146	0.0382437	0.0395791
67	633	0.04188	0.0393547	0.0406174
68	632	0.0431233	0.0401086	0.041616
69	631	0.0432234	0.0419355	0.0425795
70	630	0.0438611	0.0420655	0.0429633
71	629	0.0435711	0.0429537	0.0432624
72	628	0.0424697	0.0414295	0.0419496
73	627	0.0426817	0.0414976	0.0420896
74	626	0.0420905	0.0413526	0.0417216
75	625	0.0418188	0.0410562	0.0414375
76	624	0.0408261	0.0399147	0.0403704
77	623	0.0403162	0.0392323	0.0397743
78	622	0.0405848	0.0396858	0.0401353
79	621	0.0418518	0.0390668	0.0404593
80	620	0.0409473	0.0400501	0.0404987
81	619	0.0420714	0.0396535	0.0408624
82	618	0.0420192	0.0408793	0.0414493
83	617	0.0427738	0.0410659	0.0419199
84	616	0.0431781	0.0415354	0.0423568
85	615	0.0440471	0.0427034	0.0433753
86	614	0.0441346	0.0425675	0.043351
87	613	0.0444011	0.0423355	0.0433683
88	612	0.0433876	0.0414108	0.0423992
89	611	0.0425227	0.0417593	0.042141
90	610	0.0417594	0.0394892	0.0406243
91	609	0.0400626	0.0389717	0.0395172
92	608	0.0396481	0.0369281	0.0382881
93	607	0.0360295	0.0357443	0.0358869
94	606	0.0336573	0.0335936	0.0336255
95	605	0.0326373	0.0319671	0.0323022
96	604	0.0297567	0.0284258	0.0290913
97	603	0.0266254	0.0271742	0.0268998
98	602	0.0241578	0.0257376	0.0249477
99	601	0.0212218	0.0224238	0.0218228
100	600	0.0195649	0.0191957	0.0193803
101	599	0.0169133	0.0174836	0.0171985
102	598	0.0134951	0.0141415	0.0138183
103	597	0.00995927	0.0117135	0.0108364
104	596	0.00986397	0.0110696	0.0104668
105	595	0.00724112	0.00699806	0.00711959
106	594	0.00439663	0.0050683	0.00473247
107	593	0.00136358	0.00283091	0.00209724
108	592	-0.000391694	-8.33972e-05	-0.000237545
109	591	-0.00344864	-0.00240125	-0.00292494
110	590	-0.00499809	-0.00524145	-0.00511977
111	589	-0.00796517	-0.00635743	-0.0071613
112	588	-0.0103491	-0.00962008	-0.00998459
113	587	-0.0135982	-0.0122013	-0.0128997
114	586	-0.0168598	-0.0153335	-0.0160967
115	585	-0.019659	-0.0184482	-0.0190536
116	584	-0.0247256	-0.0229264	-0.023826
117	583	-0.0284496	-0.0256659	-0.0270577
118	582	-0.0320092	-0.0311814	-0.0315953
119	581	-0.0349418	-0.0326938	-0.0338178
120	580	-0.0396298	-0.0384984	-0.0390641
121	579	-0.0439135	-0.0415659	-0.0427397
122	578	-0.0477755	-0.0462204	-0.0469979
123	577	-0.0514605	-0.0489645	-0.0502125
124	576	-0.0546986	-0.0535355	-0.054117
125	575	-0.0586945	-0.0567776	-0.0577361
126	574	-0.061756	-0.0582142	-0.0599851
127	573	-0.0655795	-0.0636036	-0.0645916
128	572	-0.0671575	-0.0656303	-0.0663939
129	571	-0.0720183	-0.0680133	-0.0700158
130	570	-0.0732555	-0.0712331	-0.0722443
131	569	-0.0751788	-0.0737473	-0.0744631
132	568	-0.0778044	-0.0764239	-0.0771141
133	567	-0.0789155	-0.0776978	-0.0783067
134	566	-0.0799481	-0.0782718	-0.07911
135	565	-0.0825458	-0.0800263	-0.0812861
136	564	-0.083244	-0.0821621	-0.082703
137	563	-0.0842419	-0.0815787	-0.0829103
138	562	-0.0852169	-0.0834778	-0.0843474
139	561	-0.0849025	-0.0839073	-0.0844049
140	560	-0.0847583	-0.0844128	-0.0845855
141	559	-0.0845135	-0.0829488	-0.0837312
142	558	-0.0844419	-0.0843131	-0.0843775
143	557	-0.0837468	-0.0821838	-0.0829653
144	556	-0.082611	-0.081799	-0.082205
145	555	-0.0824869	-0.0812076	-0.0818473
146	554	-0.0798868	-0.0807755	-0.0803311
147	553	-0.0784392	-0.0772978	-0.0778685
148	552	-0.0776749	-0.0771014	-0.0773882
149	551	-0.0744707	-0.0746487	-0.0745597
150	550	-0.0733272	-0.0734089	-0.073368
151	549	-0.0717991	-0.0715154	-0.0716572
152	548	-0.0689731	-0.0693377	-0.0691554
153	547	-0.0678516	-0.0679688	-0.0679102
154	546	-0.0651257	-0.0649083	-0.065017
155	545	-0.0622522	-0.0633957	-0.0628239
156	544	-0.0609983	-0.0605797	-0.060789
157	543	-0.0593136	-0.0602808	-0.0597972
158	542	-0.0580251	-0.0576179	-0.0578215
159	541	-0.0552878	-0.056266	-0.0557769
160	540	-0.0539177	-0.0540698	-0.0539937
161	539	-0.0513551	-0.0520532	-0.0517041
162	538	-0.0503894	-0.0501011	-0.0502453
163	537	-0.0488392	-0.0489475	-0.0488934
164	536	-0.0471463	-0.0480371	-0.0475917
165	535	-0.0453131	-0.046035	-0.0456741
166	534	-0.0448732	-0.0442047	-0.0445389
167	533	-0.0440301	-0.0434344	-0.0437322
168	532	-0.042166	-0.0432135	-0.0426897
169	531	-0.0420153	-0.0423854	-0.0422003
170	530	-0.0415693	-0.0425557	-0.0420625
171	529	-0.0409791	-0.0417138	-0.0413464
172	528	-0.0407882	-0.0404329	-0.0406105
173	527	-0.0411319	-0.0413092	-0.0412206
174	526	-0.0404352	-0.0411694	-0.0408023
175	525	-0.0412007	-0.0408059	-0.0410033
176	524	-0.0402327	-0.0409523	-0.0405925
177	523	-0.0420452	-0.0419053	-0.0419753
178	522	-0.041378	-0.0410113	-0.0411946
179	521	-0.0429112	-0.0420391	-0.0424751
180	520	-0.0420308	-0.0427786	-0.0424047
181	519	-0.0437868	-0.0422777	-0.0430323
182	518	-0.0454474	-0.0437247	-0.044586
183	517	-0.0450875	-0.0451061	-0.0450968
184	516	-0.046849	-0.0454546	-0.0461518
185	515	-0.047167	-0.0441856	-0.0456763
186	514	-0.0473978	-0.0471778	-0.0472878
187	513	-0.0482926	-0.0487733	-0.048533
188	512	-0.0506505	-0.0480322	-0.0493413
189	511	-0.049986	-0.0503041	-0.0501451
190	510	-0.0508743	-0.0496708	-0.0502726
191	509	-0.0520328	-0.0504038	-0.0512183
192	508	-0.0527611	-0.0533851	-0.0530731
193	507	-0.0552666	-0.0533179	-0.0542923
194	506	-0.0544882	-0.0539181	-0.0542032
195	505	-0.0560385	-0.0547747	-0.0554066
196	504	-0.0576968	-0.0558183	-0.0567576
197	503	-0.0579452	-0.0576199	-0.0577826
198	502	-0.058454	-0.0582443	-0.0583492
199	501	-0.0591349	-0.0584459	-0.0587904
200	500	-0.0597349	-0.0607088	-0.0602218
201	499	-0.0617316	-0.0609409	-0.0613362
202	498	-0.0631641	-0.0612647	-0.0622144
203	497	-0.0629006	-0.0616088	-0.0622547
204	496	-0.0635693	-0.0637331	-0.0636512
205	495	-0.0643868	-0.0636579	-0.0640224
206	494	-0.0654811	-0.0645754	-0.0650283
207	493	-0.0657321	-0.0649932	-0.0653627
208	492	-0.06596	-0.0652936	-0.0656268
209	491	-0.0662478	-0.0650607	-0.0656543
210	490	-0.0668099	-0.0666158	-0.0667129
211	489	-0.0672148	-0.0659681	-0.0665914
212	488	-0.0685944	-0.0678598	-0.0682271
213	487	-0.0680702	-0.0684242	-0.0682472
214	486	-0.0683008	-0.0678675	-0.0680841
215	485	-0.0697904	-0.0676108	-0.0687006
216	484	-0.069066	-0.0697226	-0.0693943
217	483	-0.0696087	-0.0689202	-0.0692644
218	482	-0.0696919	-0.0685611	-0.0691265
219	481	-0.0721145	-0.0695704	-0.0708424
220	480	-0.069531	-0.0697531	-0.069642
221	479	-0.0704931	-0.0696494	-0.0700712
222	478	-0.070997	-0.0691528	-0.0700749
223	477	-0.0716645	-0.0704933	-0.0710789
224	476	-0.0718946	-0.0712203	-0.0715575
225	475	-0.0720239	-0.0719133	-0.0719686
226	474	-0.0718571	-0.0720502	-0.0719536
227	473	-0.0722973	-0.0717537	-0.0720255
228	472	-0.0723966	-0.0723766	-0.0723866
229	471	-0.0715352	-0.0712553	-0.0713953
230	470	-0.0714107	-0.0718658	-0.0716383
231	469	-0.0728517	-0.071523	-0.0721874
232	468	-0.0727896	-0.0723846	-0.0725871
233	467	-0.0723027	-0.0718982	-0.0721004
234	466	-0.0726706	-0.0708129	-0.0717418
235	465	-0.0722842	-0.0715229	-0.0719035
236	464	-0.0720681	-0.0713726	-0.0717203
237	463	-0.0729217	-0.0719906	-0.0724561
238	462	-0.0720235	-0.0718914	-0.0719574
239	461	-0.0726794	-0.0724526	-0.072566
240	460	-0.0716301	-0.0706961	-0.0711631
241	459	-0.072459	-0.0722319	-0.0723454
242	458	-0.0716633	-0.0712837	-0.0714735
243	457	-0.0728593	-0.0718769	-0.0723681
244	456	-0.0728426	-0.0711486	-0.0719956
245	455	-0.0734819	-0.0712923	-0.0723871
246	454	-0.0714023	-0.0703463	-0.0708743
247	453	-0.0722819	-0.0714816	-0.0718817
248	452	-0.0726021	-0.0699167	-0.0712594
249	451	-0.0710836	-0.0709841	-0.0710338
250	450	-0.0703249	-0.0715692	-0.0709471
251	449	-0.0737681	-0.0704471	-0.0721076
252	448	-0.0706864	-0.0704982	-0.0705923
253	447	-0.0718223	-0.0708666	-0.0713444
254	446	-0.0714398	-0.0704135	-0.0709266
255	445	-0.0719492	-0.0709881	-0.0714686
256	444	-0.0719741	-0.0695478	-0.070761
257	443	-0.0711315	-0.0709388	-0.0710351
258	442	-0.0723686	-0.0704211	-0.0713949
259	441	-0.0697832	-0.0700117	-0.0698974
260	440	-0.0705903	-0.0702406	-0.0704154
261	439	-0.0701633	-0.0699486	-0.0700559
262	438	-0.0704347	-0.070084	-0.0702593
263	437	-0.0688078	-0.0697229	-0.0692653
264	436	-0.0695655	-0.0702015	-0.0698835
265	435	-0.0693885	-0.0669942	-0.0681914
266	434	-0.0701802	-0.0685631	-0.0693716
267	433	-0.0679619	-0.0681892	-0.0680756
268	432	-0.0690845	-0.066331	-0.0677078
269	431	-0.0667775	-0.0682401	-0.0675088
270	430	-0.0679656	-0.0667429	-0.0673542
271	429	-0.0668885	-0.0667887	-0.0668386
272	428	-0.0660816	-0.0661197	-0.0661007
273	427	-0.0659658	-0.064633	-0.0652994
274	426	-0.0653076	-0.0643701	-0.0648389
275	425	-0.0642011	-0.0642514	-0.0642262
276	424	-0.0648731	-0.0635647	-0.0642189
277	423	-0.0636849	-0.0630936	-0.0633892
278	422	-0.0628587	-0.0620229	-0.0624408
279	421	-0.0625409	-0.0624256	-0.0624832
280	420	-0.0612344	-0.0623649	-0.0617996
281	419	-0.0606084	-0.0602879	-0.0604482
282	418	-0.0609967	-0.0607176	-0.0608571
283	417	-0.0602593	-0.0588823	-0.0595708
284	416	-0.0608199	-0.0595516	-0.0601857
285	415	-0.0600039	-0.0598437	-0.0599238
286	414	-0.0590414	-0.0582758	-0.0586586
287	413	-0.0589027	-0.057233	-0.0580678
288	412	-0.0585663	-0.0577978	-0.0581821
289	411	-0.0599744	-0.0571259	-0.0585501
290	410	-0.0580836	-0.0575465	-0.057815
291	409	-0.0584614	-0.0564042	-0.0574328
292	408	-0.0567952	-0.0572088	-0.057002
293	407	-0.0569026	-0.0562053	-0.056554
294	406	-0.0573624	-0.0554798	-0.0564211
295	405	-0.0566054	-0.0554595	-0.0560325
296	404	-0.0562529	-0.0561225	-0.0561877
297	403	-0.0561826	-0.0555607	-0.0558716
298	402	-0.0558017	-0.054043	-0.0549224
299	401	-0.0536538	-0.0552307	-0.0544422
300	400	-0.0542218	-0.0531187	-0.0536703

## Sheet: LBp (mdeg)
	0	1	2	3
0	700	-0.00456398	-0.00449274	-0.00452836
1	699	-0.0107573	-0.00119404	-0.00597566
2	698	-0.00833814	-0.00800164	-0.00816989
3	697	-0.0011768	-0.00911104	-0.00514392
4	696	-0.00761564	0.000622163	-0.00349674
5	695	-0.00413194	-0.00367861	-0.00390527
6	694	-0.0048292	-0.00683925	-0.00583422
7	693	-0.00671693	-0.0123283	-0.00952259
8	692	0.00148503	-0.00893058	-0.00372277
9	691	-0.00394923	0.00301658	-0.000466324
10	690	-0.00721751	-0.00590535	-0.00656143
11	689	-0.00752594	-0.0111872	-0.0093566
12	688	-0.00265315	-0.0092477	-0.00595042
13	687	-0.00632365	-0.00221349	-0.00426857
14	686	-0.00501025	-0.00397284	-0.00449154
15	685	-0.00733056	0.00206332	-0.00263362
16	684	-0.00455839	-0.0113477	-0.00795304
17	683	-0.00649295	-0.00387195	-0.00518245
18	682	0.000364441	-0.00288602	-0.00126079
19	681	-0.0127217	-0.00949906	-0.0111104
20	680	-0.00980631	-0.00895125	-0.00937878
21	679	-0.00947162	-0.00824411	-0.00885786
22	678	-0.00452709	-0.00843923	-0.00648316
23	677	-0.00531079	-0.0056244	-0.0054676
24	676	-0.00641553	-0.00713358	-0.00677456
25	675	-0.00137323	-0.00747428	-0.00442376
26	674	-0.0045914	-0.004786	-0.0046887
27	673	-0.00409809	-0.00387807	-0.00398808
28	672	-0.00218143	-0.00559507	-0.00388825
29	671	-0.00118156	-0.00356111	-0.00237134
30	670	-0.00774922	-0.00840655	-0.00807789
31	669	-0.00488187	-0.00560666	-0.00524426
32	668	-0.00686479	-0.00544581	-0.0061553
33	667	-0.00253373	-0.00402064	-0.00327719
34	666	-0.00189925	-0.00234807	-0.00212366
35	665	-0.000814521	-0.00204945	-0.00143199
36	664	-0.00173186	-0.006262	-0.00399693
37	663	-0.00626665	-0.00718363	-0.00672514
38	662	-0.00669961	-0.00509348	-0.00589655
39	661	-0.00139431	-0.00269239	-0.00204335
40	660	-0.000941976	-0.00243757	-0.00168977
41	659	0.00334562	-0.00675523	-0.00170481
42	658	-0.00186549	-0.00094593	-0.00140571
43	657	0.000208793	0.00345658	0.00183269
44	656	0.00345692	0.00178598	0.00262145
45	655	0.00547278	0.00419797	0.00483537
46	654	0.00399874	0.00219105	0.0030949
47	653	0.00665074	0.00475529	0.00570302
48	652	0.00800863	0.00610026	0.00705444
49	651	0.0105463	0.00888935	0.00971783
50	650	0.0129559	0.0107125	0.0118342
51	649	0.0141244	0.00738844	0.0107564
52	648	0.00801072	0.00809725	0.00805398
53	647	0.011644	0.0107273	0.0111857
54	646	0.0117456	0.0101056	0.0109256
55	645	0.0141418	0.0108777	0.0125098
56	644	0.00967723	0.0103347	0.0100059
57	643	0.0145542	0.00832868	0.0114415
58	642	0.00821292	0.012048	0.0101305
59	641	0.0110412	0.00928524	0.0101632
60	640	0.00923845	0.0131103	0.0111744
61	639	0.0102306	0.0147192	0.0124749
62	638	0.0113347	0.0100416	0.0106881
63	637	0.00887696	0.00912798	0.00900247
64	636	0.00835	0.00813379	0.00824189
65	635	0.0112155	0.0100468	0.0106311
66	634	0.0109469	0.0111804	0.0110636
67	633	0.0076788	0.0118262	0.0097525
68	632	0.0084692	0.00967199	0.00907059
69	631	0.00991439	0.00954131	0.00972785
70	630	0.0106277	0.00655264	0.00859016
71	629	0.00785659	0.010535	0.00919578
72	628	0.00746784	0.00767083	0.00756933
73	627	0.0044677	0.00662107	0.00554438
74	626	0.00545388	0.00531664	0.00538526
75	625	0.00666438	0.00395874	0.00531156
76	624	0.00917932	0.00280917	0.00599424
77	623	0.00511805	0.00449978	0.00480892
78	622	0.00385144	0.00435364	0.00410254
79	621	0.00334819	0.00212501	0.0027366
80	620	0.005523	0.00315169	0.00433734
81	619	0.00476367	0.00782971	0.00629669
82	618	0.00260962	0.00120032	0.00190497
83	617	0.000676576	-0.00143252	-0.000377972
84	616	0.00403857	0.00102752	0.00253304
85	615	0.00302544	0.00232357	0.0026745
86	614	0.00267006	0.0035817	0.00312588
87	613	0.00294754	0.00121865	0.00208309
88	612	-0.0031645	0.00194155	-0.000611476
89	611	-0.00331209	0.00286339	-0.000224349
90	610	-0.000332531	0.00169701	0.000682239
91	609	9.31848e-05	0.00208181	0.0010875
92	608	0.00012252	0.00262442	0.00137347
93	607	0.000962395	0.000583593	0.000772994
94	606	0.00193033	0.000842604	0.00138646
95	605	0.00163932	-0.00147288	8.32219e-05
96	604	0.00137184	-0.00358034	-0.00110425
97	603	-0.00107361	0.00168598	0.000306185
98	602	4.41423e-05	0.00041765	0.000230896
99	601	0.00100123	-0.000563673	0.000218779
100	600	0.00235881	0.00217063	0.00226472
101	599	0.00084821	-2.98484e-05	0.000409181
102	598	5.25419e-05	0.00228982	0.00117118
103	597	0.00210386	0.000164333	0.0011341
104	596	0.000494447	-0.000103949	0.000195249
105	595	-0.000530682	-0.000539254	-0.000534968
106	594	0.000666705	-0.00110564	-0.000219467
107	593	0.00141388	0.00044573	0.000929806
108	592	0.000546337	-0.000300647	0.000122845
109	591	0.000533348	-0.000243761	0.000144793
110	590	-0.00110292	-1.66288e-05	-0.000559774
111	589	0.0031118	0.000391152	0.00175147
112	588	-0.000367132	-4.04128e-05	-0.000203772
113	587	0.000408956	0.00121897	0.000813961
114	586	-0.00138729	-0.00242251	-0.0019049
115	585	-0.00142602	-0.00125563	-0.00134083
116	584	-0.000987567	-0.000969642	-0.000978605
117	583	-0.000581525	-0.001537	-0.00105926
118	582	-0.000647407	0.000388746	-0.000129331
119	581	-0.00044065	-7.59255e-05	-0.000258288
120	580	-0.000786995	0.000164049	-0.000311473
121	579	-8.24728e-05	-0.000229436	-0.000155954
122	578	0.000700067	-0.000691562	4.25271e-06
123	577	-0.00301916	-0.00146329	-0.00224123
124	576	0.00037246	-0.0015921	-0.000609821
125	575	-0.000591637	-0.000683514	-0.000637576
126	574	0.000281089	-0.000397055	-5.79829e-05
127	573	0.000226543	-0.000682	-0.000227729
128	572	-0.00121904	0.00168754	0.00023425
129	571	-0.00385556	-0.000667554	-0.00226156
130	570	0.000130981	-0.00165223	-0.000760623
131	569	-0.000568408	-0.00179124	-0.00117982
132	568	-0.000509235	-0.00192704	-0.00121814
133	567	-0.000235195	-0.000251019	-0.000243107
134	566	0.00142034	0.000413837	0.000917088
135	565	-0.000574988	0.000578638	1.82473e-06
136	564	0.000832392	5.59966e-05	0.000444194
137	563	0.00064341	0.000238606	0.000441008
138	562	0.00058886	-0.000845384	-0.000128262
139	561	0.000502526	0.000423055	0.00046279
140	560	0.000456436	-0.000145136	0.00015565
141	559	0.00112085	-0.000199046	0.000460902
142	558	-0.000450164	0.00421997	0.0018849
143	557	0.000960144	0.00108136	0.00102075
144	556	0.000378685	-0.000803457	-0.000212386
145	555	0.000995258	0.000520971	0.000758114
146	554	0.000455932	-0.000327088	6.4422e-05
147	553	5.9584e-05	-8.82069e-05	-1.43115e-05
148	552	0.00171071	0.000210756	0.000960735
149	551	-0.000901229	-0.000898595	-0.000899912
150	550	-0.000509245	0.000502987	-3.12888e-06
151	549	0.000224969	6.52988e-05	0.000145134
152	548	0.000305132	-0.000746067	-0.000220468
153	547	-0.000159669	-1.36676e-05	-8.66685e-05
154	546	-0.000268486	-0.000151767	-0.000210126
155	545	-0.000634824	-0.000723379	-0.000679102
156	544	-0.000531551	-0.000349164	-0.000440358
157	543	-0.000655779	-0.000121434	-0.000388606
158	542	-8.1802e-05	-0.000367688	-0.000224745
159	541	-0.000558226	-0.00108069	-0.000819457
160	540	-0.00156093	-0.000881338	-0.00122113
161	539	-0.00112816	-0.000685848	-0.000907006
162	538	-0.000803166	-0.00128712	-0.00104514
163	537	-0.00161639	-0.0017219	-0.00166914
164	536	-0.000257597	-0.00158737	-0.000922483
165	535	-0.00131211	-0.000961312	-0.00113671
166	534	-0.00189375	-0.00285507	-0.00237441
167	533	-0.00323801	-0.00165395	-0.00244598
168	532	-0.00127673	-0.00221062	-0.00174368
169	531	-0.00177772	-0.00224099	-0.00200935
170	530	-0.00263025	-0.00204241	-0.00233633
171	529	-0.00173226	-0.00312263	-0.00242744
172	528	-0.00337969	-0.00272773	-0.00305371
173	527	-0.00240205	-0.00235223	-0.00237714
174	526	-0.00380981	-0.00352361	-0.00366671
175	525	-0.00356589	-0.00296621	-0.00326605
176	524	-0.00419612	-0.00303317	-0.00361465
177	523	-0.00267499	-0.00406019	-0.00336759
178	522	-0.0051586	-0.00329765	-0.00422813
179	521	-0.00413124	-0.00439693	-0.00426409
180	520	-0.00530388	-0.00453436	-0.00491912
181	519	-0.00392909	-0.00495244	-0.00444076
182	518	-0.00416947	-0.00377489	-0.00397218
183	517	-0.00420657	-0.00483364	-0.00452011
184	516	-0.00364849	-0.00453579	-0.00409214
185	515	-0.00508451	-0.00481531	-0.00494991
186	514	-0.00432174	-0.00436625	-0.00434399
187	513	-0.00444972	-0.00531636	-0.00488304
188	512	-0.00386118	-0.0050112	-0.00443619
189	511	-0.00517086	-0.00415526	-0.00466306
190	510	-0.00503956	-0.00581597	-0.00542777
191	509	-0.00513528	-0.0055396	-0.00533744
192	508	-0.00445187	-0.00556816	-0.00501001
193	507	-0.00508482	-0.00480229	-0.00494356
194	506	-0.00527085	-0.00405703	-0.00466394
195	505	-0.0056059	-0.00509849	-0.0053522
196	504	-0.00538392	-0.00588468	-0.0056343
197	503	-0.00491583	-0.00488325	-0.00489954
198	502	-0.00497374	-0.00500405	-0.0049889
199	501	-0.00620334	-0.00482901	-0.00551617
200	500	-0.0061677	-0.00555206	-0.00585988
201	499	-0.00423264	-0.00621281	-0.00522273
202	498	-0.0059234	-0.00616433	-0.00604386
203	497	-0.00455818	-0.00482675	-0.00469247
204	496	-0.00474776	-0.00636335	-0.00555555
205	495	-0.0060795	-0.00676833	-0.00642391
206	494	-0.00449091	-0.0062805	-0.0053857
207	493	-0.00594446	-0.00472642	-0.00533544
208	492	-0.00593447	-0.00597491	-0.00595469
209	491	-0.00583693	-0.00583822	-0.00583757
210	490	-0.00539133	-0.00620877	-0.00580005
211	489	-0.00576328	-0.00476716	-0.00526522
212	488	-0.00587229	-0.0059866	-0.00592945
213	487	-0.00605565	-0.00499166	-0.00552365
214	486	-0.00566289	-0.00528424	-0.00547357
215	485	-0.00608447	-0.00556202	-0.00582325
216	484	-0.00580212	-0.00524871	-0.00552541
217	483	-0.0056777	-0.00510122	-0.00538946
218	482	-0.00537037	-0.00516488	-0.00526762
219	481	-0.00584495	-0.00581036	-0.00582765
220	480	-0.00472611	-0.00584263	-0.00528437
221	479	-0.00580526	-0.00588018	-0.00584272
222	478	-0.0044516	-0.00447672	-0.00446416
223	477	-0.00618387	-0.00581081	-0.00599734
224	476	-0.00498885	-0.00556102	-0.00527494
225	475	-0.00523635	-0.00418554	-0.00471094
226	474	-0.00600156	-0.00559924	-0.0058004
227	473	-0.00520719	-0.00521776	-0.00521247
228	472	-0.00562715	-0.00571212	-0.00566963
229	471	-0.00409153	-0.00501684	-0.00455418
230	470	-0.00488856	-0.00498888	-0.00493872
231	469	-0.00454701	-0.00462537	-0.00458619
232	468	-0.00596012	-0.00444326	-0.00520169
233	467	-0.00495174	-0.00501131	-0.00498152
234	466	-0.00496018	-0.00500933	-0.00498476
235	465	-0.00476162	-0.00498555	-0.00487359
236	464	-0.00460032	-0.0058976	-0.00524896
237	463	-0.00518391	-0.00463218	-0.00490805
238	462	-0.00462581	-0.00527811	-0.00495196
239	461	-0.00625153	-0.00400718	-0.00512936
240	460	-0.00446161	-0.00455182	-0.00450671
241	459	-0.00500488	-0.00418552	-0.0045952
242	458	-0.00466578	-0.00443511	-0.00455045
243	457	-0.00361969	-0.00497463	-0.00429716
244	456	-0.00444503	-0.00514695	-0.00479599
245	455	-0.00372262	-0.00464387	-0.00418325
246	454	-0.00479593	-0.00407388	-0.0044349
247	453	-0.00483079	-0.00437121	-0.004601
248	452	-0.00413237	-0.00495005	-0.00454121
249	451	-0.00412996	-0.00393342	-0.00403169
250	450	-0.00392864	-0.00408214	-0.00400539
251	449	-0.00376439	-0.00407609	-0.00392024
252	448	-0.00310553	-0.00422948	-0.00366751
253	447	-0.00379398	-0.00395009	-0.00387203
254	446	-0.0042136	-0.00387703	-0.00404532
255	445	-0.00392427	-0.0041102	-0.00401724
256	444	-0.00410643	-0.00397495	-0.00404069
257	443	-0.00405549	-0.00385825	-0.00395687
258	442	-0.00359426	-0.00408152	-0.00383789
259	441	-0.00334133	-0.00455281	-0.00394707
260	440	-0.00352781	-0.00395075	-0.00373928
261	439	-0.00352584	-0.00385732	-0.00369158
262	438	-0.00435285	-0.00388937	-0.00412111
263	437	-0.00369031	-0.00358356	-0.00363693
264	436	-0.00376951	-0.00382003	-0.00379477
265	435	-0.00356809	-0.00359389	-0.00358099
266	434	-0.00340124	-0.00361338	-0.00350731
267	433	-0.00328125	-0.00357148	-0.00342636
268	432	-0.00312172	-0.00371126	-0.00341649
269	431	-0.0034743	-0.00310556	-0.00328993
270	430	-0.0028661	-0.00324822	-0.00305716
271	429	-0.00337754	-0.00328926	-0.0033334
272	428	-0.00253874	-0.0031657	-0.00285222
273	427	-0.00346723	-0.00251299	-0.00299011
274	426	-0.002982	-0.00320275	-0.00309238
275	425	-0.00357502	-0.00274023	-0.00315762
276	424	-0.00277829	-0.00297614	-0.00287722
277	423	-0.00301907	-0.00297719	-0.00299813
278	422	-0.00298501	-0.0028581	-0.00292155
279	421	-0.00231552	-0.002569	-0.00244226
280	420	-0.00232121	-0.0031621	-0.00274165
281	419	-0.00236999	-0.00295878	-0.00266439
282	418	-0.00229795	-0.00250369	-0.00240082
283	417	-0.00238665	-0.00217529	-0.00228097
284	416	-0.00165449	-0.00265095	-0.00215272
285	415	-0.00275225	-0.00216527	-0.00245876
286	414	-0.00265372	-0.00189317	-0.00227344
287	413	-0.00246156	-0.00251867	-0.00249011
288	412	-0.00238957	-0.00194079	-0.00216518
289	411	-0.00253021	-0.00272097	-0.00262559
290	410	-0.00269081	-0.00212956	-0.00241019
291	409	-0.0022667	-0.0016999	-0.0019833
292	408	-0.00237334	-0.00245445	-0.0024139
293	407	-0.00201447	-0.00205296	-0.00203372
294	406	-0.00200052	-0.00186774	-0.00193413
295	405	-0.00276365	-0.00205991	-0.00241178
296	404	-0.00210319	-0.00175016	-0.00192668
297	403	-0.00182033	-0.00228812	-0.00205423
298	402	-0.00206512	-0.00213501	-0.00210007
299	401	-0.00192478	-0.00159227	-0.00175853
300	400	-0.00208225	-0.00208134	-0.0020818

## Sheet: LDp (mdeg)
	0	1	2	3
0	700	-0.00152414	-0.00200918	-0.00176666
1	699	-0.000453412	-0.000338011	-0.000395711
2	698	-0.00110624	-0.00127621	-0.00119122
3	697	-0.00106826	-0.00224305	-0.00165566
4	696	-0.000196263	-0.0016484	-0.000922333
5	695	0.000169013	-0.00153354	-0.000682262
6	694	-0.0017758	-0.00035413	-0.00106496
7	693	-0.000722383	-0.000195381	-0.000458882
8	692	-0.00118317	-0.00212931	-0.00165624
9	691	-0.000271266	-0.00308027	-0.00167577
10	690	-6.15793e-05	-0.000491376	-0.000276478
11	689	-0.00221562	-0.000867162	-0.00154139
12	688	-0.00374814	-0.00271387	-0.003231
13	687	-0.00317894	-0.00335064	-0.00326479
14	686	-0.00264464	-0.0040047	-0.00332467
15	685	-0.00478371	-0.00327993	-0.00403182
16	684	-0.005843	-0.00464371	-0.00524336
17	683	-0.00510751	-0.00444911	-0.00477831
18	682	-0.00590029	-0.00490171	-0.005401
19	681	-0.0074953	-0.00697476	-0.00723503
20	680	-0.00791946	-0.00701702	-0.00746824
21	679	-0.00824982	-0.00788314	-0.00806648
22	678	-0.0101181	-0.0090824	-0.00960027
23	677	-0.0112966	-0.00978	-0.0105383
24	676	-0.0111828	-0.0112866	-0.0112347
25	675	-0.0101973	-0.0112936	-0.0107455
26	674	-0.0118213	-0.0112834	-0.0115523
27	673	-0.0121514	-0.0114888	-0.0118201
28	672	-0.011947	-0.00988171	-0.0109143
29	671	-0.0108536	-0.0112566	-0.0110551
30	670	-0.0115117	-0.0106566	-0.0110841
31	669	-0.0113526	-0.0109302	-0.0111414
32	668	-0.0100789	-0.0111315	-0.0106052
33	667	-0.00952664	-0.0096743	-0.00960047
34	666	-0.00832622	-0.00834954	-0.00833788
35	665	-0.0101017	-0.00936378	-0.00973276
36	664	-0.00842185	-0.00896414	-0.00869299
37	663	-0.00952241	-0.00846073	-0.00899157
38	662	-0.00856646	-0.00738964	-0.00797805
39	661	-0.00775386	-0.00756873	-0.0076613
40	660	-0.00879773	-0.00793954	-0.00836863
41	659	-0.00842348	-0.00768339	-0.00805343
42	658	-0.00700944	-0.00848323	-0.00774634
43	657	-0.00611538	-0.00737585	-0.00674561
44	656	-0.00674975	-0.00665604	-0.0067029
45	655	-0.00608303	-0.00598909	-0.00603606
46	654	-0.00502377	-0.00482205	-0.00492291
47	653	-0.00320827	-0.00605301	-0.00463064
48	652	-0.00390255	-0.0045842	-0.00424337
49	651	-0.00130097	-0.00254804	-0.0019245
50	650	-0.000852494	-0.00216284	-0.00150767
51	649	-0.000243183	-0.000722234	-0.000482708
52	648	0.000985102	-0.000777231	0.000103935
53	647	0.00113684	-0.000615817	0.00026051
54	646	0.000340884	0.000420828	0.000380856
55	645	0.00157115	0.00117635	0.00137375
56	644	0.00170677	0.00163549	0.00167113
57	643	0.000638012	0.00136948	0.00100375
58	642	0.000741795	0.000692972	0.000717383
59	641	0.00150872	0.0013929	0.00145081
60	640	0.00116238	0.00160835	0.00138537
61	639	0.00167727	0.000864322	0.00127079
62	638	0.00214388	0.00122587	0.00168487
63	637	0.00123753	0.000975216	0.00110637
64	636	0.00109947	0.0014962	0.00129784
65	635	0.00148084	0.00192203	0.00170144
66	634	0.00296733	0.00271149	0.00283941
67	633	0.00218217	0.00254168	0.00236193
68	632	0.00364776	0.00251129	0.00307953
69	631	0.00425306	0.00387026	0.00406166
70	630	0.00458683	0.00398164	0.00428424
71	629	0.00374239	0.00373542	0.00373891
72	628	0.00332349	0.00452886	0.00392617
73	627	0.0040304	0.00502974	0.00453007
74	626	0.00421808	0.00477889	0.00449849
75	625	0.0041101	0.00381086	0.00396048
76	624	0.00420607	0.00436511	0.00428559
77	623	0.00394375	0.00414264	0.00404319
78	622	0.00390242	0.00351706	0.00370974
79	621	0.00311552	0.00379562	0.00345557
80	620	0.00267517	0.00389127	0.00328322
81	619	0.00317003	0.00270155	0.00293579
82	618	0.00286478	0.00334154	0.00310316
83	617	0.00294636	0.00229587	0.00262111
84	616	0.00178449	0.00229034	0.00203742
85	615	0.000939109	0.00205922	0.00149917
86	614	0.00180315	0.00216394	0.00198355
87	613	0.00153188	0.00113267	0.00133227
88	612	0.000962612	0.00131376	0.00113819
89	611	0.000925988	0.00180788	0.00136693
90	610	0.00052983	0.00027705	0.00040344
91	609	0.0010319	0.00140515	0.00121853
92	608	0.000719937	0.000503465	0.000611701
93	607	0.000716479	0.000229814	0.000473146
94	606	0.000532728	0.000659758	0.000596243
95	605	0.000656138	0.000178688	0.000417413
96	604	0.000186286	-0.000466942	-0.000140328
97	603	7.15296e-05	-4.08451e-05	1.53423e-05
98	602	0.000135728	-0.00022335	-4.38113e-05
99	601	-0.000967247	0.00028543	-0.000340908
100	600	-0.00104767	-0.000176597	-0.000612135
101	599	-0.00032146	-0.000713929	-0.000517694
102	598	-0.000717157	-0.000425087	-0.000571122
103	597	-0.00107367	-0.000457637	-0.000765655
104	596	-0.00116478	-0.00127138	-0.00121808
105	595	-0.00088099	-0.000696877	-0.000788934
106	594	-0.00141074	-0.00129363	-0.00135219
107	593	-0.00174389	-0.00107515	-0.00140952
108	592	-0.00134903	-0.00120395	-0.00127649
109	591	-0.00222121	-0.00100088	-0.00161105
110	590	-0.0021787	-0.00099046	-0.00158458
111	589	-0.00158959	-0.00106696	-0.00132827
112	588	-0.00155293	-0.00177697	-0.00166495
113	587	-0.00187922	-0.00199953	-0.00193937
114	586	-0.00234143	-0.00169921	-0.00202032
115	585	-0.00171985	-0.00189867	-0.00180926
116	584	-0.00264377	-0.00182189	-0.00223283
117	583	-0.00225266	-0.00176543	-0.00200904
118	582	-0.00250965	-0.00197014	-0.00223989
119	581	-0.00251388	-0.00191001	-0.00221194
120	580	-0.00254163	-0.00193031	-0.00223597
121	579	-0.00253393	-0.00261595	-0.00257494
122	578	-0.00272703	-0.00243355	-0.00258029
123	577	-0.00252137	-0.00219275	-0.00235706
124	576	-0.00265854	-0.00245522	-0.00255688
125	575	-0.00337981	-0.00278652	-0.00308317
126	574	-0.00262282	-0.00313542	-0.00287912
127	573	-0.00255873	-0.0031353	-0.00284702
128	572	-0.00285938	-0.00321103	-0.00303521
129	571	-0.00306166	-0.00286373	-0.00296269
130	570	-0.00316116	-0.00320932	-0.00318524
131	569	-0.00268005	-0.0030301	-0.00285508
132	568	-0.00322717	-0.00320386	-0.00321551
133	567	-0.00287129	-0.00296743	-0.00291936
134	566	-0.003223	-0.00330887	-0.00326594
135	565	-0.00349595	-0.00361272	-0.00355433
136	564	-0.00312074	-0.00324484	-0.00318279
137	563	-0.00330455	-0.00326366	-0.00328411
138	562	-0.00320747	-0.00347859	-0.00334303
139	561	-0.00285937	-0.0035264	-0.00319289
140	560	-0.00294971	-0.00291558	-0.00293265
141	559	-0.00386429	-0.00322418	-0.00354424
142	558	-0.00352135	-0.00301673	-0.00326904
143	557	-0.00307554	-0.00344659	-0.00326107
144	556	-0.00300603	-0.0030998	-0.00305292
145	555	-0.00321358	-0.00367547	-0.00344453
146	554	-0.00288498	-0.00276006	-0.00282252
147	553	-0.00308272	-0.00287764	-0.00298018
148	552	-0.0026255	-0.00286687	-0.00274618
149	551	-0.00258508	-0.00243744	-0.00251126
150	550	-0.00253871	-0.00244465	-0.00249168
151	549	-0.0024967	-0.00259289	-0.00254479
152	548	-0.00268072	-0.00248283	-0.00258177
153	547	-0.00271438	-0.00262507	-0.00266973
154	546	-0.0021983	-0.00184442	-0.00202136
155	545	-0.00241991	-0.00216416	-0.00229203
156	544	-0.00168456	-0.00194153	-0.00181304
157	543	-0.00222495	-0.00158246	-0.00190371
158	542	-0.00190626	-0.00214771	-0.00202698
159	541	-0.00180846	-0.0020144	-0.00191143
160	540	-0.00175359	-0.00202045	-0.00188702
161	539	-0.00147104	-0.00189874	-0.00168489
162	538	-0.00195532	-0.00167587	-0.00181559
163	537	-0.00154234	-0.00170925	-0.00162579
164	536	-0.00135706	-0.00161108	-0.00148407
165	535	-0.00194575	-0.0016557	-0.00180073
166	534	-0.00161646	-0.00149844	-0.00155745
167	533	-0.00182497	-0.00175898	-0.00179197
168	532	-0.00133378	-0.00145489	-0.00139433
169	531	-0.00160413	-0.0013936	-0.00149887
170	530	-0.00156918	-0.0013808	-0.00147499
171	529	-0.00180585	-0.0014673	-0.00163657
172	528	-0.00159346	-0.00115236	-0.00137291
173	527	-0.00136373	-0.00153895	-0.00145134
174	526	-0.0015381	-0.001467	-0.00150255
175	525	-0.00134666	-0.0011449	-0.00124578
176	524	-0.00128318	-0.00182509	-0.00155413
177	523	-0.00184763	-0.00169592	-0.00177178
178	522	-0.00198046	-0.00178567	-0.00188306
179	521	-0.0019215	-0.00146151	-0.0016915
180	520	-0.00193036	-0.00195221	-0.00194129
181	519	-0.00185959	-0.00168644	-0.00177301
182	518	-0.00235977	-0.00176684	-0.0020633
183	517	-0.00229003	-0.00193668	-0.00211336
184	516	-0.00204462	-0.00192476	-0.00198469
185	515	-0.00263686	-0.0022035	-0.00242018
186	514	-0.00254276	-0.00204689	-0.00229482
187	513	-0.00265982	-0.00249195	-0.00257589
188	512	-0.00230928	-0.00232253	-0.00231591
189	511	-0.00304604	-0.00245063	-0.00274834
190	510	-0.00280175	-0.00242809	-0.00261492
191	509	-0.00294205	-0.00318738	-0.00306471
192	508	-0.00289583	-0.00276921	-0.00283252
193	507	-0.00294682	-0.00284315	-0.00289499
194	506	-0.00274722	-0.0027051	-0.00272616
195	505	-0.00309519	-0.00286564	-0.00298041
196	504	-0.00320812	-0.00304587	-0.003127
197	503	-0.0029963	-0.00308872	-0.00304251
198	502	-0.00332197	-0.00319055	-0.00325626
199	501	-0.00317703	-0.00356014	-0.00336859
200	500	-0.00385896	-0.00330609	-0.00358252
201	499	-0.0038288	-0.00337624	-0.00360252
202	498	-0.00371946	-0.00346565	-0.00359256
203	497	-0.00367453	-0.00365081	-0.00366267
204	496	-0.00385971	-0.0036295	-0.0037446
205	495	-0.00330165	-0.00384688	-0.00357427
206	494	-0.00361142	-0.00371226	-0.00366184
207	493	-0.00374127	-0.00385857	-0.00379992
208	492	-0.00405651	-0.00390684	-0.00398167
209	491	-0.00410075	-0.00389221	-0.00399648
210	490	-0.00400264	-0.00403834	-0.00402049
211	489	-0.00403136	-0.00418549	-0.00410843
212	488	-0.00404281	-0.00385959	-0.0039512
213	487	-0.0041556	-0.00403301	-0.0040943
214	486	-0.0041117	-0.00393886	-0.00402528
215	485	-0.00423473	-0.00396484	-0.00409978
216	484	-0.00417555	-0.00429658	-0.00423606
217	483	-0.00378032	-0.00424501	-0.00401266
218	482	-0.00430777	-0.0041487	-0.00422824
219	481	-0.00422438	-0.00417983	-0.00420211
220	480	-0.00418183	-0.00434913	-0.00426548
221	479	-0.00458271	-0.00421343	-0.00439807
222	478	-0.00417946	-0.00432188	-0.00425067
223	477	-0.00442932	-0.00415531	-0.00429231
224	476	-0.00434136	-0.00437546	-0.00435841
225	475	-0.00424837	-0.00415229	-0.00420033
226	474	-0.0043919	-0.00451926	-0.00445558
227	473	-0.00433199	-0.00422199	-0.00427699
228	472	-0.00476044	-0.00389239	-0.00432642
229	471	-0.00422853	-0.00407979	-0.00415416
230	470	-0.00471658	-0.00401026	-0.00436342
231	469	-0.00432843	-0.00416436	-0.0042464
232	468	-0.00460198	-0.0044868	-0.00454439
233	467	-0.00452319	-0.00446608	-0.00449463
234	466	-0.00430743	-0.00429565	-0.00430154
235	465	-0.00423614	-0.0042651	-0.00425062
236	464	-0.00445008	-0.00414849	-0.00429928
237	463	-0.00440098	-0.00426237	-0.00433168
238	462	-0.00453254	-0.00397933	-0.00425594
239	461	-0.00439104	-0.00395183	-0.00417143
240	460	-0.0042427	-0.00418763	-0.00421517
241	459	-0.00422762	-0.0041389	-0.00418326
242	458	-0.00416701	-0.00436502	-0.00426601
243	457	-0.0040094	-0.00422276	-0.00411608
244	456	-0.00425392	-0.00420613	-0.00423002
245	455	-0.00436221	-0.00422896	-0.00429559
246	454	-0.00409733	-0.00411078	-0.00410405
247	453	-0.00441813	-0.00428364	-0.00435089
248	452	-0.00403736	-0.00427087	-0.00415412
249	451	-0.00420725	-0.00401564	-0.00411145
250	450	-0.00417675	-0.00400106	-0.0040889
251	449	-0.00405144	-0.00416107	-0.00410625
252	448	-0.00435345	-0.00406927	-0.00421136
253	447	-0.00403908	-0.0040718	-0.00405544
254	446	-0.00440816	-0.00395435	-0.00418126
255	445	-0.00412689	-0.00393684	-0.00403187
256	444	-0.00442989	-0.00408525	-0.00425757
257	443	-0.00393435	-0.00387391	-0.00390413
258	442	-0.00401934	-0.0040872	-0.00405327
259	441	-0.00402032	-0.00404894	-0.00403463
260	440	-0.00391996	-0.00383016	-0.00387506
261	439	-0.00416198	-0.00382572	-0.00399385
262	438	-0.00415653	-0.00389416	-0.00402535
263	437	-0.00403941	-0.00400176	-0.00402059
264	436	-0.00399762	-0.00393597	-0.0039668
265	435	-0.00385263	-0.00398191	-0.00391727
266	434	-0.00365677	-0.00405569	-0.00385623
267	433	-0.0038939	-0.00369757	-0.00379573
268	432	-0.00393857	-0.00373285	-0.00383571
269	431	-0.00381141	-0.00364159	-0.0037265
270	430	-0.00369812	-0.00357619	-0.00363716
271	429	-0.00369142	-0.00345972	-0.00357557
272	428	-0.00350803	-0.0033478	-0.00342791
273	427	-0.00344104	-0.00329271	-0.00336687
274	426	-0.00315116	-0.00336351	-0.00325733
275	425	-0.00339674	-0.00312364	-0.00326019
276	424	-0.00329664	-0.00338509	-0.00334087
277	423	-0.00340906	-0.00331048	-0.00335977
278	422	-0.00325163	-0.00276853	-0.00301008
279	421	-0.00311486	-0.00312487	-0.00311987
280	420	-0.00303658	-0.00291973	-0.00297815
281	419	-0.00326239	-0.00299325	-0.00312782
282	418	-0.00310824	-0.00310715	-0.00310769
283	417	-0.00299347	-0.00278204	-0.00288775
284	416	-0.00315924	-0.00287549	-0.00301736
285	415	-0.00291178	-0.00270572	-0.00280875
286	414	-0.00289311	-0.002584	-0.00273856
287	413	-0.00300163	-0.00278751	-0.00289457
288	412	-0.0030127	-0.00268596	-0.00284933
289	411	-0.00253106	-0.00266634	-0.0025987
290	410	-0.00292364	-0.00230595	-0.0026148
291	409	-0.00258351	-0.00251617	-0.00254984
292	408	-0.00272348	-0.00230803	-0.00251575
293	407	-0.00264017	-0.00262313	-0.00263165
294	406	-0.0025965	-0.00237229	-0.00248439
295	405	-0.0024645	-0.00238465	-0.00242457
296	404	-0.00231288	-0.00240501	-0.00235894
297	403	-0.00267757	-0.00265623	-0.0026669
298	402	-0.00234261	-0.00235532	-0.00234896
299	401	-0.00217684	-0.00238697	-0.0022819
300	400	-0.00222272	-0.00197306	-0.00209789

## Sheet: G-factor
	0	1	2	3
0	700	-0.00232277	-0.00318261	-0.00275269
1	699	-0.00446415	-0.0042924	-0.00437828
2	698	-0.00277428	0.00141314	-0.000680568
3	697	-0.00223643	0.000699001	-0.000768714
4	696	0.00290214	0.00110885	0.00200549
5	695	-0.0032198	-0.0026493	-0.00293455
6	694	-0.00478303	-0.00168913	-0.00323608
7	693	0.00024251	-0.00112601	-0.000441749
8	692	0.0011202	0.00504191	0.00308106
9	691	0.000435885	0.00186123	0.00114856
10	690	-0.0017103	0.00561608	0.00195289
11	689	9.96836e-05	-0.00260231	-0.00125131
12	688	0.00215012	-0.00272532	-0.0002876
13	687	0.00447113	-0.00341071	0.000530212
14	686	-0.00500856	0.00399529	-0.000506636
15	685	-0.00235459	-0.00191203	-0.00213331
16	684	0.000694968	-0.0057257	-0.00251537
17	683	-0.00231559	-0.00190507	-0.00211033
18	682	-0.00492768	-0.00608721	-0.00550745
19	681	-0.0017196	-0.00624732	-0.00398346
20	680	-0.00752769	-0.00326798	-0.00539783
21	679	-0.00965681	-0.000829622	-0.00524322
22	678	-0.00392297	-0.00451906	-0.00422101
23	677	-0.00795372	-0.00546286	-0.00670829
24	676	-0.00826377	-0.00361856	-0.00594116
25	675	-0.00568411	-0.00880849	-0.0072463
26	674	-0.00664605	-0.00839227	-0.00751916
27	673	-0.00703398	-0.00779461	-0.0074143
28	672	-0.00844141	-0.00499142	-0.00671642
29	671	-0.00727324	-0.00696223	-0.00711773
30	670	-0.00565161	-0.00976395	-0.00770778
31	669	-0.00491127	-0.00352328	-0.00421727
32	668	-0.00651245	-0.00510769	-0.00581007
33	667	-0.00645126	-0.00823712	-0.00734419
34	666	-0.00429757	-0.0106594	-0.00747848
35	665	-0.00565872	-0.0055345	-0.00559661
36	664	-0.00774891	-0.00526097	-0.00650494
37	663	-0.00796617	-0.00537894	-0.00667255
38	662	-0.00258562	-0.00849091	-0.00553826
39	661	-0.00522819	-0.00431492	-0.00477156
40	660	-0.00494679	-0.00375675	-0.00435177
41	659	-0.00444229	-0.00514414	-0.00479322
42	658	-0.0041043	-0.00811879	-0.00611154
43	657	-0.00458692	-0.00643253	-0.00550972
44	656	-0.00279102	-0.00590352	-0.00434727
45	655	-0.00606531	-0.00341133	-0.00473832
46	654	-0.00637527	-0.00569992	-0.00603759
47	653	-0.00215558	-0.00124898	-0.00170228
48	652	-0.00438917	-0.00438292	-0.00438604
49	651	-0.00227325	-0.000202753	-0.001238
50	650	-0.000348642	0.000400848	2.61031e-05
51	649	-0.00278654	-0.000541457	-0.001664
52	648	-0.00232139	0.000600699	-0.000860346
53	647	-2.88151e-05	-0.00236459	-0.0011967
54	646	0.00164506	0.000559993	0.00110253
55	645	0.00252114	0.00169161	0.00210638
56	644	-0.000405879	0.00168671	0.000640418
57	643	0.000764346	0.00174554	0.00125494
58	642	0.00260234	0.000673534	0.00163794
59	641	-0.000609403	0.00387127	0.00163094
60	640	0.00230578	0.00382796	0.00306687
61	639	0.00448556	0.00305521	0.00377038
62	638	0.00456062	0.00245784	0.00350923
63	637	0.00416199	0.00505794	0.00460997
64	636	0.00509173	0.00745977	0.00627575
65	635	0.00345728	0.00459647	0.00402687
66	634	0.00322558	0.00495716	0.00409137
67	633	0.00477727	0.00633541	0.00555634
68	632	0.00289156	0.0076837	0.00528763
69	631	0.00466559	0.00805022	0.00635791
70	630	0.00323511	0.00508411	0.00415961
71	629	0.00329874	0.00608328	0.00469101
72	628	0.00432428	0.00459137	0.00445782
73	627	0.00498846	0.00785272	0.00642059
74	626	0.00501028	0.00379067	0.00440047
75	625	0.00480993	0.00510771	0.00495882
76	624	0.00648097	0.00349739	0.00498918
77	623	0.00447391	0.000245333	0.00235962
78	622	0.00359518	0.0015499	0.00257254
79	621	0.0023078	0.00733305	0.00482042
80	620	0.00539458	0.00334536	0.00436997
81	619	0.00238842	0.00105291	0.00172067
82	618	0.00246732	0.00162019	0.00204376
83	617	-0.00120924	0.00181197	0.000301363
84	616	0.00159824	0.0020739	0.00183607
85	615	-0.000453543	0.00375772	0.00165209
86	614	0.00136231	0.00174116	0.00155174
87	613	0.000251294	0.00274007	0.00149568
88	612	0.000968656	0.00133355	0.0011511
89	611	0.00178508	-0.000842092	0.000471494
90	610	0.00200207	0.00259229	0.00229718
91	609	0.00394056	0.0019973	0.00296893
92	608	0.00268909	0.00193	0.00230955
93	607	0.00103898	0.00178172	0.00141035
94	606	0.00159387	-0.00155577	1.90507e-05
95	605	-0.000550665	-0.0025119	-0.00153128
96	604	0.000435722	-0.000462073	-1.31752e-05
97	603	0.000114223	0.00335553	0.00173488
98	602	0.00122855	0.000334937	0.000781742
99	601	-0.000504331	0.00128509	0.00039038
100	600	-0.000818594	0.00295192	0.00106666
101	599	-0.000184508	0.00173041	0.00077295
102	598	0.00177052	0.00181302	0.00179177
103	597	-0.000719702	0.00346251	0.0013714
104	596	0.0018008	-7.91249e-05	0.000860838
105	595	-8.00306e-05	-0.00113913	-0.000609578
106	594	0.000427131	0.0044004	0.00241376
107	593	0.00266359	-0.00282357	-7.99903e-05
108	592	-0.00199795	-0.000759592	-0.00137877
109	591	0.000444164	-0.00142396	-0.000489898
110	590	0.00154148	-0.00126419	0.000138646
111	589	0.000455255	-0.00046366	-4.20212e-06
112	588	-0.00225654	-0.00402426	-0.0031404
113	587	-0.0025352	-0.00121703	-0.00187612
114	586	-0.00262179	-0.00135235	-0.00198707
115	585	-0.00126657	-0.000974221	-0.0011204
116	584	-0.000121401	-0.00303163	-0.00157651
117	583	-0.00192503	-0.000908568	-0.0014168
118	582	-0.00169752	-0.000272225	-0.000984875
119	581	-0.00436956	-0.00223655	-0.00330306
120	580	-0.00228995	-0.00302288	-0.00265642
121	579	-0.00439093	-0.00177393	-0.00308243
122	578	-0.00403953	-0.0044912	-0.00426536
123	577	-0.00550043	-0.00599888	-0.00574965
124	576	-0.0050255	-0.00374331	-0.0043844
125	575	-0.00560467	-0.00355184	-0.00457825
126	574	-0.00294477	-0.00293398	-0.00293937
127	573	-0.00350414	-0.00618416	-0.00484415
128	572	-0.00703265	-0.00697401	-0.00700333
129	571	-0.00445207	-0.00665645	-0.00555426
130	570	-0.0052257	-0.00483278	-0.00502924
131	569	-0.0050603	-0.00661704	-0.00583867
132	568	-0.00651048	-0.00787009	-0.00719029
133	567	-0.00438726	-0.00545951	-0.00492338
134	566	-0.00580402	-0.00648628	-0.00614515
135	565	-0.00918358	-0.00620828	-0.00769593
136	564	-0.00559609	-0.00821422	-0.00690515
137	563	-0.00589523	-0.0062518	-0.00607352
138	562	-0.0049249	-0.00502344	-0.00497417
139	561	-0.00677	-0.00722	-0.006995
140	560	-0.00643623	-0.00687826	-0.00665724
141	559	-0.0086446	-0.00664799	-0.00764629
142	558	-0.00682418	-0.00700115	-0.00691267
143	557	-0.00560007	-0.00542191	-0.00551099
144	556	-0.00744204	-0.00571657	-0.00657931
145	555	-0.00706655	-0.00593641	-0.00650148
146	554	-0.00310804	-0.00691659	-0.00501232
147	553	-0.00726292	-0.00547621	-0.00636956
148	552	-0.00677486	-0.00390347	-0.00533917
149	551	-0.00580771	-0.00724175	-0.00652473
150	550	-0.00439235	-0.00714022	-0.00576628
151	549	-0.00427039	-0.00606668	-0.00516853
152	548	-0.00762878	-0.00549323	-0.00656101
153	547	-0.00676848	-0.00714093	-0.00695471
154	546	-0.0063062	-0.00584018	-0.00607319
155	545	-0.00510604	-0.00470419	-0.00490511
156	544	-0.00438316	-0.00427274	-0.00432795
157	543	-0.00556133	-0.00284946	-0.0042054
158	542	-0.00471363	-0.00472745	-0.00472054
159	541	-0.00578476	-0.00361434	-0.00469955
160	540	-0.00306776	-0.00481279	-0.00394028
161	539	-0.00342861	-0.00586218	-0.00464539
162	538	-0.00379509	-0.00416491	-0.00398
163	537	-0.00438731	-0.00354486	-0.00396608
164	536	-0.00355525	-0.0036481	-0.00360168
165	535	-0.00273352	-0.00273541	-0.00273447
166	534	-0.00332509	-0.00440728	-0.00386619
167	533	-0.00145501	-0.00212991	-0.00179246
168	532	-0.00440316	-0.00300118	-0.00370217
169	531	-0.00341512	-0.00275731	-0.00308621
170	530	-0.0036399	-0.00250004	-0.00306997
171	529	-0.00243418	-0.00407033	-0.00325225
172	528	-0.00269134	-0.00393965	-0.0033155
173	527	-0.00237243	-0.00296156	-0.00266699
174	526	-0.00243344	-0.00219284	-0.00231314
175	525	-0.00142396	-0.00390527	-0.00266461
176	524	-0.00230826	-0.00325354	-0.0027809
177	523	-0.00134834	-0.00381624	-0.00258229
178	522	-0.00237712	-0.000916177	-0.00164665
179	521	-0.00238709	-0.00324203	-0.00281456
180	520	-0.00159545	-0.00265616	-0.0021258
181	519	-0.00380248	-0.00232063	-0.00306156
182	518	-0.00277666	-0.00420355	-0.00349011
183	517	-0.00296896	-0.00243544	-0.0027022
184	516	-0.0037737	-0.00172402	-0.00274886
185	515	-0.00299163	-0.00202362	-0.00250762
186	514	-0.00419572	-0.00330146	-0.00374859
187	513	-0.00353268	-0.00205735	-0.00279502
188	512	-0.00245137	-0.00272371	-0.00258754
189	511	-0.00428989	-0.00422982	-0.00425985
190	510	-0.00347065	-0.00466464	-0.00406765
191	509	-0.00260126	-0.00407651	-0.00333888
192	508	-0.00446634	-0.00233652	-0.00340143
193	507	-0.00345304	-0.00281235	-0.0031327
194	506	-0.00293368	-0.00168586	-0.00230977
195	505	-0.00248847	-0.00412857	-0.00330852
196	504	-0.00409908	-0.00281144	-0.00345526
197	503	-0.00405207	-0.00308589	-0.00356898
198	502	-0.00374139	-0.00458364	-0.00416251
199	501	-0.00328697	-0.00378291	-0.00353494
200	500	-0.00489749	-0.0043766	-0.00463704
201	499	-0.00294839	-0.00531257	-0.00413048
202	498	-0.00472414	-0.00301721	-0.00387068
203	497	-0.00326583	-0.0042411	-0.00375347
204	496	-0.0044616	-0.00323096	-0.00384628
205	495	-0.00314578	-0.00347353	-0.00330965
206	494	-0.00428575	-0.00361573	-0.00395074
207	493	-0.00367407	-0.00408336	-0.00387872
208	492	-0.00520913	-0.00519952	-0.00520433
209	491	-0.00464948	-0.00456712	-0.0046083
210	490	-0.00438604	-0.00405541	-0.00422073
211	489	-0.00510726	-0.00487394	-0.0049906
212	488	-0.00318747	-0.00404991	-0.00361869
213	487	-0.00471472	-0.0048887	-0.00480171
214	486	-0.004496	-0.00366303	-0.00407951
215	485	-0.00439018	-0.00523163	-0.0048109
216	484	-0.00630795	-0.00396244	-0.0051352
217	483	-0.00569638	-0.0039243	-0.00481034
218	482	-0.0038988	-0.00575957	-0.00482919
219	481	-0.00492771	-0.00477446	-0.00485109
220	480	-0.00509034	-0.00444954	-0.00476994
221	479	-0.00566043	-0.00416569	-0.00491306
222	478	-0.00485547	-0.0035918	-0.00422364
223	477	-0.00469749	-0.0052951	-0.00499629
224	476	-0.0045161	-0.00529498	-0.00490554
225	475	-0.00553823	-0.00404436	-0.00479129
226	474	-0.00501722	-0.00515716	-0.00508719
227	473	-0.00505384	-0.00462986	-0.00484185
228	472	-0.00413889	-0.00337885	-0.00375887
229	471	-0.0047709	-0.0049827	-0.0048768
230	470	-0.00372935	-0.0040439	-0.00388662
231	469	-0.00580346	-0.0046031	-0.00520328
232	468	-0.00603297	-0.00501725	-0.00552511
233	467	-0.00452306	-0.00470571	-0.00461438
234	466	-0.00642791	-0.00417263	-0.00530027
235	465	-0.00470345	-0.00486918	-0.00478631
236	464	-0.00463036	-0.00407899	-0.00435468
237	463	-0.00406117	-0.00459472	-0.00432794
238	462	-0.00546825	-0.00471016	-0.00508921
239	461	-0.00454879	-0.00523372	-0.00489125
240	460	-0.00502986	-0.00526585	-0.00514786
241	459	-0.00473107	-0.00405218	-0.00439162
242	458	-0.00432782	-0.00562359	-0.0049757
243	457	-0.0050749	-0.00534333	-0.00520911
244	456	-0.00343019	-0.00456564	-0.00399791
245	455	-0.00464539	-0.00575904	-0.00520222
246	454	-0.00527142	-0.00429716	-0.00478429
247	453	-0.00626638	-0.00426973	-0.00526806
248	452	-0.00461811	-0.00465134	-0.00463473
249	451	-0.00483423	-0.00487328	-0.00485375
250	450	-0.00499934	-0.00493216	-0.00496575
251	449	-0.00486641	-0.00508031	-0.00497336
252	448	-0.00535257	-0.00490902	-0.00513079
253	447	-0.00478161	-0.00431221	-0.00454691
254	446	-0.00569883	-0.00453309	-0.00511596
255	445	-0.00414817	-0.0039764	-0.00406229
256	444	-0.00453304	-0.00477062	-0.00465183
257	443	-0.00552802	-0.00450718	-0.0050176
258	442	-0.00516922	-0.00339697	-0.00428309
259	441	-0.00362919	-0.00519977	-0.00441448
260	440	-0.00499432	-0.00573328	-0.0053638
261	439	-0.00532019	-0.00517923	-0.00524971
262	438	-0.00480423	-0.00533714	-0.00507069
263	437	-0.00524248	-0.0055349	-0.00538869
264	436	-0.00506274	-0.00483479	-0.00494877
265	435	-0.00522502	-0.00442614	-0.00482558
266	434	-0.00527829	-0.00446892	-0.0048736
267	433	-0.00462152	-0.00370603	-0.00416378
268	432	-0.00324365	-0.00457281	-0.00390823
269	431	-0.00336903	-0.00515442	-0.00426173
270	430	-0.00439828	-0.00356373	-0.00398101
271	429	-0.00498177	-0.00345181	-0.00421679
272	428	-0.00418937	-0.00305072	-0.00362005
273	427	-0.00399314	-0.00393083	-0.00396199
274	426	-0.00431195	-0.00427098	-0.00429146
275	425	-0.00413609	-0.00418382	-0.00415996
276	424	-0.00273626	-0.00414903	-0.00344265
277	423	-0.00350764	-0.00367762	-0.00359263
278	422	-0.003233	-0.00436525	-0.00379912
279	421	-0.00334214	-0.00374523	-0.00354369
280	420	-0.00505695	-0.00399026	-0.0045236
281	419	-0.00387838	-0.00415344	-0.00401591
282	418	-0.00418966	-0.00325141	-0.00372053
283	417	-0.0038866	-0.00435917	-0.00412289
284	416	-0.0042567	-0.00420061	-0.00422866
285	415	-0.00431745	-0.00412599	-0.00422172
286	414	-0.00349486	-0.00436135	-0.0039281
287	413	-0.00463681	-0.00396902	-0.00430292
288	412	-0.00379248	-0.00330499	-0.00354874
289	411	-0.00461593	-0.00454775	-0.00458184
290	410	-0.00416984	-0.00371091	-0.00394038
291	409	-0.00449775	-0.00374393	-0.00412084
292	408	-0.00507748	-0.00458473	-0.0048311
293	407	-0.00443394	-0.00454692	-0.00449043
294	406	-0.00342318	-0.0040739	-0.00374854
295	405	-0.00410079	-0.00465291	-0.00437685
296	404	-0.00445273	-0.00344431	-0.00394852
297	403	-0.00427485	-0.00424236	-0.0042586
298	402	-0.00372289	-0.00339401	-0.00355845
299	401	-0.00364317	-0.00376794	-0.00370556
300	400	-0.00396388	-0.00456329	-0.00426359

## Sheet: CDind (mdeg)
	0	1	2	3
0	700	-31.8623	-48.4836	-40.173
1	699	-66.4621	-65.3271	-65.8946
2	698	-41.5927	20.0959	-10.7484
3	697	-32.014	11.0431	-10.4855
4	696	44.24	15.0527	29.6463
5	695	-51.8331	-40.6501	-46.2416
6	694	-72.6259	-26.3234	-49.4747
7	693	3.10976	-18.7069	-7.79859
8	692	14.1328	77.2554	45.6941
9	691	5.26567	28.0366	16.6511
10	690	-29.8009	85.885	28.0421
11	689	-1.87615	-42.0411	-21.9586
12	688	29.3102	-48.6319	-9.66084
13	687	67.0544	-57.6563	4.69905
14	686	-78.404	54.859	-11.7725
15	685	-43.9707	-37.0914	-40.5311
16	684	12.2597	-85.6185	-36.6794
17	683	-37.1408	-29.132	-33.1364
18	682	-76.786	-97.8314	-87.3087
19	681	-25.1907	-90.2921	-57.7414
20	680	-107.903	-45.5926	-76.7479
21	679	-135.132	-20.4202	-77.7762
22	678	-62.9708	-64.9293	-63.9501
23	677	-115.831	-81.8705	-98.8509
24	676	-115.522	-49.0701	-82.2962
25	675	-89.4049	-132.799	-111.102
26	674	-102.379	-125.992	-114.185
27	673	-94.8763	-116.855	-105.866
28	672	-123.185	-76.0081	-99.5965
29	671	-109.312	-98.28	-103.796
30	670	-73.2015	-139.45	-106.326
31	669	-71.7672	-54.2615	-63.0143
32	668	-102.95	-71.6544	-87.3024
33	667	-101.219	-123.146	-112.183
34	666	-68.0854	-156.65	-112.368
35	665	-90.2403	-83.4084	-86.8244
36	664	-115.558	-74.843	-95.2004
37	663	-119.83	-81.027	-100.429
38	662	-36.3168	-124.816	-80.5666
39	661	-74.3903	-62.1576	-68.2739
40	660	-69.9807	-65.2792	-67.63
41	659	-62.3478	-72.9507	-67.6492
42	658	-65.0188	-125.925	-95.472
43	657	-66.4814	-93.3935	-79.9375
44	656	-39.6747	-86.9038	-63.2893
45	655	-90.9649	-51.1687	-71.0668
46	654	-91.3626	-81.6178	-86.4902
47	653	-29.0714	-17.8302	-23.4508
48	652	-57.8011	-60.8476	-59.3244
49	651	-26.8022	-1.47375	-14.138
50	650	-2.72432	8.63896	2.95732
51	649	-35.5148	-3.6664	-19.5906
52	648	-27.936	13.9623	-6.98684
53	647	3.72487	-28.5693	-12.4222
54	646	29.3132	10.7258	20.0195
55	645	40.5903	26.9172	33.7537
56	644	-0.896685	26.3671	12.7352
57	643	12.9106	27.3008	20.1057
58	642	38.8066	14.299	26.5528
59	641	-4.51237	54.9029	25.1953
60	640	34.6396	57.3972	46.0184
61	639	63.1853	44.06	53.6227
62	638	65.4374	36.0536	50.7455
63	637	60.6112	71.3902	66.0007
64	636	73.3029	103.61	88.4565
65	635	50.6383	64.7822	57.7103
66	634	45.6937	68.7332	57.2134
67	633	67.4678	87.4395	77.4537
68	632	40.2534	102.801	71.5271
69	631	63.0953	111.037	87.0662
70	630	45.3052	70.3727	57.839
71	629	45.0496	82.3106	63.6801
72	628	57.569	63.8199	60.6945
73	627	65.1991	105.092	85.1456
74	626	66.0988	51.1137	58.6062
75	625	64.6241	66.9108	65.7674
76	624	83.1433	46.0242	64.5837
77	623	58.2057	4.92269	31.5642
78	622	47.4378	20.4736	33.9557
79	621	31.3435	92.9513	62.1474
80	620	67.8195	42.651	55.2352
81	619	31.0576	15.6968	23.3772
82	618	31.2343	20.6688	25.9516
83	617	-12.4723	25.8155	6.67161
84	616	20.226	26.4822	23.3541
85	615	-3.2717	45.4578	21.093
86	614	17.8625	21.7474	19.805
87	613	4.13779	32.8782	18.508
88	612	8.8756	16.2561	12.5658
89	611	17.6336	-7.8477	4.89297
90	610	24.4625	31.0634	27.7629
91	609	45.0088	23.3659	34.1873
92	608	31.0553	22.732	26.8937
93	607	13.0018	20.3029	16.6524
94	606	18.3676	-16.7814	0.793097
95	605	-5.72623	-29.9341	-17.8301
96	604	5.4498	-6.85025	-0.700226
97	603	1.13319	38.3643	19.7487
98	602	14.7541	2.61662	8.68537
99	601	-5.2182	14.2866	4.5342
100	600	-8.82205	33.1317	12.1548
101	599	-1.10804	19.4727	9.18233
102	598	19.812	20.2381	20.025
103	597	-7.39478	38.1262	15.3657
104	596	20.5375	-0.406781	10.0653
105	595	-0.537487	-12.0047	-6.27111
106	594	4.77169	47.5696	26.1707
107	593	29.5102	-30.2342	-0.361955
108	592	-21.9892	-8.01209	-15.0007
109	591	4.86764	-15.1417	-5.13702
110	590	17.0382	-13.4693	1.78444
111	589	5.20087	-4.76276	0.219053
112	588	-24.6164	-43.1973	-33.9069
113	587	-27.6153	-12.8956	-20.2554
114	586	-28.5288	-13.7837	-21.1563
115	585	-14.5177	-10.0877	-12.3027
116	584	-1.84636	-32.2266	-17.0365
117	583	-20.2977	-10.0942	-15.1959
118	582	-19.0124	-3.15975	-11.0861
119	581	-46.6603	-23.7453	-35.2028
120	580	-23.8307	-32.3008	-28.0657
121	579	-46.662	-18.322	-32.492
122	578	-43.0168	-46.8661	-44.9415
123	577	-59.0291	-62.8367	-60.9329
124	576	-53.5189	-40.634	-47.0764
125	575	-59.2817	-36.7638	-48.0228
126	574	-30.39	-30.1224	-30.2562
127	573	-36.9652	-63.6517	-50.3084
128	572	-74.2318	-71.9697	-73.1008
129	571	-41.1897	-69.3486	-55.2691
130	570	-53.3734	-48.7052	-51.0393
131	569	-52.6614	-67.5544	-60.1079
132	568	-68.2353	-80.7184	-74.4768
133	567	-45.4142	-54.8155	-50.1149
134	566	-59.579	-64.5013	-62.0401
135	565	-93.5903	-62.2721	-77.9312
136	564	-57.5476	-83.2232	-70.3854
137	563	-60.4415	-62.5503	-61.4959
138	562	-49.4025	-51.7374	-50.5699
139	561	-69.0534	-71.6282	-70.3408
140	560	-66.4765	-67.0173	-66.7469
141	559	-86.9509	-66.2323	-76.5916
142	558	-67.6368	-68.1314	-67.8841
143	557	-54.5544	-52.629	-53.5917
144	556	-72.1243	-55.5983	-63.8613
145	555	-69.3434	-56.2301	-62.7867
146	554	-30.0855	-66.4262	-48.2558
147	553	-70.2924	-50.9207	-60.6065
148	552	-64.1969	-35.3806	-49.7887
149	551	-56.3841	-68.2838	-62.3339
150	550	-41.4789	-68.0078	-54.7433
151	549	-39.8421	-56.5807	-48.2114
152	548	-72.8055	-50.4457	-61.6256
153	547	-64.4419	-66.5839	-65.5129
154	546	-60.543	-55.2844	-57.9137
155	545	-47.9884	-43.439	-45.7137
156	544	-41.6243	-40.6234	-41.1238
157	543	-53.5741	-26.7595	-40.1668
158	542	-47.0924	-46.4256	-46.759
159	541	-57.4816	-34.626	-46.0538
160	540	-30.0612	-47.0882	-38.5747
161	539	-34.5071	-58.9971	-46.7521
162	538	-37.9224	-42.4297	-40.1761
163	537	-43.9881	-35.7293	-39.8587
164	536	-35.6622	-36.9149	-36.2886
165	535	-27.5957	-27.8068	-27.7013
166	534	-34.2398	-46.3944	-40.3171
167	533	-15.2946	-21.5162	-18.4054
168	532	-44.8229	-29.9967	-37.4098
169	531	-34.7278	-27.7087	-31.2182
170	530	-37.5491	-25.6403	-31.5947
171	529	-24.6414	-41.7142	-33.1778
172	528	-27.7026	-40.1736	-33.9381
173	527	-23.9161	-29.7781	-26.8471
174	526	-24.5696	-22.4212	-23.4954
175	525	-14.0773	-38.6264	-26.3518
176	524	-21.3569	-31.2561	-26.3065
177	523	-12.5008	-36.6837	-24.5923
178	522	-22.9837	-8.40976	-15.6967
179	521	-22.6963	-30.7873	-26.7418
180	520	-14.1081	-24.9807	-19.5444
181	519	-36.8372	-21.5882	-29.2127
182	518	-28.035	-41.5708	-34.8029
183	517	-29.5159	-23.9224	-26.7192
184	516	-38.3036	-17.7107	-28.0072
185	515	-31.8793	-21.3446	-26.6119
186	514	-45.8667	-35.6518	-40.7592
187	513	-38.9564	-21.8033	-30.3798
188	512	-26.5546	-29.2077	-27.8812
189	511	-48.164	-47.4457	-47.8048
190	510	-38.9881	-52.2792	-45.6336
191	509	-30.0007	-45.7379	-37.8693
192	508	-50.1325	-25.7175	-37.925
193	507	-38.9907	-31.0303	-35.0105
194	506	-31.9554	-18.3801	-25.1677
195	505	-27.4888	-45.4917	-36.4903
196	504	-44.9625	-30.2892	-37.6258
197	503	-43.5824	-33.1743	-38.3783
198	502	-40.8521	-48.5166	-44.6844
199	501	-35.1069	-40.3973	-37.7521
200	500	-52.5813	-47.9439	-50.2626
201	499	-32.4131	-56.5543	-44.4837
202	498	-50.6764	-31.2813	-40.9788
203	497	-35.934	-45.6814	-40.8077
204	496	-48.5465	-34.6205	-41.5835
205	495	-33.9533	-36.7807	-35.367
206	494	-46.0334	-38.6764	-42.3549
207	493	-40.064	-43.5973	-41.8306
208	492	-56.2931	-54.9223	-55.6077
209	491	-50.5885	-49.0149	-49.8017
210	490	-48.1247	-44.4205	-46.2726
211	489	-55.4247	-53.1202	-54.2724
212	488	-34.4828	-44.4397	-39.4612
213	487	-51.6384	-53.9353	-52.7869
214	486	-49.4377	-38.9607	-44.1992
215	485	-48.2954	-56.8755	-52.5855
216	484	-68.0127	-42.3918	-55.2022
217	483	-62.1955	-41.9731	-52.0843
218	482	-44.5016	-64.9461	-54.7238
219	481	-53.5594	-51.5412	-52.5503
220	480	-53.881	-47.0124	-50.4467
221	479	-61.4331	-44.7154	-53.0742
222	478	-53.7455	-39.4334	-46.5894
223	477	-52.4948	-57.5825	-55.0386
224	476	-48.8867	-56.4442	-52.6654
225	475	-60.9898	-44.4716	-52.7307
226	474	-55.6972	-56.4527	-56.075
227	473	-55.946	-50.6487	-53.2973
228	472	-44.9148	-35.6572	-40.286
229	471	-52.5947	-54.0285	-53.3116
230	470	-41.4321	-44.9286	-43.1804
231	469	-63.3776	-50.0386	-56.7081
232	468	-64.553	-53.8227	-59.1879
233	467	-49.1109	-50.9334	-50.0222
234	466	-70.205	-45.0102	-57.6076
235	465	-51.2442	-53.1378	-52.191
236	464	-50.5915	-44.6602	-47.6258
237	463	-43.8825	-50.0126	-46.9476
238	462	-59.1432	-49.9617	-54.5525
239	461	-48.5385	-57.0172	-52.7778
240	460	-55.3948	-57.7293	-56.562
241	459	-49.6678	-43.3454	-46.5066
242	458	-46.9863	-59.9902	-53.4883
243	457	-55.217	-56.6974	-55.9572
244	456	-38.1236	-49.068	-43.5958
245	455	-50.0098	-62.7427	-56.3763
246	454	-57.0828	-46.1736	-51.6282
247	453	-66.6347	-45.5431	-56.0889
248	452	-49.5253	-50.1399	-49.8326
249	451	-52.0966	-51.7807	-51.9386
250	450	-53.2263	-52.4057	-52.816
251	449	-52.3668	-55.3849	-53.8758
252	448	-58.505	-52.8982	-55.7016
253	447	-51.859	-46.253	-49.056
254	446	-60.618	-48.6002	-54.6091
255	445	-45.3563	-43.1908	-44.2736
256	444	-48.9409	-51.3833	-50.1621
257	443	-60.4685	-48.7344	-54.6014
258	442	-55.6156	-36.4315	-46.0236
259	441	-38.6835	-55.4725	-47.078
260	440	-54.7221	-62.3403	-58.5312
261	439	-58.0946	-56.5843	-57.3394
262	438	-52.4276	-57.7251	-55.0763
263	437	-57.6807	-60.5092	-59.095
264	436	-57.8915	-55.1905	-56.541
265	435	-59.7248	-49.9163	-54.8205
266	434	-60.4355	-50.6628	-55.5492
267	433	-54.3127	-43.5521	-48.9324
268	432	-38.2637	-54.5747	-46.4192
269	431	-40.3703	-61.8037	-51.087
270	430	-53.0745	-42.4932	-47.7838
271	429	-61.5424	-42.5833	-52.0629
272	428	-53.6545	-38.6419	-46.1482
273	427	-50.5771	-49.4759	-50.0265
274	426	-54.2954	-53.2076	-53.7515
275	425	-53.223	-53.5636	-53.3933
276	424	-35.5614	-54.0892	-44.8253
277	423	-45.7426	-47.4696	-46.6061
278	422	-41.756	-56.7215	-49.2388
279	421	-43.2774	-48.4447	-45.8611
280	420	-64.1623	-49.8881	-57.0252
281	419	-49.4425	-53.1549	-51.2987
282	418	-54.9962	-42.4397	-48.718
283	417	-49.8749	-55.5278	-52.7013
284	416	-52.6083	-51.1202	-51.8642
285	415	-54.0159	-51.0111	-52.5135
286	414	-43.5265	-54.4308	-48.9786
287	413	-57.1918	-48.4696	-52.8307
288	412	-45.3021	-39.2943	-42.2982
289	411	-55.1774	-54.1212	-54.6493
290	410	-49.7616	-43.6179	-46.6897
291	409	-53.2957	-43.9218	-48.6088
292	408	-58.1361	-52.5426	-55.3394
293	407	-51.3135	-52.2804	-51.7969
294	406	-39.5974	-46.9764	-43.2869
295	405	-47.5976	-53.0828	-50.3402
296	404	-52.6972	-40.0408	-46.369
297	403	-49.4208	-48.5136	-48.9672
298	402	-41.2897	-37.1855	-39.2376
299	401	-42.195	-42.7853	-42.4901
300	400	-47.723	-54.2088	-50.9659

## Sheet: CBind (mdeg)
	0	1	2	3
0	700	10.4387	-45.9059	-17.7336
1	699	-23.8155	142.627	59.4058
2	698	-49.5256	51.1013	0.787844
3	697	-67.1463	-65.3146	-66.2304
4	696	137.096	53.8281	95.4618
5	695	-19.4332	-40.1906	-29.8119
6	694	-43.1629	-8.99615	-26.0795
7	693	52.87	49.1994	51.0347
8	692	-54.192	73.0577	9.43283
9	691	0.628571	-67.4741	-33.4228
10	690	30.4423	-28.0552	1.19355
11	689	114.331	-36.1875	39.0719
12	688	91.1071	80.6625	85.8848
13	687	-119.288	11.6927	-53.7976
14	686	-62.097	130.109	34.006
15	685	-8.08373	10.7824	1.34932
16	684	22.293	-22.5915	-0.149245
17	683	-32.2613	-14.4105	-23.3359
18	682	-57.9262	-116.407	-87.1667
19	681	-32.6134	-107.516	-70.0646
20	680	35.329	-75.513	-20.092
21	679	11.999	-26.207	-7.10401
22	678	-12.5749	-57.3852	-34.9801
23	677	128.162	56.3681	92.2653
24	676	-8.05135	40.6837	16.3162
25	675	-0.869806	103.264	51.1971
26	674	-66.7864	59.9414	-3.4225
27	673	39.4136	48.2753	43.8444
28	672	-21.1766	-40.4406	-30.8086
29	671	17.9214	-24.4687	-3.27368
30	670	5.83978	70.9941	38.417
31	669	21.6481	57.6442	39.6462
32	668	40.7988	83.4073	62.1031
33	667	3.08969	35.4775	19.2836
34	666	87.5377	-16.9081	35.3148
35	665	-79.5821	46.5524	-16.5149
36	664	127.751	68.2855	98.0183
37	663	-63.4392	8.51528	-27.462
38	662	25.9384	30.9922	28.4653
39	661	100.789	-25.5103	37.6392
40	660	88.7307	76.6994	82.7151
41	659	15.457	50.8494	33.1532
42	658	130.147	59.244	94.6953
43	657	118.978	106.241	112.609
44	656	48.8221	-6.58256	21.1198
45	655	56.805	150.805	103.805
46	654	44.9561	61.8263	53.3912
47	653	66.4073	176.407	121.407
48	652	127.527	114.168	120.847
49	651	147.859	92.4251	120.142
50	650	79.4803	159.775	119.628
51	649	117.202	138.856	128.029
52	648	91.8332	125.285	108.559
53	647	106.676	156.005	131.341
54	646	98.216	108.636	103.426
55	645	100.056	95.3254	97.6907
56	644	99.7835	178.033	138.908
57	643	163.188	128.311	145.75
58	642	123.994	87.9507	105.972
59	641	130.126	152.203	141.164
60	640	154.762	145.358	150.06
61	639	144.384	109.943	127.164
62	638	152.326	124.437	138.382
63	637	211.835	158.222	185.029
64	636	134.74	73.0975	103.919
65	635	205.59	142.066	173.828
66	634	145.569	90.2841	117.927
67	633	77.326	54.6597	65.9929
68	632	116.425	166.556	141.491
69	631	152.017	31.6392	91.8281
70	630	92.3182	112.908	102.613
71	629	89.7705	87.1212	88.4458
72	628	67.7456	133.349	100.547
73	627	66.9552	64.2732	65.6142
74	626	47.3934	20.1041	33.7488
75	625	83.4842	23.1089	53.2965
76	624	50.4876	30.5972	40.5424
77	623	-19.08	-30.9956	-25.0378
78	622	-7.91888	90.8553	41.4682
79	621	14.4307	32.9168	23.6737
80	620	30.2833	42.7047	36.494
81	619	2.70477	33.5421	18.1235
82	618	81.0515	-0.789296	40.1311
83	617	-11.2134	24.5466	6.66658
84	616	70.0299	40.6892	55.3595
85	615	41.1538	-17.5587	11.7976
86	614	18.99	10.9066	14.9483
87	613	25.0363	-2.4615	11.2874
88	612	55.3291	159.704	107.517
89	611	24.837	15.6257	20.2314
90	610	48.3572	7.26335	27.8103
91	609	40.9125	40.6514	40.782
92	608	10.3924	-12.7123	-1.15993
93	607	59.6333	49.4551	54.5442
94	606	-38.4005	4.52759	-16.9364
95	605	34.6691	30.3692	32.5191
96	604	43.5293	37.4487	40.489
97	603	50.8776	33.1243	42.001
98	602	20.6663	58.0385	39.3524
99	601	72.2917	57.5371	64.9144
100	600	36.6046	25.4311	31.0178
101	599	40.0962	47.7	43.8981
102	598	41.1933	-8.82162	16.1858
103	597	-0.632887	64.1425	31.7548
104	596	58.5452	-7.38348	25.5809
105	595	-21.4776	1.66398	-9.90681
106	594	49.8439	59.99	54.917
107	593	50.2218	-9.84878	20.1865
108	592	12.5525	27.0123	19.7824
109	591	-10.2647	-1.21094	-5.73781
110	590	7.3903	11.5942	9.49223
111	589	34.3273	1.19765	17.7625
112	588	-21.2875	6.68261	-7.30245
113	587	20.8993	6.66543	13.7823
114	586	26.3061	-13.9517	6.17722
115	585	61.2869	44.162	52.7245
116	584	24.3841	1.38788	12.886
117	583	-12.8789	25.6822	6.40168
118	582	-7.94075	3.8859	-2.02742
119	581	-35.1225	-2.29459	-18.7085
120	580	-4.18841	-34.6836	-19.436
121	579	-11.4387	-12.3384	-11.8885
122	578	-57.6018	-23.025	-40.3134
123	577	15.869	-43.9972	-14.0641
124	576	44.9495	-9.41454	17.7675
125	575	-18.1992	-0.749733	-9.47444
126	574	-4.08097	-10.1951	-7.13801
127	573	0.403661	4.3544	2.37903
128	572	-24.7612	-20.5491	-22.6551
129	571	7.56659	-42.8205	-17.627
130	570	-12.7897	-9.17136	-10.9805
131	569	2.89534	-35.8407	-16.4727
132	568	39.2833	29.4522	34.3677
133	567	-26.5812	12.2961	-7.14255
134	566	-6.49424	4.2333	-1.13047
135	565	2.58646	34.0593	18.3229
136	564	29.3928	0.653198	15.023
137	563	10.8396	36.5173	23.6785
138	562	32.2678	56.6599	44.4638
139	561	32.6082	13.9734	23.2908
140	560	26.4048	22.8288	24.6168
141	559	35.3356	57.865	46.6003
142	558	45.2493	2.21686	23.7331
143	557	10.7708	51.2495	31.0102
144	556	31.0168	52.3982	41.7075
145	555	48.1701	43.9539	46.062
146	554	47.9997	9.03352	28.5166
147	553	26.506	83.5483	55.0272
148	552	16.4828	26.446	21.4644
149	551	42.7159	77.9767	60.3463
150	550	21.9057	53.4559	37.6808
151	549	28.796	49.7743	39.2851
152	548	20.3103	47.0167	33.6635
153	547	54.6445	14.3506	34.4976
154	546	44.3871	60.8908	52.639
155	545	67.5994	46.8665	57.233
156	544	69.2351	14.7322	41.9837
157	543	45.9399	67.8397	56.8898
158	542	64.9125	82.3608	73.6367
159	541	54.436	45.6665	50.0512
160	540	48.3831	63.5044	55.9438
161	539	41.7171	66.1748	53.946
162	538	71.2469	58.5176	64.8822
163	537	46.7483	80.1684	63.4583
164	536	37.0894	63.6417	50.3656
165	535	36.6362	40.1183	38.3773
166	534	56.498	57.3641	56.9311
167	533	52.4019	54.082	53.2419
168	532	49.2532	38.7277	43.9904
169	531	76.5183	54.5109	65.5146
170	530	41.4065	30.6854	36.0459
171	529	47.549	50.9625	49.2558
172	528	29.5832	63.5364	46.5598
173	527	26.4489	23.6685	25.0587
174	526	68.4527	53.7585	61.1056
175	525	37.9315	44.0128	40.9722
176	524	36.6923	28.4323	32.5623
177	523	42.8091	62.719	52.7641
178	522	-9.36679	29.4351	10.0341
179	521	49.9556	56.8712	53.4134
180	520	31.9284	39.2448	35.5866
181	519	32.2653	25.2027	28.734
182	518	13.8912	18.0745	15.9829
183	517	9.19474	49.1918	29.1933
184	516	24.1203	40.6615	32.3909
185	515	5.0176	32.3804	18.699
186	514	25.3814	28.1083	26.7448
187	513	11.3515	-7.56104	1.89522
188	512	3.98285	17.1679	10.5754
189	511	36.6434	10.3599	23.5016
190	510	3.20687	21.6558	12.4313
191	509	5.95339	26.3795	16.1664
192	508	8.44067	15.667	12.0539
193	507	9.87435	10.3299	10.1021
194	506	28.3069	17.3126	22.8098
195	505	10.4658	37.8274	24.1466
196	504	40.4068	15.6936	28.0502
197	503	-6.58235	4.3293	-1.12653
198	502	22.6137	37.2445	29.9291
199	501	-6.11318	41.9267	17.9067
200	500	16.4261	-9.75352	3.33629
201	499	1.14872	29.516	15.3324
202	498	25.5537	14.1545	19.8541
203	497	21.2419	6.86731	14.0546
204	496	-15.8305	16.5277	0.348629
205	495	16.8481	16.247	16.5475
206	494	25.584	34.742	30.163
207	493	13.3695	12.4863	12.9279
208	492	10.1308	3.66291	6.89684
209	491	11.1691	26.1375	18.6533
210	490	34.8554	9.89569	22.3755
211	489	39.064	6.26578	22.6649
212	488	2.4941	34.1387	18.3164
213	487	-4.3649	26.3197	10.9774
214	486	42.3905	33.9382	38.1644
215	485	22.9085	7.83324	15.3709
216	484	9.3665	24.0141	16.6903
217	483	22.4218	46.5063	34.4641
218	482	17.5044	20.5837	19.044
219	481	13.0965	17.0914	15.094
220	480	14.908	33.0805	23.9943
221	479	41.7181	29.0173	35.3677
222	478	28.3687	28.0113	28.19
223	477	26.5982	24.5855	25.5918
224	476	31.5081	12.4383	21.9732
225	475	41.2032	20.411	30.8071
226	474	5.95879	14.6461	10.3024
227	473	35.3957	22.3776	28.8866
228	472	16.1928	35.302	25.7474
229	471	36.5823	46.3292	41.4557
230	470	29.3549	35.416	32.3854
231	469	36.8735	42.7455	39.8095
232	468	40.1472	34.6111	37.3791
233	467	31.3468	28.1763	29.7615
234	466	16.3313	41.1503	28.7408
235	465	30.3402	29.9894	30.1648
236	464	24.6427	28.2286	26.4356
237	463	39.2867	36.3373	37.812
238	462	38.9096	51.6567	45.2831
239	461	43.6293	37.0033	40.3163
240	460	48.9419	43.9244	46.4331
241	459	45.0691	32.5197	38.7944
242	458	46.912	26.5612	36.7366
243	457	30.0306	41.4116	35.7211
244	456	32.6751	35.4102	34.0426
245	455	30.8156	32.036	31.4258
246	454	48.4577	38.698	43.5779
247	453	32.3407	38.3358	35.3382
248	452	31.7635	35.8269	33.7952
249	451	48.9516	45.9909	47.4713
250	450	48.2351	47.7623	47.9987
251	449	37.5838	34.2786	35.9312
252	448	41.9605	43.1855	42.573
253	447	33.0345	45.4271	39.2308
254	446	48.6814	55.6448	52.1631
255	445	45.8754	42.3485	44.112
256	444	51.9288	48.2227	50.0758
257	443	49.5126	34.3124	41.9125
258	442	43.5953	51.5006	47.548
259	441	35.7766	40.8059	38.2912
260	440	46.0913	49.9299	48.0106
261	439	45.209	49.6381	47.4236
262	438	58.7168	41.1098	49.9133
263	437	55.5804	54.569	55.0747
264	436	39.7755	38.1928	38.9842
265	435	48.6074	50.2202	49.4138
266	434	37.1549	38.0359	37.5954
267	433	55.8468	49.664	52.7554
268	432	56.3228	34.9919	45.6574
269	431	54.4461	46.6679	50.557
270	430	48.305	46.9306	47.6178
271	429	53.4223	45.6972	49.5597
272	428	45.7553	31.6881	38.7217
273	427	56.6534	54.5304	55.5919
274	426	48.2485	61.2798	54.7641
275	425	70.8493	49.0695	59.9594
276	424	46.2592	44.0845	45.1719
277	423	46.2443	65.5464	55.8953
278	422	51.7875	44.9578	48.3727
279	421	53.6079	52.0382	52.8231
280	420	61.1813	50.1894	55.6854
281	419	65.9237	51.1247	58.5242
282	418	44.5898	42.5843	43.5871
283	417	62.1954	39.8268	51.0111
284	416	64.7223	63.0918	63.9071
285	415	64.955	56.0516	60.5033
286	414	54.3597	46.3778	50.3688
287	413	53.5221	65.7121	59.6171
288	412	45.2578	61.178	53.2179
289	411	59.8156	59.531	59.6733
290	410	72.3599	48.2518	60.3058
291	409	59.4091	62.4	60.9045
292	408	66.1735	77.1643	71.6689
293	407	64.8076	75.2016	70.0046
294	406	71.2383	61.485	66.3617
295	405	56.3376	60.5707	58.4541
296	404	52.9781	72.6615	62.8198
297	403	64.8177	77.0141	70.9159
298	402	69.8836	71.6109	70.7473
299	401	56.1982	71.7873	63.9927
300	400	61.5644	62.1371	61.8507

## Sheet: LDind (mdeg)
	0	1	2	3
0	700	-0.0219214	-0.0219821	-0.0219518
1	699	-0.0211795	-0.0205889	-0.0208842
2	698	-0.021148	-0.0213405	-0.0212442
3	697	-0.0208654	-0.0207069	-0.0207861
4	696	-0.0211407	-0.020495	-0.0208178
5	695	-0.0220275	-0.0215815	-0.0218045
6	694	-0.0222749	-0.0207101	-0.0214925
7	693	-0.0255564	-0.0243393	-0.0249478
8	692	-0.0292525	-0.0255937	-0.0274231
9	691	-0.0324037	-0.0295631	-0.0309834
10	690	-0.0387543	-0.034008	-0.0363812
11	689	-0.0441662	-0.0387172	-0.0414417
12	688	-0.0516082	-0.0461814	-0.0488948
13	687	-0.0593466	-0.0531679	-0.0562572
14	686	-0.0690074	-0.0624877	-0.0657475
15	685	-0.0793344	-0.0728978	-0.0761161
16	684	-0.0869814	-0.0818691	-0.0844252
17	683	-0.0978722	-0.0923061	-0.0950891
18	682	-0.107729	-0.0996958	-0.103712
19	681	-0.11443	-0.107848	-0.111139
20	680	-0.122834	-0.117199	-0.120016
21	679	-0.128618	-0.123123	-0.125871
22	678	-0.134493	-0.130011	-0.132252
23	677	-0.138469	-0.134823	-0.136646
24	676	-0.14139	-0.138124	-0.139757
25	675	-0.144529	-0.140774	-0.142652
26	674	-0.14397	-0.141781	-0.142875
27	673	-0.144802	-0.14265	-0.143726
28	672	-0.142298	-0.140948	-0.141623
29	671	-0.141241	-0.138863	-0.140052
30	670	-0.137746	-0.136466	-0.137106
31	669	-0.131741	-0.131014	-0.131378
32	668	-0.126958	-0.127441	-0.127199
33	667	-0.123033	-0.12236	-0.122696
34	666	-0.118802	-0.118924	-0.118863
35	665	-0.115809	-0.115471	-0.11564
36	664	-0.112395	-0.1109	-0.111647
37	663	-0.109525	-0.108908	-0.109216
38	662	-0.104965	-0.106775	-0.10587
39	661	-0.103856	-0.102599	-0.103228
40	660	-0.0992106	-0.100243	-0.0997267
41	659	-0.0947015	-0.0954968	-0.0950991
42	658	-0.09058	-0.091113	-0.0908465
43	657	-0.0843384	-0.0867282	-0.0855333
44	656	-0.077313	-0.0800663	-0.0786897
45	655	-0.0704498	-0.0730458	-0.0717478
46	654	-0.0612718	-0.0662311	-0.0637515
47	653	-0.0532003	-0.0586392	-0.0559198
48	652	-0.0435971	-0.049082	-0.0463395
49	651	-0.0339994	-0.039742	-0.0368707
50	650	-0.0251884	-0.0315995	-0.0283939
51	649	-0.0178125	-0.0224675	-0.02014
52	648	-0.0111923	-0.0152561	-0.0132242
53	647	-0.00428039	-0.00712442	-0.00570241
54	646	0.00342346	-0.00121548	0.00110399
55	645	0.00877127	0.00481611	0.00679369
56	644	0.0122985	0.00983538	0.0110669
57	643	0.0169533	0.0143427	0.015648
58	642	0.0200702	0.0167795	0.0184249
59	641	0.0232046	0.0208846	0.0220446
60	640	0.0265972	0.0234649	0.0250311
61	639	0.0274824	0.0257043	0.0265934
62	638	0.0309452	0.0280204	0.0294828
63	637	0.0331798	0.0296737	0.0314268
64	636	0.035071	0.0331474	0.0341092
65	635	0.0359399	0.0335726	0.0347563
66	634	0.0393944	0.0368632	0.0381288
67	633	0.0403546	0.03794	0.0391473
68	632	0.0415937	0.0386994	0.0401466
69	631	0.0417129	0.0404922	0.0411025
70	630	0.0423103	0.0406043	0.0414573
71	629	0.0420507	0.0415039	0.0417773
72	628	0.0409987	0.0400155	0.0405071
73	627	0.0412261	0.0401242	0.0406752
74	626	0.0406611	0.0399904	0.0403258
75	625	0.0404473	0.0397276	0.0400875
76	624	0.0394772	0.0386037	0.0390404
77	623	0.0389782	0.0379704	0.0384743
78	622	0.0392557	0.0384251	0.0388404
79	621	0.04053	0.0378128	0.0391714
80	620	0.039637	0.0387928	0.0392149
81	619	0.0407665	0.0384169	0.0395917
82	618	0.0407035	0.0396541	0.0401788
83	617	0.0414653	0.0398466	0.0406559
84	616	0.041869	0.0402921	0.0410805
85	615	0.0427377	0.0414291	0.0420834
86	614	0.0428146	0.041314	0.0420643
87	613	0.0430852	0.04111	0.0420976
88	612	0.0421249	0.0402122	0.0411685
89	611	0.0412932	0.0405389	0.040916
90	610	0.0405568	0.0383774	0.0394671
91	609	0.038914	0.0378576	0.0383858
92	608	0.0385393	0.0358894	0.0372144
93	607	0.0350035	0.0347706	0.0348871
94	606	0.0327097	0.0326814	0.0326956
95	605	0.0317189	0.0310724	0.0313957
96	604	0.0289391	0.027643	0.028291
97	603	0.0258885	0.0264331	0.0261608
98	602	0.0234939	0.025078	0.0242859
99	601	0.0206286	0.0218237	0.0212262
100	600	0.0190395	0.0186732	0.0188564
101	599	0.0164602	0.0170348	0.0167475
102	598	0.0131447	0.0137757	0.0134602
103	597	0.00968285	0.0114222	0.0105525
104	596	0.00962574	0.0108143	0.01022
105	595	0.00708363	0.00683436	0.00695899
106	594	0.00430225	0.00494769	0.00462497
107	593	0.00133247	0.00276684	0.00204965
108	592	-0.000378742	-7.51157e-05	-0.000226929
109	591	-0.00334896	-0.00233736	-0.00284316
110	590	-0.00486391	-0.0050967	-0.00498031
111	589	-0.00775186	-0.00619892	-0.00697539
112	588	-0.0100871	-0.00936715	-0.00972715
113	587	-0.0132207	-0.0118841	-0.0125524
114	586	-0.0163969	-0.0149415	-0.0156692
115	585	-0.0191006	-0.0179526	-0.0185266
116	584	-0.0240854	-0.0223289	-0.0232071
117	583	-0.0276901	-0.0250199	-0.026355
118	582	-0.0311688	-0.0303613	-0.0307651
119	581	-0.0340638	-0.0318562	-0.03296
120	580	-0.0386071	-0.0375249	-0.038066
121	579	-0.0428177	-0.0405051	-0.0416614
122	578	-0.0464983	-0.0450406	-0.0457695
123	577	-0.0501134	-0.0476927	-0.0489031
124	576	-0.0532313	-0.0521172	-0.0526742
125	575	-0.0571086	-0.0552939	-0.0562013
126	574	-0.0600883	-0.0567037	-0.058396
127	573	-0.0638215	-0.061935	-0.0628783
128	572	-0.0653674	-0.063874	-0.0646207
129	571	-0.0701398	-0.0663006	-0.0682202
130	570	-0.0713718	-0.069471	-0.0704214
131	569	-0.0733187	-0.071885	-0.0726018
132	568	-0.0757899	-0.0744623	-0.0751261
133	567	-0.0768841	-0.0757168	-0.0763004
134	566	-0.0779188	-0.0762779	-0.0770984
135	565	-0.0803764	-0.0779022	-0.0791393
136	564	-0.0810681	-0.0801615	-0.0806148
137	563	-0.0821152	-0.0795903	-0.0808527
138	562	-0.0830301	-0.0814066	-0.0822183
139	561	-0.0827534	-0.0817734	-0.0822634
140	560	-0.082517	-0.0822872	-0.0824021
141	559	-0.082309	-0.0808693	-0.0815891
142	558	-0.0823518	-0.0821828	-0.0822673
143	557	-0.0816734	-0.080195	-0.0809342
144	556	-0.0805638	-0.0797165	-0.0801401
145	555	-0.0803859	-0.0792223	-0.0798041
146	554	-0.0778904	-0.0787205	-0.0783054
147	553	-0.0764295	-0.0754148	-0.0759221
148	552	-0.0756659	-0.0751517	-0.0754088
149	551	-0.0725193	-0.0728015	-0.0726604
150	550	-0.0714397	-0.0715229	-0.0714813
151	549	-0.0699772	-0.069747	-0.0698621
152	548	-0.0673123	-0.0676699	-0.0674911
153	547	-0.0662481	-0.0663211	-0.0662846
154	546	-0.0635726	-0.063422	-0.0634973
155	545	-0.0607783	-0.0619216	-0.0613499
156	544	-0.0595278	-0.0591262	-0.059327
157	543	-0.057843	-0.0588186	-0.0583308
158	542	-0.0566403	-0.0562216	-0.056431
159	541	-0.0540186	-0.0549275	-0.0544731
160	540	-0.0526393	-0.0528212	-0.0527303
161	539	-0.0501535	-0.0508091	-0.0504813
162	538	-0.0492013	-0.0489365	-0.0490689
163	537	-0.0477129	-0.0478259	-0.0477694
164	536	-0.0460401	-0.0469368	-0.0464884
165	535	-0.0442937	-0.0450015	-0.0446476
166	534	-0.0438415	-0.0431797	-0.0435106
167	533	-0.0429662	-0.0424207	-0.0426935
168	532	-0.0411072	-0.0421979	-0.0416525
169	531	-0.0409834	-0.041361	-0.0411722
170	530	-0.040541	-0.0415394	-0.0410402
171	529	-0.0400198	-0.0407478	-0.0403838
172	528	-0.0398017	-0.0394797	-0.0396407
173	527	-0.0401317	-0.0403389	-0.0402353
174	526	-0.0394266	-0.0401763	-0.0398015
175	525	-0.0402217	-0.0398389	-0.0400303
176	524	-0.039279	-0.0400711	-0.039675
177	523	-0.041068	-0.0409653	-0.0410167
178	522	-0.040417	-0.0401187	-0.0402679
179	521	-0.0418952	-0.0411156	-0.0415054
180	520	-0.0410526	-0.0418113	-0.0414319
181	519	-0.0427261	-0.0413032	-0.0420146
182	518	-0.0443524	-0.0427454	-0.0435489
183	517	-0.044042	-0.0440686	-0.0440553
184	516	-0.0457445	-0.0444015	-0.045073
185	515	-0.0460016	-0.0431544	-0.044578
186	514	-0.046234	-0.0460605	-0.0461472
187	513	-0.0472047	-0.0476459	-0.0474253
188	512	-0.0493986	-0.0468952	-0.0481469
189	511	-0.0487991	-0.0491006	-0.0489499
190	510	-0.0496258	-0.0484453	-0.0490356
191	509	-0.0507026	-0.0491829	-0.0499428
192	508	-0.0514755	-0.0521005	-0.051788
193	507	-0.0539133	-0.0520821	-0.0529977
194	506	-0.053163	-0.0526468	-0.0529049
195	505	-0.0546046	-0.0534307	-0.0540177
196	504	-0.0562209	-0.0544558	-0.0553383
197	503	-0.0564882	-0.0562432	-0.0563657
198	502	-0.0570703	-0.0568768	-0.0569735
199	501	-0.0576907	-0.0571112	-0.057401
200	500	-0.0582936	-0.0592624	-0.058778
201	499	-0.060214	-0.0594687	-0.0598413
202	498	-0.0615654	-0.0597731	-0.0606692
203	497	-0.0613427	-0.0601082	-0.0607254
204	496	-0.0620282	-0.0622216	-0.0621249
205	495	-0.062837	-0.0621546	-0.0624958
206	494	-0.0638454	-0.0630698	-0.0634576
207	493	-0.064004	-0.0634142	-0.0637091
208	492	-0.064268	-0.0636518	-0.0639599
209	491	-0.0645424	-0.0634729	-0.0640076
210	490	-0.0651021	-0.0649396	-0.0650208
211	489	-0.065502	-0.0643455	-0.0649237
212	488	-0.0668005	-0.0661927	-0.0664966
213	487	-0.0663423	-0.0666913	-0.0665168
214	486	-0.0665862	-0.0662238	-0.066405
215	485	-0.0680251	-0.0660101	-0.0670176
216	484	-0.0673718	-0.0680302	-0.067701
217	483	-0.0678375	-0.0672451	-0.0675413
218	482	-0.067937	-0.0668958	-0.0674164
219	481	-0.0702479	-0.0678793	-0.0690636
220	480	-0.0678625	-0.0680847	-0.0679736
221	479	-0.0687162	-0.067898	-0.0683071
222	478	-0.0692783	-0.0674827	-0.0683805
223	477	-0.0698625	-0.0687602	-0.0693114
224	476	-0.0701225	-0.069543	-0.0698327
225	475	-0.0702128	-0.0701325	-0.0701727
226	474	-0.0700154	-0.0702224	-0.0701189
227	473	-0.0704677	-0.070036	-0.0702519
228	472	-0.0705312	-0.0705631	-0.0705471
229	471	-0.0697153	-0.0694453	-0.0695803
230	470	-0.0696528	-0.0701054	-0.0698791
231	469	-0.0711417	-0.0698392	-0.0704904
232	468	-0.0709627	-0.0706298	-0.0707962
233	467	-0.0705397	-0.0701725	-0.0703561
234	466	-0.0708353	-0.0691175	-0.0699764
235	465	-0.0705059	-0.069827	-0.0701665
236	464	-0.0702953	-0.0696405	-0.0699679
237	463	-0.0710734	-0.0701631	-0.0706183
238	462	-0.0702181	-0.0701207	-0.0701694
239	461	-0.0708978	-0.0707159	-0.0708068
240	460	-0.0697852	-0.0689716	-0.0693784
241	459	-0.0706757	-0.0704613	-0.0705685
242	458	-0.0699748	-0.0695783	-0.0697765
243	457	-0.0710188	-0.070199	-0.0706089
244	456	-0.0710293	-0.0694284	-0.0702289
245	455	-0.0716495	-0.0695304	-0.0705899
246	454	-0.0695765	-0.0686546	-0.0691155
247	453	-0.0704047	-0.069628	-0.0700163
248	452	-0.0707643	-0.0682557	-0.06951
249	451	-0.0693916	-0.06936	-0.0693758
250	450	-0.068656	-0.0698065	-0.0692313
251	449	-0.0718335	-0.0687069	-0.0702702
252	448	-0.0689024	-0.0687819	-0.0688422
253	447	-0.0700796	-0.0691608	-0.0696202
254	446	-0.0697232	-0.0687325	-0.0692278
255	445	-0.0701571	-0.0693103	-0.0697337
256	444	-0.0702597	-0.0679304	-0.0690951
257	443	-0.0694396	-0.0693672	-0.0694034
258	442	-0.0705501	-0.0687238	-0.069637
259	441	-0.0680572	-0.0682858	-0.0681715
260	440	-0.0688742	-0.068536	-0.0687051
261	439	-0.0684853	-0.0682952	-0.0683902
262	438	-0.0686894	-0.068409	-0.0685492
263	437	-0.0671052	-0.0680341	-0.0675696
264	436	-0.067791	-0.0683887	-0.0680898
265	435	-0.0675833	-0.0652615	-0.0664224
266	434	-0.0683449	-0.0668264	-0.0675856
267	433	-0.0662531	-0.0665253	-0.0663892
268	432	-0.0672886	-0.0646293	-0.0659589
269	431	-0.0649767	-0.0663888	-0.0656827
270	430	-0.0661623	-0.0649705	-0.0655664
271	429	-0.0650695	-0.0649355	-0.0650025
272	428	-0.0641887	-0.0642907	-0.0642397
273	427	-0.0641897	-0.0629745	-0.0635821
274	426	-0.0635411	-0.0626919	-0.0631165
275	425	-0.0625059	-0.0625781	-0.062542
276	424	-0.0630716	-0.06184	-0.0624558
277	423	-0.0619205	-0.0613488	-0.0616346
278	422	-0.0611795	-0.060376	-0.0607777
279	421	-0.0608007	-0.060749	-0.0607749
280	420	-0.0595685	-0.0607253	-0.0601469
281	419	-0.0590242	-0.0586658	-0.058845
282	418	-0.0593289	-0.0590569	-0.0591929
283	417	-0.0586628	-0.0573873	-0.0580251
284	416	-0.0592441	-0.058028	-0.0586361
285	415	-0.0584367	-0.05831	-0.0583734
286	414	-0.05742	-0.0567634	-0.0570917
287	413	-0.0573364	-0.0557336	-0.056535
288	412	-0.0569971	-0.0563279	-0.0566625
289	411	-0.0584255	-0.0557103	-0.0570679
290	410	-0.0566915	-0.0561836	-0.0564376
291	409	-0.057025	-0.055109	-0.056067
292	408	-0.0554891	-0.0558512	-0.0556701
293	407	-0.0555009	-0.0548488	-0.0551748
294	406	-0.0559177	-0.0541232	-0.0550204
295	405	-0.0551426	-0.0540771	-0.0546099
296	404	-0.0548652	-0.054731	-0.0547981
297	403	-0.0547849	-0.0542521	-0.0545185
298	402	-0.0544382	-0.0527609	-0.0535995
299	401	-0.0523314	-0.0538784	-0.0531049
300	400	-0.0528501	-0.0518059	-0.052328

[truncated: 35 more sheets: LBind (mdeg), LDp-ind (mdeg), LBp-ind (mdeg), G-factor-ind, mCD (mdeg), mCB (mdeg), mLB (mdeg), mLD (mdeg), mLBp (mdeg), mLDp (mdeg), mG_factor, aCD (mdeg), aCB (mdeg), aLB (mdeg), aLD (mdeg), aLBp (mdeg), aLDp (mdeg), aG-factor, Abs (au) (from M00), M00 …]
