# Supplementary material for: Metasurface analogues of molecular diastereomers from hierarchical multiscale chiral interactions with biomolecules
Source: Nat Commun. 2026 Apr 22;17:5541. doi: 10.1038/s41467-026-72200-6 (PMC13287669; doi:10.1038/s41467-026-72200-6)
Supplement: Supplementary file 6 — Source data [file 41467_2026_72200_MOESM6_ESM.zip › Source_Data/MMP/Antistrept/Rhanti_baseline_substracted_Mueller_ AntiSt_RH_Resol1nm_2022_09_22_17_17_51 and baseline - Mueller_ AntiSt_BG_Resol1nm_2022_09_22_15_51_10.xlsx]

## Sheet: CD (mdeg)
	0	1	2	3
0	700	25.9147	65.3344	45.6246
1	699	-18.8391	-33.3839	-26.1115
2	698	16.3933	26.0968	21.245
3	697	-37.7846	61.2191	11.7173
4	696	62.5527	40.7147	51.6337
5	695	90.0218	-12.3471	38.8373
6	694	66.9693	59.3487	63.159
7	693	0.836346	52.1575	26.4969
8	692	-14.0871	78.9837	32.4483
9	691	53.0649	-7.64749	22.7087
10	690	-19.4528	34.5847	7.56593
11	689	45.2711	-78.988	-16.8584
12	688	12.5169	-70.7338	-29.1085
13	687	-63.23	-74.0431	-68.6366
14	686	-92.3312	-23.1317	-57.7314
15	685	-43.974	-58.8487	-51.4114
16	684	-28.9406	-171.76	-100.35
17	683	-89.9348	-124.393	-107.164
18	682	-69.5852	-125.299	-97.4422
19	681	-38.8529	-92.1821	-65.5175
20	680	-89.1862	-26.9611	-58.0737
21	679	-150.111	-18.0595	-84.0852
22	678	6.5766	-48.0646	-20.744
23	677	-63.8076	-55.9498	-59.8787
24	676	-79.6862	-41.178	-60.4321
25	675	-45.6005	-31.1734	-38.387
26	674	-49.3241	-11.6406	-30.4824
27	673	2.26467	14.7408	8.50273
28	672	4.76453	10.1251	7.4448
29	671	-24.7793	5.49812	-9.64059
30	670	55.2149	61.4888	58.3518
31	669	37.2969	95.8053	66.5511
32	668	77.5276	117.182	97.355
33	667	78.4527	75.0141	76.7334
34	666	130.131	67.4123	98.7716
35	665	101.266	138.207	119.736
36	664	80.5356	106.058	93.2967
37	663	-25.0198	67.822	21.4011
38	662	27.776	-35.1378	-3.68091
39	661	-84.4445	-94.1976	-89.321
40	660	-176.688	-149.026	-162.857
41	659	-242.04	-268.492	-255.266
42	658	-310.445	-308.697	-309.571
43	657	-371.968	-346.265	-359.116
44	656	-338.176	-407.87	-373.023
45	655	-369.703	-357.897	-363.8
46	654	-304.551	-346.93	-325.741
47	653	-249.696	-266.07	-257.883
48	652	-171.621	-237.552	-204.586
49	651	-126.104	-193.073	-159.588
50	650	-47.2039	-115.996	-81.6002
51	649	-46.4677	-32.3572	-39.4125
52	648	-25.6146	-19.6895	-22.6521
53	647	24.1721	-30.6654	-3.24665
54	646	19.8465	-22.4717	-1.31257
55	645	21.1956	60.796	40.9958
56	644	14.3267	32.508	23.4174
57	643	16.434	-8.55508	3.93944
58	642	62.5921	56.8934	59.7427
59	641	65.2697	44.9754	55.1225
60	640	79.5295	85.9165	82.723
61	639	134.245	99.3193	116.782
62	638	194.197	136.368	165.282
63	637	232.461	204.577	218.519
64	636	272.046	267.507	269.777
65	635	290.536	259.711	275.123
66	634	292.776	313.577	303.177
67	633	332.888	347.475	340.182
68	632	347.563	373.508	360.536
69	631	336.222	362.774	349.498
70	630	332.807	341.852	337.329
71	629	283.073	293.61	288.341
72	628	217.246	260.751	238.998
73	627	188.012	206.02	197.016
74	626	105.238	81.0689	93.1535
75	625	96.6544	103.272	99.9634
76	624	13.5585	5.99675	9.77764
77	623	-59.2527	-91.1007	-75.1767
78	622	-86.7745	-106.108	-96.4413
79	621	-128.954	-100.927	-114.94
80	620	-163.373	-120.953	-142.163
81	619	-152.75	-162.16	-157.455
82	618	-186.686	-217.324	-202.005
83	617	-212.826	-200.286	-206.556
84	616	-221.884	-169.464	-195.674
85	615	-212.282	-187.966	-200.124
86	614	-200.369	-179.402	-189.885
87	613	-204.09	-157.145	-180.618
88	612	-184.973	-191.015	-187.994
89	611	-193.661	-176.171	-184.916
90	610	-153.626	-136.41	-145.018
91	609	-138.22	-146.374	-142.297
92	608	-127.703	-139.561	-133.632
93	607	-125.995	-132.9	-129.448
94	606	-107.548	-123.136	-115.342
95	605	-145.602	-128.426	-137.014
96	604	-120.785	-112.763	-116.774
97	603	-108.472	-69.3979	-88.9352
98	602	-80.915	-50.7542	-65.8346
99	601	-97.7358	-59.0553	-78.3955
100	600	-75.1209	-31.0953	-53.1081
101	599	-45.9731	-35.2551	-40.6141
102	598	-26.0527	-64.775	-45.4139
103	597	-51.7873	-37.5717	-44.6795
104	596	-29.1816	-34.7391	-31.9603
105	595	-20.5559	-13.1338	-16.8449
106	594	-7.27094	-3.34629	-5.30861
107	593	1.38937	-13.4386	-6.02464
108	592	-38.0836	-24.3615	-31.2225
109	591	-30.6442	-18.6599	-24.6521
110	590	31.6129	14.4656	23.0393
111	589	-6.70455	-8.68309	-7.69382
112	588	13.9571	-23.5083	-4.7756
113	587	11.414	11.698	11.556
114	586	-26.9745	14.5543	-6.21015
115	585	-36.2608	-7.94566	-22.1032
116	584	-31.9691	-2.25739	-17.1133
117	583	-21.7749	-12.7753	-17.2751
118	582	-57.7931	-39.8842	-48.8387
119	581	-62.026	-37.7937	-49.9098
120	580	-60.4581	-47.3279	-53.893
121	579	-90.8189	-48.3125	-69.5657
122	578	-101.727	-89.6626	-95.6948
123	577	-105.747	-118.159	-111.953
124	576	-118.221	-87.6897	-102.956
125	575	-117.257	-109.227	-113.242
126	574	-127.703	-133.476	-130.589
127	573	-157.265	-133.644	-145.454
128	572	-177.534	-160.352	-168.943
129	571	-175.345	-164.556	-169.951
130	570	-175.773	-174.155	-174.964
131	569	-194.362	-181.565	-187.964
132	568	-193.035	-209.278	-201.157
133	567	-198.975	-172.099	-185.537
134	566	-207.886	-209.417	-208.652
135	565	-229.432	-193.724	-211.578
136	564	-224.103	-221.601	-222.852
137	563	-207.937	-211.164	-209.55
138	562	-192.778	-175.704	-184.241
139	561	-200.186	-192.542	-196.364
140	560	-207.634	-188.905	-198.269
141	559	-200.025	-208.12	-204.073
142	558	-187.206	-189.208	-188.207
143	557	-166.791	-172.443	-169.617
144	556	-199.644	-178.238	-188.941
145	555	-191.694	-164.853	-178.274
146	554	-162.978	-171.908	-167.443
147	553	-181.903	-166.905	-174.404
148	552	-178.156	-133.858	-156.007
149	551	-157.013	-155.462	-156.238
150	550	-134.846	-173.06	-153.953
151	549	-132.032	-165.37	-148.701
152	548	-167.161	-142.163	-154.662
153	547	-161.893	-162.807	-162.35
154	546	-151.329	-139.37	-145.349
155	545	-122.26	-137.275	-129.767
156	544	-122.873	-134.763	-128.818
157	543	-113.499	-131.957	-122.728
158	542	-123.762	-105.954	-114.858
159	541	-135.298	-107.071	-121.185
160	540	-100.848	-127.772	-114.31
161	539	-96.6586	-126.924	-111.791
162	538	-96.0763	-104.831	-100.453
163	537	-97.7197	-104.237	-100.978
164	536	-95.0986	-102.787	-98.943
165	535	-88.1224	-99.5407	-93.8316
166	534	-82.5544	-99.0419	-90.7982
167	533	-78.6604	-85.9013	-82.2809
168	532	-89.0919	-83.1028	-86.0973
169	531	-72.5214	-61.9434	-67.2324
170	530	-87.1578	-92.7395	-89.9487
171	529	-63.7699	-84.1916	-73.9807
172	528	-56.7729	-67.2343	-62.0036
173	527	-54.7257	-77.3023	-66.014
174	526	-46.202	-48.1256	-47.1638
175	525	-53.0888	-60.1229	-56.6059
176	524	-61.2139	-73.1086	-67.1613
177	523	-34.6511	-73.765	-54.208
178	522	-62.4024	-57.0127	-59.7076
179	521	-75.3877	-53.4112	-64.3994
180	520	-52.2587	-57.0422	-54.6505
181	519	-59.2039	-54.4802	-56.842
182	518	-49.9539	-63.8237	-56.8888
183	517	-50.8754	-52.4118	-51.6436
184	516	-52.9066	-38.9978	-45.9522
185	515	-63.7235	-62.1932	-62.9584
186	514	-68.935	-68.7055	-68.8203
187	513	-69.3625	-40.9702	-55.1664
188	512	-62.9978	-54.731	-58.8644
189	511	-62.9701	-58.9764	-60.9732
190	510	-64.012	-61.4139	-62.7129
191	509	-64.6277	-70.1467	-67.3872
192	508	-68.8233	-57.9682	-63.3958
193	507	-65.3712	-49.2527	-57.312
194	506	-57.5658	-60.4389	-59.0023
195	505	-51.6347	-64.8742	-58.2544
196	504	-70.4798	-40.0907	-55.2852
197	503	-64.7448	-71.6808	-68.2128
198	502	-64.6832	-64.3461	-64.5146
199	501	-66.3211	-73.5557	-69.9384
200	500	-58.6403	-63.0518	-60.846
201	499	-52.6837	-74.0803	-63.382
202	498	-75.8157	-67.0876	-71.4516
203	497	-67.4558	-56.1982	-61.827
204	496	-64.7087	-60.51	-62.6093
205	495	-52.5095	-48.2854	-50.3974
206	494	-68.9507	-46.5924	-57.7715
207	493	-55.0909	-75.5352	-65.313
208	492	-69.4388	-69.4786	-69.4587
209	491	-50.5673	-74.0727	-62.32
210	490	-68.7791	-55.2641	-62.0216
211	489	-76.7405	-72.1	-74.4203
212	488	-58.7781	-55.2421	-57.0101
213	487	-72.1604	-75.2835	-73.7219
214	486	-75.6119	-58.7775	-67.1947
215	485	-62.3732	-78.9168	-70.645
216	484	-69.7112	-65.843	-67.7771
217	483	-70.5229	-58.3502	-64.4365
218	482	-55.2373	-80.8055	-68.0214
219	481	-80.0894	-65.9769	-73.0332
220	480	-68.7047	-66.9125	-67.8086
221	479	-67.7776	-65.2584	-66.518
222	478	-60.096	-56.5845	-58.3402
223	477	-70.6705	-68.1918	-69.4311
224	476	-67.8669	-71.4291	-69.648
225	475	-76.8429	-58.9873	-67.9151
226	474	-60.3747	-68.1219	-64.2483
227	473	-70.5177	-61.1085	-65.8131
228	472	-67.8929	-64.478	-66.1855
229	471	-71.6354	-66.4219	-69.0286
230	470	-67.1646	-51.5865	-59.3756
231	469	-78.8336	-71.2421	-75.0379
232	468	-85.5887	-65.8446	-75.7166
233	467	-60.8153	-70.9737	-65.8945
234	466	-83.5542	-55.3557	-69.455
235	465	-61.7439	-65.4779	-63.6109
236	464	-64.8498	-50.8234	-57.8366
237	463	-56.8419	-59.6078	-58.2249
238	462	-70.4658	-58.0938	-64.2798
239	461	-64.023	-77.0592	-70.5411
240	460	-72.5974	-68.8614	-70.7294
241	459	-68.0899	-62.1762	-65.133
242	458	-65.1175	-72.9179	-69.0177
243	457	-57.6871	-72.8151	-65.2511
244	456	-59.2762	-70.5056	-64.8909
245	455	-60.7553	-64.5862	-62.6708
246	454	-65.8238	-63.3474	-64.5856
247	453	-78.0342	-63.3099	-70.6721
248	452	-61.844	-66.3593	-64.1016
249	451	-61.2926	-63.0007	-62.1466
250	450	-57.5759	-70.955	-64.2655
251	449	-69.5228	-68.905	-69.2139
252	448	-73.7733	-64.5949	-69.1841
253	447	-58.2946	-62.4989	-60.3968
254	446	-67.8146	-59.3232	-63.5689
255	445	-49.5196	-58.5376	-54.0286
256	444	-65.4341	-63.2861	-64.3601
257	443	-73.1158	-57.4075	-65.2616
258	442	-63.145	-48.4408	-55.7929
259	441	-50.1943	-68.4293	-59.3118
260	440	-62.0464	-67.8317	-64.939
261	439	-66.1103	-66.1339	-66.1221
262	438	-61.7512	-63.1051	-62.4281
263	437	-59.7448	-58.4419	-59.0933
264	436	-55.1122	-51.6336	-53.3729
265	435	-62.1207	-48.3942	-55.2574
266	434	-53.924	-43.6867	-48.8053
267	433	-55.6552	-50.3013	-52.9783
268	432	-40.5394	-50.7674	-45.6534
269	431	-40.0269	-50.5469	-45.2869
270	430	-34.7747	-33.8475	-34.3111
271	429	-53.5744	-29.0856	-41.33
272	428	-32.9236	-34.7153	-33.8194
273	427	-47.2482	-36.3959	-41.822
274	426	-50.0637	-38.1472	-44.1054
275	425	-39.5902	-36.398	-37.9941
276	424	-19.5991	-39.2504	-29.4247
277	423	-23.9794	-31.8871	-27.9333
278	422	-34.9157	-43.0103	-38.963
279	421	-32.1308	-38.0176	-35.0742
280	420	-39.965	-42.5309	-41.2479
281	419	-33.7142	-38.7504	-36.2323
282	418	-33.245	-28.2631	-30.754
283	417	-31.1416	-43.975	-37.5583
284	416	-42.5287	-34.2534	-38.391
285	415	-32.0066	-29.8035	-30.905
286	414	-35.7098	-39.3782	-37.544
287	413	-35.4905	-33.4759	-34.4832
288	412	-28.1161	-23.5988	-25.8574
289	411	-32.1224	-43.5323	-37.8274
290	410	-35.566	-29.1074	-32.3367
291	409	-32.664	-37.1662	-34.9151
292	408	-45.5808	-34.1263	-39.8535
293	407	-40.0557	-44.9313	-42.4935
294	406	-33.5235	-35.2152	-34.3693
295	405	-42.4419	-43.6254	-43.0336
296	404	-40.0775	-42.9925	-41.535
297	403	-43.4129	-51.0189	-47.2159
298	402	-37.2641	-33.2734	-35.2688
299	401	-43.6308	-41.0277	-42.3293
300	400	-42.0539	-55.5583	-48.8061

## Sheet: CB (mdeg)
	0	1	2	3
0	700	-3.87727	-12.5515	-8.21441
1	699	35.4028	145.207	90.3049
2	698	30.9338	2.93548	16.9346
3	697	-18.8947	-53.7903	-36.3425
4	696	-9.84108	-27.1837	-18.5124
5	695	-50.5292	-62.6737	-56.6015
6	694	-67.77	-26.0159	-46.893
7	693	-171.888	-91.275	-131.581
8	692	-136.981	-140.349	-138.665
9	691	-127.399	-206.045	-166.722
10	690	-44.2365	-125.992	-85.1141
11	689	71.13	-51.8015	9.66423
12	688	-172.303	-63.746	-118.024
13	687	-99.2345	21.1415	-39.0465
14	686	-9.51479	-255.832	-132.673
15	685	-166.119	-92.0747	-129.097
16	684	-34.3593	-78.3095	-56.3344
17	683	-10.845	5.32148	-2.76174
18	682	-54.9383	-134.568	-94.753
19	681	-56.2953	-55.9734	-56.1343
20	680	-50.1327	64.8856	7.37641
21	679	30.2283	30.6277	30.428
22	678	-36.4715	-79.4443	-57.9579
23	677	26.2281	-29.0422	-1.40708
24	676	51.1961	118.352	84.7742
25	675	13.8175	137.499	75.6583
26	674	-21.8803	0.584536	-10.6479
27	673	1.71803	181.149	91.4333
28	672	60.2219	6.72821	33.4751
29	671	113.027	39.1373	76.0822
30	670	85.3535	81.5923	83.4729
31	669	184.283	24.4038	104.343
32	668	232.831	111.426	172.129
33	667	-21.5109	70.7161	24.6026
34	666	101.849	-0.936792	50.4561
35	665	-73.1521	-46.7698	-59.961
36	664	-48.7455	12.0114	-18.3671
37	663	-235.491	-126.667	-181.079
38	662	-285.379	-162.727	-224.053
39	661	-242.842	-187.443	-215.142
40	660	-197.391	-298.844	-248.118
41	659	-271.796	-181.776	-226.786
42	658	-129.572	-147.531	-138.551
43	657	64.351	-77.2161	-6.43258
44	656	-39.7561	8.11808	-15.819
45	655	121.46	117.08	119.27
46	654	232.274	222.696	227.485
47	653	231.282	328.059	279.67
48	652	271.138	337.796	304.467
49	651	261.898	318.12	290.009
50	650	285.719	333.483	309.601
51	649	275.247	309.04	292.144
52	648	208.973	279.631	244.302
53	647	214.039	302.326	258.182
54	646	206.417	291.56	248.988
55	645	253.456	243.979	248.717
56	644	208.583	290.326	249.455
57	643	259.465	256.769	258.117
58	642	239.119	214.47	226.794
59	641	216.118	272.093	244.106
60	640	272.859	320.052	296.455
61	639	182.422	251.088	216.755
62	638	297.567	242.475	270.021
63	637	258.042	203.998	231.02
64	636	190.229	184.999	187.614
65	635	136.994	173.825	155.409
66	634	150.93	127.448	139.189
67	633	40.6772	79.1723	59.9247
68	632	-56.7107	59.5544	1.42185
69	631	-192.382	-31.1985	-111.79
70	630	-165.855	-247.476	-206.665
71	629	-198.794	-229.043	-213.919
72	628	-279.959	-210.263	-245.111
73	627	-389.587	-360.29	-374.938
74	626	-376.501	-370.298	-373.399
75	625	-428.64	-353.61	-391.125
76	624	-362.385	-291.979	-327.182
77	623	-417.321	-298.213	-357.767
78	622	-366.472	-266.109	-316.291
79	621	-301.193	-348.641	-324.917
80	620	-193.704	-223.128	-208.416
81	619	-260.746	-171.908	-216.327
82	618	-133.839	-142.33	-138.084
83	617	-178.035	-129.338	-153.686
84	616	-39.9373	-160.152	-100.044
85	615	-58.339	-122.026	-90.1824
86	614	-69.7744	-33.9368	-51.8556
87	613	-15.6365	11.5355	-2.05049
88	612	2.33951	-56.6468	-27.1536
89	611	-62.4556	-31.1751	-46.8154
90	610	43.5068	45.3459	44.4264
91	609	-1.24387	29.5493	14.1527
92	608	26.4773	12.3251	19.4012
93	607	93.2491	61.2118	77.2305
94	606	-23.7305	36.1071	6.18833
95	605	55.5204	2.47336	28.9969
96	604	78.5267	93.7718	86.1493
97	603	74.592	56.4308	65.5114
98	602	19.6357	86.9172	53.2764
99	601	41.7558	66.403	54.0794
100	600	65.3673	93.682	79.5246
101	599	86.635	69.4767	78.0558
102	598	45.5151	31.8716	38.6934
103	597	41.4899	28.0497	34.7698
104	596	-1.24161	47.2407	22.9996
105	595	35.3552	40.0759	37.7156
106	594	1.89096	55.0536	28.4723
107	593	65.776	-8.54943	28.6133
108	592	-33.0707	-5.51884	-19.2947
109	591	-11.7619	10.6108	-0.575547
110	590	-48.4707	-30.5399	-39.5053
111	589	-33.012	-31.4555	-32.2338
112	588	-50.0099	-47.2031	-48.6065
113	587	-57.5198	-61.2931	-59.4065
114	586	-33.9662	-44.8419	-39.404
115	585	-54.2599	-27.7951	-41.0275
116	584	-78.0114	-54.0393	-66.0253
117	583	-135.285	-145.448	-140.367
118	582	-85.513	-89.7178	-87.6154
119	581	-111.234	-90.2143	-100.724
120	580	-110.904	-123.066	-116.985
121	579	-109.47	-131.157	-120.313
122	578	-141.417	-138.525	-139.971
123	577	-123.732	-136.941	-130.337
124	576	-81.0809	-125.427	-103.254
125	575	-116.692	-84.8008	-100.747
126	574	-135.437	-115.065	-125.251
127	573	-120.341	-97.6305	-108.986
128	572	-91.9444	-86.3451	-89.1448
129	571	-75.184	-132.576	-103.88
130	570	-85.2342	-80.4815	-82.8578
131	569	-85.4739	-99.4308	-92.4524
132	568	-81.908	-99.3515	-90.6297
133	567	-62.8472	-69.5943	-66.2208
134	566	-51.5354	-33.392	-42.4637
135	565	-19.5165	-28.1427	-23.8296
136	564	9.80336	-35.4033	-12.8
137	563	-14.3851	-5.35165	-9.86839
138	562	1.08805	7.58655	4.3373
139	561	23.8663	11.3761	17.6212
140	560	4.86525	2.61801	3.74163
141	559	53.5081	68.2145	60.8613
142	558	25.8482	5.89744	15.8728
143	557	26.5824	35.8181	31.2003
144	556	45.0028	45.9459	45.4743
145	555	90.0832	46.2484	68.1658
146	554	80.3701	34.9994	57.6848
147	553	49.1789	86.8324	68.0056
148	552	67.1538	72.8128	69.9833
149	551	115.906	99.9753	107.941
150	550	93.5651	77.0597	85.3124
151	549	49.7264	97.8045	73.7655
152	548	81.3497	69.2469	75.2983
153	547	88.6984	43.8373	66.2678
154	546	99.3954	107.619	103.507
155	545	101.776	102.547	102.161
156	544	119.849	66.9824	93.4159
157	543	63.2637	91.5085	77.3861
158	542	105.403	94.3254	99.8641
159	541	92.4402	72.5622	82.5012
160	540	64.9373	81.4208	73.179
161	539	75.7603	96.3703	86.0653
162	538	101.817	82.0114	91.9141
163	537	79.6413	113.602	96.6217
164	536	105.036	115.564	110.3
165	535	72.4106	72.5169	72.4637
166	534	108.035	71.4003	89.7174
167	533	85.8945	102.624	94.2591
168	532	101.569	89.7056	95.6373
169	531	61.5209	83.6479	72.5844
170	530	79.8127	87.07	83.4414
171	529	73.6932	74.3919	74.0425
172	528	80.72	90.4293	85.5747
173	527	71.0885	52.6101	61.8493
174	526	107.098	78.7334	92.9155
175	525	51.6906	95.5219	73.6063
176	524	62.7172	83.9489	73.333
177	523	78.7909	72.1461	75.4685
178	522	53.122	58.966	56.044
179	521	36.246	83.0664	59.6562
180	520	51.2068	62.191	56.6989
181	519	51.9325	50.8059	51.3692
182	518	37.686	55.0076	46.3468
183	517	38.5252	42.2774	40.4013
184	516	54.5846	68.534	61.5593
185	515	23.6479	47.6594	35.6537
186	514	53.3049	27.6532	40.4791
187	513	42.9516	20.0988	31.5252
188	512	43.1406	46.3464	44.7435
189	511	36.783	23.879	30.331
190	510	8.89267	29.663	19.2778
191	509	46.733	52.2343	49.4836
192	508	30.3367	28.8339	29.5853
193	507	27.6764	37.8061	32.7413
194	506	44.3347	29.8642	37.0995
195	505	41.9033	45.2588	43.581
196	504	61.7093	51.8204	56.7649
197	503	29.1138	30.0551	29.5844
198	502	42.4792	34.928	38.7036
199	501	13.6877	44.1267	28.9072
200	500	35.1029	13.8857	24.4943
201	499	39.2154	55.4016	47.3085
202	498	34.1415	28.7237	31.4326
203	497	13.9209	44.1133	29.0171
204	496	18.4374	34.3396	26.3885
205	495	33.2389	26.6485	29.9437
206	494	39.0582	47.1068	43.0825
207	493	29.4376	32.124	30.7808
208	492	18.9364	26.2455	22.5909
209	491	31.6856	46.9546	39.3201
210	490	37.3045	18.0902	27.6973
211	489	29.7664	3.46156	16.614
212	488	-0.945437	34.7278	16.8912
213	487	23.2079	17.5101	20.359
214	486	27.6906	20.355	24.0228
215	485	16.0145	27.464	21.7393
216	484	26.47	42.16	34.315
217	483	39.0042	31.7017	35.3529
218	482	25.1072	52.0354	38.5713
219	481	22.8923	41.4211	32.1567
220	480	23.584	41.7889	32.6865
221	479	32.1668	28.6193	30.3931
222	478	35.186	21.6631	28.4246
223	477	6.52562	21.4092	13.9674
224	476	44.7613	0.51396	22.6376
225	475	38.4904	14.4134	26.4519
226	474	18.1376	46.768	32.4528
227	473	24.195	28.6091	26.4021
228	472	27.218	22.8788	25.0484
229	471	46.4372	37.4184	41.9278
230	470	44.6664	39.9972	42.3318
231	469	46.4779	40.8814	43.6797
232	468	38.0936	38.9507	38.5222
233	467	42.7612	38.2325	40.4968
234	466	20.9671	32.3561	26.6616
235	465	46.7647	33.1106	39.9376
236	464	29.6743	40.582	35.1282
237	463	42.4589	32.3698	37.4144
238	462	55.258	41.0245	48.1413
239	461	38.637	45.4933	42.0651
240	460	39.1539	43.5788	41.3663
241	459	45.7947	49.9974	47.8961
242	458	42.4058	31.2685	36.8371
243	457	29.5047	30.2185	29.8616
244	456	50.8571	54.4331	52.6451
245	455	47.6102	45.8331	46.7216
246	454	40.9933	38.8162	39.9047
247	453	38.2664	67.3617	52.814
248	452	38.0853	49.3426	43.714
249	451	51.4009	53.8753	52.6381
250	450	55.7827	58.7546	57.2686
251	449	34.4786	61.4453	47.962
252	448	52.2947	56.6837	54.4892
253	447	45.7851	55.9127	50.8489
254	446	55.4071	71.3005	63.3538
255	445	61.7387	56.6157	59.1772
256	444	60.5627	66.9825	63.7726
257	443	64.3573	55.2253	59.7913
258	442	47.1969	56.3506	51.7738
259	441	67.1019	50.7124	58.9071
260	440	74.5072	67.8288	71.168
261	439	70.8499	67.675	69.2624
262	438	67.8292	81.1568	74.493
263	437	91.366	72.6158	81.9909
264	436	71.3248	37.3758	54.3503
265	435	68.759	62.7833	65.7712
266	434	72.5751	85.3642	78.9697
267	433	82.1088	59.2544	70.6816
268	432	81.0028	68.3355	74.6692
269	431	63.4872	68.8799	66.1836
270	430	72.6276	57.4231	65.0253
271	429	68.1803	61.883	65.0317
272	428	56.1696	55.0308	55.6002
273	427	65.5176	61.715	63.6163
274	426	58.3804	62.2828	60.3316
275	425	72.8995	54.1709	63.5352
276	424	59.3763	73.6898	66.5331
277	423	69.8439	69.6959	69.7699
278	422	64.1333	65.4418	64.7876
279	421	57.3997	62.8647	60.1322
280	420	72.7568	64.009	68.3829
281	419	71.3343	59.7875	65.5609
282	418	57.0495	57.9275	57.4885
283	417	56.2158	58.0374	57.1266
284	416	65.6973	56.0744	60.8859
285	415	75.6797	42.5705	59.1251
286	414	54.3437	54.5867	54.4652
287	413	53.5681	62.5635	58.0658
288	412	41.8416	51.8964	46.869
289	411	54.7468	50.5871	52.6669
290	410	48.9122	49.5284	49.2203
291	409	40.4615	35.6453	38.0534
292	408	60.8113	56.5353	58.6733
293	407	53.1059	67.5351	60.3205
294	406	53.5599	54.7024	54.1312
295	405	44.2784	50.6478	47.4631
296	404	39.2296	54.9814	47.1055
297	403	48.1572	57.4694	52.8133
298	402	60.9172	61.252	61.0846
299	401	68.883	64.3517	66.6174
300	400	44.4971	42.3963	43.4467

## Sheet: LB (mdeg)
	0	1	2	3
0	700	-0.0183414	-0.0175294	-0.0179354
1	699	-0.0223989	-0.0185219	-0.0204604
2	698	-0.0216687	-0.0231053	-0.022387
3	697	-0.0213648	-0.0247869	-0.0230758
4	696	-0.0327046	-0.0269573	-0.0298309
5	695	-0.0339611	-0.0282093	-0.0310852
6	694	-0.0350709	-0.0279145	-0.0314927
7	693	-0.0328627	-0.034734	-0.0337984
8	692	-0.0424827	-0.0360941	-0.0392884
9	691	-0.0382071	-0.0273946	-0.0328009
10	690	-0.0268877	-0.0318959	-0.0293918
11	689	-0.0290957	-0.0295071	-0.0293014
12	688	-0.0211893	-0.0222763	-0.0217328
13	687	-0.0164125	-0.0135366	-0.0149745
14	686	-0.0208782	-0.0200842	-0.0204812
15	685	-0.008618	-0.00587415	-0.00724607
16	684	-0.011133	-0.00432367	-0.00772832
17	683	0.00629557	0.00722287	0.00675922
18	682	0.0082268	0.00550396	0.00686538
19	681	0.0185723	0.0106486	0.0146105
20	680	0.0161253	0.0208866	0.0185059
21	679	0.0312538	0.0224858	0.0268698
22	678	0.0343194	0.0297003	0.0320099
23	677	0.0394102	0.0285521	0.0339812
24	676	0.0274241	0.0370421	0.0322331
25	675	0.0350721	0.0319618	0.0335169
26	674	0.0413037	0.0336004	0.037452
27	673	0.0379451	0.0355031	0.0367241
28	672	0.035166	0.037622	0.036394
29	671	0.0409083	0.0347367	0.0378225
30	670	0.0353114	0.0409063	0.0381088
31	669	0.0454669	0.04414	0.0448034
32	668	0.0450395	0.0454088	0.0452241
33	667	0.0502554	0.0496487	0.0499521
34	666	0.0589579	0.0561821	0.05757
35	665	0.0588812	0.0689049	0.063893
36	664	0.0762066	0.0732692	0.0747379
37	663	0.092643	0.0907243	0.0916837
38	662	0.099162	0.10682	0.102991
39	661	0.124461	0.123485	0.123973
40	660	0.139822	0.132181	0.136001
41	659	0.162733	0.153139	0.157936
42	658	0.184668	0.176153	0.18041
43	657	0.193205	0.191766	0.192485
44	656	0.213484	0.209049	0.211266
45	655	0.226658	0.224823	0.22574
46	654	0.23439	0.228004	0.231197
47	653	0.241807	0.235999	0.238903
48	652	0.246707	0.235666	0.241186
49	651	0.242078	0.248158	0.245118
50	650	0.239276	0.244296	0.241786
51	649	0.245499	0.239338	0.242418
52	648	0.241941	0.23639	0.239165
53	647	0.230861	0.231671	0.231266
54	646	0.220015	0.224912	0.222464
55	645	0.218303	0.224978	0.22164
56	644	0.213576	0.215894	0.214735
57	643	0.210356	0.204174	0.207265
58	642	0.202689	0.202551	0.20262
59	641	0.198165	0.198352	0.198259
60	640	0.187831	0.185924	0.186877
61	639	0.186443	0.188268	0.187356
62	638	0.175954	0.179631	0.177792
63	637	0.172508	0.170564	0.171536
64	636	0.164677	0.162924	0.1638
65	635	0.161089	0.156833	0.158961
66	634	0.155482	0.151793	0.153638
67	633	0.150763	0.149675	0.150219
68	632	0.150018	0.149486	0.149752
69	631	0.144966	0.145283	0.145125
70	630	0.138466	0.139739	0.139102
71	629	0.139914	0.137688	0.138801
72	628	0.139578	0.138838	0.139208
73	627	0.135659	0.134344	0.135001
74	626	0.13202	0.140864	0.136442
75	625	0.133792	0.134647	0.13422
76	624	0.129853	0.128958	0.129405
77	623	0.12884	0.132584	0.130712
78	622	0.126224	0.127211	0.126718
79	621	0.120414	0.122564	0.121489
80	620	0.119308	0.11729	0.118299
81	619	0.117598	0.117341	0.117469
82	618	0.115802	0.109944	0.112873
83	617	0.106589	0.105206	0.105898
84	616	0.0986188	0.102813	0.100716
85	615	0.0988681	0.0955611	0.0972146
86	614	0.0884306	0.0905202	0.0894754
87	613	0.081957	0.0848271	0.0833921
88	612	0.0759127	0.078766	0.0773394
89	611	0.0719711	0.070892	0.0714315
90	610	0.0674141	0.0664375	0.0669258
91	609	0.0590891	0.0559982	0.0575436
92	608	0.0522087	0.05414	0.0531743
93	607	0.0509121	0.0479185	0.0494153
94	606	0.0431344	0.0386617	0.0408981
95	605	0.0387856	0.0391482	0.0389669
96	604	0.0331275	0.0343732	0.0337504
97	603	0.0317459	0.0292888	0.0305174
98	602	0.0282856	0.0303141	0.0292998
99	601	0.029632	0.02581	0.027721
100	600	0.0221787	0.021817	0.0219978
101	599	0.0193694	0.0196511	0.0195103
102	598	0.0161771	0.0147296	0.0154533
103	597	0.0154101	0.0108548	0.0131325
104	596	0.00699713	0.00930913	0.00815313
105	595	0.00375973	0.00727658	0.00551816
106	594	0.00297746	0.00345189	0.00321468
107	593	0.00211426	0.0027873	0.00245078
108	592	-0.00563303	-0.000211816	-0.00292242
109	591	-0.00681055	-0.00941438	-0.00811246
110	590	-0.010838	-0.00817435	-0.00950617
111	589	-0.0116087	-0.0139166	-0.0127626
112	588	-0.0112155	-0.0144809	-0.0128482
113	587	-0.0178488	-0.0162767	-0.0170628
114	586	-0.0190388	-0.0209002	-0.0199695
115	585	-0.0191504	-0.020185	-0.0196677
116	584	-0.0204161	-0.0219911	-0.0212036
117	583	-0.0216159	-0.0202003	-0.0209081
118	582	-0.0214151	-0.0218406	-0.0216278
119	581	-0.0185889	-0.0163096	-0.0174493
120	580	-0.0189019	-0.0169725	-0.0179372
121	579	-0.0191094	-0.0185377	-0.0188236
122	578	-0.0163927	-0.0150491	-0.0157209
123	577	-0.0125574	-0.0127217	-0.0126395
124	576	-0.0109739	-0.0097649	-0.0103694
125	575	-0.00570928	-0.0118065	-0.0087579
126	574	-0.00581422	-0.00382832	-0.00482127
127	573	-0.000876917	-0.00192814	-0.00140253
128	572	-0.000195317	0.000403619	0.000104151
129	571	0.0056483	0.00269315	0.00417072
130	570	0.0106515	0.00871793	0.00968469
131	569	0.0146654	0.0112512	0.0129583
132	568	0.0146169	0.0181972	0.0164071
133	567	0.0184969	0.0193312	0.018914
134	566	0.0217155	0.0205454	0.0211305
135	565	0.0266648	0.0236299	0.0251473
136	564	0.0297329	0.0266428	0.0281878
137	563	0.0305309	0.0302488	0.0303899
138	562	0.0332192	0.0300632	0.0316412
139	561	0.0380695	0.0354072	0.0367383
140	560	0.039424	0.0383734	0.0388987
141	559	0.0426761	0.042944	0.0428101
142	558	0.0437349	0.0447502	0.0442426
143	557	0.0468601	0.0486171	0.0477386
144	556	0.050256	0.0465443	0.0484001
145	555	0.0522711	0.0495705	0.0509208
146	554	0.0551012	0.0522234	0.0536623
147	553	0.0524092	0.0521354	0.0522723
148	552	0.050821	0.0525244	0.0516727
149	551	0.0542693	0.0555951	0.0549322
150	550	0.054664	0.052396	0.05353
151	549	0.0549873	0.052328	0.0536577
152	548	0.05449	0.0562867	0.0553884
153	547	0.053063	0.0551779	0.0541204
154	546	0.0533374	0.0534997	0.0534186
155	545	0.0508183	0.0530303	0.0519243
156	544	0.0499215	0.0502691	0.0500953
157	543	0.049756	0.048298	0.049027
158	542	0.0518268	0.0472457	0.0495363
159	541	0.0468914	0.0467161	0.0468037
160	540	0.0437076	0.0447831	0.0442454
161	539	0.0411846	0.0414465	0.0413156
162	538	0.0391359	0.0404365	0.0397862
163	537	0.0395142	0.0357257	0.03762
164	536	0.0363795	0.0361454	0.0362624
165	535	0.0339791	0.0330081	0.0334936
166	534	0.0301364	0.030119	0.0301277
167	533	0.0275301	0.0283366	0.0279333
168	532	0.0242468	0.0236769	0.0239619
169	531	0.0226895	0.0253495	0.0240195
170	530	0.018236	0.0211943	0.0197151
171	529	0.0181236	0.0188036	0.0184636
172	528	0.0139469	0.0167084	0.0153276
173	527	0.0136563	0.0149176	0.0142869
174	526	0.011056	0.0122678	0.0116619
175	525	0.00661048	0.0108561	0.00873327
176	524	0.00565671	0.00684104	0.00624887
177	523	0.00293298	0.00468179	0.00380739
178	522	0.00101166	0.00283791	0.00192478
179	521	-0.000412791	0.00238347	0.00098534
180	520	-0.00246429	0.000119166	-0.00117256
181	519	-0.00315253	-0.00150758	-0.00233005
182	518	-0.00591	-0.00483653	-0.00537326
183	517	-0.0037084	-0.00509394	-0.00440117
184	516	-0.00664367	-0.00618238	-0.00641302
185	515	-0.00883625	-0.00939619	-0.00911622
186	514	-0.0070348	-0.00992251	-0.00847865
187	513	-0.00880422	-0.0102202	-0.0095122
188	512	-0.0109855	-0.00948801	-0.0102367
189	511	-0.0108102	-0.0093997	-0.0101049
190	510	-0.0111823	-0.0129553	-0.0120688
191	509	-0.013636	-0.0119133	-0.0127747
192	508	-0.0114072	-0.0111167	-0.0112619
193	507	-0.0145366	-0.012174	-0.0133553
194	506	-0.0134058	-0.014493	-0.0139494
195	505	-0.0143783	-0.0135685	-0.0139734
196	504	-0.0146222	-0.0124355	-0.0135289
197	503	-0.0134236	-0.0132504	-0.013337
198	502	-0.0130485	-0.0140017	-0.0135251
199	501	-0.0160726	-0.0132104	-0.0146415
200	500	-0.0130336	-0.012702	-0.0128678
201	499	-0.0142576	-0.0128361	-0.0135469
202	498	-0.0124815	-0.0122363	-0.0123589
203	497	-0.0138184	-0.011836	-0.0128272
204	496	-0.0143983	-0.0106302	-0.0125143
205	495	-0.0102511	-0.0104852	-0.0103682
206	494	-0.0103263	-0.00971733	-0.0100218
207	493	-0.0103115	-0.00767711	-0.00899431
208	492	-0.00820385	-0.00950653	-0.00885519
209	491	-0.00870573	-0.00749305	-0.00809939
210	490	-0.00775363	-0.00748704	-0.00762034
211	489	-0.00756077	-0.00649536	-0.00702807
212	488	-0.00600666	-0.00611684	-0.00606175
213	487	-0.00557424	-0.00557012	-0.00557218
214	486	-0.00526016	-0.00660258	-0.00593137
215	485	-0.00447146	-0.00418592	-0.00432869
216	484	-0.00337739	-0.0026682	-0.0030228
217	483	-0.0014239	-0.000461445	-0.000942674
218	482	-0.00154253	-0.00246117	-0.00200185
219	481	-0.00221409	-0.000671067	-0.00144258
220	480	-0.000209048	1.60192e-06	-0.000103723
221	479	-0.00120876	0.00102577	-9.14913e-05
222	478	0.000788032	-0.000513275	0.000137378
223	477	0.00164369	0.00106894	0.00135631
224	476	0.00351535	0.00403394	0.00377464
225	475	0.00285668	0.00428416	0.00357042
226	474	0.00452601	0.00693878	0.0057324
227	473	0.00475054	0.00585918	0.00530486
228	472	0.0055337	0.00657908	0.00605639
229	471	0.00747569	0.00691937	0.00719753
230	470	0.00738406	0.00909296	0.00823851
231	469	0.00767078	0.01017	0.0089204
232	468	0.00993087	0.0090706	0.00950073
233	467	0.0103781	0.0100475	0.0102128
234	466	0.0117961	0.0119872	0.0118917
235	465	0.0128382	0.0102629	0.0115506
236	464	0.0111905	0.012353	0.0117717
237	463	0.0134305	0.0145461	0.0139883
238	462	0.0155256	0.0148822	0.0152039
239	461	0.0140452	0.0130415	0.0135434
240	460	0.0158065	0.0155727	0.0156896
241	459	0.0160165	0.0153101	0.0156633
242	458	0.0166195	0.0155517	0.0160856
243	457	0.0172473	0.0179617	0.0176045
244	456	0.0187877	0.0179957	0.0183917
245	455	0.0201368	0.0198232	0.01998
246	454	0.0185464	0.019965	0.0192557
247	453	0.0193856	0.0195615	0.0194735
248	452	0.0213795	0.0207063	0.0210429
249	451	0.0217845	0.0215655	0.021675
250	450	0.0226122	0.0222104	0.0224113
251	449	0.0228066	0.0254612	0.0241339
252	448	0.0220203	0.0241603	0.0230903
253	447	0.026372	0.0257637	0.0260678
254	446	0.0259628	0.0266255	0.0262942
255	445	0.0260812	0.0263171	0.0261991
256	444	0.0276298	0.0257819	0.0267059
257	443	0.0259004	0.0281282	0.0270143
258	442	0.0274855	0.0290642	0.0282749
259	441	0.0294235	0.0303677	0.0298956
260	440	0.0309775	0.031375	0.0311763
261	439	0.029872	0.0303559	0.030114
262	438	0.0327955	0.0319318	0.0323636
263	437	0.0339363	0.0337256	0.0338309
264	436	0.0337972	0.0335917	0.0336945
265	435	0.0352714	0.0357781	0.0355248
266	434	0.0373084	0.0370112	0.0371598
267	433	0.0378546	0.0362409	0.0370478
268	432	0.037238	0.0368622	0.0370501
269	431	0.0383769	0.038596	0.0384864
270	430	0.0399254	0.0403293	0.0401273
271	429	0.0398259	0.0413635	0.0405947
272	428	0.0433155	0.0421331	0.0427243
273	427	0.0419136	0.0428658	0.0423897
274	426	0.0453861	0.0436575	0.0445218
275	425	0.0446542	0.0460137	0.0453339
276	424	0.0448618	0.043592	0.0442269
277	423	0.044827	0.047067	0.045947
278	422	0.047486	0.0495058	0.0484959
279	421	0.048268	0.0487095	0.0484887
280	420	0.0497544	0.0482416	0.048998
281	419	0.0509576	0.051384	0.0511708
282	418	0.0508946	0.0518967	0.0513957
283	417	0.0521834	0.0522875	0.0522354
284	416	0.0537714	0.0512976	0.0525345
285	415	0.0529152	0.0539448	0.05343
286	414	0.0548001	0.0549233	0.0548617
287	413	0.0562819	0.0555877	0.0559348
288	412	0.0565563	0.0588575	0.0577069
289	411	0.0577831	0.0576342	0.0577087
290	410	0.0596191	0.0597721	0.0596956
291	409	0.0570967	0.0597115	0.0584041
292	408	0.0600917	0.0611317	0.0606117
293	407	0.0591482	0.0618888	0.0605185
294	406	0.0619816	0.0615943	0.061788
295	405	0.0615657	0.061913	0.0617393
296	404	0.0631621	0.0636638	0.063413
297	403	0.0636563	0.0656114	0.0646338
298	402	0.0661656	0.064194	0.0651798
299	401	0.06587	0.0660141	0.0659421
300	400	0.0665777	0.0692871	0.0679324

## Sheet: LD (mdeg)
	0	1	2	3
0	700	-0.0221925	-0.0195087	-0.0208506
1	699	-0.0222736	-0.0207271	-0.0215004
2	698	-0.0258243	-0.0248387	-0.0253315
3	697	-0.0299355	-0.0290223	-0.0294789
4	696	-0.0374026	-0.0353303	-0.0363665
5	695	-0.0444132	-0.0422354	-0.0433243
6	694	-0.0544015	-0.0505184	-0.05246
7	693	-0.0658204	-0.0622316	-0.064026
8	692	-0.0789971	-0.0734246	-0.0762108
9	691	-0.0932116	-0.0875893	-0.0904004
10	690	-0.107783	-0.100837	-0.10431
11	689	-0.118816	-0.112449	-0.115633
12	688	-0.131457	-0.125741	-0.128599
13	687	-0.14415	-0.137578	-0.140864
14	686	-0.153383	-0.147545	-0.150464
15	685	-0.163232	-0.158009	-0.16062
16	684	-0.170537	-0.16591	-0.168224
17	683	-0.177758	-0.17328	-0.175519
18	682	-0.183537	-0.178745	-0.181141
19	681	-0.186418	-0.182351	-0.184385
20	680	-0.19032	-0.187776	-0.189048
21	679	-0.191024	-0.188548	-0.189786
22	678	-0.190509	-0.188998	-0.189753
23	677	-0.187714	-0.186623	-0.187168
24	676	-0.18291	-0.182496	-0.182703
25	675	-0.176159	-0.175921	-0.17604
26	674	-0.169623	-0.169307	-0.169465
27	673	-0.161772	-0.162644	-0.162208
28	672	-0.154249	-0.154817	-0.154533
29	671	-0.148825	-0.14879	-0.148808
30	670	-0.143213	-0.14361	-0.143411
31	669	-0.139069	-0.139309	-0.139189
32	668	-0.134752	-0.135041	-0.134896
33	667	-0.131339	-0.130439	-0.130889
34	666	-0.127378	-0.127391	-0.127384
35	665	-0.123562	-0.123779	-0.12367
36	664	-0.119709	-0.118498	-0.119104
37	663	-0.11302	-0.113341	-0.11318
38	662	-0.104997	-0.106825	-0.105911
39	661	-0.0992832	-0.0990084	-0.0991458
40	660	-0.0896893	-0.0904905	-0.0900899
41	659	-0.0792396	-0.0799796	-0.0796096
42	658	-0.0682619	-0.0686032	-0.0684326
43	657	-0.0546699	-0.0571819	-0.0559259
44	656	-0.0421793	-0.0460306	-0.044105
45	655	-0.0296108	-0.0305977	-0.0301042
46	654	-0.0157353	-0.0198908	-0.0178131
47	653	-0.00627164	-0.00897403	-0.00762283
48	652	0.0049518	0.00260345	0.00377762
49	651	0.0133236	0.00960285	0.0114632
50	650	0.0207618	0.0175233	0.0191425
51	649	0.0253986	0.0243262	0.0248624
52	648	0.0291054	0.0280063	0.0285559
53	647	0.0337051	0.0313989	0.032552
54	646	0.0373816	0.0363659	0.0368738
55	645	0.0393631	0.0375738	0.0384684
56	644	0.040408	0.0398184	0.0401132
57	643	0.0419112	0.0423903	0.0421508
58	642	0.0452567	0.0424287	0.0438427
59	641	0.0454856	0.0444521	0.0449688
60	640	0.0475037	0.0459162	0.0467099
61	639	0.0464885	0.0485359	0.0475122
62	638	0.0506082	0.0487045	0.0496563
63	637	0.050023	0.0490557	0.0495393
64	636	0.0512467	0.0509498	0.0510983
65	635	0.051049	0.0495437	0.0502964
66	634	0.0501757	0.0496141	0.0498949
67	633	0.0509361	0.0503857	0.0506609
68	632	0.0492945	0.0485399	0.0489172
69	631	0.0483165	0.0478181	0.0480673
70	630	0.0463863	0.0460185	0.0462024
71	629	0.045662	0.0455773	0.0456196
72	628	0.0441675	0.0431361	0.0436518
73	627	0.0436731	0.0434891	0.0435811
74	626	0.0438768	0.0441745	0.0440257
75	625	0.0436867	0.0438932	0.0437899
76	624	0.0449016	0.0442149	0.0445582
77	623	0.0463576	0.0450317	0.0456946
78	622	0.0475359	0.0471553	0.0473456
79	621	0.049012	0.0473555	0.0481837
80	620	0.0502852	0.0490474	0.0496663
81	619	0.0522646	0.0507125	0.0514886
82	618	0.0521784	0.0523725	0.0522755
83	617	0.0541033	0.0536558	0.0538795
84	616	0.0555075	0.0548001	0.0551538
85	615	0.0562123	0.0559047	0.0560585
86	614	0.0554891	0.055037	0.055263
87	613	0.0563026	0.0553119	0.0558073
88	612	0.0545586	0.0541753	0.054367
89	611	0.0542242	0.0529821	0.0536032
90	610	0.051396	0.0503356	0.0508658
91	609	0.0481627	0.0493852	0.0487739
92	608	0.0463128	0.0461393	0.0462261
93	607	0.0428943	0.0432183	0.0430563
94	606	0.0396608	0.0400277	0.0398443
95	605	0.0372728	0.0372766	0.0372747
96	604	0.0341396	0.0332038	0.0336717
97	603	0.0302764	0.0312784	0.0307774
98	602	0.0287348	0.0289832	0.028859
99	601	0.0250415	0.0261763	0.0256089
100	600	0.0229443	0.0228428	0.0228935
101	599	0.0210167	0.0206894	0.020853
102	598	0.0171843	0.017415	0.0172997
103	597	0.0140493	0.0158741	0.0149617
104	596	0.0129388	0.0132148	0.0130768
105	595	0.0118106	0.0107126	0.0112616
106	594	0.00703791	0.0074588	0.00724836
107	593	0.00571388	0.0053766	0.00554524
108	592	0.00122877	0.00132274	0.00127575
109	591	-0.00226039	-0.00267415	-0.00246727
110	590	-0.00629895	-0.00585034	-0.00607464
111	589	-0.00946802	-0.00975786	-0.00961294
112	588	-0.0137213	-0.0130983	-0.0134098
113	587	-0.0184626	-0.0182008	-0.0183317
114	586	-0.0233655	-0.022489	-0.0229273
115	585	-0.0266356	-0.0271507	-0.0268932
116	584	-0.0333964	-0.0322387	-0.0328176
117	583	-0.038548	-0.0373211	-0.0379346
118	582	-0.0429177	-0.0421938	-0.0425558
119	581	-0.0473717	-0.0470544	-0.0472131
120	580	-0.0521314	-0.051841	-0.0519862
121	579	-0.0577347	-0.0564102	-0.0570724
122	578	-0.0609506	-0.0612894	-0.06112
123	577	-0.0648227	-0.0639893	-0.064406
124	576	-0.0678105	-0.0687304	-0.0682704
125	575	-0.0716316	-0.073309	-0.0724703
126	574	-0.0737731	-0.0735251	-0.0736491
127	573	-0.0785677	-0.0780577	-0.0783127
128	572	-0.0789431	-0.0795674	-0.0792552
129	571	-0.083508	-0.0817327	-0.0826203
130	570	-0.0835799	-0.084139	-0.0838594
131	569	-0.085271	-0.0855201	-0.0853955
132	568	-0.0865636	-0.0868623	-0.086713
133	567	-0.0878977	-0.086924	-0.0874108
134	566	-0.0866441	-0.0877586	-0.0872013
135	565	-0.087909	-0.0880588	-0.0879839
136	564	-0.0879173	-0.0885064	-0.0882119
137	563	-0.0882639	-0.0882797	-0.0882718
138	562	-0.087566	-0.0876027	-0.0875843
139	561	-0.0855639	-0.0872784	-0.0864212
140	560	-0.0851367	-0.0873049	-0.0862208
141	559	-0.0840805	-0.0851672	-0.0846239
142	558	-0.0835168	-0.0843752	-0.083946
143	557	-0.0811541	-0.0813879	-0.081271
144	556	-0.0796266	-0.0802224	-0.0799245
145	555	-0.0783204	-0.0794659	-0.0788932
146	554	-0.0751904	-0.0768229	-0.0760066
147	553	-0.0725145	-0.0740234	-0.073269
148	552	-0.0720188	-0.0722638	-0.0721413
149	551	-0.0674259	-0.0699635	-0.0686947
150	550	-0.0656682	-0.0669843	-0.0663263
151	549	-0.063959	-0.0646279	-0.0642934
152	548	-0.0598167	-0.0626779	-0.0612473
153	547	-0.0583728	-0.0603576	-0.0593652
154	546	-0.0562037	-0.0573253	-0.0567645
155	545	-0.0531729	-0.0563102	-0.0547416
156	544	-0.0513494	-0.0517384	-0.0515439
157	543	-0.0488859	-0.0516631	-0.0502745
158	542	-0.0476265	-0.0482651	-0.0479458
159	541	-0.0453521	-0.0469997	-0.0461759
160	540	-0.043359	-0.0452768	-0.0443179
161	539	-0.0427185	-0.0427276	-0.042723
162	538	-0.0397511	-0.0420134	-0.0408822
163	537	-0.0396284	-0.0411303	-0.0403794
164	536	-0.0374039	-0.0391267	-0.0382653
165	535	-0.0372402	-0.038397	-0.0378186
166	534	-0.0356332	-0.0359738	-0.0358035
167	533	-0.0350166	-0.0361726	-0.0355946
168	532	-0.0337839	-0.0366853	-0.0352346
169	531	-0.0353873	-0.0366511	-0.0360192
170	530	-0.0341227	-0.0362634	-0.035193
171	529	-0.034884	-0.0372634	-0.0360737
172	528	-0.0349518	-0.0356297	-0.0352908
173	527	-0.0359486	-0.0374801	-0.0367143
174	526	-0.0360697	-0.0375725	-0.0368211
175	525	-0.0376598	-0.0380188	-0.0378393
176	524	-0.0378162	-0.0394209	-0.0386186
177	523	-0.039791	-0.0405866	-0.0401888
178	522	-0.039651	-0.0410114	-0.0403312
179	521	-0.0419018	-0.0420475	-0.0419746
180	520	-0.0414937	-0.0433244	-0.0424091
181	519	-0.0436416	-0.0438876	-0.0437646
182	518	-0.0462741	-0.0462773	-0.0462757
183	517	-0.0460746	-0.0463317	-0.0462031
184	516	-0.048441	-0.0479975	-0.0482192
185	515	-0.0484475	-0.047988	-0.0482178
186	514	-0.0480278	-0.0503421	-0.049185
187	513	-0.0520612	-0.0510744	-0.0515678
188	512	-0.0529753	-0.0513315	-0.0521534
189	511	-0.0528385	-0.0548188	-0.0538287
190	510	-0.0546542	-0.0535587	-0.0541065
191	509	-0.055373	-0.0552469	-0.0553099
192	508	-0.0575895	-0.0576492	-0.0576193
193	507	-0.0587687	-0.058496	-0.0586324
194	506	-0.06042	-0.0597392	-0.0600796
195	505	-0.0610907	-0.0608268	-0.0609588
196	504	-0.0623399	-0.061951	-0.0621455
197	503	-0.0636007	-0.0630792	-0.0633399
198	502	-0.0648875	-0.0658739	-0.0653807
199	501	-0.0641373	-0.0653008	-0.0647191
200	500	-0.0669364	-0.0683955	-0.0676659
201	499	-0.067819	-0.066998	-0.0674085
202	498	-0.0692978	-0.0689157	-0.0691068
203	497	-0.0701244	-0.0694457	-0.069785
204	496	-0.0702211	-0.0715121	-0.0708666
205	495	-0.0729996	-0.0717781	-0.0723889
206	494	-0.071987	-0.0725074	-0.0722472
207	493	-0.0729325	-0.0740179	-0.0734752
208	492	-0.0738588	-0.0736698	-0.0737643
209	491	-0.0742024	-0.0743879	-0.0742952
210	490	-0.0745284	-0.0752765	-0.0749025
211	489	-0.0758068	-0.0751741	-0.0754905
212	488	-0.0755329	-0.076641	-0.076087
213	487	-0.0765165	-0.0762106	-0.0763636
214	486	-0.0763218	-0.0769171	-0.0766194
215	485	-0.0771266	-0.0776998	-0.0774132
216	484	-0.078203	-0.0782077	-0.0782054
217	483	-0.0772129	-0.0782901	-0.0777515
218	482	-0.0787034	-0.077656	-0.0781797
219	481	-0.0793542	-0.0788618	-0.079108
220	480	-0.0777581	-0.0792576	-0.0785078
221	479	-0.0787668	-0.0786377	-0.0787022
222	478	-0.0792466	-0.0795085	-0.0793775
223	477	-0.078925	-0.0792948	-0.0791099
224	476	-0.0798144	-0.0804481	-0.0801312
225	475	-0.0808916	-0.0805009	-0.0806962
226	474	-0.0797868	-0.0806484	-0.0802176
227	473	-0.0798318	-0.0803371	-0.0800845
228	472	-0.0795401	-0.0804501	-0.0799951
229	471	-0.0807035	-0.080532	-0.0806177
230	470	-0.0803174	-0.0798045	-0.0800609
231	469	-0.0814567	-0.0801413	-0.080799
232	468	-0.0801071	-0.0804767	-0.0802919
233	467	-0.0812787	-0.0810193	-0.081149
234	466	-0.0794034	-0.0798152	-0.0796093
235	465	-0.0810145	-0.0805478	-0.0807812
236	464	-0.0806088	-0.0800286	-0.0803187
237	463	-0.0793616	-0.0806537	-0.0800076
238	462	-0.0792184	-0.0799535	-0.079586
239	461	-0.0800873	-0.0803839	-0.0802356
240	460	-0.0799683	-0.0794177	-0.079693
241	459	-0.0805619	-0.0803863	-0.0804741
242	458	-0.0792173	-0.0809684	-0.0800928
243	457	-0.0798385	-0.0800723	-0.0799554
244	456	-0.0801171	-0.0796272	-0.0798721
245	455	-0.0799208	-0.0788736	-0.0793972
246	454	-0.0785779	-0.078812	-0.0786949
247	453	-0.0800173	-0.0794209	-0.0797191
248	452	-0.0790605	-0.0788895	-0.078975
249	451	-0.0788516	-0.0790482	-0.0789499
250	450	-0.077881	-0.0799022	-0.0788916
251	449	-0.0793526	-0.0786405	-0.0789966
252	448	-0.0787536	-0.0784268	-0.0785902
253	447	-0.078887	-0.0786145	-0.0787507
254	446	-0.0785688	-0.0783028	-0.0784358
255	445	-0.078871	-0.0787491	-0.07881
256	444	-0.0787161	-0.0785463	-0.0786312
257	443	-0.0791019	-0.079905	-0.0795034
258	442	-0.0788215	-0.0781751	-0.0784983
259	441	-0.0776294	-0.0778803	-0.0777548
260	440	-0.0790918	-0.0778947	-0.0784933
261	439	-0.077794	-0.0786837	-0.0782388
262	438	-0.0774068	-0.0782586	-0.0778327
263	437	-0.0768339	-0.0774426	-0.0771382
264	436	-0.0772615	-0.0786282	-0.0779448
265	435	-0.0781249	-0.0760738	-0.0770994
266	434	-0.0777717	-0.0767658	-0.0772687
267	433	-0.0759039	-0.0766824	-0.0762932
268	432	-0.0767299	-0.0757924	-0.0762612
269	431	-0.0750739	-0.0765777	-0.0758258
270	430	-0.0768603	-0.0751157	-0.075988
271	429	-0.0747965	-0.0753563	-0.0750764
272	428	-0.0744199	-0.075532	-0.0749759
273	427	-0.0747033	-0.0749263	-0.0748148
274	426	-0.0743431	-0.0739914	-0.0741672
275	425	-0.0738057	-0.0742113	-0.0740085
276	424	-0.0740015	-0.0734443	-0.0737229
277	423	-0.073254	-0.0731788	-0.0732164
278	422	-0.0733702	-0.0729444	-0.0731573
279	421	-0.0716474	-0.0724899	-0.0720687
280	420	-0.0709167	-0.0722227	-0.0715697
281	419	-0.0705884	-0.0711072	-0.0708478
282	418	-0.07031	-0.0699447	-0.0701274
283	417	-0.0700443	-0.0698938	-0.0699691
284	416	-0.0697726	-0.0695294	-0.069651
285	415	-0.0703032	-0.0690489	-0.069676
286	414	-0.0686643	-0.0678848	-0.0682745
287	413	-0.0685089	-0.0676351	-0.068072
288	412	-0.0674193	-0.0681428	-0.0677811
289	411	-0.0681204	-0.0668805	-0.0675004
290	410	-0.0672591	-0.0683368	-0.067798
291	409	-0.0666542	-0.0664783	-0.0665663
292	408	-0.067113	-0.0667195	-0.0669163
293	407	-0.066309	-0.0664521	-0.0663806
294	406	-0.0656445	-0.0657823	-0.0657134
295	405	-0.0665481	-0.0659894	-0.0662687
296	404	-0.0655802	-0.0648989	-0.0652396
297	403	-0.0647086	-0.0651866	-0.0649476
298	402	-0.0642843	-0.0642738	-0.0642791
299	401	-0.0640201	-0.0640059	-0.064013
300	400	-0.062891	-0.0621895	-0.0625402

## Sheet: LBp (mdeg)
	0	1	2	3
0	700	-0.0147005	-0.00539956	-0.01005
1	699	-0.0165748	-0.0188264	-0.0177006
2	698	-0.0240455	-0.018562	-0.0213038
3	697	-0.0177163	-0.0154099	-0.0165631
4	696	-0.017302	-0.0176321	-0.0174671
5	695	-0.0148607	-0.017844	-0.0163524
6	694	-0.0132505	-0.015642	-0.0144463
7	693	-0.0162029	-0.0162186	-0.0162108
8	692	-0.0118411	-0.00816179	-0.0100014
9	691	-0.00933114	-0.0104288	-0.00987995
10	690	-0.00958897	-0.00818617	-0.00888757
11	689	-0.00744689	-0.00768746	-0.00756718
12	688	-0.00416611	-0.00749436	-0.00583023
13	687	-0.00649135	-0.00711268	-0.00680201
14	686	-0.00807709	-0.00336953	-0.00572331
15	685	0.00140792	0.00261419	0.00201106
16	684	0.00395721	0.00165601	0.00280661
17	683	0.00630904	0.00730398	0.00680651
18	682	0.00818473	0.0109828	0.00958375
19	681	0.0100278	0.00676982	0.00839882
20	680	0.0111042	0.00956021	0.0103322
21	679	0.0108097	0.0134477	0.0121287
22	678	0.0184292	0.0155696	0.0169994
23	677	0.0220614	0.0213862	0.0217238
24	676	0.0234236	0.0225313	0.0229774
25	675	0.0226678	0.0215927	0.0221302
26	674	0.0227865	0.0226201	0.0227033
27	673	0.0237216	0.0269766	0.0253491
28	672	0.0188798	0.0219386	0.0204092
29	671	0.0196618	0.017508	0.0185849
30	670	0.0113369	0.0123968	0.0118669
31	669	0.00681337	0.00856036	0.00768686
32	668	0.000309019	0.00222128	0.00126515
33	667	-0.00180935	-0.00101415	-0.00141175
34	666	-0.00826422	-0.00310286	-0.00568354
35	665	-0.0113003	-0.00917951	-0.0102399
36	664	-0.0124818	-0.0195583	-0.01602
37	663	-0.0250534	-0.0226958	-0.0238746
38	662	-0.0270898	-0.0270543	-0.0270721
39	661	-0.0275071	-0.0277322	-0.0276197
40	660	-0.0316826	-0.0284021	-0.0300424
41	659	-0.0243814	-0.0255624	-0.0249719
42	658	-0.0215378	-0.0223639	-0.0219508
43	657	-0.015005	-0.0162597	-0.0156323
44	656	-0.00769329	-0.00907035	-0.00838182
45	655	0.00485365	0.00422255	0.0045381
46	654	0.00920323	0.00967326	0.00943824
47	653	0.0155128	0.0145909	0.0150519
48	652	0.0222927	0.0199387	0.0211157
49	651	0.0276555	0.0305953	0.0291254
50	650	0.0324232	0.0317064	0.0320648
51	649	0.0402453	0.0329679	0.0366066
52	648	0.032233	0.0352307	0.0337319
53	647	0.0394494	0.0360449	0.0377472
54	646	0.0394096	0.036293	0.0378513
55	645	0.0398107	0.0415716	0.0406912
56	644	0.0412242	0.0387444	0.0399843
57	643	0.0480077	0.0393173	0.0436625
58	642	0.0429138	0.0442412	0.0435775
59	641	0.0463876	0.0419701	0.0441788
60	640	0.0461803	0.0470346	0.0466075
61	639	0.052146	0.0524774	0.0523117
62	638	0.0559469	0.0486597	0.0523033
63	637	0.0498205	0.0488353	0.0493279
64	636	0.0481537	0.0471486	0.0476511
65	635	0.0485053	0.0445266	0.0465159
66	634	0.0428841	0.0447031	0.0437936
67	633	0.0355406	0.0409152	0.0382279
68	632	0.0295665	0.0300881	0.0298273
69	631	0.0235046	0.023658	0.0235813
70	630	0.0164113	0.0154813	0.0159463
71	629	0.00839222	0.0140495	0.0112209
72	628	0.00561607	0.0048499	0.00523298
73	627	-0.0020191	0.000138297	-0.000940403
74	626	-0.00450653	-0.00212224	-0.00331439
75	625	-0.00845715	-0.00548303	-0.00697009
76	624	-0.00551433	-0.0118538	-0.00868407
77	623	-0.0105811	-0.0113629	-0.010972
78	622	-0.0130044	-0.0116457	-0.012325
79	621	-0.0132896	-0.0130793	-0.0131845
80	620	-0.0114082	-0.0121329	-0.0117705
81	619	-0.0121578	-0.00432662	-0.00824223
82	618	-0.0145007	-0.0143068	-0.0144037
83	617	-0.0132394	-0.0108805	-0.0120599
84	616	-0.0125308	-0.0141962	-0.0133635
85	615	-0.0149769	-0.0105274	-0.0127521
86	614	-0.0139452	-0.0119457	-0.0129455
87	613	-0.0140025	-0.0140146	-0.0140086
88	612	-0.0159819	-0.0157132	-0.0158476
89	611	-0.0168434	-0.016551	-0.0166972
90	610	-0.0186549	-0.0185133	-0.0185841
91	609	-0.0180561	-0.0182924	-0.0181742
92	608	-0.0214645	-0.0205021	-0.0209833
93	607	-0.0231988	-0.020862	-0.0220304
94	606	-0.0255325	-0.0223461	-0.0239393
95	605	-0.0217778	-0.0216138	-0.0216958
96	604	-0.0229002	-0.0227657	-0.022833
97	603	-0.0250677	-0.0214244	-0.0232461
98	602	-0.023611	-0.0187861	-0.0211986
99	601	-0.0220736	-0.0240725	-0.0230731
100	600	-0.0200369	-0.0203812	-0.0202091
101	599	-0.0202522	-0.0208328	-0.0205425
102	598	-0.0193882	-0.0198375	-0.0196128
103	597	-0.01811	-0.0181153	-0.0181126
104	596	-0.0172659	-0.0188019	-0.0180339
105	595	-0.0160475	-0.0159932	-0.0160204
106	594	-0.01528	-0.0164396	-0.0158598
107	593	-0.0126032	-0.0135878	-0.0130955
108	592	-0.0130796	-0.0127224	-0.012901
109	591	-0.012672	-0.0133061	-0.012989
110	590	-0.0108781	-0.0130951	-0.0119866
111	589	-0.00985016	-0.00943403	-0.00964209
112	588	-0.0106832	-0.00878148	-0.00973233
113	587	-0.00877898	-0.00855536	-0.00866717
114	586	-0.0108912	-0.00359133	-0.00724128
115	585	-0.0096211	-0.00690094	-0.00826102
116	584	-0.00778397	-0.00778603	-0.007785
117	583	-0.00779856	-0.00903106	-0.00841481
118	582	-0.00868013	-0.00751026	-0.00809519
119	581	-0.00894186	-0.00883825	-0.00889005
120	580	-0.00727353	-0.00850996	-0.00789175
121	579	-0.00879179	-0.0090246	-0.00890819
122	578	-0.00850039	-0.00920678	-0.00885358
123	577	-0.0106691	-0.0104663	-0.0105677
124	576	-0.0115596	-0.010921	-0.0112403
125	575	-0.0113966	-0.0104207	-0.0109087
126	574	-0.0126437	-0.0109619	-0.0118028
127	573	-0.0108821	-0.0136021	-0.0122421
128	572	-0.0143586	-0.0111037	-0.0127311
129	571	-0.0137164	-0.012752	-0.0132342
130	570	-0.0147394	-0.0141077	-0.0144235
131	569	-0.0138893	-0.0116247	-0.012757
132	568	-0.0135916	-0.0142874	-0.0139395
133	567	-0.0134078	-0.0131604	-0.0132841
134	566	-0.0137423	-0.0129576	-0.0133499
135	565	-0.0143032	-0.0127941	-0.0135486
136	564	-0.0135821	-0.0125502	-0.0130662
137	563	-0.0135801	-0.0131589	-0.0133695
138	562	-0.0142804	-0.0125685	-0.0134245
139	561	-0.0132743	-0.0117817	-0.012528
140	560	-0.0124705	-0.0122167	-0.0123436
141	559	-0.0122502	-0.0119522	-0.0121012
142	558	-0.0134327	-0.0061458	-0.00978927
143	557	-0.0112565	-0.0115506	-0.0114036
144	556	-0.0124775	-0.0116864	-0.0120819
145	555	-0.0108838	-0.0116175	-0.0112506
146	554	-0.0110425	-0.0102722	-0.0106574
147	553	-0.0108416	-0.00997565	-0.0104086
148	552	-0.00877282	-0.0107158	-0.00974432
149	551	-0.0102558	-0.0100377	-0.0101467
150	550	-0.0105995	-0.00923964	-0.00991956
151	549	-0.010027	-0.00897248	-0.00949975
152	548	-0.00954205	-0.0109346	-0.0102383
153	547	-0.0096041	-0.00955324	-0.00957867
154	546	-0.0104523	-0.0102057	-0.010329
155	545	-0.00990138	-0.00933871	-0.00962004
156	544	-0.00962859	-0.0100773	-0.00985293
157	543	-0.00973161	-0.00848826	-0.00910993
158	542	-0.00842631	-0.00957506	-0.00900068
159	541	-0.00847605	-0.00948373	-0.00897989
160	540	-0.00899493	-0.00877076	-0.00888285
161	539	-0.00990374	-0.00773383	-0.00881879
162	538	-0.00896622	-0.00950659	-0.0092364
163	537	-0.00936806	-0.00754051	-0.00845429
164	536	-0.00832431	-0.00867845	-0.00850138
165	535	-0.00891126	-0.00796823	-0.00843974
166	534	-0.00952456	-0.00840621	-0.00896538
167	533	-0.00960009	-0.00786637	-0.00873323
168	532	-0.00859361	-0.00873881	-0.00866621
169	531	-0.00979312	-0.00815395	-0.00897353
170	530	-0.00966279	-0.00856398	-0.00911338
171	529	-0.00927398	-0.009524	-0.00939899
172	528	-0.0100539	-0.00881884	-0.00943637
173	527	-0.0090394	-0.00910123	-0.00907031
174	526	-0.0102755	-0.00933086	-0.00980318
175	525	-0.00998315	-0.00930969	-0.00964642
176	524	-0.00892802	-0.00892053	-0.00892428
177	523	-0.00962142	-0.00925151	-0.00943646
178	522	-0.0105497	-0.00932909	-0.00993939
179	521	-0.00975691	-0.00931202	-0.00953446
180	520	-0.0104215	-0.0103281	-0.0103748
181	519	-0.00966265	-0.00964683	-0.00965474
182	518	-0.0118177	-0.00990466	-0.0108612
183	517	-0.0107451	-0.0105444	-0.0106448
184	516	-0.0106584	-0.010491	-0.0105747
185	515	-0.0108974	-0.0104255	-0.0106614
186	514	-0.0101505	-0.00978093	-0.0099657
187	513	-0.0100687	-0.0100297	-0.0100492
188	512	-0.0106267	-0.00954112	-0.0100839
189	511	-0.0113329	-0.00986725	-0.0106001
190	510	-0.0115986	-0.0104598	-0.0110292
191	509	-0.0108092	-0.0114157	-0.0111124
192	508	-0.0111245	-0.00942701	-0.0102758
193	507	-0.011535	-0.0111833	-0.0113592
194	506	-0.0105365	-0.00969201	-0.0101143
195	505	-0.010613	-0.0100749	-0.0103439
196	504	-0.0114231	-0.0110003	-0.0112117
197	503	-0.0106487	-0.0096499	-0.0101493
198	502	-0.0107624	-0.0104093	-0.0105859
199	501	-0.0110518	-0.00952287	-0.0102873
200	500	-0.0107809	-0.0106339	-0.0107074
201	499	-0.0101014	-0.0109305	-0.010516
202	498	-0.0110265	-0.0106553	-0.0108409
203	497	-0.0097862	-0.0100741	-0.00993015
204	496	-0.0102251	-0.0111457	-0.0106854
205	495	-0.0107655	-0.0110998	-0.0109327
206	494	-0.0102447	-0.00947556	-0.00986013
207	493	-0.00979343	-0.0109422	-0.0103678
208	492	-0.0102507	-0.0105507	-0.0104007
209	491	-0.00954734	-0.00958507	-0.00956621
210	490	-0.00977492	-0.00960208	-0.0096885
211	489	-0.0103107	-0.00945185	-0.00988127
212	488	-0.00950089	-0.00992336	-0.00971212
213	487	-0.009944	-0.0104603	-0.0102022
214	486	-0.00991493	-0.00853286	-0.0092239
215	485	-0.00987077	-0.00994921	-0.00990999
216	484	-0.00926601	-0.00947939	-0.0093727
217	483	-0.00891291	-0.00932136	-0.00911714
218	482	-0.00907277	-0.00928164	-0.00917721
219	481	-0.00972217	-0.00978157	-0.00975187
220	480	-0.00805617	-0.00895719	-0.00850668
221	479	-0.00907273	-0.00870612	-0.00888942
222	478	-0.00830835	-0.00841533	-0.00836184
223	477	-0.00892688	-0.00865415	-0.00879052
224	476	-0.00848034	-0.00830469	-0.00839251
225	475	-0.00777666	-0.00772259	-0.00774962
226	474	-0.0082346	-0.00843614	-0.00833537
227	473	-0.00797074	-0.00852475	-0.00824774
228	472	-0.00758382	-0.00887823	-0.00823102
229	471	-0.00782872	-0.00789697	-0.00786285
230	470	-0.00791504	-0.00735487	-0.00763495
231	469	-0.00705719	-0.00746731	-0.00726225
232	468	-0.00817177	-0.00766715	-0.00791946
233	467	-0.00799437	-0.00750382	-0.00774909
234	466	-0.00814529	-0.00754877	-0.00784703
235	465	-0.00710432	-0.0074692	-0.00728676
236	464	-0.00723915	-0.00625343	-0.00674629
237	463	-0.00693461	-0.00722642	-0.00708052
238	462	-0.00682277	-0.00673349	-0.00677813
239	461	-0.0072733	-0.00716981	-0.00722156
240	460	-0.00670673	-0.00719088	-0.00694881
241	459	-0.00687109	-0.00577086	-0.00632097
242	458	-0.00664011	-0.00666573	-0.00665292
243	457	-0.00583664	-0.00599862	-0.00591763
244	456	-0.00611745	-0.00587131	-0.00599438
245	455	-0.00529569	-0.00583909	-0.00556739
246	454	-0.00589721	-0.00613246	-0.00601484
247	453	-0.00556373	-0.00591188	-0.00573781
248	452	-0.00525815	-0.00502949	-0.00514382
249	451	-0.00556609	-0.004946	-0.00525604
250	450	-0.00503821	-0.00540145	-0.00521983
251	449	-0.00512865	-0.00421047	-0.00466956
252	448	-0.00441593	-0.00482283	-0.00461938
253	447	-0.00476845	-0.00514819	-0.00495832
254	446	-0.00505793	-0.00483682	-0.00494737
255	445	-0.00482249	-0.00461896	-0.00472073
256	444	-0.00535702	-0.00348808	-0.00442255
257	443	-0.00455199	-0.00444382	-0.0044979
258	442	-0.00432171	-0.00362379	-0.00397275
259	441	-0.00446155	-0.00414091	-0.00430123
260	440	-0.00391665	-0.0047526	-0.00433462
261	439	-0.00373113	-0.00358879	-0.00365996
262	438	-0.00503828	-0.00360799	-0.00432313
263	437	-0.00419954	-0.00336178	-0.00378066
264	436	-0.00339471	-0.0036664	-0.00353056
265	435	-0.00367718	-0.00327835	-0.00347777
266	434	-0.00366153	-0.00300781	-0.00333467
267	433	-0.00403233	-0.00320585	-0.00361909
268	432	-0.00321389	-0.00312379	-0.00316884
269	431	-0.0030121	-0.00263618	-0.00282414
270	430	-0.00338983	-0.00286931	-0.00312957
271	429	-0.00366754	-0.00302885	-0.0033482
272	428	-0.00349847	-0.00289328	-0.00319588
273	427	-0.00346836	-0.00277855	-0.00312345
274	426	-0.0035014	-0.00250783	-0.00300462
275	425	-0.00349865	-0.00230535	-0.002902
276	424	-0.00342773	-0.00226052	-0.00284412
277	423	-0.0030835	-0.00226961	-0.00267656
278	422	-0.00253918	-0.00272912	-0.00263415
279	421	-0.00245695	-0.00236922	-0.00241308
280	420	-0.00261301	-0.00276739	-0.0026902
281	419	-0.00313207	-0.00264887	-0.00289047
282	418	-0.00230287	-0.00227587	-0.00228937
283	417	-0.00231843	-0.00197738	-0.0021479
284	416	-0.00192344	-0.00219754	-0.00206049
285	415	-0.00267662	-0.00220068	-0.00243865
286	414	-0.00239413	-0.00153624	-0.00196519
287	413	-0.0023498	-0.0020201	-0.00218495
288	412	-0.00174511	-0.0013688	-0.00155695
289	411	-0.0023856	-0.00235091	-0.00236826
290	410	-0.00276999	-0.00153049	-0.00215024
291	409	-0.0019152	-0.0014842	-0.0016997
292	408	-0.00201069	-0.00185208	-0.00193139
293	407	-0.00174879	-0.00156106	-0.00165493
294	406	-0.00167185	-0.00121444	-0.00144314
295	405	-0.00233459	-0.00108302	-0.00170881
296	404	-0.0017028	-0.00118805	-0.00144543
297	403	-0.0016363	-0.00114687	-0.00139158
298	402	-0.00176877	-0.000998776	-0.00138377
299	401	-0.000952273	-0.000644949	-0.000798611
300	400	-0.00174861	-0.0004817	-0.00111515

## Sheet: LDp (mdeg)
	0	1	2	3
0	700	-0.00325711	-0.00440065	-0.00382888
1	699	-0.0032259	-0.00340898	-0.00331744
2	698	-0.00510049	-0.00325865	-0.00417957
3	697	-0.00870848	-0.00590315	-0.00730581
4	696	-0.00759104	-0.00634476	-0.0069679
5	695	-0.010261	-0.0102411	-0.010251
6	694	-0.0123885	-0.0115571	-0.0119728
7	693	-0.0138978	-0.0136445	-0.0137712
8	692	-0.0149832	-0.0159586	-0.0154709
9	691	-0.0174805	-0.0181245	-0.0178025
10	690	-0.019448	-0.0181277	-0.0187878
11	689	-0.019822	-0.0195958	-0.0197089
12	688	-0.0224462	-0.0218741	-0.0221601
13	687	-0.0229701	-0.0216557	-0.0223129
14	686	-0.0238058	-0.023866	-0.0238359
15	685	-0.0247588	-0.0237054	-0.0242321
16	684	-0.0238355	-0.0242457	-0.0240406
17	683	-0.0237939	-0.0244074	-0.0241007
18	682	-0.0242009	-0.0235597	-0.0238803
19	681	-0.0246128	-0.026466	-0.0255394
20	680	-0.0246278	-0.0240553	-0.0243415
21	679	-0.0225634	-0.0244964	-0.0235299
22	678	-0.0214069	-0.0219775	-0.0216922
23	677	-0.0172082	-0.0188673	-0.0180378
24	676	-0.0149862	-0.0161511	-0.0155687
25	675	-0.00839034	-0.0113038	-0.00984706
26	674	-0.00319047	-0.0052684	-0.00422944
27	673	0.00192132	-0.00194571	-1.21962e-05
28	672	0.00696973	0.00493302	0.00595137
29	671	0.0109864	0.00847009	0.00972826
30	670	0.0140595	0.0126382	0.0133488
31	669	0.0180329	0.0145418	0.0162874
32	668	0.0185477	0.0175794	0.0180636
33	667	0.0203709	0.0181544	0.0192627
34	666	0.0213107	0.0196794	0.0204951
35	665	0.0175957	0.0183537	0.0179747
36	664	0.0151306	0.0144677	0.0147991
37	663	0.00912628	0.0107726	0.00994942
38	662	0.00553721	0.00654717	0.00604219
39	661	-0.000732569	-9.89324e-05	-0.000415751
40	660	-0.00862472	-0.00691631	-0.00777051
41	659	-0.0154432	-0.0136369	-0.0145401
42	658	-0.0219267	-0.0197741	-0.0208504
43	657	-0.0272119	-0.0254153	-0.0263136
44	656	-0.0319302	-0.0292992	-0.0306147
45	655	-0.0329979	-0.0320619	-0.0325299
46	654	-0.0344949	-0.0314435	-0.0329692
47	653	-0.0321432	-0.0304165	-0.0312798
48	652	-0.0309855	-0.029362	-0.0301738
49	651	-0.0269045	-0.0260321	-0.0264683
50	650	-0.0241474	-0.0236711	-0.0239092
51	649	-0.0217596	-0.0210818	-0.0214207
52	648	-0.0181844	-0.0181393	-0.0181618
53	647	-0.0168766	-0.0169648	-0.0169207
54	646	-0.0146435	-0.0143666	-0.014505
55	645	-0.0129213	-0.0129237	-0.0129225
56	644	-0.0105294	-0.0112796	-0.0109045
57	643	-0.00838053	-0.0096569	-0.00901871
58	642	-0.00717111	-0.00682567	-0.00699839
59	641	-0.00370856	-0.00403508	-0.00387182
60	640	0.000126655	0.000526034	0.000326344
61	639	0.00538966	0.00376656	0.00457811
62	638	0.0104894	0.00895575	0.00972255
63	637	0.0156969	0.0145461	0.0151215
64	636	0.0219818	0.0202285	0.0211052
65	635	0.027792	0.0267027	0.0272474
66	634	0.0338521	0.0318431	0.0328476
67	633	0.0386254	0.0375581	0.0380917
68	632	0.0428742	0.0404959	0.0416851
69	631	0.0453344	0.0446033	0.0449689
70	630	0.0473587	0.0441789	0.0457688
71	629	0.045669	0.0446359	0.0451524
72	628	0.0439792	0.0443933	0.0441862
73	627	0.0424614	0.0422874	0.0423744
74	626	0.0396056	0.0397737	0.0396897
75	625	0.0376328	0.0358568	0.0367448
76	624	0.0334719	0.0339473	0.0337096
77	623	0.0314929	0.030118	0.0308054
78	622	0.0288247	0.0274273	0.028126
79	621	0.0266423	0.0258882	0.0262653
80	620	0.0248327	0.0238564	0.0243445
81	619	0.0233834	0.0229626	0.023173
82	618	0.0216921	0.0219093	0.0218007
83	617	0.0214594	0.02019	0.0208247
84	616	0.0208014	0.0201567	0.020479
85	615	0.0204008	0.0199619	0.0201813
86	614	0.0198778	0.0197888	0.0198333
87	613	0.0198185	0.019043	0.0194308
88	612	0.0187825	0.018843	0.0188128
89	611	0.0180947	0.0181396	0.0181172
90	610	0.0171925	0.0167483	0.0169704
91	609	0.0163541	0.0161411	0.0162476
92	608	0.0152005	0.0140486	0.0146246
93	607	0.0130102	0.0129336	0.0129719
94	606	0.011541	0.0115089	0.011525
95	605	0.0105476	0.00950355	0.0100256
96	604	0.00780821	0.00810618	0.0079572
97	603	0.00608174	0.00563158	0.00585666
98	602	0.00413505	0.00448398	0.00430951
99	601	0.00243573	0.00234663	0.00239118
100	600	0.00204504	0.00196028	0.00200266
101	599	0.000173791	-1.88126e-05	7.74892e-05
102	598	-0.00109459	-0.00108661	-0.0010906
103	597	-0.00215753	-0.00167254	-0.00191504
104	596	-0.00327829	-0.00293139	-0.00310484
105	595	-0.00352728	-0.00351437	-0.00352083
106	594	-0.00334342	-0.00396144	-0.00365243
107	593	-0.00378255	-0.00384501	-0.00381378
108	592	-0.00407378	-0.00469571	-0.00438474
109	591	-0.00452345	-0.00457002	-0.00454674
110	590	-0.00398819	-0.00407899	-0.00403359
111	589	-0.00403485	-0.00413616	-0.00408551
112	588	-0.0027994	-0.00372825	-0.00326383
113	587	-0.00330565	-0.00353864	-0.00342215
114	586	-0.00290724	-0.00301373	-0.00296048
115	585	-0.00194635	-0.00243012	-0.00218823
116	584	-0.00171315	-0.00165794	-0.00168554
117	583	-0.00122752	-0.00112885	-0.00117818
118	582	-0.000493801	-0.00102783	-0.000760817
119	581	-0.000135163	-0.000532228	-0.000333696
120	580	0.000143816	0.000178561	0.000161188
121	579	0.000982593	-0.000178049	0.000402272
122	578	0.000871569	3.26382e-05	0.000452104
123	577	0.000724111	0.000297111	0.000510611
124	576	0.00121489	0.0002266	0.000720743
125	575	0.000402796	0.000408663	0.00040573
126	574	0.00046861	-9.33394e-05	0.000187635
127	573	0.00113796	-0.000139112	0.000499423
128	572	0.000266482	-0.000758883	-0.000246201
129	571	0.000236193	-0.000985679	-0.000374743
130	570	-0.00120212	-0.00184617	-0.00152414
131	569	-0.000744553	-0.00167316	-0.00120886
132	568	-0.00162341	-0.00248383	-0.00205362
133	567	-0.00167869	-0.00280588	-0.00224229
134	566	-0.00295307	-0.00327168	-0.00311238
135	565	-0.00371853	-0.00405047	-0.0038845
136	564	-0.00386012	-0.00476293	-0.00431152
137	563	-0.00451314	-0.00507604	-0.00479459
138	562	-0.00449918	-0.00486953	-0.00468435
139	561	-0.00489117	-0.00619468	-0.00554292
140	560	-0.00579899	-0.0060751	-0.00593705
141	559	-0.00570891	-0.00631646	-0.00601269
142	558	-0.00588524	-0.00529574	-0.00559049
143	557	-0.00651522	-0.00668907	-0.00660215
144	556	-0.0063277	-0.00653917	-0.00643343
145	555	-0.00660729	-0.00713439	-0.00687084
146	554	-0.00669774	-0.00668434	-0.00669104
147	553	-0.00655684	-0.00621603	-0.00638643
148	552	-0.00635217	-0.00685766	-0.00660492
149	551	-0.00655512	-0.00641752	-0.00648632
150	550	-0.00664601	-0.00671973	-0.00668287
151	549	-0.0063286	-0.0068479	-0.00658825
152	548	-0.00653658	-0.0067459	-0.00664124
153	547	-0.00698803	-0.00687113	-0.00692958
154	546	-0.00640443	-0.00672862	-0.00656652
155	545	-0.0064405	-0.00635841	-0.00639945
156	544	-0.00575255	-0.00650524	-0.0061289
157	543	-0.00658685	-0.00645386	-0.00652036
158	542	-0.00621992	-0.00663931	-0.00642961
159	541	-0.00613706	-0.00651294	-0.006325
160	540	-0.00616314	-0.00653359	-0.00634837
161	539	-0.00598707	-0.00687403	-0.00643055
162	538	-0.00611483	-0.00609741	-0.00610612
163	537	-0.00586685	-0.00627052	-0.00606868
164	536	-0.00564907	-0.00602275	-0.00583591
165	535	-0.0062597	-0.00597342	-0.00611656
166	534	-0.0057278	-0.00566168	-0.00569474
167	533	-0.00593905	-0.00617887	-0.00605896
168	532	-0.00552731	-0.00555149	-0.0055394
169	531	-0.0053735	-0.00593705	-0.00565528
170	530	-0.00610398	-0.00585408	-0.00597903
171	529	-0.00553464	-0.00535163	-0.00544314
172	528	-0.00556193	-0.00554531	-0.00555362
173	527	-0.00549021	-0.0057473	-0.00561876
174	526	-0.00541657	-0.00561996	-0.00551826
175	525	-0.00524758	-0.00544524	-0.00534641
176	524	-0.00555251	-0.00583935	-0.00569593
177	523	-0.00572281	-0.00600858	-0.0058657
178	522	-0.00536042	-0.00598893	-0.00567468
179	521	-0.00584238	-0.00613265	-0.00598751
180	520	-0.00521823	-0.00585868	-0.00553845
181	519	-0.00563402	-0.00641189	-0.00602296
182	518	-0.00583913	-0.00633996	-0.00608955
183	517	-0.00564386	-0.00615299	-0.00589843
184	516	-0.00618938	-0.00615118	-0.00617028
185	515	-0.00636588	-0.00639111	-0.0063785
186	514	-0.00625275	-0.0058619	-0.00605733
187	513	-0.00613584	-0.00618135	-0.0061586
188	512	-0.00612766	-0.00621926	-0.00617346
189	511	-0.00678826	-0.00670224	-0.00674525
190	510	-0.00655193	-0.00632269	-0.00643731
191	509	-0.00633308	-0.00715206	-0.00674257
192	508	-0.0068541	-0.00681124	-0.00683267
193	507	-0.00686397	-0.0068574	-0.00686069
194	506	-0.0064026	-0.00674365	-0.00657312
195	505	-0.00706795	-0.00728713	-0.00717754
196	504	-0.00709037	-0.00756344	-0.00732691
197	503	-0.00688167	-0.00733958	-0.00711063
198	502	-0.00757853	-0.00744327	-0.0075109
199	501	-0.00731118	-0.00772713	-0.00751916
200	500	-0.00767283	-0.00783886	-0.00775584
201	499	-0.00776171	-0.00779923	-0.00778047
202	498	-0.00758423	-0.00813128	-0.00785775
203	497	-0.00819222	-0.00821086	-0.00820154
204	496	-0.00797633	-0.00851214	-0.00824423
205	495	-0.00799873	-0.00850336	-0.00825104
206	494	-0.00816637	-0.00861039	-0.00838838
207	493	-0.00838332	-0.00837204	-0.00837768
208	492	-0.008439	-0.00868134	-0.00856017
209	491	-0.00854288	-0.00857243	-0.00855766
210	490	-0.0082394	-0.00832052	-0.00827996
211	489	-0.00828979	-0.00878768	-0.00853874
212	488	-0.00843261	-0.00862046	-0.00852654
213	487	-0.00844625	-0.00897014	-0.0087082
214	486	-0.00862323	-0.0087929	-0.00870807
215	485	-0.0087346	-0.00902101	-0.0088778
216	484	-0.00876589	-0.00903037	-0.00889813
217	483	-0.00859107	-0.00895924	-0.00877516
218	482	-0.00898542	-0.008971	-0.00897821
219	481	-0.00896564	-0.00918815	-0.0090769
220	480	-0.0084929	-0.00923193	-0.00886241
221	479	-0.00911329	-0.00924352	-0.00917841
222	478	-0.00861819	-0.00901171	-0.00881495
223	477	-0.00891875	-0.00910966	-0.00901421
224	476	-0.00889195	-0.00902621	-0.00895908
225	475	-0.00897941	-0.00934318	-0.0091613
226	474	-0.00913571	-0.00960986	-0.00937279
227	473	-0.00896136	-0.00898105	-0.0089712
228	472	-0.0090208	-0.00899141	-0.00900611
229	471	-0.00911462	-0.00920975	-0.00916219
230	470	-0.00920596	-0.0090138	-0.00910988
231	469	-0.00925553	-0.00925905	-0.00925729
232	468	-0.00880549	-0.00923529	-0.00902039
233	467	-0.00915641	-0.0093534	-0.0092549
234	466	-0.00894917	-0.0092524	-0.00910079
235	465	-0.00893309	-0.00920193	-0.00906751
236	464	-0.00916477	-0.00925392	-0.00920935
237	463	-0.00915379	-0.00915163	-0.00915271
238	462	-0.0093321	-0.00918831	-0.00926021
239	461	-0.00886107	-0.00916473	-0.0090129
240	460	-0.00906637	-0.009159	-0.00911269
241	459	-0.00913269	-0.0092743	-0.0092035
242	458	-0.00872551	-0.00924054	-0.00898302
243	457	-0.00879409	-0.00906761	-0.00893085
244	456	-0.00906183	-0.00912284	-0.00909234
245	455	-0.00915409	-0.0092846	-0.00921934
246	454	-0.00891012	-0.0089766	-0.00894336
247	453	-0.00894479	-0.00919906	-0.00907192
248	452	-0.00894565	-0.00934383	-0.00914474
249	451	-0.0087706	-0.00898797	-0.00887929
250	450	-0.00888807	-0.00907796	-0.00898301
251	449	-0.0084943	-0.00901915	-0.00875673
252	448	-0.00881525	-0.00898974	-0.0089025
253	447	-0.00847103	-0.00891193	-0.00869148
254	446	-0.00881426	-0.00858423	-0.00869925
255	445	-0.00858773	-0.00856835	-0.00857804
256	444	-0.00843542	-0.00866839	-0.0085519
257	443	-0.00805728	-0.00815676	-0.00810702
258	442	-0.00807131	-0.00854222	-0.00830676
259	441	-0.0078859	-0.00797381	-0.00792985
260	440	-0.00774271	-0.00805431	-0.00789851
261	439	-0.0079527	-0.00796343	-0.00795806
262	438	-0.00771676	-0.00796693	-0.00784184
263	437	-0.00779773	-0.00793015	-0.00786394
264	436	-0.00783092	-0.00775118	-0.00779105
265	435	-0.00762663	-0.007782	-0.00770431
266	434	-0.00735794	-0.00756266	-0.0074603
267	433	-0.00718946	-0.00731047	-0.00724996
268	432	-0.00735311	-0.00730581	-0.00732946
269	431	-0.006941	-0.00701568	-0.00697834
270	430	-0.00707174	-0.00693437	-0.00700305
271	429	-0.00698219	-0.00679141	-0.0068868
272	428	-0.00651842	-0.00656432	-0.00654137
273	427	-0.00661723	-0.00665547	-0.00663635
274	426	-0.00629145	-0.00684103	-0.00656624
275	425	-0.00640217	-0.00635924	-0.00638071
276	424	-0.00646553	-0.00638904	-0.00642729
277	423	-0.00632806	-0.00635474	-0.0063414
278	422	-0.00626868	-0.00605629	-0.00616249
279	421	-0.00601789	-0.00600122	-0.00600955
280	420	-0.006075	-0.0060854	-0.0060802
281	419	-0.00598981	-0.00609863	-0.00604422
282	418	-0.00602234	-0.00615028	-0.00608631
283	417	-0.00589212	-0.00588705	-0.00588959
284	416	-0.00578846	-0.00604705	-0.00591775
285	415	-0.00579332	-0.00541753	-0.00560542
286	414	-0.00543406	-0.00569942	-0.00556674
287	413	-0.00578591	-0.0058436	-0.00581476
288	412	-0.00580375	-0.00559351	-0.00569863
289	411	-0.00529367	-0.00562604	-0.00545986
290	410	-0.00563889	-0.00543005	-0.00553447
291	409	-0.00530393	-0.00539416	-0.00534905
292	408	-0.00539103	-0.00538345	-0.00538724
293	407	-0.00541676	-0.00555517	-0.00548597
294	406	-0.00548903	-0.00536947	-0.00542925
295	405	-0.00517909	-0.00553862	-0.00535886
296	404	-0.00500398	-0.00535362	-0.0051788
297	403	-0.00529375	-0.00537237	-0.00533306
298	402	-0.00515458	-0.00519906	-0.00517682
299	401	-0.00494952	-0.0050636	-0.00500656
300	400	-0.00473505	-0.00490649	-0.00482077

## Sheet: G-factor
	0	1	2	3
0	700	0.00146181	0.00371901	0.00259041
1	699	-0.00105444	-0.00187979	-0.00146712
2	698	0.000915516	0.00146625	0.00119088
3	697	-0.00210876	0.00343176	0.0006615
4	696	0.00349624	0.00228922	0.00289273
5	695	0.005045	-0.000694012	0.00217549
6	694	0.00376664	0.00335716	0.0035619
7	693	4.72083e-05	0.00296184	0.00150453
8	692	-0.000802717	0.00452544	0.00186136
9	691	0.00304579	-0.000440589	0.0013026
10	690	-0.00112225	0.00200623	0.000441989
11	689	0.0026333	-0.0046121	-0.000989398
12	688	0.000732121	-0.00416342	-0.00171565
13	687	-0.00373767	-0.00438424	-0.00406096
14	686	-0.00549001	-0.00138278	-0.0034364
15	685	-0.00263321	-0.00353732	-0.00308526
16	684	-0.00174171	-0.0103837	-0.0060627
17	683	-0.00544128	-0.00754175	-0.00649151
18	682	-0.004219	-0.00765194	-0.00593547
19	681	-0.00237027	-0.00565311	-0.00401169
20	680	-0.00545318	-0.00165777	-0.00355547
21	679	-0.00916535	-0.00111028	-0.00513782
22	678	0.000398937	-0.00294194	-0.0012715
23	677	-0.00384915	-0.00340991	-0.00362953
24	676	-0.0047709	-0.00248847	-0.00362968
25	675	-0.00270472	-0.001867	-0.00228586
26	674	-0.0028924	-0.000690343	-0.00179137
27	673	0.000131701	0.000866088	0.000498894
28	672	0.000274366	0.000589601	0.000431983
29	671	-0.00141859	0.000317595	-0.000550498
30	670	0.00314522	0.0035292	0.00333721
31	669	0.0021157	0.00547049	0.0037931
32	668	0.00438243	0.00665566	0.00551904
33	667	0.00442617	0.00424758	0.00433687
34	666	0.00733926	0.00381071	0.00557499
35	665	0.00568901	0.00777614	0.00673258
36	664	0.00453087	0.00596773	0.0052493
37	663	-0.00141222	0.00382621	0.00120699
38	662	0.0015729	-0.00198941	-0.000208253
39	661	-0.00480795	-0.00536445	-0.0050862
40	660	-0.010142	-0.00855715	-0.00934957
41	659	-0.0139895	-0.01556	-0.0147748
42	658	-0.0180808	-0.0180079	-0.0180443
43	657	-0.0218974	-0.0204934	-0.0211954
44	656	-0.0201528	-0.0244247	-0.0222887
45	655	-0.0222647	-0.0216081	-0.0219364
46	654	-0.0185421	-0.0211865	-0.0198643
47	653	-0.0153723	-0.0164144	-0.0158933
48	652	-0.0106323	-0.0147732	-0.0127027
49	651	-0.00783046	-0.0120305	-0.00993047
50	650	-0.00294026	-0.00727145	-0.00510586
51	649	-0.00292804	-0.00204662	-0.00248733
52	648	-0.00162304	-0.00125373	-0.00143838
53	647	0.00153709	-0.00195984	-0.000211379
54	646	0.00126679	-0.0014403	-8.67538e-05
55	645	0.00135695	0.0039132	0.00263507
56	644	0.000919503	0.00210028	0.00150989
57	643	0.00105671	-0.000552897	0.000251908
58	642	0.00403361	0.00368519	0.0038594
59	641	0.00421026	0.00291925	0.00356476
60	640	0.00514752	0.00559954	0.00537353
61	639	0.00869647	0.00648235	0.00758941
62	638	0.01262	0.00891443	0.0107672
63	637	0.0151303	0.0133991	0.0142647
64	636	0.0178123	0.0175863	0.0176993
65	635	0.019141	0.0171722	0.0181566
66	634	0.0194326	0.0208787	0.0201556
67	633	0.0222882	0.0232839	0.022786
68	632	0.0234182	0.0252033	0.0243107
69	631	0.0228337	0.024687	0.0237603
70	630	0.0228144	0.0235276	0.023171
71	629	0.0196105	0.0203924	0.0200015
72	628	0.0151458	0.0182073	0.0166766
73	627	0.0132315	0.014534	0.0138827
74	626	0.00747986	0.00577048	0.00662517
75	625	0.00695007	0.00744418	0.00719712
76	624	0.000985176	0.000437437	0.000711306
77	623	-0.00433033	-0.00666983	-0.00550008
78	622	-0.00639915	-0.0078175	-0.00710832
79	621	-0.00957066	-0.00750968	-0.00854017
80	620	-0.0122045	-0.00905405	-0.0106293
81	619	-0.0115837	-0.0123093	-0.0119465
82	618	-0.0143261	-0.0167586	-0.0155424
83	617	-0.0164702	-0.0155358	-0.016003
84	616	-0.0172354	-0.0132037	-0.0152196
85	615	-0.0166047	-0.014712	-0.0156583
86	614	-0.0156989	-0.014094	-0.0148964
87	613	-0.0161449	-0.0124423	-0.0142936
88	612	-0.0147076	-0.0152534	-0.0149805
89	611	-0.015403	-0.0140713	-0.0147371
90	610	-0.0122878	-0.0109281	-0.0116079
91	609	-0.0111693	-0.0118533	-0.0115113
92	608	-0.010372	-0.0113937	-0.0108829
93	607	-0.0102622	-0.0108504	-0.0105563
94	606	-0.00874542	-0.0100599	-0.00940264
95	605	-0.0118769	-0.0105295	-0.0112032
96	604	-0.00987373	-0.00925904	-0.00956638
97	603	-0.00887549	-0.00568937	-0.00728243
98	602	-0.006628	-0.00417484	-0.00540142
99	601	-0.00799889	-0.00484727	-0.00642308
100	600	-0.00617581	-0.00256073	-0.00436827
101	599	-0.00380634	-0.00293132	-0.00336883
102	598	-0.00216656	-0.00540319	-0.00378487
103	597	-0.00429117	-0.00312364	-0.0037074
104	596	-0.0024136	-0.00288612	-0.00264986
105	595	-0.0017122	-0.00109777	-0.00140499
106	594	-0.000607364	-0.000280773	-0.000444069
107	593	0.000115547	-0.00112426	-0.000504355
108	592	-0.00315662	-0.0020249	-0.00259076
109	591	-0.00256018	-0.00155996	-0.00206007
110	590	0.00263686	0.00121286	0.00192486
111	589	-0.000561003	-0.000728766	-0.000644884
112	588	0.00116735	-0.00197084	-0.000401743
113	587	0.000954061	0.000979374	0.000966718
114	586	-0.00226051	0.0012235	-0.000518506
115	585	-0.00306979	-0.00067472	-0.00187225
116	584	-0.00271525	-0.000192535	-0.00145389
117	583	-0.0018429	-0.00108394	-0.00146342
118	582	-0.00488062	-0.00337825	-0.00412944
119	581	-0.00528531	-0.00323174	-0.00425853
120	580	-0.00517121	-0.00405589	-0.00461355
121	579	-0.00775822	-0.00413831	-0.00594826
122	578	-0.00871449	-0.00770588	-0.00821019
123	577	-0.00907308	-0.0101331	-0.0096031
124	576	-0.0101621	-0.00754254	-0.00885231
125	575	-0.0101234	-0.00945571	-0.00978955
126	574	-0.0110955	-0.0116199	-0.0113577
127	573	-0.0136296	-0.0116	-0.0126148
128	572	-0.0154108	-0.0139623	-0.0146866
129	571	-0.0153612	-0.0144826	-0.0149219
130	570	-0.0155108	-0.0154056	-0.0154582
131	569	-0.0171039	-0.0160035	-0.0165537
132	568	-0.0170043	-0.0184558	-0.01773
133	567	-0.0177028	-0.0153376	-0.0165202
134	566	-0.0185824	-0.0187569	-0.0186696
135	565	-0.0204516	-0.0173403	-0.0188959
136	564	-0.0201113	-0.0199618	-0.0200366
137	563	-0.0187526	-0.0191229	-0.0189377
138	562	-0.0172895	-0.0158332	-0.0165614
139	561	-0.0181661	-0.0175269	-0.0178465
140	560	-0.0189477	-0.0173546	-0.0181511
141	559	-0.0183062	-0.019108	-0.0187071
142	558	-0.0171774	-0.0174222	-0.0172998
143	557	-0.0154195	-0.0159748	-0.0156972
144	556	-0.018685	-0.0166833	-0.0176841
145	555	-0.0177923	-0.0153966	-0.0165945
146	554	-0.015029	-0.0159073	-0.0154682
147	553	-0.0170541	-0.0156969	-0.0163755
148	552	-0.0169779	-0.0127963	-0.0148871
149	551	-0.01469	-0.0145672	-0.0146286
150	550	-0.0125072	-0.0161259	-0.0143165
151	549	-0.0125087	-0.0156738	-0.0140913
152	548	-0.0159893	-0.0136273	-0.0148083
153	547	-0.015288	-0.0153622	-0.0153251
154	546	-0.0141795	-0.0130991	-0.0136393
155	545	-0.0115054	-0.0129886	-0.012247
156	544	-0.0115295	-0.0126927	-0.0121111
157	543	-0.0104436	-0.0122061	-0.0113249
158	542	-0.011128	-0.00957918	-0.0103536
159	541	-0.0122819	-0.0097572	-0.0110196
160	540	-0.00914567	-0.0116806	-0.0104131
161	539	-0.00854739	-0.0113116	-0.00992949
162	538	-0.00833585	-0.00915257	-0.00874421
163	537	-0.00851565	-0.00915029	-0.00883297
164	536	-0.00827996	-0.00897961	-0.00862978
165	535	-0.00756628	-0.00860116	-0.00808372
166	534	-0.00702951	-0.00847767	-0.00775359
167	533	-0.00674625	-0.00739681	-0.00707153
168	532	-0.00766427	-0.00719497	-0.00742962
169	531	-0.00619458	-0.00530836	-0.00575147
170	530	-0.00740691	-0.00792866	-0.00766779
171	529	-0.00541934	-0.00721381	-0.00631658
172	528	-0.00485585	-0.00578361	-0.00531973
173	527	-0.0046475	-0.00660514	-0.00562632
174	526	-0.00393288	-0.00412083	-0.00402686
175	525	-0.0046009	-0.00524953	-0.00492521
176	524	-0.00544624	-0.00653038	-0.00598831
177	523	-0.00304172	-0.00650667	-0.0047742
178	522	-0.00544934	-0.0049929	-0.00522112
179	521	-0.00681501	-0.00485442	-0.00583472
180	520	-0.00480563	-0.00526239	-0.00503401
181	519	-0.00527394	-0.00485132	-0.00506263
182	518	-0.00435379	-0.00555848	-0.00495614
183	517	-0.00450111	-0.00461433	-0.00455772
184	516	-0.00459715	-0.00337539	-0.00398627
185	515	-0.00541112	-0.00523357	-0.00532235
186	514	-0.00570294	-0.00562654	-0.00566474
187	513	-0.00573173	-0.00334089	-0.00453631
188	512	-0.00522038	-0.00445724	-0.00483881
189	511	-0.00510201	-0.00469507	-0.00489854
190	510	-0.00512702	-0.00483465	-0.00498083
191	509	-0.00523881	-0.00561212	-0.00542546
192	508	-0.00560824	-0.00466304	-0.00513564
193	507	-0.00535588	-0.00400005	-0.00467796
194	506	-0.00478657	-0.00498707	-0.00488682
195	505	-0.00425998	-0.00530925	-0.00478461
196	504	-0.00580612	-0.0032882	-0.00454716
197	503	-0.00540263	-0.00595657	-0.0056796
198	502	-0.00541483	-0.00537451	-0.00539467
199	501	-0.005531	-0.00612831	-0.00582965
200	500	-0.00489799	-0.00528132	-0.00508965
201	499	-0.00441913	-0.00621325	-0.00531619
202	498	-0.00635405	-0.00564042	-0.00599724
203	497	-0.00564419	-0.00472399	-0.00518409
204	496	-0.00540613	-0.00507788	-0.00524201
205	495	-0.00439599	-0.00404887	-0.00422243
206	494	-0.00582374	-0.00393636	-0.00488005
207	493	-0.00463496	-0.00638592	-0.00551044
208	492	-0.00582824	-0.0058523	-0.00584027
209	491	-0.004228	-0.00622465	-0.00522633
210	490	-0.00564584	-0.00455657	-0.0051012
211	489	-0.00631759	-0.00596718	-0.00614239
212	488	-0.00483306	-0.00456998	-0.00470152
213	487	-0.00592875	-0.00621058	-0.00606967
214	486	-0.00624582	-0.00487438	-0.0055601
215	485	-0.00511976	-0.00651955	-0.00581965
216	484	-0.00576173	-0.00546611	-0.00561392
217	483	-0.0057528	-0.00478166	-0.00526723
218	482	-0.00438839	-0.00646583	-0.00542711
219	481	-0.00655073	-0.00542383	-0.00598728
220	480	-0.00573452	-0.00563635	-0.00568543
221	479	-0.00555372	-0.00536146	-0.00545759
222	478	-0.00487772	-0.00461479	-0.00474626
223	477	-0.00578098	-0.00560705	-0.00569401
224	476	-0.0055833	-0.00591197	-0.00574763
225	475	-0.00622792	-0.00480012	-0.00551402
226	474	-0.00486503	-0.00551644	-0.00519074
227	473	-0.00572575	-0.00497796	-0.00535186
228	472	-0.00553488	-0.00528745	-0.00541117
229	471	-0.00581295	-0.00540082	-0.00560688
230	470	-0.00542279	-0.00417576	-0.00479928
231	469	-0.00644508	-0.00583238	-0.00613873
232	468	-0.00702984	-0.00544471	-0.00623727
233	467	-0.0049748	-0.0058348	-0.0054048
234	466	-0.00682483	-0.00454185	-0.00568334
235	465	-0.00503909	-0.00536246	-0.00520077
236	464	-0.0052618	-0.00413627	-0.00469904
237	463	-0.00465497	-0.004903	-0.00477898
238	462	-0.00582266	-0.00481975	-0.00532121
239	461	-0.00520669	-0.00629892	-0.00575281
240	460	-0.00588105	-0.00558552	-0.00573329
241	459	-0.00558248	-0.00510707	-0.00534477
242	458	-0.00538267	-0.00604977	-0.00571622
243	457	-0.00474197	-0.00598158	-0.00536178
244	456	-0.00480121	-0.00574797	-0.00527459
245	455	-0.00496092	-0.00530227	-0.0051316
246	454	-0.00545686	-0.0052465	-0.00535168
247	453	-0.00642776	-0.00521287	-0.00582032
248	452	-0.00508339	-0.00546773	-0.00527556
249	451	-0.00506257	-0.00519703	-0.0051298
250	450	-0.00475971	-0.00587608	-0.00531789
251	449	-0.00571729	-0.00567064	-0.00569397
252	448	-0.00601711	-0.00526421	-0.00564066
253	447	-0.00477541	-0.0051239	-0.00494965
254	446	-0.00559988	-0.00489334	-0.00524661
255	445	-0.00404321	-0.00477118	-0.0044072
256	444	-0.00534583	-0.00517323	-0.00525953
257	443	-0.00598275	-0.00468027	-0.00533151
258	442	-0.00516944	-0.00394933	-0.00455939
259	441	-0.00411025	-0.00560136	-0.00485581
260	440	-0.00499551	-0.00546419	-0.00522985
261	439	-0.00531279	-0.00532256	-0.00531768
262	438	-0.0049825	-0.00509861	-0.00504055
263	437	-0.00475585	-0.00464931	-0.00470258
264	436	-0.00426917	-0.00400833	-0.00413875
265	435	-0.00480858	-0.00374973	-0.00427916
266	434	-0.00415741	-0.00337709	-0.00376725
267	433	-0.00419356	-0.0037976	-0.00399558
268	432	-0.00299541	-0.00376021	-0.00337781
269	431	-0.0029481	-0.00372556	-0.00333683
270	430	-0.00254741	-0.0024887	-0.00251805
271	429	-0.00383906	-0.00209017	-0.00296461
272	428	-0.00228388	-0.00241161	-0.00234774
273	427	-0.00330751	-0.00255301	-0.00293026
274	426	-0.00352444	-0.0026963	-0.00311037
275	425	-0.002718	-0.00251127	-0.00261463
276	424	-0.00132014	-0.00265411	-0.00198712
277	423	-0.00163189	-0.0021783	-0.00190509
278	422	-0.00237406	-0.00293756	-0.00265581
279	421	-0.00218969	-0.0025986	-0.00239414
280	420	-0.00280086	-0.00299396	-0.00289741
281	419	-0.00233361	-0.00269742	-0.00251552
282	418	-0.00226082	-0.00192829	-0.00209456
283	417	-0.00217312	-0.00308841	-0.00263077
284	416	-0.00304218	-0.00246493	-0.00275355
285	415	-0.0022766	-0.00213135	-0.00220398
286	414	-0.00254136	-0.00281562	-0.00267849
287	413	-0.00257067	-0.00243278	-0.00250173
288	412	-0.00206755	-0.00174994	-0.00190875
289	411	-0.00237572	-0.00323909	-0.0028074
290	410	-0.00262312	-0.00215331	-0.00238822
291	409	-0.00243175	-0.00278094	-0.00260634
292	408	-0.00346966	-0.0026115	-0.00304058
293	407	-0.00303873	-0.00342286	-0.00323079
294	406	-0.00252953	-0.00267021	-0.00259987
295	405	-0.00323609	-0.00334795	-0.00329202
296	404	-0.00298362	-0.00322378	-0.0031037
297	403	-0.00329561	-0.00390595	-0.00360078
298	402	-0.00291071	-0.00261445	-0.00276258
299	401	-0.00330755	-0.00312568	-0.00321661
300	400	-0.00311789	-0.00413955	-0.00362872

## Sheet: CDind (mdeg)
	0	1	2	3
0	700	27.4966	56.9522	42.2244
1	699	-15.2087	-28.7947	-22.0017
2	698	16.5871	22.8767	19.7319
3	697	-31.9828	58.8304	13.4238
4	696	63.5908	40.3678	51.9793
5	695	82.2416	-10.3305	35.9556
6	694	62.1868	54.8437	58.5153
7	693	1.45482	47.872	24.6634
8	692	-8.76221	78.3623	34.8001
9	691	46.6637	-8.81682	18.9234
10	690	-17.4228	33.2953	7.93626
11	689	43.2334	-87.3429	-22.0548
12	688	7.14033	-68.4181	-30.6389
13	687	-62.1915	-68.3472	-65.2694
14	686	-78.7096	-26.9438	-52.8267
15	685	-45.2107	-52.9428	-49.0767
16	684	-39.8739	-160.266	-100.07
17	683	-83.4355	-110.71	-97.0728
18	682	-60.989	-118.589	-89.7889
19	681	-40.9832	-92.3626	-66.6729
20	680	-79.4431	-21.4023	-50.4227
21	679	-143.582	-14.7589	-79.1705
22	678	-1.75022	-42.7219	-22.236
23	677	-68.2025	-56.4526	-62.3275
24	676	-80.7023	-30.6243	-55.6633
25	675	-51.0507	-35.1941	-43.1224
26	674	-60.7025	-9.31113	-35.0068
27	673	-2.55248	9.15374	3.30063
28	672	-0.797092	1.73288	0.467892
29	671	-25.1282	6.14689	-9.49065
30	670	55.1696	64.2224	59.696
31	669	42.9498	93.6293	68.2896
32	668	75.1069	117.109	96.1082
33	667	62.3122	75.593	68.9526
34	666	122.62	66.4508	94.5352
35	665	96.3947	133.566	114.98
36	664	87.7531	113.904	100.829
37	663	-15.438	73.5756	29.0688
38	662	41.8598	-18.197	11.8314
39	661	-62.4773	-70.8007	-66.639
40	660	-140.014	-117.019	-128.517
41	659	-201.653	-222.363	-212.008
42	658	-263.721	-259.77	-261.746
43	657	-318.541	-296.457	-307.499
44	656	-287.892	-350.215	-319.053
45	655	-324.057	-307.32	-315.689
46	654	-270.966	-303.324	-287.145
47	653	-214.633	-228.975	-221.804
48	652	-153.835	-204.849	-179.342
49	651	-112.385	-170.263	-141.324
50	650	-43.9185	-104.366	-74.1423
51	649	-46.1567	-24.4679	-35.3123
52	648	-24.9794	-16.9274	-20.9534
53	647	22.7715	-29.545	-3.38673
54	646	19.155	-19.9512	-0.398083
55	645	19.7765	60.4801	40.1283
56	644	13.4821	31.152	22.3171
57	643	12.1316	-10.0868	1.02236
58	642	58.8175	52.8622	55.8399
59	641	58.5027	42.402	50.4524
60	640	74.547	81.7958	78.1714
61	639	125.014	92.5005	108.757
62	638	184.05	131.152	157.601
63	637	221.47	194.841	208.155
64	636	257.257	252.406	254.832
65	635	276.489	248.55	262.52
66	634	278.518	299.574	289.046
67	633	320.066	333.819	326.943
68	632	332.371	358.755	345.563
69	631	322.549	348.364	335.457
70	630	320.525	328.964	324.745
71	629	269.852	283.793	276.822
72	628	210.37	252.28	231.325
73	627	181.71	200.19	190.95
74	626	101.976	77.0893	89.5327
75	625	95.6554	99.8538	97.7546
76	624	16.6823	4.60271	10.6425
77	623	-57.5718	-90.057	-73.8144
78	622	-83.6496	-104.05	-93.85
79	621	-125.525	-97.785	-111.655
80	620	-157.977	-117.849	-137.913
81	619	-149.547	-155.596	-152.571
82	618	-181.768	-209.945	-195.857
83	617	-208.539	-193.757	-201.148
84	616	-216.229	-162.751	-189.49
85	615	-207.393	-181.205	-194.299
86	614	-193.157	-173.906	-183.531
87	613	-200.782	-153.744	-177.263
88	612	-177.724	-184.623	-181.173
89	611	-187.963	-171.227	-179.595
90	610	-150.671	-134.482	-142.576
91	609	-135.806	-144.058	-139.932
92	608	-125.988	-136.915	-131.451
93	607	-122.697	-130.35	-126.523
94	606	-107.007	-120.983	-113.995
95	605	-143.253	-126.654	-134.953
96	604	-119.652	-111.696	-115.674
97	603	-108.553	-68.8097	-88.6816
98	602	-79.8469	-50.1516	-64.9993
99	601	-96.8486	-58.3632	-77.6059
100	600	-75.01	-31.0535	-53.0318
101	599	-45.9693	-35.4898	-40.7296
102	598	-26.0322	-64.4457	-45.239
103	597	-51.6526	-37.8305	-44.7416
104	596	-29.4204	-34.9207	-32.1705
105	595	-20.9078	-13.6764	-17.2921
106	594	-7.99601	-3.90272	-5.94937
107	593	0.893993	-14.1097	-6.60784
108	592	-38.4981	-24.7506	-31.6243
109	591	-31.031	-19.1513	-25.0912
110	590	30.3262	13.2714	21.7988
111	589	-7.25155	-9.57401	-8.41278
112	588	12.9406	-24.1239	-5.59164
113	587	10.2065	11.0003	10.6034
114	586	-27.6009	12.2753	-7.66281
115	585	-36.7121	-9.16363	-22.9379
116	584	-32.7245	-3.71178	-18.2181
117	583	-22.1574	-13.2029	-17.6802
118	582	-58.2037	-40.8871	-49.5454
119	581	-63.1279	-38.0691	-50.5985
120	580	-60.5572	-47.0578	-53.8075
121	579	-91.1214	-48.8107	-69.9661
122	578	-101.412	-89.2669	-95.3396
123	577	-106.072	-118.1	-112.086
124	576	-118.386	-87.0561	-102.721
125	575	-116.072	-108.021	-112.046
126	574	-127.236	-131.676	-129.456
127	573	-156.501	-133.602	-145.052
128	572	-175.932	-158.666	-167.299
129	571	-173.501	-162.112	-167.806
130	570	-175.122	-173.144	-174.133
131	569	-194.254	-180.749	-187.502
132	568	-194.211	-208.598	-201.404
133	567	-198.477	-171.987	-185.232
134	566	-206.888	-208.474	-207.681
135	565	-228.51	-192.364	-210.437
136	564	-222.167	-220.165	-221.166
137	563	-208.873	-212.464	-210.668
138	562	-192.149	-175.018	-183.583
139	561	-200.792	-194.958	-197.875
140	560	-208.613	-190.263	-199.438
141	559	-199.51	-209.6	-204.555
142	558	-185.698	-189.395	-187.547
143	557	-165.431	-172.59	-169.011
144	556	-198.383	-176.401	-187.392
145	555	-190.499	-165.217	-177.858
146	554	-162.069	-170.559	-166.314
147	553	-180.868	-165.844	-173.356
148	552	-176.349	-132.972	-154.66
149	551	-157.165	-152.757	-154.961
150	550	-133.432	-171.99	-152.711
151	549	-130.926	-163.46	-147.193
152	548	-165.474	-141.664	-153.569
153	547	-160.326	-161.803	-161.064
154	546	-149.758	-138.686	-144.222
155	545	-122.006	-136.105	-129.055
156	544	-122.921	-134.668	-128.795
157	543	-113.407	-131.693	-122.55
158	542	-124.037	-106.479	-115.258
159	541	-135.134	-106.71	-120.922
160	540	-101.244	-127.786	-114.515
161	539	-97.1209	-126.305	-111.713
162	538	-96.4143	-104.405	-100.41
163	537	-96.9673	-104.361	-100.664
164	536	-95.0949	-102.754	-98.9246
165	535	-88.1439	-99.3803	-93.7621
166	534	-83.1565	-99.1084	-91.1325
167	533	-79.1841	-85.4919	-82.338
168	532	-89.6506	-83.3517	-86.5012
169	531	-73.3135	-62.3388	-67.8262
170	530	-86.9889	-92.4919	-89.7404
171	529	-63.8165	-84.0296	-73.923
172	528	-57.0509	-67.2668	-62.1588
173	527	-55.5233	-77.258	-66.3906
174	526	-46.9505	-48.2757	-47.6131
175	525	-53.6647	-60.2438	-56.9542
176	524	-61.8015	-73.4377	-67.6196
177	523	-34.5579	-73.8034	-54.1807
178	522	-63.0147	-57.1716	-60.0931
179	521	-75.6417	-54.1256	-64.8836
180	520	-53.0938	-57.9685	-55.5312
181	519	-59.282	-55.0745	-57.1783
182	518	-50.3768	-63.783	-57.0799
183	517	-51.2103	-51.9323	-51.5713
184	516	-53.6865	-39.0833	-46.3849
185	515	-63.644	-62.9287	-63.2864
186	514	-68.8677	-68.9614	-68.9145
187	513	-69.1778	-41.4586	-55.3182
188	512	-63.3996	-54.9684	-59.184
189	511	-63.0035	-59.4515	-61.2275
190	510	-64.5098	-62.3322	-63.421
191	509	-65.558	-70.5066	-68.0323
192	508	-68.9453	-58.7788	-63.8621
193	507	-65.6159	-49.7458	-57.6808
194	506	-58.2863	-60.6799	-59.4831
195	505	-52.3057	-65.404	-58.8549
196	504	-70.6548	-40.9948	-55.8248
197	503	-65.32	-71.7786	-68.5493
198	502	-64.9044	-65.1188	-65.0116
199	501	-65.9275	-73.0236	-69.4755
200	500	-59.0663	-64.0406	-61.5534
201	499	-53.4895	-74.3468	-63.9182
202	498	-75.4848	-66.0701	-70.7775
203	497	-67.0165	-56.0104	-61.5134
204	496	-64.7992	-59.9206	-62.3599
205	495	-52.2944	-49.4976	-50.896
206	494	-69.261	-46.9698	-58.1154
207	493	-55.7933	-75.6337	-65.7135
208	492	-69.4927	-70.6175	-70.0551
209	491	-51.5055	-75.2447	-63.3751
210	490	-69.3789	-55.3713	-62.3751
211	489	-77.2738	-72.705	-74.9894
212	488	-58.6386	-55.8991	-57.2689
213	487	-72.886	-74.9883	-73.9371
214	486	-74.9965	-58.7232	-66.8598
215	485	-62.7936	-78.5078	-70.6507
216	484	-70.3949	-66.0723	-68.2336
217	483	-70.6457	-58.8492	-64.7475
218	482	-55.8369	-81.5085	-68.6727
219	481	-80.6463	-66.1817	-73.414
220	480	-68.6905	-66.6503	-67.6704
221	479	-67.4604	-65.0045	-66.2324
222	478	-60.0652	-56.1162	-58.0907
223	477	-70.8547	-68.753	-69.8039
224	476	-68.1	-71.0293	-69.5646
225	475	-76.4228	-59.0268	-67.7248
226	474	-60.0156	-66.7302	-63.3729
227	473	-70.6723	-61.2294	-65.9508
228	472	-67.9424	-65.2297	-66.586
229	471	-72.2229	-66.8545	-69.5387
230	470	-67.1184	-51.9972	-59.5578
231	469	-79.0794	-71.2059	-75.1427
232	468	-85.5927	-66.0528	-75.8227
233	467	-60.5758	-71.0701	-65.8229
234	466	-83.0997	-55.1817	-69.1407
235	465	-61.6563	-65.9616	-63.809
236	464	-64.2976	-51.7605	-58.0291
237	463	-57.4399	-59.6917	-58.5658
238	462	-70.8645	-58.0878	-64.4761
239	461	-63.7708	-77.1766	-70.4737
240	460	-72.249	-69.4028	-70.8259
241	459	-68.3034	-62.0979	-65.2006
242	458	-64.6925	-72.48	-68.5863
243	457	-58.3838	-72.9555	-65.6696
244	456	-59.1088	-70.7422	-64.9255
245	455	-60.5695	-65.068	-62.8188
246	454	-66.1581	-63.6565	-64.9073
247	453	-77.9296	-63.3557	-70.6427
248	452	-62.5536	-66.4027	-64.4781
249	451	-60.7278	-62.8227	-61.7753
250	450	-57.5504	-71.3084	-64.4294
251	449	-69.9334	-68.6311	-69.2822
252	448	-73.6697	-65.0369	-69.3533
253	447	-58.4007	-62.0827	-60.2417
254	446	-67.6682	-58.006	-62.8371
255	445	-50.0967	-58.5994	-54.348
256	444	-65.4894	-63.2808	-64.3851
257	443	-72.6832	-57.25	-64.9666
258	442	-63.6368	-48.7755	-56.2062
259	441	-50.3377	-68.5478	-59.4428
260	440	-61.8785	-66.9919	-64.4352
261	439	-65.6065	-66.1416	-65.8741
262	438	-62.1168	-63.0719	-62.5943
263	437	-59.6267	-58.0551	-58.8409
264	436	-55.1565	-51.6045	-53.3805
265	435	-62.1023	-47.9527	-55.0275
266	434	-53.7674	-43.968	-48.8677
267	433	-55.5957	-50.0534	-52.8246
268	432	-41.0404	-50.779	-45.9097
269	431	-40.0087	-50.8152	-45.412
270	430	-35.5163	-33.7335	-34.6249
271	429	-53.8262	-29.252	-41.5391
272	428	-32.8768	-34.6961	-33.7864
273	427	-47.2906	-36.8394	-42.065
274	426	-50.1747	-38.1998	-44.1873
275	425	-39.8782	-36.1609	-38.0196
276	424	-19.4579	-38.9387	-29.1983
277	423	-24.2416	-31.7697	-28.0056
278	422	-35.1249	-43.0034	-39.0642
279	421	-32.6911	-38.355	-35.5231
280	420	-39.6058	-42.8833	-41.2445
281	419	-33.7585	-38.5391	-36.1488
282	418	-33.8559	-28.9329	-31.3944
283	417	-31.534	-43.8751	-37.7046
284	416	-43.0941	-34.8405	-38.9673
285	415	-32.2956	-29.7197	-31.0077
286	414	-36.0656	-39.7379	-37.9017
287	413	-36.4725	-33.8701	-35.1713
288	412	-28.4892	-24.2608	-26.375
289	411	-32.2765	-43.863	-38.0697
290	410	-35.7401	-29.4965	-32.6183
291	409	-32.6604	-36.7215	-34.6909
292	408	-45.5721	-34.2625	-39.9173
293	407	-40.4044	-44.2204	-42.3124
294	406	-33.8912	-34.8214	-34.3563
295	405	-42.6872	-43.1652	-42.9262
296	404	-39.8686	-42.6951	-41.2819
297	403	-42.9618	-50.3963	-46.6791
298	402	-36.6361	-32.5483	-34.5922
299	401	-43.8517	-41.4276	-42.6397
300	400	-42.0615	-55.1772	-48.6193

## Sheet: CBind (mdeg)
	0	1	2	3
0	700	-6.56302	-9.89425	-8.22864
1	699	33.1638	136.195	84.6793
2	698	23.7211	7.88936	15.8052
3	697	-15.2442	-46.0832	-30.6637
4	696	-9.24476	-23.1447	-16.1947
5	695	-42.0935	-57.2661	-49.6798
6	694	-61.7425	-21.2245	-41.4835
7	693	-153.828	-81.8442	-117.836
8	692	-129.892	-127.47	-128.681
9	691	-115.27	-188.554	-151.912
10	690	-44.5668	-113.817	-79.1919
11	689	69.0683	-42.9246	13.0718
12	688	-148.841	-52.3467	-100.594
13	687	-97.8541	22.3413	-37.7564
14	686	-16.0184	-239.57	-127.794
15	685	-154.481	-88.3326	-121.407
16	684	-28.191	-79.0384	-53.6147
17	683	-8.96103	3.28992	-2.83555
18	682	-49.4052	-125.215	-87.3102
19	681	-55.1892	-49.2346	-52.2119
20	680	-44.1357	58.6402	7.25225
21	679	36.6145	27.9453	32.2799
22	678	-42.8876	-75.9909	-59.4393
23	677	20.744	-22.5192	-0.887586
24	676	52.7618	115.297	84.0295
25	675	9.2067	130.017	69.612
26	674	-18.8646	0.632324	-9.11613
27	673	3.65905	170.506	87.0825
28	672	65.2034	11.1769	38.1901
29	671	111.906	41.4855	76.6957
30	670	91.9352	82.5209	87.2281
31	669	181.037	28.1063	104.572
32	668	223.411	110.607	167.009
33	667	-19.3255	75.9434	28.309
34	666	103.219	5.03354	54.1264
35	665	-61.6826	-35.7602	-48.7214
36	664	-36.0241	16.0685	-9.97784
37	663	-211.703	-104.291	-157.997
38	662	-247.774	-145.838	-196.806
39	661	-212.569	-166.074	-189.321
40	660	-177.322	-265.759	-221.54
41	659	-247.594	-161.723	-204.659
42	658	-121.363	-140.397	-130.88
43	657	54.9298	-79.7107	-12.3905
44	656	-46.7302	-13.0244	-29.8773
45	655	95.0471	89.2675	92.1573
46	654	185.444	184.631	185.037
47	653	184.026	274.468	229.247
48	652	227.293	286.25	256.771
49	651	218.148	266.144	242.146
50	650	243.691	304.063	273.877
51	649	232.898	275.86	254.379
52	648	168.173	245.49	206.831
53	647	187.436	266.682	227.059
54	646	173.966	251.655	212.811
55	645	228.207	213.391	220.799
56	644	173.303	264.662	218.982
57	643	237.199	230.296	233.748
58	642	208.612	185.788	197.2
59	641	200.203	243.429	221.816
60	640	243.215	296.686	269.95
61	639	165.81	232.375	199.093
62	638	275.297	214.147	244.722
63	637	233.009	185.125	209.067
64	636	172.306	166.413	169.359
65	635	125.905	150.767	138.336
66	634	139.283	111.12	125.202
67	633	20.9147	62.9731	41.9439
68	632	-64.0285	44.9685	-9.52998
69	631	-196.718	-39.8909	-118.305
70	630	-170.623	-253.043	-211.833
71	629	-197.733	-231.514	-214.624
72	628	-286.589	-210.564	-248.577
73	627	-391.474	-362.466	-376.97
74	626	-378.374	-363.673	-371.023
75	625	-426.207	-352.14	-389.173
76	624	-362.818	-288.795	-325.807
77	623	-417.047	-297.59	-357.319
78	622	-364.258	-264.03	-314.144
79	621	-302.12	-348.796	-325.458
80	620	-192.646	-220.611	-206.629
81	619	-258.511	-168.812	-213.662
82	618	-130.064	-145.922	-137.993
83	617	-178.111	-129.433	-153.772
84	616	-39.6854	-161.154	-100.42
85	615	-58.261	-123.876	-91.0686
86	614	-70.5512	-32.4412	-51.4962
87	613	-13.2769	13.2966	0.0098345
88	612	0.373287	-57.9884	-28.8076
89	611	-63.8253	-31.4381	-47.6317
90	610	46.0163	47.1835	46.5999
91	609	0.0889341	32.2088	16.1489
92	608	26.7439	11.8691	19.3065
93	607	96.215	62.5813	79.3981
94	606	-24.3858	38.4878	7.05099
95	605	57.6676	3.23368	30.4506
96	604	80.5635	95.9048	88.2342
97	603	77.2744	58.1391	67.7068
98	602	20.015	89.1896	54.6023
99	601	43.7649	68.3333	56.0491
100	600	66.9395	96.4517	81.6956
101	599	88.7978	71.1232	79.9605
102	598	45.9795	32.2568	39.1182
103	597	41.7913	27.7894	34.7904
104	596	-1.53027	48.0948	23.2823
105	595	35.9925	40.381	38.1867
106	594	2.28869	56.8543	29.5715
107	593	67.5085	-8.86242	29.3231
108	592	-33.357	-6.19992	-19.7785
109	591	-12.7387	10.9048	-0.916964
110	590	-50.4541	-31.4802	-40.9672
111	589	-34.1553	-32.7356	-33.4454
112	588	-51.2813	-49.2924	-50.2869
113	587	-58.2318	-62.7981	-60.5149
114	586	-34.7704	-44.8897	-39.8301
115	585	-54.8553	-27.5473	-41.2013
116	584	-79.907	-54.7599	-67.3334
117	583	-139.22	-149.461	-144.341
118	582	-87.8599	-92.201	-90.0305
119	581	-114.177	-93.1932	-103.685
120	580	-113.916	-127.272	-120.594
121	579	-112.277	-134.029	-123.153
122	578	-146.231	-142.95	-144.591
123	577	-126.704	-140.448	-133.576
124	576	-83.2532	-129.656	-106.455
125	575	-120.507	-88.8877	-104.697
126	574	-139.012	-118.798	-128.905
127	573	-124.41	-101.165	-112.788
128	572	-95.2685	-90.4587	-92.8636
129	571	-77.337	-137.529	-107.433
130	570	-86.4178	-82.615	-84.5164
131	569	-86.8195	-102.531	-94.6755
132	568	-83.0644	-100.812	-91.9384
133	567	-64.1701	-70.4557	-67.3129
134	566	-50.9755	-33.0808	-42.0282
135	565	-18.8266	-28.5596	-23.6931
136	564	10.3778	-35.7907	-12.7065
137	563	-14.6655	-4.69241	-9.67897
138	562	1.77602	8.42811	5.10206
139	561	24.1876	10.9439	17.5657
140	560	4.99057	1.95922	3.47489
141	559	54.6459	69.431	62.0385
142	558	27.3402	4.92501	16.1326
143	557	26.1356	35.4044	30.77
144	556	45.1125	46.0938	45.6031
145	555	90.7519	45.4792	68.1155
146	554	81.5854	34.1211	57.8533
147	553	48.7812	87.811	68.2961
148	552	67.2224	72.7329	69.9777
149	551	116.627	102.681	109.654
150	550	94.3143	77.6672	85.9907
151	549	49.0687	99.0167	74.0427
152	548	81.7354	69.6112	75.6733
153	547	89.4782	42.9982	66.2382
154	546	102.017	109.525	105.771
155	545	103.712	104.374	104.043
156	544	122.891	67.2926	95.0918
157	543	64.2294	92.821	78.5252
158	542	106.746	95.9202	101.333
159	541	94.4107	74.0461	84.2284
160	540	65.2841	82.2461	73.7651
161	539	76.7463	98.6716	87.7089
162	538	103.101	83.6435	93.3724
163	537	81.312	115.695	98.5036
164	536	107.651	118.398	113.024
165	535	73.667	73.845	73.756
166	534	110.477	72.4066	91.442
167	533	87.5906	104.751	96.1707
168	532	103.805	91.4102	97.6076
169	531	62.3995	85.5681	73.9838
170	530	81.5688	88.7781	85.1735
171	529	74.9446	75.8268	75.3857
172	528	82.3965	92.4798	87.4381
173	527	72.522	53.1481	62.835
174	526	109.548	80.6003	95.0744
175	525	52.506	97.5083	75.0071
176	524	64.0883	85.3276	74.7079
177	523	80.4044	73.7385	77.0715
178	522	53.7849	60.3545	57.0697
179	521	37.2735	85.3561	61.3148
180	520	52.8194	63.8102	58.3148
181	519	53.1761	51.9563	52.5662
182	518	38.354	55.8003	47.0771
183	517	39.2939	43.1155	41.2047
184	516	56.3576	70.5722	63.4649
185	515	23.8531	48.5366	36.1949
186	514	54.5221	28.3557	41.4389
187	513	44.4151	20.2293	32.3222
188	512	43.9914	47.1402	45.5658
189	511	37.4273	23.738	30.5827
190	510	8.74662	30.2445	19.4956
191	509	47.8912	53.2253	50.5582
192	508	31.12	29.4777	30.2989
193	507	28.024	38.7331	33.3786
194	506	45.571	30.2396	37.9053
195	505	42.571	46.7315	44.6512
196	504	63.2635	53.0732	58.1684
197	503	29.2976	30.734	30.0158
198	502	43.786	35.3483	39.5672
199	501	13.209	45.2991	29.254
200	500	35.9038	13.6951	24.7994
201	499	39.9423	56.4642	48.2032
202	498	34.8639	28.4509	31.6574
203	497	13.6745	45.0116	29.343
204	496	18.3019	34.4384	26.3701
205	495	33.7325	27.1709	30.4517
206	494	40.227	48.511	44.369
207	493	30.0659	32.6101	31.338
208	492	19.0877	26.5525	22.8201
209	491	32.7272	48.0823	40.4048
210	490	37.6074	17.6222	27.6148
211	489	30.2556	3.45649	16.856
212	488	-1.39486	35.7055	17.1553
213	487	23.3329	17.5948	20.4638
214	486	27.9852	20.3452	24.1652
215	485	16.1331	27.2922	21.7127
216	484	26.3819	43.2722	34.8271
217	483	40.0109	32.4795	36.2452
218	482	25.5211	52.3874	38.9543
219	481	22.6509	42.3309	32.4909
220	480	23.3635	42.6501	33.0068
221	479	32.4196	29.0113	30.7155
222	478	35.2879	21.0611	28.1745
223	477	6.48898	21.5338	14.0114
224	476	45.4914	-0.2462	22.6226
225	475	38.9538	14.3483	26.651
226	474	17.685	47.3604	32.5227
227	473	24.0723	28.4816	26.277
228	472	27.0089	22.8734	24.9412
229	471	47.4449	37.922	42.6835
230	470	45.0405	40.4784	42.7594
231	469	46.8621	41.8225	44.3423
232	468	38.8605	39.3264	39.0935
233	467	43.2315	38.6946	40.9631
234	466	20.7875	32.3819	26.5847
235	465	47.1462	32.6552	39.9007
236	464	29.8263	41.0983	35.4623
237	463	42.6049	32.0552	37.33
238	462	55.5139	41.4841	48.499
239	461	38.6383	45.3146	41.9764
240	460	39.3165	43.6209	41.4687
241	459	46.0638	50.1106	48.0872
242	458	42.7567	30.5856	36.6711
243	457	29.0496	29.8261	29.4379
244	456	51.2274	54.4615	52.8445
245	455	48.1095	45.7333	46.9214
246	454	40.6087	39.0266	39.8176
247	453	38.1978	68.1902	53.194
248	452	38.0404	49.6518	43.8461
249	451	52.4725	54.5183	53.4954
250	450	56.6553	59.2874	57.9713
251	449	34.0485	61.785	47.9167
252	448	52.3797	56.6669	54.5233
253	447	46.1178	56.3247	51.2213
254	446	56.0923	72.6072	64.3497
255	445	62.8516	56.901	59.8763
256	444	61.2329	67.679	64.4559
257	443	64.0317	55.4299	59.7308
258	442	47.0717	56.4885	51.7801
259	441	67.704	50.3014	59.0027
260	440	75.3902	68.1471	71.7686
261	439	71.1627	67.3131	69.2379
262	438	68.4822	81.7542	75.1182
263	437	92.8413	73.2676	83.0544
264	436	71.621	36.707	54.164
265	435	69.1423	62.9098	66.0261
266	434	73.3607	85.8788	79.6198
267	433	82.8378	59.4258	71.1318
268	432	81.5284	68.0169	74.7726
269	431	63.9781	68.8008	66.3895
270	430	72.4923	57.4044	64.9483
271	429	67.7324	61.783	64.7577
272	428	56.5222	54.51	55.5161
273	427	65.4185	61.9191	63.6688
274	426	58.9174	62.3005	60.6089
275	425	73.1504	54.6537	63.9021
276	424	59.1931	73.0506	66.1218
277	423	69.8862	70.208	70.0471
278	422	64.2179	65.5853	64.9016
279	421	57.0157	62.8876	59.9516
280	420	73.6576	64.28	68.9688
281	419	72.4652	60.4777	66.4714
282	418	57.2383	58.3351	57.7867
283	417	56.5721	58.9725	57.7723
284	416	66.1505	55.5146	60.8325
285	415	76.3563	42.3329	59.3446
286	414	54.4161	54.7179	54.567
287	413	53.8994	63.1657	58.5325
288	412	41.3113	52.1199	46.7156
289	411	55.3175	50.7577	53.0376
290	410	49.6671	49.2415	49.4543
291	409	39.9632	35.412	37.6876
292	408	61.0011	57.2393	59.1202
293	407	52.7352	68.2429	60.4891
294	406	53.5327	55.2991	54.4159
295	405	43.712	50.9422	47.3271
296	404	38.546	55.2565	46.9012
297	403	48.1082	58.2874	53.1978
298	402	61.839	61.2235	61.5312
299	401	69.004	64.1767	66.5904
300	400	43.7427	42.2363	42.9895

## Sheet: LDind (mdeg)
	0	1	2	3
0	700	-0.0201786	-0.0177258	-0.0189522
1	699	-0.0201559	-0.0187139	-0.0194349
2	698	-0.0233217	-0.0225094	-0.0229156
3	697	-0.0272707	-0.0264918	-0.0268813
4	696	-0.0342056	-0.0322998	-0.0332527
5	695	-0.0407286	-0.0387158	-0.0397222
6	694	-0.0500876	-0.0464262	-0.0482569
7	693	-0.0607273	-0.0573397	-0.0590335
8	692	-0.0730555	-0.0679604	-0.0705079
9	691	-0.0865076	-0.081232	-0.0838698
10	690	-0.10023	-0.0936841	-0.0969571
11	689	-0.110807	-0.105037	-0.107922
12	688	-0.122947	-0.11769	-0.120319
13	687	-0.134906	-0.128777	-0.131841
14	686	-0.143829	-0.138349	-0.141089
15	685	-0.153356	-0.148256	-0.150806
16	684	-0.160206	-0.15616	-0.158183
17	683	-0.167336	-0.162922	-0.165129
18	682	-0.172857	-0.168211	-0.170534
19	681	-0.175484	-0.171783	-0.173633
20	680	-0.179102	-0.176946	-0.178024
21	679	-0.180057	-0.177516	-0.178787
22	678	-0.179645	-0.178107	-0.178876
23	677	-0.177017	-0.175922	-0.17647
24	676	-0.17234	-0.171914	-0.172127
25	675	-0.166147	-0.16562	-0.165883
26	674	-0.159701	-0.159481	-0.159591
27	673	-0.152637	-0.153253	-0.152945
28	672	-0.145522	-0.14595	-0.145736
29	671	-0.140516	-0.140466	-0.140491
30	670	-0.135446	-0.135574	-0.13551
31	669	-0.131239	-0.131352	-0.131295
32	668	-0.127246	-0.127397	-0.127322
33	667	-0.124185	-0.123157	-0.123671
34	666	-0.120383	-0.120506	-0.120444
35	665	-0.116701	-0.116972	-0.116837
36	664	-0.112975	-0.111929	-0.112452
37	663	-0.106746	-0.106933	-0.106839
38	662	-0.0991473	-0.100944	-0.100046
39	661	-0.0936886	-0.0933919	-0.0935402
40	660	-0.084501	-0.0854253	-0.0849631
41	659	-0.074769	-0.0754743	-0.0751216
42	658	-0.064582	-0.0648847	-0.0647333
43	657	-0.0518257	-0.0542105	-0.0530181
44	656	-0.040109	-0.0438351	-0.041972
45	655	-0.0285078	-0.0293406	-0.0289242
46	654	-0.0154519	-0.0193493	-0.0174006
47	653	-0.00655781	-0.00908733	-0.00782257
48	652	0.00413144	0.00193465	0.00303305
49	651	0.0121514	0.00863592	0.0103937
50	650	0.019349	0.0162485	0.0177988
51	649	0.0238125	0.0227693	0.0232909
52	648	0.0274545	0.0264206	0.0269375
53	647	0.0318711	0.0296902	0.0307806
54	646	0.0355302	0.0345448	0.0350375
55	645	0.0374885	0.0357286	0.0366085
56	644	0.038491	0.0379653	0.0382282
57	643	0.0399903	0.040443	0.0402166
58	642	0.0432114	0.0405278	0.0418696
59	641	0.043525	0.0424826	0.0430038
60	640	0.0455376	0.0439487	0.0447432
61	639	0.0445562	0.0465519	0.045554
62	638	0.0487009	0.046746	0.0477235
63	637	0.0481906	0.0472148	0.0477027
64	636	0.0494654	0.0491534	0.0493094
65	635	0.0493612	0.0478617	0.0486114
66	634	0.048538	0.0480102	0.0482741
67	633	0.0493323	0.0488585	0.0490954
68	632	0.0477718	0.0470842	0.047428
69	631	0.0468948	0.046374	0.0466344
70	630	0.044977	0.0445988	0.0447879
71	629	0.0443269	0.0442264	0.0442766
72	628	0.0428482	0.0417779	0.0423131
73	627	0.0422962	0.0421779	0.042237
74	626	0.0425732	0.0428578	0.0427155
75	625	0.0423117	0.0425703	0.042441
76	624	0.0435076	0.0428611	0.0431844
77	623	0.0449324	0.04368	0.0443062
78	622	0.0460921	0.0456945	0.0458933
79	621	0.0475359	0.0458594	0.0466977
80	620	0.0487207	0.0475628	0.0481418
81	619	0.0507087	0.0491854	0.0499471
82	618	0.0506149	0.0508287	0.0507218
83	617	0.0525011	0.0520649	0.052283
84	616	0.0538573	0.0531964	0.0535269
85	615	0.0545208	0.0542196	0.0543702
86	614	0.0538263	0.0534372	0.0536318
87	613	0.0547076	0.0536965	0.054202
88	612	0.0530217	0.0526408	0.0528312
89	611	0.0527175	0.0514979	0.0521077
90	610	0.04995	0.0488602	0.0494051
91	609	0.0468019	0.0480141	0.047408
92	608	0.0450487	0.0448304	0.0449396
93	607	0.0417159	0.0420027	0.0418593
94	606	0.038572	0.0389539	0.0387629
95	605	0.0362521	0.0362772	0.0362647
96	604	0.0331927	0.0322708	0.0327318
97	603	0.0294592	0.0304324	0.0299458
98	602	0.0279627	0.0282176	0.0280901
99	601	0.0243629	0.0254771	0.02492
100	600	0.0223361	0.0222292	0.0222827
101	599	0.0204848	0.0201588	0.0203218
102	598	0.0167382	0.016965	0.0168516
103	597	0.0136714	0.0154747	0.014573
104	596	0.0126184	0.0128844	0.0127514
105	595	0.0115382	0.0104635	0.0110008
106	594	0.00686611	0.0072807	0.0070734
107	593	0.00557734	0.00525041	0.00541387
108	592	0.00119698	0.0012944	0.00124569
109	591	-0.00219764	-0.00260574	-0.00240169
110	590	-0.00613336	-0.00568894	-0.00591115
111	589	-0.00923076	-0.00950878	-0.00936977
112	588	-0.0133796	-0.012756	-0.0130678
113	587	-0.0179785	-0.0177325	-0.0178555
114	586	-0.0227547	-0.0219035	-0.0223291
115	585	-0.0259214	-0.0264287	-0.0261751
116	584	-0.0325169	-0.0314043	-0.0319606
117	583	-0.0375318	-0.0363381	-0.0369349
118	582	-0.04177	-0.0410978	-0.0414339
119	581	-0.0461496	-0.0457802	-0.0459649
120	580	-0.050759	-0.0505257	-0.0506423
121	579	-0.0562531	-0.0549111	-0.0555821
122	578	-0.0593572	-0.0596614	-0.0595093
123	577	-0.0631231	-0.0622753	-0.0626992
124	576	-0.0659812	-0.0668758	-0.0664285
125	575	-0.0696912	-0.0712677	-0.0704795
126	574	-0.071799	-0.0714856	-0.0716423
127	573	-0.0764097	-0.0759875	-0.0761986
128	572	-0.0768303	-0.0773955	-0.0771129
129	571	-0.0812304	-0.0796244	-0.0804274
130	570	-0.081494	-0.0818983	-0.0816961
131	569	-0.0830808	-0.0833159	-0.0831984
132	568	-0.0843304	-0.0846323	-0.0844814
133	567	-0.0855543	-0.0846639	-0.0851091
134	566	-0.0843895	-0.0854519	-0.0849207
135	565	-0.0856387	-0.0857244	-0.0856816
136	564	-0.0856504	-0.0862622	-0.0859563
137	563	-0.086006	-0.0859728	-0.0859894
138	562	-0.0853435	-0.0853925	-0.085368
139	561	-0.0834393	-0.085038	-0.0842386
140	560	-0.0830076	-0.0850509	-0.0840293
141	559	-0.0819584	-0.0829594	-0.0824589
142	558	-0.0813965	-0.0822617	-0.0818291
143	557	-0.0792118	-0.0793886	-0.0793002
144	556	-0.077698	-0.0782745	-0.0779862
145	555	-0.0763801	-0.0774645	-0.0769223
146	554	-0.0733293	-0.0748602	-0.0740947
147	553	-0.0707571	-0.0721362	-0.0714467
148	552	-0.0701548	-0.0704461	-0.0703005
149	551	-0.0657155	-0.068155	-0.0669353
150	550	-0.0640615	-0.06531	-0.0646857
151	549	-0.0623603	-0.0631089	-0.0627346
152	548	-0.058451	-0.0611424	-0.0597967
153	547	-0.0569605	-0.0589241	-0.0579423
154	546	-0.0549002	-0.0559643	-0.0554322
155	545	-0.0519154	-0.054944	-0.0534297
156	544	-0.0501351	-0.0505174	-0.0503262
157	543	-0.0477	-0.0504135	-0.0490568
158	542	-0.0465112	-0.0471461	-0.0468286
159	541	-0.0443098	-0.0459098	-0.0451098
160	540	-0.0423357	-0.0442383	-0.043287
161	539	-0.0416975	-0.0417292	-0.0417134
162	538	-0.0388324	-0.0409956	-0.039914
163	537	-0.038707	-0.0401412	-0.0394241
164	536	-0.0365587	-0.0382497	-0.0374042
165	535	-0.0363544	-0.0375056	-0.03693
166	534	-0.0347937	-0.035134	-0.0349638
167	533	-0.0342016	-0.0352965	-0.034749
168	532	-0.0329309	-0.0357893	-0.0343601
169	531	-0.0344794	-0.0357106	-0.035095
170	530	-0.0333065	-0.0353766	-0.0343416
171	529	-0.0340531	-0.0363325	-0.0351928
172	528	-0.0340896	-0.0347662	-0.0344279
173	527	-0.0350568	-0.0365388	-0.0357978
174	526	-0.0351616	-0.0366234	-0.0358925
175	525	-0.0367293	-0.0370805	-0.0369049
176	524	-0.0368996	-0.0384944	-0.037697
177	523	-0.038845	-0.0396136	-0.0392293
178	522	-0.0387138	-0.0400395	-0.0393767
179	521	-0.0409006	-0.0410712	-0.0409859
180	520	-0.0404997	-0.0422763	-0.041388
181	519	-0.0425618	-0.0427814	-0.0426716
182	518	-0.0451183	-0.0451014	-0.0451099
183	517	-0.0449693	-0.0452261	-0.0450977
184	516	-0.0472679	-0.0467977	-0.0470328
185	515	-0.0472105	-0.0467396	-0.046975
186	514	-0.0468709	-0.0490793	-0.0479751
187	513	-0.0507819	-0.0498533	-0.0503176
188	512	-0.0516407	-0.0500457	-0.0508432
189	511	-0.051553	-0.0534007	-0.0524768
190	510	-0.0532463	-0.0521891	-0.0527177
191	509	-0.0539703	-0.0538122	-0.0538913
192	508	-0.0561009	-0.0562183	-0.0561596
193	507	-0.0573525	-0.0570273	-0.0571899
194	506	-0.0588408	-0.0581762	-0.0585085
195	505	-0.0595092	-0.0592309	-0.0593701
196	504	-0.0607571	-0.0603721	-0.0605646
197	503	-0.0619973	-0.0615364	-0.0617668
198	502	-0.0632726	-0.0642118	-0.0637422
199	501	-0.0625957	-0.0637055	-0.0631506
200	500	-0.0652651	-0.066646	-0.0659555
201	499	-0.0661123	-0.0653159	-0.0657141
202	498	-0.0675562	-0.0671636	-0.0673599
203	497	-0.0683827	-0.0676541	-0.0680184
204	496	-0.0684661	-0.0696819	-0.069074
205	495	-0.0711382	-0.0699384	-0.0705383
206	494	-0.070212	-0.0707223	-0.0704672
207	493	-0.0710163	-0.0720839	-0.0715501
208	492	-0.0719356	-0.0717329	-0.0718343
209	491	-0.0722361	-0.0723906	-0.0723134
210	490	-0.0725902	-0.0732823	-0.0729363
211	489	-0.0737972	-0.0731638	-0.0734805
212	488	-0.0735556	-0.0745956	-0.0740756
213	487	-0.0744741	-0.0741917	-0.0743329
214	486	-0.0744096	-0.0748926	-0.0746511
215	485	-0.0751915	-0.0756515	-0.0754215
216	484	-0.0761645	-0.0762147	-0.0761896
217	483	-0.0751854	-0.0761951	-0.0756902
218	482	-0.0765498	-0.0756413	-0.0760956
219	481	-0.0772975	-0.0767826	-0.0770401
220	480	-0.0757973	-0.0771791	-0.0764882
221	479	-0.0767115	-0.0765621	-0.0766368
222	478	-0.0771375	-0.0773981	-0.0772678
223	477	-0.0769685	-0.0771846	-0.0770766
224	476	-0.0777168	-0.0783935	-0.0780551
225	475	-0.0787008	-0.0783477	-0.0785243
226	474	-0.0776857	-0.0784542	-0.07807
227	473	-0.0777741	-0.0782579	-0.078016
228	472	-0.0775025	-0.078352	-0.0779272
229	471	-0.078514	-0.0783392	-0.0784266
230	470	-0.0782186	-0.0777451	-0.0779819
231	469	-0.0794355	-0.0781636	-0.0787995
232	468	-0.0781024	-0.0784346	-0.0782685
233	467	-0.0791696	-0.0789027	-0.0790361
234	466	-0.0774235	-0.0777482	-0.0775859
235	465	-0.0788665	-0.0784736	-0.07867
236	464	-0.078473	-0.0779564	-0.0782147
237	463	-0.0773272	-0.078493	-0.0779101
238	462	-0.0772183	-0.0779204	-0.0775694
239	461	-0.0780461	-0.0783714	-0.0782088
240	460	-0.0778203	-0.0773665	-0.0775934
241	459	-0.0784214	-0.0783122	-0.0783668
242	458	-0.0773173	-0.0788287	-0.078073
243	457	-0.0777903	-0.0780619	-0.0779261
244	456	-0.0780865	-0.0775759	-0.0778312
245	455	-0.0778935	-0.0768901	-0.0773918
246	454	-0.0765633	-0.0767499	-0.0766566
247	453	-0.0778626	-0.0772622	-0.0775624
248	452	-0.0770436	-0.0768418	-0.0769427
249	451	-0.0768819	-0.0770915	-0.0769867
250	450	-0.0759356	-0.0778185	-0.0768771
251	449	-0.0773226	-0.0765676	-0.0769451
252	448	-0.076612	-0.0763817	-0.0764969
253	447	-0.0768748	-0.0766064	-0.0767406
254	446	-0.076614	-0.0763167	-0.0764653
255	445	-0.0768241	-0.0767181	-0.0767711
256	444	-0.0768166	-0.0765205	-0.0766686
257	443	-0.0771303	-0.0779576	-0.077544
258	442	-0.0768198	-0.0761959	-0.0765079
259	441	-0.0755797	-0.0758645	-0.0757221
260	440	-0.0769694	-0.075893	-0.0764312
261	439	-0.0758532	-0.0766248	-0.076239
262	438	-0.0754834	-0.0762637	-0.0758735
263	437	-0.0748119	-0.0754597	-0.0751358
264	436	-0.0752102	-0.0764662	-0.0758382
265	435	-0.0758656	-0.0739248	-0.0748952
266	434	-0.0756571	-0.0746944	-0.0751757
267	433	-0.0738632	-0.0746659	-0.0742646
268	432	-0.0746283	-0.0736744	-0.0741513
269	431	-0.0729315	-0.0744315	-0.0736815
270	430	-0.0746642	-0.0729815	-0.0738228
271	429	-0.0727237	-0.0731868	-0.0729552
272	428	-0.0721666	-0.0732309	-0.0726988
273	427	-0.0725664	-0.0727655	-0.0726659
274	426	-0.0722389	-0.071887	-0.0720629
275	425	-0.0717404	-0.0720795	-0.0719099
276	424	-0.0718755	-0.071311	-0.0715932
277	423	-0.0710775	-0.0710128	-0.0710451
278	422	-0.0712258	-0.070797	-0.0710114
279	421	-0.069601	-0.0703674	-0.0699842
280	420	-0.0688901	-0.0702435	-0.0695668
281	419	-0.0686068	-0.0689902	-0.0687985
282	418	-0.0682904	-0.0679389	-0.0681147
283	417	-0.0681438	-0.0679198	-0.0680318
284	416	-0.0679103	-0.0675888	-0.0677495
285	415	-0.0682716	-0.0671396	-0.0677056
286	414	-0.0666547	-0.0659997	-0.0663272
287	413	-0.0665884	-0.0657153	-0.0661518
288	412	-0.0655007	-0.0662299	-0.0658653
289	411	-0.0663016	-0.0650602	-0.0656809
290	410	-0.0655448	-0.0664893	-0.0660171
291	409	-0.0649755	-0.0648257	-0.0649006
292	408	-0.0654278	-0.0650125	-0.0652202
293	407	-0.0645903	-0.0646876	-0.064639
294	406	-0.0639314	-0.0640076	-0.0639695
295	405	-0.0647288	-0.0641662	-0.0644475
296	404	-0.0638391	-0.0631695	-0.0635043
297	403	-0.0630053	-0.063505	-0.0632551
298	402	-0.0626473	-0.0625901	-0.0626187
299	401	-0.0622958	-0.0623362	-0.062316
300	400	-0.061232	-0.0605107	-0.0608714

[truncated: 35 more sheets: LBind (mdeg), LDp-ind (mdeg), LBp-ind (mdeg), G-factor-ind, mCD (mdeg), mCB (mdeg), mLB (mdeg), mLD (mdeg), mLBp (mdeg), mLDp (mdeg), mG_factor, aCD (mdeg), aCB (mdeg), aLB (mdeg), aLD (mdeg), aLBp (mdeg), aLDp (mdeg), aG-factor, Abs (au) (from M00), M00 …]
