# Supplementary material for: Metasurface analogues of molecular diastereomers from hierarchical multiscale chiral interactions with biomolecules
Source: Nat Commun. 2026 Apr 22;17:5541. doi: 10.1038/s41467-026-72200-6 (PMC13287669; doi:10.1038/s41467-026-72200-6)
Supplement: Supplementary file 6 — Source data [file 41467_2026_72200_MOESM6_ESM.zip › Source_Data/MMP/Antistrept/RSanti_baseline_substracted_Mueller_ AntiSt_RS_Resol1nm_2022_09_22_18_07_26 and baseline - Mueller_ AntiSt_BG_Resol1nm_2022_09_22_15_51_10.xlsx]

## Sheet: CD (mdeg)
	0	1	2	3
0	700	-55.4908	-59.1268	-57.3088
1	699	-30.9887	-20.8379	-25.9133
2	698	28.9838	55.1381	42.0609
3	697	-36.8913	-31.8194	-34.3553
4	696	-31.5029	-12.7208	-22.1119
5	695	-14.5537	-19.3282	-16.941
6	694	-36.012	17.569	-9.22155
7	693	-37.4381	-94.5011	-65.9696
8	692	-106.649	41.2272	-32.711
9	691	-34.8985	3.30477	-15.7969
10	690	-81.9295	-60.0239	-70.9767
11	689	-4.45888	-17.1572	-10.808
12	688	-31.1391	-53.2272	-42.1831
13	687	-9.23392	-16.5894	-12.9117
14	686	-64.7658	0.548867	-32.1085
15	685	-3.89864	-62.0418	-32.9702
16	684	60.5144	-47.4706	6.52191
17	683	-77.7436	-59.593	-68.6683
18	682	-30.8825	-58.8096	-44.8461
19	681	-7.89391	-62.4309	-35.1624
20	680	-64.4436	-81.0234	-72.7335
21	679	-136.925	-69.1147	-103.02
22	678	-58.2057	-17.0496	-37.6277
23	677	-70.7296	-80.8754	-75.8025
24	676	-98.8795	-5.83516	-52.3573
25	675	-127.928	-77.0377	-102.483
26	674	-114.02	-63.784	-88.9021
27	673	-74.0291	-75.4498	-74.7395
28	672	-106.098	-42.7429	-74.4203
29	671	-120.311	-113.929	-117.12
30	670	-64.0747	-58.5089	-61.2918
31	669	-104.233	-94.2901	-99.2613
32	668	-93.9141	-64.2025	-79.0583
33	667	-126.053	-104.078	-115.066
34	666	-28.0045	-116.238	-72.1213
35	665	-83.9685	-44.3845	-64.1765
36	664	-65.4005	-63.1092	-64.2549
37	663	-107.97	-96.2082	-102.089
38	662	-49.3617	-119.997	-84.6796
39	661	-21.1887	-96.3764	-58.7826
40	660	-31.8373	-26.8878	-29.3625
41	659	-31.8347	-35.7379	-33.7863
42	658	-51.472	-73.2237	-62.3478
43	657	-19.4858	-53.9865	-36.7362
44	656	4.56276	-43.0097	-19.2235
45	655	-37.3189	-60.2771	-48.798
46	654	-75.5264	-32.7186	-54.1225
47	653	22.9671	7.99119	15.4792
48	652	-28.5831	-24.7813	-26.6822
49	651	26.0052	-1.45945	12.2729
50	650	-9.05779	-9.79377	-9.42578
51	649	-61.378	39.1333	-11.1223
52	648	-7.90727	13.669	2.88088
53	647	14.6686	-5.90106	4.38379
54	646	6.83943	-27.977	-10.5688
55	645	3.72499	49.7203	26.7226
56	644	-45.0522	6.35732	-19.3475
57	643	-35.3307	-26.075	-30.7028
58	642	-3.24269	44.6981	20.7277
59	641	31.5229	-4.97441	13.2743
60	640	43.6257	-15.2862	14.1698
61	639	28.2478	24.5039	26.3758
62	638	70.7913	18.3306	44.5609
63	637	44.6911	88.2965	66.4938
64	636	59.4409	70.4672	64.9541
65	635	74.2973	70.3538	72.3255
66	634	61.2414	98.1138	79.6776
67	633	89.8142	101.492	95.653
68	632	51.0577	129.35	90.2037
69	631	70.2263	109.296	89.7612
70	630	59.2922	97.3493	78.3207
71	629	75.5608	105.957	90.7588
72	628	55.9825	67.8979	61.9402
73	627	52.2145	119.85	86.0322
74	626	53.5883	46.1209	49.8546
75	625	79.9667	96.9343	88.4505
76	624	81.0438	58.6997	69.8718
77	623	34.005	9.55967	21.7823
78	622	49.5037	52.1847	50.8442
79	621	37.9899	99.9403	68.9651
80	620	48.646	60.5336	54.5898
81	619	30.2601	15.9513	23.1057
82	618	38.9119	-5.31212	16.7999
83	617	21.0259	30.8056	25.9158
84	616	-16.6447	8.57907	-4.03283
85	615	-11.79	34.7825	11.4962
86	614	13.4197	2.04821	7.73396
87	613	-14.7517	32.7188	8.98353
88	612	-18.9162	-6.13915	-12.5277
89	611	1.20963	-24.7043	-11.7473
90	610	18.0776	57.3536	37.7156
91	609	9.40276	1.47051	5.43664
92	608	15.1981	11.6215	13.4098
93	607	10.4076	-40.5472	-15.0698
94	606	-7.91961	7.85665	-0.0314803
95	605	-14.2381	-26.0691	-20.1536
96	604	-12.5044	-40.2878	-26.3961
97	603	-38.4385	-12.9851	-25.7118
98	602	-12.2487	-2.01787	-7.1333
99	601	1.91554	0.533192	1.22436
100	600	-37.3672	-4.51859	-20.9429
101	599	-16.8171	-14.9982	-15.9077
102	598	-20.2146	-6.42895	-13.3218
103	597	-50.4008	-24.3919	-37.3964
104	596	-36.4466	-23.2587	-29.8527
105	595	-32.3769	-5.88346	-19.1302
106	594	-23.9112	-15.92	-19.9156
107	593	-10.3647	-42.009	-26.1868
108	592	-71.7825	-42.5959	-57.1892
109	591	-34.6517	-30.0131	-32.3324
110	590	-10.4855	-50.4271	-30.4563
111	589	-11.3224	-42.5261	-26.9243
112	588	-40.8424	-69.878	-55.3602
113	587	-46.2002	-28.616	-37.4081
114	586	-52.2285	-40.7521	-46.4903
115	585	-60.73	-32.9954	-46.8627
116	584	-48.8422	-40.6646	-44.7534
117	583	-42.5226	-26.6257	-34.5742
118	582	-39.6817	-55.3311	-47.5064
119	581	-48.5784	-34.3372	-41.4578
120	580	-45.7047	-38.231	-41.9678
121	579	-54.8467	-40.6631	-47.7549
122	578	-56.7808	-66.736	-61.7584
123	577	-55.3359	-64.8328	-60.0844
124	576	-69.6444	-50.0008	-59.8226
125	575	-66.6845	-43.1562	-54.9203
126	574	-52.7677	-34.0498	-43.4087
127	573	-68.2056	-62.653	-65.4293
128	572	-92.6031	-78.4794	-85.5413
129	571	-48.9591	-73.2126	-61.0859
130	570	-70.7092	-74.653	-72.6811
131	569	-72.4735	-54.0185	-63.246
132	568	-73.5226	-74.3	-73.9113
133	567	-66.8202	-47.5775	-57.1989
134	566	-71.1668	-85.5255	-78.3461
135	565	-85.2331	-54.3743	-69.8037
136	564	-72.2157	-92.6034	-82.4096
137	563	-87.5974	-70.0612	-78.8293
138	562	-69.3172	-63.2262	-66.2717
139	561	-66.4288	-74.9925	-70.7107
140	560	-81.1892	-53.0857	-67.1375
141	559	-85.653	-70.5709	-78.1119
142	558	-72.5549	-63.0077	-67.7813
143	557	-76.205	-61.2705	-68.7378
144	556	-79.7935	-61.1153	-70.4544
145	555	-75.1303	-67.3684	-71.2493
146	554	-50.4003	-73.5661	-61.9832
147	553	-74.1898	-52.4082	-63.299
148	552	-58.7172	-31.64	-45.1786
149	551	-61.9289	-50.9036	-56.4163
150	550	-53.3503	-63.8892	-58.6197
151	549	-26.5975	-68.3061	-47.4518
152	548	-60.0172	-51.2266	-55.6219
153	547	-64.2636	-50.9089	-57.5863
154	546	-57.9907	-50.4609	-54.2258
155	545	-51.2016	-41.9138	-46.5577
156	544	-38.5759	-32.7249	-35.6504
157	543	-42.729	-43.8319	-43.2804
158	542	-38.6184	-36.5385	-37.5784
159	541	-57.0444	-33.3358	-45.1901
160	540	-31.5059	-40.8354	-36.1706
161	539	-29.9832	-57.0888	-43.536
162	538	-23.8414	-36.8364	-30.3389
163	537	-34.1464	-42.2332	-38.1898
164	536	-36.5403	-38.7479	-37.6441
165	535	-20.4404	-38.4855	-29.463
166	534	-35.403	-27.7754	-31.5892
167	533	-26.8791	-22.6311	-24.7551
168	532	-41.4903	-43.2407	-42.3655
169	531	-33.1634	-14.8178	-23.9906
170	530	-34.7651	-41.8687	-38.3169
171	529	-27.1449	-42.9023	-35.0236
172	528	-24.6129	-32.5887	-28.6008
173	527	-11.5158	-23.0667	-17.2912
174	526	-19.3651	-15.173	-17.269
175	525	-17.7169	-46.8953	-32.3061
176	524	-22.2466	-34.9618	-28.6042
177	523	-5.28887	-44.6886	-24.9888
178	522	-7.61398	-11.6437	-9.62886
179	521	-38.7862	-26.4115	-32.5988
180	520	-28.8549	-13.5701	-21.2125
181	519	-44.6109	-18.9086	-31.7597
182	518	-34.4631	-38.2807	-36.3719
183	517	-28.5952	-22.4072	-25.5012
184	516	-29.4867	-18.1132	-23.7999
185	515	-38.0672	-27.4604	-32.7638
186	514	-38.6477	-29.1387	-33.8932
187	513	-30.4264	-34.6444	-32.5354
188	512	-25.307	-33.8211	-29.5641
189	511	-45.3012	-44.8054	-45.0533
190	510	-39.6291	-43.7166	-41.6728
191	509	-45.9148	-37.5247	-41.7197
192	508	-42.3789	-32.1868	-37.2829
193	507	-44.0905	-25.7094	-34.8999
194	506	-42.5382	-19.3446	-30.9414
195	505	-27.371	-44.2575	-35.8142
196	504	-58.536	-23.6038	-41.0699
197	503	-35.6014	-41.4151	-38.5082
198	502	-44.2378	-35.5125	-39.8751
199	501	-41.161	-46.7807	-43.9709
200	500	-32.2118	-38.3472	-35.2795
201	499	-40.0257	-43.0288	-41.5272
202	498	-44.64	-36.4834	-40.5617
203	497	-45.2508	-55.4856	-50.3682
204	496	-52.8828	-36.0031	-44.443
205	495	-42.0299	-44.558	-43.2939
206	494	-33.4866	-35.4644	-34.4755
207	493	-40.9812	-51.8667	-46.4239
208	492	-61.0469	-68.8958	-64.9713
209	491	-47.5474	-46.6285	-47.088
210	490	-53.514	-52.1728	-52.8434
211	489	-43.3552	-58.4276	-50.8914
212	488	-38.0099	-38.3015	-38.1557
213	487	-58.9416	-60.6036	-59.7726
214	486	-53.5354	-43.8499	-48.6927
215	485	-48.5532	-59.9967	-54.2749
216	484	-63.7876	-51.0903	-57.4389
217	483	-59.807	-40.2233	-50.0151
218	482	-38.3638	-62.372	-50.3679
219	481	-65.1362	-49.6319	-57.3841
220	480	-56.3401	-68.218	-62.279
221	479	-58.2555	-47.112	-52.6837
222	478	-43.0967	-34.0562	-38.5765
223	477	-50.5198	-57.3567	-53.9383
224	476	-64.4241	-52.925	-58.6745
225	475	-73.0803	-56.6467	-64.8635
226	474	-55.9221	-43.4519	-49.687
227	473	-54.7518	-50.5805	-52.6661
228	472	-54.9979	-53.0053	-54.0016
229	471	-59.7028	-58.4347	-59.0687
230	470	-46.6641	-38.4625	-42.5633
231	469	-67.2151	-49.8459	-58.5305
232	468	-63.5381	-45.5416	-54.5399
233	467	-54.9683	-55.6242	-55.2962
234	466	-68.7741	-42.8174	-55.7957
235	465	-51.676	-48.2113	-49.9437
236	464	-56.5986	-39.8487	-48.2237
237	463	-45.5223	-53.9037	-49.713
238	462	-49.8971	-47.3609	-48.629
239	461	-59.5794	-57.8585	-58.719
240	460	-65.4556	-61.141	-63.2983
241	459	-57.8205	-45.4169	-51.6187
242	458	-56.9039	-67.9322	-62.4181
243	457	-60.5876	-57.5705	-59.0791
244	456	-41.3306	-56.935	-49.1328
245	455	-52.1113	-65.9265	-59.0189
246	454	-52.4711	-54.1608	-53.3159
247	453	-62.8309	-44.1586	-53.4947
248	452	-54.0647	-57.4321	-55.7484
249	451	-51.0083	-52.3896	-51.699
250	450	-50.7695	-59.225	-54.9972
251	449	-63.3673	-61.0934	-62.2304
252	448	-61.3857	-52.7631	-57.0744
253	447	-61.7512	-54.6807	-58.2159
254	446	-57.3498	-51.5505	-54.4501
255	445	-43.8055	-40.1987	-42.0021
256	444	-53.0922	-56.8629	-54.9775
257	443	-59.3945	-53.0382	-56.2164
258	442	-58.222	-39.2048	-48.7134
259	441	-44.213	-59.5383	-51.8757
260	440	-62.0725	-57.4424	-59.7575
261	439	-60.505	-47.5442	-54.0246
262	438	-56.813	-57.1709	-56.992
263	437	-51.5552	-60.5681	-56.0617
264	436	-49.6458	-54.5524	-52.0991
265	435	-60.1166	-41.2452	-50.6809
266	434	-63.4479	-42.9371	-53.1925
267	433	-58.2958	-58.4656	-58.3807
268	432	-47.9658	-57.1608	-52.5633
269	431	-46.3246	-59.5998	-52.9622
270	430	-52.875	-50.9221	-51.8986
271	429	-59.8467	-38.7861	-49.3164
272	428	-51.3165	-44.9616	-48.1391
273	427	-56.2353	-51.0709	-53.6531
274	426	-64.6382	-51.1467	-57.8924
275	425	-52.1098	-45.91	-49.0099
276	424	-40.8766	-59.1767	-50.0267
277	423	-48.3273	-47.9946	-48.1609
278	422	-39.7856	-44.8244	-42.305
279	421	-43.1715	-53.7144	-48.443
280	420	-58.4405	-49.1546	-53.7975
281	419	-51.1943	-60.5608	-55.8775
282	418	-60.8833	-46.5648	-53.724
283	417	-59.0689	-71.2828	-65.1759
284	416	-61.5554	-52.7565	-57.156
285	415	-54.8062	-53.9581	-54.3821
286	414	-54.7489	-59.1947	-56.9718
287	413	-59.8857	-52.4987	-56.1922
288	412	-55.0684	-38.613	-46.8407
289	411	-50.2925	-60.2889	-55.2907
290	410	-59.9939	-41.9546	-50.9743
291	409	-53.7848	-51.0106	-52.3977
292	408	-60.5997	-52.1704	-56.3851
293	407	-60.3845	-63.4013	-61.8929
294	406	-57.9179	-47.0626	-52.4903
295	405	-46.7777	-51.3719	-49.0748
296	404	-52.5809	-49.3612	-50.971
297	403	-57.5371	-63.5666	-60.5519
298	402	-44.7052	-42.9559	-43.8306
299	401	-41.3983	-50.6141	-46.0062
300	400	-46.8962	-52.5952	-49.7457

## Sheet: CB (mdeg)
	0	1	2	3
0	700	-154.921	-98.1818	-126.552
1	699	-80.0932	10.3031	-34.895
2	698	117.282	-43.9997	36.6411
3	697	60.5612	5.9195	33.2404
4	696	66.8699	-143.59	-38.3599
5	695	56.8401	-15.2525	20.7938
6	694	-25.0195	105.843	40.4116
7	693	-84.9386	33.399	-25.7698
8	692	91.0493	72.06	81.5546
9	691	14.9422	65.7382	40.3402
10	690	-1.37976	123.307	60.9636
11	689	58.7784	36.2012	47.4898
12	688	149.553	-51.6441	48.9544
13	687	2.36432	136.259	69.3115
14	686	-14.9297	-66.4783	-40.704
15	685	-12.4594	25.4597	6.50013
16	684	170.876	-52.9954	58.9404
17	683	-31.2817	-15.0364	-23.159
18	682	-54.4909	42.7714	-5.85973
19	681	-64.1896	38.0384	-13.0756
20	680	30.6294	-22.7055	3.96195
21	679	109.896	-114.738	-2.42081
22	678	27.7638	-54.1751	-13.2056
23	677	22.2505	12.1993	17.2249
24	676	58.101	62.6481	60.3746
25	675	0.612392	147.771	74.1916
26	674	40.5736	-44.9917	-2.20905
27	673	93.7386	-42.707	25.5158
28	672	29.5404	-69.8186	-20.1391
29	671	-51.3351	-7.96073	-29.6479
30	670	131.817	63.6644	97.7405
31	669	137.329	36.7757	87.0525
32	668	63.133	83.3349	73.234
33	667	9.13853	-42.1411	-16.5013
34	666	67.0858	59.6027	63.3442
35	665	39.7109	83.5476	61.6293
36	664	122.774	49.5767	86.1756
37	663	59.8629	176.767	118.315
38	662	90.0495	52.1173	71.0834
39	661	94.5053	19.661	57.0832
40	660	124.21	80.4861	102.348
41	659	145.173	94.192	119.682
42	658	199.835	25.4627	112.649
43	657	129.936	98.684	114.31
44	656	135.851	37.1139	86.4826
45	655	110.99	125.469	118.229
46	654	105.819	160.862	133.341
47	653	26.3617	216.287	121.324
48	652	98.351	127.19	112.77
49	651	135.936	74.5832	105.26
50	650	71.8493	156.703	114.276
51	649	138.068	198.077	168.073
52	648	77.869	165.624	121.747
53	647	75.4766	179.018	127.247
54	646	22.1176	124.143	73.1304
55	645	165.381	163.181	164.281
56	644	153.685	185.094	169.389
57	643	220.479	169.092	194.785
58	642	110.896	154.231	132.563
59	641	120.578	120.318	120.448
60	640	107.355	180.575	143.965
61	639	134.617	139.61	137.113
62	638	174.449	180.304	177.377
63	637	160.572	180.606	170.589
64	636	92.7319	126.526	109.629
65	635	164.007	136.626	150.317
66	634	167.652	67.0354	117.343
67	633	83.6497	116.058	99.8539
68	632	114.578	148.158	131.368
69	631	60.5006	94.6693	77.585
70	630	67.1996	36.2466	51.7231
71	629	35.7105	68.0845	51.8975
72	628	87.0747	53.1161	70.0954
73	627	20.8507	3.85828	12.3545
74	626	5.35485	36.6842	21.0195
75	625	31.64	133.782	82.7108
76	624	34.192	-12.4837	10.8541
77	623	-29.8765	-5.49842	-17.6875
78	622	-16.4209	37.2762	10.4277
79	621	-7.04428	-16.9704	-12.0073
80	620	-6.03895	28.3096	11.1353
81	619	-51.3252	31.4416	-9.94178
82	618	18.3572	21.9029	20.1301
83	617	-92.9062	-24.9413	-58.9238
84	616	1.74007	-16.0656	-7.16277
85	615	32.318	-19.7989	6.25956
86	614	-4.61967	44.2141	19.7972
87	613	11.0007	33.8802	22.4405
88	612	-28.4843	26.4682	-1.00806
89	611	-41.3257	11.8935	-14.7161
90	610	25.6613	-46.5193	-10.429
91	609	36.0929	-6.61387	14.7395
92	608	-45.4309	26.9399	-9.2455
93	607	2.74099	42.2616	22.5013
94	606	-49.5772	-16.7458	-33.1615
95	605	38.1996	-37.3468	0.426404
96	604	-32.5498	-11.5076	-22.0287
97	603	10.3052	-37.8149	-13.7549
98	602	5.12497	-6.5304	-0.702718
99	601	-6.96215	33.6871	13.3625
100	600	0.217789	35.8052	18.0115
101	599	-6.68227	-16.0266	-11.3545
102	598	-25.1773	8.68513	-8.24609
103	597	-15.3083	-19.2598	-17.2841
104	596	28.6612	10.1885	19.4249
105	595	-19.7912	-38.237	-29.0141
106	594	-3.19545	32.9151	14.8598
107	593	30.6544	-2.32646	14.164
108	592	13.9744	7.08107	10.5277
109	591	-22.2972	12.594	-4.8516
110	590	33.0214	-18.0068	7.50732
111	589	-4.53495	-19.1954	-11.8652
112	588	11.9935	20.9242	16.4588
113	587	33.0205	-35.1746	-1.07707
114	586	26.0937	6.72038	16.407
115	585	63.5555	43.5667	53.5611
116	584	16.7165	6.76223	11.7394
117	583	20.4177	2.83523	11.6265
118	582	11.6789	-8.10077	1.78909
119	581	-2.71128	-15.0993	-8.9053
120	580	2.80082	-5.55393	-1.37656
121	579	11.949	2.88317	7.41607
122	578	-29.1179	-25.7266	-27.4223
123	577	32.319	8.8516	20.5853
124	576	55.6815	28.5457	42.1136
125	575	-1.01236	0.520512	-0.245923
126	574	36.3296	15.845	26.0873
127	573	-5.53975	-0.282385	-2.91107
128	572	4.13957	-13.4333	-4.64688
129	571	9.95621	-11.0731	-0.558434
130	570	-17.6029	6.89782	-5.35256
131	569	15.9838	-16.3895	-0.202863
132	568	47.2419	-8.87125	19.1853
133	567	0.739682	13.2392	6.98943
134	566	48.5568	46.4277	47.4923
135	565	0.0484926	24.244	12.1463
136	564	54.8112	2.83467	28.8229
137	563	30.4225	35.5431	32.9828
138	562	29.4643	46.2756	37.87
139	561	62.6652	-15.5898	23.5377
140	560	29.2143	13.0541	21.1342
141	559	49.6363	63.2003	56.4183
142	558	35.3366	1.19584	18.2662
143	557	38.0482	36.1395	37.0938
144	556	15.1193	41.2285	28.1739
145	555	35.8787	51.7539	43.8163
146	554	95.8774	28.2145	62.046
147	553	59.3377	50.2779	54.8078
148	552	55.3263	84.9385	70.1324
149	551	75.3831	66.5353	70.9592
150	550	61.3815	34.9046	48.1431
151	549	18.4187	85.6765	52.0476
152	548	53.9502	45.4555	49.7028
153	547	33.2972	40.6007	36.9489
154	546	45.6756	77.499	61.5873
155	545	46.6896	44.8111	45.7503
156	544	53.8159	65.2035	59.5097
157	543	47.4504	39.5719	43.5111
158	542	60.5414	53.1977	56.8695
159	541	50.0965	46.1787	48.1376
160	540	13.1215	26.9245	20.023
161	539	61.8331	64.9112	63.3721
162	538	58.7176	62.3583	60.538
163	537	43.6694	66.7124	55.1909
164	536	43.8072	71.4305	57.6188
165	535	34.1582	33.7059	33.932
166	534	34.1457	56.504	45.3249
167	533	42.8896	65.7104	54.3
168	532	39.2999	29.8318	34.5658
169	531	54.1408	33.694	43.9174
170	530	28.3044	19.7737	24.039
171	529	23.1924	32.0173	27.6048
172	528	3.12492	40.2289	21.6769
173	527	44.6459	24.402	34.524
174	526	43.8136	32.5759	38.1948
175	525	43.0209	34.8779	38.9494
176	524	54.2511	30.4581	42.3546
177	523	16.8215	22.4456	19.6335
178	522	2.0229	9.75333	5.88811
179	521	17.1573	49.0143	33.0858
180	520	28.9045	33.8317	31.3681
181	519	35.9967	18.6673	27.332
182	518	18.4833	25.394	21.9386
183	517	37.2646	3.42956	20.3471
184	516	18.4903	46.6788	32.5846
185	515	3.85805	19.3121	11.5851
186	514	38.9944	23.5696	31.282
187	513	23.0769	-5.27413	8.90136
188	512	17.8453	-5.33699	6.25413
189	511	20.239	24.152	22.1955
190	510	17.8036	22.8364	20.32
191	509	3.52707	27.9109	15.719
192	508	32.8414	15.6293	24.2354
193	507	6.35764	-17.4296	-5.53598
194	506	-13.3816	9.87856	-1.75154
195	505	8.29146	19.5521	13.9218
196	504	36.1485	29.8476	32.9981
197	503	7.13512	21.4391	14.2871
198	502	10.1224	23.2518	16.6871
199	501	6.85458	11.3713	9.11296
200	500	19.9554	-11.4642	4.24559
201	499	3.81375	44.4749	24.1443
202	498	26.6296	21.9515	24.2906
203	497	22.1679	14.4028	18.2853
204	496	5.52888	26.6036	16.0662
205	495	20.7184	1.6231	11.1707
206	494	20.1972	4.83134	12.5143
207	493	34.0091	7.35453	20.6818
208	492	18.7116	-8.69601	5.00779
209	491	26.8191	27.8328	27.326
210	490	10.5763	11.9625	11.2694
211	489	27.2328	29.6335	28.4332
212	488	9.26	32.5696	20.9148
213	487	13.5972	21.244	17.4206
214	486	11.7996	15.1627	13.4812
215	485	22.9832	20.4843	21.7338
216	484	11.4206	32.9454	22.183
217	483	33.5782	46.4137	39.9959
218	482	33.4419	9.2231	21.3325
219	481	3.52261	31.3289	17.4258
220	480	23.9285	34.9498	29.4392
221	479	16.8984	21.9345	19.4164
222	478	13.7384	13.5818	13.6601
223	477	26.9696	23.7088	25.3392
224	476	13.7733	11.7305	12.7519
225	475	34.9294	27.2472	31.0883
226	474	24.1629	34.1529	29.1579
227	473	21.9447	20.3733	21.159
228	472	35.0159	24.6093	29.8126
229	471	28.0431	36.8109	32.427
230	470	27.1365	37.232	32.1842
231	469	36.6489	27.3468	31.9978
232	468	39.1493	24.7419	31.9456
233	467	28.9657	22.6585	25.8121
234	466	25.6364	20.5427	23.0895
235	465	31.4861	34.0786	32.7824
236	464	33.8762	31.2312	32.5537
237	463	21.9758	35.584	28.7799
238	462	28.3437	38.7738	33.5587
239	461	37.5698	33.6333	35.6016
240	460	36.6618	57.9072	47.2845
241	459	41.659	42.4848	42.0719
242	458	36.2621	37.211	36.7366
243	457	20.8212	32.4019	26.6116
244	456	17.8331	51.6664	34.7498
245	455	46.6563	41.1256	43.891
246	454	51.9815	30.8987	41.4401
247	453	30.4542	56.8365	43.6453
248	452	33.6023	31.4333	32.5178
249	451	36.2495	38.5938	37.4216
250	450	54.8883	40.8168	47.8525
251	449	28.5817	32.3698	30.4758
252	448	47.7179	35.2414	41.4797
253	447	22.8581	52.7384	37.7982
254	446	41.4415	56.9727	49.2071
255	445	57.9913	39.1543	48.5728
256	444	49.0939	49.6771	49.3855
257	443	47.0067	51.5752	49.291
258	442	53.4917	46.4796	49.9856
259	441	39.7519	37.166	38.4589
260	440	49.0102	56.096	52.5531
261	439	45.7709	55.77	50.7705
262	438	63.5344	50.9425	57.2384
263	437	47.2333	52.3963	49.8148
264	436	42.4229	23.2851	32.854
265	435	45.8156	54.315	50.0653
266	434	42.0905	36.3482	39.2193
267	433	46.8839	54.7436	50.8138
268	432	49.9998	40.6861	45.343
269	431	45.5036	40.321	42.9123
270	430	42.5517	39.2618	40.9067
271	429	36.4375	48.272	42.3547
272	428	45.3018	53.4801	49.391
273	427	54.0139	65.7274	59.8707
274	426	41.2664	59.2237	50.245
275	425	54.4557	53.4235	53.9396
276	424	54.8001	45.8295	50.3148
277	423	46.096	51.9852	49.0406
278	422	55.5496	41.4208	48.4852
279	421	31.6091	53.8804	42.7447
280	420	42.7391	40.5245	41.6318
281	419	60.4666	40.0711	50.2688
282	418	52.0035	49.0061	50.5048
283	417	50.3707	49.1567	49.7637
284	416	69.2923	43.9201	56.6062
285	415	61.0972	36.5147	48.806
286	414	49.2148	64.1904	56.7026
287	413	59.4567	69.5574	64.5071
288	412	38.8686	55.8246	47.3466
289	411	65.0232	56.2689	60.646
290	410	58.5975	60.8211	59.7093
291	409	58.6389	53.6093	56.1241
292	408	63.8319	70.9955	67.4137
293	407	49.1757	85.546	67.3608
294	406	72.7844	68.3225	70.5534
295	405	63.84	70.7357	67.2879
296	404	47.9254	68.0437	57.9845
297	403	54.0073	78.498	66.2527
298	402	68.9097	59.2795	64.0946
299	401	68.6367	70.059	69.3479
300	400	58.1439	61.8075	59.9757

## Sheet: LB (mdeg)
	0	1	2	3
0	700	-0.00513144	-0.00131513	-0.00322328
1	699	-0.00673216	-0.00277349	-0.00475282
2	698	-0.0051789	-0.00775974	-0.00646932
3	697	-0.0122174	-0.0092939	-0.0107557
4	696	-0.00626501	-0.0132144	-0.00973972
5	695	-0.0173321	-0.0074495	-0.0123908
6	694	-0.00994464	-0.0158594	-0.012902
7	693	-0.00454733	-0.0140588	-0.00930307
8	692	-0.0128245	-0.0138117	-0.0133181
9	691	-0.021464	-0.015151	-0.0183075
10	690	-0.0108329	-0.0114008	-0.0111168
11	689	-0.0104532	-0.0131072	-0.0117802
12	688	-0.00615306	-0.00495482	-0.00555394
13	687	-0.0150438	-0.0105901	-0.012817
14	686	-0.0148993	-0.0113529	-0.0131261
15	685	0.000248756	-0.0130494	-0.00640035
16	684	-0.0052216	0.00330409	-0.000958757
17	683	-0.00264714	-0.00149981	-0.00207348
18	682	0.00388296	0.0086116	0.00624728
19	681	0.012906	0.010522	0.011714
20	680	0.0114216	0.0162822	0.0138519
21	679	0.0149862	0.0126614	0.0138238
22	678	0.0166279	0.0192135	0.0179207
23	677	0.0215127	0.015006	0.0182594
24	676	0.0261742	0.0261608	0.0261675
25	675	0.0233741	0.0230568	0.0232155
26	674	0.0251616	0.0339037	0.0295327
27	673	0.0287021	0.0328423	0.0307722
28	672	0.0304089	0.0296272	0.030018
29	671	0.0400281	0.0318529	0.0359405
30	670	0.0298078	0.0328581	0.0313329
31	669	0.0390449	0.0361702	0.0376076
32	668	0.0378047	0.0321396	0.0349722
33	667	0.0388348	0.0369761	0.0379054
34	666	0.0415153	0.0406598	0.0410876
35	665	0.0508064	0.0484049	0.0496057
36	664	0.0560413	0.0467844	0.0514129
37	663	0.062696	0.0582128	0.0604544
38	662	0.063166	0.0710247	0.0670953
39	661	0.0764681	0.0773151	0.0768916
40	660	0.0864076	0.0806264	0.083517
41	659	0.0953043	0.0948085	0.0950564
42	658	0.112403	0.110157	0.11128
43	657	0.120898	0.123077	0.121988
44	656	0.133662	0.131873	0.132767
45	655	0.146228	0.149232	0.14773
46	654	0.15203	0.149343	0.150687
47	653	0.161027	0.157197	0.159112
48	652	0.164528	0.164214	0.164371
49	651	0.170364	0.170685	0.170524
50	650	0.165773	0.167553	0.166663
51	649	0.17942	0.167604	0.173512
52	648	0.175773	0.176361	0.176067
53	647	0.175658	0.175911	0.175784
54	646	0.172006	0.173993	0.173
55	645	0.175224	0.175133	0.175178
56	644	0.175434	0.172506	0.17397
57	643	0.174849	0.173665	0.174257
58	642	0.182668	0.179732	0.1812
59	641	0.176279	0.176148	0.176213
60	640	0.171299	0.171025	0.171162
61	639	0.172843	0.171179	0.172011
62	638	0.164607	0.170983	0.167795
63	637	0.168803	0.162677	0.16574
64	636	0.159239	0.153731	0.156485
65	635	0.150083	0.146183	0.148133
66	634	0.141679	0.13788	0.13978
67	633	0.131674	0.121902	0.126788
68	632	0.123724	0.118661	0.121192
69	631	0.112095	0.110896	0.111496
70	630	0.100346	0.0987805	0.0995631
71	629	0.0918062	0.0921212	0.0919637
72	628	0.088865	0.0850405	0.0869528
73	627	0.0857925	0.0827275	0.08426
74	626	0.0753915	0.0784292	0.0769103
75	625	0.0756198	0.0772845	0.0764522
76	624	0.067814	0.0703036	0.0690588
77	623	0.0659368	0.0672103	0.0665736
78	622	0.0642045	0.0638876	0.0640461
79	621	0.0606426	0.0596948	0.0601687
80	620	0.0524589	0.0586238	0.0555413
81	619	0.0559288	0.0551198	0.0555243
82	618	0.0523409	0.0507523	0.0515466
83	617	0.0465599	0.0465934	0.0465766
84	616	0.0439979	0.0491031	0.0465505
85	615	0.0398081	0.0419143	0.0408612
86	614	0.0374349	0.0373645	0.0373997
87	613	0.0325784	0.0326103	0.0325944
88	612	0.0269937	0.0295346	0.0282641
89	611	0.0286328	0.0269175	0.0277752
90	610	0.0228112	0.023714	0.0232626
91	609	0.0229936	0.0214634	0.0222285
92	608	0.0171979	0.0185054	0.0178517
93	607	0.0170597	0.0155954	0.0163275
94	606	0.0120038	0.010251	0.0111274
95	605	0.0122039	0.0130597	0.0126318
96	604	0.0114226	0.0105047	0.0109637
97	603	0.0134543	0.0100059	0.0117301
98	602	0.0103149	0.00926099	0.00978793
99	601	0.0116987	0.0104644	0.0110815
100	600	0.00618545	0.00804479	0.00711512
101	599	0.00810506	0.00751851	0.00781178
102	598	0.00591914	0.00570313	0.00581114
103	597	0.00480159	0.0065338	0.0056677
104	596	0.00159105	0.00383963	0.00271534
105	595	0.00245463	0.00154574	0.00200019
106	594	0.00442937	0.00339842	0.00391389
107	593	-0.000402833	0.000906755	0.000251961
108	592	-0.00349712	-0.00271324	-0.00310518
109	591	-0.00449801	-0.00366905	-0.00408353
110	590	-0.00539275	-0.00649555	-0.00594415
111	589	-0.00646092	-0.00746574	-0.00696333
112	588	-0.0117536	-0.0100079	-0.0108807
113	587	-0.0110029	-0.010243	-0.010623
114	586	-0.0143455	-0.0115721	-0.0129588
115	585	-0.0127298	-0.0125885	-0.0126592
116	584	-0.0171589	-0.0147997	-0.0159793
117	583	-0.0162029	-0.0136628	-0.0149328
118	582	-0.0133313	-0.0168951	-0.0151132
119	581	-0.0139236	-0.0132732	-0.0135984
120	580	-0.0119694	-0.0134625	-0.012716
121	579	-0.0129807	-0.0117962	-0.0123884
122	578	-0.0119619	-0.0112187	-0.0115903
123	577	-0.00870779	-0.0100354	-0.00937162
124	576	-0.00727123	-0.00847347	-0.00787235
125	575	-0.00644161	-0.00587822	-0.00615992
126	574	-0.00368987	-0.00395153	-0.0038207
127	573	0.0012796	-0.000571233	0.000354182
128	572	0.00279765	0.00390258	0.00335011
129	571	0.00430253	0.0052236	0.00476306
130	570	0.0120355	0.0113066	0.0116711
131	569	0.0118708	0.0120758	0.0119733
132	568	0.0136803	0.017078	0.0153792
133	567	0.0210442	0.0184849	0.0197645
134	566	0.0198366	0.0180405	0.0189386
135	565	0.0260053	0.0232122	0.0246088
136	564	0.0265632	0.0272305	0.0268969
137	563	0.0295504	0.0276123	0.0285813
138	562	0.0333385	0.0312128	0.0322756
139	561	0.0361695	0.0324752	0.0343223
140	560	0.0403053	0.0366389	0.0384721
141	559	0.0397222	0.040494	0.0401081
142	558	0.0444765	0.0431461	0.0438113
143	557	0.0466579	0.0451037	0.0458808
144	556	0.047679	0.0463132	0.0469961
145	555	0.0489242	0.046824	0.0478741
146	554	0.0527969	0.0490517	0.0509243
147	553	0.052801	0.053057	0.052929
148	552	0.0507282	0.05178	0.0512541
149	551	0.0525448	0.0529984	0.0527716
150	550	0.0554061	0.0518577	0.0536319
151	549	0.0541603	0.051103	0.0526316
152	548	0.0554377	0.0516631	0.0535504
153	547	0.0526994	0.0516222	0.0521608
154	546	0.0545629	0.0517912	0.0531771
155	545	0.0519627	0.0505162	0.0512394
156	544	0.0503524	0.0506294	0.0504909
157	543	0.0503867	0.0487505	0.0495686
158	542	0.0501952	0.0485123	0.0493538
159	541	0.0491849	0.0455822	0.0473835
160	540	0.0440636	0.0439565	0.0440101
161	539	0.0430903	0.0435917	0.043341
162	538	0.0416271	0.0406445	0.0411358
163	537	0.039631	0.0403702	0.0400006
164	536	0.0394601	0.0388809	0.0391705
165	535	0.0365986	0.0376722	0.0371354
166	534	0.0337909	0.0306586	0.0322247
167	533	0.028805	0.0336053	0.0312052
168	532	0.0274452	0.027377	0.0274111
169	531	0.0260579	0.0276433	0.0268506
170	530	0.0222507	0.0252352	0.023743
171	529	0.0232949	0.019138	0.0212165
172	528	0.021094	0.0177131	0.0194035
173	527	0.017537	0.0184289	0.017983
174	526	0.0140952	0.016559	0.0153271
175	525	0.0106954	0.01436	0.0125277
176	524	0.0100119	0.012882	0.011447
177	523	0.00888079	0.00810677	0.00849378
178	522	0.00677786	0.00678549	0.00678167
179	521	0.00517881	0.00487167	0.00502524
180	520	0.00382686	0.00359033	0.00370859
181	519	0.00242364	0.000314123	0.00136888
182	518	0.00108306	-0.00099937	4.18473e-05
183	517	-0.000750952	-0.000442178	-0.000596565
184	516	-0.000659388	-0.0016774	-0.0011684
185	515	-0.00433923	-0.00234012	-0.00333968
186	514	-0.00263108	-0.00469312	-0.0036621
187	513	-0.00455613	-0.0042885	-0.00442232
188	512	-0.00585011	-0.00460686	-0.00522849
189	511	-0.00480185	-0.00615667	-0.00547926
190	510	-0.00607031	-0.00663506	-0.00635268
191	509	-0.00936769	-0.00831471	-0.0088412
192	508	-0.0102587	-0.0111004	-0.0106795
193	507	-0.00872654	-0.00887326	-0.0087999
194	506	-0.00882628	-0.00995311	-0.0093897
195	505	-0.0092219	-0.00920664	-0.00921427
196	504	-0.0101193	-0.00914971	-0.00963453
197	503	-0.0109731	-0.0109154	-0.0109443
198	502	-0.00954291	-0.0115559	-0.0105494
199	501	-0.0124906	-0.0104723	-0.0114815
200	500	-0.0105493	-0.0097697	-0.0101595
201	499	-0.00894149	-0.00938086	-0.00916117
202	498	-0.0110392	-0.00865657	-0.00984791
203	497	-0.0107496	-0.00970076	-0.0102252
204	496	-0.00952672	-0.00878566	-0.00915619
205	495	-0.00789672	-0.00765428	-0.0077755
206	494	-0.00818097	-0.00795152	-0.00806624
207	493	-0.00806288	-0.00710682	-0.00758485
208	492	-0.00570803	-0.00664236	-0.0061752
209	491	-0.00866495	-0.00696068	-0.00781282
210	490	-0.00849611	-0.00577803	-0.00713707
211	489	-0.00738849	-0.00415304	-0.00577077
212	488	-0.00558641	-0.00265953	-0.00412297
213	487	-0.00544435	-0.00275089	-0.00409762
214	486	-0.00273158	-0.00621472	-0.00447315
215	485	-0.00363498	-0.00212445	-0.00287972
216	484	-0.00333787	-0.00405895	-0.00369841
217	483	-0.00211671	-0.00236015	-0.00223843
218	482	-0.000721877	-0.00173147	-0.00122667
219	481	-0.00185439	-0.00120568	-0.00153003
220	480	-0.00175473	-0.00101456	-0.00138465
221	479	-0.00133781	-0.00174458	-0.0015412
222	478	-2.99905e-05	-0.00170782	-0.000868903
223	477	0.0019828	0.00139178	0.00168729
224	476	0.00430455	0.00251006	0.0034073
225	475	0.00376272	0.00224045	0.00300158
226	474	0.00276795	0.0043905	0.00357923
227	473	0.00304253	0.00416381	0.00360317
228	472	0.0041132	0.00488271	0.00449795
229	471	0.00725868	0.00474299	0.00600083
230	470	0.00755951	0.00629035	0.00692493
231	469	0.00694241	0.0080953	0.00751886
232	468	0.00770485	0.00705512	0.00737999
233	467	0.00867573	0.00974228	0.009209
234	466	0.0075849	0.00979591	0.0086904
235	465	0.011188	0.00837143	0.0097797
236	464	0.00952744	0.0123771	0.0109522
237	463	0.00942651	0.0121785	0.0108025
238	462	0.0123963	0.0124821	0.0124392
239	461	0.0123677	0.0121068	0.0122372
240	460	0.0124758	0.0147184	0.0135971
241	459	0.0151316	0.0135123	0.014322
242	458	0.014202	0.0134741	0.013838
243	457	0.0164585	0.0156809	0.0160697
244	456	0.0171565	0.0168425	0.0169995
245	455	0.0179908	0.0178629	0.0179268
246	454	0.016236	0.0188605	0.0175482
247	453	0.0198454	0.0188522	0.0193488
248	452	0.0180539	0.0175564	0.0178052
249	451	0.0202657	0.0211903	0.020728
250	450	0.0204373	0.0206344	0.0205359
251	449	0.0206195	0.0218788	0.0212491
252	448	0.0203475	0.0222471	0.0212973
253	447	0.0240872	0.0214791	0.0227831
254	446	0.0234046	0.0222197	0.0228121
255	445	0.0219974	0.0220684	0.0220329
256	444	0.0242582	0.0226768	0.0234675
257	443	0.0228331	0.0249258	0.0238795
258	442	0.026128	0.0269696	0.0265488
259	441	0.0250907	0.0252122	0.0251514
260	440	0.0287852	0.0275672	0.0281762
261	439	0.0270128	0.0271684	0.0270906
262	438	0.0309832	0.0286963	0.0298397
263	437	0.0313272	0.0308917	0.0311094
264	436	0.0304124	0.0319192	0.0311658
265	435	0.0318801	0.0306814	0.0312808
266	434	0.0321845	0.0335384	0.0328615
267	433	0.0344049	0.0321273	0.0332661
268	432	0.034373	0.0338004	0.0340867
269	431	0.0343988	0.0348701	0.0346344
270	430	0.0355654	0.036651	0.0361082
271	429	0.0354638	0.0366231	0.0360435
272	428	0.0386898	0.0368016	0.0377457
273	427	0.0395453	0.0371449	0.0383451
274	426	0.0386755	0.039117	0.0388963
275	425	0.0389136	0.0393065	0.0391101
276	424	0.0402357	0.0393006	0.0397681
277	423	0.0400027	0.0417952	0.0408989
278	422	0.042776	0.0407048	0.0417404
279	421	0.040766	0.0433704	0.0420682
280	420	0.0437032	0.041432	0.0425676
281	419	0.0428793	0.0432594	0.0430693
282	418	0.0453146	0.0450852	0.0451999
283	417	0.0444864	0.0443837	0.0444351
284	416	0.0470297	0.0441755	0.0456026
285	415	0.0465053	0.044351	0.0454281
286	414	0.0469066	0.0460758	0.0464912
287	413	0.0486296	0.0482549	0.0484423
288	412	0.049721	0.0491503	0.0494356
289	411	0.0501747	0.048145	0.0491599
290	410	0.0509453	0.0491702	0.0500577
291	409	0.0503043	0.0492392	0.0497717
292	408	0.0519499	0.0513851	0.0516675
293	407	0.0500239	0.0528511	0.0514375
294	406	0.0535712	0.0522712	0.0529212
295	405	0.0538818	0.0515811	0.0527315
296	404	0.0550629	0.0528129	0.0539379
297	403	0.0535266	0.0561	0.0548133
298	402	0.0566413	0.0543897	0.0555155
299	401	0.0572743	0.0549473	0.0561108
300	400	0.0584346	0.0570845	0.0577596

## Sheet: LD (mdeg)
	0	1	2	3
0	700	-0.0289627	-0.029471	-0.0292168
1	699	-0.0291147	-0.0288223	-0.0289685
2	698	-0.0294878	-0.0320205	-0.0307542
3	697	-0.0318313	-0.0339785	-0.0329049
4	696	-0.0340958	-0.0337701	-0.0339329
5	695	-0.0377652	-0.0368451	-0.0373052
6	694	-0.0391054	-0.039241	-0.0391732
7	693	-0.0412758	-0.0432162	-0.042246
8	692	-0.0449292	-0.0454902	-0.0452097
9	691	-0.0505034	-0.0507443	-0.0506239
10	690	-0.0560224	-0.0563625	-0.0561924
11	689	-0.061228	-0.0614779	-0.061353
12	688	-0.0677466	-0.0672108	-0.0674787
13	687	-0.0759269	-0.0733775	-0.0746522
14	686	-0.0829695	-0.0808988	-0.0819341
15	685	-0.0914321	-0.0892542	-0.0903432
16	684	-0.0963048	-0.0958976	-0.0961012
17	683	-0.103798	-0.103252	-0.103525
18	682	-0.108807	-0.10899	-0.108899
19	681	-0.115225	-0.113655	-0.11444
20	680	-0.118892	-0.118599	-0.118745
21	679	-0.123056	-0.121472	-0.122264
22	678	-0.125845	-0.124053	-0.124949
23	677	-0.127282	-0.126159	-0.126721
24	676	-0.127191	-0.126073	-0.126632
25	675	-0.126902	-0.123997	-0.125449
26	674	-0.123798	-0.121481	-0.12264
27	673	-0.122258	-0.119744	-0.121001
28	672	-0.117081	-0.11569	-0.116386
29	671	-0.114306	-0.111811	-0.113058
30	670	-0.110803	-0.10851	-0.109657
31	669	-0.106961	-0.105034	-0.105998
32	668	-0.103554	-0.102138	-0.102846
33	667	-0.100965	-0.098984	-0.0999745
34	666	-0.0985975	-0.0977705	-0.098184
35	665	-0.0980282	-0.0967967	-0.0974124
36	664	-0.0959089	-0.0941889	-0.0950489
37	663	-0.0924696	-0.0925304	-0.0925
38	662	-0.0878057	-0.0894643	-0.088635
39	661	-0.0866837	-0.0852387	-0.0859612
40	660	-0.0817618	-0.0806254	-0.0811936
41	659	-0.0752647	-0.0757555	-0.0755101
42	658	-0.0694909	-0.0682632	-0.0688771
43	657	-0.0609838	-0.0618153	-0.0613996
44	656	-0.051815	-0.0539811	-0.0528981
45	655	-0.0430833	-0.0430051	-0.0430442
46	654	-0.0344172	-0.035157	-0.0347871
47	653	-0.0258459	-0.0263481	-0.026097
48	652	-0.0179731	-0.0188098	-0.0183914
49	651	-0.0100753	-0.0121292	-0.0111022
50	650	-0.00409054	-0.00578121	-0.00493588
51	649	-4.8666e-05	-0.000516669	-0.000282668
52	648	0.00257917	0.00359866	0.00308891
53	647	0.00654591	0.0051483	0.00584711
54	646	0.0103033	0.00857956	0.00944144
55	645	0.0101577	0.0088147	0.00948618
56	644	0.0120437	0.0104336	0.0112387
57	643	0.0134736	0.0128462	0.0131599
58	642	0.0170676	0.0152703	0.016169
59	641	0.0198906	0.0183259	0.0191082
60	640	0.025226	0.0228047	0.0240154
61	639	0.0301716	0.0293901	0.0297809
62	638	0.0379278	0.0352448	0.0365863
63	637	0.0421821	0.0410816	0.0416319
64	636	0.0498872	0.047973	0.0489301
65	635	0.0549386	0.0538077	0.0543731
66	634	0.0607171	0.0585057	0.0596114
67	633	0.0640826	0.062592	0.0633373
68	632	0.0673506	0.0651445	0.0662476
69	631	0.0674459	0.0659365	0.0666912
70	630	0.0679778	0.0659039	0.0669409
71	629	0.0670956	0.0659194	0.0665075
72	628	0.064336	0.0637253	0.0640306
73	627	0.0619352	0.060826	0.0613806
74	626	0.0601885	0.0581223	0.0591554
75	625	0.0572168	0.0569472	0.057082
76	624	0.0553744	0.054537	0.0549557
77	623	0.052368	0.0513819	0.051875
78	622	0.0494555	0.0502491	0.0498523
79	621	0.0490467	0.0476792	0.0483629
80	620	0.046394	0.045516	0.045955
81	619	0.044204	0.0449807	0.0445924
82	618	0.0420645	0.0412709	0.0416677
83	617	0.0393973	0.0407881	0.0400927
84	616	0.0384035	0.0379711	0.0381873
85	615	0.035886	0.0364535	0.0361698
86	614	0.0332954	0.0336726	0.033484
87	613	0.0318831	0.0307513	0.0313172
88	612	0.027345	0.0275024	0.0274237
89	611	0.0240183	0.0239196	0.023969
90	610	0.0202018	0.020156	0.0201789
91	609	0.016645	0.0168591	0.0167521
92	608	0.0129436	0.0134702	0.0132069
93	607	0.00935604	0.00933417	0.00934511
94	606	0.00486797	0.00570558	0.00528677
95	605	0.00265228	0.00192957	0.00229093
96	604	-0.00111552	-0.00172572	-0.00142062
97	603	-0.00510635	-0.00358124	-0.00434379
98	602	-0.00703027	-0.00647332	-0.0067518
99	601	-0.00994708	-0.00904539	-0.00949623
100	600	-0.0119266	-0.0114123	-0.0116695
101	599	-0.0145701	-0.0132994	-0.0139347
102	598	-0.0156004	-0.0161913	-0.0158959
103	597	-0.0190016	-0.0164102	-0.0177059
104	596	-0.0184909	-0.0187038	-0.0185973
105	595	-0.0192985	-0.0202692	-0.0197839
106	594	-0.0227927	-0.021224	-0.0220083
107	593	-0.0245778	-0.0237178	-0.0241478
108	592	-0.0258814	-0.0265873	-0.0262344
109	591	-0.0282825	-0.0279251	-0.0281038
110	590	-0.030216	-0.0296754	-0.0299457
111	589	-0.0332787	-0.0334328	-0.0333558
112	588	-0.0352484	-0.0343856	-0.034817
113	587	-0.0379695	-0.0369947	-0.0374821
114	586	-0.0412893	-0.0413306	-0.04131
115	585	-0.0447214	-0.0443026	-0.044512
116	584	-0.0486828	-0.0480899	-0.0483864
117	583	-0.0535834	-0.0518143	-0.0526988
118	582	-0.0563708	-0.055745	-0.0560579
119	581	-0.0600554	-0.0583942	-0.0592248
120	580	-0.0637074	-0.0641855	-0.0639465
121	579	-0.0689666	-0.0660747	-0.0675207
122	578	-0.071389	-0.0705214	-0.0709552
123	577	-0.0746428	-0.0729741	-0.0738085
124	576	-0.0771062	-0.0774852	-0.0772957
125	575	-0.0799535	-0.0800008	-0.0799771
126	574	-0.0833811	-0.0812235	-0.0823023
127	573	-0.0858594	-0.0844654	-0.0851624
128	572	-0.0873657	-0.0850415	-0.0862036
129	571	-0.0894218	-0.0876969	-0.0885594
130	570	-0.0905541	-0.0891482	-0.0898512
131	569	-0.0917115	-0.090538	-0.0911248
132	568	-0.093355	-0.0925429	-0.092949
133	567	-0.0943626	-0.0924991	-0.0934308
134	566	-0.0935952	-0.0928308	-0.093213
135	565	-0.0950236	-0.0926417	-0.0938326
136	564	-0.0934526	-0.0935984	-0.0935255
137	563	-0.0932691	-0.0913761	-0.0923226
138	562	-0.0935794	-0.0921394	-0.0928594
139	561	-0.0920961	-0.0907364	-0.0914162
140	560	-0.0915151	-0.0917732	-0.0916442
141	559	-0.0904117	-0.0885611	-0.0894864
142	558	-0.0889323	-0.0878999	-0.0884161
143	557	-0.08815	-0.086263	-0.0872065
144	556	-0.0852435	-0.0837673	-0.0845054
145	555	-0.0833963	-0.0827863	-0.0830913
146	554	-0.0814342	-0.0809934	-0.0812138
147	553	-0.0785834	-0.0769639	-0.0777736
148	552	-0.077328	-0.0770986	-0.0772133
149	551	-0.0731668	-0.0732917	-0.0732293
150	550	-0.0717003	-0.0709575	-0.0713289
151	549	-0.0685466	-0.0688372	-0.0686919
152	548	-0.0659404	-0.0662925	-0.0661165
153	547	-0.0641398	-0.0635552	-0.0638475
154	546	-0.0612286	-0.0602822	-0.0607554
155	545	-0.0580706	-0.0590725	-0.0585716
156	544	-0.0565342	-0.0553908	-0.0559625
157	543	-0.0537427	-0.0543932	-0.0540679
158	542	-0.0530858	-0.0515239	-0.0523049
159	541	-0.0500865	-0.0502644	-0.0501754
160	540	-0.0477767	-0.0485118	-0.0481442
161	539	-0.0469202	-0.0461762	-0.0465482
162	538	-0.0445218	-0.0441859	-0.0443538
163	537	-0.0429306	-0.0433848	-0.0431577
164	536	-0.0418495	-0.0416309	-0.0417402
165	535	-0.039968	-0.0402161	-0.0400921
166	534	-0.0391511	-0.0387155	-0.0389333
167	533	-0.0384682	-0.0386611	-0.0385646
168	532	-0.036372	-0.0377538	-0.0370629
169	531	-0.0379893	-0.0374881	-0.0377387
170	530	-0.0359164	-0.0376262	-0.0367713
171	529	-0.036677	-0.0380641	-0.0373706
172	528	-0.0363442	-0.0366865	-0.0365154
173	527	-0.03675	-0.0372627	-0.0370063
174	526	-0.0366053	-0.0383976	-0.0375014
175	525	-0.0372248	-0.0383466	-0.0377857
176	524	-0.0384502	-0.0385564	-0.0385033
177	523	-0.0382296	-0.0386676	-0.0384486
178	522	-0.0388563	-0.0391837	-0.03902
179	521	-0.040148	-0.0400028	-0.0400754
180	520	-0.0401272	-0.0412516	-0.0406894
181	519	-0.0417711	-0.0407273	-0.0412492
182	518	-0.0436102	-0.0434677	-0.043539
183	517	-0.0441654	-0.0440013	-0.0440833
184	516	-0.0455813	-0.0447433	-0.0451623
185	515	-0.0457395	-0.0439153	-0.0448274
186	514	-0.0458773	-0.0469026	-0.0463899
187	513	-0.0478982	-0.0487983	-0.0483482
188	512	-0.0498783	-0.048479	-0.0491787
189	511	-0.0503746	-0.0505581	-0.0504664
190	510	-0.051188	-0.0500828	-0.0506354
191	509	-0.0524503	-0.0511918	-0.051821
192	508	-0.0530913	-0.0537087	-0.0534
193	507	-0.0550725	-0.0547145	-0.0548935
194	506	-0.0553059	-0.0547311	-0.0550185
195	505	-0.056726	-0.0564974	-0.0566117
196	504	-0.0571783	-0.0570137	-0.057096
197	503	-0.059234	-0.0589972	-0.0591156
198	502	-0.0606738	-0.0596426	-0.0601582
199	501	-0.0599967	-0.0592558	-0.0596263
200	500	-0.0621302	-0.0625	-0.0623151
201	499	-0.0622337	-0.0618714	-0.0620525
202	498	-0.0635075	-0.0633323	-0.0634199
203	497	-0.0646957	-0.0638229	-0.0642593
204	496	-0.0659187	-0.0648364	-0.0653776
205	495	-0.0664085	-0.0656729	-0.0660407
206	494	-0.0667272	-0.0665897	-0.0666585
207	493	-0.0666624	-0.067855	-0.0672587
208	492	-0.068592	-0.0665627	-0.0675773
209	491	-0.0678899	-0.0669782	-0.067434
210	490	-0.0692449	-0.069152	-0.0691984
211	489	-0.0691615	-0.068535	-0.0688483
212	488	-0.0702597	-0.0703458	-0.0703027
213	487	-0.070221	-0.0697459	-0.0699834
214	486	-0.0714942	-0.0699205	-0.0707074
215	485	-0.0713227	-0.070428	-0.0708754
216	484	-0.0726133	-0.0725667	-0.07259
217	483	-0.0718191	-0.0720232	-0.0719212
218	482	-0.0723562	-0.0723773	-0.0723668
219	481	-0.0740802	-0.0728953	-0.0734878
220	480	-0.0731969	-0.0731249	-0.0731609
221	479	-0.0732131	-0.0726421	-0.0729276
222	478	-0.0745994	-0.0724955	-0.0735475
223	477	-0.0744877	-0.0724038	-0.0734457
224	476	-0.0742298	-0.074454	-0.0743419
225	475	-0.0748874	-0.0747141	-0.0748007
226	474	-0.0744079	-0.0747022	-0.074555
227	473	-0.0744551	-0.0742241	-0.0743396
228	472	-0.0753891	-0.0749023	-0.0751457
229	471	-0.0746629	-0.0740579	-0.0743604
230	470	-0.0753602	-0.0747488	-0.0750545
231	469	-0.0756459	-0.0742555	-0.0749507
232	468	-0.0752874	-0.0748483	-0.0750678
233	467	-0.0758487	-0.0746616	-0.0752552
234	466	-0.0751693	-0.0740909	-0.0746301
235	465	-0.0757757	-0.0746759	-0.0752258
236	464	-0.0749124	-0.074826	-0.0748692
237	463	-0.0755843	-0.0742161	-0.0749002
238	462	-0.0757111	-0.0744789	-0.075095
239	461	-0.0754118	-0.0753291	-0.0753705
240	460	-0.0744022	-0.0740786	-0.0742404
241	459	-0.0749392	-0.0754767	-0.075208
242	458	-0.075873	-0.0747457	-0.0753093
243	457	-0.0747022	-0.0752775	-0.0749898
244	456	-0.0750602	-0.0739532	-0.0745067
245	455	-0.0770252	-0.0734295	-0.0752273
246	454	-0.0733039	-0.0733813	-0.0733426
247	453	-0.0757157	-0.0740618	-0.0748887
248	452	-0.0744474	-0.0734395	-0.0739435
249	451	-0.0749678	-0.0739664	-0.0744671
250	450	-0.073992	-0.0736179	-0.073805
251	449	-0.0748663	-0.0738176	-0.074342
252	448	-0.0732423	-0.0728647	-0.0730535
253	447	-0.075394	-0.0736061	-0.0745001
254	446	-0.0747234	-0.0732553	-0.0739894
255	445	-0.0733879	-0.0734009	-0.0733944
256	444	-0.0740543	-0.0728587	-0.0734565
257	443	-0.0739889	-0.0745012	-0.0742451
258	442	-0.0740488	-0.0733489	-0.0736989
259	441	-0.0735927	-0.0725655	-0.0730791
260	440	-0.0736643	-0.0736298	-0.0736471
261	439	-0.0719425	-0.0728345	-0.0723885
262	438	-0.0715036	-0.071909	-0.0717063
263	437	-0.0718008	-0.0728132	-0.072307
264	436	-0.0718122	-0.0719051	-0.0718587
265	435	-0.0722068	-0.0706331	-0.07142
266	434	-0.072233	-0.0708871	-0.0715601
267	433	-0.0700153	-0.0715635	-0.0707894
268	432	-0.0711018	-0.0699827	-0.0705422
269	431	-0.0697066	-0.0707236	-0.0702151
270	430	-0.0713342	-0.069264	-0.0702991
271	429	-0.0689024	-0.0686674	-0.0687849
272	428	-0.0682782	-0.0685249	-0.0684016
273	427	-0.0679766	-0.0673386	-0.0676576
274	426	-0.0667759	-0.066555	-0.0666655
275	425	-0.0671793	-0.0669987	-0.067089
276	424	-0.0664104	-0.0661583	-0.0662844
277	423	-0.0664153	-0.065436	-0.0659257
278	422	-0.0652493	-0.0651633	-0.0652063
279	421	-0.0650397	-0.0654978	-0.0652687
280	420	-0.0644478	-0.0647083	-0.0645781
281	419	-0.0645719	-0.0637928	-0.0641824
282	418	-0.0645808	-0.062943	-0.0637619
283	417	-0.0635488	-0.0625829	-0.0630659
284	416	-0.0643838	-0.0629976	-0.0636907
285	415	-0.0635055	-0.0632169	-0.0633612
286	414	-0.0632518	-0.0627905	-0.0630212
287	413	-0.0626071	-0.0617975	-0.0622023
288	412	-0.0624354	-0.0616194	-0.0620274
289	411	-0.0622115	-0.0615486	-0.06188
290	410	-0.0612407	-0.0621283	-0.0616845
291	409	-0.0611275	-0.0623786	-0.061753
292	408	-0.0606708	-0.0602366	-0.0604537
293	407	-0.060791	-0.0609488	-0.0608699
294	406	-0.0613166	-0.0604186	-0.0608676
295	405	-0.0608032	-0.0600253	-0.0604143
296	404	-0.0607505	-0.060053	-0.0604018
297	403	-0.0606687	-0.0602303	-0.0604495
298	402	-0.0599115	-0.0585753	-0.0592434
299	401	-0.0580136	-0.0596243	-0.058819
300	400	-0.0588468	-0.0579313	-0.058389

## Sheet: LBp (mdeg)
	0	1	2	3
0	700	-0.00800469	-0.00106715	-0.00453592
1	699	-0.011109	-0.00200951	-0.00655926
2	698	-0.0129944	-0.00642183	-0.00970809
3	697	-0.00653813	-0.00345589	-0.00499701
4	696	-0.00770581	-0.000265743	-0.00398577
5	695	-0.00739573	-0.00459979	-0.00599776
6	694	-0.00812989	-0.0030245	-0.00557719
7	693	-0.00579858	-0.0104478	-0.00812318
8	692	-0.0034013	-0.0071588	-0.00528005
9	691	-0.00564624	-0.00714205	-0.00639414
10	690	-0.0101009	-0.00448067	-0.0072908
11	689	-0.0105581	-0.0082694	-0.00941377
12	688	-0.00735139	-0.00790909	-0.00763024
13	687	-0.00945793	-0.00282285	-0.00614039
14	686	-0.00300363	-0.00398194	-0.00349278
15	685	-0.00619095	-0.00335912	-0.00477504
16	684	-0.0020758	-0.0070148	-0.0045453
17	683	-0.000613689	-0.00203408	-0.00132388
18	682	-0.0042447	-0.00308242	-0.00366356
19	681	-0.00494569	-0.00388353	-0.00441461
20	680	-0.00790119	-0.00480965	-0.00635542
21	679	-0.00787828	-0.00629767	-0.00708797
22	678	-5.54677e-05	-0.0041585	-0.00210698
23	677	-0.00557762	-0.00489908	-0.00523835
24	676	-0.00438774	-0.0084112	-0.00639947
25	675	-0.00564661	-0.00912102	-0.00738381
26	674	-0.00361381	-0.0023246	-0.0029692
27	673	0.000805411	-0.00132253	-0.000258558
28	672	0.000145741	-0.0093305	-0.00459238
29	671	-0.00312721	-0.00373014	-0.00342867
30	670	-0.010016	-0.00771273	-0.00886436
31	669	-0.00157964	-0.00319846	-0.00238905
32	668	-0.00505201	-0.00629036	-0.00567118
33	667	-0.00112944	-0.00412689	-0.00262817
34	666	-0.00288412	-0.000142693	-0.0015134
35	665	0.00143889	0.000871923	0.00115541
36	664	0.00112158	-0.00747198	-0.0031752
37	663	-0.00477729	-0.00751814	-0.00614771
38	662	2.97999e-05	-9.9448e-05	-3.4824e-05
39	661	-0.00404474	-0.00394749	-0.00399611
40	660	-0.000462191	-0.00379265	-0.00212742
41	659	0.00568446	0.0027132	0.00419883
42	658	0.00362219	-0.00215883	0.00073168
43	657	0.000893422	0.00198227	0.00143785
44	656	0.00468201	0.00360353	0.00414277
45	655	0.00514666	0.00813124	0.00663895
46	654	0.00638617	0.00327235	0.00482926
47	653	0.00745146	0.0098084	0.00862993
48	652	0.00889331	0.00718442	0.00803887
49	651	0.00641361	0.00994632	0.00817997
50	650	0.00889949	0.0110389	0.00996919
51	649	0.0112818	0.00743238	0.00935707
52	648	0.00804383	0.00807481	0.00805932
53	647	0.0114004	0.00739781	0.0093991
54	646	0.00838074	0.00956398	0.00897236
55	645	0.0118909	0.0113211	0.011606
56	644	0.0107025	0.00800065	0.0093516
57	643	0.0146207	0.00867194	0.0116463
58	642	0.00977161	0.0107795	0.0102755
59	641	0.00893906	0.0107938	0.00986641
60	640	0.0109444	0.011481	0.0112127
61	639	0.0106533	0.0164313	0.0135423
62	638	0.0161573	0.0105221	0.0133397
63	637	0.013272	0.0107985	0.0120352
64	636	0.0134136	0.0106382	0.0120259
65	635	0.0138708	0.0103576	0.0121142
66	634	0.0103055	0.0155135	0.0129095
67	633	0.00779845	0.0111779	0.00948815
68	632	0.00840261	0.00536393	0.00688327
69	631	0.00731477	0.00591689	0.00661583
70	630	0.00504118	0.00473554	0.00488836
71	629	0.0030824	0.00699061	0.0050365
72	628	0.00379422	0.00344531	0.00361976
73	627	0.00194163	0.0056748	0.00380821
74	626	0.00160221	0.00196834	0.00178528
75	625	0.00193754	0.00247536	0.00220645
76	624	0.00409951	0.000314565	0.00220704
77	623	0.00323552	0.00307482	0.00315517
78	622	-8.11689e-05	0.00122182	0.000570323
79	621	0.000767744	0.00175807	0.00126291
80	620	0.00125598	0.00382595	0.00254096
81	619	0.00101645	0.00731471	0.00416558
82	618	-0.00438814	-0.0018488	-0.00311847
83	617	-0.0020941	-0.00042014	-0.00125712
84	616	0.000661476	0.000528638	0.000595057
85	615	-0.000312581	-0.000165591	-0.000239086
86	614	0.000818021	0.00129999	0.001059
87	613	0.00136369	-0.00030689	0.000528398
88	612	-0.00118809	1.19355e-06	-0.00059345
89	611	0.00118551	-0.000208841	0.000488334
90	610	-0.00144209	-0.00098505	-0.00121357
91	609	-0.00138731	0.000138621	-0.000624346
92	608	0.00164925	-0.0012787	0.000185272
93	607	-0.00203204	0.000281526	-0.000875257
94	606	-0.000826209	-0.00056633	-0.000696269
95	605	-0.000603489	-0.00150571	-0.0010546
96	604	-0.000337219	-0.00111155	-0.000724385
97	603	-0.00206127	-0.000412867	-0.00123707
98	602	-0.00208394	0.00419592	0.00105599
99	601	-0.00210131	-0.000588498	-0.00134491
100	600	-0.000844059	0.00054989	-0.000147084
101	599	-0.000305181	-0.000243285	-0.000274233
102	598	-0.00072883	-0.000829004	-0.000778917
103	597	-0.00111582	0.000197855	-0.000458984
104	596	-0.00184806	-0.00270691	-0.00227748
105	595	-0.00011672	9.06866e-06	-5.38258e-05
106	594	-0.00256562	-0.00272957	-0.00264759
107	593	0.00021438	-0.00178072	-0.000783169
108	592	0.000262363	-0.000430075	-8.38561e-05
109	591	-0.00179028	-0.00122945	-0.00150987
110	590	-0.00198014	-0.00133879	-0.00165946
111	589	-0.00106116	-3.57365e-05	-0.000548449
112	588	-0.00530659	-0.00219006	-0.00374832
113	587	-0.00145936	0.000676621	-0.000391367
114	586	-0.00352884	-0.00321845	-0.00337365
115	585	-0.00310127	-0.00122494	-0.00216311
116	584	-0.000937045	-0.000324826	-0.000630935
117	583	-0.00104003	-0.00277755	-0.00190879
118	582	-0.0022761	-0.00109078	-0.00168344
119	581	-0.00220302	-0.000585483	-0.00139425
120	580	-0.00175106	0.000914511	-0.000418274
121	579	-0.00167852	-0.00177876	-0.00172864
122	578	-0.00061964	-0.00412639	-0.00237302
123	577	-0.0026977	-0.0004254	-0.00156155
124	576	-0.000917378	-0.00191633	-0.00141685
125	575	-0.00165953	-0.000759664	-0.0012096
126	574	-0.00244131	-0.00134851	-0.00189491
127	573	0.000119487	-0.00187758	-0.000879045
128	572	-0.00284118	2.86517e-05	-0.00140627
129	571	-0.000994872	-0.00186212	-0.0014285
130	570	-0.00267432	-0.00105929	-0.00186681
131	569	-0.0010836	-8.96739e-05	-0.000586637
132	568	-0.000275374	-0.0013045	-0.000789938
133	567	-0.00084087	-0.000489362	-0.000665116
134	566	0.000932349	0.000225242	0.000578795
135	565	0.000566516	0.00034155	0.000454033
136	564	0.000882514	0.000672744	0.000777629
137	563	0.000205302	-0.00114854	-0.00047162
138	562	-0.000681999	0.000131936	-0.000275032
139	561	0.000299237	0.00210052	0.00119988
140	560	0.000273235	0.000813227	0.000543231
141	559	-5.01308e-05	0.00166	0.000804937
142	558	0.000937417	0.00412726	0.00253234
143	557	0.0013565	0.000980648	0.00116857
144	556	-7.154e-05	7.87998e-05	3.62989e-06
145	555	0.000740898	0.000569552	0.000655225
146	554	0.000219971	-0.00018326	1.83555e-05
147	553	-0.000305563	-2.03664e-06	-0.0001538
148	552	0.00186917	-0.000919036	0.000475067
149	551	-0.00181969	-0.000179604	-0.000999646
150	550	0.000855322	0.0011599	0.00100761
151	549	9.08063e-05	0.000413856	0.000252331
152	548	0.000362382	-0.000670906	-0.000154262
153	547	-0.000321875	-0.000433066	-0.000377471
154	546	-0.00103771	-0.000454549	-0.000746131
155	545	-0.00106663	-0.00106172	-0.00106418
156	544	-0.00133537	-0.000816377	-0.00107588
157	543	-0.00147847	-0.000892207	-0.00118534
158	542	-0.00129244	-0.000991394	-0.00114192
159	541	-0.00130881	-0.0021592	-0.00173401
160	540	-0.000340147	-0.00107032	-0.000705232
161	539	-0.00184494	-0.00116648	-0.00150571
162	538	-0.00147331	-0.00253643	-0.00200487
163	537	-0.00250974	-0.00200154	-0.00225564
164	536	-0.00140091	-0.00127839	-0.00133965
165	535	-0.00256953	-0.00155004	-0.00205979
166	534	-0.0024078	-0.00250252	-0.00245516
167	533	-0.00355445	-0.00252281	-0.00303863
168	532	-0.00347087	-0.00289032	-0.0031806
169	531	-0.00448926	-0.00294847	-0.00371886
170	530	-0.00297758	-0.00322924	-0.00310341
171	529	-0.00341772	-0.00439312	-0.00390542
172	528	-0.00550517	-0.00340909	-0.00445713
173	527	-0.00500342	-0.00410709	-0.00455526
174	526	-0.00530916	-0.00380957	-0.00455937
175	525	-0.00404302	-0.00439944	-0.00422123
176	524	-0.00420492	-0.00497885	-0.00459189
177	523	-0.00460188	-0.00467914	-0.00464051
178	522	-0.00565422	-0.00587313	-0.00576367
179	521	-0.00478816	-0.00553913	-0.00516365
180	520	-0.00616061	-0.00502004	-0.00559033
181	519	-0.00556236	-0.00487649	-0.00521943
182	518	-0.00644272	-0.00454234	-0.00549253
183	517	-0.00633623	-0.00461396	-0.00547509
184	516	-0.00373527	-0.00498384	-0.00435955
185	515	-0.00624174	-0.00547327	-0.0058575
186	514	-0.0045669	-0.00568259	-0.00512475
187	513	-0.00604883	-0.00569294	-0.00587088
188	512	-0.00555878	-0.00433694	-0.00494786
189	511	-0.00681467	-0.00559385	-0.00620426
190	510	-0.00744587	-0.0061699	-0.00680788
191	509	-0.00475759	-0.00730213	-0.00602986
192	508	-0.00557748	-0.00596613	-0.00577181
193	507	-0.00722968	-0.00650935	-0.00686952
194	506	-0.00645355	-0.00611699	-0.00628527
195	505	-0.0067339	-0.00628696	-0.00651043
196	504	-0.00698104	-0.00710822	-0.00704463
197	503	-0.0061903	-0.00560425	-0.00589727
198	502	-0.00702673	-0.00661107	-0.0068189
199	501	-0.00745835	-0.0038041	-0.00563122
200	500	-0.00668763	-0.00686404	-0.00677583
201	499	-0.00686081	-0.0070507	-0.00695576
202	498	-0.00680763	-0.00623291	-0.00652027
203	497	-0.00609316	-0.00652133	-0.00630725
204	496	-0.00574206	-0.00635663	-0.00604934
205	495	-0.00528778	-0.00691555	-0.00610166
206	494	-0.0070986	-0.00679417	-0.00694639
207	493	-0.00689516	-0.00670298	-0.00679907
208	492	-0.00710329	-0.00733023	-0.00721676
209	491	-0.00564199	-0.00693203	-0.00628701
210	490	-0.00670605	-0.0075612	-0.00713363
211	489	-0.00755492	-0.00628939	-0.00692215
212	488	-0.0062385	-0.00684297	-0.00654073
213	487	-0.00651947	-0.00576193	-0.0061407
214	486	-0.00669485	-0.00513242	-0.00591364
215	485	-0.00524276	-0.00607692	-0.00565984
216	484	-0.00533124	-0.0066301	-0.00598067
217	483	-0.00581119	-0.00625168	-0.00603144
218	482	-0.00622577	-0.0056572	-0.00594148
219	481	-0.00697143	-0.0057938	-0.00638261
220	480	-0.00549364	-0.00656388	-0.00602876
221	479	-0.00684075	-0.00711702	-0.00697889
222	478	-0.0051757	-0.00553104	-0.00535337
223	477	-0.00620524	-0.0066509	-0.00642807
224	476	-0.00607408	-0.0061506	-0.00611234
225	475	-0.00581064	-0.00544878	-0.00562971
226	474	-0.00517146	-0.00532877	-0.00525012
227	473	-0.00450736	-0.00593411	-0.00522074
228	472	-0.00575919	-0.00685058	-0.00630488
229	471	-0.00637226	-0.00498375	-0.00567801
230	470	-0.00530627	-0.00601872	-0.00566249
231	469	-0.00519295	-0.00537586	-0.00528441
232	468	-0.00566645	-0.00535571	-0.00551108
233	467	-0.0059546	-0.00604466	-0.00599963
234	466	-0.00661212	-0.00590536	-0.00625874
235	465	-0.00496681	-0.00528045	-0.00512363
236	464	-0.00519364	-0.00600346	-0.00559855
237	463	-0.00504002	-0.00543121	-0.00523562
238	462	-0.00605084	-0.00566693	-0.00585888
239	461	-0.00557934	-0.00578225	-0.00568079
240	460	-0.00551362	-0.00555866	-0.00553614
241	459	-0.00628988	-0.00504124	-0.00566556
242	458	-0.00580864	-0.00598096	-0.0058948
243	457	-0.00526332	-0.0053589	-0.00531111
244	456	-0.00508375	-0.00539165	-0.0052377
245	455	-0.00453589	-0.00516874	-0.00485231
246	454	-0.00546046	-0.00558075	-0.00552061
247	453	-0.00494587	-0.00545453	-0.0052002
248	452	-0.00516962	-0.00561468	-0.00539215
249	451	-0.00479343	-0.00529924	-0.00504633
250	450	-0.00417103	-0.00593073	-0.00505088
251	449	-0.00483591	-0.00404933	-0.00444262
252	448	-0.00592937	-0.00503188	-0.00548063
253	447	-0.00501644	-0.00491568	-0.00496606
254	446	-0.00511559	-0.00446808	-0.00479183
255	445	-0.00465374	-0.00457893	-0.00461633
256	444	-0.00525785	-0.00420335	-0.0047306
257	443	-0.00520952	-0.00503169	-0.0051206
258	442	-0.00475407	-0.00441856	-0.00458631
259	441	-0.00443849	-0.00602833	-0.00523341
260	440	-0.00414086	-0.00512654	-0.0046337
261	439	-0.00467301	-0.00388281	-0.00427791
262	438	-0.00495825	-0.00496354	-0.0049609
263	437	-0.00444333	-0.0045636	-0.00450347
264	436	-0.00393666	-0.00479522	-0.00436594
265	435	-0.00469254	-0.00438454	-0.00453854
266	434	-0.00429445	-0.00414789	-0.00422117
267	433	-0.00406131	-0.00415564	-0.00410848
268	432	-0.00356367	-0.00398126	-0.00377246
269	431	-0.00400611	-0.00411721	-0.00406166
270	430	-0.0041909	-0.00454788	-0.00436939
271	429	-0.00438152	-0.00389142	-0.00413647
272	428	-0.00357519	-0.00372179	-0.00364849
273	427	-0.00384423	-0.00404803	-0.00394613
274	426	-0.00379501	-0.00409441	-0.00394471
275	425	-0.00397507	-0.0035034	-0.00373924
276	424	-0.00354662	-0.00383413	-0.00369037
277	423	-0.00392881	-0.00357744	-0.00375313
278	422	-0.00362507	-0.00357666	-0.00360087
279	421	-0.00366184	-0.00341185	-0.00353684
280	420	-0.00347227	-0.0035274	-0.00349983
281	419	-0.00317479	-0.00393446	-0.00355462
282	418	-0.00357777	-0.00340934	-0.00349355
283	417	-0.00366581	-0.003094	-0.0033799
284	416	-0.00273229	-0.00332828	-0.00303028
285	415	-0.0033196	-0.0035859	-0.00345275
286	414	-0.00325776	-0.00325792	-0.00325784
287	413	-0.00367002	-0.00332981	-0.00349992
288	412	-0.0025763	-0.00290226	-0.00273928
289	411	-0.00312252	-0.00379642	-0.00345947
290	410	-0.00325107	-0.00286754	-0.00305931
291	409	-0.00316489	-0.00301897	-0.00309193
292	408	-0.00316768	-0.0032564	-0.00321204
293	407	-0.0030935	-0.00261062	-0.00285206
294	406	-0.00327937	-0.00316327	-0.00322132
295	405	-0.00346123	-0.00307076	-0.003266
296	404	-0.00345927	-0.00287483	-0.00316705
297	403	-0.00295647	-0.00285843	-0.00290745
298	402	-0.00307458	-0.00258881	-0.0028317
299	401	-0.00259061	-0.00243486	-0.00251274
300	400	-0.00324435	-0.00310649	-0.00317542

## Sheet: LDp (mdeg)
	0	1	2	3
0	700	-0.000830171	-0.00153029	-0.00118023
1	699	-0.00159455	-0.00143084	-0.0015127
2	698	-0.00158182	-0.00164476	-0.00161329
3	697	-0.00251236	-0.00146387	-0.00198812
4	696	-0.00209585	-0.00188427	-0.00199006
5	695	-0.0022207	-0.000800553	-0.00151063
6	694	-0.00275744	-0.00166478	-0.00221111
7	693	-0.00268731	-0.000804334	-0.00174582
8	692	-0.00178073	-0.00248276	-0.00213175
9	691	-0.00189838	-0.00295615	-0.00242727
10	690	-0.00245932	-0.00294036	-0.00269984
11	689	-0.00325804	-0.00325758	-0.00325781
12	688	-0.00232131	-0.00268073	-0.00250102
13	687	-0.00378089	-0.00451437	-0.00414763
14	686	-0.00456294	-0.00595328	-0.00525811
15	685	-0.00669398	-0.00606034	-0.00637716
16	684	-0.00646033	-0.00723555	-0.00684794
17	683	-0.00545132	-0.00566818	-0.00555975
18	682	-0.00699916	-0.00614412	-0.00657164
19	681	-0.00797603	-0.00742628	-0.00770115
20	680	-0.00919828	-0.00867099	-0.00893464
21	679	-0.00789534	-0.00881003	-0.00835269
22	678	-0.00901869	-0.0082132	-0.00861594
23	677	-0.00979494	-0.00766912	-0.00873203
24	676	-0.00915938	-0.00891629	-0.00903784
25	675	-0.00832978	-0.00892137	-0.00862557
26	674	-0.00779908	-0.00832222	-0.00806065
27	673	-0.00955758	-0.00858548	-0.00907153
28	672	-0.00869122	-0.00753239	-0.00811181
29	671	-0.0078581	-0.00788767	-0.00787289
30	670	-0.00757621	-0.00585957	-0.00671789
31	669	-0.00663732	-0.00719341	-0.00691536
32	668	-0.00718802	-0.0066799	-0.00693396
33	667	-0.00743107	-0.00661712	-0.00702409
34	666	-0.00689382	-0.0056371	-0.00626546
35	665	-0.00495108	-0.00616566	-0.00555837
36	664	-0.00559676	-0.00507982	-0.00533829
37	663	-0.00618233	-0.00463755	-0.00540994
38	662	-0.0052406	-0.00513985	-0.00519023
39	661	-0.00565683	-0.0043954	-0.00502612
40	660	-0.00463183	-0.00390283	-0.00426733
41	659	-0.00424968	-0.00367511	-0.00396239
42	658	-0.00458114	-0.00453698	-0.00455906
43	657	-0.00368938	-0.00290579	-0.00329758
44	656	-0.00405607	-0.00340739	-0.00373173
45	655	-0.00273409	-0.00239654	-0.00256531
46	654	-0.00242939	-0.00146784	-0.00194862
47	653	-0.000100733	-0.00224999	-0.00117536
48	652	-0.000649557	-0.00144913	-0.00104934
49	651	-0.000328926	-0.000622781	-0.000475854
50	650	-0.000287817	7.1027e-05	-0.000108395
51	649	9.35043e-05	-0.00029583	-0.000101163
52	648	0.00130796	-0.000365344	0.000471307
53	647	2.92631e-06	0.0010663	0.000534613
54	646	-0.000233204	0.000200618	-1.62928e-05
55	645	0.000315014	-0.000361495	-2.32403e-05
56	644	0.000405272	0.000476002	0.000440637
57	643	0.000203768	-0.00017656	1.36043e-05
58	642	-2.7743e-05	-0.000189122	-0.000108433
59	641	8.61835e-05	-0.00106096	-0.00048739
60	640	0.000697237	0.00120135	0.000949291
61	639	0.000865299	0.000176193	0.000520746
62	638	0.00147551	0.0013695	0.00142251
63	637	0.0024534	0.00234235	0.00239787
64	636	0.00307297	0.00286994	0.00297146
65	635	0.0040655	0.00498753	0.00452652
66	634	0.00562019	0.005717	0.00566859
67	633	0.0056532	0.00641124	0.00603222
68	632	0.0066982	0.00684152	0.00676986
69	631	0.0076204	0.00807921	0.00784981
70	630	0.00809629	0.00669556	0.00739593
71	629	0.00697355	0.00713133	0.00705244
72	628	0.00667163	0.00618306	0.00642734
73	627	0.00658083	0.00742276	0.0070018
74	626	0.0071009	0.00681398	0.00695744
75	625	0.00638456	0.00562009	0.00600232
76	624	0.0055682	0.00604253	0.00580537
77	623	0.00459729	0.00442741	0.00451235
78	622	0.0052139	0.00397366	0.00459378
79	621	0.00433672	0.00477226	0.00455449
80	620	0.00394786	0.00414147	0.00404467
81	619	0.00386918	0.00419005	0.00402962
82	618	0.00319811	0.00348691	0.00334251
83	617	0.00227476	0.00218277	0.00222876
84	616	0.00264157	0.00246557	0.00255357
85	615	0.00187286	0.0022221	0.00204748
86	614	0.00219627	0.00253016	0.00236321
87	613	0.00149973	0.00199277	0.00174625
88	612	0.00107702	0.0017585	0.00141776
89	611	0.000881827	0.00121319	0.00104751
90	610	0.000731085	0.000220175	0.00047563
91	609	0.00106515	0.000396166	0.000730656
92	608	0.000989759	-0.000590627	0.000199566
93	607	-0.000122368	-0.000245288	-0.000183828
94	606	-0.000162347	0.000335504	8.65783e-05
95	605	0.000543106	-0.000170257	0.000186424
96	604	-0.000511743	-0.00052809	-0.000519916
97	603	-0.00103267	-0.000326364	-0.000679515
98	602	-0.000510353	-0.00152608	-0.00101822
99	601	-0.00188127	-0.00108435	-0.00148281
100	600	-0.00106632	-0.00147808	-0.0012722
101	599	-0.00135618	-0.00148935	-0.00142276
102	598	-0.00227731	-0.00161325	-0.00194528
103	597	-0.00226328	-0.00156939	-0.00191633
104	596	-0.00243349	-0.00195034	-0.00219191
105	595	-0.00187827	-0.00134456	-0.00161141
106	594	-0.00209049	-0.0018278	-0.00195914
107	593	-0.00161472	-0.00188643	-0.00175057
108	592	-0.00174234	-0.00171794	-0.00173014
109	591	-0.00263063	-0.00177962	-0.00220512
110	590	-0.0021112	-0.00153195	-0.00182157
111	589	-0.002633	-0.00213615	-0.00238458
112	588	-0.00174483	-0.00178397	-0.0017644
113	587	-0.00218884	-0.00274012	-0.00246448
114	586	-0.00241244	-0.00262325	-0.00251785
115	585	-0.00276228	-0.00254886	-0.00265557
116	584	-0.00306101	-0.00240113	-0.00273107
117	583	-0.0029037	-0.00242592	-0.00266481
118	582	-0.00301367	-0.00269866	-0.00285616
119	581	-0.00283865	-0.00269106	-0.00276486
120	580	-0.00387223	-0.00249104	-0.00318164
121	579	-0.00341565	-0.00322786	-0.00332176
122	578	-0.0034473	-0.00404476	-0.00374603
123	577	-0.00333565	-0.00322307	-0.00327936
124	576	-0.00375896	-0.00393916	-0.00384906
125	575	-0.00436621	-0.00330547	-0.00383584
126	574	-0.00417274	-0.00358737	-0.00388005
127	573	-0.00377137	-0.00375762	-0.0037645
128	572	-0.0039337	-0.00400737	-0.00397054
129	571	-0.0041715	-0.0041303	-0.0041509
130	570	-0.00446591	-0.00436408	-0.004415
131	569	-0.00435559	-0.00384156	-0.00409857
132	568	-0.00436591	-0.00427776	-0.00432184
133	567	-0.00384378	-0.00396027	-0.00390202
134	566	-0.00436098	-0.00386068	-0.00411083
135	565	-0.00492486	-0.00446785	-0.00469635
136	564	-0.00446097	-0.00408011	-0.00427054
137	563	-0.00415804	-0.00391659	-0.00403732
138	562	-0.00416625	-0.00339211	-0.00377918
139	561	-0.00360129	-0.0040079	-0.00380459
140	560	-0.00394827	-0.003419	-0.00368363
141	559	-0.00433144	-0.0037698	-0.00405062
142	558	-0.00413336	-0.00338853	-0.00376094
143	557	-0.00391633	-0.00366805	-0.00379219
144	556	-0.00383715	-0.00306567	-0.00345141
145	555	-0.0034442	-0.00351645	-0.00348032
146	554	-0.00346357	-0.00309579	-0.00327968
147	553	-0.00334082	-0.0027701	-0.00305546
148	552	-0.00303766	-0.00295704	-0.00299735
149	551	-0.00290721	-0.00213223	-0.00251972
150	550	-0.0026287	-0.00227257	-0.00245064
151	549	-0.00240147	-0.00266686	-0.00253416
152	548	-0.00283697	-0.00252075	-0.00267886
153	547	-0.00274777	-0.00264755	-0.00269766
154	546	-0.00186095	-0.00220132	-0.00203114
155	545	-0.00207561	-0.00204384	-0.00205972
156	544	-0.00128577	-0.0017144	-0.00150009
157	543	-0.00215073	-0.0015207	-0.00183571
158	542	-0.00157641	-0.00199774	-0.00178707
159	541	-0.00167331	-0.00142284	-0.00154808
160	540	-0.00162597	-0.00146683	-0.0015464
161	539	-0.0017386	-0.00128306	-0.00151083
162	538	-0.00162488	-0.00110942	-0.00136715
163	537	-0.00136769	-0.00147219	-0.00141994
164	536	-0.00123801	-0.00134348	-0.00129074
165	535	-0.00140968	-0.00129178	-0.00135073
166	534	-0.0012231	-0.00117993	-0.00120151
167	533	-0.00119753	-0.0010427	-0.00112011
168	532	-0.00137861	-0.00126101	-0.00131981
169	531	-0.00129678	-0.00127874	-0.00128776
170	530	-0.00176476	-0.00109185	-0.0014283
171	529	-0.00134576	-0.00117358	-0.00125967
172	528	-0.00128263	-0.00124693	-0.00126478
173	527	-0.00170469	-0.00112963	-0.00141716
174	526	-0.00181682	-0.00114967	-0.00148325
175	525	-0.00145772	-0.0012813	-0.00136951
176	524	-0.00154471	-0.00159397	-0.00156934
177	523	-0.00188896	-0.00192913	-0.00190905
178	522	-0.0017547	-0.00177648	-0.00176559
179	521	-0.00155431	-0.0018154	-0.00168485
180	520	-0.00171007	-0.0016682	-0.00168913
181	519	-0.00196666	-0.00166565	-0.00181615
182	518	-0.00213623	-0.00196018	-0.00204821
183	517	-0.00224877	-0.0020921	-0.00217043
184	516	-0.00216066	-0.00205159	-0.00210612
185	515	-0.00224748	-0.00219011	-0.00221879
186	514	-0.00274909	-0.00213375	-0.00244142
187	513	-0.00260372	-0.00261908	-0.0026114
188	512	-0.00252925	-0.00245029	-0.00248977
189	511	-0.00289553	-0.00264002	-0.00276778
190	510	-0.00269427	-0.00251639	-0.00260533
191	509	-0.00298737	-0.00286648	-0.00292692
192	508	-0.0031878	-0.00281575	-0.00300177
193	507	-0.00289389	-0.00285389	-0.00287389
194	506	-0.00291492	-0.00268006	-0.00279749
195	505	-0.00334306	-0.00304072	-0.00319189
196	504	-0.0033389	-0.00314815	-0.00324353
197	503	-0.00328947	-0.002971	-0.00313023
198	502	-0.00371028	-0.00332767	-0.00351897
199	501	-0.00328055	-0.00347585	-0.0033782
200	500	-0.00371433	-0.00330695	-0.00351064
201	499	-0.00372016	-0.00322138	-0.00347077
202	498	-0.00381362	-0.00347256	-0.00364309
203	497	-0.00385872	-0.00374494	-0.00380183
204	496	-0.00375717	-0.00384205	-0.00379961
205	495	-0.00359796	-0.00377124	-0.0036846
206	494	-0.00415171	-0.00387323	-0.00401247
207	493	-0.00419543	-0.00362713	-0.00391128
208	492	-0.00431468	-0.0037724	-0.00404354
209	491	-0.00392596	-0.00395009	-0.00393802
210	490	-0.0039369	-0.00380492	-0.00387091
211	489	-0.00446537	-0.00402272	-0.00424405
212	488	-0.00425253	-0.00399689	-0.00412471
213	487	-0.00412821	-0.00423235	-0.00418028
214	486	-0.00426822	-0.0043033	-0.00428576
215	485	-0.00419248	-0.00413734	-0.00416491
216	484	-0.00430351	-0.00401212	-0.00415781
217	483	-0.00412351	-0.00430155	-0.00421253
218	482	-0.00424815	-0.00422057	-0.00423436
219	481	-0.00421155	-0.00414165	-0.0041766
220	480	-0.0041102	-0.00413708	-0.00412364
221	479	-0.00457398	-0.00436398	-0.00446898
222	478	-0.0044476	-0.00440587	-0.00442674
223	477	-0.00463965	-0.00422681	-0.00443323
224	476	-0.00445674	-0.00442609	-0.00444141
225	475	-0.0044876	-0.00436988	-0.00442874
226	474	-0.00434604	-0.00437183	-0.00435893
227	473	-0.00455307	-0.00381545	-0.00418426
228	472	-0.00449446	-0.00395386	-0.00422416
229	471	-0.00438662	-0.00408312	-0.00423487
230	470	-0.00458024	-0.00402761	-0.00430392
231	469	-0.00465193	-0.00430482	-0.00447837
232	468	-0.00445681	-0.0041022	-0.00427951
233	467	-0.00442636	-0.00418032	-0.00430334
234	466	-0.00459453	-0.00433716	-0.00446585
235	465	-0.00422549	-0.00427774	-0.00425162
236	464	-0.00462132	-0.00445892	-0.00454012
237	463	-0.00465579	-0.00418005	-0.00441792
238	462	-0.00459176	-0.00412637	-0.00435906
239	461	-0.00447522	-0.00421143	-0.00434332
240	460	-0.00450872	-0.00401088	-0.0042598
241	459	-0.00437152	-0.00437586	-0.00437369
242	458	-0.00426463	-0.00437983	-0.00432223
243	457	-0.00432518	-0.00421183	-0.00426851
244	456	-0.00449294	-0.00418011	-0.00433653
245	455	-0.00424382	-0.00431501	-0.00427941
246	454	-0.00418374	-0.00380032	-0.00399203
247	453	-0.00430517	-0.00427113	-0.00428815
248	452	-0.00434663	-0.00417822	-0.00426242
249	451	-0.00438194	-0.00391806	-0.00415
250	450	-0.00444145	-0.0041639	-0.00430267
251	449	-0.00414604	-0.00413305	-0.00413955
252	448	-0.00448088	-0.00399638	-0.00423863
253	447	-0.00415916	-0.00410007	-0.00412962
254	446	-0.00444704	-0.00402493	-0.00423598
255	445	-0.00421874	-0.00387407	-0.0040464
256	444	-0.00440263	-0.0041918	-0.00429721
257	443	-0.00410267	-0.00394937	-0.00402602
258	442	-0.00413853	-0.00404905	-0.00409379
259	441	-0.00398365	-0.00391155	-0.0039476
260	440	-0.00384625	-0.00386733	-0.00385679
261	439	-0.00413723	-0.00367053	-0.00390388
262	438	-0.00428528	-0.00405492	-0.0041701
263	437	-0.00409936	-0.00410832	-0.00410384
264	436	-0.00387231	-0.00396793	-0.00392012
265	435	-0.00407334	-0.00398378	-0.00402856
266	434	-0.0037466	-0.0037357	-0.00374115
267	433	-0.00390486	-0.00374958	-0.00382722
268	432	-0.00402732	-0.00348063	-0.00375398
269	431	-0.00379579	-0.00359401	-0.0036949
270	430	-0.00388353	-0.00351827	-0.0037009
271	429	-0.00351025	-0.00340338	-0.00345682
272	428	-0.0034994	-0.00327472	-0.00338706
273	427	-0.00338077	-0.0034487	-0.00341474
274	426	-0.00316147	-0.00338599	-0.00327373
275	425	-0.00347133	-0.00312484	-0.00329809
276	424	-0.00332003	-0.00330963	-0.00331483
277	423	-0.00345048	-0.00322416	-0.00333732
278	422	-0.00347497	-0.00299176	-0.00323337
279	421	-0.00305911	-0.00305536	-0.00305724
280	420	-0.00291826	-0.00283362	-0.00287594
281	419	-0.00311607	-0.00294045	-0.00302826
282	418	-0.00298324	-0.00320368	-0.00309346
283	417	-0.00282359	-0.00286394	-0.00284377
284	416	-0.00327617	-0.00307994	-0.00317805
285	415	-0.00298802	-0.00277786	-0.00288294
286	414	-0.00293004	-0.00256227	-0.00274616
287	413	-0.00303261	-0.00284426	-0.00293843
288	412	-0.00277959	-0.00261476	-0.00269718
289	411	-0.00243908	-0.00265863	-0.00254886
290	410	-0.00268149	-0.00242739	-0.00255444
291	409	-0.00241262	-0.00246065	-0.00243663
292	408	-0.0027352	-0.0024755	-0.00260535
293	407	-0.00248902	-0.00280074	-0.00264488
294	406	-0.00276076	-0.00260053	-0.00268065
295	405	-0.00265797	-0.00252196	-0.00258996
296	404	-0.00216905	-0.00244744	-0.00230825
297	403	-0.00263027	-0.00249179	-0.00256103
298	402	-0.00233342	-0.00244416	-0.00238879
299	401	-0.00200607	-0.00246429	-0.00223518
300	400	-0.00220295	-0.00233527	-0.00226911

## Sheet: G-factor
	0	1	2	3
0	700	-0.00340751	-0.00363683	-0.00352217
1	699	-0.00188087	-0.00126612	-0.0015735
2	698	0.00175262	0.00333384	0.00254323
3	697	-0.00222	-0.00191433	-0.00206717
4	696	-0.00189003	-0.000761934	-0.00132598
5	695	-0.000870142	-0.00115552	-0.00101283
6	694	-0.00214939	0.00104816	-0.000550614
7	693	-0.0022313	-0.00563596	-0.00393363
8	692	-0.00635374	0.00245536	-0.00194919
9	691	-0.00207756	0.000196949	-0.000940305
10	690	-0.00485474	-0.00357113	-0.00421294
11	689	-0.00026511	-0.00102049	-0.000642798
12	688	-0.00185254	-0.00316919	-0.00251086
13	687	-0.000551524	-0.000990608	-0.000771066
14	686	-0.0038794	3.2875e-05	-0.00192326
15	685	-0.000234477	-0.00373129	-0.00198288
16	684	0.00365961	-0.00286905	0.000395283
17	683	-0.00471905	-0.00361458	-0.00416681
18	682	-0.0018824	-0.00358368	-0.00273304
19	681	-0.000483606	-0.00382621	-0.00215491
20	680	-0.0039729	-0.0049927	-0.0044828
21	679	-0.00845877	-0.00426561	-0.00636219
22	678	-0.00359118	-0.0010509	-0.00232104
23	677	-0.00436301	-0.00498888	-0.00467595
24	676	-0.00610113	-0.000359379	-0.00323025
25	675	-0.00786926	-0.00473578	-0.00630252
26	674	-0.00699396	-0.00390945	-0.00545171
27	673	-0.00452449	-0.00460892	-0.00456671
28	672	-0.00644443	-0.00260103	-0.00452273
29	671	-0.00729098	-0.00689649	-0.00709373
30	670	-0.0038698	-0.00353303	-0.00370141
31	669	-0.00626867	-0.00567124	-0.00596996
32	668	-0.00561963	-0.00384693	-0.00473328
33	667	-0.00753074	-0.00623965	-0.0068852
34	666	-0.00167139	-0.00696374	-0.00431757
35	665	-0.00498912	-0.00264607	-0.0038176
36	664	-0.0038923	-0.00377161	-0.00383196
37	663	-0.00643097	-0.00575507	-0.00609302
38	662	-0.00294767	-0.00718589	-0.00506678
39	661	-0.00126879	-0.00579117	-0.00352998
40	660	-0.00191524	-0.00162535	-0.00177029
41	659	-0.0019279	-0.00217028	-0.00204909
42	658	-0.00313386	-0.00447105	-0.00380245
43	657	-0.00119878	-0.00332783	-0.00226331
44	656	0.000283203	-0.00267576	-0.00119628
45	655	-0.00233218	-0.00377108	-0.00305163
46	654	-0.00475891	-0.00206293	-0.00341092
47	653	0.00146441	0.000509912	0.000987163
48	652	-0.00183047	-0.00159068	-0.00171058
49	651	0.00167219	-9.39861e-05	0.000789103
50	650	-0.000586381	-0.000634984	-0.000610682
51	649	-0.00402167	0.00256947	-0.000726102
52	648	-0.000522909	0.000905533	0.000191312
53	647	0.000978018	-0.000394085	0.000291967
54	646	0.000459226	-0.00188255	-0.000711664
55	645	0.00025194	0.00337361	0.00181277
56	644	-0.00306635	0.000434437	-0.00131596
57	643	-0.00241813	-0.00179213	-0.00210513
58	642	-0.000223057	0.00307892	0.00142793
59	641	0.00216988	-0.000343509	0.000913186
60	640	0.00300908	-0.00105965	0.000974719
61	639	0.00194734	0.00169931	0.00182332
62	638	0.00487535	0.001271	0.00307318
63	637	0.0030798	0.00611568	0.00459774
64	636	0.00409614	0.00487988	0.00448801
65	635	0.00513749	0.00488438	0.00501093
66	634	0.00424431	0.00684198	0.00554315
67	633	0.00625926	0.00710954	0.0066844
68	632	0.00357939	0.00911549	0.00634744
69	631	0.00494107	0.007722	0.00633154
70	630	0.00420968	0.00695236	0.00558102
71	629	0.00542549	0.00764146	0.00653347
72	628	0.00404012	0.00492295	0.00448153
73	627	0.00380772	0.00878312	0.00629542
74	626	0.00394088	0.0034099	0.00367539
75	625	0.0059761	0.0072687	0.0066224
76	624	0.00613458	0.00446671	0.00530065
77	623	0.00259639	0.000733531	0.00166496
78	622	0.00381624	0.00404005	0.00392815
79	621	0.00296257	0.00781512	0.00538884
80	620	0.00382681	0.00478908	0.00430795
81	619	0.0024284	0.0012848	0.0018566
82	618	0.00317702	-0.000435192	0.00137091
83	617	0.00173408	0.00254973	0.0021419
84	616	-0.00138344	0.000715407	-0.000334018
85	615	-0.000987243	0.00292706	0.00096991
86	614	0.00113226	0.000173832	0.000653048
87	613	-0.00125916	0.00280574	0.000773286
88	612	-0.00163049	-0.000531503	-0.00108099
89	611	0.000104587	-0.00214577	-0.00102059
90	610	0.00157656	0.00502059	0.00329857
91	609	0.000828141	0.000130115	0.000479128
92	608	0.00135223	0.00103825	0.00119524
93	607	0.000927621	-0.00363116	-0.00135177
94	606	-0.000708343	0.00070599	-1.17664e-06
95	605	-0.00127874	-0.00235001	-0.00181437
96	604	-0.00112613	-0.00363227	-0.0023792
97	603	-0.00346032	-0.00117748	-0.0023189
98	602	-0.00110775	-0.000182994	-0.00064537
99	601	0.000173123	4.84367e-05	0.00011078
100	600	-0.00339254	-0.000411868	-0.0019022
101	599	-0.00154293	-0.00137897	-0.00146095
102	598	-0.00186123	-0.000594173	-0.0012277
103	597	-0.00462213	-0.00224526	-0.0034337
104	596	-0.0033384	-0.00214188	-0.00274014
105	595	-0.00298049	-0.000544578	-0.00176253
106	594	-0.0022143	-0.00148218	-0.00184824
107	593	-0.000955891	-0.00388397	-0.00241993
108	592	-0.00659172	-0.00393108	-0.0052614
109	591	-0.00319234	-0.00277925	-0.0029858
110	590	-0.000969689	-0.00467724	-0.00282347
111	589	-0.00104769	-0.00395277	-0.00250023
112	588	-0.00377241	-0.0064703	-0.00512135
113	587	-0.00425413	-0.00264778	-0.00345095
114	586	-0.00482903	-0.0037835	-0.00430626
115	585	-0.0056709	-0.00309179	-0.00438134
116	584	-0.00458497	-0.00382405	-0.00420451
117	583	-0.0039659	-0.00249239	-0.00322914
118	582	-0.00369179	-0.00516472	-0.00442826
119	581	-0.00455285	-0.00322438	-0.00388861
120	580	-0.00430293	-0.00361241	-0.00395767
121	579	-0.00513807	-0.00383913	-0.0044886
122	578	-0.00533429	-0.00629771	-0.005816
123	577	-0.00519856	-0.0061313	-0.00566493
124	576	-0.00656624	-0.00473024	-0.00564824
125	575	-0.00630731	-0.00410675	-0.00520703
126	574	-0.00501975	-0.0032486	-0.00413417
127	573	-0.00646129	-0.00595678	-0.00620903
128	572	-0.008758	-0.00748109	-0.00811954
129	571	-0.00468682	-0.00706695	-0.00587689
130	570	-0.00680629	-0.00723048	-0.00701839
131	569	-0.00694121	-0.00520866	-0.00607493
132	568	-0.0070376	-0.00714968	-0.00709364
133	567	-0.00645171	-0.00461602	-0.00553387
134	566	-0.00689769	-0.00833309	-0.00761539
135	565	-0.00824629	-0.00528707	-0.00676668
136	564	-0.00701104	-0.00903935	-0.00802519
137	563	-0.0085582	-0.00687003	-0.00771411
138	562	-0.0067176	-0.00616081	-0.0064392
139	561	-0.00651606	-0.00740169	-0.00695887
140	560	-0.00804619	-0.0052883	-0.00666724
141	559	-0.00844168	-0.00699379	-0.00771774
142	558	-0.00715625	-0.00625562	-0.00670594
143	557	-0.00757908	-0.00613366	-0.00685637
144	556	-0.00799996	-0.00618105	-0.00709051
145	555	-0.00749281	-0.00673854	-0.00711567
146	554	-0.00498458	-0.0073041	-0.00614434
147	553	-0.00744036	-0.00530842	-0.00637439
148	552	-0.00599156	-0.00324798	-0.00461977
149	551	-0.00618545	-0.00512428	-0.00565487
150	550	-0.00529261	-0.0063789	-0.00583575
151	549	-0.00267707	-0.00694669	-0.00481188
152	548	-0.00612084	-0.00527	-0.00569542
153	547	-0.00645921	-0.00515808	-0.00580864
154	546	-0.00577911	-0.00507666	-0.00542788
155	545	-0.00512814	-0.00422337	-0.00467576
156	544	-0.00385217	-0.00329799	-0.00357508
157	543	-0.00418042	-0.00433499	-0.00425771
158	542	-0.00369356	-0.00351929	-0.00360642
159	541	-0.00550903	-0.00325138	-0.0043802
160	540	-0.00304609	-0.00399052	-0.00351831
161	539	-0.00281548	-0.00542854	-0.00412201
162	538	-0.00220061	-0.00342603	-0.00281332
163	537	-0.00316332	-0.00395257	-0.00355795
164	536	-0.00338201	-0.00361697	-0.00349949
165	535	-0.00186722	-0.00355329	-0.00271026
166	534	-0.00321122	-0.00254766	-0.00287944
167	533	-0.00245097	-0.00208905	-0.00227001
168	532	-0.00380817	-0.00401501	-0.00391159
169	531	-0.00301987	-0.00136142	-0.00219064
170	530	-0.00314988	-0.00382931	-0.0034896
171	529	-0.00246088	-0.00393711	-0.003199
172	528	-0.00224837	-0.00300939	-0.00262888
173	527	-0.00104451	-0.0021143	-0.00157941
174	526	-0.00176281	-0.0013954	-0.00157911
175	525	-0.00164637	-0.00440699	-0.00302668
176	524	-0.00213355	-0.00338629	-0.00275992
177	523	-0.000498898	-0.0042659	-0.0023824
178	522	-0.000717372	-0.00110728	-0.000912325
179	521	-0.00379242	-0.00261191	-0.00320217
180	520	-0.00287004	-0.00136641	-0.00211823
181	519	-0.00427689	-0.00183222	-0.00305455
182	518	-0.00322991	-0.00362201	-0.00342596
183	517	-0.00270043	-0.00213855	-0.00241949
184	516	-0.00272354	-0.00169036	-0.00220695
185	515	-0.00341906	-0.00248767	-0.00295337
186	514	-0.00336174	-0.00255437	-0.00295806
187	513	-0.00263015	-0.00301545	-0.0028228
188	512	-0.00219613	-0.0029435	-0.00256982
189	511	-0.00383719	-0.00379656	-0.00381688
190	510	-0.00331703	-0.00365508	-0.00348606
191	509	-0.00391097	-0.0031803	-0.00354564
192	508	-0.00363458	-0.00274894	-0.00319176
193	507	-0.00381843	-0.00221932	-0.00301887
194	506	-0.00375787	-0.00169895	-0.00272841
195	505	-0.00239793	-0.00385948	-0.00312871
196	504	-0.00512771	-0.00205858	-0.00359314
197	503	-0.00315531	-0.00366338	-0.00340935
198	502	-0.00394786	-0.00316552	-0.00355669
199	501	-0.00364668	-0.00415485	-0.00390077
200	500	-0.00286363	-0.00343631	-0.00314997
201	499	-0.0035745	-0.00387534	-0.00372492
202	498	-0.00399015	-0.00328626	-0.00363821
203	497	-0.0040364	-0.00499466	-0.00451553
204	496	-0.00470787	-0.00323578	-0.00397182
205	495	-0.00374287	-0.00400868	-0.00387578
206	494	-0.00302082	-0.00322722	-0.00312402
207	493	-0.0036857	-0.00470729	-0.00419649
208	492	-0.00547918	-0.00624723	-0.0058632
209	491	-0.00424317	-0.0042059	-0.00422453
210	490	-0.00468557	-0.00461777	-0.00465167
211	489	-0.00381017	-0.00518462	-0.0044974
212	488	-0.00333179	-0.0033946	-0.0033632
213	487	-0.00516483	-0.00536335	-0.00526409
214	486	-0.00472692	-0.00390185	-0.00431438
215	485	-0.00424257	-0.00530732	-0.00477495
216	484	-0.00562104	-0.00454746	-0.00508425
217	483	-0.00520597	-0.00353824	-0.0043721
218	482	-0.00324706	-0.0053252	-0.00428613
219	481	-0.00569824	-0.00437665	-0.00503745
220	480	-0.00502785	-0.00615846	-0.00559316
221	479	-0.00509176	-0.00415534	-0.00462355
222	478	-0.00373232	-0.00297535	-0.00335384
223	477	-0.00440005	-0.00505404	-0.00472705
224	476	-0.00566247	-0.00469505	-0.00517876
225	475	-0.00631764	-0.00494596	-0.0056318
226	474	-0.0047963	-0.0037584	-0.00427735
227	473	-0.00474051	-0.00442096	-0.00458074
228	472	-0.00479851	-0.00466992	-0.00473422
229	471	-0.00516767	-0.00511322	-0.00514045
230	470	-0.00402069	-0.00334949	-0.00368509
231	469	-0.00586503	-0.00438432	-0.00512468
232	468	-0.00558937	-0.00403665	-0.00481301
233	467	-0.00480433	-0.00489291	-0.00484862
234	466	-0.00598639	-0.00376001	-0.0048732
235	465	-0.00450593	-0.00424206	-0.00437399
236	464	-0.00488539	-0.00348242	-0.0041839
237	463	-0.00397909	-0.00474769	-0.00436339
238	462	-0.00441082	-0.00421386	-0.00431234
239	461	-0.00517176	-0.00506047	-0.00511611
240	460	-0.0056579	-0.00533131	-0.0054946
241	459	-0.00506416	-0.00400401	-0.00453409
242	458	-0.00502699	-0.00604161	-0.0055343
243	457	-0.00529794	-0.00506858	-0.00518326
244	456	-0.00356888	-0.00495573	-0.0042623
245	455	-0.00454025	-0.00578354	-0.00516189
246	454	-0.00463306	-0.00480711	-0.00472009
247	453	-0.0054947	-0.00388294	-0.00468882
248	452	-0.00474332	-0.00507203	-0.00490768
249	451	-0.00447604	-0.00463481	-0.00455542
250	450	-0.0044683	-0.00525366	-0.00486098
251	449	-0.005553	-0.00539481	-0.0054739
252	448	-0.00532434	-0.00459906	-0.0049617
253	447	-0.00540254	-0.00479858	-0.00510056
254	446	-0.00503676	-0.00456767	-0.00480221
255	445	-0.00380605	-0.00351903	-0.00366254
256	444	-0.00461031	-0.00497641	-0.00479336
257	443	-0.00517356	-0.00464629	-0.00490992
258	442	-0.00507912	-0.00343715	-0.00425814
259	441	-0.0038542	-0.00522658	-0.00454039
260	440	-0.00532428	-0.0049603	-0.00514229
261	439	-0.00518643	-0.00410776	-0.0046471
262	438	-0.00489595	-0.0049637	-0.00492983
263	437	-0.00436782	-0.00517798	-0.0047729
264	436	-0.0041022	-0.00453856	-0.00432038
265	435	-0.00495356	-0.00342856	-0.00419106
266	434	-0.00522239	-0.00355685	-0.00438962
267	433	-0.00468782	-0.0047328	-0.00471031
268	432	-0.00377963	-0.0045408	-0.00416021
269	431	-0.00363348	-0.00470608	-0.00416978
270	430	-0.00413489	-0.00401016	-0.00407252
271	429	-0.00457681	-0.0029833	-0.00378005
272	428	-0.00378802	-0.00334306	-0.00356554
273	427	-0.00419491	-0.00383545	-0.00401518
274	426	-0.00485786	-0.00386967	-0.00436376
275	425	-0.00381411	-0.00338489	-0.0035995
276	424	-0.00292627	-0.00426814	-0.00359721
277	423	-0.00350355	-0.00349841	-0.00350098
278	422	-0.00288538	-0.00327175	-0.00307856
279	421	-0.00312789	-0.00391959	-0.00352374
280	420	-0.00436238	-0.00369819	-0.00403029
281	419	-0.00377167	-0.00448987	-0.00413077
282	418	-0.00439654	-0.00337971	-0.00388812
283	417	-0.0043896	-0.00533389	-0.00486174
284	416	-0.00468809	-0.0040425	-0.00436529
285	415	-0.00414422	-0.00410656	-0.00412539
286	414	-0.00413206	-0.00449517	-0.00431361
287	413	-0.0046028	-0.00406607	-0.00433443
288	412	-0.0043288	-0.00304906	-0.00368893
289	411	-0.00396042	-0.00477781	-0.00436912
290	410	-0.00470752	-0.00331224	-0.00400988
291	409	-0.00426155	-0.00407461	-0.00416808
292	408	-0.0049272	-0.00427053	-0.00459887
293	407	-0.00487754	-0.00516578	-0.00502166
294	406	-0.00466173	-0.00381275	-0.00423724
295	405	-0.00381159	-0.00421103	-0.00401131
296	404	-0.00416829	-0.00394038	-0.00405433
297	403	-0.00466179	-0.00519402	-0.00492791
298	402	-0.00372792	-0.00360916	-0.00366854
299	401	-0.0033357	-0.0040952	-0.00371545
300	400	-0.00368633	-0.00415913	-0.00392273

## Sheet: CDind (mdeg)
	0	1	2	3
0	700	-52.0812	-54.3014	-53.1913
1	699	-30.4361	-20.3028	-25.3694
2	698	27.5247	50.2068	38.8658
3	697	-34.9597	-26.775	-30.8673
4	696	-31.6808	-14.4187	-23.0497
5	695	-15.1493	-19.0472	-17.0982
6	694	-36.0813	11.1971	-12.4421
7	693	-39.2294	-91.7541	-65.4917
8	692	-98.0128	38.9809	-29.5159
9	691	-34.6029	-0.729709	-17.6663
10	690	-80.0026	-55.4873	-67.7449
11	689	-4.51162	-17.6037	-11.0576
12	688	-28.5004	-52.5787	-40.5396
13	687	-12.955	-12.1881	-12.5716
14	686	-71.2954	-2.88907	-37.0922
15	685	-5.89327	-62.3864	-34.1398
16	684	59.6384	-46.2432	6.69764
17	683	-77.3474	-56.1261	-66.7368
18	682	-34.681	-64.5262	-49.6036
19	681	-7.98182	-62.7736	-35.3777
20	680	-56.6664	-78.3706	-67.5185
21	679	-126.593	-64.1658	-95.3796
22	678	-53.7126	-24.8566	-39.2846
23	677	-73.7289	-79.5881	-76.6585
24	676	-96.456	-7.41168	-51.9338
25	675	-114.877	-76.4315	-95.6544
26	674	-113.736	-66.8452	-90.2908
27	673	-73.9165	-79.0181	-76.4673
28	672	-100.076	-41.2082	-70.642
29	671	-113.286	-111.155	-112.221
30	670	-57.3893	-50.2189	-53.8041
31	669	-96.6758	-91.1638	-93.9198
32	668	-95.9777	-55.0625	-75.5201
33	667	-118.564	-100.126	-109.345
34	666	-32.3241	-107.655	-69.9893
35	665	-86.9741	-38.1002	-62.5372
36	664	-58.9377	-53.0513	-55.9945
37	663	-101.294	-91.2581	-96.2758
38	662	-43.7307	-112.897	-78.3138
39	661	-24.5034	-82.7349	-53.6192
40	660	-29.8946	-17.9046	-23.8996
41	659	-29.3464	-29.1403	-29.2434
42	658	-46.9265	-64.2813	-55.6039
43	657	-17.3327	-49.0713	-33.202
44	656	7.70162	-36.8246	-14.5615
45	655	-33.0656	-51.2922	-42.1789
46	654	-68.8785	-27.7497	-48.3141
47	653	24.2825	13.2442	18.7633
48	652	-23.3084	-18.0042	-20.6563
49	651	28.4305	4.27484	16.3526
50	650	-4.43583	-3.51584	-3.97583
51	649	-53.7947	44.2345	-4.78005
52	648	-0.0129691	19.8495	9.91826
53	647	20.7113	-1.42275	9.64426
54	646	11.582	-22.5198	-5.4689
55	645	8.7687	52.7562	30.7624
56	644	-39.0839	11.7203	-13.6818
57	643	-27.3266	-21.0976	-24.2121
58	642	3.56438	49.4798	26.5221
59	641	32.5408	0.894714	16.7178
60	640	45.2331	-7.88783	18.6726
61	639	33.0188	30.5088	31.7638
62	638	73.2109	22.5776	47.8943
63	637	47.8826	89.6215	68.752
64	636	63.0106	75.2993	69.1549
65	635	76.2879	71.9365	74.1122
66	634	64.4475	99.1944	81.8209
67	633	91.635	102.099	96.8671
68	632	52.4207	128.772	90.5966
69	631	69.3158	108.588	88.9518
70	630	60.5286	99.8795	80.2041
71	629	75.9003	105.788	90.8439
72	628	54.9021	67.3316	61.1168
73	627	55.3339	121.025	88.1795
74	626	54.8538	46.6742	50.764
75	625	79.3361	96.6142	87.9751
76	624	82.6248	60.7073	71.6661
77	623	35.1576	10.8294	22.9935
78	622	49.6545	52.3461	51.0003
79	621	37.7077	100.335	69.0212
80	620	49.7314	61.3435	55.5374
81	619	31.8214	18.321	25.0712
82	618	35.9719	-3.61424	16.1788
83	617	22.0257	32.1994	27.1126
84	616	-15.3747	9.14121	-3.11673
85	615	-9.79291	36.1623	13.1847
86	614	14.1347	3.37629	8.75551
87	613	-14.6458	33.2892	9.32172
88	612	-18.1186	-5.85169	-11.9852
89	611	2.19632	-23.8722	-10.8379
90	610	18.0049	56.6164	37.3107
91	609	9.98727	1.77883	5.88305
92	608	15.4221	11.7897	13.6059
93	607	10.3907	-39.323	-14.4661
94	606	-7.45001	8.13423	0.342108
95	605	-13.6103	-25.2882	-19.4493
96	604	-11.8626	-39.4912	-25.6769
97	603	-37.6513	-12.3251	-24.9882
98	602	-11.629	-1.28012	-6.45457
99	601	2.15754	0.788249	1.4729
100	600	-36.7224	-4.14835	-20.4354
101	599	-15.9895	-14.1276	-15.0585
102	598	-19.3469	-6.02052	-12.6837
103	597	-49.7746	-23.5898	-36.6822
104	596	-35.5476	-23.0318	-29.2897
105	595	-31.4681	-6.09966	-18.7839
106	594	-23.6462	-15.8102	-19.7282
107	593	-10.3666	-41.2607	-25.8137
108	592	-70.2039	-41.9493	-56.0766
109	591	-33.9666	-29.7188	-31.8427
110	590	-9.44165	-49.8639	-29.6528
111	589	-11.7416	-41.9264	-26.834
112	588	-39.7813	-68.881	-54.3312
113	587	-45.5167	-27.281	-36.3988
114	586	-50.9361	-38.3435	-44.6398
115	585	-60.7256	-32.2766	-46.5011
116	584	-48.1635	-39.5672	-43.8653
117	583	-42.094	-26.2539	-34.1739
118	582	-40.3876	-54.9637	-47.6757
119	581	-47.6062	-34.073	-40.8396
120	580	-44.5518	-38.343	-41.4474
121	579	-52.8766	-39.4993	-46.188
122	578	-56.6866	-61.5709	-59.1287
123	577	-53.8349	-61.9595	-57.8972
124	576	-68.0424	-49.3815	-58.7119
125	575	-64.9867	-42.2994	-53.6431
126	574	-50.4611	-32.7324	-41.5967
127	573	-66.173	-60.2999	-63.2365
128	572	-92.6276	-75.9424	-84.285
129	571	-46.9747	-70.4164	-58.6955
130	570	-68.5833	-71.4474	-70.0153
131	569	-69.8147	-52.9788	-61.3967
132	568	-73.3883	-71.8404	-72.6144
133	567	-65.1415	-46.0126	-55.577
134	566	-70.3303	-83.6493	-76.9898
135	565	-83.6407	-52.5566	-68.0987
136	564	-71.5035	-89.8261	-80.6648
137	563	-86.538	-70.1317	-78.3349
138	562	-68.1783	-61.0966	-64.6375
139	561	-63.7074	-73.7621	-68.7348
140	560	-78.9526	-52.8633	-65.908
141	559	-84.3681	-69.2498	-76.8089
142	558	-72.0015	-61.6206	-66.811
143	557	-72.9979	-59.5686	-66.2832
144	556	-77.1618	-57.7819	-67.4718
145	555	-73.7427	-64.9625	-69.3526
146	554	-47.2971	-72.4134	-59.8553
147	553	-71.7278	-50.3317	-61.0297
148	552	-57.2582	-29.8669	-43.5625
149	551	-60.3526	-48.9464	-54.6495
150	550	-51.0875	-60.6106	-55.8491
151	549	-24.7965	-65.9615	-45.379
152	548	-57.8847	-48.7539	-53.3193
153	547	-61.8348	-49.1693	-55.5021
154	546	-56.0221	-48.5308	-52.2764
155	545	-49.6215	-40.4187	-45.0201
156	544	-37.1338	-30.5699	-33.8519
157	543	-40.8263	-42.462	-41.6442
158	542	-37.2065	-34.9434	-36.075
159	541	-56.0602	-32.4699	-44.265
160	540	-29.7254	-39.1762	-34.4508
161	539	-28.7169	-55.0684	-41.8927
162	538	-23.0611	-36.3678	-29.7145
163	537	-33.1564	-40.565	-36.8607
164	536	-35.287	-37.328	-36.3075
165	535	-19.4263	-37.2718	-28.349
166	534	-34.7417	-27.3527	-31.0472
167	533	-26.3655	-21.4621	-23.9138
168	532	-40.6461	-42.0781	-41.3621
169	531	-31.7879	-14.1809	-22.9844
170	530	-33.5971	-40.875	-37.2361
171	529	-26.399	-42.0496	-34.2243
172	528	-23.7336	-31.5138	-27.6237
173	527	-10.842	-21.7594	-16.3007
174	526	-18.5782	-14.6834	-16.6308
175	525	-17.0268	-46.5446	-31.7857
176	524	-22.0205	-34.8414	-28.4309
177	523	-4.93026	-44.1027	-24.5165
178	522	-7.50021	-11.64	-9.57012
179	521	-38.538	-26.2419	-32.3899
180	520	-28.2393	-13.9662	-21.1027
181	519	-44.3761	-18.8825	-31.6293
182	518	-34.1088	-38.2217	-36.1652
183	517	-28.3802	-22.3962	-25.3882
184	516	-29.6864	-17.939	-23.8127
185	515	-37.714	-27.1864	-32.4502
186	514	-38.9527	-28.8846	-33.9186
187	513	-29.971	-34.172	-32.0715
188	512	-24.9864	-33.8238	-29.4051
189	511	-44.9615	-44.664	-44.8128
190	510	-39.8051	-43.0662	-41.4356
191	509	-46.5163	-37.719	-42.1176
192	508	-42.6021	-32.5258	-37.5639
193	507	-43.9978	-26.0275	-35.0127
194	506	-42.316	-18.9065	-30.6113
195	505	-26.9508	-43.9146	-35.4327
196	504	-58.1236	-23.5295	-40.8266
197	503	-35.6603	-40.6634	-38.1618
198	502	-43.472	-35.2977	-39.3848
199	501	-40.5809	-47.6434	-44.1121
200	500	-31.6437	-38.0751	-34.8594
201	499	-39.6739	-42.0446	-40.8592
202	498	-44.0757	-36.4902	-40.2829
203	497	-44.6052	-54.2948	-49.45
204	496	-52.1354	-35.8631	-43.9992
205	495	-43.0422	-44.2599	-43.651
206	494	-33.4448	-35.4914	-34.4681
207	493	-40.7552	-51.1386	-45.9469
208	492	-61.1165	-68.4907	-64.8036
209	491	-46.9307	-46.3067	-46.6187
210	490	-53.112	-51.9521	-52.532
211	489	-43.4507	-57.9408	-50.6957
212	488	-39.384	-38.2294	-38.8067
213	487	-58.2237	-59.2047	-58.7142
214	486	-53.244	-43.0508	-48.1474
215	485	-49.032	-59.0746	-54.0533
216	484	-63.9845	-50.4476	-57.216
217	483	-60.1975	-39.3672	-49.7824
218	482	-37.724	-61.5744	-49.6492
219	481	-64.6704	-49.1769	-56.9237
220	480	-55.6082	-66.8951	-61.2516
221	479	-58.0784	-45.4295	-51.754
222	478	-42.2274	-35.0187	-38.623
223	477	-49.475	-56.6104	-53.0427
224	476	-62.893	-51.6769	-57.285
225	475	-71.1116	-55.2559	-63.1838
226	474	-55.5883	-42.8759	-49.2321
227	473	-54.2703	-49.439	-51.8547
228	472	-54.1236	-52.3131	-53.2184
229	471	-58.5751	-58.7901	-58.6826
230	470	-45.4697	-38.0965	-41.7831
231	469	-66.7669	-50.0367	-58.4018
232	468	-63.1838	-44.6404	-53.9121
233	467	-53.8768	-54.1822	-54.0295
234	466	-67.1274	-42.0843	-54.6059
235	465	-50.998	-47.7884	-49.3932
236	464	-55.9703	-39.2854	-47.6278
237	463	-44.8506	-52.5567	-48.7036
238	462	-48.9083	-46.4408	-47.6745
239	461	-58.3911	-56.607	-57.499
240	460	-63.7974	-59.4446	-61.621
241	459	-56.9066	-43.8786	-50.3926
242	458	-55.6912	-66.8943	-61.2927
243	457	-59.0102	-56.0382	-57.5242
244	456	-40.6994	-55.9018	-48.3006
245	455	-51.5893	-64.6937	-58.1415
246	454	-51.4415	-53.9704	-52.706
247	453	-61.7436	-42.234	-51.9888
248	452	-52.8349	-55.7828	-54.3088
249	451	-49.9846	-50.7252	-50.3549
250	450	-49.0948	-57.5689	-53.3319
251	449	-62.3362	-59.233	-60.7846
252	448	-59.4436	-51.2624	-55.353
253	447	-60.2007	-52.9813	-56.591
254	446	-55.8793	-49.7337	-52.8065
255	445	-42.4158	-38.9848	-40.7003
256	444	-52.0499	-55.1685	-53.6092
257	443	-58.3271	-51.7094	-55.0182
258	442	-56.8668	-38.2224	-47.5446
259	441	-42.5101	-56.6599	-49.585
260	440	-59.9981	-55.6724	-57.8352
261	439	-58.7545	-45.7202	-52.2373
262	438	-55.3753	-55.7849	-55.5801
263	437	-49.9893	-58.8788	-54.4341
264	436	-48.3791	-52.8678	-50.6234
265	435	-59.004	-39.4359	-49.22
266	434	-61.6479	-40.9615	-51.3047
267	433	-56.6679	-56.7079	-56.6879
268	432	-46.2634	-55.3527	-50.8081
269	431	-44.6906	-58.2507	-51.4707
270	430	-51.34	-49.2238	-50.2819
271	429	-58.2402	-37.342	-47.7911
272	428	-49.742	-43.4717	-46.6069
273	427	-54.5868	-49.1702	-51.8785
274	426	-63.1611	-49.1426	-56.1518
275	425	-50.6368	-44.1332	-47.385
276	424	-39.1944	-57.6782	-48.4363
277	423	-46.6918	-46.3489	-46.5204
278	422	-38.1523	-43.3241	-40.7382
279	421	-41.7483	-51.8825	-46.8154
280	420	-56.8552	-47.195	-52.0251
281	419	-49.0653	-58.9268	-53.996
282	418	-59.0014	-45.3235	-52.1625
283	417	-57.1285	-69.6399	-63.3842
284	416	-59.862	-51.1213	-55.4917
285	415	-52.813	-52.541	-52.677
286	414	-52.7008	-57.7159	-55.2083
287	413	-58.1577	-50.7206	-54.4391
288	412	-53.2013	-36.9809	-45.0911
289	411	-48.6697	-58.6559	-53.6628
290	410	-58.1669	-40.2025	-49.1847
291	409	-51.9558	-49.0808	-50.5183
292	408	-58.7898	-50.0923	-54.4411
293	407	-58.6782	-61.3284	-60.0033
294	406	-55.941	-45.1956	-50.5683
295	405	-45.0582	-49.1834	-47.1208
296	404	-50.6655	-47.2302	-48.9478
297	403	-55.2978	-61.2646	-58.2812
298	402	-42.4779	-40.6352	-41.5565
299	401	-39.9247	-48.7513	-44.338
300	400	-44.857	-50.5999	-47.7285

## Sheet: CBind (mdeg)
	0	1	2	3
0	700	-139.166	-93.0794	-116.123
1	699	-69.4658	17.0116	-26.2271
2	698	98.0336	-37.9382	30.0477
3	697	56.0975	5.11706	30.6073
4	696	63.5766	-127.483	-31.9533
5	695	52.6047	-14.6329	18.9859
6	694	-25.4041	96.5979	35.5969
7	693	-77.0842	31.555	-22.7646
8	692	79.5629	66.6967	73.1298
9	691	13.4137	56.9337	35.1737
10	690	-3.64582	113.78	55.0673
11	689	60.3953	32.45	46.4226
12	688	144.133	-42.8224	50.6554
13	687	-0.99842	131.262	65.1316
14	686	-14.0141	-65.8755	-39.9448
15	685	-15.886	20.0363	2.07515
16	684	160.59	-52.9809	53.8045
17	683	-28.7733	-16.9733	-22.8733
18	682	-51.6914	37.1326	-7.27942
19	681	-64.4474	33.6229	-15.4123
20	680	28.3238	-24.1545	2.08464
21	679	107.133	-114.558	-3.71239
22	678	17.5915	-57.0148	-19.7116
23	677	15.2909	6.26011	10.7755
24	676	53.6013	58.509	56.0552
25	675	-4.11481	141.223	68.5539
26	674	30.3722	-53.0336	-11.3307
27	673	85.2103	-45.826	19.6921
28	672	25.4834	-69.1588	-21.8377
29	671	-50.61	-12.4951	-31.5525
30	670	126.701	58.7306	92.7159
31	669	131.601	29.0999	80.3505
32	668	56.8868	77.2107	67.0487
33	667	5.85315	-44.3124	-19.2296
34	666	62.8591	54.7176	58.7883
35	665	31.6968	76.8804	54.2886
36	664	116.628	43.3347	79.9812
37	663	53.0164	165.98	109.498
38	662	82.7666	42.458	62.6123
39	661	84.1633	20.7809	52.4721
40	660	110.874	77.5967	94.2354
41	659	128.524	85.2895	106.907
42	658	182.484	21.6328	102.058
43	657	120.546	83.372	101.959
44	656	124.451	23.5282	73.9895
45	655	93.8734	117.357	105.615
46	654	90.7929	149.458	120.125
47	653	12.8204	201.647	107.234
48	652	94.3826	115.804	105.094
49	651	125.254	62.7933	94.0236
50	650	60.2376	151.815	106.026
51	649	139.764	191.298	165.531
52	648	70.1632	158.579	114.371
53	647	67.2603	169.648	118.454
54	646	14.4196	120.675	67.5473
55	645	151.369	152.624	151.996
56	644	139.863	174.672	157.267
57	643	207.487	159.124	183.306
58	642	102.916	140.801	121.859
59	641	114.801	105.657	110.229
60	640	99.0467	174.198	136.623
61	639	129.39	128.699	129.044
62	638	169.42	171.623	170.521
63	637	155.295	174.228	164.762
64	636	83.5148	111.09	97.3024
65	635	156.086	126.021	141.054
66	634	161.591	63.5542	112.572
67	633	75.2731	113.465	94.3691
68	632	115.059	146.867	130.963
69	631	62.6784	93.9669	78.3226
70	630	66.6082	34.1071	50.3576
71	629	39.1785	69.5541	54.3663
72	628	87.39	55.723	71.5565
73	627	17.2613	1.63985	9.45057
74	626	5.08649	39.3914	22.2389
75	625	34.3751	135.718	85.0466
76	624	34.5324	-12.7275	10.9025
77	623	-31.5693	-5.7604	-18.6649
78	622	-15.4983	40.6202	12.561
79	621	-6.88336	-17.606	-12.2447
80	620	-6.12665	31.2231	12.5482
81	619	-53.1673	32.5541	-10.3066
82	618	24.9363	21.9368	23.4365
83	617	-95.5109	-25.0844	-60.2976
84	616	4.41525	-15.2373	-5.411
85	615	32.6471	-20.2033	6.22192
86	614	-3.44775	47.1655	21.8589
87	613	12.6132	34.96	23.7866
88	612	-27.6912	28.2087	0.258733
89	611	-42.2048	12.6299	-14.7874
90	610	27.1291	-46.797	-9.83397
91	609	37.7647	-6.27789	15.7434
92	608	-46.0347	27.503	-9.26586
93	607	3.76346	43.634	23.6988
94	606	-51.6711	-17.0499	-34.3605
95	605	39.9332	-38.3624	0.785412
96	604	-33.1907	-11.3287	-22.2597
97	603	10.9501	-38.6755	-13.8627
98	602	5.01009	-6.15403	-0.57197
99	601	-6.53339	35.2267	14.3466
100	600	-0.0527947	37.0019	18.4746
101	599	-7.26349	-17.154	-12.2088
102	598	-26.6766	8.12222	-9.27718
103	597	-16.5966	-20.5441	-18.5704
104	596	28.7071	9.95822	19.3327
105	595	-20.9145	-40.6111	-30.7628
106	594	-3.66142	33.7431	15.0408
107	593	31.7985	-2.7036	14.5474
108	592	13.6309	6.0465	9.83868
109	591	-24.127	12.3634	-5.88183
110	590	32.4449	-19.0417	6.70162
111	589	-5.12057	-20.6573	-12.889
112	588	11.0616	20.7355	15.8986
113	587	33.4526	-37.8423	-2.19482
114	586	26.3154	4.83378	15.5746
115	585	65.0968	44.9197	55.0083
116	584	16.237	6.07557	11.1563
117	583	19.7619	1.6719	10.7169
118	582	10.6827	-9.94073	0.370988
119	581	-5.2518	-16.9856	-11.1187
120	580	1.39667	-7.32906	-2.96619
121	579	10.6351	1.61496	6.12501
122	578	-31.6981	-29.7894	-30.7437
123	577	31.5698	7.21273	19.3913
124	576	55.3966	27.0907	41.2437
125	575	-4.18224	-2.22799	-3.20512
126	574	34.3195	13.3854	23.8524
127	573	-8.43253	-3.39405	-5.91329
128	572	0.836364	-17.1879	-8.17577
129	571	8.82889	-14.6679	-2.9195
130	570	-19.4556	5.35656	-7.0495
131	569	15.26	-18.6951	-1.71757
132	568	47.0323	-10.0695	18.4814
133	567	-0.77303	12.2363	5.73165
134	566	48.6726	46.4386	47.5556
135	565	-0.469824	24.0435	11.7868
136	564	55.5387	2.0387	28.7887
137	563	30.1309	35.5051	32.818
138	562	29.4664	47.0509	38.2586
139	561	63.8981	-16.6181	23.64
140	560	29.3118	11.4069	20.3593
141	559	49.8442	64.6489	57.2466
142	558	35.3636	-0.383337	17.4901
143	557	37.8846	35.4957	36.6902
144	556	13.5407	41.0686	27.3047
145	555	34.1121	51.3621	42.7371
146	554	98.2793	26.4568	62.368
147	553	59.3053	50.5406	54.9229
148	552	54.2325	85.0189	69.6257
149	551	76.1189	67.7259	71.9224
150	550	61.34	34.5137	47.9268
151	549	16.1717	86.2244	51.198
152	548	53.0198	45.7212	49.3705
153	547	32.9189	39.8266	36.3728
154	546	46.0758	78.7484	62.4121
155	545	46.6249	45.1156	45.8703
156	544	54.9087	66.4859	60.6973
157	543	48.2408	39.8936	44.0672
158	542	61.5165	53.8763	57.6964
159	541	50.8565	46.6829	48.7697
160	540	12.6092	26.668	19.6386
161	539	62.8883	66.756	64.8221
162	538	59.3113	63.3996	61.3554
163	537	44.5535	68.4222	56.4878
164	536	44.8948	73.4538	59.1743
165	535	34.7067	33.7653	34.236
166	534	34.5	56.9585	45.7293
167	533	43.5299	67.0664	55.2982
168	532	39.9858	30.0342	35.01
169	531	55.2537	34.2294	44.7416
170	530	28.8205	19.9482	24.3843
171	529	23.2789	32.1669	27.7229
172	528	2.85203	41.1504	22.0012
173	527	45.3199	24.7324	35.0261
174	526	45.0177	32.8655	38.9416
175	525	43.5417	35.5801	39.5609
176	524	54.8896	30.7943	42.842
177	523	16.8991	22.7386	19.8188
178	522	1.11356	9.24413	5.17884
179	521	17.3953	50.0831	33.7392
180	520	29.6729	34.6597	32.1663
181	519	36.315	18.4269	27.3709
182	518	18.3007	25.3365	21.8186
183	517	37.6242	3.21644	20.4203
184	516	19.0154	47.9545	33.4849
185	515	3.33224	19.3636	11.3479
186	514	39.7586	23.6994	31.729
187	513	23.2151	-6.13649	8.53931
188	512	17.4692	-5.89682	5.78617
189	511	19.9405	23.8294	21.885
190	510	17.4868	22.8243	20.1556
191	509	3.02107	27.97	15.4955
192	508	33.171	15.4252	24.2981
193	507	5.56628	-18.6192	-6.52648
194	506	-14.175	9.09884	-2.53805
195	505	7.67865	19.4024	13.5405
196	504	37.0171	30.1283	33.5727
197	503	5.73122	20.9201	13.3256
198	502	9.59643	22.9338	16.2651
199	501	5.63816	11.9294	8.7838
200	500	19.2416	-13.0739	3.08385
201	499	3.09189	44.8682	23.98
202	498	26.4063	21.6514	24.0289
203	497	21.5552	13.7852	17.6702
204	496	4.11173	26.1757	15.1437
205	495	20.5568	0.916967	10.7369
206	494	20.1425	4.54856	12.3455
207	493	34.0418	6.49054	20.2662
208	492	18.2386	-9.98602	4.12627
209	491	26.4873	28.097	27.2922
210	490	9.74825	11.4795	10.6139
211	489	26.8587	29.3886	28.1236
212	488	8.41168	33.1734	20.7925
213	487	12.6195	20.8957	16.7576
214	486	11.245	14.4307	12.8378
215	485	22.6194	19.8997	21.2595
216	484	10.5074	33.0241	21.7657
217	483	34.1469	46.817	40.482
218	482	33.6429	8.47437	21.0587
219	481	2.30719	31.0831	16.6951
220	480	22.6694	35.0993	28.8844
221	479	15.9143	21.076	18.4951
222	478	12.8437	12.4859	12.6648
223	477	26.4203	22.9617	24.691
224	476	13.1722	10.7946	11.9834
225	475	34.9791	26.5763	30.7777
226	474	22.9097	33.8248	28.3672
227	473	20.641	19.5287	20.0848
228	472	34.4776	23.8314	29.1545
229	471	27.7124	36.5515	32.132
230	470	26.5256	37.0215	31.7735
231	469	36.4915	27.0624	31.777
232	468	39.3084	24.1829	31.7457
233	467	28.3626	22.1127	25.2376
234	466	24.7789	19.5356	22.1572
235	465	30.8848	32.7889	31.8368
236	464	33.2822	30.7557	32.0189
237	463	20.7042	35.0427	27.8734
238	462	27.3995	38.7924	33.096
239	461	36.8376	32.8264	34.832
240	460	36.2542	57.9595	47.1068
241	459	41.0494	42.0149	41.5322
242	458	35.659	36.2435	35.9512
243	457	19.8357	31.669	25.7523
244	456	16.9743	51.5441	34.2592
245	455	46.4455	40.6944	43.5699
246	454	51.5809	30.3057	40.9433
247	453	29.6447	57.4625	43.5536
248	452	32.8681	30.6747	31.7714
249	451	36.2536	38.4811	37.3674
250	450	55.4116	40.8915	48.1515
251	449	27.3873	31.7183	29.5528
252	448	47.4649	34.724	41.0944
253	447	21.8933	52.4288	37.1611
254	446	41.0815	57.4193	49.2504
255	445	58.1516	38.628	48.3898
256	444	48.9929	49.5015	49.2472
257	443	46.0736	51.6616	48.8676
258	442	53.4748	46.443	49.9589
259	441	38.6202	36.4438	37.532
260	440	48.9988	55.9568	52.4778
261	439	45.3871	55.1605	50.2738
262	438	63.9501	50.6737	57.3119
263	437	47.44	52.4296	49.9348
264	436	41.6363	21.9751	31.8057
265	435	45.3267	54.1503	49.7385
266	434	41.68	35.9486	38.8143
267	433	46.938	54.4407	50.6894
268	432	49.9438	40.0468	44.9953
269	431	45.0145	39.7427	42.3786
270	430	41.9274	38.8293	40.3783
271	429	35.4684	48.0987	41.7836
272	428	45.2905	53.1131	49.2018
273	427	53.8422	65.9283	59.8852
274	426	40.6288	59.544	50.0864
275	425	54.4067	53.3651	53.8859
276	424	54.3482	45.1665	49.7574
277	423	45.6801	52.3404	49.0103
278	422	55.8804	41.3237	48.602
279	421	30.8684	54.8313	42.8499
280	420	42.7391	40.6182	41.6786
281	419	60.7979	40.1113	50.4546
282	418	52.347	49.6374	50.9922
283	417	50.7205	49.2287	49.9746
284	416	70.063	43.3813	56.7222
285	415	61.7644	35.6397	48.7021
286	414	49.2477	64.4993	56.8735
287	413	59.917	70.4276	65.1723
288	412	38.4548	56.3863	47.4206
289	411	65.8896	56.3796	61.1346
290	410	58.9144	60.9901	59.9523
291	409	58.9185	53.5215	56.22
292	408	64.5011	72.2786	68.3899
293	407	48.7104	86.9958	67.8531
294	406	73.4743	69.0799	71.2771
295	405	64.4806	71.6273	68.0539
296	404	47.909	68.3184	58.1137
297	403	54.1379	80.0935	67.1157
298	402	70.2688	59.8655	65.0672
299	401	69.2604	70.6531	69.9568
300	400	58.7322	62.6156	60.6739

## Sheet: LDind (mdeg)
	0	1	2	3
0	700	-0.0263972	-0.0268529	-0.026625
1	699	-0.026412	-0.0261511	-0.0262816
2	698	-0.0267703	-0.0290645	-0.0279174
3	697	-0.0289905	-0.0310095	-0.03
4	696	-0.031222	-0.0309209	-0.0310715
5	695	-0.0345798	-0.0338344	-0.0342071
6	694	-0.0359808	-0.0360756	-0.0360282
7	693	-0.0380185	-0.0398682	-0.0389434
8	692	-0.0415776	-0.0420546	-0.0418161
9	691	-0.0468045	-0.0470665	-0.0469355
10	690	-0.051997	-0.0523197	-0.0521583
11	689	-0.0569709	-0.0572352	-0.0571031
12	688	-0.063349	-0.0628191	-0.063084
13	687	-0.0710342	-0.0687335	-0.0698838
14	686	-0.0779466	-0.0759688	-0.0769577
15	685	-0.0860363	-0.0838625	-0.0849494
16	684	-0.0906939	-0.0902332	-0.0904636
17	683	-0.0978744	-0.0972601	-0.0975673
18	682	-0.102655	-0.102705	-0.10268
19	681	-0.108704	-0.107239	-0.107972
20	680	-0.112596	-0.112263	-0.112429
21	679	-0.116329	-0.114972	-0.115651
22	678	-0.119301	-0.117461	-0.118381
23	677	-0.120505	-0.119507	-0.120006
24	676	-0.120554	-0.119493	-0.120024
25	675	-0.120252	-0.117346	-0.118799
26	674	-0.117147	-0.115065	-0.116106
27	673	-0.115779	-0.1133	-0.114539
28	672	-0.110818	-0.109466	-0.110142
29	671	-0.108176	-0.105996	-0.107086
30	670	-0.105015	-0.102697	-0.103856
31	669	-0.101285	-0.0994136	-0.100349
32	668	-0.0979639	-0.0966014	-0.0972827
33	667	-0.0953976	-0.093701	-0.0945493
34	666	-0.093301	-0.0925572	-0.0929291
35	665	-0.092718	-0.0916013	-0.0921597
36	664	-0.0906982	-0.0890005	-0.0898494
37	663	-0.0874528	-0.0876433	-0.0875481
38	662	-0.0831368	-0.0848696	-0.0840032
39	661	-0.0821979	-0.0807897	-0.0814938
40	660	-0.0774674	-0.076364	-0.0769157
41	659	-0.0714309	-0.0718066	-0.0716187
42	658	-0.065975	-0.0648362	-0.0654056
43	657	-0.0579134	-0.0587963	-0.0583549
44	656	-0.0493231	-0.0514294	-0.0503763
45	655	-0.0410509	-0.0409065	-0.0409787
46	654	-0.0327793	-0.0334864	-0.0331328
47	653	-0.0246411	-0.0251691	-0.0249051
48	652	-0.0171481	-0.0179727	-0.0175604
49	651	-0.00959437	-0.0116055	-0.0106
50	650	-0.00387661	-0.00552472	-0.00470067
51	649	-7.74943e-06	-0.000464722	-0.000236236
52	648	0.0024771	0.00349406	0.00298558
53	647	0.00626867	0.00495326	0.00561096
54	646	0.0099212	0.00826627	0.00909374
55	645	0.0097732	0.0084707	0.00912195
56	644	0.0115514	0.0100131	0.0107822
57	643	0.0129478	0.0123469	0.0126473
58	642	0.0164384	0.0146869	0.0155626
59	641	0.0191154	0.0176233	0.0183693
60	640	0.0242696	0.0219332	0.0231014
61	639	0.0289727	0.0282672	0.0286199
62	638	0.0365004	0.0338724	0.0351864
63	637	0.0405246	0.039491	0.0400078
64	636	0.048033	0.0461653	0.0470991
65	635	0.0528061	0.0517497	0.0522779
66	634	0.0583576	0.0562833	0.0573204
67	633	0.061618	0.0602537	0.0609359
68	632	0.0648015	0.0627405	0.063771
69	631	0.0649565	0.0634399	0.0641982
70	630	0.0654733	0.0635146	0.064494
71	629	0.0646352	0.0636328	0.064134
72	628	0.062052	0.061481	0.0617665
73	627	0.0597681	0.0587335	0.0592508
74	626	0.058115	0.0560948	0.0571049
75	625	0.0553226	0.0550724	0.0551975
76	624	0.0534909	0.0527536	0.0531223
77	623	0.0506139	0.0496892	0.0501515
78	622	0.0478607	0.0486377	0.0482492
79	621	0.0474673	0.0461728	0.0468201
80	620	0.0449538	0.0440649	0.0445093
81	619	0.0428216	0.0435918	0.0432067
82	618	0.0407842	0.0400117	0.0403979
83	617	0.0382195	0.0395794	0.0388994
84	616	0.0372554	0.0368477	0.0370515
85	615	0.034791	0.035375	0.035083
86	614	0.0323228	0.0327073	0.032515
87	613	0.0310015	0.0299141	0.0304578
88	612	0.0265799	0.0267325	0.0266562
89	611	0.0233456	0.0232569	0.0233012
90	610	0.0196359	0.0196064	0.0196212
91	609	0.0162	0.0163978	0.0162989
92	608	0.0126003	0.0131229	0.0128616
93	607	0.00911046	0.00910197	0.00910621
94	606	0.00474488	0.00555761	0.00515125
95	605	0.00259938	0.00190066	0.00225002
96	604	-0.00105563	-0.00168038	-0.00136801
97	603	-0.00494905	-0.00346229	-0.00420567
98	602	-0.00681849	-0.00627275	-0.00654562
99	601	-0.00966462	-0.00877114	-0.00921788
100	600	-0.0115808	-0.0111012	-0.011341
101	599	-0.0141586	-0.0129256	-0.0135421
102	598	-0.0151901	-0.0157458	-0.0154679
103	597	-0.0185086	-0.0159601	-0.0172343
104	596	-0.0179876	-0.0181681	-0.0180778
105	595	-0.0187715	-0.0197078	-0.0192396
106	594	-0.0221923	-0.0206788	-0.0214356
107	593	-0.0239341	-0.023104	-0.023519
108	592	-0.0252114	-0.0258909	-0.0255512
109	591	-0.027521	-0.0272224	-0.0273717
110	590	-0.0294231	-0.0289023	-0.0291627
111	589	-0.0323939	-0.0325519	-0.0324729
112	588	-0.0343396	-0.0335059	-0.0339227
113	587	-0.0369758	-0.0360527	-0.0365142
114	586	-0.0401691	-0.0402343	-0.0402017
115	585	-0.0434786	-0.0431002	-0.0432894
116	584	-0.047382	-0.046862	-0.047122
117	583	-0.0521142	-0.0504371	-0.0512757
118	582	-0.0548589	-0.0542841	-0.0545715
119	581	-0.0584443	-0.0568537	-0.057649
120	580	-0.0620007	-0.0624884	-0.0622445
121	579	-0.0671328	-0.0643263	-0.0657295
122	578	-0.0693865	-0.0686865	-0.0690365
123	577	-0.0726553	-0.0710264	-0.0718408
124	576	-0.0749751	-0.0753276	-0.0751513
125	575	-0.0777311	-0.0777878	-0.0777595
126	574	-0.0810463	-0.0789696	-0.080008
127	573	-0.0835192	-0.0822168	-0.082868
128	572	-0.084894	-0.0827679	-0.083831
129	571	-0.0870802	-0.0854011	-0.0862406
130	570	-0.0881513	-0.0868719	-0.0875116
131	569	-0.0893338	-0.0882181	-0.0887759
132	568	-0.0908816	-0.0900198	-0.0904507
133	567	-0.0918442	-0.0901026	-0.0909734
134	566	-0.0910838	-0.0904185	-0.0907511
135	565	-0.0924368	-0.0901786	-0.0913077
136	564	-0.0910651	-0.0911218	-0.0910934
137	563	-0.0908935	-0.0890865	-0.08999
138	562	-0.0911115	-0.0897728	-0.0904422
139	561	-0.0896207	-0.0884157	-0.0890182
140	560	-0.0890718	-0.0892966	-0.0891842
141	559	-0.0879433	-0.0862914	-0.0871174
142	558	-0.0866269	-0.085665	-0.0861459
143	557	-0.0858944	-0.0840991	-0.0849968
144	556	-0.0831091	-0.0816849	-0.082397
145	555	-0.0812889	-0.0806633	-0.0809761
146	554	-0.079309	-0.0788519	-0.0790805
147	553	-0.0765489	-0.0750114	-0.0757801
148	552	-0.075264	-0.0750065	-0.0751352
149	551	-0.0712546	-0.0713648	-0.0713097
150	550	-0.0697659	-0.0691111	-0.0694385
151	549	-0.0668294	-0.0671663	-0.0669979
152	548	-0.0643241	-0.0646613	-0.0644927
153	547	-0.0626062	-0.0620568	-0.0623315
154	546	-0.0597171	-0.0588189	-0.059268
155	545	-0.056639	-0.0576784	-0.0571587
156	544	-0.0551133	-0.0540081	-0.0545607
157	543	-0.0523979	-0.053081	-0.0527394
158	542	-0.0517439	-0.0502905	-0.0510172
159	541	-0.0488825	-0.0490817	-0.0489821
160	540	-0.0466216	-0.0473328	-0.0469772
161	539	-0.0457357	-0.0450704	-0.045403
162	538	-0.0434232	-0.0431281	-0.0432757
163	537	-0.0418913	-0.0423268	-0.0421091
164	536	-0.0408151	-0.040672	-0.0407435
165	535	-0.0390098	-0.0392637	-0.0391368
166	534	-0.0381954	-0.0377687	-0.037982
167	533	-0.0374944	-0.0377021	-0.0375983
168	532	-0.0354293	-0.0368208	-0.036125
169	531	-0.0369538	-0.0365253	-0.0367395
170	530	-0.0350284	-0.0366808	-0.0358546
171	529	-0.0357853	-0.0371218	-0.0364536
172	528	-0.0354128	-0.0357592	-0.035586
173	527	-0.0358097	-0.0363305	-0.0360701
174	526	-0.0356356	-0.0373931	-0.0365143
175	525	-0.036261	-0.0373619	-0.0368114
176	524	-0.0374717	-0.0376454	-0.0375585
177	523	-0.037341	-0.0377619	-0.0375514
178	522	-0.037899	-0.0382614	-0.0380802
179	521	-0.0391786	-0.039088	-0.0391333
180	520	-0.0391189	-0.0402503	-0.0396846
181	519	-0.0407077	-0.0397427	-0.0402252
182	518	-0.042518	-0.042372	-0.042445
183	517	-0.0430627	-0.0429262	-0.0429944
184	516	-0.0444456	-0.0436241	-0.0440348
185	515	-0.0445444	-0.0428148	-0.0436796
186	514	-0.0447162	-0.0457199	-0.0452181
187	513	-0.0467461	-0.0475812	-0.0471637
188	512	-0.0485956	-0.047259	-0.0479273
189	511	-0.0490646	-0.0492796	-0.0491721
190	510	-0.0498415	-0.0487649	-0.0493032
191	509	-0.0510714	-0.0498458	-0.0504586
192	508	-0.0517085	-0.0523502	-0.0520293
193	507	-0.0537077	-0.0533181	-0.0535129
194	506	-0.0538762	-0.0533748	-0.0536255
195	505	-0.055213	-0.0550309	-0.0551219
196	504	-0.0557024	-0.0555386	-0.0556205
197	503	-0.0576706	-0.057463	-0.0575668
198	502	-0.0591341	-0.0581747	-0.0586544
199	501	-0.0584916	-0.0578354	-0.0581635
200	500	-0.0605147	-0.0608964	-0.0607055
201	499	-0.0606693	-0.0603051	-0.0604872
202	498	-0.0618587	-0.0616662	-0.0617625
203	497	-0.0630097	-0.0621604	-0.0625851
204	496	-0.0642021	-0.0632025	-0.0637023
205	495	-0.0647201	-0.0640073	-0.0643637
206	494	-0.0650137	-0.064925	-0.0649694
207	493	-0.064874	-0.0660469	-0.0654604
208	492	-0.0667209	-0.064817	-0.0657689
209	491	-0.066074	-0.0652213	-0.0656476
210	490	-0.0673469	-0.067257	-0.0673019
211	489	-0.0673147	-0.0667432	-0.067029
212	488	-0.0683686	-0.0684755	-0.068422
213	487	-0.0683419	-0.0679371	-0.0681395
214	486	-0.0695696	-0.0681165	-0.068843
215	485	-0.0695098	-0.0686096	-0.0690597
216	484	-0.070658	-0.0706471	-0.0706525
217	483	-0.0699065	-0.0700929	-0.0699997
218	482	-0.0704155	-0.0704079	-0.0704117
219	481	-0.072117	-0.0709846	-0.0715508
220	480	-0.0712803	-0.0712642	-0.0712723
221	479	-0.0712688	-0.0706986	-0.0709837
222	478	-0.0725882	-0.0706118	-0.0716
223	477	-0.0725285	-0.0705336	-0.0715311
224	476	-0.0722925	-0.0725455	-0.072419
225	475	-0.0728377	-0.072739	-0.0727884
226	474	-0.0724569	-0.0727146	-0.0725858
227	473	-0.0725191	-0.0723356	-0.0724274
228	472	-0.0733196	-0.0729521	-0.0731358
229	471	-0.0726214	-0.0720593	-0.0723404
230	470	-0.0733429	-0.0727649	-0.0730539
231	469	-0.0737583	-0.0723998	-0.073079
232	468	-0.0733398	-0.072946	-0.0731429
233	467	-0.073856	-0.0727473	-0.0733017
234	466	-0.0732304	-0.0721594	-0.0726949
235	465	-0.0738193	-0.0727894	-0.0733044
236	464	-0.0729656	-0.0728709	-0.0729182
237	463	-0.0735665	-0.0722518	-0.0729091
238	462	-0.073682	-0.0725879	-0.073135
239	461	-0.0734815	-0.0733795	-0.0734305
240	460	-0.0724526	-0.0721569	-0.0723047
241	459	-0.0730346	-0.0735424	-0.0732885
242	458	-0.0738808	-0.0728332	-0.073357
243	457	-0.072795	-0.0733828	-0.0730889
244	456	-0.0731651	-0.0720456	-0.0726053
245	455	-0.0749327	-0.0715598	-0.0732463
246	454	-0.0713966	-0.0714522	-0.0714244
247	453	-0.0735942	-0.0720594	-0.0728268
248	452	-0.0725146	-0.0715266	-0.0720206
249	451	-0.073017	-0.0721159	-0.0725665
250	450	-0.0720619	-0.07172	-0.0718909
251	449	-0.07291	-0.0718647	-0.0723873
252	448	-0.0713278	-0.0709932	-0.0711605
253	447	-0.073398	-0.0717279	-0.072563
254	446	-0.0727841	-0.0714005	-0.0720923
255	445	-0.0715011	-0.0715886	-0.0715449
256	444	-0.0722252	-0.0710101	-0.0716177
257	443	-0.0721449	-0.0726994	-0.0724221
258	442	-0.0721852	-0.071466	-0.0718256
259	441	-0.0715614	-0.0706553	-0.0711084
260	440	-0.0717236	-0.0716631	-0.0716933
261	439	-0.0701959	-0.0709858	-0.0705908
262	438	-0.0697408	-0.0701487	-0.0699447
263	437	-0.0698772	-0.0709091	-0.0703931
264	436	-0.0698984	-0.0700159	-0.0699571
265	435	-0.0702076	-0.0686276	-0.0694176
266	434	-0.0702873	-0.0690041	-0.0696457
267	433	-0.0681678	-0.0696526	-0.0689102
268	432	-0.0691596	-0.0680145	-0.0685871
269	431	-0.0677222	-0.0687498	-0.068236
270	430	-0.0692581	-0.067316	-0.068287
271	429	-0.0669238	-0.0667507	-0.0668373
272	428	-0.0662255	-0.066541	-0.0663832
273	427	-0.0660825	-0.0655089	-0.0657957
274	426	-0.0649344	-0.0647225	-0.0648285
275	425	-0.0652857	-0.0651632	-0.0652245
276	424	-0.0644764	-0.0643025	-0.0643894
277	423	-0.0644812	-0.0635601	-0.0640206
278	422	-0.0634321	-0.0633273	-0.0633797
279	421	-0.063131	-0.0636511	-0.063391
280	420	-0.0626137	-0.0629841	-0.0627989
281	419	-0.0627419	-0.0619733	-0.0623576
282	418	-0.0627164	-0.0612066	-0.0619615
283	417	-0.0617224	-0.0608913	-0.0613069
284	416	-0.0626255	-0.0613051	-0.0619653
285	415	-0.0617814	-0.0615084	-0.0616449
286	414	-0.0613883	-0.0610225	-0.0612054
287	413	-0.0608549	-0.0600356	-0.0604452
288	412	-0.0606815	-0.0599576	-0.0603195
289	411	-0.0605991	-0.0599031	-0.0602511
290	410	-0.0597123	-0.060538	-0.0601252
291	409	-0.0595532	-0.0607847	-0.0601689
292	408	-0.0591505	-0.0588258	-0.0589882
293	407	-0.0592122	-0.0593894	-0.0593008
294	406	-0.059708	-0.0588193	-0.0592636
295	405	-0.0591901	-0.0584629	-0.0588265
296	404	-0.0591659	-0.0584647	-0.0588153
297	403	-0.0590703	-0.0586996	-0.0588849
298	402	-0.0583809	-0.0571219	-0.0577514
299	401	-0.0565357	-0.0581173	-0.0573265
300	400	-0.0572698	-0.0564109	-0.0568403

[truncated: 35 more sheets: LBind (mdeg), LDp-ind (mdeg), LBp-ind (mdeg), G-factor-ind, mCD (mdeg), mCB (mdeg), mLB (mdeg), mLD (mdeg), mLBp (mdeg), mLDp (mdeg), mG_factor, aCD (mdeg), aCB (mdeg), aLB (mdeg), aLD (mdeg), aLBp (mdeg), aLDp (mdeg), aG-factor, Abs (au) (from M00), M00 …]
