# Supplementary material for: Metasurface analogues of molecular diastereomers from hierarchical multiscale chiral interactions with biomolecules
Source: Nat Commun. 2026 Apr 22;17:5541. doi: 10.1038/s41467-026-72200-6 (PMC13287669; doi:10.1038/s41467-026-72200-6)
Supplement: Supplementary file 6 — Source data [file 41467_2026_72200_MOESM6_ESM.zip › Source_Data/MMP/buffer/lh_baseline_substracted_Mueller_ PBS_LH_R1nm_2022_09_21_13_31_20 and baseline - Mueller_2022_09_21_12_58_15_PBS center_BG_R1nm.xlsx]

## Sheet: CD (mdeg)
	0	1	2
0	700	-135.878	-135.878
1	699	-234.881	-234.881
2	698	-204.558	-204.558
3	697	-157.131	-157.131
4	696	-187.98	-187.98
5	695	-135.674	-135.674
6	694	-157.355	-157.355
7	693	-131.774	-131.774
8	692	-172.579	-172.579
9	691	-250.886	-250.886
10	690	-171.053	-171.053
11	689	-244.086	-244.086
12	688	-139.833	-139.833
13	687	-109.582	-109.582
14	686	-17.9412	-17.9412
15	685	67.4553	67.4553
16	684	164.575	164.575
17	683	231.331	231.331
18	682	365.49	365.49
19	681	292.669	292.669
20	680	361.429	361.429
21	679	375.487	375.487
22	678	327.538	327.538
23	677	313.188	313.188
24	676	206.009	206.009
25	675	182.362	182.362
26	674	45.0312	45.0312
27	673	-17.8199	-17.8199
28	672	-3.98794	-3.98794
29	671	38.1023	38.1023
30	670	37.2147	37.2147
31	669	53.8309	53.8309
32	668	59.5004	59.5004
33	667	76.9775	76.9775
34	666	121.451	121.451
35	665	82.3005	82.3005
36	664	112.911	112.911
37	663	113.463	113.463
38	662	135.313	135.313
39	661	182.131	182.131
40	660	131.323	131.323
41	659	132.935	132.935
42	658	107.538	107.538
43	657	26.5158	26.5158
44	656	-32.8654	-32.8654
45	655	-80.9043	-80.9043
46	654	-99.5241	-99.5241
47	653	-233.12	-233.12
48	652	-193.035	-193.035
49	651	-189.927	-189.927
50	650	-192.253	-192.253
51	649	-164.311	-164.311
52	648	-114.565	-114.565
53	647	-43.4229	-43.4229
54	646	55.7483	55.7483
55	645	123.517	123.517
56	644	203.319	203.319
57	643	216.595	216.595
58	642	326.946	326.946
59	641	352.462	352.462
60	640	387.895	387.895
61	639	331.089	331.089
62	638	410.342	410.342
63	637	327.04	327.04
64	636	301.29	301.29
65	635	280.538	280.538
66	634	251.047	251.047
67	633	244.86	244.86
68	632	193.969	193.969
69	631	216.634	216.634
70	630	125.71	125.71
71	629	119.57	119.57
72	628	153.314	153.314
73	627	143.394	143.394
74	626	130.628	130.628
75	625	130.848	130.848
76	624	106.405	106.405
77	623	123.29	123.29
78	622	109.3	109.3
79	621	72.0122	72.0122
80	620	86.8206	86.8206
81	619	56.5124	56.5124
82	618	33.0497	33.0497
83	617	5.02222	5.02222
84	616	46.3717	46.3717
85	615	11.8824	11.8824
86	614	-46.5252	-46.5252
87	613	-2.98736	-2.98736
88	612	-12.5307	-12.5307
89	611	-36.8663	-36.8663
90	610	-22.5555	-22.5555
91	609	-82.8152	-82.8152
92	608	-61.7074	-61.7074
93	607	-139.397	-139.397
94	606	-71.7475	-71.7475
95	605	-118.565	-118.565
96	604	-121.132	-121.132
97	603	-102.874	-102.874
98	602	-77.383	-77.383
99	601	-72.3962	-72.3962
100	600	-66.8732	-66.8732
101	599	-53.7105	-53.7105
102	598	-15.4218	-15.4218
103	597	21.9975	21.9975
104	596	10.7929	10.7929
105	595	9.39625	9.39625
106	594	24.0013	24.0013
107	593	80.9676	80.9676
108	592	75.3509	75.3509
109	591	63.7198	63.7198
110	590	98.3084	98.3084
111	589	104.138	104.138
112	588	83.5458	83.5458
113	587	80.3854	80.3854
114	586	110.915	110.915
115	585	88.9929	88.9929
116	584	90.5301	90.5301
117	583	85.0164	85.0164
118	582	124.857	124.857
119	581	91.5192	91.5192
120	580	90.0744	90.0744
121	579	111.608	111.608
122	578	120.01	120.01
123	577	88.5783	88.5783
124	576	72.0223	72.0223
125	575	56.6905	56.6905
126	574	91.3512	91.3512
127	573	95.914	95.914
128	572	81.284	81.284
129	571	84.4604	84.4604
130	570	90.0063	90.0063
131	569	82.595	82.595
132	568	89.2198	89.2198
133	567	77.5722	77.5722
134	566	75.7939	75.7939
135	565	99.0203	99.0203
136	564	85.3541	85.3541
137	563	63.1971	63.1971
138	562	59.6819	59.6819
139	561	67.3048	67.3048
140	560	70.8003	70.8003
141	559	79.4262	79.4262
142	558	81.2967	81.2967
143	557	73.3943	73.3943
144	556	56.4376	56.4376
145	555	79.8998	79.8998
146	554	56.6363	56.6363
147	553	43.7113	43.7113
148	552	55.7891	55.7891
149	551	47.9845	47.9845
150	550	38.5267	38.5267
151	549	25.1525	25.1525
152	548	12.0949	12.0949
153	547	17.1465	17.1465
154	546	14.6797	14.6797
155	545	0.626316	0.626316
156	544	15.5652	15.5652
157	543	0.165992	0.165992
158	542	-15.1349	-15.1349
159	541	6.76522	6.76522
160	540	-10.2592	-10.2592
161	539	-6.80468	-6.80468
162	538	-25.9507	-25.9507
163	537	-5.57272	-5.57272
164	536	-17.0886	-17.0886
165	535	-40.4274	-40.4274
166	534	-23.9776	-23.9776
167	533	-20.1151	-20.1151
168	532	-25.2212	-25.2212
169	531	-28.5936	-28.5936
170	530	-19.3281	-19.3281
171	529	-54.3689	-54.3689
172	528	-28.1186	-28.1186
173	527	-39.483	-39.483
174	526	-50.2747	-50.2747
175	525	-44.7449	-44.7449
176	524	-21.3926	-21.3926
177	523	-27.629	-27.629
178	522	-25.8391	-25.8391
179	521	-41.2731	-41.2731
180	520	-42.5716	-42.5716
181	519	-36.3839	-36.3839
182	518	-12.6295	-12.6295
183	517	-47.836	-47.836
184	516	-34.2861	-34.2861
185	515	-28.3669	-28.3669
186	514	-46.0958	-46.0958
187	513	-33.0223	-33.0223
188	512	-34.404	-34.404
189	511	-29.2759	-29.2759
190	510	-57.9119	-57.9119
191	509	-24.1602	-24.1602
192	508	-42.5712	-42.5712
193	507	-46.4684	-46.4684
194	506	-50.1823	-50.1823
195	505	-45.0849	-45.0849
196	504	-52.6132	-52.6132
197	503	-47.0421	-47.0421
198	502	-30.5018	-30.5018
199	501	-52.2444	-52.2444
200	500	-50.5963	-50.5963
201	499	-59.0854	-59.0854
202	498	-64.1113	-64.1113
203	497	-55.4396	-55.4396
204	496	-47.0922	-47.0922
205	495	-53.2093	-53.2093
206	494	-69.9451	-69.9451
207	493	-90.5037	-90.5037
208	492	-58.2615	-58.2615
209	491	-70.7779	-70.7779
210	490	-71.214	-71.214
211	489	-81.0644	-81.0644
212	488	-72.4013	-72.4013
213	487	-72.7186	-72.7186
214	486	-49.3537	-49.3537
215	485	-59.024	-59.024
216	484	-56.0116	-56.0116
217	483	-59.6033	-59.6033
218	482	-66.4693	-66.4693
219	481	-64.7947	-64.7947
220	480	-60.5286	-60.5286
221	479	-66.9978	-66.9978
222	478	-48.8435	-48.8435
223	477	-75.5661	-75.5661
224	476	-48.0812	-48.0812
225	475	-62.7735	-62.7735
226	474	-73.03	-73.03
227	473	-63.6392	-63.6392
228	472	-54.4563	-54.4563
229	471	-60.7621	-60.7621
230	470	-56.79	-56.79
231	469	-54.3844	-54.3844
232	468	-66.2531	-66.2531
233	467	-55.0383	-55.0383
234	466	-57.3733	-57.3733
235	465	-41.4465	-41.4465
236	464	-51.3466	-51.3466
237	463	-71.6292	-71.6292
238	462	-67.5779	-67.5779
239	461	-68.299	-68.299
240	460	-46.4061	-46.4061
241	459	-55.1466	-55.1466
242	458	-64.4476	-64.4476
243	457	-48.2647	-48.2647
244	456	-56.3719	-56.3719
245	455	-53.9466	-53.9466
246	454	-53.9324	-53.9324
247	453	-50.5038	-50.5038
248	452	-74.306	-74.306
249	451	-59.8101	-59.8101
250	450	-47.2769	-47.2769
251	449	-45.3393	-45.3393
252	448	-62.0002	-62.0002
253	447	-58.1335	-58.1335
254	446	-40.7227	-40.7227
255	445	-58.8143	-58.8143
256	444	-54.9016	-54.9016
257	443	-59.7248	-59.7248
258	442	-59.4359	-59.4359
259	441	-52.4547	-52.4547
260	440	-58.0826	-58.0826
261	439	-61.1047	-61.1047
262	438	-58.9711	-58.9711
263	437	-68.7933	-68.7933
264	436	-65.4589	-65.4589
265	435	-62.6345	-62.6345
266	434	-63.2063	-63.2063
267	433	-64.8875	-64.8875
268	432	-70.7815	-70.7815
269	431	-72.0931	-72.0931
270	430	-66.4866	-66.4866
271	429	-81.4739	-81.4739
272	428	-88.0054	-88.0054
273	427	-61.5072	-61.5072
274	426	-86.5282	-86.5282
275	425	-72.5851	-72.5851
276	424	-78.8841	-78.8841
277	423	-85.7328	-85.7328
278	422	-90.1735	-90.1735
279	421	-87.0355	-87.0355
280	420	-97.3466	-97.3466
281	419	-83.1374	-83.1374
282	418	-84.2801	-84.2801
283	417	-94.3539	-94.3539
284	416	-87.1932	-87.1932
285	415	-80.3183	-80.3183
286	414	-96.3983	-96.3983
287	413	-87.515	-87.515
288	412	-93.2195	-93.2195
289	411	-86.8939	-86.8939
290	410	-101.845	-101.845
291	409	-99.1776	-99.1776
292	408	-98.9435	-98.9435
293	407	-99.0706	-99.0706
294	406	-90.9258	-90.9258
295	405	-85.2753	-85.2753
296	404	-85.9899	-85.9899
297	403	-89.4651	-89.4651
298	402	-91.8055	-91.8055
299	401	-93.4388	-93.4388
300	400	-100.412	-100.412

## Sheet: CB (mdeg)
	0	1	2
0	700	-25.8619	-25.8619
1	699	-28.4213	-28.4213
2	698	-83.5394	-83.5394
3	697	-116.41	-116.41
4	696	-49.3027	-49.3027
5	695	-0.259929	-0.259929
6	694	-122.218	-122.218
7	693	-88.9429	-88.9429
8	692	-44.1357	-44.1357
9	691	-32.3203	-32.3203
10	690	-88.0344	-88.0344
11	689	74.1278	74.1278
12	688	63.5889	63.5889
13	687	-28.5167	-28.5167
14	686	141.775	141.775
15	685	363.817	363.817
16	684	208.76	208.76
17	683	254.513	254.513
18	682	121.765	121.765
19	681	100.017	100.017
20	680	78.7998	78.7998
21	679	10.1593	10.1593
22	678	-22.1535	-22.1535
23	677	-93.8256	-93.8256
24	676	35.4728	35.4728
25	675	-139.87	-139.87
26	674	-16.5955	-16.5955
27	673	-64.0907	-64.0907
28	672	140.209	140.209
29	671	66.7606	66.7606
30	670	136.965	136.965
31	669	153.663	153.663
32	668	372.37	372.37
33	667	194.399	194.399
34	666	237.678	237.678
35	665	197.693	197.693
36	664	194.942	194.942
37	663	136.705	136.705
38	662	153.273	153.273
39	661	15.5731	15.5731
40	660	-36.2682	-36.2682
41	659	-12.5964	-12.5964
42	658	21.123	21.123
43	657	-10.2719	-10.2719
44	656	-95.9196	-95.9196
45	655	-38.052	-38.052
46	654	-31.4637	-31.4637
47	653	39.6245	39.6245
48	652	57.7169	57.7169
49	651	131.822	131.822
50	650	218.324	218.324
51	649	307.197	307.197
52	648	351.03	351.03
53	647	413.327	413.327
54	646	465.604	465.604
55	645	456.946	456.946
56	644	427.796	427.796
57	643	447.146	447.146
58	642	332.884	332.884
59	641	312.281	312.281
60	640	254.733	254.733
61	639	137.614	137.614
62	638	40.6771	40.6771
63	637	88.4504	88.4504
64	636	49.9972	49.9972
65	635	-11.5762	-11.5762
66	634	-13.9325	-13.9325
67	633	-58.2422	-58.2422
68	632	26.8494	26.8494
69	631	-75.0452	-75.0452
70	630	-23.124	-23.124
71	629	-101.542	-101.542
72	628	-25.927	-25.927
73	627	32.1918	32.1918
74	626	-31.4704	-31.4704
75	625	-9.50182	-9.50182
76	624	-52.2359	-52.2359
77	623	-95.3906	-95.3906
78	622	-88.968	-88.968
79	621	-55.7541	-55.7541
80	620	-120.875	-120.875
81	619	-21.9084	-21.9084
82	618	-46.47	-46.47
83	617	-54.8256	-54.8256
84	616	-72.4294	-72.4294
85	615	-39.0079	-39.0079
86	614	18.9497	18.9497
87	613	-23.4273	-23.4273
88	612	-16.0101	-16.0101
89	611	-63.3636	-63.3636
90	610	10.3033	10.3033
91	609	4.31189	4.31189
92	608	-7.66178	-7.66178
93	607	8.54696	8.54696
94	606	20.0867	20.0867
95	605	84.4285	84.4285
96	604	120.717	120.717
97	603	79.179	79.179
98	602	140.09	140.09
99	601	65.846	65.846
100	600	153.387	153.387
101	599	157.856	157.856
102	598	137.75	137.75
103	597	172.195	172.195
104	596	106.012	106.012
105	595	185.931	185.931
106	594	146.481	146.481
107	593	154.254	154.254
108	592	108.917	108.917
109	591	164.349	164.349
110	590	126.688	126.688
111	589	131.932	131.932
112	588	132.849	132.849
113	587	85.589	85.589
114	586	141.276	141.276
115	585	81.0424	81.0424
116	584	63.3996	63.3996
117	583	93.2368	93.2368
118	582	69.9737	69.9737
119	581	19.1541	19.1541
120	580	19.392	19.392
121	579	109.02	109.02
122	578	63.6065	63.6065
123	577	55.8539	55.8539
124	576	23.0051	23.0051
125	575	-16.4968	-16.4968
126	574	8.26347	8.26347
127	573	4.67375	4.67375
128	572	15.0291	15.0291
129	571	11.6092	11.6092
130	570	-25.8608	-25.8608
131	569	39.6075	39.6075
132	568	-17.0021	-17.0021
133	567	-5.36945	-5.36945
134	566	-19.4707	-19.4707
135	565	-11.9585	-11.9585
136	564	17.7626	17.7626
137	563	-26.2368	-26.2368
138	562	7.81784	7.81784
139	561	-37.7697	-37.7697
140	560	-28.6668	-28.6668
141	559	-12.4479	-12.4479
142	558	-45.2845	-45.2845
143	557	-31.506	-31.506
144	556	-46.3232	-46.3232
145	555	-57.5716	-57.5716
146	554	-58.6921	-58.6921
147	553	-38.4877	-38.4877
148	552	-84.3831	-84.3831
149	551	-107.948	-107.948
150	550	-55.8534	-55.8534
151	549	-87.7692	-87.7692
152	548	-68.4466	-68.4466
153	547	-73.0757	-73.0757
154	546	-87.6191	-87.6191
155	545	-89.6484	-89.6484
156	544	-97.0932	-97.0932
157	543	-79.8313	-79.8313
158	542	-79.2934	-79.2934
159	541	-79.5871	-79.5871
160	540	-53.4981	-53.4981
161	539	-35.4868	-35.4868
162	538	-77.944	-77.944
163	537	-62.0058	-62.0058
164	536	-58.1769	-58.1769
165	535	-68.1994	-68.1994
166	534	-95.0125	-95.0125
167	533	-59.4264	-59.4264
168	532	-65.5836	-65.5836
169	531	-56.4588	-56.4588
170	530	-46.07	-46.07
171	529	-57.5974	-57.5974
172	528	-51.9731	-51.9731
173	527	-56.684	-56.684
174	526	-80.6483	-80.6483
175	525	-61.2204	-61.2204
176	524	-63.2598	-63.2598
177	523	-86.0915	-86.0915
178	522	-57.3733	-57.3733
179	521	-45.3628	-45.3628
180	520	-62.763	-62.763
181	519	-72.5528	-72.5528
182	518	-67.9814	-67.9814
183	517	-51.238	-51.238
184	516	-88.6497	-88.6497
185	515	-73.7171	-73.7171
186	514	-63.9295	-63.9295
187	513	-86.4153	-86.4153
188	512	-87.6676	-87.6676
189	511	-63.0986	-63.0986
190	510	-35.3228	-35.3228
191	509	-57.1526	-57.1526
192	508	-48.2598	-48.2598
193	507	-54.6844	-54.6844
194	506	-57.4795	-57.4795
195	505	-64.1419	-64.1419
196	504	-58.2729	-58.2729
197	503	-61.0802	-61.0802
198	502	-61.7586	-61.7586
199	501	-49.1688	-49.1688
200	500	-68.4397	-68.4397
201	499	-30.1506	-30.1506
202	498	-67.0006	-67.0006
203	497	-48.0154	-48.0154
204	496	-30.4633	-30.4633
205	495	-43.1068	-43.1068
206	494	-43.4138	-43.4138
207	493	-37.5381	-37.5381
208	492	-43.6074	-43.6074
209	491	-21.4322	-21.4322
210	490	-39.7179	-39.7179
211	489	-34.0101	-34.0101
212	488	-31.8322	-31.8322
213	487	-44.8512	-44.8512
214	486	-23.7006	-23.7006
215	485	-26.1012	-26.1012
216	484	-32.6821	-32.6821
217	483	-28.7513	-28.7513
218	482	-30.1785	-30.1785
219	481	-33.0121	-33.0121
220	480	-17.1837	-17.1837
221	479	-27.9666	-27.9666
222	478	-21.3214	-21.3214
223	477	-9.28002	-9.28002
224	476	-49.9202	-49.9202
225	475	-24.0841	-24.0841
226	474	-27.0274	-27.0274
227	473	-33.1999	-33.1999
228	472	-15.4488	-15.4488
229	471	-27.068	-27.068
230	470	-34.2859	-34.2859
231	469	-3.5114	-3.5114
232	468	-27.7952	-27.7952
233	467	-10.7516	-10.7516
234	466	-7.93012	-7.93012
235	465	-10.7285	-10.7285
236	464	-10.6917	-10.6917
237	463	-25.4299	-25.4299
238	462	13.6417	13.6417
239	461	-10.6696	-10.6696
240	460	-28.0579	-28.0579
241	459	-14.8996	-14.8996
242	458	-10.4372	-10.4372
243	457	-23.2382	-23.2382
244	456	-20.2826	-20.2826
245	455	-27.0442	-27.0442
246	454	-12.2097	-12.2097
247	453	-12.6472	-12.6472
248	452	-17.4857	-17.4857
249	451	-32.909	-32.909
250	450	-12.457	-12.457
251	449	2.99186	2.99186
252	448	-24.965	-24.965
253	447	-22.9876	-22.9876
254	446	-12.0474	-12.0474
255	445	-18.3554	-18.3554
256	444	-31.1698	-31.1698
257	443	-27.6808	-27.6808
258	442	-9.33615	-9.33615
259	441	-5.63896	-5.63896
260	440	-16.873	-16.873
261	439	-31.4473	-31.4473
262	438	-29.793	-29.793
263	437	-5.7064	-5.7064
264	436	-28.5392	-28.5392
265	435	-13.76	-13.76
266	434	-20.8832	-20.8832
267	433	-18.9858	-18.9858
268	432	-28.6736	-28.6736
269	431	-29.8243	-29.8243
270	430	-27.3896	-27.3896
271	429	-15.7624	-15.7624
272	428	-8.47615	-8.47615
273	427	-1.97525	-1.97525
274	426	-27.3726	-27.3726
275	425	-16.4241	-16.4241
276	424	-14.948	-14.948
277	423	-14.2057	-14.2057
278	422	-6.40135	-6.40135
279	421	-8.73603	-8.73603
280	420	-11.7057	-11.7057
281	419	-12.2951	-12.2951
282	418	12.7361	12.7361
283	417	7.26412	7.26412
284	416	1.35876	1.35876
285	415	8.84246	8.84246
286	414	-12.277	-12.277
287	413	6.77388	6.77388
288	412	28.7794	28.7794
289	411	38.2818	38.2818
290	410	21.9754	21.9754
291	409	13.2384	13.2384
292	408	44.2228	44.2228
293	407	32.5976	32.5976
294	406	23.9172	23.9172
295	405	51.3456	51.3456
296	404	38.9196	38.9196
297	403	39.3529	39.3529
298	402	39.509	39.509
299	401	32.9967	32.9967
300	400	48.4268	48.4268

## Sheet: LB (mdeg)
	0	1	2
0	700	0.0285172	0.0285172
1	699	0.0426598	0.0426598
2	698	0.0383314	0.0383314
3	697	0.033852	0.033852
4	696	0.0396296	0.0396296
5	695	0.0390972	0.0390972
6	694	0.0326068	0.0326068
7	693	0.0353614	0.0353614
8	692	0.0262266	0.0262266
9	691	0.0407729	0.0407729
10	690	0.0356858	0.0356858
11	689	0.0439036	0.0439036
12	688	0.0445452	0.0445452
13	687	0.0513567	0.0513567
14	686	0.0605714	0.0605714
15	685	0.0732015	0.0732015
16	684	0.0793028	0.0793028
17	683	0.101159	0.101159
18	682	0.120057	0.120057
19	681	0.126107	0.126107
20	680	0.137153	0.137153
21	679	0.154237	0.154237
22	678	0.166954	0.166954
23	677	0.173414	0.173414
24	676	0.166149	0.166149
25	675	0.173771	0.173771
26	674	0.171894	0.171894
27	673	0.170445	0.170445
28	672	0.171172	0.171172
29	671	0.160812	0.160812
30	670	0.151739	0.151739
31	669	0.146505	0.146505
32	668	0.13342	0.13342
33	667	0.128447	0.128447
34	666	0.124687	0.124687
35	665	0.117123	0.117123
36	664	0.115947	0.115947
37	663	0.111164	0.111164
38	662	0.11793	0.11793
39	661	0.114633	0.114633
40	660	0.11242	0.11242
41	659	0.115715	0.115715
42	658	0.111629	0.111629
43	657	0.112058	0.112058
44	656	0.107922	0.107922
45	655	0.104446	0.104446
46	654	0.106544	0.106544
47	653	0.103373	0.103373
48	652	0.0976969	0.0976969
49	651	0.105013	0.105013
50	650	0.100492	0.100492
51	649	0.106497	0.106497
52	648	0.110927	0.110927
53	647	0.118114	0.118114
54	646	0.119235	0.119235
55	645	0.127849	0.127849
56	644	0.130542	0.130542
57	643	0.132813	0.132813
58	642	0.126628	0.126628
59	641	0.129941	0.129941
60	640	0.127374	0.127374
61	639	0.123074	0.123074
62	638	0.115951	0.115951
63	637	0.117152	0.117152
64	636	0.107374	0.107374
65	635	0.104802	0.104802
66	634	0.101358	0.101358
67	633	0.0924738	0.0924738
68	632	0.0942484	0.0942484
69	631	0.0901714	0.0901714
70	630	0.0804151	0.0804151
71	629	0.0727861	0.0727861
72	628	0.0714516	0.0714516
73	627	0.0682559	0.0682559
74	626	0.0602417	0.0602417
75	625	0.0612257	0.0612257
76	624	0.0613103	0.0613103
77	623	0.0551383	0.0551383
78	622	0.04992	0.04992
79	621	0.0453756	0.0453756
80	620	0.0420898	0.0420898
81	619	0.0397268	0.0397268
82	618	0.0388526	0.0388526
83	617	0.0281068	0.0281068
84	616	0.0230852	0.0230852
85	615	0.0151763	0.0151763
86	614	0.0127404	0.0127404
87	613	0.00776405	0.00776405
88	612	0.00342698	0.00342698
89	611	-0.00230787	-0.00230787
90	610	-0.0079245	-0.0079245
91	609	-0.0101278	-0.0101278
92	608	-0.0177031	-0.0177031
93	607	-0.0175694	-0.0175694
94	606	-0.0178936	-0.0178936
95	605	-0.0211909	-0.0211909
96	604	-0.0196223	-0.0196223
97	603	-0.0196287	-0.0196287
98	602	-0.0198181	-0.0198181
99	601	-0.0207913	-0.0207913
100	600	-0.0185471	-0.0185471
101	599	-0.0222752	-0.0222752
102	598	-0.0171459	-0.0171459
103	597	-0.0210089	-0.0210089
104	596	-0.0177848	-0.0177848
105	595	-0.0167927	-0.0167927
106	594	-0.0105538	-0.0105538
107	593	-0.0107596	-0.0107596
108	592	-0.0139967	-0.0139967
109	591	-0.011099	-0.011099
110	590	-0.00659404	-0.00659404
111	589	-0.00601991	-0.00601991
112	588	-0.0068577	-0.0068577
113	587	-0.00369344	-0.00369344
114	586	-0.00198732	-0.00198732
115	585	-0.00304829	-0.00304829
116	584	-0.00203542	-0.00203542
117	583	0.00248228	0.00248228
118	582	0.00785889	0.00785889
119	581	0.00657436	0.00657436
120	580	0.0127988	0.0127988
121	579	0.0122589	0.0122589
122	578	0.0148262	0.0148262
123	577	0.0187992	0.0187992
124	576	0.0218058	0.0218058
125	575	0.0217457	0.0217457
126	574	0.028203	0.028203
127	573	0.02785	0.02785
128	572	0.0281506	0.0281506
129	571	0.0298842	0.0298842
130	570	0.0308973	0.0308973
131	569	0.0325589	0.0325589
132	568	0.0325653	0.0325653
133	567	0.0298166	0.0298166
134	566	0.0270523	0.0270523
135	565	0.0301715	0.0301715
136	564	0.0290193	0.0290193
137	563	0.0279805	0.0279805
138	562	0.0254437	0.0254437
139	561	0.0240435	0.0240435
140	560	0.020615	0.020615
141	559	0.0191019	0.0191019
142	558	0.0155229	0.0155229
143	557	0.0146692	0.0146692
144	556	0.0102676	0.0102676
145	555	0.00750769	0.00750769
146	554	0.00720238	0.00720238
147	553	0.000155818	0.000155818
148	552	-0.00211151	-0.00211151
149	551	-0.00407724	-0.00407724
150	550	-0.00874171	-0.00874171
151	549	-0.0130946	-0.0130946
152	548	-0.015491	-0.015491
153	547	-0.0181781	-0.0181781
154	546	-0.0198733	-0.0198733
155	545	-0.0244387	-0.0244387
156	544	-0.0260327	-0.0260327
157	543	-0.032143	-0.032143
158	542	-0.0314238	-0.0314238
159	541	-0.0364236	-0.0364236
160	540	-0.0375759	-0.0375759
161	539	-0.0409989	-0.0409989
162	538	-0.0439599	-0.0439599
163	537	-0.0437499	-0.0437499
164	536	-0.0462851	-0.0462851
165	535	-0.0475587	-0.0475587
166	534	-0.0505047	-0.0505047
167	533	-0.0507966	-0.0507966
168	532	-0.0496737	-0.0496737
169	531	-0.0544313	-0.0544313
170	530	-0.0536455	-0.0536455
171	529	-0.053926	-0.053926
172	528	-0.055356	-0.055356
173	527	-0.0559117	-0.0559117
174	526	-0.0572929	-0.0572929
175	525	-0.0596044	-0.0596044
176	524	-0.0582421	-0.0582421
177	523	-0.0599305	-0.0599305
178	522	-0.0584061	-0.0584061
179	521	-0.0597835	-0.0597835
180	520	-0.06013	-0.06013
181	519	-0.0601814	-0.0601814
182	518	-0.0586895	-0.0586895
183	517	-0.0579545	-0.0579545
184	516	-0.0558901	-0.0558901
185	515	-0.0568485	-0.0568485
186	514	-0.0553106	-0.0553106
187	513	-0.0559295	-0.0559295
188	512	-0.0532267	-0.0532267
189	511	-0.0507169	-0.0507169
190	510	-0.0485399	-0.0485399
191	509	-0.0513792	-0.0513792
192	508	-0.0502832	-0.0502832
193	507	-0.0476262	-0.0476262
194	506	-0.0468689	-0.0468689
195	505	-0.0460617	-0.0460617
196	504	-0.044504	-0.044504
197	503	-0.0450024	-0.0450024
198	502	-0.043684	-0.043684
199	501	-0.0406291	-0.0406291
200	500	-0.0403118	-0.0403118
201	499	-0.0370804	-0.0370804
202	498	-0.0379907	-0.0379907
203	497	-0.0353076	-0.0353076
204	496	-0.0348833	-0.0348833
205	495	-0.0345153	-0.0345153
206	494	-0.0320359	-0.0320359
207	493	-0.0299602	-0.0299602
208	492	-0.0283321	-0.0283321
209	491	-0.0278105	-0.0278105
210	490	-0.0279259	-0.0279259
211	489	-0.0268147	-0.0268147
212	488	-0.0245406	-0.0245406
213	487	-0.0257753	-0.0257753
214	486	-0.0241947	-0.0241947
215	485	-0.0209317	-0.0209317
216	484	-0.0195763	-0.0195763
217	483	-0.0200615	-0.0200615
218	482	-0.0183868	-0.0183868
219	481	-0.0194464	-0.0194464
220	480	-0.0177227	-0.0177227
221	479	-0.0151742	-0.0151742
222	478	-0.0151331	-0.0151331
223	477	-0.0157577	-0.0157577
224	476	-0.0149285	-0.0149285
225	475	-0.0118724	-0.0118724
226	474	-0.0130068	-0.0130068
227	473	-0.0110028	-0.0110028
228	472	-0.0117766	-0.0117766
229	471	-0.0094271	-0.0094271
230	470	-0.00843641	-0.00843641
231	469	-0.00822785	-0.00822785
232	468	-0.00968825	-0.00968825
233	467	-0.00924784	-0.00924784
234	466	-0.0085421	-0.0085421
235	465	-0.00531421	-0.00531421
236	464	-0.00427068	-0.00427068
237	463	-0.00323246	-0.00323246
238	462	-0.00379324	-0.00379324
239	461	-0.00553456	-0.00553456
240	460	-0.00342772	-0.00342772
241	459	-0.00365971	-0.00365971
242	458	-0.00212324	-0.00212324
243	457	-0.00260839	-0.00260839
244	456	-0.00175769	-0.00175769
245	455	-0.00346759	-0.00346759
246	454	-0.00252387	-0.00252387
247	453	-0.00100724	-0.00100724
248	452	-0.00221096	-0.00221096
249	451	0.00154942	0.00154942
250	450	-0.00103583	-0.00103583
251	449	-0.00115378	-0.00115378
252	448	0.00181885	0.00181885
253	447	-0.000136425	-0.000136425
254	446	0.00181332	0.00181332
255	445	0.00282128	0.00282128
256	444	0.00230624	0.00230624
257	443	0.00267992	0.00267992
258	442	0.00238687	0.00238687
259	441	0.00251863	0.00251863
260	440	0.00276699	0.00276699
261	439	0.00477626	0.00477626
262	438	0.00442391	0.00442391
263	437	0.00375203	0.00375203
264	436	0.00626918	0.00626918
265	435	0.00487226	0.00487226
266	434	0.00770014	0.00770014
267	433	0.00624423	0.00624423
268	432	0.00757482	0.00757482
269	431	0.00857545	0.00857545
270	430	0.00834394	0.00834394
271	429	0.00927104	0.00927104
272	428	0.00943189	0.00943189
273	427	0.00924223	0.00924223
274	426	0.00776318	0.00776318
275	425	0.0100623	0.0100623
276	424	0.0106187	0.0106187
277	423	0.0126683	0.0126683
278	422	0.0126373	0.0126373
279	421	0.0123561	0.0123561
280	420	0.0133324	0.0133324
281	419	0.014256	0.014256
282	418	0.0154414	0.0154414
283	417	0.0161036	0.0161036
284	416	0.0171117	0.0171117
285	415	0.015759	0.015759
286	414	0.0181361	0.0181361
287	413	0.0152435	0.0152435
288	412	0.0176666	0.0176666
289	411	0.0188468	0.0188468
290	410	0.0184021	0.0184021
291	409	0.0201194	0.0201194
292	408	0.0198323	0.0198323
293	407	0.0198463	0.0198463
294	406	0.0182736	0.0182736
295	405	0.0205252	0.0205252
296	404	0.0205212	0.0205212
297	403	0.0244207	0.0244207
298	402	0.0224335	0.0224335
299	401	0.0231467	0.0231467
300	400	0.0248342	0.0248342

## Sheet: LD (mdeg)
	0	1	2
0	700	-0.119717	-0.119717
1	699	-0.110984	-0.110984
2	698	-0.101244	-0.101244
3	697	-0.0904975	-0.0904975
4	696	-0.0826036	-0.0826036
5	695	-0.0748785	-0.0748785
6	694	-0.0692046	-0.0692046
7	693	-0.062548	-0.062548
8	692	-0.0594999	-0.0594999
9	691	-0.0543036	-0.0543036
10	690	-0.0517063	-0.0517063
11	689	-0.0464977	-0.0464977
12	688	-0.044857	-0.044857
13	687	-0.0415377	-0.0415377
14	686	-0.0390236	-0.0390236
15	685	-0.0362659	-0.0362659
16	684	-0.0339007	-0.0339007
17	683	-0.0309673	-0.0309673
18	682	-0.0256358	-0.0256358
19	681	-0.019804	-0.019804
20	680	-0.0108338	-0.0108338
21	679	0.00102227	0.00102227
22	678	0.0137696	0.0137696
23	677	0.0258046	0.0258046
24	676	0.0394742	0.0394742
25	675	0.053435	0.053435
26	674	0.0630465	0.0630465
27	673	0.0715189	0.0715189
28	672	0.0782716	0.0782716
29	671	0.0786289	0.0786289
30	670	0.0791215	0.0791215
31	669	0.0766215	0.0766215
32	668	0.0735788	0.0735788
33	667	0.0685749	0.0685749
34	666	0.0634522	0.0634522
35	665	0.0586597	0.0586597
36	664	0.0538623	0.0538623
37	663	0.0511155	0.0511155
38	662	0.049386	0.049386
39	661	0.0486044	0.0486044
40	660	0.0479	0.0479
41	659	0.0496721	0.0496721
42	658	0.050358	0.050358
43	657	0.0490424	0.0490424
44	656	0.0493778	0.0493778
45	655	0.0453963	0.0453963
46	654	0.0437973	0.0437973
47	653	0.0393078	0.0393078
48	652	0.0351128	0.0351128
49	651	0.0298476	0.0298476
50	650	0.0262939	0.0262939
51	649	0.0250682	0.0250682
52	648	0.0230774	0.0230774
53	647	0.0229932	0.0229932
54	646	0.0270577	0.0270577
55	645	0.0300274	0.0300274
56	644	0.0338132	0.0338132
57	643	0.0384744	0.0384744
58	642	0.0410557	0.0410557
59	641	0.0449206	0.0449206
60	640	0.0479055	0.0479055
61	639	0.0519907	0.0519907
62	638	0.053643	0.053643
63	637	0.0565581	0.0565581
64	636	0.0571727	0.0571727
65	635	0.0604649	0.0604649
66	634	0.0617007	0.0617007
67	633	0.0627711	0.0627711
68	632	0.0617526	0.0617526
69	631	0.0617688	0.0617688
70	630	0.0630236	0.0630236
71	629	0.0609639	0.0609639
72	628	0.0601932	0.0601932
73	627	0.0594861	0.0594861
74	626	0.0581467	0.0581467
75	625	0.0571534	0.0571534
76	624	0.0565663	0.0565663
77	623	0.0554889	0.0554889
78	622	0.0552944	0.0552944
79	621	0.0549698	0.0549698
80	620	0.0559828	0.0559828
81	619	0.0544184	0.0544184
82	618	0.0555486	0.0555486
83	617	0.0560821	0.0560821
84	616	0.0547325	0.0547325
85	615	0.0530533	0.0530533
86	614	0.0537416	0.0537416
87	613	0.0499467	0.0499467
88	612	0.0479289	0.0479289
89	611	0.0433882	0.0433882
90	610	0.0396305	0.0396305
91	609	0.0352793	0.0352793
92	608	0.0296887	0.0296887
93	607	0.0253032	0.0253032
94	606	0.0209392	0.0209392
95	605	0.0157066	0.0157066
96	604	0.0106344	0.0106344
97	603	0.00806129	0.00806129
98	602	0.00453972	0.00453972
99	601	0.000462967	0.000462967
100	600	-0.0026466	-0.0026466
101	599	-0.00642357	-0.00642357
102	598	-0.00980397	-0.00980397
103	597	-0.012624	-0.012624
104	596	-0.0140613	-0.0140613
105	595	-0.0171703	-0.0171703
106	594	-0.0192355	-0.0192355
107	593	-0.022558	-0.022558
108	592	-0.0244826	-0.0244826
109	591	-0.0261953	-0.0261953
110	590	-0.0289269	-0.0289269
111	589	-0.0302989	-0.0302989
112	588	-0.0320478	-0.0320478
113	587	-0.0335427	-0.0335427
114	586	-0.0365961	-0.0365961
115	585	-0.0367704	-0.0367704
116	584	-0.0385069	-0.0385069
117	583	-0.0399114	-0.0399114
118	582	-0.0402611	-0.0402611
119	581	-0.04105	-0.04105
120	580	-0.0422498	-0.0422498
121	579	-0.0415733	-0.0415733
122	578	-0.0401086	-0.0401086
123	577	-0.0401277	-0.0401277
124	576	-0.039659	-0.039659
125	575	-0.0367927	-0.0367927
126	574	-0.0352082	-0.0352082
127	573	-0.0330447	-0.0330447
128	572	-0.0298584	-0.0298584
129	571	-0.0281007	-0.0281007
130	570	-0.024508	-0.024508
131	569	-0.0238849	-0.0238849
132	568	-0.019663	-0.019663
133	567	-0.0182027	-0.0182027
134	566	-0.0150859	-0.0150859
135	565	-0.0126148	-0.0126148
136	564	-0.00963325	-0.00963325
137	563	-0.00885077	-0.00885077
138	562	-0.00475192	-0.00475192
139	561	-0.00306499	-0.00306499
140	560	0.000129575	0.000129575
141	559	0.00182452	0.00182452
142	558	0.00237899	0.00237899
143	557	0.00380658	0.00380658
144	556	0.00676308	0.00676308
145	555	0.00826077	0.00826077
146	554	0.00984858	0.00984858
147	553	0.00986327	0.00986327
148	552	0.0104053	0.0104053
149	551	0.0112135	0.0112135
150	550	0.0103748	0.0103748
151	549	0.0102589	0.0102589
152	548	0.0108277	0.0108277
153	547	0.0104178	0.0104178
154	546	0.00943186	0.00943186
155	545	0.0078262	0.0078262
156	544	0.00630478	0.00630478
157	543	0.00478953	0.00478953
158	542	0.00373647	0.00373647
159	541	0.00166209	0.00166209
160	540	0.00136194	0.00136194
161	539	-0.000894164	-0.000894164
162	538	-0.00408528	-0.00408528
163	537	-0.00494143	-0.00494143
164	536	-0.00753576	-0.00753576
165	535	-0.00805741	-0.00805741
166	534	-0.0116807	-0.0116807
167	533	-0.0127411	-0.0127411
168	532	-0.015469	-0.015469
169	531	-0.0171395	-0.0171395
170	530	-0.0201395	-0.0201395
171	529	-0.021066	-0.021066
172	528	-0.024053	-0.024053
173	527	-0.0250999	-0.0250999
174	526	-0.0275361	-0.0275361
175	525	-0.0294192	-0.0294192
176	524	-0.0316225	-0.0316225
177	523	-0.0339148	-0.0339148
178	522	-0.0366977	-0.0366977
179	521	-0.039172	-0.039172
180	520	-0.0400109	-0.0400109
181	519	-0.041929	-0.041929
182	518	-0.0433428	-0.0433428
183	517	-0.0445041	-0.0445041
184	516	-0.0449722	-0.0449722
185	515	-0.0467029	-0.0467029
186	514	-0.0474884	-0.0474884
187	513	-0.049956	-0.049956
188	512	-0.0506937	-0.0506937
189	511	-0.0521824	-0.0521824
190	510	-0.052923	-0.052923
191	509	-0.0535777	-0.0535777
192	508	-0.0548859	-0.0548859
193	507	-0.0570465	-0.0570465
194	506	-0.0581761	-0.0581761
195	505	-0.0577596	-0.0577596
196	504	-0.0586808	-0.0586808
197	503	-0.0603274	-0.0603274
198	502	-0.0609769	-0.0609769
199	501	-0.0607643	-0.0607643
200	500	-0.0617255	-0.0617255
201	499	-0.0617574	-0.0617574
202	498	-0.0634486	-0.0634486
203	497	-0.0638783	-0.0638783
204	496	-0.0635979	-0.0635979
205	495	-0.0640413	-0.0640413
206	494	-0.0638613	-0.0638613
207	493	-0.064644	-0.064644
208	492	-0.0641605	-0.0641605
209	491	-0.065915	-0.065915
210	490	-0.0648591	-0.0648591
211	489	-0.0634549	-0.0634549
212	488	-0.0654438	-0.0654438
213	487	-0.0650503	-0.0650503
214	486	-0.0653855	-0.0653855
215	485	-0.064235	-0.064235
216	484	-0.0647074	-0.0647074
217	483	-0.0642578	-0.0642578
218	482	-0.065755	-0.065755
219	481	-0.0644847	-0.0644847
220	480	-0.0641001	-0.0641001
221	479	-0.0633416	-0.0633416
222	478	-0.0638276	-0.0638276
223	477	-0.0642338	-0.0642338
224	476	-0.0641474	-0.0641474
225	475	-0.0643559	-0.0643559
226	474	-0.0630211	-0.0630211
227	473	-0.0644404	-0.0644404
228	472	-0.0619446	-0.0619446
229	471	-0.063809	-0.063809
230	470	-0.0629796	-0.0629796
231	469	-0.0627542	-0.0627542
232	468	-0.0619596	-0.0619596
233	467	-0.0615566	-0.0615566
234	466	-0.0614787	-0.0614787
235	465	-0.0620783	-0.0620783
236	464	-0.0612862	-0.0612862
237	463	-0.0621067	-0.0621067
238	462	-0.0608679	-0.0608679
239	461	-0.060946	-0.060946
240	460	-0.0607724	-0.0607724
241	459	-0.0600981	-0.0600981
242	458	-0.0603641	-0.0603641
243	457	-0.0610537	-0.0610537
244	456	-0.0591984	-0.0591984
245	455	-0.0599029	-0.0599029
246	454	-0.0594063	-0.0594063
247	453	-0.0593306	-0.0593306
248	452	-0.0593168	-0.0593168
249	451	-0.0592972	-0.0592972
250	450	-0.0578446	-0.0578446
251	449	-0.0598288	-0.0598288
252	448	-0.058825	-0.058825
253	447	-0.0590974	-0.0590974
254	446	-0.0579729	-0.0579729
255	445	-0.0578942	-0.0578942
256	444	-0.0574362	-0.0574362
257	443	-0.0594717	-0.0594717
258	442	-0.060071	-0.060071
259	441	-0.0576514	-0.0576514
260	440	-0.058168	-0.058168
261	439	-0.0588573	-0.0588573
262	438	-0.0578423	-0.0578423
263	437	-0.058706	-0.058706
264	436	-0.056875	-0.056875
265	435	-0.0594941	-0.0594941
266	434	-0.0593304	-0.0593304
267	433	-0.0576149	-0.0576149
268	432	-0.0582931	-0.0582931
269	431	-0.0584711	-0.0584711
270	430	-0.0592432	-0.0592432
271	429	-0.0593548	-0.0593548
272	428	-0.0596474	-0.0596474
273	427	-0.058871	-0.058871
274	426	-0.0590274	-0.0590274
275	425	-0.0591687	-0.0591687
276	424	-0.0594124	-0.0594124
277	423	-0.0584932	-0.0584932
278	422	-0.0577999	-0.0577999
279	421	-0.0572585	-0.0572585
280	420	-0.0579515	-0.0579515
281	419	-0.058732	-0.058732
282	418	-0.0569916	-0.0569916
283	417	-0.0582631	-0.0582631
284	416	-0.0574033	-0.0574033
285	415	-0.0567037	-0.0567037
286	414	-0.0571864	-0.0571864
287	413	-0.0557582	-0.0557582
288	412	-0.0570755	-0.0570755
289	411	-0.0574173	-0.0574173
290	410	-0.0568613	-0.0568613
291	409	-0.0577259	-0.0577259
292	408	-0.0571518	-0.0571518
293	407	-0.0587365	-0.0587365
294	406	-0.0568847	-0.0568847
295	405	-0.0569043	-0.0569043
296	404	-0.0586817	-0.0586817
297	403	-0.0570217	-0.0570217
298	402	-0.0571908	-0.0571908
299	401	-0.0571733	-0.0571733
300	400	-0.0576156	-0.0576156

## Sheet: LBp (mdeg)
	0	1	2
0	700	-0.0306967	-0.0306967
1	699	-0.0297714	-0.0297714
2	698	-0.0272172	-0.0272172
3	697	-0.0252381	-0.0252381
4	696	-0.0219596	-0.0219596
5	695	-0.0156536	-0.0156536
6	694	-0.0121615	-0.0121615
7	693	-0.00926471	-0.00926471
8	692	-0.00440417	-0.00440417
9	691	-0.00471072	-0.00471072
10	690	0.00242242	0.00242242
11	689	0.00896118	0.00896118
12	688	0.0130035	0.0130035
13	687	0.02684	0.02684
14	686	0.028546	0.028546
15	685	0.0333637	0.0333637
16	684	0.0364764	0.0364764
17	683	0.0336262	0.0336262
18	682	0.0350867	0.0350867
19	681	0.026918	0.026918
20	680	0.0157542	0.0157542
21	679	0.00370953	0.00370953
22	678	-0.00678742	-0.00678742
23	677	-0.0188799	-0.0188799
24	676	-0.0252243	-0.0252243
25	675	-0.038965	-0.038965
26	674	-0.0399614	-0.0399614
27	673	-0.0509883	-0.0509883
28	672	-0.053564	-0.053564
29	671	-0.0525604	-0.0525604
30	670	-0.0544647	-0.0544647
31	669	-0.0495906	-0.0495906
32	668	-0.0516335	-0.0516335
33	667	-0.0489248	-0.0489248
34	666	-0.0479551	-0.0479551
35	665	-0.0490246	-0.0490246
36	664	-0.0495759	-0.0495759
37	663	-0.0488065	-0.0488065
38	662	-0.041263	-0.041263
39	661	-0.0487158	-0.0487158
40	660	-0.0452119	-0.0452119
41	659	-0.047946	-0.047946
42	658	-0.0472924	-0.0472924
43	657	-0.0496562	-0.0496562
44	656	-0.0429238	-0.0429238
45	655	-0.0387475	-0.0387475
46	654	-0.0351115	-0.0351115
47	653	-0.029362	-0.029362
48	652	-0.0244311	-0.0244311
49	651	-0.0117359	-0.0117359
50	650	-0.00597388	-0.00597388
51	649	0.0064906	0.0064906
52	648	0.00821041	0.00821041
53	647	0.0149038	0.0149038
54	646	0.0187915	0.0187915
55	645	0.0167064	0.0167064
56	644	0.0180342	0.0180342
57	643	0.0169503	0.0169503
58	642	0.0181344	0.0181344
59	641	0.0182633	0.0182633
60	640	0.0199391	0.0199391
61	639	0.0181144	0.0181144
62	638	0.0208242	0.0208242
63	637	0.0225682	0.0225682
64	636	0.0236716	0.0236716
65	635	0.0261244	0.0261244
66	634	0.0287024	0.0287024
67	633	0.0294207	0.0294207
68	632	0.0331743	0.0331743
69	631	0.0323529	0.0323529
70	630	0.032032	0.032032
71	629	0.0358876	0.0358876
72	628	0.032312	0.032312
73	627	0.0345905	0.0345905
74	626	0.0371982	0.0371982
75	625	0.0334215	0.0334215
76	624	0.0363493	0.0363493
77	623	0.0337199	0.0337199
78	622	0.0293041	0.0293041
79	621	0.0292392	0.0292392
80	620	0.0284994	0.0284994
81	619	0.0272618	0.0272618
82	618	0.0256416	0.0256416
83	617	0.0232041	0.0232041
84	616	0.0184646	0.0184646
85	615	0.0204302	0.0204302
86	614	0.0160918	0.0160918
87	613	0.0163402	0.0163402
88	612	0.0181344	0.0181344
89	611	0.0160601	0.0160601
90	610	0.0108107	0.0108107
91	609	0.0110033	0.0110033
92	608	0.0111549	0.0111549
93	607	0.011054	0.011054
94	606	0.00893395	0.00893395
95	605	0.0100344	0.0100344
96	604	0.00958151	0.00958151
97	603	0.00698849	0.00698849
98	602	0.00605863	0.00605863
99	601	0.00979368	0.00979368
100	600	0.00952539	0.00952539
101	599	0.00906627	0.00906627
102	598	0.0107617	0.0107617
103	597	0.00966267	0.00966267
104	596	0.00913103	0.00913103
105	595	0.0116224	0.0116224
106	594	0.0122817	0.0122817
107	593	0.0111607	0.0111607
108	592	0.0118803	0.0118803
109	591	0.0130676	0.0130676
110	590	0.0153053	0.0153053
111	589	0.0142271	0.0142271
112	588	0.0152602	0.0152602
113	587	0.0168517	0.0168517
114	586	0.0177546	0.0177546
115	585	0.0171743	0.0171743
116	584	0.0180767	0.0180767
117	583	0.0176933	0.0176933
118	582	0.0206332	0.0206332
119	581	0.0188808	0.0188808
120	580	0.0180301	0.0180301
121	579	0.016971	0.016971
122	578	0.0170022	0.0170022
123	577	0.0177805	0.0177805
124	576	0.0153337	0.0153337
125	575	0.0150705	0.0150705
126	574	0.0158641	0.0158641
127	573	0.0171146	0.0171146
128	572	0.0160734	0.0160734
129	571	0.0118017	0.0118017
130	570	0.0142567	0.0142567
131	569	0.0133054	0.0133054
132	568	0.0128808	0.0128808
133	567	0.0113755	0.0113755
134	566	0.0112265	0.0112265
135	565	0.00886037	0.00886037
136	564	0.0102483	0.0102483
137	563	0.00940593	0.00940593
138	562	0.00677531	0.00677531
139	561	0.00681409	0.00681409
140	560	0.00609102	0.00609102
141	559	0.00418814	0.00418814
142	558	0.00339	0.00339
143	557	0.00239926	0.00239926
144	556	0.0040551	0.0040551
145	555	0.00194732	0.00194732
146	554	0.00246091	0.00246091
147	553	-0.00247238	-0.00247238
148	552	-0.000969237	-0.000969237
149	551	0.000321063	0.000321063
150	550	-0.00131283	-0.00131283
151	549	-0.0031841	-0.0031841
152	548	-0.0015187	-0.0015187
153	547	-0.000657926	-0.000657926
154	546	0.000148836	0.000148836
155	545	-0.00169197	-0.00169197
156	544	-0.00171564	-0.00171564
157	543	-0.00217644	-0.00217644
158	542	-0.00233368	-0.00233368
159	541	-0.000118243	-0.000118243
160	540	-0.00206058	-0.00206058
161	539	-0.00193351	-0.00193351
162	538	-0.00276577	-0.00276577
163	537	-0.00484344	-0.00484344
164	536	-0.00255005	-0.00255005
165	535	-0.00268858	-0.00268858
166	534	-0.00210203	-0.00210203
167	533	-0.00206817	-0.00206817
168	532	-0.00179574	-0.00179574
169	531	-0.00210168	-0.00210168
170	530	-0.00262346	-0.00262346
171	529	-0.00279336	-0.00279336
172	528	-0.00177781	-0.00177781
173	527	-0.00231596	-0.00231596
174	526	-0.0029245	-0.0029245
175	525	-0.00251873	-0.00251873
176	524	-0.00179732	-0.00179732
177	523	-0.00215601	-0.00215601
178	522	-0.00143648	-0.00143648
179	521	-0.00286856	-0.00286856
180	520	-0.00203547	-0.00203547
181	519	-0.00129612	-0.00129612
182	518	-0.00175277	-0.00175277
183	517	-0.00232251	-0.00232251
184	516	-0.00236936	-0.00236936
185	515	-0.00219773	-0.00219773
186	514	-0.00257835	-0.00257835
187	513	-0.00359	-0.00359
188	512	-0.00194172	-0.00194172
189	511	-0.00266199	-0.00266199
190	510	-0.00206271	-0.00206271
191	509	-0.00208559	-0.00208559
192	508	-0.00279361	-0.00279361
193	507	-0.00213503	-0.00213503
194	506	-0.00165594	-0.00165594
195	505	-0.00190096	-0.00190096
196	504	-0.00387902	-0.00387902
197	503	-0.00073078	-0.00073078
198	502	-0.00177831	-0.00177831
199	501	-0.0015683	-0.0015683
200	500	0.000306833	0.000306833
201	499	-0.00170937	-0.00170937
202	498	-0.000879768	-0.000879768
203	497	-0.000214677	-0.000214677
204	496	-0.000384687	-0.000384687
205	495	-0.000716641	-0.000716641
206	494	0.000450121	0.000450121
207	493	-0.00239876	-0.00239876
208	492	-0.00135246	-0.00135246
209	491	-0.0015493	-0.0015493
210	490	-0.00135067	-0.00135067
211	489	-0.000856562	-0.000856562
212	488	-0.00122918	-0.00122918
213	487	-0.000580268	-0.000580268
214	486	-0.000861613	-0.000861613
215	485	-0.00063175	-0.00063175
216	484	-0.000226591	-0.000226591
217	483	0.000655317	0.000655317
218	482	4.2187e-05	4.2187e-05
219	481	-0.000314717	-0.000314717
220	480	0.000179219	0.000179219
221	479	-0.00118257	-0.00118257
222	478	0.000100714	0.000100714
223	477	-0.000160391	-0.000160391
224	476	-0.000627086	-0.000627086
225	475	0.000255367	0.000255367
226	474	-0.000564974	-0.000564974
227	473	0.00058939	0.00058939
228	472	0.000490676	0.000490676
229	471	0.000149127	0.000149127
230	470	0.000461475	0.000461475
231	469	0.000331203	0.000331203
232	468	-2.79792e-05	-2.79792e-05
233	467	4.38288e-05	4.38288e-05
234	466	0.00154419	0.00154419
235	465	0.00116535	0.00116535
236	464	0.00144024	0.00144024
237	463	0.00067815	0.00067815
238	462	-6.6068e-05	-6.6068e-05
239	461	0.000225982	0.000225982
240	460	-0.000274082	-0.000274082
241	459	-0.000574855	-0.000574855
242	458	-0.000291347	-0.000291347
243	457	0.000586448	0.000586448
244	456	0.000344321	0.000344321
245	455	0.000182452	0.000182452
246	454	-0.000488885	-0.000488885
247	453	-0.000212142	-0.000212142
248	452	-0.000543553	-0.000543553
249	451	-0.000347571	-0.000347571
250	450	-5.51421e-05	-5.51421e-05
251	449	-0.000373155	-0.000373155
252	448	-0.000544254	-0.000544254
253	447	-0.000406339	-0.000406339
254	446	-0.000320966	-0.000320966
255	445	-0.000475326	-0.000475326
256	444	-0.000896883	-0.000896883
257	443	-0.000683409	-0.000683409
258	442	0.00038561	0.00038561
259	441	-0.00109594	-0.00109594
260	440	-0.000507129	-0.000507129
261	439	-0.00132763	-0.00132763
262	438	-0.000403816	-0.000403816
263	437	-0.000897821	-0.000897821
264	436	-0.00213068	-0.00213068
265	435	-0.000732841	-0.000732841
266	434	-0.000678426	-0.000678426
267	433	-0.000448734	-0.000448734
268	432	-0.000691324	-0.000691324
269	431	0.000105379	0.000105379
270	430	-0.000613875	-0.000613875
271	429	-0.000413464	-0.000413464
272	428	0.000503054	0.000503054
273	427	0.00153539	0.00153539
274	426	-0.000484058	-0.000484058
275	425	-0.000853384	-0.000853384
276	424	-0.000599326	-0.000599326
277	423	-0.000318631	-0.000318631
278	422	3.24627e-05	3.24627e-05
279	421	-0.000124822	-0.000124822
280	420	-0.000385248	-0.000385248
281	419	0.000762319	0.000762319
282	418	-0.00048404	-0.00048404
283	417	-0.00050876	-0.00050876
284	416	0.000262279	0.000262279
285	415	-0.000214498	-0.000214498
286	414	-5.05535e-05	-5.05535e-05
287	413	0.000586375	0.000586375
288	412	8.12994e-05	8.12994e-05
289	411	-5.40236e-05	-5.40236e-05
290	410	0.000278398	0.000278398
291	409	-0.000384554	-0.000384554
292	408	-0.000179893	-0.000179893
293	407	-0.000900196	-0.000900196
294	406	0.000125403	0.000125403
295	405	0.00053386	0.00053386
296	404	0.000679155	0.000679155
297	403	-0.000236982	-0.000236982
298	402	-6.41006e-05	-6.41006e-05
299	401	4.02577e-05	4.02577e-05
300	400	1.17884e-05	1.17884e-05

## Sheet: LDp (mdeg)
	0	1	2
0	700	-0.0193504	-0.0193504
1	699	-0.0217233	-0.0217233
2	698	-0.0228366	-0.0228366
3	697	-0.0234005	-0.0234005
4	696	-0.0265865	-0.0265865
5	695	-0.0276184	-0.0276184
6	694	-0.0292182	-0.0292182
7	693	-0.0294566	-0.0294566
8	692	-0.0299465	-0.0299465
9	691	-0.0292878	-0.0292878
10	690	-0.0292908	-0.0292908
11	689	-0.0276158	-0.0276158
12	688	-0.0250072	-0.0250072
13	687	-0.0190022	-0.0190022
14	686	-0.0137495	-0.0137495
15	685	-0.00508761	-0.00508761
16	684	0.00484973	0.00484973
17	683	0.0166153	0.0166153
18	682	0.0291076	0.0291076
19	681	0.0391286	0.0391286
20	680	0.0461598	0.0461598
21	679	0.0518631	0.0518631
22	678	0.053696	0.053696
23	677	0.0538682	0.0538682
24	676	0.0515832	0.0515832
25	675	0.0484179	0.0484179
26	674	0.0429762	0.0429762
27	673	0.0378932	0.0378932
28	672	0.0327083	0.0327083
29	671	0.0261985	0.0261985
30	670	0.0187929	0.0187929
31	669	0.0161334	0.0161334
32	668	0.01281	0.01281
33	667	0.00907838	0.00907838
34	666	0.00660231	0.00660231
35	665	0.00485179	0.00485179
36	664	0.000888786	0.000888786
37	663	-0.001256	-0.001256
38	662	-0.00498343	-0.00498343
39	661	-0.00921929	-0.00921929
40	660	-0.0123294	-0.0123294
41	659	-0.0174211	-0.0174211
42	658	-0.0221114	-0.0221114
43	657	-0.0267906	-0.0267906
44	656	-0.0337162	-0.0337162
45	655	-0.0399206	-0.0399206
46	654	-0.045348	-0.045348
47	653	-0.0508033	-0.0508033
48	652	-0.0555378	-0.0555378
49	651	-0.0573188	-0.0573188
50	650	-0.0569521	-0.0569521
51	649	-0.0551614	-0.0551614
52	648	-0.0515616	-0.0515616
53	647	-0.0468814	-0.0468814
54	646	-0.0433672	-0.0433672
55	645	-0.0403944	-0.0403944
56	644	-0.0375618	-0.0375618
57	643	-0.0361803	-0.0361803
58	642	-0.0345903	-0.0345903
59	641	-0.0332881	-0.0332881
60	640	-0.0340844	-0.0340844
61	639	-0.0337197	-0.0337197
62	638	-0.0339288	-0.0339288
63	637	-0.0334068	-0.0334068
64	636	-0.0333876	-0.0333876
65	635	-0.0325738	-0.0325738
66	634	-0.0311747	-0.0311747
67	633	-0.0301479	-0.0301479
68	632	-0.0283367	-0.0283367
69	631	-0.0249827	-0.0249827
70	630	-0.0242946	-0.0242946
71	629	-0.021593	-0.021593
72	628	-0.0193785	-0.0193785
73	627	-0.0175009	-0.0175009
74	626	-0.01501	-0.01501
75	625	-0.011878	-0.011878
76	624	-0.0099127	-0.0099127
77	623	-0.00785801	-0.00785801
78	622	-0.00615533	-0.00615533
79	621	-0.00391581	-0.00391581
80	620	-0.00249334	-0.00249334
81	619	-0.00107671	-0.00107671
82	618	-0.000123152	-0.000123152
83	617	-0.000109437	-0.000109437
84	616	0.000242001	0.000242001
85	615	0.0008881	0.0008881
86	614	0.000843242	0.000843242
87	613	0.000236491	0.000236491
88	612	0.000357974	0.000357974
89	611	-0.000625322	-0.000625322
90	610	-0.000546094	-0.000546094
91	609	-0.000692067	-0.000692067
92	608	-0.00187173	-0.00187173
93	607	-0.000620569	-0.000620569
94	606	-0.00127129	-0.00127129
95	605	-0.00243753	-0.00243753
96	604	-0.00297496	-0.00297496
97	603	-0.00337542	-0.00337542
98	602	-0.00392484	-0.00392484
99	601	-0.00551962	-0.00551962
100	600	-0.00599385	-0.00599385
101	599	-0.00740378	-0.00740378
102	598	-0.00788975	-0.00788975
103	597	-0.00797908	-0.00797908
104	596	-0.00878267	-0.00878267
105	595	-0.00876914	-0.00876914
106	594	-0.00936171	-0.00936171
107	593	-0.00879258	-0.00879258
108	592	-0.00903919	-0.00903919
109	591	-0.00853135	-0.00853135
110	590	-0.00894239	-0.00894239
111	589	-0.00814815	-0.00814815
112	588	-0.00761037	-0.00761037
113	587	-0.00780816	-0.00780816
114	586	-0.00682445	-0.00682445
115	585	-0.00667984	-0.00667984
116	584	-0.00609093	-0.00609093
117	583	-0.00486693	-0.00486693
118	582	-0.00377412	-0.00377412
119	581	-0.00308093	-0.00308093
120	580	-0.00285118	-0.00285118
121	579	-0.00170006	-0.00170006
122	578	-0.000595829	-0.000595829
123	577	-0.000566765	-0.000566765
124	576	0.000662116	0.000662116
125	575	0.00148101	0.00148101
126	574	0.00262969	0.00262969
127	573	0.00300876	0.00300876
128	572	0.00337314	0.00337314
129	571	0.0041391	0.0041391
130	570	0.00411137	0.00411137
131	569	0.0042263	0.0042263
132	568	0.00493447	0.00493447
133	567	0.00521015	0.00521015
134	566	0.0053506	0.0053506
135	565	0.00561839	0.00561839
136	564	0.00621812	0.00621812
137	563	0.00642569	0.00642569
138	562	0.00628115	0.00628115
139	561	0.00685394	0.00685394
140	560	0.00622648	0.00622648
141	559	0.00600471	0.00600471
142	558	0.00570497	0.00570497
143	557	0.00584515	0.00584515
144	556	0.00541479	0.00541479
145	555	0.0053973	0.0053973
146	554	0.00478345	0.00478345
147	553	0.00466484	0.00466484
148	552	0.00438946	0.00438946
149	551	0.00400222	0.00400222
150	550	0.00431045	0.00431045
151	549	0.00333015	0.00333015
152	548	0.00241979	0.00241979
153	547	0.00195271	0.00195271
154	546	0.00156314	0.00156314
155	545	0.00116637	0.00116637
156	544	0.00111005	0.00111005
157	543	0.000723946	0.000723946
158	542	0.000279295	0.000279295
159	541	0.000489965	0.000489965
160	540	2.70596e-05	2.70596e-05
161	539	-0.000682369	-0.000682369
162	538	-0.00146592	-0.00146592
163	537	-0.00120183	-0.00120183
164	536	-0.0013911	-0.0013911
165	535	-0.00168441	-0.00168441
166	534	-0.00200743	-0.00200743
167	533	-0.00228174	-0.00228174
168	532	-0.00246416	-0.00246416
169	531	-0.00274943	-0.00274943
170	530	-0.00257729	-0.00257729
171	529	-0.00268129	-0.00268129
172	528	-0.00324479	-0.00324479
173	527	-0.00311621	-0.00311621
174	526	-0.00358797	-0.00358797
175	525	-0.00361778	-0.00361778
176	524	-0.00375763	-0.00375763
177	523	-0.00363367	-0.00363367
178	522	-0.00404659	-0.00404659
179	521	-0.00406776	-0.00406776
180	520	-0.00399506	-0.00399506
181	519	-0.00436518	-0.00436518
182	518	-0.00450555	-0.00450555
183	517	-0.00473396	-0.00473396
184	516	-0.00474959	-0.00474959
185	515	-0.00489334	-0.00489334
186	514	-0.00487605	-0.00487605
187	513	-0.00493402	-0.00493402
188	512	-0.00490846	-0.00490846
189	511	-0.00524097	-0.00524097
190	510	-0.00490388	-0.00490388
191	509	-0.00528869	-0.00528869
192	508	-0.00521397	-0.00521397
193	507	-0.00553493	-0.00553493
194	506	-0.00609116	-0.00609116
195	505	-0.00549246	-0.00549246
196	504	-0.00524737	-0.00524737
197	503	-0.00567385	-0.00567385
198	502	-0.00574166	-0.00574166
199	501	-0.00565722	-0.00565722
200	500	-0.00604873	-0.00604873
201	499	-0.00599269	-0.00599269
202	498	-0.00596492	-0.00596492
203	497	-0.00552223	-0.00552223
204	496	-0.00552522	-0.00552522
205	495	-0.00545604	-0.00545604
206	494	-0.00566116	-0.00566116
207	493	-0.00557094	-0.00557094
208	492	-0.00570941	-0.00570941
209	491	-0.00555993	-0.00555993
210	490	-0.00522188	-0.00522188
211	489	-0.00553242	-0.00553242
212	488	-0.00558935	-0.00558935
213	487	-0.00545755	-0.00545755
214	486	-0.00574719	-0.00574719
215	485	-0.00527801	-0.00527801
216	484	-0.00509983	-0.00509983
217	483	-0.00510839	-0.00510839
218	482	-0.00527967	-0.00527967
219	481	-0.00534138	-0.00534138
220	480	-0.00496848	-0.00496848
221	479	-0.00512487	-0.00512487
222	478	-0.00492852	-0.00492852
223	477	-0.00480048	-0.00480048
224	476	-0.00480996	-0.00480996
225	475	-0.00458152	-0.00458152
226	474	-0.00497425	-0.00497425
227	473	-0.00469652	-0.00469652
228	472	-0.00455485	-0.00455485
229	471	-0.00476255	-0.00476255
230	470	-0.00407725	-0.00407725
231	469	-0.00447796	-0.00447796
232	468	-0.00415284	-0.00415284
233	467	-0.00433988	-0.00433988
234	466	-0.00421996	-0.00421996
235	465	-0.00409597	-0.00409597
236	464	-0.00406901	-0.00406901
237	463	-0.00385695	-0.00385695
238	462	-0.00402123	-0.00402123
239	461	-0.00382905	-0.00382905
240	460	-0.00405334	-0.00405334
241	459	-0.00381523	-0.00381523
242	458	-0.00355547	-0.00355547
243	457	-0.00351431	-0.00351431
244	456	-0.0036994	-0.0036994
245	455	-0.00323271	-0.00323271
246	454	-0.00349558	-0.00349558
247	453	-0.00364243	-0.00364243
248	452	-0.00355942	-0.00355942
249	451	-0.00341779	-0.00341779
250	450	-0.00359499	-0.00359499
251	449	-0.00355145	-0.00355145
252	448	-0.00353312	-0.00353312
253	447	-0.00341844	-0.00341844
254	446	-0.00369729	-0.00369729
255	445	-0.00355808	-0.00355808
256	444	-0.00357922	-0.00357922
257	443	-0.0033297	-0.0033297
258	442	-0.00386817	-0.00386817
259	441	-0.00362207	-0.00362207
260	440	-0.00373935	-0.00373935
261	439	-0.0033013	-0.0033013
262	438	-0.00384359	-0.00384359
263	437	-0.00357195	-0.00357195
264	436	-0.00370359	-0.00370359
265	435	-0.00352269	-0.00352269
266	434	-0.00373118	-0.00373118
267	433	-0.003816	-0.003816
268	432	-0.00375725	-0.00375725
269	431	-0.00368045	-0.00368045
270	430	-0.00363858	-0.00363858
271	429	-0.00361857	-0.00361857
272	428	-0.00413886	-0.00413886
273	427	-0.00363439	-0.00363439
274	426	-0.00409246	-0.00409246
275	425	-0.00379888	-0.00379888
276	424	-0.00375539	-0.00375539
277	423	-0.00378147	-0.00378147
278	422	-0.00398618	-0.00398618
279	421	-0.00349669	-0.00349669
280	420	-0.00376481	-0.00376481
281	419	-0.0036876	-0.0036876
282	418	-0.00359411	-0.00359411
283	417	-0.00365564	-0.00365564
284	416	-0.00359183	-0.00359183
285	415	-0.00340027	-0.00340027
286	414	-0.00365698	-0.00365698
287	413	-0.0031606	-0.0031606
288	412	-0.00341216	-0.00341216
289	411	-0.00366222	-0.00366222
290	410	-0.00329188	-0.00329188
291	409	-0.0032843	-0.0032843
292	408	-0.00360589	-0.00360589
293	407	-0.00329386	-0.00329386
294	406	-0.0032878	-0.0032878
295	405	-0.00334134	-0.00334134
296	404	-0.00330931	-0.00330931
297	403	-0.00355279	-0.00355279
298	402	-0.00322949	-0.00322949
299	401	-0.00323414	-0.00323414
300	400	-0.00316399	-0.00316399

## Sheet: G-factor
	0	1	2
0	700	-0.00901288	-0.00901288
1	699	-0.0152889	-0.0152889
2	698	-0.0130809	-0.0130809
3	697	-0.00987836	-0.00987836
4	696	-0.0116552	-0.0116552
5	695	-0.00832298	-0.00832298
6	694	-0.0095487	-0.0095487
7	693	-0.00792861	-0.00792861
8	692	-0.010292	-0.010292
9	691	-0.0148758	-0.0148758
10	690	-0.0100555	-0.0100555
11	689	-0.0142562	-0.0142562
12	688	-0.00814661	-0.00814661
13	687	-0.00636174	-0.00636174
14	686	-0.00104151	-0.00104151
15	685	0.00393502	0.00393502
16	684	0.00963317	0.00963317
17	683	0.0136354	0.0136354
18	682	0.0216744	0.0216744
19	681	0.0175353	0.0175353
20	680	0.0218166	0.0218166
21	679	0.0228524	0.0228524
22	678	0.0200077	0.0200077
23	677	0.0192763	0.0192763
24	676	0.0127756	0.0127756
25	675	0.0114237	0.0114237
26	674	0.00284862	0.00284862
27	673	-0.00113608	-0.00113608
28	672	-0.000256503	-0.000256503
29	671	0.00246982	0.00246982
30	670	0.00242701	0.00242701
31	669	0.0035194	0.0035194
32	668	0.00389588	0.00389588
33	667	0.00505718	0.00505718
34	666	0.00796464	0.00796464
35	665	0.00537559	0.00537559
36	664	0.00737299	0.00737299
37	663	0.00741101	0.00741101
38	662	0.00884622	0.00884622
39	661	0.0119462	0.0119462
40	660	0.00868283	0.00868283
41	659	0.00883326	0.00883326
42	658	0.00719061	0.00719061
43	657	0.00179234	0.00179234
44	656	-0.0022437	-0.0022437
45	655	-0.00556212	-0.00556212
46	654	-0.00689541	-0.00689541
47	653	-0.0162756	-0.0162756
48	652	-0.0135141	-0.0135141
49	651	-0.0133242	-0.0133242
50	650	-0.0135547	-0.0135547
51	649	-0.0117442	-0.0117442
52	648	-0.00827505	-0.00827505
53	647	-0.00317176	-0.00317176
54	646	0.00411281	0.00411281
55	645	0.00921548	0.00921548
56	644	0.0153509	0.0153509
57	643	0.0165044	0.0165044
58	642	0.0251401	0.0251401
59	641	0.0273123	0.0273123
60	640	0.0303647	0.0303647
61	639	0.0260073	0.0260073
62	638	0.0322886	0.0322886
63	637	0.0258082	0.0258082
64	636	0.023839	0.023839
65	635	0.0222518	0.0222518
66	634	0.0200384	0.0200384
67	633	0.0196196	0.0196196
68	632	0.015546	0.015546
69	631	0.017403	0.017403
70	630	0.0101288	0.0101288
71	629	0.00964415	0.00964415
72	628	0.0123282	0.0123282
73	627	0.0115287	0.0115287
74	626	0.0104994	0.0104994
75	625	0.0105597	0.0105597
76	624	0.00858354	0.00858354
77	623	0.00991061	0.00991061
78	622	0.00874678	0.00874678
79	621	0.00574665	0.00574665
80	620	0.00692837	0.00692837
81	619	0.00453222	0.00453222
82	618	0.00266682	0.00266682
83	617	0.000405585	0.000405585
84	616	0.00373088	0.00373088
85	615	0.000954526	0.000954526
86	614	-0.00372423	-0.00372423
87	613	-0.000240028	-0.000240028
88	612	-0.00100731	-0.00100731
89	611	-0.00294753	-0.00294753
90	610	-0.00180365	-0.00180365
91	609	-0.00664887	-0.00664887
92	608	-0.00496775	-0.00496775
93	607	-0.011195	-0.011195
94	606	-0.00576668	-0.00576668
95	605	-0.00950985	-0.00950985
96	604	-0.00971219	-0.00971219
97	603	-0.00826153	-0.00826153
98	602	-0.00621976	-0.00621976
99	601	-0.00581564	-0.00581564
100	600	-0.00538978	-0.00538978
101	599	-0.00437543	-0.00437543
102	598	-0.00125944	-0.00125944
103	597	0.00179258	0.00179258
104	596	0.000880178	0.000880178
105	595	0.00077165	0.00077165
106	594	0.00198307	0.00198307
107	593	0.00666322	0.00666322
108	592	0.00618875	0.00618875
109	591	0.00525995	0.00525995
110	590	0.00811721	0.00811721
111	589	0.00859714	0.00859714
112	588	0.0068949	0.0068949
113	587	0.00661769	0.00661769
114	586	0.00914135	0.00914135
115	585	0.00739666	0.00739666
116	584	0.00752681	0.00752681
117	583	0.00702108	0.00702108
118	582	0.0102849	0.0102849
119	581	0.0075649	0.0075649
120	580	0.00746524	0.00746524
121	579	0.00921352	0.00921352
122	578	0.00989938	0.00989938
123	577	0.00729413	0.00729413
124	576	0.00592642	0.00592642
125	575	0.00467601	0.00467601
126	574	0.00754806	0.00754806
127	573	0.00788717	0.00788717
128	572	0.00667237	0.00667237
129	571	0.00697121	0.00697121
130	570	0.00747544	0.00747544
131	569	0.00681656	0.00681656
132	568	0.00734937	0.00734937
133	567	0.00642418	0.00642418
134	566	0.00629139	0.00629139
135	565	0.00820742	0.00820742
136	564	0.00709737	0.00709737
137	563	0.0052682	0.0052682
138	562	0.00494773	0.00494773
139	561	0.00562303	0.00562303
140	560	0.00596178	0.00596178
141	559	0.00665983	0.00665983
142	558	0.0068156	0.0068156
143	557	0.00616768	0.00616768
144	556	0.00477808	0.00477808
145	555	0.00671891	0.00671891
146	554	0.00471769	0.00471769
147	553	0.00369501	0.00369501
148	552	0.00477057	0.00477057
149	551	0.00402921	0.00402921
150	550	0.00321618	0.00321618
151	549	0.0021388	0.0021388
152	548	0.0010363	0.0010363
153	547	0.00145585	0.00145585
154	546	0.00123841	0.00123841
155	545	5.30174e-05	5.30174e-05
156	544	0.00131631	0.00131631
157	543	1.38303e-05	1.38303e-05
158	542	-0.00123621	-0.00123621
159	541	0.000557089	0.000557089
160	540	-0.000847657	-0.000847657
161	539	-0.000549577	-0.000549577
162	538	-0.00205783	-0.00205783
163	537	-0.000444405	-0.000444405
164	536	-0.00136287	-0.00136287
165	535	-0.00318088	-0.00318088
166	534	-0.00187259	-0.00187259
167	533	-0.00158139	-0.00158139
168	532	-0.00199013	-0.00199013
169	531	-0.00223522	-0.00223522
170	530	-0.00150181	-0.00150181
171	529	-0.00422792	-0.00422792
172	528	-0.00219388	-0.00219388
173	527	-0.00305584	-0.00305584
174	526	-0.00388419	-0.00388419
175	525	-0.00350204	-0.00350204
176	524	-0.00171056	-0.00171056
177	523	-0.00217081	-0.00217081
178	522	-0.00201445	-0.00201445
179	521	-0.00330786	-0.00330786
180	520	-0.00345745	-0.00345745
181	519	-0.00286517	-0.00286517
182	518	-0.000975655	-0.000975655
183	517	-0.0037326	-0.0037326
184	516	-0.00264451	-0.00264451
185	515	-0.00214427	-0.00214427
186	514	-0.00339572	-0.00339572
187	513	-0.00242285	-0.00242285
188	512	-0.00252898	-0.00252898
189	511	-0.00209643	-0.00209643
190	510	-0.00409891	-0.00409891
191	509	-0.00173071	-0.00173071
192	508	-0.0030481	-0.0030481
193	507	-0.00334704	-0.00334704
194	506	-0.00366025	-0.00366025
195	505	-0.00324998	-0.00324998
196	504	-0.00378928	-0.00378928
197	503	-0.00341899	-0.00341899
198	502	-0.00222371	-0.00222371
199	501	-0.00378177	-0.00378177
200	500	-0.00367452	-0.00367452
201	499	-0.00429868	-0.00429868
202	498	-0.00466563	-0.00466563
203	497	-0.00402829	-0.00402829
204	496	-0.00341743	-0.00341743
205	495	-0.00386149	-0.00386149
206	494	-0.00511129	-0.00511129
207	493	-0.00659151	-0.00659151
208	492	-0.00422956	-0.00422956
209	491	-0.00511863	-0.00511863
210	490	-0.00506459	-0.00506459
211	489	-0.00579673	-0.00579673
212	488	-0.00516927	-0.00516927
213	487	-0.00518024	-0.00518024
214	486	-0.00353634	-0.00353634
215	485	-0.00419726	-0.00419726
216	484	-0.00400303	-0.00400303
217	483	-0.00422786	-0.00422786
218	482	-0.00461731	-0.00461731
219	481	-0.00461386	-0.00461386
220	480	-0.00438907	-0.00438907
221	479	-0.00477212	-0.00477212
222	478	-0.00345069	-0.00345069
223	477	-0.00537828	-0.00537828
224	476	-0.00343879	-0.00343879
225	475	-0.00444037	-0.00444037
226	474	-0.00513132	-0.00513132
227	473	-0.00450784	-0.00450784
228	472	-0.00388158	-0.00388158
229	471	-0.00430326	-0.00430326
230	470	-0.00401941	-0.00401941
231	469	-0.00388748	-0.00388748
232	468	-0.0047719	-0.0047719
233	467	-0.00393821	-0.00393821
234	466	-0.00411301	-0.00411301
235	465	-0.00297288	-0.00297288
236	464	-0.00366065	-0.00366065
237	463	-0.00514714	-0.00514714
238	462	-0.00490286	-0.00490286
239	461	-0.00489069	-0.00489069
240	460	-0.0033191	-0.0033191
241	459	-0.00398466	-0.00398466
242	458	-0.00469176	-0.00469176
243	457	-0.00348842	-0.00348842
244	456	-0.00404779	-0.00404779
245	455	-0.00390075	-0.00390075
246	454	-0.00394387	-0.00394387
247	453	-0.00367772	-0.00367772
248	452	-0.00541144	-0.00541144
249	451	-0.00436835	-0.00436835
250	450	-0.00347063	-0.00347063
251	449	-0.00331168	-0.00331168
252	448	-0.00449427	-0.00449427
253	447	-0.00423427	-0.00423427
254	446	-0.00298995	-0.00298995
255	445	-0.00427076	-0.00427076
256	444	-0.00400089	-0.00400089
257	443	-0.00435048	-0.00435048
258	442	-0.00434287	-0.00434287
259	441	-0.00383641	-0.00383641
260	440	-0.00419585	-0.00419585
261	439	-0.00440947	-0.00440947
262	438	-0.00427974	-0.00427974
263	437	-0.00492426	-0.00492426
264	436	-0.00458463	-0.00458463
265	435	-0.00437721	-0.00437721
266	434	-0.00441485	-0.00441485
267	433	-0.00444828	-0.00444828
268	432	-0.00477281	-0.00477281
269	431	-0.00484426	-0.00484426
270	430	-0.0044624	-0.0044624
271	429	-0.00536647	-0.00536647
272	428	-0.00562421	-0.00562421
273	427	-0.00397553	-0.00397553
274	426	-0.00563587	-0.00563587
275	425	-0.00463241	-0.00463241
276	424	-0.00494658	-0.00494658
277	423	-0.00543519	-0.00543519
278	422	-0.00572099	-0.00572099
279	421	-0.00553597	-0.00553597
280	420	-0.00636988	-0.00636988
281	419	-0.00536737	-0.00536737
282	418	-0.00536939	-0.00536939
283	417	-0.00615757	-0.00615757
284	416	-0.00582819	-0.00582819
285	415	-0.00534195	-0.00534195
286	414	-0.00640616	-0.00640616
287	413	-0.00592693	-0.00592693
288	412	-0.00641965	-0.00641965
289	411	-0.00600906	-0.00600906
290	410	-0.00702205	-0.00702205
291	409	-0.00688614	-0.00688614
292	408	-0.00703376	-0.00703376
293	407	-0.0069986	-0.0069986
294	406	-0.00640993	-0.00640993
295	405	-0.00606681	-0.00606681
296	404	-0.00599072	-0.00599072
297	403	-0.00634059	-0.00634059
298	402	-0.00667967	-0.00667967
299	401	-0.00660295	-0.00660295
300	400	-0.00696638	-0.00696638

## Sheet: CDind (mdeg)
	0	1	2
0	700	-118.136	-118.136
1	699	-212.572	-212.572
2	698	-184.222	-184.222
3	697	-151.89	-151.89
4	696	-176.223	-176.223
5	695	-122.633	-122.633
6	694	-150.188	-150.188
7	693	-128.102	-128.102
8	692	-163.726	-163.726
9	691	-237.572	-237.572
10	690	-165.244	-165.244
11	689	-237.115	-237.115
12	688	-144.158	-144.158
13	687	-111.12	-111.12
14	686	-28.952	-28.952
15	685	46.5218	46.5218
16	684	136.149	136.149
17	683	193.301	193.301
18	682	317.673	317.673
19	681	247.581	247.581
20	680	317.402	317.402
21	679	327.265	327.265
22	678	286.911	286.911
23	677	277.186	277.186
24	676	186.049	186.049
25	675	168.552	168.552
26	674	46.5543	46.5543
27	673	-5.64891	-5.64891
28	672	6.29506	6.29506
29	671	42.5217	42.5217
30	670	48.2609	48.2609
31	669	58.1032	58.1032
32	668	66.4237	66.4237
33	667	81.5678	81.5678
34	666	123.455	123.455
35	665	80.3875	80.3875
36	664	115.525	115.525
37	663	111.552	111.552
38	662	133.369	133.369
39	661	176.657	176.657
40	660	128.245	128.245
41	659	128.652	128.652
42	658	107.715	107.715
43	657	29.3578	29.3578
44	656	-32.1186	-32.1186
45	655	-79.1856	-79.1856
46	654	-93.7573	-93.7573
47	653	-226.637	-226.637
48	652	-190.988	-190.988
49	651	-181.297	-181.297
50	650	-191.315	-191.315
51	649	-162.29	-162.29
52	648	-114.381	-114.381
53	647	-48.5047	-48.5047
54	646	49.8073	49.8073
55	645	116.33	116.33
56	644	191.355	191.355
57	643	204.431	204.431
58	642	313.503	313.503
59	641	338.851	338.851
60	640	373.424	373.424
61	639	316.691	316.691
62	638	394.074	394.074
63	637	314.392	314.392
64	636	286.911	286.911
65	635	267.249	267.249
66	634	238.964	238.964
67	633	235.093	235.093
68	632	186.828	186.828
69	631	208.952	208.952
70	630	116.132	116.132
71	629	110.56	110.56
72	628	147.131	147.131
73	627	137.566	137.566
74	626	125.042	125.042
75	625	124.089	124.089
76	624	101.172	101.172
77	623	118.799	118.799
78	622	104.585	104.585
79	621	69.3627	69.3627
80	620	82.995	82.995
81	619	54.2274	54.2274
82	618	28.5273	28.5273
83	617	3.6535	3.6535
84	616	44.4483	44.4483
85	615	9.8335	9.8335
86	614	-47.2082	-47.2082
87	613	-4.42825	-4.42825
88	612	-15.0087	-15.0087
89	611	-38.4968	-38.4968
90	610	-23.9604	-23.9604
91	609	-83.442	-83.442
92	608	-62.0803	-62.0803
93	607	-140.132	-140.132
94	606	-72.1536	-72.1536
95	605	-118.165	-118.165
96	604	-120.456	-120.456
97	603	-102.188	-102.188
98	602	-77.7195	-77.7195
99	601	-72.2314	-72.2314
100	600	-66.8461	-66.8461
101	599	-54.0708	-54.0708
102	598	-16.0343	-16.0343
103	597	21.2132	21.2132
104	596	8.77678	8.77678
105	595	8.57583	8.57583
106	594	22.9801	22.9801
107	593	79.2499	79.2499
108	592	73.6683	73.6683
109	591	61.983	61.983
110	590	96.9879	96.9879
111	589	102.792	102.792
112	588	82.1727	82.1727
113	587	78.5729	78.5729
114	586	109.121	109.121
115	585	87.5963	87.5963
116	584	88.5163	88.5163
117	583	83.9992	83.9992
118	582	122.858	122.858
119	581	90.3584	90.3584
120	580	87.7667	87.7667
121	579	109.263	109.263
122	578	117.95	117.95
123	577	87.1705	87.1705
124	576	70.6503	70.6503
125	575	56.3123	56.3123
126	574	89.2408	89.2408
127	573	94.7701	94.7701
128	572	79.833	79.833
129	571	83.6003	83.6003
130	570	88.2501	88.2501
131	569	81.4641	81.4641
132	568	88.0174	88.0174
133	567	76.2008	76.2008
134	566	74.5823	74.5823
135	565	97.5612	97.5612
136	564	83.8307	83.8307
137	563	61.983	61.983
138	562	58.4793	58.4793
139	561	66.17	66.17
140	560	69.961	69.961
141	559	78.033	78.033
142	558	80.058	80.058
143	557	72.1592	72.1592
144	556	55.1466	55.1466
145	555	78.6091	78.6091
146	554	55.3413	55.3413
147	553	42.7728	42.7728
148	552	54.6438	54.6438
149	551	46.8073	46.8073
150	550	37.8317	37.8317
151	549	24.0125	24.0125
152	548	11.2731	11.2731
153	547	16.5461	16.5461
154	546	14.3384	14.3384
155	545	0.125299	0.125299
156	544	15.1184	15.1184
157	543	-0.047892	-0.047892
158	542	-15.378	-15.378
159	541	6.26465	6.26465
160	540	-10.3685	-10.3685
161	539	-7.06351	-7.06351
162	538	-26.2073	-26.2073
163	537	-5.7577	-5.7577
164	536	-17.1467	-17.1467
165	535	-40.2425	-40.2425
166	534	-24.2864	-24.2864
167	533	-20.1495	-20.1495
168	532	-25.0757	-25.0757
169	531	-28.5823	-28.5823
170	530	-19.2535	-19.2535
171	529	-54.124	-54.124
172	528	-27.9729	-27.9729
173	527	-39.202	-39.202
174	526	-49.8908	-49.8908
175	525	-44.3012	-44.3012
176	524	-21.4746	-21.4746
177	523	-27.9684	-27.9684
178	522	-25.7745	-25.7745
179	521	-40.5479	-40.5479
180	520	-42.0716	-42.0716
181	519	-36.4365	-36.4365
182	518	-13.1196	-13.1196
183	517	-47.3728	-47.3728
184	516	-34.5116	-34.5116
185	515	-28.4445	-28.4445
186	514	-45.6062	-45.6062
187	513	-32.9691	-32.9691
188	512	-34.232	-34.232
189	511	-29.7421	-29.7421
190	510	-57.7003	-57.7003
191	509	-24.4451	-24.4451
192	508	-42.5681	-42.5681
193	507	-45.9641	-45.9641
194	506	-50.3528	-50.3528
195	505	-44.7419	-44.7419
196	504	-52.7133	-52.7133
197	503	-46.788	-46.788
198	502	-30.1975	-30.1975
199	501	-52.6703	-52.6703
200	500	-52.3697	-52.3697
201	499	-58.7511	-58.7511
202	498	-63.7564	-63.7564
203	497	-55.0986	-55.0986
204	496	-46.6249	-46.6249
205	495	-53.4948	-53.4948
206	494	-70.3828	-70.3828
207	493	-90.9019	-90.9019
208	492	-59.3652	-59.3652
209	491	-70.8904	-70.8904
210	490	-72.2222	-72.2222
211	489	-80.7225	-80.7225
212	488	-73.0161	-73.0161
213	487	-74.4748	-74.4748
214	486	-49.6391	-49.6391
215	485	-59.5309	-59.5309
216	484	-56.2549	-56.2549
217	483	-61.2921	-61.2921
218	482	-66.392	-66.392
219	481	-65.3344	-65.3344
220	480	-60.9704	-60.9704
221	479	-67.3131	-67.3131
222	478	-49.3958	-49.3958
223	477	-75.935	-75.935
224	476	-48.9201	-48.9201
225	475	-63.3843	-63.3843
226	474	-73.385	-73.385
227	473	-63.5676	-63.5676
228	472	-54.9755	-54.9755
229	471	-60.8255	-60.8255
230	470	-56.9272	-56.9272
231	469	-55.3919	-55.3919
232	468	-66.3914	-66.3914
233	467	-55.3364	-55.3364
234	466	-58.6001	-58.6001
235	465	-43.1794	-43.1794
236	464	-52.6627	-52.6627
237	463	-71.8021	-71.8021
238	462	-67.927	-67.927
239	461	-68.1795	-68.1795
240	460	-46.9895	-46.9895
241	459	-55.685	-55.685
242	458	-64.9257	-64.9257
243	457	-48.9154	-48.9154
244	456	-57.4989	-57.4989
245	455	-54.3245	-54.3245
246	454	-54.8372	-54.8372
247	453	-51.1845	-51.1845
248	452	-74.1169	-74.1169
249	451	-59.8875	-59.8875
250	450	-48.1814	-48.1814
251	449	-45.7411	-45.7411
252	448	-62.1285	-62.1285
253	447	-58.6794	-58.6794
254	446	-41.8248	-41.8248
255	445	-59.6255	-59.6255
256	444	-55.3443	-55.3443
257	443	-60.1709	-60.1709
258	442	-59.8209	-59.8209
259	441	-52.9036	-52.9036
260	440	-58.4712	-58.4712
261	439	-61.37	-61.37
262	438	-59.513	-59.513
263	437	-69.2004	-69.2004
264	436	-65.8365	-65.8365
265	435	-63.3007	-63.3007
266	434	-63.8066	-63.8066
267	433	-65.5797	-65.5797
268	432	-71.9214	-71.9214
269	431	-73.4037	-73.4037
270	430	-67.3794	-67.3794
271	429	-82.3663	-82.3663
272	428	-89.9095	-89.9095
273	427	-63.2146	-63.2146
274	426	-87.2416	-87.2416
275	425	-73.6062	-73.6062
276	424	-79.5381	-79.5381
277	423	-86.1427	-86.1427
278	422	-90.8007	-90.8007
279	421	-88.0897	-88.0897
280	420	-97.7093	-97.7093
281	419	-84.7719	-84.7719
282	418	-85.1615	-85.1615
283	417	-95.3797	-95.3797
284	416	-88.3806	-88.3806
285	415	-81.182	-81.182
286	414	-97.3918	-97.3918
287	413	-88.5046	-88.5046
288	412	-93.7696	-93.7696
289	411	-87.5807	-87.5807
290	410	-101.924	-101.924
291	409	-99.7692	-99.7692
292	408	-99.4022	-99.4022
293	407	-99.443	-99.443
294	406	-91.6201	-91.6201
295	405	-85.9115	-85.9115
296	404	-86.7785	-86.7785
297	403	-90.3579	-90.3579
298	402	-92.3463	-92.3463
299	401	-93.9838	-93.9838
300	400	-101.371	-101.371

## Sheet: CBind (mdeg)
	0	1	2
0	700	-12.9589	-12.9589
1	699	-26.0073	-26.0073
2	698	-74.68	-74.68
3	697	-104.79	-104.79
4	696	-42.1349	-42.1349
5	695	0.545944	0.545944
6	694	-108.654	-108.654
7	693	-80.9428	-80.9428
8	692	-37.5597	-37.5597
9	691	-27.9631	-27.9631
10	690	-80.6265	-80.6265
11	689	65.0086	65.0086
12	688	48.8484	48.8484
13	687	-35.3715	-35.3715
14	686	110.27	110.27
15	685	317.428	317.428
16	684	175.198	175.198
17	683	219.633	219.633
18	682	96.3481	96.3481
19	681	76.8862	76.8862
20	680	66.5857	66.5857
21	679	4.15635	4.15635
22	678	-25.7007	-25.7007
23	677	-88.9376	-88.9376
24	676	29.2069	29.2069
25	675	-135.838	-135.838
26	674	-30.5284	-30.5284
27	673	-74.8364	-74.8364
28	672	130.668	130.668
29	671	55.8746	55.8746
30	670	126.222	126.222
31	669	141.643	141.643
32	668	352.492	352.492
33	667	175.658	175.658
34	666	225.016	225.016
35	665	197.002	197.002
36	664	184.31	184.31
37	663	131.737	131.737
38	662	148.699	148.699
39	661	21.8788	21.8788
40	660	-30.1654	-30.1654
41	659	-2.13315	-2.13315
42	658	23.6335	23.6335
43	657	-8.31082	-8.31082
44	656	-87.6049	-87.6049
45	655	-25.3327	-25.3327
46	654	-27.2487	-27.2487
47	653	50.8429	50.8429
48	652	63.3414	63.3414
49	651	134.299	134.299
50	650	220.374	220.374
51	649	307.643	307.643
52	648	346.137	346.137
53	647	407.791	407.791
54	646	457.356	457.356
55	645	445.752	445.752
56	644	420.347	420.347
57	643	435.771	435.771
58	642	329.302	329.302
59	641	304.959	304.959
60	640	251.317	251.317
61	639	130.022	130.022
62	638	37.3567	37.3567
63	637	83.172	83.172
64	636	47.7366	47.7366
65	635	-14.0298	-14.0298
66	634	-13.7168	-13.7168
67	633	-60.3822	-60.3822
68	632	23.5682	23.5682
69	631	-76.7704	-76.7704
70	630	-19.1024	-19.1024
71	629	-103.981	-103.981
72	628	-28.483	-28.483
73	627	30.5068	30.5068
74	626	-30.3223	-30.3223
75	625	-12.9478	-12.9478
76	624	-51.89	-51.89
77	623	-101.054	-101.054
78	622	-92.245	-92.245
79	621	-56.915	-56.915
80	620	-125.358	-125.358
81	619	-21.9039	-21.9039
82	618	-46.0134	-46.0134
83	617	-55.6534	-55.6534
84	616	-74.5954	-74.5954
85	615	-40.6919	-40.6919
86	614	19.5744	19.5744
87	613	-22.9882	-22.9882
88	612	-14.9974	-14.9974
89	611	-63.3374	-63.3374
90	610	10.7443	10.7443
91	609	4.99815	4.99815
92	608	-8.26367	-8.26367
93	607	9.32476	9.32476
94	606	21.1034	21.1034
95	605	85.7939	85.7939
96	604	124.397	124.397
97	603	81.6837	81.6837
98	602	143.099	143.099
99	601	67.045	67.045
100	600	157.995	157.995
101	599	160.216	160.216
102	598	139.86	139.86
103	597	175.728	175.728
104	596	106.644	106.644
105	595	190.254	190.254
106	594	149.245	149.245
107	593	157.945	157.945
108	592	110.471	110.471
109	591	169.106	169.106
110	590	129.403	129.403
111	589	135.088	135.088
112	588	135.828	135.828
113	587	86.7614	86.7614
114	586	145.217	145.217
115	585	83.4767	83.4767
116	584	65.0747	65.0747
117	583	94.9275	94.9275
118	582	70.6295	70.6295
119	581	18.654	18.654
120	580	19.5654	19.5654
121	579	111.875	111.875
122	578	64.6341	64.6341
123	577	56.9174	56.9174
124	576	23.6338	23.6338
125	575	-17.4982	-17.4982
126	574	6.7027	6.7027
127	573	3.48331	3.48331
128	572	13.901	13.901
129	571	12.4283	12.4283
130	570	-27.6548	-27.6548
131	569	40.7996	40.7996
132	568	-18.3806	-18.3806
133	567	-6.65884	-6.65884
134	566	-20.7781	-20.7781
135	565	-12.9566	-12.9566
136	564	17.9735	17.9735
137	563	-27.0294	-27.0294
138	562	7.33321	7.33321
139	561	-39.5602	-39.5602
140	560	-30.3594	-30.3594
141	559	-13.3555	-13.3555
142	558	-46.8088	-46.8088
143	557	-31.923	-31.923
144	556	-47.6228	-47.6228
145	555	-59.104	-59.104
146	554	-59.8473	-59.8473
147	553	-39.9443	-39.9443
148	552	-86.9412	-86.9412
149	551	-110.925	-110.925
150	550	-56.8601	-56.8601
151	549	-90.2843	-90.2843
152	548	-70.7864	-70.7864
153	547	-75.071	-75.071
154	546	-88.4259	-88.4259
155	545	-91.6625	-91.6625
156	544	-99.1028	-99.1028
157	543	-81.235	-81.235
158	542	-81.6259	-81.6259
159	541	-78.5669	-78.5669
160	540	-54.9269	-54.9269
161	539	-35.5166	-35.5166
162	538	-78.3466	-78.3466
163	537	-63.8263	-63.8263
164	536	-59.3555	-59.3555
165	535	-68.5412	-68.5412
166	534	-97.2184	-97.2184
167	533	-59.4992	-59.4992
168	532	-66.6011	-66.6011
169	531	-56.5152	-56.5152
170	530	-47.1223	-47.1223
171	529	-58.3283	-58.3283
172	528	-51.9713	-51.9713
173	527	-56.9929	-56.9929
174	526	-82.1357	-82.1357
175	525	-60.6422	-60.6422
176	524	-63.5147	-63.5147
177	523	-86.2442	-86.2442
178	522	-56.5929	-56.5929
179	521	-45.8856	-45.8856
180	520	-63.2439	-63.2439
181	519	-72.7442	-72.7442
182	518	-67.4574	-67.4574
183	517	-50.985	-50.985
184	516	-88.3433	-88.3433
185	515	-73.5006	-73.5006
186	514	-63.8578	-63.8578
187	513	-86.6213	-86.6213
188	512	-88.1372	-88.1372
189	511	-62.7054	-62.7054
190	510	-34.1645	-34.1645
191	509	-55.9037	-55.9037
192	508	-47.9281	-47.9281
193	507	-54.0055	-54.0055
194	506	-56.3007	-56.3007
195	505	-63.834	-63.834
196	504	-58.14	-58.14
197	503	-60.9508	-60.9508
198	502	-61.4312	-61.4312
199	501	-48.5004	-48.5004
200	500	-66.2918	-66.2918
201	499	-28.5797	-28.5797
202	498	-66.8028	-66.8028
203	497	-46.8207	-46.8207
204	496	-29.6692	-29.6692
205	495	-41.3752	-41.3752
206	494	-41.9475	-41.9475
207	493	-35.9036	-35.9036
208	492	-42.9067	-42.9067
209	491	-19.8312	-19.8312
210	490	-38.713	-38.713
211	489	-32.9933	-32.9933
212	488	-30.5508	-30.5508
213	487	-43.0631	-43.0631
214	486	-22.0435	-22.0435
215	485	-24.7526	-24.7526
216	484	-31.6805	-31.6805
217	483	-26.8698	-26.8698
218	482	-28.6214	-28.6214
219	481	-32.2237	-32.2237
220	480	-15.8771	-15.8771
221	479	-27.2416	-27.2416
222	478	-20.1936	-20.1936
223	477	-8.38763	-8.38763
224	476	-49.136	-49.136
225	475	-22.8399	-22.8399
226	474	-26.5449	-26.5449
227	473	-32.4894	-32.4894
228	472	-14.6935	-14.6935
229	471	-26.7573	-26.7573
230	470	-33.5147	-33.5147
231	469	-1.51066	-1.51066
232	468	-27.1585	-27.1585
233	467	-9.49236	-9.49236
234	466	-6.46102	-6.46102
235	465	-9.4105	-9.4105
236	464	-9.77807	-9.77807
237	463	-24.2843	-24.2843
238	462	15.4855	15.4855
239	461	-9.98828	-9.98828
240	460	-27.2788	-27.2788
241	459	-13.9621	-13.9621
242	458	-9.77309	-9.77309
243	457	-22.5944	-22.5944
244	456	-19.3243	-19.3243
245	455	-26.5385	-26.5385
246	454	-11.2628	-11.2628
247	453	-11.4641	-11.4641
248	452	-16.8244	-16.8244
249	451	-32.4218	-32.4218
250	450	-11.1024	-11.1024
251	449	4.10558	4.10558
252	448	-24.1511	-24.1511
253	447	-22.5664	-22.5664
254	446	-10.9691	-10.9691
255	445	-17.2025	-17.2025
256	444	-30.8083	-30.8083
257	443	-27.1807	-27.1807
258	442	-8.25372	-8.25372
259	441	-4.53656	-4.53656
260	440	-16.503	-16.503
261	439	-31.4472	-31.4472
262	438	-29.7662	-29.7662
263	437	-5.10298	-5.10298
264	436	-27.8011	-27.8011
265	435	-12.9933	-12.9933
266	434	-20.1038	-20.1038
267	433	-18.5095	-18.5095
268	432	-27.8656	-27.8656
269	431	-28.7694	-28.7694
270	430	-26.6803	-26.6803
271	429	-14.9087	-14.9087
272	428	-7.2504	-7.2504
273	427	-0.371856	-0.371856
274	426	-26.7569	-26.7569
275	425	-15.4214	-15.4214
276	424	-13.9828	-13.9828
277	423	-13.0248	-13.0248
278	422	-5.11474	-5.11474
279	421	-7.49618	-7.49618
280	420	-11.0326	-11.0326
281	419	-11.4522	-11.4522
282	418	14.3999	14.3999
283	417	8.71355	8.71355
284	416	2.5848	2.5848
285	415	10.1278	10.1278
286	414	-11.3143	-11.3143
287	413	7.65211	7.65211
288	412	30.4868	30.4868
289	411	40.1006	40.1006
290	410	23.3725	23.3725
291	409	14.2477	14.2477
292	408	46.0133	46.0133
293	407	34.2517	34.2517
294	406	24.7776	24.7776
295	405	53.0306	53.0306
296	404	39.9151	39.9151
297	403	41.0404	41.0404
298	402	40.2379	40.2379
299	401	34.2882	34.2882
300	400	49.9428	49.9428

## Sheet: LDind (mdeg)
	0	1	2
0	700	-0.110275	-0.110275
1	699	-0.102031	-0.102031
2	698	-0.0931195	-0.0931195
3	697	-0.0832103	-0.0832103
4	696	-0.0764029	-0.0764029
5	695	-0.0692153	-0.0692153
6	694	-0.0641505	-0.0641505
7	693	-0.0581032	-0.0581032
8	692	-0.0554161	-0.0554161
9	691	-0.050686	-0.050686
10	690	-0.0482368	-0.0482368
11	689	-0.0436015	-0.0436015
12	688	-0.0420035	-0.0420035
13	687	-0.0388318	-0.0388318
14	686	-0.0362823	-0.0362823
15	685	-0.0334408	-0.0334408
16	684	-0.0309621	-0.0309621
17	683	-0.0279606	-0.0279606
18	682	-0.0227109	-0.0227109
19	681	-0.0172941	-0.0172941
20	680	-0.00925634	-0.00925634
21	679	0.00168917	0.00168917
22	678	0.0133128	0.0133128
23	677	0.024307	0.024307
24	676	0.0371135	0.0371135
25	675	0.0500243	0.0500243
26	674	0.0592825	0.0592825
27	673	0.0673914	0.0673914
28	672	0.0740028	0.0740028
29	671	0.0745188	0.0745188
30	670	0.0750946	0.0750946
31	669	0.072811	0.072811
32	668	0.0700981	0.0700981
33	667	0.0654603	0.0654603
34	666	0.0606688	0.0606688
35	665	0.0560857	0.0560857
36	664	0.0515509	0.0515509
37	663	0.0490705	0.0490705
38	662	0.0474632	0.0474632
39	661	0.0467339	0.0467339
40	660	0.0460388	0.0460388
41	659	0.04778	0.04778
42	658	0.0484823	0.0484823
43	657	0.0472397	0.0472397
44	656	0.0475913	0.0475913
45	655	0.0438571	0.0438571
46	654	0.0422638	0.0422638
47	653	0.0379852	0.0379852
48	652	0.0339041	0.0339041
49	651	0.0287488	0.0287488
50	650	0.0253484	0.0253484
51	649	0.0241281	0.0241281
52	648	0.0221281	0.0221281
53	647	0.0221298	0.0221298
54	646	0.0260306	0.0260306
55	645	0.0289834	0.0289834
56	644	0.0326518	0.0326518
57	643	0.0372228	0.0372228
58	642	0.0396789	0.0396789
59	641	0.0434673	0.0434673
60	640	0.0463289	0.0463289
61	639	0.050347	0.050347
62	638	0.0519259	0.0519259
63	637	0.054762	0.054762
64	636	0.0553873	0.0553873
65	635	0.0585412	0.0585412
66	634	0.0597719	0.0597719
67	633	0.0608531	0.0608531
68	632	0.0598374	0.0598374
69	631	0.0598637	0.0598637
70	630	0.0611023	0.0611023
71	629	0.059036	0.059036
72	628	0.0583231	0.0583231
73	627	0.0576914	0.0576914
74	626	0.0564066	0.0564066
75	625	0.0554534	0.0554534
76	624	0.0549267	0.0549267
77	623	0.0538773	0.0538773
78	622	0.0537088	0.0537088
79	621	0.0534248	0.0534248
80	620	0.0543549	0.0543549
81	619	0.0528492	0.0528492
82	618	0.0540032	0.0540032
83	617	0.0544827	0.0544827
84	616	0.0532084	0.0532084
85	615	0.0515781	0.0515781
86	614	0.0522498	0.0522498
87	613	0.0485769	0.0485769
88	612	0.0466115	0.0466115
89	611	0.0422218	0.0422218
90	610	0.0385868	0.0385868
91	609	0.0343499	0.0343499
92	608	0.0289038	0.0289038
93	607	0.0246624	0.0246624
94	606	0.0204217	0.0204217
95	605	0.0153119	0.0153119
96	604	0.0103574	0.0103574
97	603	0.00787561	0.00787561
98	602	0.00445053	0.00445053
99	601	0.000482847	0.000482847
100	600	-0.00255858	-0.00255858
101	599	-0.00624134	-0.00624134
102	598	-0.00953537	-0.00953537
103	597	-0.0122879	-0.0122879
104	596	-0.0136512	-0.0136512
105	595	-0.0167032	-0.0167032
106	594	-0.0187211	-0.0187211
107	593	-0.0219675	-0.0219675
108	592	-0.0238335	-0.0238335
109	591	-0.0255199	-0.0255199
110	590	-0.0281606	-0.0281606
111	589	-0.0295238	-0.0295238
112	588	-0.0312146	-0.0312146
113	587	-0.0326992	-0.0326992
114	586	-0.035629	-0.035629
115	585	-0.0357876	-0.0357876
116	584	-0.0375054	-0.0375054
117	583	-0.0388551	-0.0388551
118	582	-0.0391732	-0.0391732
119	581	-0.0399939	-0.0399939
120	580	-0.0411442	-0.0411442
121	579	-0.0404847	-0.0404847
122	578	-0.0390243	-0.0390243
123	577	-0.0390718	-0.0390718
124	576	-0.0386203	-0.0386203
125	575	-0.035794	-0.035794
126	574	-0.0342899	-0.0342899
127	573	-0.032172	-0.032172
128	572	-0.029111	-0.029111
129	571	-0.027417	-0.027417
130	570	-0.0238936	-0.0238936
131	569	-0.0232942	-0.0232942
132	568	-0.0191765	-0.0191765
133	567	-0.0177299	-0.0177299
134	566	-0.0147127	-0.0147127
135	565	-0.0122917	-0.0122917
136	564	-0.00939508	-0.00939508
137	563	-0.00864577	-0.00864577
138	562	-0.00462555	-0.00462555
139	561	-0.00296632	-0.00296632
140	560	0.000145449	0.000145449
141	559	0.00180439	0.00180439
142	558	0.00232951	0.00232951
143	557	0.00372165	0.00372165
144	556	0.006616	0.006616
145	555	0.00808505	0.00808505
146	554	0.0096372	0.0096372
147	553	0.00965041	0.00965041
148	552	0.0101741	0.0101741
149	551	0.0109664	0.0109664
150	550	0.0101389	0.0101389
151	549	0.0100381	0.0100381
152	548	0.0106003	0.0106003
153	547	0.0101942	0.0101942
154	546	0.00922773	0.00922773
155	545	0.00765056	0.00765056
156	544	0.00616233	0.00616233
157	543	0.00468878	0.00468878
158	542	0.00365183	0.00365183
159	541	0.00162127	0.00162127
160	540	0.00133714	0.00133714
161	539	-0.000870137	-0.000870137
162	538	-0.00399469	-0.00399469
163	537	-0.00482514	-0.00482514
164	536	-0.00738764	-0.00738764
165	535	-0.00787295	-0.00787295
166	534	-0.0114098	-0.0114098
167	533	-0.0124268	-0.0124268
168	532	-0.0150933	-0.0150933
169	531	-0.0167144	-0.0167144
170	530	-0.019656	-0.019656
171	529	-0.0205739	-0.0205739
172	528	-0.0234593	-0.0234593
173	527	-0.0244498	-0.0244498
174	526	-0.0268176	-0.0268176
175	525	-0.0286626	-0.0286626
176	524	-0.0308547	-0.0308547
177	523	-0.0331084	-0.0331084
178	522	-0.0357732	-0.0357732
179	521	-0.0381906	-0.0381906
180	520	-0.0390268	-0.0390268
181	519	-0.040863	-0.040863
182	518	-0.0422183	-0.0422183
183	517	-0.0434098	-0.0434098
184	516	-0.0438354	-0.0438354
185	515	-0.0454945	-0.0454945
186	514	-0.0462805	-0.0462805
187	513	-0.0486787	-0.0486787
188	512	-0.0493794	-0.0493794
189	511	-0.0508052	-0.0508052
190	510	-0.0515152	-0.0515152
191	509	-0.052122	-0.052122
192	508	-0.0534687	-0.0534687
193	507	-0.0555164	-0.0555164
194	506	-0.0566481	-0.0566481
195	505	-0.0561915	-0.0561915
196	504	-0.0571053	-0.0571053
197	503	-0.0587175	-0.0587175
198	502	-0.0594085	-0.0594085
199	501	-0.0591986	-0.0591986
200	500	-0.0600982	-0.0600982
201	499	-0.0601084	-0.0601084
202	498	-0.0617267	-0.0617267
203	497	-0.062117	-0.062117
204	496	-0.0619316	-0.0619316
205	495	-0.062343	-0.062343
206	494	-0.0621834	-0.0621834
207	493	-0.0629543	-0.0629543
208	492	-0.0624073	-0.0624073
209	491	-0.064043	-0.064043
210	490	-0.0630451	-0.0630451
211	489	-0.0617635	-0.0617635
212	488	-0.0637095	-0.0637095
213	487	-0.0632883	-0.0632883
214	486	-0.0636467	-0.0636467
215	485	-0.0624826	-0.0624826
216	484	-0.0630749	-0.0630749
217	483	-0.0625522	-0.0625522
218	482	-0.0638582	-0.0638582
219	481	-0.0627232	-0.0627232
220	480	-0.0624227	-0.0624227
221	479	-0.0617079	-0.0617079
222	478	-0.0621243	-0.0621243
223	477	-0.0625135	-0.0625135
224	476	-0.0624876	-0.0624876
225	475	-0.0626412	-0.0626412
226	474	-0.0613109	-0.0613109
227	473	-0.062686	-0.062686
228	472	-0.0603276	-0.0603276
229	471	-0.0620043	-0.0620043
230	470	-0.0613064	-0.0613064
231	469	-0.0611722	-0.0611722
232	468	-0.0603288	-0.0603288
233	467	-0.0599917	-0.0599917
234	466	-0.0598282	-0.0598282
235	465	-0.060443	-0.060443
236	464	-0.0597543	-0.0597543
237	463	-0.0604254	-0.0604254
238	462	-0.0593254	-0.0593254
239	461	-0.0593876	-0.0593876
240	460	-0.059184	-0.059184
241	459	-0.0585367	-0.0585367
242	458	-0.0588045	-0.0588045
243	457	-0.0594883	-0.0594883
244	456	-0.0576581	-0.0576581
245	455	-0.0583554	-0.0583554
246	454	-0.0578112	-0.0578112
247	453	-0.0577333	-0.0577333
248	452	-0.0577855	-0.0577855
249	451	-0.0578429	-0.0578429
250	450	-0.0564138	-0.0564138
251	449	-0.0582726	-0.0582726
252	448	-0.0573396	-0.0573396
253	447	-0.057595	-0.057595
254	446	-0.0565462	-0.0565462
255	445	-0.0564617	-0.0564617
256	444	-0.0560714	-0.0560714
257	443	-0.0580701	-0.0580701
258	442	-0.058494	-0.058494
259	441	-0.0561387	-0.0561387
260	440	-0.0567122	-0.0567122
261	439	-0.0574253	-0.0574253
262	438	-0.0563985	-0.0563985
263	437	-0.0571529	-0.0571529
264	436	-0.0553944	-0.0553944
265	435	-0.0578393	-0.0578393
266	434	-0.0577556	-0.0577556
267	433	-0.0561014	-0.0561014
268	432	-0.056678	-0.056678
269	431	-0.0568336	-0.0568336
270	430	-0.0575301	-0.0575301
271	429	-0.0576739	-0.0576739
272	428	-0.0578717	-0.0578717
273	427	-0.0571571	-0.0571571
274	426	-0.0574279	-0.0574279
275	425	-0.057537	-0.057537
276	424	-0.057687	-0.057687
277	423	-0.05679	-0.05679
278	422	-0.0561467	-0.0561467
279	421	-0.0555981	-0.0555981
280	420	-0.0563825	-0.0563825
281	419	-0.0570428	-0.0570428
282	418	-0.0553968	-0.0553968
283	417	-0.0566094	-0.0566094
284	416	-0.0557542	-0.0557542
285	415	-0.0551178	-0.0551178
286	414	-0.0555387	-0.0555387
287	413	-0.0542131	-0.0542131
288	412	-0.0555108	-0.0555108
289	411	-0.0558404	-0.0558404
290	410	-0.0553967	-0.0553967
291	409	-0.0562123	-0.0562123
292	408	-0.0557637	-0.0557637
293	407	-0.0572208	-0.0572208
294	406	-0.0553726	-0.0553726
295	405	-0.0553282	-0.0553282
296	404	-0.0570433	-0.0570433
297	403	-0.0555276	-0.0555276
298	402	-0.0557347	-0.0557347
299	401	-0.0556792	-0.0556792
300	400	-0.056008	-0.056008

[truncated: 35 more sheets: LBind (mdeg), LDp-ind (mdeg), LBp-ind (mdeg), G-factor-ind, mCD (mdeg), mCB (mdeg), mLB (mdeg), mLD (mdeg), mLBp (mdeg), mLDp (mdeg), mG_factor, aCD (mdeg), aCB (mdeg), aLB (mdeg), aLD (mdeg), aLBp (mdeg), aLDp (mdeg), aG-factor, Abs (au) (from M00), M00 …]
