# Supplementary material for: Metasurface analogues of molecular diastereomers from hierarchical multiscale chiral interactions with biomolecules
Source: Nat Commun. 2026 Apr 22;17:5541. doi: 10.1038/s41467-026-72200-6 (PMC13287669; doi:10.1038/s41467-026-72200-6)
Supplement: Supplementary file 6 — Source data [file 41467_2026_72200_MOESM6_ESM.zip › Source_Data/MMP/buffer/ra_baseline_substracted_Mueller_ PBS_RA_R1nm_1__2022_09_21_17_45_29 and baseline - Mueller_2022_09_21_12_58_15_PBS center_BG_R1nm.xlsx]

## Sheet: CD (mdeg)
	0	1	2
0	700	-119.625	-119.625
1	699	-83.6644	-83.6644
2	698	-81.7237	-81.7237
3	697	-90.3927	-90.3927
4	696	-113.433	-113.433
5	695	-19.569	-19.569
6	694	-71.1745	-71.1745
7	693	-17.7202	-17.7202
8	692	-90.6072	-90.6072
9	691	-162.059	-162.059
10	690	-67.4703	-67.4703
11	689	-86.5497	-86.5497
12	688	-24.8324	-24.8324
13	687	-7.00366	-7.00366
14	686	-4.63747	-4.63747
15	685	-29.6114	-29.6114
16	684	-61.9177	-61.9177
17	683	-60.2148	-60.2148
18	682	-34.5	-34.5
19	681	-89.2124	-89.2124
20	680	-66.5364	-66.5364
21	679	-45.8041	-45.8041
22	678	-15.1052	-15.1052
23	677	27.1186	27.1186
24	676	-95.1007	-95.1007
25	675	11.2645	11.2645
26	674	-40.7355	-40.7355
27	673	20.0939	20.0939
28	672	67.8907	67.8907
29	671	41.019	41.019
30	670	108.315	108.315
31	669	96.0821	96.0821
32	668	48.861	48.861
33	667	41.7732	41.7732
34	666	65.7057	65.7057
35	665	36.1713	36.1713
36	664	60.7576	60.7576
37	663	0.368905	0.368905
38	662	33.2522	33.2522
39	661	72.7578	72.7578
40	660	78.6252	78.6252
41	659	73.0852	73.0852
42	658	77.5343	77.5343
43	657	64.4764	64.4764
44	656	42.8828	42.8828
45	655	94.3195	94.3195
46	654	34.7268	34.7268
47	653	26.2013	26.2013
48	652	48.5799	48.5799
49	651	56.9814	56.9814
50	650	33.7781	33.7781
51	649	21.5037	21.5037
52	648	-25.5858	-25.5858
53	647	-16.2556	-16.2556
54	646	20.8046	20.8046
55	645	40.2649	40.2649
56	644	54.9566	54.9566
57	643	16.4704	16.4704
58	642	36.7251	36.7251
59	641	35.2212	35.2212
60	640	55.9869	55.9869
61	639	12.7326	12.7326
62	638	77.001	77.001
63	637	26.1193	26.1193
64	636	26.2286	26.2286
65	635	60.4207	60.4207
66	634	66.7761	66.7761
67	633	70.1937	70.1937
68	632	50.7657	50.7657
69	631	76.6205	76.6205
70	630	56.1661	56.1661
71	629	26.2763	26.2763
72	628	33.8808	33.8808
73	627	33.855	33.855
74	626	35.1215	35.1215
75	625	-1.96136	-1.96136
76	624	26.2098	26.2098
77	623	-6.77985	-6.77985
78	622	69.1823	69.1823
79	621	25.7706	25.7706
80	620	36.041	36.041
81	619	54.0668	54.0668
82	618	20.618	20.618
83	617	5.48106	5.48106
84	616	52.1885	52.1885
85	615	28.7629	28.7629
86	614	-9.44601	-9.44601
87	613	46.0615	46.0615
88	612	21.3843	21.3843
89	611	18.0073	18.0073
90	610	52.7769	52.7769
91	609	22.3125	22.3125
92	608	24.3942	24.3942
93	607	-18.6277	-18.6277
94	606	-5.77856	-5.77856
95	605	-47.5907	-47.5907
96	604	-6.64128	-6.64128
97	603	-13.9252	-13.9252
98	602	15.614	15.614
99	601	8.10773	8.10773
100	600	-7.62686	-7.62686
101	599	-29.3957	-29.3957
102	598	7.65537	7.65537
103	597	2.75561	2.75561
104	596	-12.3225	-12.3225
105	595	-40.9184	-40.9184
106	594	-19.1322	-19.1322
107	593	-19.4878	-19.4878
108	592	-36.5713	-36.5713
109	591	-34.6005	-34.6005
110	590	-26.5658	-26.5658
111	589	-36.882	-36.882
112	588	-50.6753	-50.6753
113	587	-53.6093	-53.6093
114	586	-40.3333	-40.3333
115	585	-56.2519	-56.2519
116	584	-49.5083	-49.5083
117	583	-55.3001	-55.3001
118	582	-32.5715	-32.5715
119	581	-76.6919	-76.6919
120	580	-53.6209	-53.6209
121	579	-59.709	-59.709
122	578	-54.2139	-54.2139
123	577	-53.7854	-53.7854
124	576	-69.657	-69.657
125	575	-63.4902	-63.4902
126	574	-37.7689	-37.7689
127	573	-27.8406	-27.8406
128	572	-42.6702	-42.6702
129	571	-36.313	-36.313
130	570	-38.6406	-38.6406
131	569	-51.1355	-51.1355
132	568	-15.9205	-15.9205
133	567	-45.0419	-45.0419
134	566	-42.5099	-42.5099
135	565	-51.0151	-51.0151
136	564	-23.3545	-23.3545
137	563	-45.3018	-45.3018
138	562	-43.6534	-43.6534
139	561	-25.201	-25.201
140	560	-20.2605	-20.2605
141	559	-18.262	-18.262
142	558	5.0257	5.0257
143	557	2.38155	2.38155
144	556	-19.0709	-19.0709
145	555	10.6184	10.6184
146	554	-19.798	-19.798
147	553	0.07901	0.07901
148	552	-12.4424	-12.4424
149	551	-2.10125	-2.10125
150	550	-6.08046	-6.08046
151	549	-11.5175	-11.5175
152	548	-0.47614	-0.47614
153	547	-18.9704	-18.9704
154	546	13.728	13.728
155	545	-5.43637	-5.43637
156	544	-1.61453	-1.61453
157	543	0.465881	0.465881
158	542	-22.5992	-22.5992
159	541	-12.0775	-12.0775
160	540	-5.56182	-5.56182
161	539	-7.13605	-7.13605
162	538	-19.6847	-19.6847
163	537	2.85225	2.85225
164	536	-17.1116	-17.1116
165	535	-24.1678	-24.1678
166	534	-17.2305	-17.2305
167	533	-17.2232	-17.2232
168	532	-11.608	-11.608
169	531	-16.9522	-16.9522
170	530	-15.7582	-15.7582
171	529	-30.5262	-30.5262
172	528	-22.7249	-22.7249
173	527	-27.56	-27.56
174	526	-32.4816	-32.4816
175	525	-22.8969	-22.8969
176	524	-14.1334	-14.1334
177	523	-10.0465	-10.0465
178	522	-26.3011	-26.3011
179	521	-17.37	-17.37
180	520	-33.1015	-33.1015
181	519	-30.3138	-30.3138
182	518	-19.9363	-19.9363
183	517	-39.9097	-39.9097
184	516	-38.9929	-38.9929
185	515	-39.9923	-39.9923
186	514	-36.8543	-36.8543
187	513	-27.8076	-27.8076
188	512	-25.1105	-25.1105
189	511	-49.2798	-49.2798
190	510	-45.3602	-45.3602
191	509	-28.5882	-28.5882
192	508	-41.1578	-41.1578
193	507	-35.4847	-35.4847
194	506	-35.614	-35.614
195	505	-48.605	-48.605
196	504	-33.3847	-33.3847
197	503	-49.7936	-49.7936
198	502	-35.6306	-35.6306
199	501	-34.2175	-34.2175
200	500	-44.1598	-44.1598
201	499	-43.8168	-43.8168
202	498	-42.6519	-42.6519
203	497	-39.0137	-39.0137
204	496	-38.4976	-38.4976
205	495	-47.7272	-47.7272
206	494	-58.0881	-58.0881
207	493	-65.4028	-65.4028
208	492	-29.7986	-29.7986
209	491	-57.231	-57.231
210	490	-57.7137	-57.7137
211	489	-65.7266	-65.7266
212	488	-44.6275	-44.6275
213	487	-68.3952	-68.3952
214	486	-39.23	-39.23
215	485	-44.7214	-44.7214
216	484	-45.3237	-45.3237
217	483	-53.7418	-53.7418
218	482	-48.4011	-48.4011
219	481	-50.7532	-50.7532
220	480	-39.7059	-39.7059
221	479	-51.6144	-51.6144
222	478	-43.1679	-43.1679
223	477	-63.0687	-63.0687
224	476	-44.651	-44.651
225	475	-43.4775	-43.4775
226	474	-55.1533	-55.1533
227	473	-49.6229	-49.6229
228	472	-33.1275	-33.1275
229	471	-48.1913	-48.1913
230	470	-33.9076	-33.9076
231	469	-50.3812	-50.3812
232	468	-59.1945	-59.1945
233	467	-37.7405	-37.7405
234	466	-44.6738	-44.6738
235	465	-40.4696	-40.4696
236	464	-49.3447	-49.3447
237	463	-61.9754	-61.9754
238	462	-55.0291	-55.0291
239	461	-50.3258	-50.3258
240	460	-41.8464	-41.8464
241	459	-44.7797	-44.7797
242	458	-54.2897	-54.2897
243	457	-43.8065	-43.8065
244	456	-40.1978	-40.1978
245	455	-33.1757	-33.1757
246	454	-51.2016	-51.2016
247	453	-48.3964	-48.3964
248	452	-67.6276	-67.6276
249	451	-44.9354	-44.9354
250	450	-40.26	-40.26
251	449	-42.8346	-42.8346
252	448	-45.1273	-45.1273
253	447	-50.6212	-50.6212
254	446	-42.2333	-42.2333
255	445	-43.0939	-43.0939
256	444	-39.5928	-39.5928
257	443	-40.4074	-40.4074
258	442	-33.6861	-33.6861
259	441	-46.6588	-46.6588
260	440	-48.497	-48.497
261	439	-39.215	-39.215
262	438	-44.486	-44.486
263	437	-53.9667	-53.9667
264	436	-44.3822	-44.3822
265	435	-52.5654	-52.5654
266	434	-46.08	-46.08
267	433	-49.1482	-49.1482
268	432	-51.3645	-51.3645
269	431	-50.8078	-50.8078
270	430	-40.5357	-40.5357
271	429	-44.5899	-44.5899
272	428	-55.4316	-55.4316
273	427	-38.3521	-38.3521
274	426	-57.3674	-57.3674
275	425	-56.5796	-56.5796
276	424	-28.2023	-28.2023
277	423	-41.1656	-41.1656
278	422	-54.9436	-54.9436
279	421	-46.0105	-46.0105
280	420	-55.0744	-55.0744
281	419	-44.1654	-44.1654
282	418	-31.5689	-31.5689
283	417	-46.0427	-46.0427
284	416	-59.715	-59.715
285	415	-49.4131	-49.4131
286	414	-48.8892	-48.8892
287	413	-46.0107	-46.0107
288	412	-56.6176	-56.6176
289	411	-43.5471	-43.5471
290	410	-48.4908	-48.4908
291	409	-54.2543	-54.2543
292	408	-52.4368	-52.4368
293	407	-59.3461	-59.3461
294	406	-57.5101	-57.5101
295	405	-51.9205	-51.9205
296	404	-44.4572	-44.4572
297	403	-55.673	-55.673
298	402	-47.2019	-47.2019
299	401	-51.2381	-51.2381
300	400	-56.1768	-56.1768

## Sheet: CB (mdeg)
	0	1	2
0	700	22.3396	22.3396
1	699	-20.8054	-20.8054
2	698	-25.4298	-25.4298
3	697	-161.047	-161.047
4	696	101.372	101.372
5	695	105.049	105.049
6	694	45.2437	45.2437
7	693	103.498	103.498
8	692	-2.97417	-2.97417
9	691	44.8204	44.8204
10	690	65.4627	65.4627
11	689	124.914	124.914
12	688	77.8958	77.8958
13	687	53.1865	53.1865
14	686	86.0387	86.0387
15	685	42.2726	42.2726
16	684	154.707	154.707
17	683	-32.5349	-32.5349
18	682	93.5227	93.5227
19	681	59.8923	59.8923
20	680	51.9267	51.9267
21	679	176.883	176.883
22	678	249.718	249.718
23	677	142.849	142.849
24	676	97.7217	97.7217
25	675	48.0808	48.0808
26	674	217.063	217.063
27	673	141.45	141.45
28	672	171.207	171.207
29	671	99.3205	99.3205
30	670	107.215	107.215
31	669	172.925	172.925
32	668	245.667	245.667
33	667	51.6409	51.6409
34	666	214.543	214.543
35	665	196.867	196.867
36	664	154.59	154.59
37	663	136.016	136.016
38	662	192.046	192.046
39	661	155.54	155.54
40	660	211.421	211.421
41	659	109.041	109.041
42	658	94.793	94.793
43	657	102.333	102.333
44	656	93.3994	93.3994
45	655	132.679	132.679
46	654	37.5063	37.5063
47	653	137.012	137.012
48	652	-28.6603	-28.6603
49	651	42.9022	42.9022
50	650	68.8302	68.8302
51	649	80.8008	80.8008
52	648	71.4326	71.4326
53	647	40.5257	40.5257
54	646	139.152	139.152
55	645	24.9791	24.9791
56	644	169.373	169.373
57	643	82.3366	82.3366
58	642	123.609	123.609
59	641	50.2533	50.2533
60	640	56.9816	56.9816
61	639	9.049	9.049
62	638	57.286	57.286
63	637	121.24	121.24
64	636	52.8536	52.8536
65	635	104.622	104.622
66	634	63.8588	63.8588
67	633	40.2762	40.2762
68	632	65.4804	65.4804
69	631	53.9697	53.9697
70	630	40.4412	40.4412
71	629	14.1956	14.1956
72	628	29.2725	29.2725
73	627	65.627	65.627
74	626	24.2654	24.2654
75	625	33.7536	33.7536
76	624	51.3835	51.3835
77	623	-12.814	-12.814
78	622	21.5907	21.5907
79	621	40.67	40.67
80	620	34.7201	34.7201
81	619	102.537	102.537
82	618	80.3122	80.3122
83	617	32.2021	32.2021
84	616	37.662	37.662
85	615	-18.0698	-18.0698
86	614	45.7167	45.7167
87	613	48.7567	48.7567
88	612	46.1905	46.1905
89	611	5.00417	5.00417
90	610	2.50726	2.50726
91	609	28.5862	28.5862
92	608	4.83743	4.83743
93	607	37.1053	37.1053
94	606	-22.581	-22.581
95	605	-6.16021	-6.16021
96	604	51.5882	51.5882
97	603	-4.8131	-4.8131
98	602	-14.2943	-14.2943
99	601	-40.3165	-40.3165
100	600	16.3132	16.3132
101	599	14.1991	14.1991
102	598	-21.7157	-21.7157
103	597	23.1674	23.1674
104	596	-26.7384	-26.7384
105	595	8.27735	8.27735
106	594	-33.4501	-33.4501
107	593	-45.2712	-45.2712
108	592	23.8283	23.8283
109	591	20.6715	20.6715
110	590	-5.35683	-5.35683
111	589	15.8332	15.8332
112	588	9.63052	9.63052
113	587	-12.4325	-12.4325
114	586	-3.62281	-3.62281
115	585	46.5873	46.5873
116	584	36.9771	36.9771
117	583	15.531	15.531
118	582	32.7945	32.7945
119	581	23.5411	23.5411
120	580	21.994	21.994
121	579	74.6307	74.6307
122	578	88.6425	88.6425
123	577	61.8601	61.8601
124	576	27.3236	27.3236
125	575	4.84727	4.84727
126	574	38.7114	38.7114
127	573	19.4602	19.4602
128	572	-1.42829	-1.42829
129	571	20.6502	20.6502
130	570	56.9681	56.9681
131	569	72.7506	72.7506
132	568	54.718	54.718
133	567	30.633	30.633
134	566	66.2636	66.2636
135	565	62.7358	62.7358
136	564	91.4218	91.4218
137	563	43.6983	43.6983
138	562	63.2708	63.2708
139	561	75.1689	75.1689
140	560	74.2398	74.2398
141	559	46.3997	46.3997
142	558	67.389	67.389
143	557	65.746	65.746
144	556	56.2128	56.2128
145	555	47.4039	47.4039
146	554	30.5773	30.5773
147	553	59.0061	59.0061
148	552	48.9762	48.9762
149	551	30.2764	30.2764
150	550	37.0311	37.0311
151	549	22.943	22.943
152	548	50.527	50.527
153	547	10.2709	10.2709
154	546	14.1675	14.1675
155	545	12.8068	12.8068
156	544	-20.2365	-20.2365
157	543	22.85	22.85
158	542	-1.86309	-1.86309
159	541	-10.0325	-10.0325
160	540	17.7663	17.7663
161	539	19.5722	19.5722
162	538	27.8654	27.8654
163	537	-1.78664	-1.78664
164	536	7.07443	7.07443
165	535	-5.01994	-5.01994
166	534	-23.4844	-23.4844
167	533	8.17341	8.17341
168	532	-1.80932	-1.80932
169	531	-3.08857	-3.08857
170	530	-29.0676	-29.0676
171	529	-4.66667	-4.66667
172	528	-3.84308	-3.84308
173	527	-16.416	-16.416
174	526	-4.03783	-4.03783
175	525	9.21969	9.21969
176	524	-9.67811	-9.67811
177	523	-28.7482	-28.7482
178	522	-6.71277	-6.71277
179	521	-12.727	-12.727
180	520	-11.0638	-11.0638
181	519	-13.881	-13.881
182	518	-37.6943	-37.6943
183	517	13.022	13.022
184	516	-4.7725	-4.7725
185	515	-13.7351	-13.7351
186	514	3.36946	3.36946
187	513	-9.44556	-9.44556
188	512	4.57022	4.57022
189	511	-2.66468	-2.66468
190	510	5.92286	5.92286
191	509	-1.27402	-1.27402
192	508	-2.49473	-2.49473
193	507	0.578921	0.578921
194	506	-0.646998	-0.646998
195	505	-3.2453	-3.2453
196	504	-7.82248	-7.82248
197	503	-11.1675	-11.1675
198	502	-0.821778	-0.821778
199	501	0.6684	0.6684
200	500	8.08882	8.08882
201	499	20.7472	20.7472
202	498	0.128654	0.128654
203	497	16.4034	16.4034
204	496	14.9394	14.9394
205	495	1.22524	1.22524
206	494	31.9643	31.9643
207	493	10.0886	10.0886
208	492	5.82556	5.82556
209	491	12.2087	12.2087
210	490	16.064	16.064
211	489	3.98968	3.98968
212	488	30.9168	30.9168
213	487	21.1372	21.1372
214	486	25.2883	25.2883
215	485	21.4397	21.4397
216	484	13.6873	13.6873
217	483	15.2694	15.2694
218	482	18.7395	18.7395
219	481	28.1139	28.1139
220	480	36.0699	36.0699
221	479	13.7044	13.7044
222	478	18.0614	18.0614
223	477	30.6223	30.6223
224	476	29.6624	29.6624
225	475	15.0305	15.0305
226	474	26.2131	26.2131
227	473	15.266	15.266
228	472	20.078	20.078
229	471	30.0371	30.0371
230	470	7.66324	7.66324
231	469	50.4883	50.4883
232	468	36.9047	36.9047
233	467	30.0557	30.0557
234	466	29.3813	29.3813
235	465	40.2085	40.2085
236	464	39.4959	39.4959
237	463	43.7583	43.7583
238	462	53.2509	53.2509
239	461	23.725	23.725
240	460	29.6197	29.6197
241	459	47.8764	47.8764
242	458	34.8112	34.8112
243	457	28.5855	28.5855
244	456	30.8918	30.8918
245	455	53.3363	53.3363
246	454	32.2302	32.2302
247	453	42.842	42.842
248	452	45.2383	45.2383
249	451	35.6222	35.6222
250	450	45.8458	45.8458
251	449	29.6767	29.6767
252	448	29.6304	29.6304
253	447	29.8868	29.8868
254	446	43.7461	43.7461
255	445	34.0754	34.0754
256	444	39.5013	39.5013
257	443	39.4219	39.4219
258	442	52.5211	52.5211
259	441	37.3588	37.3588
260	440	47.6667	47.6667
261	439	34.2222	34.2222
262	438	37.7915	37.7915
263	437	38.028	38.028
264	436	50.9403	50.9403
265	435	43.7131	43.7131
266	434	33.351	33.351
267	433	35.8571	35.8571
268	432	31.4873	31.4873
269	431	45.7465	45.7465
270	430	35.4079	35.4079
271	429	41.7585	41.7585
272	428	40.5607	40.5607
273	427	58.217	58.217
274	426	35.9397	35.9397
275	425	37.691	37.691
276	424	43.2851	43.2851
277	423	39.9897	39.9897
278	422	40.8147	40.8147
279	421	47.2845	47.2845
280	420	26.6212	26.6212
281	419	34.9741	34.9741
282	418	45.8892	45.8892
283	417	40.8159	40.8159
284	416	49.1182	49.1182
285	415	42.7176	42.7176
286	414	36.4961	36.4961
287	413	54.7555	54.7555
288	412	49.7346	49.7346
289	411	51.9747	51.9747
290	410	38.6405	38.6405
291	409	48.5799	48.5799
292	408	66.9189	66.9189
293	407	59.5183	59.5183
294	406	59.2686	59.2686
295	405	42.2386	42.2386
296	404	53.7463	53.7463
297	403	55.4931	55.4931
298	402	50.4745	50.4745
299	401	49.5835	49.5835
300	400	61.6846	61.6846

## Sheet: LB (mdeg)
	0	1	2
0	700	0.024816	0.024816
1	699	0.0304763	0.0304763
2	698	0.0326421	0.0326421
3	697	0.0249957	0.0249957
4	696	0.0245862	0.0245862
5	695	0.0242244	0.0242244
6	694	0.0253189	0.0253189
7	693	0.0301035	0.0301035
8	692	0.022556	0.022556
9	691	0.0284699	0.0284699
10	690	0.0376603	0.0376603
11	689	0.0295679	0.0295679
12	688	0.0347367	0.0347367
13	687	0.0402108	0.0402108
14	686	0.0502187	0.0502187
15	685	0.059036	0.059036
16	684	0.0573609	0.0573609
17	683	0.0683235	0.0683235
18	682	0.0857623	0.0857623
19	681	0.0966337	0.0966337
20	680	0.103574	0.103574
21	679	0.111215	0.111215
22	678	0.125108	0.125108
23	677	0.133583	0.133583
24	676	0.132663	0.132663
25	675	0.137463	0.137463
26	674	0.136244	0.136244
27	673	0.139074	0.139074
28	672	0.140506	0.140506
29	671	0.130242	0.130242
30	670	0.117479	0.117479
31	669	0.120369	0.120369
32	668	0.10965	0.10965
33	667	0.104598	0.104598
34	666	0.101303	0.101303
35	665	0.101653	0.101653
36	664	0.0966175	0.0966175
37	663	0.092835	0.092835
38	662	0.0944969	0.0944969
39	661	0.093846	0.093846
40	660	0.095126	0.095126
41	659	0.091869	0.091869
42	658	0.094935	0.094935
43	657	0.0890068	0.0890068
44	656	0.0898585	0.0898585
45	655	0.0890155	0.0890155
46	654	0.0849279	0.0849279
47	653	0.0770214	0.0770214
48	652	0.078818	0.078818
49	651	0.0860656	0.0860656
50	650	0.0807621	0.0807621
51	649	0.0814357	0.0814357
52	648	0.0878419	0.0878419
53	647	0.0899011	0.0899011
54	646	0.0889078	0.0889078
55	645	0.0991427	0.0991427
56	644	0.0995127	0.0995127
57	643	0.098408	0.098408
58	642	0.0992951	0.0992951
59	641	0.098741	0.098741
60	640	0.0960272	0.0960272
61	639	0.0921494	0.0921494
62	638	0.0878845	0.0878845
63	637	0.0851209	0.0851209
64	636	0.0792329	0.0792329
65	635	0.0814971	0.0814971
66	634	0.0775718	0.0775718
67	633	0.072263	0.072263
68	632	0.0736002	0.0736002
69	631	0.0668555	0.0668555
70	630	0.060142	0.060142
71	629	0.058657	0.058657
72	628	0.0542036	0.0542036
73	627	0.0535011	0.0535011
74	626	0.0475713	0.0475713
75	625	0.043771	0.043771
76	624	0.0472892	0.0472892
77	623	0.0414945	0.0414945
78	622	0.0380037	0.0380037
79	621	0.0328506	0.0328506
80	620	0.0305501	0.0305501
81	619	0.0282346	0.0282346
82	618	0.0260864	0.0260864
83	617	0.0189121	0.0189121
84	616	0.0137208	0.0137208
85	615	0.00864833	0.00864833
86	614	0.00536626	0.00536626
87	613	0.000493867	0.000493867
88	612	5.38742e-06	5.38742e-06
89	611	-0.0055789	-0.0055789
90	610	-0.0106147	-0.0106147
91	609	-0.0133102	-0.0133102
92	608	-0.0166426	-0.0166426
93	607	-0.0179167	-0.0179167
94	606	-0.0193217	-0.0193217
95	605	-0.0184602	-0.0184602
96	604	-0.0222892	-0.0222892
97	603	-0.0196105	-0.0196105
98	602	-0.0181618	-0.0181618
99	601	-0.0205355	-0.0205355
100	600	-0.0179894	-0.0179894
101	599	-0.0233528	-0.0233528
102	598	-0.0152092	-0.0152092
103	597	-0.0186227	-0.0186227
104	596	-0.0166185	-0.0166185
105	595	-0.0168342	-0.0168342
106	594	-0.0128419	-0.0128419
107	593	-0.0104485	-0.0104485
108	592	-0.0138762	-0.0138762
109	591	-0.00821964	-0.00821964
110	590	-0.00911505	-0.00911505
111	589	-0.00690145	-0.00690145
112	588	-0.00861547	-0.00861547
113	587	-0.00451831	-0.00451831
114	586	-0.00493026	-0.00493026
115	585	-0.00229082	-0.00229082
116	584	-0.00293163	-0.00293163
117	583	0.000916911	0.000916911
118	582	0.00276336	0.00276336
119	581	0.00727507	0.00727507
120	580	0.00837002	0.00837002
121	579	0.00918951	0.00918951
122	578	0.0111134	0.0111134
123	577	0.0146941	0.0146941
124	576	0.0173593	0.0173593
125	575	0.0186112	0.0186112
126	574	0.0221794	0.0221794
127	573	0.0206678	0.0206678
128	572	0.022938	0.022938
129	571	0.0226576	0.0226576
130	570	0.0249615	0.0249615
131	569	0.0230281	0.0230281
132	568	0.024587	0.024587
133	567	0.0238449	0.0238449
134	566	0.0248275	0.0248275
135	565	0.0247783	0.0247783
136	564	0.0215913	0.0215913
137	563	0.0229311	0.0229311
138	562	0.0204268	0.0204268
139	561	0.0184968	0.0184968
140	560	0.0160916	0.0160916
141	559	0.0160172	0.0160172
142	558	0.0109032	0.0109032
143	557	0.0117944	0.0117944
144	556	0.00892085	0.00892085
145	555	0.00988575	0.00988575
146	554	0.00512016	0.00512016
147	553	0.00165773	0.00165773
148	552	0.000165174	0.000165174
149	551	-0.000868692	-0.000868692
150	550	-0.00490131	-0.00490131
151	549	-0.00813366	-0.00813366
152	548	-0.00986339	-0.00986339
153	547	-0.011335	-0.011335
154	546	-0.0134737	-0.0134737
155	545	-0.0175381	-0.0175381
156	544	-0.0196963	-0.0196963
157	543	-0.0216381	-0.0216381
158	542	-0.0237691	-0.0237691
159	541	-0.0255372	-0.0255372
160	540	-0.0284458	-0.0284458
161	539	-0.030145	-0.030145
162	538	-0.0323421	-0.0323421
163	537	-0.0320676	-0.0320676
164	536	-0.0344987	-0.0344987
165	535	-0.0348529	-0.0348529
166	534	-0.0367562	-0.0367562
167	533	-0.037534	-0.037534
168	532	-0.0372955	-0.0372955
169	531	-0.0387259	-0.0387259
170	530	-0.0380763	-0.0380763
171	529	-0.0390536	-0.0390536
172	528	-0.0399955	-0.0399955
173	527	-0.0404007	-0.0404007
174	526	-0.0414181	-0.0414181
175	525	-0.0406146	-0.0406146
176	524	-0.0421664	-0.0421664
177	523	-0.0427569	-0.0427569
178	522	-0.042938	-0.042938
179	521	-0.0412786	-0.0412786
180	520	-0.0418576	-0.0418576
181	519	-0.0396081	-0.0396081
182	518	-0.0417085	-0.0417085
183	517	-0.0416169	-0.0416169
184	516	-0.0392941	-0.0392941
185	515	-0.0405564	-0.0405564
186	514	-0.0414627	-0.0414627
187	513	-0.0403881	-0.0403881
188	512	-0.0412579	-0.0412579
189	511	-0.0387198	-0.0387198
190	510	-0.0369661	-0.0369661
191	509	-0.0391621	-0.0391621
192	508	-0.0376502	-0.0376502
193	507	-0.0356206	-0.0356206
194	506	-0.0337123	-0.0337123
195	505	-0.0329834	-0.0329834
196	504	-0.0313354	-0.0313354
197	503	-0.0324154	-0.0324154
198	502	-0.030576	-0.030576
199	501	-0.0301312	-0.0301312
200	500	-0.0287972	-0.0287972
201	499	-0.0272442	-0.0272442
202	498	-0.0284524	-0.0284524
203	497	-0.0249495	-0.0249495
204	496	-0.0265846	-0.0265846
205	495	-0.0263758	-0.0263758
206	494	-0.0239464	-0.0239464
207	493	-0.0235084	-0.0235084
208	492	-0.0218688	-0.0218688
209	491	-0.0212767	-0.0212767
210	490	-0.0197822	-0.0197822
211	489	-0.0195266	-0.0195266
212	488	-0.0191876	-0.0191876
213	487	-0.0194847	-0.0194847
214	486	-0.0182477	-0.0182477
215	485	-0.0135302	-0.0135302
216	484	-0.0178233	-0.0178233
217	483	-0.0152222	-0.0152222
218	482	-0.0144248	-0.0144248
219	481	-0.0148665	-0.0148665
220	480	-0.0120947	-0.0120947
221	479	-0.0124287	-0.0124287
222	478	-0.0109374	-0.0109374
223	477	-0.0123761	-0.0123761
224	476	-0.012851	-0.012851
225	475	-0.00940095	-0.00940095
226	474	-0.00987173	-0.00987173
227	473	-0.00834186	-0.00834186
228	472	-0.0104377	-0.0104377
229	471	-0.00662455	-0.00662455
230	470	-0.00702093	-0.00702093
231	469	-0.00664074	-0.00664074
232	468	-0.00886147	-0.00886147
233	467	-0.00678257	-0.00678257
234	466	-0.00585796	-0.00585796
235	465	-0.00342766	-0.00342766
236	464	-0.00562205	-0.00562205
237	463	-0.00515562	-0.00515562
238	462	-0.00474017	-0.00474017
239	461	-0.0062574	-0.0062574
240	460	-0.00541545	-0.00541545
241	459	-0.00528572	-0.00528572
242	458	-0.00464971	-0.00464971
243	457	-0.00261885	-0.00261885
244	456	-0.0039415	-0.0039415
245	455	-0.00464108	-0.00464108
246	454	-0.00349515	-0.00349515
247	453	-0.000341552	-0.000341552
248	452	-0.0032728	-0.0032728
249	451	-0.00264782	-0.00264782
250	450	-0.00209694	-0.00209694
251	449	-0.00208978	-0.00208978
252	448	-0.00111075	-0.00111075
253	447	-0.00243911	-0.00243911
254	446	0.000102688	0.000102688
255	445	-0.000652267	-0.000652267
256	444	0.000551266	0.000551266
257	443	-0.00127556	-0.00127556
258	442	7.96766e-05	7.96766e-05
259	441	0.00126816	0.00126816
260	440	-0.000281714	-0.000281714
261	439	-5.89727e-05	-5.89727e-05
262	438	0.000842236	0.000842236
263	437	-0.000982463	-0.000982463
264	436	0.00124551	0.00124551
265	435	-0.000176424	-0.000176424
266	434	0.00283297	0.00283297
267	433	0.00122705	0.00122705
268	432	0.0026215	0.0026215
269	431	0.00365268	0.00365268
270	430	0.00447913	0.00447913
271	429	0.00318739	0.00318739
272	428	0.00361477	0.00361477
273	427	0.00498229	0.00498229
274	426	0.00320501	0.00320501
275	425	0.00524159	0.00524159
276	424	0.00430196	0.00430196
277	423	0.00473722	0.00473722
278	422	0.00718008	0.00718008
279	421	0.00580723	0.00580723
280	420	0.00507463	0.00507463
281	419	0.00485385	0.00485385
282	418	0.00741505	0.00741505
283	417	0.0080289	0.0080289
284	416	0.00735794	0.00735794
285	415	0.0077086	0.0077086
286	414	0.00818494	0.00818494
287	413	0.00894138	0.00894138
288	412	0.0081882	0.0081882
289	411	0.00892132	0.00892132
290	410	0.0111124	0.0111124
291	409	0.0110522	0.0110522
292	408	0.0105825	0.0105825
293	407	0.0105589	0.0105589
294	406	0.0107287	0.0107287
295	405	0.011178	0.011178
296	404	0.0120432	0.0120432
297	403	0.0133535	0.0133535
298	402	0.0138521	0.0138521
299	401	0.013665	0.013665
300	400	0.0146584	0.0146584

## Sheet: LD (mdeg)
	0	1	2
0	700	-0.113758	-0.113758
1	699	-0.108116	-0.108116
2	698	-0.103069	-0.103069
3	697	-0.0932634	-0.0932634
4	696	-0.0873729	-0.0873729
5	695	-0.0824576	-0.0824576
6	694	-0.0756396	-0.0756396
7	693	-0.0728989	-0.0728989
8	692	-0.0691051	-0.0691051
9	691	-0.0663406	-0.0663406
10	690	-0.0637176	-0.0637176
11	689	-0.0604765	-0.0604765
12	688	-0.0559091	-0.0559091
13	687	-0.0535284	-0.0535284
14	686	-0.0506257	-0.0506257
15	685	-0.0470543	-0.0470543
16	684	-0.043865	-0.043865
17	683	-0.0389018	-0.0389018
18	682	-0.0352554	-0.0352554
19	681	-0.0294441	-0.0294441
20	680	-0.0235724	-0.0235724
21	679	-0.0155164	-0.0155164
22	678	-0.00611227	-0.00611227
23	677	0.00199254	0.00199254
24	676	0.0122047	0.0122047
25	675	0.0214782	0.0214782
26	674	0.0310283	0.0310283
27	673	0.0378886	0.0378886
28	672	0.0445377	0.0445377
29	671	0.0472958	0.0472958
30	670	0.0489917	0.0489917
31	669	0.0478507	0.0478507
32	668	0.0479463	0.0479463
33	667	0.0447942	0.0447942
34	666	0.0421546	0.0421546
35	665	0.0391734	0.0391734
36	664	0.0355367	0.0355367
37	663	0.0334933	0.0334933
38	662	0.0331455	0.0331455
39	661	0.0300479	0.0300479
40	660	0.0313855	0.0313855
41	659	0.0317357	0.0317357
42	658	0.0340305	0.0340305
43	657	0.0328476	0.0328476
44	656	0.0339505	0.0339505
45	655	0.0315333	0.0315333
46	654	0.0296155	0.0296155
47	653	0.0269078	0.0269078
48	652	0.0241938	0.0241938
49	651	0.0197981	0.0197981
50	650	0.0178513	0.0178513
51	649	0.0172696	0.0172696
52	648	0.014616	0.014616
53	647	0.0152779	0.0152779
54	646	0.016097	0.016097
55	645	0.0178377	0.0178377
56	644	0.0210997	0.0210997
57	643	0.024625	0.024625
58	642	0.0272152	0.0272152
59	641	0.0301278	0.0301278
60	640	0.0321806	0.0321806
61	639	0.0356597	0.0356597
62	638	0.0374081	0.0374081
63	637	0.0387726	0.0387726
64	636	0.0408917	0.0408917
65	635	0.0422865	0.0422865
66	634	0.0445982	0.0445982
67	633	0.0443922	0.0443922
68	632	0.0437855	0.0437855
69	631	0.0439825	0.0439825
70	630	0.0438351	0.0438351
71	629	0.0429007	0.0429007
72	628	0.0428618	0.0428618
73	627	0.0420073	0.0420073
74	626	0.0414334	0.0414334
75	625	0.0400663	0.0400663
76	624	0.0393357	0.0393357
77	623	0.038915	0.038915
78	622	0.038569	0.038569
79	621	0.0379079	0.0379079
80	620	0.038485	0.038485
81	619	0.0377806	0.0377806
82	618	0.0383606	0.0383606
83	617	0.0373871	0.0373871
84	616	0.0372554	0.0372554
85	615	0.0358756	0.0358756
86	614	0.0348835	0.0348835
87	613	0.0328717	0.0328717
88	612	0.0313101	0.0313101
89	611	0.0283242	0.0283242
90	610	0.0246464	0.0246464
91	609	0.0220202	0.0220202
92	608	0.0179342	0.0179342
93	607	0.0132036	0.0132036
94	606	0.0100895	0.0100895
95	605	0.00592002	0.00592002
96	604	0.000255828	0.000255828
97	603	-0.000881574	-0.000881574
98	602	-0.00471893	-0.00471893
99	601	-0.00696404	-0.00696404
100	600	-0.0113178	-0.0113178
101	599	-0.0130508	-0.0130508
102	598	-0.0169138	-0.0169138
103	597	-0.0192672	-0.0192672
104	596	-0.0205978	-0.0205978
105	595	-0.0238158	-0.0238158
106	594	-0.0244511	-0.0244511
107	593	-0.0268711	-0.0268711
108	592	-0.0290287	-0.0290287
109	591	-0.0310047	-0.0310047
110	590	-0.0328009	-0.0328009
111	589	-0.0335787	-0.0335787
112	588	-0.0347505	-0.0347505
113	587	-0.0372086	-0.0372086
114	586	-0.0388503	-0.0388503
115	585	-0.0394374	-0.0394374
116	584	-0.0398742	-0.0398742
117	583	-0.0412016	-0.0412016
118	582	-0.0403386	-0.0403386
119	581	-0.0422215	-0.0422215
120	580	-0.0417655	-0.0417655
121	579	-0.0414383	-0.0414383
122	578	-0.0403665	-0.0403665
123	577	-0.0407592	-0.0407592
124	576	-0.0406772	-0.0406772
125	575	-0.0372166	-0.0372166
126	574	-0.0368335	-0.0368335
127	573	-0.0345404	-0.0345404
128	572	-0.0330244	-0.0330244
129	571	-0.0307147	-0.0307147
130	570	-0.0279181	-0.0279181
131	569	-0.02733	-0.02733
132	568	-0.0240443	-0.0240443
133	567	-0.0224095	-0.0224095
134	566	-0.0201977	-0.0201977
135	565	-0.017395	-0.017395
136	564	-0.015864	-0.015864
137	563	-0.014947	-0.014947
138	562	-0.0119177	-0.0119177
139	561	-0.00995544	-0.00995544
140	560	-0.00828245	-0.00828245
141	559	-0.00653436	-0.00653436
142	558	-0.00593406	-0.00593406
143	557	-0.00401675	-0.00401675
144	556	-0.00341965	-0.00341965
145	555	-0.00114839	-0.00114839
146	554	-2.40904e-06	-2.40904e-06
147	553	-0.000298027	-0.000298027
148	552	0.000712606	0.000712606
149	551	0.000841152	0.000841152
150	550	0.00053233	0.00053233
151	549	0.00134781	0.00134781
152	548	0.000696268	0.000696268
153	547	0.0010561	0.0010561
154	546	7.45704e-05	7.45704e-05
155	545	-0.000457412	-0.000457412
156	544	-0.00228957	-0.00228957
157	543	-0.00178398	-0.00178398
158	542	-0.00323353	-0.00323353
159	541	-0.00469951	-0.00469951
160	540	-0.00597559	-0.00597559
161	539	-0.00728602	-0.00728602
162	538	-0.00928751	-0.00928751
163	537	-0.00991836	-0.00991836
164	536	-0.0115892	-0.0115892
165	535	-0.0129316	-0.0129316
166	534	-0.0143581	-0.0143581
167	533	-0.0148478	-0.0148478
168	532	-0.0176481	-0.0176481
169	531	-0.0197684	-0.0197684
170	530	-0.021404	-0.021404
171	529	-0.0224874	-0.0224874
172	528	-0.0234757	-0.0234757
173	527	-0.0247379	-0.0247379
174	526	-0.0260728	-0.0260728
175	525	-0.0280148	-0.0280148
176	524	-0.028828	-0.028828
177	523	-0.0307076	-0.0307076
178	522	-0.032601	-0.032601
179	521	-0.0335834	-0.0335834
180	520	-0.0343324	-0.0343324
181	519	-0.0364797	-0.0364797
182	518	-0.0366001	-0.0366001
183	517	-0.0378392	-0.0378392
184	516	-0.038968	-0.038968
185	515	-0.0406577	-0.0406577
186	514	-0.0416126	-0.0416126
187	513	-0.0427559	-0.0427559
188	512	-0.0426801	-0.0426801
189	511	-0.044156	-0.044156
190	510	-0.045018	-0.045018
191	509	-0.0464858	-0.0464858
192	508	-0.0474674	-0.0474674
193	507	-0.0486111	-0.0486111
194	506	-0.048716	-0.048716
195	505	-0.0490069	-0.0490069
196	504	-0.0497862	-0.0497862
197	503	-0.0501219	-0.0501219
198	502	-0.0516616	-0.0516616
199	501	-0.0498891	-0.0498891
200	500	-0.051804	-0.051804
201	499	-0.052181	-0.052181
202	498	-0.0523938	-0.0523938
203	497	-0.0533797	-0.0533797
204	496	-0.0528405	-0.0528405
205	495	-0.0528989	-0.0528989
206	494	-0.0527081	-0.0527081
207	493	-0.0530626	-0.0530626
208	492	-0.0544191	-0.0544191
209	491	-0.0538783	-0.0538783
210	490	-0.0531971	-0.0531971
211	489	-0.0533612	-0.0533612
212	488	-0.0547151	-0.0547151
213	487	-0.0536318	-0.0536318
214	486	-0.053743	-0.053743
215	485	-0.0521406	-0.0521406
216	484	-0.0534731	-0.0534731
217	483	-0.0530449	-0.0530449
218	482	-0.0537221	-0.0537221
219	481	-0.0535313	-0.0535313
220	480	-0.0537197	-0.0537197
221	479	-0.0523096	-0.0523096
222	478	-0.0523335	-0.0523335
223	477	-0.0526015	-0.0526015
224	476	-0.0533984	-0.0533984
225	475	-0.0536506	-0.0536506
226	474	-0.0511071	-0.0511071
227	473	-0.0524875	-0.0524875
228	472	-0.0522054	-0.0522054
229	471	-0.0515441	-0.0515441
230	470	-0.0519648	-0.0519648
231	469	-0.0527074	-0.0527074
232	468	-0.050426	-0.050426
233	467	-0.0515706	-0.0515706
234	466	-0.0506945	-0.0506945
235	465	-0.0513022	-0.0513022
236	464	-0.0507382	-0.0507382
237	463	-0.0504959	-0.0504959
238	462	-0.0508467	-0.0508467
239	461	-0.0518259	-0.0518259
240	460	-0.0503905	-0.0503905
241	459	-0.0501029	-0.0501029
242	458	-0.0500921	-0.0500921
243	457	-0.0508298	-0.0508298
244	456	-0.0491687	-0.0491687
245	455	-0.0504254	-0.0504254
246	454	-0.0496321	-0.0496321
247	453	-0.0501919	-0.0501919
248	452	-0.049687	-0.049687
249	451	-0.0499751	-0.0499751
250	450	-0.0485437	-0.0485437
251	449	-0.0494879	-0.0494879
252	448	-0.0493219	-0.0493219
253	447	-0.0496236	-0.0496236
254	446	-0.0486415	-0.0486415
255	445	-0.0496149	-0.0496149
256	444	-0.0484302	-0.0484302
257	443	-0.0506827	-0.0506827
258	442	-0.0490051	-0.0490051
259	441	-0.0483154	-0.0483154
260	440	-0.0498145	-0.0498145
261	439	-0.0494996	-0.0494996
262	438	-0.048179	-0.048179
263	437	-0.0488312	-0.0488312
264	436	-0.0483462	-0.0483462
265	435	-0.0489681	-0.0489681
266	434	-0.0493472	-0.0493472
267	433	-0.0479893	-0.0479893
268	432	-0.0474178	-0.0474178
269	431	-0.0485109	-0.0485109
270	430	-0.0490288	-0.0490288
271	429	-0.0481844	-0.0481844
272	428	-0.0481189	-0.0481189
273	427	-0.046764	-0.046764
274	426	-0.048136	-0.048136
275	425	-0.0479082	-0.0479082
276	424	-0.0460706	-0.0460706
277	423	-0.0461701	-0.0461701
278	422	-0.046215	-0.046215
279	421	-0.0463114	-0.0463114
280	420	-0.0469007	-0.0469007
281	419	-0.0466773	-0.0466773
282	418	-0.0469069	-0.0469069
283	417	-0.0465978	-0.0465978
284	416	-0.0461231	-0.0461231
285	415	-0.0470497	-0.0470497
286	414	-0.0476795	-0.0476795
287	413	-0.04729	-0.04729
288	412	-0.0471262	-0.0471262
289	411	-0.0469958	-0.0469958
290	410	-0.0475454	-0.0475454
291	409	-0.0466851	-0.0466851
292	408	-0.0488798	-0.0488798
293	407	-0.0482621	-0.0482621
294	406	-0.048906	-0.048906
295	405	-0.0472324	-0.0472324
296	404	-0.0481007	-0.0481007
297	403	-0.0470986	-0.0470986
298	402	-0.0484081	-0.0484081
299	401	-0.0478858	-0.0478858
300	400	-0.0488166	-0.0488166

## Sheet: LBp (mdeg)
	0	1	2
0	700	-0.00435206	-0.00435206
1	699	-0.0070785	-0.0070785
2	698	0.0028579	0.0028579
3	697	0.00220428	0.00220428
4	696	0.00322888	0.00322888
5	695	0.00403977	0.00403977
6	694	0.00120777	0.00120777
7	693	-0.00129942	-0.00129942
8	692	0.00697685	0.00697685
9	691	0.00526753	0.00526753
10	690	0.00189304	0.00189304
11	689	0.000128602	0.000128602
12	688	-0.000829302	-0.000829302
13	687	0.00214158	0.00214158
14	686	0.00096059	0.00096059
15	685	0.00717883	0.00717883
16	684	0.00660298	0.00660298
17	683	0.00314686	0.00314686
18	682	0.00989924	0.00989924
19	681	0.00803429	0.00803429
20	680	0.0118148	0.0118148
21	679	0.00399522	0.00399522
22	678	0.0120686	0.0120686
23	677	0.0118175	0.0118175
24	676	0.0119913	0.0119913
25	675	0.0138624	0.0138624
26	674	0.0158995	0.0158995
27	673	0.00834465	0.00834465
28	672	0.0112552	0.0112552
29	671	0.0130738	0.0130738
30	670	0.0121496	0.0121496
31	669	0.0130268	0.0130268
32	668	0.00866209	0.00866209
33	667	0.0078963	0.0078963
34	666	0.0100948	0.0100948
35	665	0.00905825	0.00905825
36	664	0.0114281	0.0114281
37	663	0.0120354	0.0120354
38	662	0.0132453	0.0132453
39	661	0.0126848	0.0126848
40	660	0.0155126	0.0155126
41	659	0.0129135	0.0129135
42	658	0.0157673	0.0157673
43	657	0.0118867	0.0118867
44	656	0.0112232	0.0112232
45	655	0.0109986	0.0109986
46	654	0.00932676	0.00932676
47	653	0.0110036	0.0110036
48	652	0.00804373	0.00804373
49	651	0.00914081	0.00914081
50	650	0.00923981	0.00923981
51	649	0.012328	0.012328
52	648	0.00903692	0.00903692
53	647	0.0119474	0.0119474
54	646	0.0130471	0.0130471
55	645	0.0116905	0.0116905
56	644	0.0106926	0.0106926
57	643	0.00986617	0.00986617
58	642	0.0126158	0.0126158
59	641	0.00885709	0.00885709
60	640	0.00929574	0.00929574
61	639	0.0118648	0.0118648
62	638	0.00998389	0.00998389
63	637	0.00884474	0.00884474
64	636	0.0111694	0.0111694
65	635	0.00891465	0.00891465
66	634	0.00959784	0.00959784
67	633	0.00666997	0.00666997
68	632	0.00949351	0.00949351
69	631	0.00722864	0.00722864
70	630	0.00470068	0.00470068
71	629	0.00637702	0.00637702
72	628	0.00600087	0.00600087
73	627	0.00633774	0.00633774
74	626	0.007061	0.007061
75	625	0.00640752	0.00640752
76	624	0.0078097	0.0078097
77	623	0.00776552	0.00776552
78	622	0.00585506	0.00585506
79	621	0.0062056	0.0062056
80	620	0.00682175	0.00682175
81	619	0.00484798	0.00484798
82	618	0.0072336	0.0072336
83	617	0.00886894	0.00886894
84	616	0.00423083	0.00423083
85	615	0.00668505	0.00668505
86	614	0.00655443	0.00655443
87	613	0.0031745	0.0031745
88	612	0.00800384	0.00800384
89	611	0.00729233	0.00729233
90	610	0.00122343	0.00122343
91	609	-0.000868722	-0.000868722
92	608	0.0043473	0.0043473
93	607	0.00343304	0.00343304
94	606	0.00275212	0.00275212
95	605	0.00606421	0.00606421
96	604	0.00122794	0.00122794
97	603	0.00201955	0.00201955
98	602	0.000615645	0.000615645
99	601	0.00573726	0.00573726
100	600	0.00393284	0.00393284
101	599	0.00255697	0.00255697
102	598	0.00157121	0.00157121
103	597	0.00104963	0.00104963
104	596	0.000166677	0.000166677
105	595	0.00393754	0.00393754
106	594	0.000843358	0.000843358
107	593	0.000525837	0.000525837
108	592	0.000154704	0.000154704
109	591	0.00232544	0.00232544
110	590	0.0037173	0.0037173
111	589	0.00258258	0.00258258
112	588	0.00192835	0.00192835
113	587	0.00159962	0.00159962
114	586	0.000854603	0.000854603
115	585	0.00173699	0.00173699
116	584	0.0029516	0.0029516
117	583	0.00055176	0.00055176
118	582	0.00258115	0.00258115
119	581	0.00387253	0.00387253
120	580	0.00279935	0.00279935
121	579	0.00187545	0.00187545
122	578	0.00151339	0.00151339
123	577	0.00176466	0.00176466
124	576	0.00138052	0.00138052
125	575	0.00175909	0.00175909
126	574	0.00292277	0.00292277
127	573	0.00407748	0.00407748
128	572	0.00480584	0.00480584
129	571	-0.000581939	-0.000581939
130	570	0.00269698	0.00269698
131	569	0.00306248	0.00306248
132	568	0.00115911	0.00115911
133	567	0.00245585	0.00245585
134	566	0.00317631	0.00317631
135	565	0.00198415	0.00198415
136	564	0.00370496	0.00370496
137	563	0.00159744	0.00159744
138	562	0.00177385	0.00177385
139	561	0.00063405	0.00063405
140	560	0.00125037	0.00125037
141	559	-8.05511e-05	-8.05511e-05
142	558	0.00263046	0.00263046
143	557	0.00134024	0.00134024
144	556	0.00171236	0.00171236
145	555	0.00187586	0.00187586
146	554	0.00146975	0.00146975
147	553	-0.00144635	-0.00144635
148	552	-0.00114471	-0.00114471
149	551	0.00129327	0.00129327
150	550	5.69602e-06	5.69602e-06
151	549	-0.00130436	-0.00130436
152	548	0.00127965	0.00127965
153	547	0.00133856	0.00133856
154	546	-0.00128419	-0.00128419
155	545	0.00158966	0.00158966
156	544	-0.00117901	-0.00117901
157	543	-0.00148003	-0.00148003
158	542	-0.00035486	-0.00035486
159	541	-0.00117655	-0.00117655
160	540	-0.00144574	-0.00144574
161	539	-0.000773023	-0.000773023
162	538	-0.00169286	-0.00169286
163	537	-0.0028693	-0.0028693
164	536	-0.00242364	-0.00242364
165	535	-0.00145483	-0.00145483
166	534	-0.00175384	-0.00175384
167	533	-0.00191227	-0.00191227
168	532	-0.00191986	-0.00191986
169	531	-0.00173463	-0.00173463
170	530	-0.00233219	-0.00233219
171	529	-0.00359422	-0.00359422
172	528	0.000337221	0.000337221
173	527	-0.00175064	-0.00175064
174	526	-0.00279712	-0.00279712
175	525	-0.00235669	-0.00235669
176	524	-0.00202277	-0.00202277
177	523	-0.00255665	-0.00255665
178	522	-0.00186173	-0.00186173
179	521	-0.00212202	-0.00212202
180	520	-0.00195924	-0.00195924
181	519	-0.00228236	-0.00228236
182	518	-0.00108957	-0.00108957
183	517	-0.00197027	-0.00197027
184	516	-0.00235817	-0.00235817
185	515	-0.00177595	-0.00177595
186	514	-0.0025234	-0.0025234
187	513	-0.00317259	-0.00317259
188	512	-0.00236797	-0.00236797
189	511	-0.00211744	-0.00211744
190	510	-0.00281781	-0.00281781
191	509	-0.00216267	-0.00216267
192	508	-0.00248959	-0.00248959
193	507	-0.00172975	-0.00172975
194	506	-0.0019553	-0.0019553
195	505	-0.00296017	-0.00296017
196	504	-0.00334911	-0.00334911
197	503	-0.000867389	-0.000867389
198	502	-0.00267564	-0.00267564
199	501	-0.00270352	-0.00270352
200	500	-0.00165309	-0.00165309
201	499	0.00102093	0.00102093
202	498	-0.00146887	-0.00146887
203	497	-0.00128058	-0.00128058
204	496	-0.0016055	-0.0016055
205	495	-0.00190932	-0.00190932
206	494	-0.00153971	-0.00153971
207	493	-0.00224593	-0.00224593
208	492	-0.000979511	-0.000979511
209	491	-0.00155116	-0.00155116
210	490	-0.00164668	-0.00164668
211	489	-0.000845271	-0.000845271
212	488	-0.00144552	-0.00144552
213	487	-0.0023615	-0.0023615
214	486	-0.000988552	-0.000988552
215	485	-0.000516285	-0.000516285
216	484	-0.00101909	-0.00101909
217	483	-0.00104972	-0.00104972
218	482	-0.00034295	-0.00034295
219	481	-0.00137461	-0.00137461
220	480	-0.000484171	-0.000484171
221	479	-0.00139175	-0.00139175
222	478	-0.000359785	-0.000359785
223	477	-0.00120127	-0.00120127
224	476	-1.56208e-05	-1.56208e-05
225	475	-0.00050995	-0.00050995
226	474	-0.000465181	-0.000465181
227	473	0.000133285	0.000133285
228	472	-0.000280953	-0.000280953
229	471	-0.000583612	-0.000583612
230	470	0.00170821	0.00170821
231	469	-0.000338504	-0.000338504
232	468	0.000139123	0.000139123
233	467	-0.000351082	-0.000351082
234	466	5.60304e-05	5.60304e-05
235	465	-0.000564141	-0.000564141
236	464	0.000177494	0.000177494
237	463	-8.26657e-05	-8.26657e-05
238	462	-0.000646568	-0.000646568
239	461	-0.000482764	-0.000482764
240	460	-0.000421582	-0.000421582
241	459	-0.000417965	-0.000417965
242	458	0.000146365	0.000146365
243	457	0.000432221	0.000432221
244	456	4.52466e-05	4.52466e-05
245	455	8.64009e-05	8.64009e-05
246	454	6.13713e-05	6.13713e-05
247	453	0.000253095	0.000253095
248	452	-0.000260919	-0.000260919
249	451	0.000482615	0.000482615
250	450	0.00150159	0.00150159
251	449	0.000379463	0.000379463
252	448	0.000136621	0.000136621
253	447	0.000654085	0.000654085
254	446	0.000775725	0.000775725
255	445	0.00197805	0.00197805
256	444	0.000278387	0.000278387
257	443	0.000586912	0.000586912
258	442	0.000801754	0.000801754
259	441	-0.00012639	-0.00012639
260	440	5.82269e-05	5.82269e-05
261	439	0.000225108	0.000225108
262	438	0.000736488	0.000736488
263	437	0.000214669	0.000214669
264	436	-5.2333e-06	-5.2333e-06
265	435	0.000735051	0.000735051
266	434	0.000233143	0.000233143
267	433	0.000273614	0.000273614
268	432	0.000203162	0.000203162
269	431	0.00077827	0.00077827
270	430	0.000659586	0.000659586
271	429	0.000315054	0.000315054
272	428	0.000471431	0.000471431
273	427	0.000404621	0.000404621
274	426	0.000526252	0.000526252
275	425	0.000759194	0.000759194
276	424	0.000630792	0.000630792
277	423	0.000909725	0.000909725
278	422	0.000792231	0.000792231
279	421	0.00122925	0.00122925
280	420	0.000665604	0.000665604
281	419	0.00074939	0.00074939
282	418	0.000742765	0.000742765
283	417	0.000794079	0.000794079
284	416	0.00110868	0.00110868
285	415	0.000679025	0.000679025
286	414	0.00103789	0.00103789
287	413	0.00172012	0.00172012
288	412	0.000907281	0.000907281
289	411	0.00170322	0.00170322
290	410	0.00184848	0.00184848
291	409	0.000872362	0.000872362
292	408	0.000678572	0.000678572
293	407	0.000804269	0.000804269
294	406	0.00147572	0.00147572
295	405	0.00171818	0.00171818
296	404	0.00148361	0.00148361
297	403	0.00159032	0.00159032
298	402	0.00162279	0.00162279
299	401	0.00107558	0.00107558
300	400	0.00176032	0.00176032

## Sheet: LDp (mdeg)
	0	1	2
0	700	-0.00975391	-0.00975391
1	699	-0.00875784	-0.00875784
2	698	-0.00687342	-0.00687342
3	697	-0.00714696	-0.00714696
4	696	-0.00604784	-0.00604784
5	695	-0.00503902	-0.00503902
6	694	-0.00559402	-0.00559402
7	693	-0.00458412	-0.00458412
8	692	-0.00347014	-0.00347014
9	691	-0.00197182	-0.00197182
10	690	-0.00358991	-0.00358991
11	689	-0.00351608	-0.00351608
12	688	-0.00383433	-0.00383433
13	687	-0.00303338	-0.00303338
14	686	-0.00269783	-0.00269783
15	685	-0.00316637	-0.00316637
16	684	-0.000893139	-0.000893139
17	683	-0.00129922	-0.00129922
18	682	-0.000455924	-0.000455924
19	681	0.00054926	0.00054926
20	680	-1.55066e-06	-1.55066e-06
21	679	0.00195863	0.00195863
22	678	0.00119838	0.00119838
23	677	0.00311989	0.00311989
24	676	0.00223725	0.00223725
25	675	0.00357492	0.00357492
26	674	0.00365978	0.00365978
27	673	0.00463384	0.00463384
28	672	0.00368915	0.00368915
29	671	0.00518567	0.00518567
30	670	0.0029383	0.0029383
31	669	0.00390892	0.00390892
32	668	0.00315742	0.00315742
33	667	0.00345303	0.00345303
34	666	0.00139343	0.00139343
35	665	0.000502323	0.000502323
36	664	0.00073869	0.00073869
37	663	-0.000518405	-0.000518405
38	662	0.000285809	0.000285809
39	661	0.00107662	0.00107662
40	660	0.000941274	0.000941274
41	659	0.00170996	0.00170996
42	658	0.00253021	0.00253021
43	657	0.00446064	0.00446064
44	656	0.00427166	0.00427166
45	655	0.00367929	0.00367929
46	654	0.00509893	0.00509893
47	653	0.00521895	0.00521895
48	652	0.00445043	0.00445043
49	651	0.00408267	0.00408267
50	650	0.00333631	0.00333631
51	649	0.00362909	0.00362909
52	648	0.00285712	0.00285712
53	647	0.00489081	0.00489081
54	646	0.00300097	0.00300097
55	645	0.00389291	0.00389291
56	644	0.00257925	0.00257925
57	643	0.00192091	0.00192091
58	642	0.00409392	0.00409392
59	641	0.00384375	0.00384375
60	640	0.00301191	0.00301191
61	639	0.00375202	0.00375202
62	638	0.00459946	0.00459946
63	637	0.00483607	0.00483607
64	636	0.00406654	0.00406654
65	635	0.00411031	0.00411031
66	634	0.00425992	0.00425992
67	633	0.00349849	0.00349849
68	632	0.0036463	0.0036463
69	631	0.00361506	0.00361506
70	630	0.00281891	0.00281891
71	629	0.00313648	0.00313648
72	628	0.00264027	0.00264027
73	627	0.00249458	0.00249458
74	626	0.0019488	0.0019488
75	625	0.00275888	0.00275888
76	624	0.00163233	0.00163233
77	623	0.00151579	0.00151579
78	622	0.0016316	0.0016316
79	621	0.00190029	0.00190029
80	620	0.00124039	0.00124039
81	619	0.00247317	0.00247317
82	618	0.00216965	0.00216965
83	617	0.0013727	0.0013727
84	616	0.00149674	0.00149674
85	615	0.00317095	0.00317095
86	614	0.00308632	0.00308632
87	613	0.00322118	0.00322118
88	612	0.00244304	0.00244304
89	611	0.00276073	0.00276073
90	610	0.00234117	0.00234117
91	609	0.00243392	0.00243392
92	608	0.00228655	0.00228655
93	607	0.00253149	0.00253149
94	606	0.00230534	0.00230534
95	605	0.00263441	0.00263441
96	604	0.00190672	0.00190672
97	603	0.0029045	0.0029045
98	602	0.00223954	0.00223954
99	601	0.00216715	0.00216715
100	600	0.00152941	0.00152941
101	599	0.00144759	0.00144759
102	598	0.00140435	0.00140435
103	597	0.0012263	0.0012263
104	596	0.00142306	0.00142306
105	595	0.000717707	0.000717707
106	594	0.000826988	0.000826988
107	593	0.00104082	0.00104082
108	592	0.00129355	0.00129355
109	591	0.000298666	0.000298666
110	590	1.22686e-06	1.22686e-06
111	589	0.000110364	0.000110364
112	588	0.00045853	0.00045853
113	587	-0.00035706	-0.00035706
114	586	0.000209387	0.000209387
115	585	-0.000207706	-0.000207706
116	584	-0.000404316	-0.000404316
117	583	-0.000620976	-0.000620976
118	582	-0.000236686	-0.000236686
119	581	-0.000910729	-0.000910729
120	580	-0.00117294	-0.00117294
121	579	-0.000249069	-0.000249069
122	578	-0.000778909	-0.000778909
123	577	-0.000514272	-0.000514272
124	576	-7.02555e-05	-7.02555e-05
125	575	-0.000321888	-0.000321888
126	574	-7.91603e-05	-7.91603e-05
127	573	-0.000176811	-0.000176811
128	572	-3.52426e-05	-3.52426e-05
129	571	0.000237457	0.000237457
130	570	0.000322658	0.000322658
131	569	-2.9564e-05	-2.9564e-05
132	568	0.000297605	0.000297605
133	567	-0.000259124	-0.000259124
134	566	0.000286163	0.000286163
135	565	0.000452	0.000452
136	564	0.000441418	0.000441418
137	563	0.00070359	0.00070359
138	562	0.000511531	0.000511531
139	561	0.00159127	0.00159127
140	560	0.000991266	0.000991266
141	559	0.000752869	0.000752869
142	558	0.000817518	0.000817518
143	557	0.00111484	0.00111484
144	556	0.000944251	0.000944251
145	555	0.00126075	0.00126075
146	554	0.000815751	0.000815751
147	553	0.00126212	0.00126212
148	552	0.00106447	0.00106447
149	551	0.000980288	0.000980288
150	550	0.00147572	0.00147572
151	549	0.00129644	0.00129644
152	548	0.000776097	0.000776097
153	547	0.000429044	0.000429044
154	546	0.000997349	0.000997349
155	545	0.000805304	0.000805304
156	544	0.00100288	0.00100288
157	543	0.000495643	0.000495643
158	542	0.000613861	0.000613861
159	541	0.000123211	0.000123211
160	540	0.000595344	0.000595344
161	539	0.000231493	0.000231493
162	538	-3.12728e-05	-3.12728e-05
163	537	0.000188836	0.000188836
164	536	-0.000352057	-0.000352057
165	535	-0.000112384	-0.000112384
166	534	9.57583e-05	9.57583e-05
167	533	-0.000193342	-0.000193342
168	532	-0.000263566	-0.000263566
169	531	-0.000460322	-0.000460322
170	530	-0.000290036	-0.000290036
171	529	-0.00056398	-0.00056398
172	528	-0.000737348	-0.000737348
173	527	-0.000988157	-0.000988157
174	526	-0.00103124	-0.00103124
175	525	-0.00102719	-0.00102719
176	524	-0.00152078	-0.00152078
177	523	-0.00123602	-0.00123602
178	522	-0.00118152	-0.00118152
179	521	-0.00119342	-0.00119342
180	520	-0.00150835	-0.00150835
181	519	-0.00154017	-0.00154017
182	518	-0.00191379	-0.00191379
183	517	-0.00164841	-0.00164841
184	516	-0.00175132	-0.00175132
185	515	-0.00205604	-0.00205604
186	514	-0.00160339	-0.00160339
187	513	-0.00194226	-0.00194226
188	512	-0.00212746	-0.00212746
189	511	-0.00197789	-0.00197789
190	510	-0.00200196	-0.00200196
191	509	-0.00271533	-0.00271533
192	508	-0.00225087	-0.00225087
193	507	-0.00224984	-0.00224984
194	506	-0.0028618	-0.0028618
195	505	-0.00211392	-0.00211392
196	504	-0.00227803	-0.00227803
197	503	-0.00249445	-0.00249445
198	502	-0.00253111	-0.00253111
199	501	-0.00254866	-0.00254866
200	500	-0.00274808	-0.00274808
201	499	-0.00279883	-0.00279883
202	498	-0.00265769	-0.00265769
203	497	-0.00252936	-0.00252936
204	496	-0.00282348	-0.00282348
205	495	-0.00255552	-0.00255552
206	494	-0.0029724	-0.0029724
207	493	-0.00245165	-0.00245165
208	492	-0.00252609	-0.00252609
209	491	-0.00266882	-0.00266882
210	490	-0.00246759	-0.00246759
211	489	-0.0027323	-0.0027323
212	488	-0.00287329	-0.00287329
213	487	-0.00285519	-0.00285519
214	486	-0.0028959	-0.0028959
215	485	-0.00275504	-0.00275504
216	484	-0.00236584	-0.00236584
217	483	-0.00264165	-0.00264165
218	482	-0.00281863	-0.00281863
219	481	-0.00264949	-0.00264949
220	480	-0.00276762	-0.00276762
221	479	-0.002676	-0.002676
222	478	-0.00234569	-0.00234569
223	477	-0.00273934	-0.00273934
224	476	-0.00274003	-0.00274003
225	475	-0.00261195	-0.00261195
226	474	-0.00273111	-0.00273111
227	473	-0.00258469	-0.00258469
228	472	-0.00249391	-0.00249391
229	471	-0.00242919	-0.00242919
230	470	-0.00227134	-0.00227134
231	469	-0.0023866	-0.0023866
232	468	-0.00252406	-0.00252406
233	467	-0.00273474	-0.00273474
234	466	-0.0026193	-0.0026193
235	465	-0.00245668	-0.00245668
236	464	-0.00253965	-0.00253965
237	463	-0.00230499	-0.00230499
238	462	-0.0026245	-0.0026245
239	461	-0.00239767	-0.00239767
240	460	-0.00245761	-0.00245761
241	459	-0.0023858	-0.0023858
242	458	-0.00228657	-0.00228657
243	457	-0.00227086	-0.00227086
244	456	-0.00235928	-0.00235928
245	455	-0.00196998	-0.00196998
246	454	-0.00235765	-0.00235765
247	453	-0.00231587	-0.00231587
248	452	-0.0021568	-0.0021568
249	451	-0.00237751	-0.00237751
250	450	-0.00251286	-0.00251286
251	449	-0.0022115	-0.0022115
252	448	-0.00217109	-0.00217109
253	447	-0.00225696	-0.00225696
254	446	-0.00240474	-0.00240474
255	445	-0.00192617	-0.00192617
256	444	-0.00228269	-0.00228269
257	443	-0.00196567	-0.00196567
258	442	-0.00235703	-0.00235703
259	441	-0.00208251	-0.00208251
260	440	-0.00225013	-0.00225013
261	439	-0.00201904	-0.00201904
262	438	-0.00219039	-0.00219039
263	437	-0.0019829	-0.0019829
264	436	-0.00216743	-0.00216743
265	435	-0.00195721	-0.00195721
266	434	-0.00180202	-0.00180202
267	433	-0.00195834	-0.00195834
268	432	-0.00208312	-0.00208312
269	431	-0.00192307	-0.00192307
270	430	-0.00192927	-0.00192927
271	429	-0.0019251	-0.0019251
272	428	-0.00185682	-0.00185682
273	427	-0.00171496	-0.00171496
274	426	-0.00180062	-0.00180062
275	425	-0.00192389	-0.00192389
276	424	-0.001692	-0.001692
277	423	-0.00181088	-0.00181088
278	422	-0.00156878	-0.00156878
279	421	-0.00169303	-0.00169303
280	420	-0.00163169	-0.00163169
281	419	-0.00182244	-0.00182244
282	418	-0.00136767	-0.00136767
283	417	-0.00169537	-0.00169537
284	416	-0.00174767	-0.00174767
285	415	-0.00148505	-0.00148505
286	414	-0.00198209	-0.00198209
287	413	-0.00179061	-0.00179061
288	412	-0.00181502	-0.00181502
289	411	-0.00196792	-0.00196792
290	410	-0.00186911	-0.00186911
291	409	-0.00190075	-0.00190075
292	408	-0.00203304	-0.00203304
293	407	-0.00186558	-0.00186558
294	406	-0.00160777	-0.00160777
295	405	-0.00165397	-0.00165397
296	404	-0.00171909	-0.00171909
297	403	-0.00185243	-0.00185243
298	402	-0.0017587	-0.0017587
299	401	-0.00183118	-0.00183118
300	400	-0.00152092	-0.00152092

## Sheet: G-factor
	0	1	2
0	700	-0.00890136	-0.00890136
1	699	-0.00609755	-0.00609755
2	698	-0.00587181	-0.00587181
3	697	-0.00640213	-0.00640213
4	696	-0.00793485	-0.00793485
5	695	-0.00135332	-0.00135332
6	694	-0.00487821	-0.00487821
7	693	-0.00120354	-0.00120354
8	692	-0.0061129	-0.0061129
9	691	-0.0108636	-0.0108636
10	690	-0.0044776	-0.0044776
11	689	-0.00571582	-0.00571582
12	688	-0.00162923	-0.00162923
13	687	-0.000457735	-0.000457735
14	686	-0.000302642	-0.000302642
15	685	-0.00193424	-0.00193424
16	684	-0.00405397	-0.00405397
17	683	-0.00395529	-0.00395529
18	682	-0.00227426	-0.00227426
19	681	-0.00593068	-0.00593068
20	680	-0.00445977	-0.00445977
21	679	-0.00309385	-0.00309385
22	678	-0.00102446	-0.00102446
23	677	0.00185415	0.00185415
24	676	-0.00655629	-0.00655629
25	675	0.000783763	0.000783763
26	674	-0.00286126	-0.00286126
27	673	0.00142289	0.00142289
28	672	0.00485003	0.00485003
29	671	0.00295458	0.00295458
30	670	0.00786208	0.00786208
31	669	0.007001	0.007001
32	668	0.00357216	0.00357216
33	667	0.00306222	0.00306222
34	666	0.00482273	0.00482273
35	665	0.00264416	0.00264416
36	664	0.00444181	0.00444181
37	663	2.70403e-05	2.70403e-05
38	662	0.00243869	0.00243869
39	661	0.00535821	0.00535821
40	660	0.00583253	0.00583253
41	659	0.00544323	0.00544323
42	658	0.00580589	0.00580589
43	657	0.0048834	0.0048834
44	656	0.00328128	0.00328128
45	655	0.00725899	0.00725899
46	654	0.00269121	0.00269121
47	653	0.00204676	0.00204676
48	652	0.0038087	0.0038087
49	651	0.00447315	0.00447315
50	650	0.00265895	0.00265895
51	649	0.00171347	0.00171347
52	648	-0.00206099	-0.00206099
53	647	-0.00131885	-0.00131885
54	646	0.00170493	0.00170493
55	645	0.00333861	0.00333861
56	644	0.00460474	0.00460474
57	643	0.00139496	0.00139496
58	642	0.00313764	0.00313764
59	641	0.00302809	0.00302809
60	640	0.00486015	0.00486015
61	639	0.00110925	0.00110925
62	638	0.00673413	0.00673413
63	637	0.0022953	0.0022953
64	636	0.0023173	0.0023173
65	635	0.00537556	0.00537556
66	634	0.00598237	0.00598237
67	633	0.00633161	0.00633161
68	632	0.00460101	0.00460101
69	631	0.00697018	0.00697018
70	630	0.00515485	0.00515485
71	629	0.00242499	0.00242499
72	628	0.00311967	0.00311967
73	627	0.00312677	0.00312677
74	626	0.00324185	0.00324185
75	625	-0.000181892	-0.000181892
76	624	0.00243638	0.00243638
77	623	-0.000627316	-0.000627316
78	622	0.00638031	0.00638031
79	621	0.00237303	0.00237303
80	620	0.00331759	0.00331759
81	619	0.00501464	0.00501464
82	618	0.00192734	0.00192734
83	617	0.000512385	0.000512385
84	616	0.00487684	0.00487684
85	615	0.0026841	0.0026841
86	614	-0.000879098	-0.000879098
87	613	0.00429803	0.00429803
88	612	0.00199956	0.00199956
89	611	0.00167625	0.00167625
90	610	0.00491078	0.00491078
91	609	0.00208995	0.00208995
92	608	0.00229236	0.00229236
93	607	-0.00174296	-0.00174296
94	606	-0.000541424	-0.000541424
95	605	-0.00445032	-0.00445032
96	604	-0.000620728	-0.000620728
97	603	-0.00129933	-0.00129933
98	602	0.00146162	0.00146162
99	601	0.000757355	0.000757355
100	600	-0.000714674	-0.000714674
101	599	-0.00278223	-0.00278223
102	598	0.000728011	0.000728011
103	597	0.000261213	0.000261213
104	596	-0.00116846	-0.00116846
105	595	-0.00391205	-0.00391205
106	594	-0.00184343	-0.00184343
107	593	-0.00187104	-0.00187104
108	592	-0.00350329	-0.00350329
109	591	-0.00333289	-0.00333289
110	590	-0.00256267	-0.00256267
111	589	-0.00356543	-0.00356543
112	588	-0.0048837	-0.0048837
113	587	-0.0051611	-0.0051611
114	586	-0.00389842	-0.00389842
115	585	-0.00548103	-0.00548103
116	584	-0.0048318	-0.0048318
117	583	-0.00536775	-0.00536775
118	582	-0.00314751	-0.00314751
119	581	-0.00746302	-0.00746302
120	580	-0.00523807	-0.00523807
121	579	-0.00579313	-0.00579313
122	578	-0.00526569	-0.00526569
123	577	-0.00522122	-0.00522122
124	576	-0.00676705	-0.00676705
125	575	-0.00618148	-0.00618148
126	574	-0.00369135	-0.00369135
127	573	-0.00270531	-0.00270531
128	572	-0.00414359	-0.00414359
129	571	-0.00355195	-0.00355195
130	570	-0.00379723	-0.00379723
131	569	-0.00498327	-0.00498327
132	568	-0.00154498	-0.00154498
133	567	-0.00439654	-0.00439654
134	566	-0.00415951	-0.00415951
135	565	-0.00496068	-0.00496068
136	564	-0.00227566	-0.00227566
137	563	-0.00441496	-0.00441496
138	562	-0.00421567	-0.00421567
139	561	-0.00245771	-0.00245771
140	560	-0.00198847	-0.00198847
141	559	-0.00178228	-0.00178228
142	558	0.000490871	0.000490871
143	557	0.000233247	0.000233247
144	556	-0.00188418	-0.00188418
145	555	0.0010406	0.0010406
146	554	-0.00191936	-0.00191936
147	553	7.79462e-06	7.79462e-06
148	552	-0.00124428	-0.00124428
149	551	-0.000205796	-0.000205796
150	550	-0.000591254	-0.000591254
151	549	-0.00114153	-0.00114153
152	548	-4.78044e-05	-4.78044e-05
153	547	-0.00187897	-0.00187897
154	546	0.0013519	0.0013519
155	545	-0.000538414	-0.000538414
156	544	-0.000159581	-0.000159581
157	543	4.53319e-05	4.53319e-05
158	542	-0.00215078	-0.00215078
159	541	-0.00116263	-0.00116263
160	540	-0.000537324	-0.000537324
161	539	-0.000672714	-0.000672714
162	538	-0.0018222	-0.0018222
163	537	0.00026594	0.00026594
164	536	-0.00159621	-0.00159621
165	535	-0.00222676	-0.00222676
166	534	-0.00157807	-0.00157807
167	533	-0.00159008	-0.00159008
168	532	-0.00107689	-0.00107689
169	531	-0.00156	-0.00156
170	530	-0.00144573	-0.00144573
171	529	-0.00280528	-0.00280528
172	528	-0.00210099	-0.00210099
173	527	-0.00253011	-0.00253011
174	526	-0.0029849	-0.0029849
175	525	-0.00214951	-0.00214951
176	524	-0.00136613	-0.00136613
177	523	-0.000956013	-0.000956013
178	522	-0.00248981	-0.00248981
179	521	-0.00170788	-0.00170788
180	520	-0.0033221	-0.0033221
181	519	-0.00293302	-0.00293302
182	518	-0.0018833	-0.0018833
183	517	-0.00380758	-0.00380758
184	516	-0.00364607	-0.00364607
185	515	-0.00364042	-0.00364042
186	514	-0.00324002	-0.00324002
187	513	-0.00242761	-0.00242761
188	512	-0.00219195	-0.00219195
189	511	-0.00418129	-0.00418129
190	510	-0.00379526	-0.00379526
191	509	-0.00242304	-0.00242304
192	508	-0.00349799	-0.00349799
193	507	-0.00303799	-0.00303799
194	506	-0.00309289	-0.00309289
195	505	-0.00417661	-0.00417661
196	504	-0.00286442	-0.00286442
197	503	-0.0043261	-0.0043261
198	502	-0.00311306	-0.00311306
199	501	-0.00297099	-0.00297099
200	500	-0.0038433	-0.0038433
201	499	-0.00382621	-0.00382621
202	498	-0.00372227	-0.00372227
203	497	-0.0034031	-0.0034031
204	496	-0.00335447	-0.00335447
205	495	-0.00416679	-0.00416679
206	494	-0.0051314	-0.0051314
207	493	-0.0057657	-0.0057657
208	492	-0.00262118	-0.00262118
209	491	-0.00501323	-0.00501323
210	490	-0.0049631	-0.0049631
211	489	-0.00567444	-0.00567444
212	488	-0.00384758	-0.00384758
213	487	-0.00589587	-0.00589587
214	486	-0.00340122	-0.00340122
215	485	-0.003851	-0.003851
216	484	-0.00393595	-0.00393595
217	483	-0.0046176	-0.0046176
218	482	-0.00403964	-0.00403964
219	481	-0.00438006	-0.00438006
220	480	-0.00350966	-0.00350966
221	479	-0.00446107	-0.00446107
222	478	-0.0036986	-0.0036986
223	477	-0.00544634	-0.00544634
224	476	-0.00389803	-0.00389803
225	475	-0.00374102	-0.00374102
226	474	-0.00472318	-0.00472318
227	473	-0.00429356	-0.00429356
228	472	-0.00290085	-0.00290085
229	471	-0.00419844	-0.00419844
230	470	-0.00294985	-0.00294985
231	469	-0.00444517	-0.00444517
232	468	-0.00528475	-0.00528475
233	467	-0.00335243	-0.00335243
234	466	-0.00397614	-0.00397614
235	465	-0.00361083	-0.00361083
236	464	-0.00437116	-0.00437116
237	463	-0.00554291	-0.00554291
238	462	-0.00497621	-0.00497621
239	461	-0.00448004	-0.00448004
240	460	-0.00370666	-0.00370666
241	459	-0.00402414	-0.00402414
242	458	-0.00492362	-0.00492362
243	457	-0.00393641	-0.00393641
244	456	-0.00357625	-0.00357625
245	455	-0.00298017	-0.00298017
246	454	-0.00465254	-0.00465254
247	453	-0.00436424	-0.00436424
248	452	-0.00610844	-0.00610844
249	451	-0.00406625	-0.00406625
250	450	-0.00366157	-0.00366157
251	449	-0.00387849	-0.00387849
252	448	-0.00403972	-0.00403972
253	447	-0.00455606	-0.00455606
254	446	-0.00383093	-0.00383093
255	445	-0.00386791	-0.00386791
256	444	-0.00356151	-0.00356151
257	443	-0.00363702	-0.00363702
258	442	-0.00303817	-0.00303817
259	441	-0.00421672	-0.00421672
260	440	-0.00431098	-0.00431098
261	439	-0.00348677	-0.00348677
262	438	-0.00398035	-0.00398035
263	437	-0.00476118	-0.00476118
264	436	-0.00381538	-0.00381538
265	435	-0.0045117	-0.0045117
266	434	-0.00395388	-0.00395388
267	433	-0.00412457	-0.00412457
268	432	-0.00422562	-0.00422562
269	431	-0.00417339	-0.00417339
270	430	-0.00332828	-0.00332828
271	429	-0.00358077	-0.00358077
272	428	-0.00430136	-0.00430136
273	427	-0.00301767	-0.00301767
274	426	-0.00456465	-0.00456465
275	425	-0.00438705	-0.00438705
276	424	-0.00213997	-0.00213997
277	423	-0.00316318	-0.00316318
278	422	-0.0042279	-0.0042279
279	421	-0.00354808	-0.00354808
280	420	-0.00437882	-0.00437882
281	419	-0.00346742	-0.00346742
282	418	-0.00241505	-0.00241505
283	417	-0.0036219	-0.0036219
284	416	-0.00481413	-0.00481413
285	415	-0.00394265	-0.00394265
286	414	-0.00388616	-0.00388616
287	413	-0.00371732	-0.00371732
288	412	-0.00466057	-0.00466057
289	411	-0.00359209	-0.00359209
290	410	-0.00397661	-0.00397661
291	409	-0.00449022	-0.00449022
292	408	-0.00445778	-0.00445778
293	407	-0.00500483	-0.00500483
294	406	-0.00481832	-0.00481832
295	405	-0.00440517	-0.00440517
296	404	-0.00366871	-0.00366871
297	403	-0.00469692	-0.00469692
298	402	-0.00410231	-0.00410231
299	401	-0.00429017	-0.00429017
300	400	-0.00459428	-0.00459428

## Sheet: CDind (mdeg)
	0	1	2
0	700	-102.939	-102.939
1	699	-79.2044	-79.2044
2	698	-79.5465	-79.5465
3	697	-81.5198	-81.5198
4	696	-98.2657	-98.2657
5	695	-17.5954	-17.5954
6	694	-56.3838	-56.3838
7	693	-17.7748	-17.7748
8	692	-85.0399	-85.0399
9	691	-145.013	-145.013
10	690	-64.5048	-64.5048
11	689	-81.3526	-81.3526
12	688	-26.7515	-26.7515
13	687	-3.33977	-3.33977
14	686	-5.73744	-5.73744
15	685	-24.1538	-24.1538
16	684	-56.5453	-56.5453
17	683	-57.4239	-57.4239
18	682	-26.9676	-26.9676
19	681	-82.2888	-82.2888
20	680	-58.7309	-58.7309
21	679	-38.722	-38.722
22	678	-7.10029	-7.10029
23	677	30.6798	30.6798
24	676	-82.8869	-82.8869
25	675	16.7434	16.7434
26	674	-33.3548	-33.3548
27	673	24.9122	24.9122
28	672	67.8342	67.8342
29	671	41.0974	41.0974
30	670	107.282	107.282
31	669	93.4283	93.4283
32	668	50.36	50.36
33	667	44.4293	44.4293
34	666	68.2461	68.2461
35	665	37.3951	37.3951
36	664	63.7105	63.7105
37	663	3.46127	3.46127
38	662	37.1736	37.1736
39	661	74.4974	74.4974
40	660	79.455	79.455
41	659	75.7417	75.7417
42	658	78.2374	78.2374
43	657	63.6408	63.6408
44	656	44.2516	44.2516
45	655	95.0367	95.0367
46	654	37.3629	37.3629
47	653	28.6092	28.6092
48	652	50.5275	50.5275
49	651	58.9801	58.9801
50	650	36.6246	36.6246
51	649	23.6054	23.6054
52	648	-20.2806	-20.2806
53	647	-11.3339	-11.3339
54	646	24.4634	24.4634
55	645	43.3514	43.3514
56	644	56.8318	56.8318
57	643	20.1973	20.1973
58	642	39.7173	39.7173
59	641	37.2113	37.2113
60	640	57.4343	57.4343
61	639	15.1166	15.1166
62	638	77.7851	77.7851
63	637	27.8792	27.8792
64	636	28.2156	28.2156
65	635	62.4496	62.4496
66	634	68.8644	68.8644
67	633	71.1781	71.1781
68	632	49.8786	49.8786
69	631	77.1533	77.1533
70	630	56.665	56.665
71	629	28.2765	28.2765
72	628	35.1781	35.1781
73	627	36.3518	36.3518
74	626	36.1571	36.1571
75	625	0.0982686	0.0982686
76	624	27.4569	27.4569
77	623	-5.15718	-5.15718
78	622	70.0661	70.0661
79	621	27.6213	27.6213
80	620	38.0304	38.0304
81	619	53.867	53.867
82	618	21.6469	21.6469
83	617	6.97934	6.97934
84	616	52.199	52.199
85	615	29.9111	29.9111
86	614	-8.04051	-8.04051
87	613	45.8592	45.8592
88	612	22.8679	22.8679
89	611	18.8104	18.8104
90	610	52.0564	52.0564
91	609	20.6335	20.6335
92	608	24.5868	24.5868
93	607	-18.1605	-18.1605
94	606	-5.28241	-5.28241
95	605	-46.5065	-46.5065
96	604	-6.40383	-6.40383
97	603	-13.7143	-13.7143
98	602	15.5131	15.5131
99	601	8.4185	8.4185
100	600	-6.94579	-6.94579
101	599	-28.5027	-28.5027
102	598	8.49211	8.49211
103	597	3.5648	3.5648
104	596	-11.5294	-11.5294
105	595	-39.6667	-39.6667
106	594	-17.889	-17.889
107	593	-18.1259	-18.1259
108	592	-36.5144	-36.5144
109	591	-33.4841	-33.4841
110	590	-25.3459	-25.3459
111	589	-35.4803	-35.4803
112	588	-49.4117	-49.4117
113	587	-52.2453	-52.2453
114	586	-39.2806	-39.2806
115	585	-54.4154	-54.4154
116	584	-47.9996	-47.9996
117	583	-52.8339	-52.8339
118	582	-30.2247	-30.2247
119	581	-74.3958	-74.3958
120	580	-51.5594	-51.5594
121	579	-57.1045	-57.1045
122	578	-52.2211	-52.2211
123	577	-50.3139	-50.3139
124	576	-67.0265	-67.0265
125	575	-61.3749	-61.3749
126	574	-35.73	-35.73
127	573	-26.101	-26.101
128	572	-39.4433	-39.4433
129	571	-34.4512	-34.4512
130	570	-37.3721	-37.3721
131	569	-49.2326	-49.2326
132	568	-14.2721	-14.2721
133	567	-43.6971	-43.6971
134	566	-40.7683	-40.7683
135	565	-49.3023	-49.3023
136	564	-21.8284	-21.8284
137	563	-44.3991	-44.3991
138	562	-42.6476	-42.6476
139	561	-24.4317	-24.4317
140	560	-19.3549	-19.3549
141	559	-17.6596	-17.6596
142	558	5.93613	5.93613
143	557	3.0475	3.0475
144	556	-18.1601	-18.1601
145	555	11.1866	11.1866
146	554	-18.8577	-18.8577
147	553	0.22541	0.22541
148	552	-11.847	-11.847
149	551	-1.65597	-1.65597
150	550	-5.71361	-5.71361
151	549	-11.2428	-11.2428
152	548	-0.289418	-0.289418
153	547	-18.4456	-18.4456
154	546	13.3112	13.3112
155	545	-5.17205	-5.17205
156	544	-1.58853	-1.58853
157	543	0.252557	0.252557
158	542	-22.4722	-22.4722
159	541	-12.0053	-12.0053
160	540	-5.54744	-5.54744
161	539	-7.46565	-7.46565
162	538	-19.6613	-19.6613
163	537	2.49481	2.49481
164	536	-17.2687	-17.2687
165	535	-24.488	-24.488
166	534	-17.6044	-17.6044
167	533	-17.3927	-17.3927
168	532	-12.0451	-12.0451
169	531	-17.8199	-17.8199
170	530	-16.3501	-16.3501
171	529	-30.5975	-30.5975
172	528	-23.7526	-23.7526
173	527	-27.9559	-27.9559
174	526	-32.3774	-32.3774
175	525	-23.1512	-23.1512
176	524	-14.4826	-14.4826
177	523	-10.8292	-10.8292
178	522	-26.1975	-26.1975
179	521	-17.8656	-17.8656
180	520	-33.4126	-33.4126
181	519	-30.3004	-30.3004
182	518	-19.9186	-19.9186
183	517	-39.5844	-39.5844
184	516	-38.6225	-38.6225
185	515	-40.0752	-40.0752
186	514	-36.4226	-36.4226
187	513	-27.7315	-27.7315
188	512	-25.5731	-25.5731
189	511	-48.9636	-48.9636
190	510	-45.1841	-45.1841
191	509	-28.4703	-28.4703
192	508	-41.3324	-41.3324
193	507	-35.2069	-35.2069
194	506	-35.2489	-35.2489
195	505	-47.9007	-47.9007
196	504	-33.1378	-33.1378
197	503	-49.523	-49.523
198	502	-35.6299	-35.6299
199	501	-33.8194	-33.8194
200	500	-43.5648	-43.5648
201	499	-44.7063	-44.7063
202	498	-42.2459	-42.2459
203	497	-39.1486	-39.1486
204	496	-38.0179	-38.0179
205	495	-47.5201	-47.5201
206	494	-57.5663	-57.5663
207	493	-65.1836	-65.1836
208	492	-29.2247	-29.2247
209	491	-56.9312	-56.9312
210	490	-57.4454	-57.4454
211	489	-64.639	-64.639
212	488	-44.7941	-44.7941
213	487	-67.6455	-67.6455
214	486	-38.7634	-38.7634
215	485	-43.6492	-43.6492
216	484	-44.6542	-44.6542
217	483	-53.3939	-53.3939
218	482	-47.5098	-47.5098
219	481	-49.5883	-49.5883
220	480	-38.8261	-38.8261
221	479	-50.5003	-50.5003
222	478	-41.8631	-41.8631
223	477	-61.8829	-61.8829
224	476	-43.2633	-43.2633
225	475	-42.3159	-42.3159
226	474	-53.834	-53.834
227	473	-48.4158	-48.4158
228	472	-32.5607	-32.5607
229	471	-46.9522	-46.9522
230	470	-34.403	-34.403
231	469	-49.2833	-49.2833
232	468	-57.9169	-57.9169
233	467	-36.7488	-36.7488
234	466	-43.282	-43.282
235	465	-39.1288	-39.1288
236	464	-47.9445	-47.9445
237	463	-60.2639	-60.2639
238	462	-53.7722	-53.7722
239	461	-49.0925	-49.0925
240	460	-40.9346	-40.9346
241	459	-43.646	-43.646
242	458	-52.3678	-52.3678
243	457	-42.5309	-42.5309
244	456	-38.9248	-38.9248
245	455	-31.804	-31.804
246	454	-49.4775	-49.4775
247	453	-46.9011	-46.9011
248	452	-65.916	-65.916
249	451	-43.6106	-43.6106
250	450	-39.3638	-39.3638
251	449	-41.0709	-41.0709
252	448	-43.7356	-43.7356
253	447	-48.8393	-48.8393
254	446	-40.734	-40.734
255	445	-42.3765	-42.3765
256	444	-38.2783	-38.2783
257	443	-38.9502	-38.9502
258	442	-32.0466	-32.0466
259	441	-44.9537	-44.9537
260	440	-46.463	-46.463
261	439	-37.6261	-37.6261
262	438	-42.9289	-42.9289
263	437	-52.3243	-52.3243
264	436	-42.9809	-42.9809
265	435	-50.5887	-50.5887
266	434	-44.7506	-44.7506
267	433	-47.7181	-47.7181
268	432	-49.8952	-49.8952
269	431	-49.4487	-49.4487
270	430	-39.1247	-39.1247
271	429	-43.0403	-43.0403
272	428	-53.7877	-53.7877
273	427	-37.0619	-37.0619
274	426	-55.3962	-55.3962
275	425	-54.599	-54.599
276	424	-26.9947	-26.9947
277	423	-39.6963	-39.6963
278	422	-53.1866	-53.1866
279	421	-44.4293	-44.4293
280	420	-53.8355	-53.8355
281	419	-42.9318	-42.9318
282	418	-30.187	-30.187
283	417	-44.5159	-44.5159
284	416	-57.9611	-57.9611
285	415	-47.6218	-47.6218
286	414	-47.4526	-47.4526
287	413	-44.7694	-44.7694
288	412	-54.4599	-54.4599
289	411	-42.4919	-42.4919
290	410	-47.0151	-47.0151
291	409	-52.873	-52.873
292	408	-50.3014	-50.3014
293	407	-57.628	-57.628
294	406	-55.7588	-55.7588
295	405	-50.528	-50.528
296	404	-42.5597	-42.5597
297	403	-53.5867	-53.5867
298	402	-45.3518	-45.3518
299	401	-49.0541	-49.0541
300	400	-54.6803	-54.6803

## Sheet: CBind (mdeg)
	0	1	2
0	700	21.1774	21.1774
1	699	-24.4288	-24.4288
2	698	-29.0379	-29.0379
3	697	-153.235	-153.235
4	696	89.9978	89.9978
5	695	93.3131	93.3131
6	694	41.8979	41.8979
7	693	89.2708	89.2708
8	692	-6.43078	-6.43078
9	691	39.8947	39.8947
10	690	55.7463	55.7463
11	689	114.212	114.212
12	688	66.5201	66.5201
13	687	44.0304	44.0304
14	686	68.5834	68.5834
15	685	36.8143	36.8143
16	684	138.265	138.265
17	683	-37.4314	-37.4314
18	682	90.2666	90.2666
19	681	54.0532	54.0532
20	680	52.4037	52.4037
21	679	174.459	174.459
22	678	234.802	234.802
23	677	127.927	127.927
24	676	92.1218	92.1218
25	675	47.5808	47.5808
26	674	208.684	208.684
27	673	131.817	131.817
28	672	166.264	166.264
29	671	102.597	102.597
30	670	103.765	103.765
31	669	172.775	172.775
32	668	246.029	246.029
33	667	43.7971	43.7971
34	666	204.386	204.386
35	665	192.921	192.921
36	664	146.18	146.18
37	663	130.611	130.611
38	662	189.144	189.144
39	661	154.228	154.228
40	660	209.834	209.834
41	659	108.544	108.544
42	658	98.7921	98.7921
43	657	104.721	104.721
44	656	91.5665	91.5665
45	655	130.586	130.586
46	654	35.2402	35.2402
47	653	139.281	139.281
48	652	-30.8272	-30.8272
49	651	38.7973	38.7973
50	650	67.096	67.096
51	649	81.4433	81.4433
52	648	71.9111	71.9111
53	647	39.8777	39.8777
54	646	135.46	135.46
55	645	20.9723	20.9723
56	644	169.745	169.745
57	643	78.401	78.401
58	642	124.551	124.551
59	641	50.3516	50.3516
60	640	59.4607	59.4607
61	639	9.53085	9.53085
62	638	60.335	60.335
63	637	121.839	121.839
64	636	54.4189	54.4189
65	635	105.395	105.395
66	634	64.716	64.716
67	633	40.7776	40.7776
68	632	69.8018	69.8018
69	631	55.8458	55.8458
70	630	41.8565	41.8565
71	629	13.8417	13.8417
72	628	29.7229	29.7229
73	627	66.7479	66.7479
74	626	26.482	26.482
75	625	34.1494	34.1494
76	624	54.2617	54.2617
77	623	-12.2005	-12.2005
78	622	21.0835	21.0835
79	621	41.8861	41.8861
80	620	36.0485	36.0485
81	619	108.387	108.387
82	618	84.9613	84.9613
83	617	34.4918	34.4918
84	616	39.7962	39.7962
85	615	-17.039	-17.039
86	614	48.5531	48.5531
87	613	51.5182	51.5182
88	612	49.135	49.135
89	611	5.64273	5.64273
90	610	3.75237	3.75237
91	609	29.0801	29.0801
92	608	5.22751	5.22751
93	607	39.9048	39.9048
94	606	-22.7053	-22.7053
95	605	-5.49604	-5.49604
96	604	54.0588	54.0588
97	603	-3.9097	-3.9097
98	602	-14.8098	-14.8098
99	601	-41.4294	-41.4294
100	600	16.9669	16.9669
101	599	14.1696	14.1696
102	598	-23.5152	-23.5152
103	597	23.0733	23.0733
104	596	-28.8084	-28.8084
105	595	8.397	8.397
106	594	-35.9687	-35.9687
107	593	-47.6022	-47.6022
108	592	24.1137	24.1137
109	591	21.1936	21.1936
110	590	-6.38397	-6.38397
111	589	15.8181	15.8181
112	588	9.33715	9.33715
113	587	-14.2135	-14.2135
114	586	-4.32794	-4.32794
115	585	47.4513	47.4513
116	584	37.6312	37.6312
117	583	14.9398	14.9398
118	582	32.5933	32.5933
119	581	22.7647	22.7647
120	580	21.1366	21.1366
121	579	76.7209	76.7209
122	578	90.8846	90.8846
123	577	63.2682	63.2682
124	576	26.8415	26.8415
125	575	2.74186	2.74186
126	574	38.7157	38.7157
127	573	18.585	18.585
128	572	-2.57734	-2.57734
129	571	20.4243	20.4243
130	570	57.8954	57.8954
131	569	74.7117	74.7117
132	568	56.3625	56.3625
133	567	31.4569	31.4569
134	566	68.4497	68.4497
135	565	64.2636	64.2636
136	564	94.6515	94.6515
137	563	44.8104	44.8104
138	562	65.0731	65.0731
139	561	77.8732	77.8732
140	560	76.838	76.838
141	559	48.1545	48.1545
142	558	69.7396	69.7396
143	557	68.6781	68.6781
144	556	58.6708	58.6708
145	555	49.6501	49.6501
146	554	31.8211	31.8211
147	553	61.3405	61.3405
148	552	50.9733	50.9733
149	551	31.4989	31.4989
150	550	38.8842	38.8842
151	549	24.1948	24.1948
152	548	53.1962	53.1962
153	547	11.802	11.802
154	546	15.2679	15.2679
155	545	14.6912	14.6912
156	544	-20.8082	-20.8082
157	543	24.0168	24.0168
158	542	-1.94778	-1.94778
159	541	-9.78953	-9.78953
160	540	18.634	18.634
161	539	21.6062	21.6062
162	538	29.3255	29.3255
163	537	-2.5528	-2.5528
164	536	7.50432	7.50432
165	535	-4.63573	-4.63573
166	534	-23.8847	-23.8847
167	533	8.43532	8.43532
168	532	-1.76948	-1.76948
169	531	-2.66649	-2.66649
170	530	-29.6842	-29.6842
171	529	-5.14602	-5.14602
172	528	-1.22084	-1.22084
173	527	-17.114	-17.114
174	526	-4.71132	-4.71132
175	525	9.59035	9.59035
176	524	-10.1205	-10.1205
177	523	-29.5483	-29.5483
178	522	-7.16816	-7.16816
179	521	-13.0429	-13.0429
180	520	-11.7387	-11.7387
181	519	-14.8976	-14.8976
182	518	-39.6546	-39.6546
183	517	12.7676	12.7676
184	516	-5.85892	-5.85892
185	515	-14.3383	-14.3383
186	514	2.62977	2.62977
187	513	-10.699	-10.699
188	512	3.82435	3.82435
189	511	-3.11582	-3.11582
190	510	5.39638	5.39638
191	509	-1.99777	-1.99777
192	508	-3.01771	-3.01771
193	507	-0.376345	-0.376345
194	506	-1.28362	-1.28362
195	505	-4.45223	-4.45223
196	504	-9.23413	-9.23413
197	503	-12.2993	-12.2993
198	502	-1.61682	-1.61682
199	501	-0.423061	-0.423061
200	500	7.87899	7.87899
201	499	22.2047	22.2047
202	498	-0.776268	-0.776268
203	497	16.7664	16.7664
204	496	14.4595	14.4595
205	495	0.892059	0.892059
206	494	32.2122	32.2122
207	493	9.67177	9.67177
208	492	4.97518	4.97518
209	491	12.1925	12.1925
210	490	15.5878	15.5878
211	489	3.27248	3.27248
212	488	31.2234	31.2234
213	487	20.5658	20.5658
214	486	25.1776	25.1776
215	485	21.3145	21.3145
216	484	13.1046	13.1046
217	483	15.0942	15.0942
218	482	18.6753	18.6753
219	481	27.5948	27.5948
220	480	36.4813	36.4813
221	479	12.8323	12.8323
222	478	18.1561	18.1561
223	477	30.3294	30.3294
224	476	29.3893	29.3893
225	475	14.5959	14.5959
226	474	25.8233	25.8233
227	473	14.9257	14.9257
228	472	19.5436	19.5436
229	471	29.8976	29.8976
230	470	7.66903	7.66903
231	469	51.3065	51.3065
232	468	36.9836	36.9836
233	467	30.07	30.07
234	466	29.503	29.503
235	465	40.7864	40.7864
236	464	39.6651	39.6651
237	463	44.2434	44.2434
238	462	54.2107	54.2107
239	461	23.3101	23.3101
240	460	29.5374	29.5374
241	459	48.4981	48.4981
242	458	34.7316	34.7316
243	457	28.7902	28.7902
244	456	30.8299	30.8299
245	455	53.8032	53.8032
246	454	32.2121	32.2121
247	453	43.7148	43.7148
248	452	45.7505	45.7505
249	451	35.9914	35.9914
250	450	46.7408	46.7408
251	449	29.7417	29.7417
252	448	29.9407	29.9407
253	447	29.9335	29.9335
254	446	44.4662	44.4662
255	445	34.6852	34.6852
256	444	40.1885	40.1885
257	443	40.0302	40.0302
258	442	53.6509	53.6509
259	441	37.8871	37.8871
260	440	48.147	48.147
261	439	34.131	34.131
262	438	38.0094	38.0094
263	437	38.1476	38.1476
264	436	51.7001	51.7001
265	435	44.1089	44.1089
266	434	33.5602	33.5602
267	433	35.9404	35.9404
268	432	31.6859	31.6859
269	431	46.4207	46.4207
270	430	35.8993	35.8993
271	429	42.2671	42.2671
272	428	41.0062	41.0062
273	427	59.4466	59.4466
274	426	36.227	36.227
275	425	38.4041	38.4041
276	424	43.7372	43.7372
277	423	40.6687	40.6687
278	422	41.6589	41.6589
279	421	48.3217	48.3217
280	420	26.7767	26.7767
281	419	35.4491	35.4491
282	418	46.8837	46.8837
283	417	41.8441	41.8441
284	416	50.1258	50.1258
285	415	43.6906	43.6906
286	414	36.9551	36.9551
287	413	55.7885	55.7885
288	412	50.72	50.72
289	411	53.0853	53.0853
290	410	39.7296	39.7296
291	409	49.7178	49.7178
292	408	68.6903	68.6903
293	407	60.9206	60.9206
294	406	60.509	60.509
295	405	43.4417	43.4417
296	404	55.0238	55.0238
297	403	56.7976	56.7976
298	402	51.5272	51.5272
299	401	50.7718	50.7718
300	400	62.9239	62.9239

## Sheet: LDind (mdeg)
	0	1	2
0	700	-0.10472	-0.10472
1	699	-0.0993853	-0.0993853
2	698	-0.0946817	-0.0946817
3	697	-0.0859152	-0.0859152
4	696	-0.0806584	-0.0806584
5	695	-0.0761918	-0.0761918
6	694	-0.0700097	-0.0700097
7	693	-0.0674424	-0.0674424
8	692	-0.0641969	-0.0641969
9	691	-0.0616936	-0.0616936
10	690	-0.0592427	-0.0592427
11	689	-0.0563685	-0.0563685
12	688	-0.0522937	-0.0522937
13	687	-0.0500942	-0.0500942
14	686	-0.0474003	-0.0474003
15	685	-0.0441043	-0.0441043
16	684	-0.0411977	-0.0411977
17	683	-0.036567	-0.036567
18	682	-0.0331158	-0.0331158
19	681	-0.0277225	-0.0277225
20	680	-0.0222515	-0.0222515
21	679	-0.0145885	-0.0145885
22	678	-0.00572574	-0.00572574
23	677	0.00197984	0.00197984
24	676	0.0116469	0.0116469
25	675	0.0205333	0.0205333
26	674	0.0295957	0.0295957
27	673	0.0361752	0.0361752
28	672	0.0425631	0.0425631
29	671	0.0452411	0.0452411
30	670	0.0468139	0.0468139
31	669	0.0457257	0.0457257
32	668	0.0458927	0.0458927
33	667	0.0429019	0.0429019
34	666	0.0404297	0.0404297
35	665	0.037527	0.037527
36	664	0.0340414	0.0340414
37	663	0.0320692	0.0320692
38	662	0.0318341	0.0318341
39	661	0.0288249	0.0288249
40	660	0.0301067	0.0301067
41	659	0.0304341	0.0304341
42	658	0.0326926	0.0326926
43	657	0.0315386	0.0315386
44	656	0.0326811	0.0326811
45	655	0.0303017	0.0303017
46	654	0.0284962	0.0284962
47	653	0.0258876	0.0258876
48	652	0.0233051	0.0233051
49	651	0.0190821	0.0190821
50	650	0.0172308	0.0172308
51	649	0.0166872	0.0166872
52	648	0.0141182	0.0141182
53	647	0.0147632	0.0147632
54	646	0.0155891	0.0155891
55	645	0.0172711	0.0172711
56	644	0.0204151	0.0204151
57	643	0.0238399	0.0238399
58	642	0.0263351	0.0263351
59	641	0.0291867	0.0291867
60	640	0.0311809	0.0311809
61	639	0.0345468	0.0345468
62	638	0.0362661	0.0362661
63	637	0.037603	0.037603
64	636	0.0396804	0.0396804
65	635	0.0410056	0.0410056
66	634	0.0432477	0.0432477
67	633	0.0430663	0.0430663
68	632	0.0424869	0.0424869
69	631	0.0426829	0.0426829
70	630	0.0425687	0.0425687
71	629	0.0416456	0.0416456
72	628	0.0416408	0.0416408
73	627	0.0408047	0.0408047
74	626	0.0402691	0.0402691
75	625	0.0389379	0.0389379
76	624	0.0382343	0.0382343
77	623	0.0378064	0.0378064
78	622	0.0374616	0.0374616
79	621	0.036814	0.036814
80	620	0.0373567	0.0373567
81	619	0.0367068	0.0367068
82	618	0.0372943	0.0372943
83	617	0.0363288	0.0363288
84	616	0.036224	0.036224
85	615	0.0348639	0.0348639
86	614	0.033923	0.033923
87	613	0.0319683	0.0319683
88	612	0.0304717	0.0304717
89	611	0.0275499	0.0275499
90	610	0.0239921	0.0239921
91	609	0.0214493	0.0214493
92	608	0.0174737	0.0174737
93	607	0.012868	0.012868
94	606	0.00985397	0.00985397
95	605	0.00578378	0.00578378
96	604	0.000267706	0.000267706
97	603	-0.000828734	-0.000828734
98	602	-0.00455958	-0.00455958
99	601	-0.00673795	-0.00673795
100	600	-0.0109744	-0.0109744
101	599	-0.0126987	-0.0126987
102	598	-0.0164492	-0.0164492
103	597	-0.0187367	-0.0187367
104	596	-0.0200246	-0.0200246
105	595	-0.0231607	-0.0231607
106	594	-0.0237937	-0.0237937
107	593	-0.0261795	-0.0261795
108	592	-0.028292	-0.028292
109	591	-0.0302006	-0.0302006
110	590	-0.0319562	-0.0319562
111	589	-0.0327064	-0.0327064
112	588	-0.0338628	-0.0338628
113	587	-0.0362528	-0.0362528
114	586	-0.0378088	-0.0378088
115	585	-0.0383864	-0.0383864
116	584	-0.0388477	-0.0388477
117	583	-0.0401202	-0.0401202
118	582	-0.0393202	-0.0393202
119	581	-0.0411224	-0.0411224
120	580	-0.0407189	-0.0407189
121	579	-0.040399	-0.040399
122	578	-0.0393156	-0.0393156
123	577	-0.0397143	-0.0397143
124	576	-0.0396219	-0.0396219
125	575	-0.0362393	-0.0362393
126	574	-0.0358775	-0.0358775
127	573	-0.0336816	-0.0336816
128	572	-0.0321879	-0.0321879
129	571	-0.0299914	-0.0299914
130	570	-0.0272169	-0.0272169
131	569	-0.0266746	-0.0266746
132	568	-0.0234539	-0.0234539
133	567	-0.0218557	-0.0218557
134	566	-0.0197046	-0.0197046
135	565	-0.0169827	-0.0169827
136	564	-0.0154944	-0.0154944
137	563	-0.014613	-0.014613
138	562	-0.011635	-0.011635
139	561	-0.00969892	-0.00969892
140	560	-0.00806364	-0.00806364
141	559	-0.00635223	-0.00635223
142	558	-0.00579188	-0.00579188
143	557	-0.00392299	-0.00392299
144	556	-0.00334245	-0.00334245
145	555	-0.00111972	-0.00111972
146	554	1.30878e-05	1.30878e-05
147	553	-0.000269474	-0.000269474
148	552	0.000707179	0.000707179
149	551	0.000835521	0.000835521
150	550	0.000530815	0.000530815
151	549	0.00132939	0.00132939
152	548	0.000693312	0.000693312
153	547	0.00104614	0.00104614
154	546	8.0492e-05	8.0492e-05
155	545	-0.000441942	-0.000441942
156	544	-0.00223245	-0.00223245
157	543	-0.00172713	-0.00172713
158	542	-0.00315389	-0.00315389
159	541	-0.00459114	-0.00459114
160	540	-0.00583083	-0.00583083
161	539	-0.00710928	-0.00710928
162	538	-0.00906783	-0.00906783
163	537	-0.00967875	-0.00967875
164	536	-0.0113436	-0.0113436
165	535	-0.0126161	-0.0126161
166	534	-0.0140286	-0.0140286
167	533	-0.0144832	-0.0144832
168	532	-0.0172028	-0.0172028
169	531	-0.0192562	-0.0192562
170	530	-0.0208848	-0.0208848
171	529	-0.0219492	-0.0219492
172	528	-0.0229085	-0.0229085
173	527	-0.0241156	-0.0241156
174	526	-0.0254105	-0.0254105
175	525	-0.0272866	-0.0272866
176	524	-0.0281354	-0.0281354
177	523	-0.0299917	-0.0299917
178	522	-0.0318064	-0.0318064
179	521	-0.0327908	-0.0327908
180	520	-0.033535	-0.033535
181	519	-0.0355747	-0.0355747
182	518	-0.0357009	-0.0357009
183	517	-0.036919	-0.036919
184	516	-0.0379789	-0.0379789
185	515	-0.039618	-0.039618
186	514	-0.040574	-0.040574
187	513	-0.0416891	-0.0416891
188	512	-0.041626	-0.041626
189	511	-0.0430312	-0.0430312
190	510	-0.0438495	-0.0438495
191	509	-0.0452503	-0.0452503
192	508	-0.0462434	-0.0462434
193	507	-0.0473421	-0.0473421
194	506	-0.0474919	-0.0474919
195	505	-0.0476975	-0.0476975
196	504	-0.0484669	-0.0484669
197	503	-0.0488096	-0.0488096
198	502	-0.0503331	-0.0503331
199	501	-0.0486649	-0.0486649
200	500	-0.0504735	-0.0504735
201	499	-0.0508185	-0.0508185
202	498	-0.05105	-0.05105
203	497	-0.0520015	-0.0520015
204	496	-0.051522	-0.051522
205	495	-0.0515701	-0.0515701
206	494	-0.051386	-0.051386
207	493	-0.0517081	-0.0517081
208	492	-0.0529435	-0.0529435
209	491	-0.052442	-0.052442
210	490	-0.0517925	-0.0517925
211	489	-0.0519308	-0.0519308
212	488	-0.0532926	-0.0532926
213	487	-0.0522084	-0.0522084
214	486	-0.0524109	-0.0524109
215	485	-0.0508365	-0.0508365
216	484	-0.052128	-0.052128
217	483	-0.0516718	-0.0516718
218	482	-0.0523138	-0.0523138
219	481	-0.0521503	-0.0521503
220	480	-0.0523388	-0.0523388
221	479	-0.051009	-0.051009
222	478	-0.0510112	-0.0510112
223	477	-0.0512736	-0.0512736
224	476	-0.0520682	-0.0520682
225	475	-0.0522724	-0.0522724
226	474	-0.0498389	-0.0498389
227	473	-0.0511668	-0.0511668
228	472	-0.0508414	-0.0508414
229	471	-0.0502158	-0.0502158
230	470	-0.0506697	-0.0506697
231	469	-0.0514423	-0.0514423
232	468	-0.049226	-0.049226
233	467	-0.0503136	-0.0503136
234	466	-0.0494485	-0.0494485
235	465	-0.0500543	-0.0500543
236	464	-0.0495357	-0.0495357
237	463	-0.0492712	-0.0492712
238	462	-0.049603	-0.049603
239	461	-0.0505548	-0.0505548
240	460	-0.049193	-0.049193
241	459	-0.0488803	-0.0488803
242	458	-0.0489037	-0.0489037
243	457	-0.0496263	-0.0496263
244	456	-0.0479683	-0.0479683
245	455	-0.0491848	-0.0491848
246	454	-0.0483876	-0.0483876
247	453	-0.0489201	-0.0489201
248	452	-0.0484857	-0.0484857
249	451	-0.0487949	-0.0487949
250	450	-0.0473956	-0.0473956
251	449	-0.0482991	-0.0482991
252	448	-0.0481224	-0.0481224
253	447	-0.048448	-0.048448
254	446	-0.0475101	-0.0475101
255	445	-0.0484072	-0.0484072
256	444	-0.047337	-0.047337
257	443	-0.0495338	-0.0495338
258	442	-0.0478572	-0.0478572
259	441	-0.0471169	-0.0471169
260	440	-0.0486046	-0.0486046
261	439	-0.0483557	-0.0483557
262	438	-0.0470796	-0.0470796
263	437	-0.0476542	-0.0476542
264	436	-0.0471246	-0.0471246
265	435	-0.047721	-0.047721
266	434	-0.0481408	-0.0481408
267	433	-0.0468213	-0.0468213
268	432	-0.0462461	-0.0462461
269	431	-0.0472573	-0.0472573
270	430	-0.0477263	-0.0477263
271	429	-0.0469484	-0.0469484
272	428	-0.0468346	-0.0468346
273	427	-0.0455556	-0.0455556
274	426	-0.0469159	-0.0469159
275	425	-0.0466674	-0.0466674
276	424	-0.0448976	-0.0448976
277	423	-0.0449572	-0.0449572
278	422	-0.0449891	-0.0449891
279	421	-0.0450752	-0.0450752
280	420	-0.0457279	-0.0457279
281	419	-0.045491	-0.045491
282	418	-0.0456592	-0.0456592
283	417	-0.0454343	-0.0454343
284	416	-0.0449789	-0.0449789
285	415	-0.0458293	-0.0458293
286	414	-0.0464268	-0.0464268
287	413	-0.0460222	-0.0460222
288	412	-0.0459394	-0.0459394
289	411	-0.0458388	-0.0458388
290	410	-0.0464098	-0.0464098
291	409	-0.045597	-0.045597
292	408	-0.0477129	-0.0477129
293	407	-0.0471206	-0.0471206
294	406	-0.0476414	-0.0476414
295	405	-0.0460224	-0.0460224
296	404	-0.046893	-0.046893
297	403	-0.0459796	-0.0459796
298	402	-0.0472255	-0.0472255
299	401	-0.0467083	-0.0467083
300	400	-0.0475529	-0.0475529

[truncated: 35 more sheets: LBind (mdeg), LDp-ind (mdeg), LBp-ind (mdeg), G-factor-ind, mCD (mdeg), mCB (mdeg), mLB (mdeg), mLD (mdeg), mLBp (mdeg), mLDp (mdeg), mG_factor, aCD (mdeg), aCB (mdeg), aLB (mdeg), aLD (mdeg), aLBp (mdeg), aLDp (mdeg), aG-factor, Abs (au) (from M00), M00 …]
