# Supplementary material for: Metasurface analogues of molecular diastereomers from hierarchical multiscale chiral interactions with biomolecules
Source: Nat Commun. 2026 Apr 22;17:5541. doi: 10.1038/s41467-026-72200-6 (PMC13287669; doi:10.1038/s41467-026-72200-6)
Supplement: Supplementary file 6 — Source data [file 41467_2026_72200_MOESM6_ESM.zip › Source_Data/MMP/buffer/rh_baseline_substracted_Mueller_ PBS_RH_R1nm_1_2022_09_21_14_21_17 and baseline - Mueller_2022_09_21_12_58_15_PBS center_BG_R1nm.xlsx]

## Sheet: CD (mdeg)
	0	1	2
0	700	-40.7599	-40.7599
1	699	8.91102	8.91102
2	698	-112.088	-112.088
3	697	0.523685	0.523685
4	696	6.1248	6.1248
5	695	93.7317	93.7317
6	694	72.4211	72.4211
7	693	103.672	103.672
8	692	89.4496	89.4496
9	691	47.8471	47.8471
10	690	151.271	151.271
11	689	44.5286	44.5286
12	688	18.8576	18.8576
13	687	-31.8971	-31.8971
14	686	-40.5667	-40.5667
15	685	-138.978	-138.978
16	684	-301.799	-301.799
17	683	-361.429	-361.429
18	682	-395.997	-395.997
19	681	-388.38	-388.38
20	680	-308.09	-308.09
21	679	-204.916	-204.916
22	678	-142.899	-142.899
23	677	-107.326	-107.326
24	676	8.70259	8.70259
25	675	132.398	132.398
26	674	113.088	113.088
27	673	190.37	190.37
28	672	189.603	189.603
29	671	202.829	202.829
30	670	181.614	181.614
31	669	122.664	122.664
32	668	120.71	120.71
33	667	75.49	75.49
34	666	110.863	110.863
35	665	2.65198	2.65198
36	664	33.1198	33.1198
37	663	-28.7246	-28.7246
38	662	3.81031	3.81031
39	661	49.7638	49.7638
40	660	14.7336	14.7336
41	659	70.9091	70.9091
42	658	154.72	154.72
43	657	157.143	157.143
44	656	195.727	195.727
45	655	292.48	292.48
46	654	286.723	286.723
47	653	287.985	287.985
48	652	262.511	262.511
49	651	244.876	244.876
50	650	206.539	206.539
51	649	152.066	152.066
52	648	64.4164	64.4164
53	647	31.159	31.159
54	646	-41.0602	-41.0602
55	645	-106.896	-106.896
56	644	-158.626	-158.626
57	643	-272.451	-272.451
58	642	-279.907	-279.907
59	641	-317.375	-317.375
60	640	-300.755	-300.755
61	639	-309.446	-309.446
62	638	-225.072	-225.072
63	637	-234.586	-234.586
64	636	-158.024	-158.024
65	635	-131.093	-131.093
66	634	-116.748	-116.748
67	633	-35.9561	-35.9561
68	632	-79.0356	-79.0356
69	631	-33.3061	-33.3061
70	630	-92.5305	-92.5305
71	629	-83.0028	-83.0028
72	628	-108.341	-108.341
73	627	-79.9845	-79.9845
74	626	-70.0929	-70.0929
75	625	-89.3154	-89.3154
76	624	-56.8254	-56.8254
77	623	-75.2176	-75.2176
78	622	-19.3084	-19.3084
79	621	5.73723	5.73723
80	620	28.3886	28.3886
81	619	58.7965	58.7965
82	618	5.39977	5.39977
83	617	-7.77465	-7.77465
84	616	103.975	103.975
85	615	82.9993	82.9993
86	614	62.1656	62.1656
87	613	83.219	83.219
88	612	94.3477	94.3477
89	611	118.924	118.924
90	610	136.933	136.933
91	609	133.321	133.321
92	608	142.567	142.567
93	607	118.299	118.299
94	606	121.663	121.663
95	605	64.7153	64.7153
96	604	91.4244	91.4244
97	603	93.7525	93.7525
98	602	49.6656	49.6656
99	601	29.1031	29.1031
100	600	17.049	17.049
101	599	-14.0018	-14.0018
102	598	-48.9445	-48.9445
103	597	-55.3511	-55.3511
104	596	-68.5677	-68.5677
105	595	-128.12	-128.12
106	594	-168.058	-168.058
107	593	-132.931	-132.931
108	592	-170.448	-170.448
109	591	-212.839	-212.839
110	590	-198.477	-198.477
111	589	-215.937	-215.937
112	588	-260.658	-260.658
113	587	-269.561	-269.561
114	586	-230.789	-230.789
115	585	-247.559	-247.559
116	584	-241.495	-241.495
117	583	-264.387	-264.387
118	582	-238.977	-238.977
119	581	-261.12	-261.12
120	580	-255.044	-255.044
121	579	-250.557	-250.557
122	578	-231.2	-231.2
123	577	-216.116	-216.116
124	576	-232.457	-232.457
125	575	-224.285	-224.285
126	574	-214.054	-214.054
127	573	-195.111	-195.111
128	572	-180.239	-180.239
129	571	-174.026	-174.026
130	570	-158.532	-158.532
131	569	-173.255	-173.255
132	568	-144.049	-144.049
133	567	-171.876	-171.876
134	566	-155.066	-155.066
135	565	-131.556	-131.556
136	564	-109.392	-109.392
137	563	-117.986	-117.986
138	562	-114.583	-114.583
139	561	-102.685	-102.685
140	560	-100.383	-100.383
141	559	-91.8991	-91.8991
142	558	-78.6731	-78.6731
143	557	-59.0065	-59.0065
144	556	-65.524	-65.524
145	555	-14.467	-14.467
146	554	-47.3975	-47.3975
147	553	-23.8522	-23.8522
148	552	-8.59762	-8.59762
149	551	-15.4338	-15.4338
150	550	-22.1944	-22.1944
151	549	-14.385	-14.385
152	548	-35.446	-35.446
153	547	-13.7607	-13.7607
154	546	-1.17003	-1.17003
155	545	3.31132	3.31132
156	544	25.5483	25.5483
157	543	9.92468	9.92468
158	542	-10.1579	-10.1579
159	541	-0.893046	-0.893046
160	540	7.50714	7.50714
161	539	10.7655	10.7655
162	538	-7.00455	-7.00455
163	537	7.64243	7.64243
164	536	2.46383	2.46383
165	535	-7.14438	-7.14438
166	534	3.0557	3.0557
167	533	-5.54492	-5.54492
168	532	-8.26031	-8.26031
169	531	-31.6675	-31.6675
170	530	-30.3825	-30.3825
171	529	-46.4839	-46.4839
172	528	-24.7138	-24.7138
173	527	-32.9999	-32.9999
174	526	-50.4201	-50.4201
175	525	-55.8136	-55.8136
176	524	-36.8177	-36.8177
177	523	-41.838	-41.838
178	522	-54.5158	-54.5158
179	521	-58.0047	-58.0047
180	520	-69.8087	-69.8087
181	519	-65.609	-65.609
182	518	-46.9472	-46.9472
183	517	-83.2322	-83.2322
184	516	-61.1218	-61.1218
185	515	-72.1553	-72.1553
186	514	-72.4354	-72.4354
187	513	-61.1345	-61.1345
188	512	-75.0887	-75.0887
189	511	-73.7902	-73.7902
190	510	-85.3967	-85.3967
191	509	-67.013	-67.013
192	508	-82.7013	-82.7013
193	507	-86.3204	-86.3204
194	506	-71.2733	-71.2733
195	505	-96.0642	-96.0642
196	504	-85.2236	-85.2236
197	503	-95.885	-95.885
198	502	-85.0897	-85.0897
199	501	-85.4502	-85.4502
200	500	-83.03	-83.03
201	499	-88.0807	-88.0807
202	498	-98.0621	-98.0621
203	497	-94.397	-94.397
204	496	-97.75	-97.75
205	495	-81.6266	-81.6266
206	494	-116.896	-116.896
207	493	-103.261	-103.261
208	492	-77.3007	-77.3007
209	491	-99.218	-99.218
210	490	-101.503	-101.503
211	489	-93.5138	-93.5138
212	488	-89.0678	-89.0678
213	487	-95.2151	-95.2151
214	486	-85.1589	-85.1589
215	485	-84.2458	-84.2458
216	484	-76.9399	-76.9399
217	483	-93.8692	-93.8692
218	482	-91.025	-91.025
219	481	-88.8618	-88.8618
220	480	-75.8917	-75.8917
221	479	-92.6439	-92.6439
222	478	-71.4928	-71.4928
223	477	-91.5483	-91.5483
224	476	-81.6574	-81.6574
225	475	-80.9693	-80.9693
226	474	-90.6182	-90.6182
227	473	-79.051	-79.051
228	472	-82.7732	-82.7732
229	471	-82.6117	-82.6117
230	470	-78.656	-78.656
231	469	-83.7261	-83.7261
232	468	-89.2441	-89.2441
233	467	-63.7958	-63.7958
234	466	-91.3361	-91.3361
235	465	-71.0537	-71.0537
236	464	-85.1346	-85.1346
237	463	-92.8991	-92.8991
238	462	-88.383	-88.383
239	461	-87.6262	-87.6262
240	460	-79.0704	-79.0704
241	459	-77.3877	-77.3877
242	458	-90.2713	-90.2713
243	457	-73.8523	-73.8523
244	456	-75.0935	-75.0935
245	455	-70.3579	-70.3579
246	454	-80.8018	-80.8018
247	453	-76.901	-76.901
248	452	-88.7638	-88.7638
249	451	-77.255	-77.255
250	450	-69.2532	-69.2532
251	449	-74.0039	-74.0039
252	448	-74.4399	-74.4399
253	447	-81.8004	-81.8004
254	446	-62.9816	-62.9816
255	445	-79.2022	-79.2022
256	444	-69.1308	-69.1308
257	443	-75.0956	-75.0956
258	442	-66.9727	-66.9727
259	441	-58.5498	-58.5498
260	440	-70.4507	-70.4507
261	439	-64.3378	-64.3378
262	438	-65.7864	-65.7864
263	437	-77.8958	-77.8958
264	436	-63.4596	-63.4596
265	435	-54.0238	-54.0238
266	434	-62.268	-62.268
267	433	-50.9379	-50.9379
268	432	-57.114	-57.114
269	431	-63.4328	-63.4328
270	430	-44.9056	-44.9056
271	429	-53.0988	-53.0988
272	428	-65.2404	-65.2404
273	427	-40.352	-40.352
274	426	-58.2884	-58.2884
275	425	-62.565	-62.565
276	424	-41.9911	-41.9911
277	423	-49.5607	-49.5607
278	422	-51.117	-51.117
279	421	-44.4366	-44.4366
280	420	-56.4753	-56.4753
281	419	-49.4482	-49.4482
282	418	-41.1258	-41.1258
283	417	-38.5409	-38.5409
284	416	-55.9196	-55.9196
285	415	-38.7518	-38.7518
286	414	-38.139	-38.139
287	413	-39.4952	-39.4952
288	412	-57.8966	-57.8966
289	411	-36.8999	-36.8999
290	410	-43.6181	-43.6181
291	409	-51.1845	-51.1845
292	408	-45.0577	-45.0577
293	407	-57.5877	-57.5877
294	406	-45.0513	-45.0513
295	405	-41.486	-41.486
296	404	-43.1768	-43.1768
297	403	-59.2276	-59.2276
298	402	-41.8725	-41.8725
299	401	-51.321	-51.321
300	400	-53.0828	-53.0828

## Sheet: CB (mdeg)
	0	1	2
0	700	-90.3318	-90.3318
1	699	16.4343	16.4343
2	698	-33.6286	-33.6286
3	697	43.1073	43.1073
4	696	171.699	171.699
5	695	66.2334	66.2334
6	694	232.982	232.982
7	693	63.0185	63.0185
8	692	54.3795	54.3795
9	691	52.1215	52.1215
10	690	-78.5412	-78.5412
11	689	51.9941	51.9941
12	688	-268.08	-268.08
13	687	-205.78	-205.78
14	686	-213.28	-213.28
15	685	-115.228	-115.228
16	684	-239.623	-239.623
17	683	-102.492	-102.492
18	682	-5.00478	-5.00478
19	681	13.2599	13.2599
20	680	230.043	230.043
21	679	404.169	404.169
22	678	316.794	316.794
23	677	293.829	293.829
24	676	262.325	262.325
25	675	293.876	293.876
26	674	285.966	285.966
27	673	87.0838	87.0838
28	672	172.498	172.498
29	671	-2.69053	-2.69053
30	670	-29.2562	-29.2562
31	669	-69.2029	-69.2029
32	668	68.7419	68.7419
33	667	-34.8943	-34.8943
34	666	11.0427	11.0427
35	665	30.1436	30.1436
36	664	1.60993	1.60993
37	663	83.802	83.802
38	662	56.9255	56.9255
39	661	65.6394	65.6394
40	660	164.295	164.295
41	659	76.5608	76.5608
42	658	112.646	112.646
43	657	176.793	176.793
44	656	125.273	125.273
45	655	141.024	141.024
46	654	66.6107	66.6107
47	653	-14.0198	-14.0198
48	652	-157.464	-157.464
49	651	-214.871	-214.871
50	650	-218.876	-218.876
51	649	-262.991	-262.991
52	648	-285.629	-285.629
53	647	-438.959	-438.959
54	646	-424.697	-424.697
55	645	-399.659	-399.659
56	644	-272.867	-272.867
57	643	-262.587	-262.587
58	642	-153.096	-153.096
59	641	-130.504	-130.504
60	640	-35.0237	-35.0237
61	639	-28.195	-28.195
62	638	66.0361	66.0361
63	637	179.087	179.087
64	636	158.294	158.294
65	635	202.334	202.334
66	634	119.038	119.038
67	633	145.923	145.923
68	632	203.477	203.477
69	631	31.5012	31.5012
70	630	64.2183	64.2183
71	629	64.598	64.598
72	628	73.5441	73.5441
73	627	52.4959	52.4959
74	626	100.949	100.949
75	625	75.6629	75.6629
76	624	125.917	125.917
77	623	96.077	96.077
78	622	68.1736	68.1736
79	621	90.271	90.271
80	620	57.5226	57.5226
81	619	95.718	95.718
82	618	73.9528	73.9528
83	617	86.3353	86.3353
84	616	75.7366	75.7366
85	615	76.9814	76.9814
86	614	101.663	101.663
87	613	108.21	108.21
88	612	60.8706	60.8706
89	611	9.99844	9.99844
90	610	-3.79508	-3.79508
91	609	-43.0594	-43.0594
92	608	-50.8932	-50.8932
93	607	-79.4318	-79.4318
94	606	-122.322	-122.322
95	605	-142.704	-142.704
96	604	-169.797	-169.797
97	603	-199.716	-199.716
98	602	-211.208	-211.208
99	601	-233.568	-233.568
100	600	-250.974	-250.974
101	599	-210.087	-210.087
102	598	-243.89	-243.89
103	597	-232.471	-232.471
104	596	-317.824	-317.824
105	595	-241.305	-241.305
106	594	-289.853	-289.853
107	593	-221.181	-221.181
108	592	-211.291	-211.291
109	591	-174.313	-174.313
110	590	-173.161	-173.161
111	589	-179.335	-179.335
112	588	-144.237	-144.237
113	587	-135.242	-135.242
114	586	-106.93	-106.93
115	585	-79.3672	-79.3672
116	584	-68.6589	-68.6589
117	583	-73.4613	-73.4613
118	582	-39.5337	-39.5337
119	581	-39.2643	-39.2643
120	580	9.1972	9.1972
121	579	36.8512	36.8512
122	578	64.8038	64.8038
123	577	36.6451	36.6451
124	576	36.7873	36.7873
125	575	29.3361	29.3361
126	574	35.3892	35.3892
127	573	54.5856	54.5856
128	572	77.3762	77.3762
129	571	43.0122	43.0122
130	570	42.6589	42.6589
131	569	105.913	105.913
132	568	75.9948	75.9948
133	567	83.6654	83.6654
134	566	82.0499	82.0499
135	565	136.424	136.424
136	564	118.877	118.877
137	563	105.586	105.586
138	562	119.182	119.182
139	561	124.696	124.696
140	560	98.528	98.528
141	559	118.324	118.324
142	558	100.104	100.104
143	557	97.4864	97.4864
144	556	94.5013	94.5013
145	555	126.084	126.084
146	554	93.4977	93.4977
147	553	108.661	108.661
148	552	108.089	108.089
149	551	81.0923	81.0923
150	550	88.1421	88.1421
151	549	76.8078	76.8078
152	548	72.7179	72.7179
153	547	71.7201	71.7201
154	546	72.5406	72.5406
155	545	38.4104	38.4104
156	544	28.3435	28.3435
157	543	25.4549	25.4549
158	542	11.7405	11.7405
159	541	9.25953	9.25953
160	540	29.0149	29.0149
161	539	40.5197	40.5197
162	538	15.2558	15.2558
163	537	-7.73709	-7.73709
164	536	-25.7702	-25.7702
165	535	-8.7755	-8.7755
166	534	-22.4035	-22.4035
167	533	-12.7033	-12.7033
168	532	-37.537	-37.537
169	531	-37.6649	-37.6649
170	530	-59.78	-59.78
171	529	-36.7592	-36.7592
172	528	-37.3915	-37.3915
173	527	-71.4721	-71.4721
174	526	-59.2249	-59.2249
175	525	-42.4804	-42.4804
176	524	-55.4609	-55.4609
177	523	-58.0555	-58.0555
178	522	-64.4113	-64.4113
179	521	-63.9223	-63.9223
180	520	-69.1468	-69.1468
181	519	-66.9308	-66.9308
182	518	-64.9559	-64.9559
183	517	-69.7902	-69.7902
184	516	-71.7135	-71.7135
185	515	-56.5546	-56.5546
186	514	-53.0119	-53.0119
187	513	-26.7609	-26.7609
188	512	-46.4376	-46.4376
189	511	-59.8998	-59.8998
190	510	-53.8186	-53.8186
191	509	-35.2194	-35.2194
192	508	-41.0343	-41.0343
193	507	-59.9552	-59.9552
194	506	-49.9758	-49.9758
195	505	-56.5	-56.5
196	504	-43.8205	-43.8205
197	503	-54.9771	-54.9771
198	502	-65.0454	-65.0454
199	501	-18.7688	-18.7688
200	500	-49.9569	-49.9569
201	499	-31.4511	-31.4511
202	498	-31.9625	-31.9625
203	497	-23.1619	-23.1619
204	496	-7.48637	-7.48637
205	495	-14.2239	-14.2239
206	494	-13.0535	-13.0535
207	493	-2.61118	-2.61118
208	492	-27.3407	-27.3407
209	491	-3.61462	-3.61462
210	490	-19.1264	-19.1264
211	489	-11.7213	-11.7213
212	488	-30.7815	-30.7815
213	487	-1.91816	-1.91816
214	486	5.72736	5.72736
215	485	14.9624	14.9624
216	484	-21.3487	-21.3487
217	483	-8.87045	-8.87045
218	482	-4.52187	-4.52187
219	481	-20.6723	-20.6723
220	480	-5.17278	-5.17278
221	479	-11.7125	-11.7125
222	478	-11.6949	-11.6949
223	477	-14.7352	-14.7352
224	476	1.48804	1.48804
225	475	-8.35801	-8.35801
226	474	0.868351	0.868351
227	473	-3.96528	-3.96528
228	472	2.88383	2.88383
229	471	-8.51133	-8.51133
230	470	-12.4112	-12.4112
231	469	-3.19843	-3.19843
232	468	-0.335109	-0.335109
233	467	17.9201	17.9201
234	466	23.4093	23.4093
235	465	25.0237	25.0237
236	464	14.5142	14.5142
237	463	17.7365	17.7365
238	462	17.2574	17.2574
239	461	-12.4149	-12.4149
240	460	0.794125	0.794125
241	459	15.1714	15.1714
242	458	11.5579	11.5579
243	457	14.9411	14.9411
244	456	13.1152	13.1152
245	455	19.7721	19.7721
246	454	43.2497	43.2497
247	453	21.3331	21.3331
248	452	26.2725	26.2725
249	451	12.2712	12.2712
250	450	39.834	39.834
251	449	18.5399	18.5399
252	448	33.8574	33.8574
253	447	38.8639	38.8639
254	446	16.8473	16.8473
255	445	37.0306	37.0306
256	444	25.3086	25.3086
257	443	34.1391	34.1391
258	442	37.628	37.628
259	441	49.0755	49.0755
260	440	34.3602	34.3602
261	439	40.1561	40.1561
262	438	23.989	23.989
263	437	39.4926	39.4926
264	436	52.9526	52.9526
265	435	41.0206	41.0206
266	434	43.1561	43.1561
267	433	33.5323	33.5323
268	432	37.6954	37.6954
269	431	39.7873	39.7873
270	430	35.8406	35.8406
271	429	48.6692	48.6692
272	428	41.2276	41.2276
273	427	48.868	48.868
274	426	30.9366	30.9366
275	425	32.8218	32.8218
276	424	27.5778	27.5778
277	423	29.959	29.959
278	422	39.3848	39.3848
279	421	38.8018	38.8018
280	420	15.8733	15.8733
281	419	25.0715	25.0715
282	418	24.3642	24.3642
283	417	39.9877	39.9877
284	416	18.8721	18.8721
285	415	33.7736	33.7736
286	414	14.5575	14.5575
287	413	37.2506	37.2506
288	412	38.0624	38.0624
289	411	37.4372	37.4372
290	410	20.9843	20.9843
291	409	26.3921	26.3921
292	408	18.4302	18.4302
293	407	30.5981	30.5981
294	406	21.7649	21.7649
295	405	25.0125	25.0125
296	404	23.9567	23.9567
297	403	32.1933	32.1933
298	402	22.449	22.449
299	401	15.3551	15.3551
300	400	30.831	30.831

## Sheet: LB (mdeg)
	0	1	2
0	700	0.0248275	0.0248275
1	699	0.0389986	0.0389986
2	698	0.0283487	0.0283487
3	697	0.0230742	0.0230742
4	696	0.028134	0.028134
5	695	0.026123	0.026123
6	694	0.024453	0.024453
7	693	0.0324692	0.0324692
8	692	0.0281926	0.0281926
9	691	0.0377694	0.0377694
10	690	0.0521574	0.0521574
11	689	0.0511727	0.0511727
12	688	0.0568055	0.0568055
13	687	0.0733415	0.0733415
14	686	0.0919065	0.0919065
15	685	0.104192	0.104192
16	684	0.114643	0.114643
17	683	0.120036	0.120036
18	682	0.141356	0.141356
19	681	0.150595	0.150595
20	680	0.170823	0.170823
21	679	0.176216	0.176216
22	678	0.184132	0.184132
23	677	0.181739	0.181739
24	676	0.176097	0.176097
25	675	0.178163	0.178163
26	674	0.174851	0.174851
27	673	0.168453	0.168453
28	672	0.159607	0.159607
29	671	0.160608	0.160608
30	670	0.143857	0.143857
31	669	0.135766	0.135766
32	668	0.125716	0.125716
33	667	0.121286	0.121286
34	666	0.117252	0.117252
35	665	0.115792	0.115792
36	664	0.115871	0.115871
37	663	0.11268	0.11268
38	662	0.118212	0.118212
39	661	0.120138	0.120138
40	660	0.120213	0.120213
41	659	0.122549	0.122549
42	658	0.121046	0.121046
43	657	0.121109	0.121109
44	656	0.116704	0.116704
45	655	0.110179	0.110179
46	654	0.11108	0.11108
47	653	0.10705	0.10705
48	652	0.109725	0.109725
49	651	0.114654	0.114654
50	650	0.114214	0.114214
51	649	0.123095	0.123095
52	648	0.12287	0.12287
53	647	0.130575	0.130575
54	646	0.130643	0.130643
55	645	0.139256	0.139256
56	644	0.134937	0.134937
57	643	0.141683	0.141683
58	642	0.13869	0.13869
59	641	0.137131	0.137131
60	640	0.139352	0.139352
61	639	0.130064	0.130064
62	638	0.1239	0.1239
63	637	0.120302	0.120302
64	636	0.115794	0.115794
65	635	0.113764	0.113764
66	634	0.110303	0.110303
67	633	0.0992601	0.0992601
68	632	0.0991952	0.0991952
69	631	0.0932242	0.0932242
70	630	0.0857316	0.0857316
71	629	0.081492	0.081492
72	628	0.0752454	0.0752454
73	627	0.0732589	0.0732589
74	626	0.0681369	0.0681369
75	625	0.0656605	0.0656605
76	624	0.0606999	0.0606999
77	623	0.0577438	0.0577438
78	622	0.0532801	0.0532801
79	621	0.0451296	0.0451296
80	620	0.042625	0.042625
81	619	0.0411961	0.0411961
82	618	0.0341361	0.0341361
83	617	0.024061	0.024061
84	616	0.018017	0.018017
85	615	0.0132772	0.0132772
86	614	0.0045874	0.0045874
87	613	-0.00152944	-0.00152944
88	612	-0.00337841	-0.00337841
89	611	-0.00871146	-0.00871146
90	610	-0.0164205	-0.0164205
91	609	-0.0167372	-0.0167372
92	608	-0.0171867	-0.0171867
93	607	-0.0186506	-0.0186506
94	606	-0.0205768	-0.0205768
95	605	-0.0211238	-0.0211238
96	604	-0.0199779	-0.0199779
97	603	-0.0180912	-0.0180912
98	602	-0.0174594	-0.0174594
99	601	-0.0190225	-0.0190225
100	600	-0.0165048	-0.0165048
101	599	-0.0181799	-0.0181799
102	598	-0.0161266	-0.0161266
103	597	-0.0164898	-0.0164898
104	596	-0.0147106	-0.0147106
105	595	-0.0122488	-0.0122488
106	594	-0.00917068	-0.00917068
107	593	-0.00527569	-0.00527569
108	592	-0.0113306	-0.0113306
109	591	-0.00758655	-0.00758655
110	590	-0.00880387	-0.00880387
111	589	-0.00276828	-0.00276828
112	588	-0.00205911	-0.00205911
113	587	0.00107219	0.00107219
114	586	-0.000772904	-0.000772904
115	585	0.00103227	0.00103227
116	584	0.00701311	0.00701311
117	583	0.0103386	0.0103386
118	582	0.014433	0.014433
119	581	0.014404	0.014404
120	580	0.0188886	0.0188886
121	579	0.0187705	0.0187705
122	578	0.0218512	0.0218512
123	577	0.026256	0.026256
124	576	0.0289034	0.0289034
125	575	0.0327499	0.0327499
126	574	0.030699	0.030699
127	573	0.0339241	0.0339241
128	572	0.0332256	0.0332256
129	571	0.034014	0.034014
130	570	0.0359344	0.0359344
131	569	0.032439	0.032439
132	568	0.0354163	0.0354163
133	567	0.0331801	0.0331801
134	566	0.0343375	0.0343375
135	565	0.0347893	0.0347893
136	564	0.0300243	0.0300243
137	563	0.0282319	0.0282319
138	562	0.0262303	0.0262303
139	561	0.024474	0.024474
140	560	0.0205834	0.0205834
141	559	0.0181949	0.0181949
142	558	0.0116799	0.0116799
143	557	0.0124006	0.0124006
144	556	0.0099383	0.0099383
145	555	0.00506488	0.00506488
146	554	0.00496741	0.00496741
147	553	-0.000412056	-0.000412056
148	552	-0.00275431	-0.00275431
149	551	-0.00572185	-0.00572185
150	550	-0.0117637	-0.0117637
151	549	-0.0153836	-0.0153836
152	548	-0.0205243	-0.0205243
153	547	-0.0198864	-0.0198864
154	546	-0.0246127	-0.0246127
155	545	-0.0283843	-0.0283843
156	544	-0.0304394	-0.0304394
157	543	-0.0340024	-0.0340024
158	542	-0.0358843	-0.0358843
159	541	-0.0408493	-0.0408493
160	540	-0.0417077	-0.0417077
161	539	-0.0448249	-0.0448249
162	538	-0.0482087	-0.0482087
163	537	-0.0486396	-0.0486396
164	536	-0.0507994	-0.0507994
165	535	-0.0524107	-0.0524107
166	534	-0.0530817	-0.0530817
167	533	-0.0550055	-0.0550055
168	532	-0.0522495	-0.0522495
169	531	-0.0567848	-0.0567848
170	530	-0.0553568	-0.0553568
171	529	-0.0576478	-0.0576478
172	528	-0.0589783	-0.0589783
173	527	-0.0601346	-0.0601346
174	526	-0.0583117	-0.0583117
175	525	-0.0598127	-0.0598127
176	524	-0.0599915	-0.0599915
177	523	-0.0596602	-0.0596602
178	522	-0.0624488	-0.0624488
179	521	-0.0591974	-0.0591974
180	520	-0.0613643	-0.0613643
181	519	-0.0589981	-0.0589981
182	518	-0.0602353	-0.0602353
183	517	-0.0588716	-0.0588716
184	516	-0.0564711	-0.0564711
185	515	-0.0565975	-0.0565975
186	514	-0.0558931	-0.0558931
187	513	-0.0541749	-0.0541749
188	512	-0.0536989	-0.0536989
189	511	-0.050057	-0.050057
190	510	-0.0497018	-0.0497018
191	509	-0.0507007	-0.0507007
192	508	-0.0486849	-0.0486849
193	507	-0.0485613	-0.0485613
194	506	-0.0477627	-0.0477627
195	505	-0.045433	-0.045433
196	504	-0.042316	-0.042316
197	503	-0.0458912	-0.0458912
198	502	-0.0424956	-0.0424956
199	501	-0.0391446	-0.0391446
200	500	-0.0390107	-0.0390107
201	499	-0.03631	-0.03631
202	498	-0.036751	-0.036751
203	497	-0.0340018	-0.0340018
204	496	-0.0334205	-0.0334205
205	495	-0.033352	-0.033352
206	494	-0.0309384	-0.0309384
207	493	-0.0295459	-0.0295459
208	492	-0.0289747	-0.0289747
209	491	-0.0264265	-0.0264265
210	490	-0.0245826	-0.0245826
211	489	-0.0266625	-0.0266625
212	488	-0.0229806	-0.0229806
213	487	-0.0216533	-0.0216533
214	486	-0.0223098	-0.0223098
215	485	-0.0181342	-0.0181342
216	484	-0.0217547	-0.0217547
217	483	-0.0179675	-0.0179675
218	482	-0.0175381	-0.0175381
219	481	-0.0175624	-0.0175624
220	480	-0.0154953	-0.0154953
221	479	-0.0152347	-0.0152347
222	478	-0.0128135	-0.0128135
223	477	-0.0141994	-0.0141994
224	476	-0.01172	-0.01172
225	475	-0.00853452	-0.00853452
226	474	-0.0106396	-0.0106396
227	473	-0.0105499	-0.0105499
228	472	-0.00912071	-0.00912071
229	471	-0.00760877	-0.00760877
230	470	-0.00596216	-0.00596216
231	469	-0.00680391	-0.00680391
232	468	-0.00736408	-0.00736408
233	467	-0.00771116	-0.00771116
234	466	-0.00609948	-0.00609948
235	465	-0.00427299	-0.00427299
236	464	-0.00277619	-0.00277619
237	463	-0.00452832	-0.00452832
238	462	-0.00423005	-0.00423005
239	461	-0.00525991	-0.00525991
240	460	-0.00178649	-0.00178649
241	459	-0.00271204	-0.00271204
242	458	-0.00248798	-0.00248798
243	457	-0.000843935	-0.000843935
244	456	-0.000645227	-0.000645227
245	455	-0.00222438	-0.00222438
246	454	-0.00158513	-0.00158513
247	453	0.00129046	0.00129046
248	452	-0.000938554	-0.000938554
249	451	0.00110484	0.00110484
250	450	0.00203518	0.00203518
251	449	0.000376423	0.000376423
252	448	0.000853863	0.000853863
253	447	0.000327275	0.000327275
254	446	0.00378032	0.00378032
255	445	0.00282918	0.00282918
256	444	0.00259338	0.00259338
257	443	0.000681028	0.000681028
258	442	0.00300702	0.00300702
259	441	0.00332048	0.00332048
260	440	0.00371286	0.00371286
261	439	0.00401166	0.00401166
262	438	0.00400098	0.00400098
263	437	0.00245012	0.00245012
264	436	0.005417	0.005417
265	435	0.00461103	0.00461103
266	434	0.0064743	0.0064743
267	433	0.00649049	0.00649049
268	432	0.00664646	0.00664646
269	431	0.00786666	0.00786666
270	430	0.00707045	0.00707045
271	429	0.00626593	0.00626593
272	428	0.00722197	0.00722197
273	427	0.00717492	0.00717492
274	426	0.00902661	0.00902661
275	425	0.00942999	0.00942999
276	424	0.0104814	0.0104814
277	423	0.0102952	0.0102952
278	422	0.010657	0.010657
279	421	0.0105152	0.0105152
280	420	0.0113674	0.0113674
281	419	0.0112285	0.0112285
282	418	0.0133885	0.0133885
283	417	0.0133281	0.0133281
284	416	0.0138708	0.0138708
285	415	0.0147277	0.0147277
286	414	0.0143041	0.0143041
287	413	0.014657	0.014657
288	412	0.0154735	0.0154735
289	411	0.0165229	0.0165229
290	410	0.0186461	0.0186461
291	409	0.0166425	0.0166425
292	408	0.0176941	0.0176941
293	407	0.0191908	0.0191908
294	406	0.0175387	0.0175387
295	405	0.018517	0.018517
296	404	0.0208055	0.0208055
297	403	0.0215376	0.0215376
298	402	0.0221752	0.0221752
299	401	0.022159	0.022159
300	400	0.0230241	0.0230241

## Sheet: LD (mdeg)
	0	1	2
0	700	-0.115437	-0.115437
1	699	-0.109284	-0.109284
2	698	-0.100806	-0.100806
3	697	-0.0924289	-0.0924289
4	696	-0.086819	-0.086819
5	695	-0.081535	-0.081535
6	694	-0.0761393	-0.0761393
7	693	-0.0724137	-0.0724137
8	692	-0.0683805	-0.0683805
9	691	-0.0631126	-0.0631126
10	690	-0.0595766	-0.0595766
11	689	-0.0552346	-0.0552346
12	688	-0.0518504	-0.0518504
13	687	-0.0451734	-0.0451734
14	686	-0.0437812	-0.0437812
15	685	-0.0380122	-0.0380122
16	684	-0.0317338	-0.0317338
17	683	-0.0262844	-0.0262844
18	682	-0.0169624	-0.0169624
19	681	-0.00510729	-0.00510729
20	680	0.00515951	0.00515951
21	679	0.020956	0.020956
22	678	0.0363861	0.0363861
23	677	0.04957	0.04957
24	676	0.0603066	0.0603066
25	675	0.0724169	0.0724169
26	674	0.0779796	0.0779796
27	673	0.0825551	0.0825551
28	672	0.084564	0.084564
29	671	0.0831962	0.0831962
30	670	0.0788454	0.0788454
31	669	0.0733521	0.0733521
32	668	0.0684121	0.0684121
33	667	0.0620876	0.0620876
34	666	0.0559912	0.0559912
35	665	0.0513589	0.0513589
36	664	0.0454112	0.0454112
37	663	0.0419878	0.0419878
38	662	0.040591	0.040591
39	661	0.0403101	0.0403101
40	660	0.0412576	0.0412576
41	659	0.0418495	0.0418495
42	658	0.0421318	0.0421318
43	657	0.0418381	0.0418381
44	656	0.0411302	0.0411302
45	655	0.0369465	0.0369465
46	654	0.0345281	0.0345281
47	653	0.0294919	0.0294919
48	652	0.025081	0.025081
49	651	0.0202098	0.0202098
50	650	0.0188031	0.0188031
51	649	0.0176135	0.0176135
52	648	0.0164797	0.0164797
53	647	0.0184223	0.0184223
54	646	0.022661	0.022661
55	645	0.0251291	0.0251291
56	644	0.0305841	0.0305841
57	643	0.035727	0.035727
58	642	0.0401394	0.0401394
59	641	0.0438512	0.0438512
60	640	0.0479622	0.0479622
61	639	0.052123	0.052123
62	638	0.0548812	0.0548812
63	637	0.0573933	0.0573933
64	636	0.0592917	0.0592917
65	635	0.0624261	0.0624261
66	634	0.0649681	0.0649681
67	633	0.0648211	0.0648211
68	632	0.0639628	0.0639628
69	631	0.0652262	0.0652262
70	630	0.0646969	0.0646969
71	629	0.0642605	0.0642605
72	628	0.0618738	0.0618738
73	627	0.0629097	0.0629097
74	626	0.0611859	0.0611859
75	625	0.0606729	0.0606729
76	624	0.0607087	0.0607087
77	623	0.0605308	0.0605308
78	622	0.060042	0.060042
79	621	0.0601317	0.0601317
80	620	0.0601936	0.0601936
81	619	0.0596608	0.0596608
82	618	0.0599238	0.0599238
83	617	0.0606574	0.0606574
84	616	0.0580447	0.0580447
85	615	0.0562753	0.0562753
86	614	0.0545861	0.0545861
87	613	0.0498937	0.0498937
88	612	0.0461994	0.0461994
89	611	0.0412617	0.0412617
90	610	0.035893	0.035893
91	609	0.0306992	0.0306992
92	608	0.0246005	0.0246005
93	607	0.0183914	0.0183914
94	606	0.0163721	0.0163721
95	605	0.0100937	0.0100937
96	604	0.00491364	0.00491364
97	603	0.00229137	0.00229137
98	602	-0.00235563	-0.00235563
99	601	-0.00475437	-0.00475437
100	600	-0.00906563	-0.00906563
101	599	-0.0126167	-0.0126167
102	598	-0.0146329	-0.0146329
103	597	-0.0179083	-0.0179083
104	596	-0.019256	-0.019256
105	595	-0.0223771	-0.0223771
106	594	-0.0247095	-0.0247095
107	593	-0.0270763	-0.0270763
108	592	-0.0289196	-0.0289196
109	591	-0.0308135	-0.0308135
110	590	-0.0334928	-0.0334928
111	589	-0.033696	-0.033696
112	588	-0.0353663	-0.0353663
113	587	-0.0380325	-0.0380325
114	586	-0.0390417	-0.0390417
115	585	-0.039488	-0.039488
116	584	-0.041146	-0.041146
117	583	-0.0427611	-0.0427611
118	582	-0.0413445	-0.0413445
119	581	-0.0432006	-0.0432006
120	580	-0.0416466	-0.0416466
121	579	-0.0414608	-0.0414608
122	578	-0.0404856	-0.0404856
123	577	-0.0401615	-0.0401615
124	576	-0.038217	-0.038217
125	575	-0.0350711	-0.0350711
126	574	-0.0336037	-0.0336037
127	573	-0.0304027	-0.0304027
128	572	-0.0278338	-0.0278338
129	571	-0.0252324	-0.0252324
130	570	-0.021154	-0.021154
131	569	-0.0194797	-0.0194797
132	568	-0.0164704	-0.0164704
133	567	-0.0138315	-0.0138315
134	566	-0.0109361	-0.0109361
135	565	-0.00828668	-0.00828668
136	564	-0.00536882	-0.00536882
137	563	-0.00350688	-0.00350688
138	562	-0.000339536	-0.000339536
139	561	0.00126255	0.00126255
140	560	0.00312422	0.00312422
141	559	0.00607025	0.00607025
142	558	0.00721972	0.00721972
143	557	0.00874934	0.00874934
144	556	0.00873875	0.00873875
145	555	0.0110837	0.0110837
146	554	0.0133622	0.0133622
147	553	0.0131736	0.0131736
148	552	0.0126551	0.0126551
149	551	0.0121997	0.0121997
150	550	0.0130943	0.0130943
151	549	0.0116466	0.0116466
152	548	0.0121052	0.0121052
153	547	0.0105438	0.0105438
154	546	0.00967901	0.00967901
155	545	0.00849558	0.00849558
156	544	0.00639836	0.00639836
157	543	0.00535811	0.00535811
158	542	0.00308646	0.00308646
159	541	0.00171598	0.00171598
160	540	-0.000245349	-0.000245349
161	539	-0.00266346	-0.00266346
162	538	-0.00436218	-0.00436218
163	537	-0.00592734	-0.00592734
164	536	-0.00968452	-0.00968452
165	535	-0.0105468	-0.0105468
166	534	-0.0132822	-0.0132822
167	533	-0.0148767	-0.0148767
168	532	-0.017194	-0.017194
169	531	-0.0201119	-0.0201119
170	530	-0.0217488	-0.0217488
171	529	-0.0240607	-0.0240607
172	528	-0.0260952	-0.0260952
173	527	-0.0275508	-0.0275508
174	526	-0.0306732	-0.0306732
175	525	-0.0314808	-0.0314808
176	524	-0.0346114	-0.0346114
177	523	-0.0369458	-0.0369458
178	522	-0.0388313	-0.0388313
179	521	-0.0413785	-0.0413785
180	520	-0.042637	-0.042637
181	519	-0.0446717	-0.0446717
182	518	-0.0464051	-0.0464051
183	517	-0.0467121	-0.0467121
184	516	-0.0479844	-0.0479844
185	515	-0.0502029	-0.0502029
186	514	-0.0501793	-0.0501793
187	513	-0.0524633	-0.0524633
188	512	-0.0529751	-0.0529751
189	511	-0.0546739	-0.0546739
190	510	-0.0553936	-0.0553936
191	509	-0.0563275	-0.0563275
192	508	-0.0576448	-0.0576448
193	507	-0.0586716	-0.0586716
194	506	-0.0603925	-0.0603925
195	505	-0.0595257	-0.0595257
196	504	-0.0613767	-0.0613767
197	503	-0.0622687	-0.0622687
198	502	-0.0629201	-0.0629201
199	501	-0.0636354	-0.0636354
200	500	-0.0636393	-0.0636393
201	499	-0.0638285	-0.0638285
202	498	-0.0658246	-0.0658246
203	497	-0.0658523	-0.0658523
204	496	-0.0657765	-0.0657765
205	495	-0.0665002	-0.0665002
206	494	-0.0653034	-0.0653034
207	493	-0.0664202	-0.0664202
208	492	-0.0659991	-0.0659991
209	491	-0.0664163	-0.0664163
210	490	-0.0661191	-0.0661191
211	489	-0.0662395	-0.0662395
212	488	-0.0661848	-0.0661848
213	487	-0.0651207	-0.0651207
214	486	-0.066752	-0.066752
215	485	-0.0649385	-0.0649385
216	484	-0.0665006	-0.0665006
217	483	-0.0657339	-0.0657339
218	482	-0.0652782	-0.0652782
219	481	-0.0663883	-0.0663883
220	480	-0.0650599	-0.0650599
221	479	-0.0647804	-0.0647804
222	478	-0.0643229	-0.0643229
223	477	-0.0640421	-0.0640421
224	476	-0.0643878	-0.0643878
225	475	-0.0648467	-0.0648467
226	474	-0.0632441	-0.0632441
227	473	-0.0631936	-0.0631936
228	472	-0.0623635	-0.0623635
229	471	-0.0626343	-0.0626343
230	470	-0.0619368	-0.0619368
231	469	-0.0616725	-0.0616725
232	468	-0.0619374	-0.0619374
233	467	-0.0616448	-0.0616448
234	466	-0.061126	-0.061126
235	465	-0.0610102	-0.0610102
236	464	-0.0614808	-0.0614808
237	463	-0.0606662	-0.0606662
238	462	-0.0603285	-0.0603285
239	461	-0.0605712	-0.0605712
240	460	-0.0598099	-0.0598099
241	459	-0.0598087	-0.0598087
242	458	-0.0586836	-0.0586836
243	457	-0.0599688	-0.0599688
244	456	-0.057843	-0.057843
245	455	-0.0584209	-0.0584209
246	454	-0.058552	-0.058552
247	453	-0.0583312	-0.0583312
248	452	-0.0581398	-0.0581398
249	451	-0.0577022	-0.0577022
250	450	-0.0582341	-0.0582341
251	449	-0.0578076	-0.0578076
252	448	-0.0584365	-0.0584365
253	447	-0.057649	-0.057649
254	446	-0.0575741	-0.0575741
255	445	-0.0566912	-0.0566912
256	444	-0.0569347	-0.0569347
257	443	-0.0584775	-0.0584775
258	442	-0.0587383	-0.0587383
259	441	-0.0564489	-0.0564489
260	440	-0.0585992	-0.0585992
261	439	-0.0570819	-0.0570819
262	438	-0.0561322	-0.0561322
263	437	-0.0577148	-0.0577148
264	436	-0.0571497	-0.0571497
265	435	-0.057063	-0.057063
266	434	-0.0578068	-0.0578068
267	433	-0.0572182	-0.0572182
268	432	-0.0576157	-0.0576157
269	431	-0.0578986	-0.0578986
270	430	-0.057018	-0.057018
271	429	-0.0589818	-0.0589818
272	428	-0.0574774	-0.0574774
273	427	-0.0573662	-0.0573662
274	426	-0.0583188	-0.0583188
275	425	-0.0588297	-0.0588297
276	424	-0.0578779	-0.0578779
277	423	-0.0578897	-0.0578897
278	422	-0.0565205	-0.0565205
279	421	-0.0568213	-0.0568213
280	420	-0.0578932	-0.0578932
281	419	-0.0574207	-0.0574207
282	418	-0.0578281	-0.0578281
283	417	-0.0576168	-0.0576168
284	416	-0.0555557	-0.0555557
285	415	-0.0568447	-0.0568447
286	414	-0.0573117	-0.0573117
287	413	-0.0571083	-0.0571083
288	412	-0.0577151	-0.0577151
289	411	-0.0573453	-0.0573453
290	410	-0.0574341	-0.0574341
291	409	-0.0574206	-0.0574206
292	408	-0.0586852	-0.0586852
293	407	-0.0590691	-0.0590691
294	406	-0.0576803	-0.0576803
295	405	-0.0573782	-0.0573782
296	404	-0.0577234	-0.0577234
297	403	-0.057559	-0.057559
298	402	-0.0573856	-0.0573856
299	401	-0.0574558	-0.0574558
300	400	-0.0580222	-0.0580222

## Sheet: LBp (mdeg)
	0	1	2
0	700	0.0237175	0.0237175
1	699	0.0118963	0.0118963
2	698	0.0164875	0.0164875
3	697	0.0159044	0.0159044
4	696	0.013973	0.013973
5	695	0.00105145	0.00105145
6	694	0.00791175	0.00791175
7	693	-0.0031692	-0.0031692
8	692	-0.00325593	-0.00325593
9	691	-0.0121901	-0.0121901
10	690	-0.0149555	-0.0149555
11	689	-0.020417	-0.020417
12	688	-0.0289791	-0.0289791
13	687	-0.0293615	-0.0293615
14	686	-0.0334838	-0.0334838
15	685	-0.0353099	-0.0353099
16	684	-0.0339528	-0.0339528
17	683	-0.0257772	-0.0257772
18	682	-0.0143131	-0.0143131
19	681	-0.000822852	-0.000822852
20	680	0.0109391	0.0109391
21	679	0.0225626	0.0225626
22	678	0.0392993	0.0392993
23	677	0.0485743	0.0485743
24	676	0.0573323	0.0573323
25	675	0.0677427	0.0677427
26	674	0.0748327	0.0748327
27	673	0.0700373	0.0700373
28	672	0.075725	0.075725
29	671	0.0746826	0.0746826
30	670	0.0701691	0.0701691
31	669	0.0654251	0.0654251
32	668	0.0610807	0.0610807
33	667	0.0620108	0.0620108
34	666	0.0641536	0.0641536
35	665	0.0655807	0.0655807
36	664	0.0657494	0.0657494
37	663	0.0687159	0.0687159
38	662	0.0728619	0.0728619
39	661	0.0748435	0.0748435
40	660	0.0744151	0.0744151
41	659	0.0727759	0.0727759
42	658	0.0758298	0.0758298
43	657	0.0682195	0.0682195
44	656	0.0681059	0.0681059
45	655	0.0564852	0.0564852
46	654	0.0480724	0.0480724
47	653	0.0398933	0.0398933
48	652	0.0275552	0.0275552
49	651	0.0202795	0.0202795
50	650	0.0121581	0.0121581
51	649	0.00741314	0.00741314
52	648	0.000341457	0.000341457
53	647	0.000755993	0.000755993
54	646	4.03759e-05	4.03759e-05
55	645	-0.00443235	-0.00443235
56	644	-0.0047548	-0.0047548
57	643	-0.00106992	-0.00106992
58	642	-0.00163942	-0.00163942
59	641	-0.00366964	-0.00366964
60	640	-0.0043823	-0.0043823
61	639	-0.00580242	-0.00580242
62	638	-0.00371611	-0.00371611
63	637	-0.00856993	-0.00856993
64	636	-0.0130515	-0.0130515
65	635	-0.0167911	-0.0167911
66	634	-0.0171531	-0.0171531
67	633	-0.021078	-0.021078
68	632	-0.0188859	-0.0188859
69	631	-0.0236543	-0.0236543
70	630	-0.0235342	-0.0235342
71	629	-0.0240948	-0.0240948
72	628	-0.0284311	-0.0284311
73	627	-0.0250021	-0.0250021
74	626	-0.0228355	-0.0228355
75	625	-0.0276555	-0.0276555
76	624	-0.0220503	-0.0220503
77	623	-0.0214842	-0.0214842
78	622	-0.0216707	-0.0216707
79	621	-0.0174917	-0.0174917
80	620	-0.0164093	-0.0164093
81	619	-0.0153535	-0.0153535
82	618	-0.0102076	-0.0102076
83	617	-0.00676071	-0.00676071
84	616	-0.0120209	-0.0120209
85	615	-0.00658075	-0.00658075
86	614	-0.00673673	-0.00673673
87	613	-0.0063722	-0.0063722
88	612	-0.00587447	-0.00587447
89	611	-0.00531303	-0.00531303
90	610	-0.0106755	-0.0106755
91	609	-0.00585882	-0.00585882
92	608	-0.00833909	-0.00833909
93	607	-0.00478318	-0.00478318
94	606	-0.00768811	-0.00768811
95	605	-0.00419688	-0.00419688
96	604	-0.00486026	-0.00486026
97	603	-0.00672196	-0.00672196
98	602	-0.00760455	-0.00760455
99	601	-0.00448213	-0.00448213
100	600	-0.00609374	-0.00609374
101	599	-0.00838078	-0.00838078
102	598	-0.00897737	-0.00897737
103	597	-0.00924888	-0.00924888
104	596	-0.012377	-0.012377
105	595	-0.0104847	-0.0104847
106	594	-0.0116114	-0.0116114
107	593	-0.0147996	-0.0147996
108	592	-0.0167063	-0.0167063
109	591	-0.0142486	-0.0142486
110	590	-0.013193	-0.013193
111	589	-0.015584	-0.015584
112	588	-0.016881	-0.016881
113	587	-0.0175463	-0.0175463
114	586	-0.0172135	-0.0172135
115	585	-0.017505	-0.017505
116	584	-0.0178998	-0.0178998
117	583	-0.0170382	-0.0170382
118	582	-0.0174978	-0.0174978
119	581	-0.0168	-0.0168
120	580	-0.0175743	-0.0175743
121	579	-0.016697	-0.016697
122	578	-0.0192917	-0.0192917
123	577	-0.0157771	-0.0157771
124	576	-0.0178253	-0.0178253
125	575	-0.0163213	-0.0163213
126	574	-0.0134219	-0.0134219
127	573	-0.0126558	-0.0126558
128	572	-0.0118696	-0.0118696
129	571	-0.0121903	-0.0121903
130	570	-0.0118304	-0.0118304
131	569	-0.0104324	-0.0104324
132	568	-0.00972195	-0.00972195
133	567	-0.0101873	-0.0101873
134	566	-0.00806692	-0.00806692
135	565	-0.00829459	-0.00829459
136	564	-0.00618634	-0.00618634
137	563	-0.00527396	-0.00527396
138	562	-0.0052998	-0.0052998
139	561	-0.00767627	-0.00767627
140	560	-0.00430286	-0.00430286
141	559	-0.00546377	-0.00546377
142	558	-0.00370593	-0.00370593
143	557	-0.00362795	-0.00362795
144	556	-0.00467834	-0.00467834
145	555	-0.00450853	-0.00450853
146	554	-0.00311346	-0.00311346
147	553	-0.00607509	-0.00607509
148	552	-0.00578757	-0.00578757
149	551	-0.00468069	-0.00468069
150	550	-0.00451261	-0.00451261
151	549	-0.00651829	-0.00651829
152	548	-0.00480867	-0.00480867
153	547	-0.00496489	-0.00496489
154	546	-0.0058827	-0.0058827
155	545	-0.00625296	-0.00625296
156	544	-0.00461887	-0.00461887
157	543	-0.00680078	-0.00680078
158	542	-0.0061444	-0.0061444
159	541	-0.00657731	-0.00657731
160	540	-0.00731135	-0.00731135
161	539	-0.0073124	-0.0073124
162	538	-0.00838874	-0.00838874
163	537	-0.00937571	-0.00937571
164	536	-0.00800881	-0.00800881
165	535	-0.00686458	-0.00686458
166	534	-0.00869761	-0.00869761
167	533	-0.00863353	-0.00863353
168	532	-0.00826279	-0.00826279
169	531	-0.00804213	-0.00804213
170	530	-0.00872329	-0.00872329
171	529	-0.00965516	-0.00965516
172	528	-0.00914338	-0.00914338
173	527	-0.00889874	-0.00889874
174	526	-0.00950681	-0.00950681
175	525	-0.00994837	-0.00994837
176	524	-0.00906775	-0.00906775
177	523	-0.00927874	-0.00927874
178	522	-0.00935149	-0.00935149
179	521	-0.010418	-0.010418
180	520	-0.00881551	-0.00881551
181	519	-0.0092416	-0.0092416
182	518	-0.00862082	-0.00862082
183	517	-0.00900217	-0.00900217
184	516	-0.00889134	-0.00889134
185	515	-0.00880061	-0.00880061
186	514	-0.0102632	-0.0102632
187	513	-0.0103302	-0.0103302
188	512	-0.0094698	-0.0094698
189	511	-0.00938249	-0.00938249
190	510	-0.00931337	-0.00931337
191	509	-0.0091261	-0.0091261
192	508	-0.00941105	-0.00941105
193	507	-0.00840641	-0.00840641
194	506	-0.00946905	-0.00946905
195	505	-0.00944109	-0.00944109
196	504	-0.00904235	-0.00904235
197	503	-0.0077986	-0.0077986
198	502	-0.00932173	-0.00932173
199	501	-0.0090552	-0.0090552
200	500	-0.0088806	-0.0088806
201	499	-0.00742429	-0.00742429
202	498	-0.00839815	-0.00839815
203	497	-0.00691529	-0.00691529
204	496	-0.00753381	-0.00753381
205	495	-0.0082321	-0.0082321
206	494	-0.00783652	-0.00783652
207	493	-0.00943175	-0.00943175
208	492	-0.00794762	-0.00794762
209	491	-0.00679292	-0.00679292
210	490	-0.00744589	-0.00744589
211	489	-0.00747632	-0.00747632
212	488	-0.00787721	-0.00787721
213	487	-0.00820429	-0.00820429
214	486	-0.00677942	-0.00677942
215	485	-0.0067899	-0.0067899
216	484	-0.00672466	-0.00672466
217	483	-0.00664672	-0.00664672
218	482	-0.00595992	-0.00595992
219	481	-0.00629012	-0.00629012
220	480	-0.00609982	-0.00609982
221	479	-0.00755619	-0.00755619
222	478	-0.00589151	-0.00589151
223	477	-0.00561907	-0.00561907
224	476	-0.00552254	-0.00552254
225	475	-0.00473759	-0.00473759
226	474	-0.0057574	-0.0057574
227	473	-0.00552185	-0.00552185
228	472	-0.00452927	-0.00452927
229	471	-0.00563925	-0.00563925
230	470	-0.00447218	-0.00447218
231	469	-0.00583251	-0.00583251
232	468	-0.00534124	-0.00534124
233	467	-0.00534553	-0.00534553
234	466	-0.00425606	-0.00425606
235	465	-0.00474132	-0.00474132
236	464	-0.00439175	-0.00439175
237	463	-0.00409864	-0.00409864
238	462	-0.00516013	-0.00516013
239	461	-0.00501014	-0.00501014
240	460	-0.00478646	-0.00478646
241	459	-0.00481946	-0.00481946
242	458	-0.00452096	-0.00452096
243	457	-0.00371137	-0.00371137
244	456	-0.00355708	-0.00355708
245	455	-0.00366212	-0.00366212
246	454	-0.00380245	-0.00380245
247	453	-0.0030347	-0.0030347
248	452	-0.00369551	-0.00369551
249	451	-0.00297883	-0.00297883
250	450	-0.00277988	-0.00277988
251	449	-0.00264593	-0.00264593
252	448	-0.00332236	-0.00332236
253	447	-0.00277228	-0.00277228
254	446	-0.00242259	-0.00242259
255	445	-0.00247104	-0.00247104
256	444	-0.00247565	-0.00247565
257	443	-0.00234854	-0.00234854
258	442	-0.00236481	-0.00236481
259	441	-0.0025887	-0.0025887
260	440	-0.00215225	-0.00215225
261	439	-0.00231403	-0.00231403
262	438	-0.00207367	-0.00207367
263	437	-0.00251918	-0.00251918
264	436	-0.00244347	-0.00244347
265	435	-0.00193464	-0.00193464
266	434	-0.00185599	-0.00185599
267	433	-0.00171063	-0.00171063
268	432	-0.00223277	-0.00223277
269	431	-0.00184341	-0.00184341
270	430	-0.00188058	-0.00188058
271	429	-0.00159473	-0.00159473
272	428	-0.00207593	-0.00207593
273	427	-0.00151141	-0.00151141
274	426	-0.00151247	-0.00151247
275	425	-0.00176858	-0.00176858
276	424	-0.00203111	-0.00203111
277	423	-0.000926294	-0.000926294
278	422	-0.00112914	-0.00112914
279	421	-0.000773933	-0.000773933
280	420	-0.00173188	-0.00173188
281	419	-0.00136971	-0.00136971
282	418	-0.0014639	-0.0014639
283	417	-0.00125375	-0.00125375
284	416	-0.00122015	-0.00122015
285	415	-0.000959638	-0.000959638
286	414	-0.000619971	-0.000619971
287	413	-0.000516003	-0.000516003
288	412	-0.000332193	-0.000332193
289	411	0.000249114	0.000249114
290	410	2.56413e-05	2.56413e-05
291	409	-0.000373244	-0.000373244
292	408	-0.000157094	-0.000157094
293	407	-0.000741001	-0.000741001
294	406	-0.000285461	-0.000285461
295	405	-0.000168135	-0.000168135
296	404	0.00078792	0.00078792
297	403	9.23316e-05	9.23316e-05
298	402	0.00038977	0.00038977
299	401	0.000171702	0.000171702
300	400	0.00040265	0.00040265

## Sheet: LDp (mdeg)
	0	1	2
0	700	-0.00216417	-0.00216417
1	699	0.000198891	0.000198891
2	698	0.00477547	0.00477547
3	697	0.00946906	0.00946906
4	696	0.0109586	0.0109586
5	695	0.0131623	0.0131623
6	694	0.0144464	0.0144464
7	693	0.0173356	0.0173356
8	692	0.0176847	0.0176847
9	691	0.0174596	0.0174596
10	690	0.0151787	0.0151787
11	689	0.0111997	0.0111997
12	688	0.00649538	0.00649538
13	687	-0.000715776	-0.000715776
14	686	-0.00807658	-0.00807658
15	685	-0.0180727	-0.0180727
16	684	-0.028612	-0.028612
17	683	-0.0385486	-0.0385486
18	682	-0.0470053	-0.0470053
19	681	-0.0532922	-0.0532922
20	680	-0.0575405	-0.0575405
21	679	-0.0559583	-0.0559583
22	678	-0.0548558	-0.0548558
23	677	-0.0520839	-0.0520839
24	676	-0.0448465	-0.0448465
25	675	-0.0375604	-0.0375604
26	674	-0.0313491	-0.0313491
27	673	-0.0235236	-0.0235236
28	672	-0.0178325	-0.0178325
29	671	-0.0117218	-0.0117218
30	670	-0.0107761	-0.0107761
31	669	-0.00899978	-0.00899978
32	668	-0.00693877	-0.00693877
33	667	-0.00789994	-0.00789994
34	666	-0.00622423	-0.00622423
35	665	-0.00644908	-0.00644908
36	664	-0.00271571	-0.00271571
37	663	5.56098e-05	5.56098e-05
38	662	0.00626525	0.00626525
39	661	0.0115599	0.0115599
40	660	0.0200907	0.0200907
41	659	0.0272838	0.0272838
42	658	0.0354773	0.0354773
43	657	0.0448471	0.0448471
44	656	0.0516175	0.0516175
45	655	0.055578	0.055578
46	654	0.0617354	0.0617354
47	653	0.0649884	0.0649884
48	652	0.065809	0.065809
49	651	0.0651351	0.0651351
50	650	0.063339	0.063339
51	649	0.0598145	0.0598145
52	648	0.0540884	0.0540884
53	647	0.0504117	0.0504117
54	646	0.0463755	0.0463755
55	645	0.0427385	0.0427385
56	644	0.0421506	0.0421506
57	643	0.0399863	0.0399863
58	642	0.0396317	0.0396317
59	641	0.0393638	0.0393638
60	640	0.0398532	0.0398532
61	639	0.0398559	0.0398559
62	638	0.0404875	0.0404875
63	637	0.0402314	0.0402314
64	636	0.0383536	0.0383536
65	635	0.0364524	0.0364524
66	634	0.0355348	0.0355348
67	633	0.0326569	0.0326569
68	632	0.0314103	0.0314103
69	631	0.0273161	0.0273161
70	630	0.0241206	0.0241206
71	629	0.0221048	0.0221048
72	628	0.0190076	0.0190076
73	627	0.0158235	0.0158235
74	626	0.0131375	0.0131375
75	625	0.0111321	0.0111321
76	624	0.00796625	0.00796625
77	623	0.00613386	0.00613386
78	622	0.00387999	0.00387999
79	621	0.001858	0.001858
80	620	0.00155153	0.00155153
81	619	0.00140973	0.00140973
82	618	0.000912285	0.000912285
83	617	-3.18449e-06	-3.18449e-06
84	616	0.00131957	0.00131957
85	615	0.00188623	0.00188623
86	614	0.00231044	0.00231044
87	613	0.00251288	0.00251288
88	612	0.00299198	0.00299198
89	611	0.00375501	0.00375501
90	610	0.00359981	0.00359981
91	609	0.00389195	0.00389195
92	608	0.00403692	0.00403692
93	607	0.00501694	0.00501694
94	606	0.00549964	0.00549964
95	605	0.00587293	0.00587293
96	604	0.00595862	0.00595862
97	603	0.00758132	0.00758132
98	602	0.00773369	0.00773369
99	601	0.00769048	0.00769048
100	600	0.00810467	0.00810467
101	599	0.00881161	0.00881161
102	598	0.00957924	0.00957924
103	597	0.00934634	0.00934634
104	596	0.00895321	0.00895321
105	595	0.00908431	0.00908431
106	594	0.00810217	0.00810217
107	593	0.00824547	0.00824547
108	592	0.00779988	0.00779988
109	591	0.0070581	0.0070581
110	590	0.00661367	0.00661367
111	589	0.00557466	0.00557466
112	588	0.00471032	0.00471032
113	587	0.00376584	0.00376584
114	586	0.00357131	0.00357131
115	585	0.00239819	0.00239819
116	584	0.00112723	0.00112723
117	583	9.88432e-05	9.88432e-05
118	582	-0.000402158	-0.000402158
119	581	-0.00144601	-0.00144601
120	580	-0.00279202	-0.00279202
121	579	-0.00361428	-0.00361428
122	578	-0.00402575	-0.00402575
123	577	-0.00564141	-0.00564141
124	576	-0.00588259	-0.00588259
125	575	-0.00651485	-0.00651485
126	574	-0.00640279	-0.00640279
127	573	-0.00727221	-0.00727221
128	572	-0.00738754	-0.00738754
129	571	-0.00784642	-0.00784642
130	570	-0.00817514	-0.00817514
131	569	-0.00854928	-0.00854928
132	568	-0.00830882	-0.00830882
133	567	-0.00832992	-0.00832992
134	566	-0.00840561	-0.00840561
135	565	-0.00798122	-0.00798122
136	564	-0.00816246	-0.00816246
137	563	-0.00791082	-0.00791082
138	562	-0.00714187	-0.00714187
139	561	-0.00675236	-0.00675236
140	560	-0.00658762	-0.00658762
141	559	-0.00672334	-0.00672334
142	558	-0.00596455	-0.00596455
143	557	-0.00511587	-0.00511587
144	556	-0.00544357	-0.00544357
145	555	-0.00493779	-0.00493779
146	554	-0.00453907	-0.00453907
147	553	-0.00338829	-0.00338829
148	552	-0.0035637	-0.0035637
149	551	-0.00346892	-0.00346892
150	550	-0.00273018	-0.00273018
151	549	-0.00246959	-0.00246959
152	548	-0.00281593	-0.00281593
153	547	-0.00292491	-0.00292491
154	546	-0.00228055	-0.00228055
155	545	-0.00240993	-0.00240993
156	544	-0.0024902	-0.0024902
157	543	-0.00205787	-0.00205787
158	542	-0.00166261	-0.00166261
159	541	-0.00194605	-0.00194605
160	540	-0.00227646	-0.00227646
161	539	-0.00187956	-0.00187956
162	538	-0.00222473	-0.00222473
163	537	-0.00218273	-0.00218273
164	536	-0.00221743	-0.00221743
165	535	-0.00221399	-0.00221399
166	534	-0.00239817	-0.00239817
167	533	-0.00279205	-0.00279205
168	532	-0.00240978	-0.00240978
169	531	-0.00294127	-0.00294127
170	530	-0.00254543	-0.00254543
171	529	-0.00319002	-0.00319002
172	528	-0.00345765	-0.00345765
173	527	-0.0032887	-0.0032887
174	526	-0.00408844	-0.00408844
175	525	-0.00360991	-0.00360991
176	524	-0.00395292	-0.00395292
177	523	-0.0041074	-0.0041074
178	522	-0.0043438	-0.0043438
179	521	-0.00408398	-0.00408398
180	520	-0.00415909	-0.00415909
181	519	-0.00514015	-0.00514015
182	518	-0.00500013	-0.00500013
183	517	-0.00556129	-0.00556129
184	516	-0.00569897	-0.00569897
185	515	-0.00587369	-0.00587369
186	514	-0.0055243	-0.0055243
187	513	-0.00581373	-0.00581373
188	512	-0.00589451	-0.00589451
189	511	-0.00578804	-0.00578804
190	510	-0.00615512	-0.00615512
191	509	-0.00666471	-0.00666471
192	508	-0.00636013	-0.00636013
193	507	-0.00656187	-0.00656187
194	506	-0.00685819	-0.00685819
195	505	-0.00667423	-0.00667423
196	504	-0.00661694	-0.00661694
197	503	-0.00663884	-0.00663884
198	502	-0.00708388	-0.00708388
199	501	-0.00696855	-0.00696855
200	500	-0.00744999	-0.00744999
201	499	-0.00723832	-0.00723832
202	498	-0.0070925	-0.0070925
203	497	-0.00691373	-0.00691373
204	496	-0.00721878	-0.00721878
205	495	-0.00748593	-0.00748593
206	494	-0.00719835	-0.00719835
207	493	-0.00748241	-0.00748241
208	492	-0.00745088	-0.00745088
209	491	-0.00762151	-0.00762151
210	490	-0.00740582	-0.00740582
211	489	-0.00780887	-0.00780887
212	488	-0.00763442	-0.00763442
213	487	-0.00768193	-0.00768193
214	486	-0.00808138	-0.00808138
215	485	-0.00763888	-0.00763888
216	484	-0.00763857	-0.00763857
217	483	-0.00741788	-0.00741788
218	482	-0.00774582	-0.00774582
219	481	-0.00742361	-0.00742361
220	480	-0.00798533	-0.00798533
221	479	-0.00758855	-0.00758855
222	478	-0.00760014	-0.00760014
223	477	-0.00806388	-0.00806388
224	476	-0.00787141	-0.00787141
225	475	-0.00757883	-0.00757883
226	474	-0.00794342	-0.00794342
227	473	-0.00780764	-0.00780764
228	472	-0.00754604	-0.00754604
229	471	-0.00797198	-0.00797198
230	470	-0.00784642	-0.00784642
231	469	-0.00778245	-0.00778245
232	468	-0.00783194	-0.00783194
233	467	-0.00804199	-0.00804199
234	466	-0.00780195	-0.00780195
235	465	-0.00775741	-0.00775741
236	464	-0.00793317	-0.00793317
237	463	-0.00804798	-0.00804798
238	462	-0.00787373	-0.00787373
239	461	-0.00753422	-0.00753422
240	460	-0.00777559	-0.00777559
241	459	-0.00760154	-0.00760154
242	458	-0.00779022	-0.00779022
243	457	-0.00794468	-0.00794468
244	456	-0.00785817	-0.00785817
245	455	-0.00773655	-0.00773655
246	454	-0.00762546	-0.00762546
247	453	-0.00761812	-0.00761812
248	452	-0.00750288	-0.00750288
249	451	-0.00768402	-0.00768402
250	450	-0.00791621	-0.00791621
251	449	-0.00748566	-0.00748566
252	448	-0.00749104	-0.00749104
253	447	-0.00752631	-0.00752631
254	446	-0.00744805	-0.00744805
255	445	-0.00706984	-0.00706984
256	444	-0.00760313	-0.00760313
257	443	-0.00705133	-0.00705133
258	442	-0.00723686	-0.00723686
259	441	-0.00693672	-0.00693672
260	440	-0.00715269	-0.00715269
261	439	-0.00690208	-0.00690208
262	438	-0.00701718	-0.00701718
263	437	-0.00685903	-0.00685903
264	436	-0.00705009	-0.00705009
265	435	-0.00656099	-0.00656099
266	434	-0.00667574	-0.00667574
267	433	-0.00656241	-0.00656241
268	432	-0.00641174	-0.00641174
269	431	-0.00645384	-0.00645384
270	430	-0.00649741	-0.00649741
271	429	-0.00657629	-0.00657629
272	428	-0.0065857	-0.0065857
273	427	-0.00639764	-0.00639764
274	426	-0.00639684	-0.00639684
275	425	-0.00655863	-0.00655863
276	424	-0.00628753	-0.00628753
277	423	-0.00632869	-0.00632869
278	422	-0.00630603	-0.00630603
279	421	-0.00620692	-0.00620692
280	420	-0.00629448	-0.00629448
281	419	-0.00637035	-0.00637035
282	418	-0.00613302	-0.00613302
283	417	-0.00623551	-0.00623551
284	416	-0.00619117	-0.00619117
285	415	-0.00638082	-0.00638082
286	414	-0.0064243	-0.0064243
287	413	-0.00622482	-0.00622482
288	412	-0.00632088	-0.00632088
289	411	-0.00638036	-0.00638036
290	410	-0.00617668	-0.00617668
291	409	-0.00643329	-0.00643329
292	408	-0.00631107	-0.00631107
293	407	-0.00644923	-0.00644923
294	406	-0.00637791	-0.00637791
295	405	-0.0060159	-0.0060159
296	404	-0.00623273	-0.00623273
297	403	-0.00625654	-0.00625654
298	402	-0.00619107	-0.00619107
299	401	-0.00609623	-0.00609623
300	400	-0.00566635	-0.00566635

## Sheet: G-factor
	0	1	2
0	700	-0.00254525	-0.00254525
1	699	0.000546068	0.000546068
2	698	-0.00676569	-0.00676569
3	697	3.12365e-05	3.12365e-05
4	696	0.000361089	0.000361089
5	695	0.00548456	0.00548456
6	694	0.0041975	0.0041975
7	693	0.00596418	0.00596418
8	692	0.00510866	0.00510866
9	691	0.00271687	0.00271687
10	690	0.00851342	0.00851342
11	689	0.00250041	0.00250041
12	688	0.00105603	0.00105603
13	687	-0.00178556	-0.00178556
14	686	-0.00227463	-0.00227463
15	685	-0.00782487	-0.00782487
16	684	-0.0171025	-0.0171025
17	683	-0.0206261	-0.0206261
18	682	-0.0227668	-0.0227668
19	681	-0.0224926	-0.0224926
20	680	-0.018023	-0.018023
21	679	-0.0120891	-0.0120891
22	678	-0.00848684	-0.00848684
23	677	-0.00642482	-0.00642482
24	676	0.000526196	0.000526196
25	675	0.0080988	0.0080988
26	674	0.00697603	0.00697603
27	673	0.0118083	0.0118083
28	672	0.011812	0.011812
29	671	0.0127007	0.0127007
30	670	0.0114206	0.0114206
31	669	0.0077226	0.0077226
32	668	0.00758673	0.00758673
33	667	0.0047505	0.0047505
34	666	0.00696869	0.00696869
35	665	0.00016569	0.00016569
36	664	0.00207501	0.00207501
37	663	-0.0018014	-0.0018014
38	662	0.000239607	0.000239607
39	661	0.00315262	0.00315262
40	660	0.000944665	0.000944665
41	659	0.00457877	0.00457877
42	658	0.0100665	0.0100665
43	657	0.0103361	0.0103361
44	656	0.0129992	0.0129992
45	655	0.0195772	0.0195772
46	654	0.0193029	0.0193029
47	653	0.0195631	0.0195631
48	652	0.0178552	0.0178552
49	651	0.0166746	0.0166746
50	650	0.0141554	0.0141554
51	649	0.0105352	0.0105352
52	648	0.00450828	0.00450828
53	647	0.00220366	0.00220366
54	646	-0.00293179	-0.00293179
55	645	-0.00772437	-0.00772437
56	644	-0.0115924	-0.0115924
57	643	-0.0200809	-0.0200809
58	642	-0.0208304	-0.0208304
59	641	-0.0237444	-0.0237444
60	640	-0.0226576	-0.0226576
61	639	-0.0234222	-0.0234222
62	638	-0.0170793	-0.0170793
63	637	-0.0178301	-0.0178301
64	636	-0.0120512	-0.0120512
65	635	-0.0100566	-0.0100566
66	634	-0.00898464	-0.00898464
67	633	-0.00278625	-0.00278625
68	632	-0.0061282	-0.0061282
69	631	-0.00259056	-0.00259056
70	630	-0.00723301	-0.00723301
71	629	-0.00650455	-0.00650455
72	628	-0.00846773	-0.00846773
73	627	-0.00624025	-0.00624025
74	626	-0.00546513	-0.00546513
75	625	-0.00698872	-0.00698872
76	624	-0.00444544	-0.00444544
77	623	-0.00586096	-0.00586096
78	622	-0.00150032	-0.00150032
79	621	0.00044432	0.00044432
80	620	0.00219618	0.00219618
81	619	0.00456991	0.00456991
82	618	0.000422187	0.000422187
83	617	-0.000607518	-0.000607518
84	616	0.00811097	0.00811097
85	615	0.00647034	0.00647034
86	614	0.00483277	0.00483277
87	613	0.00649706	0.00649706
88	612	0.00736957	0.00736957
89	611	0.00926278	0.00926278
90	610	0.0106582	0.0106582
91	609	0.0104356	0.0104356
92	608	0.0111906	0.0111906
93	607	0.00927903	0.00927903
94	606	0.00954588	0.00954588
95	605	0.00507334	0.00507334
96	604	0.00716526	0.00716526
97	603	0.00734142	0.00734142
98	602	0.00390091	0.00390091
99	601	0.00228538	0.00228538
100	600	0.00134133	0.00134133
101	599	-0.00111083	-0.00111083
102	598	-0.00390003	-0.00390003
103	597	-0.00440321	-0.00440321
104	596	-0.00545113	-0.00545113
105	595	-0.0102663	-0.0102663
106	594	-0.0135381	-0.0135381
107	593	-0.0106688	-0.0106688
108	592	-0.0136433	-0.0136433
109	591	-0.0171308	-0.0171308
110	590	-0.0159797	-0.0159797
111	589	-0.0174038	-0.0174038
112	588	-0.0209975	-0.0209975
113	587	-0.0216168	-0.0216168
114	586	-0.0185665	-0.0185665
115	585	-0.0200583	-0.0200583
116	584	-0.0196224	-0.0196224
117	583	-0.0213082	-0.0213082
118	582	-0.0191964	-0.0191964
119	581	-0.021082	-0.021082
120	580	-0.0206437	-0.0206437
121	579	-0.0201483	-0.0201483
122	578	-0.018601	-0.018601
123	577	-0.0173802	-0.0173802
124	576	-0.0186844	-0.0186844
125	575	-0.0180491	-0.0180491
126	574	-0.0172846	-0.0172846
127	573	-0.015665	-0.015665
128	572	-0.0144292	-0.0144292
129	571	-0.0140225	-0.0140225
130	570	-0.0128117	-0.0128117
131	569	-0.0138971	-0.0138971
132	568	-0.0115066	-0.0115066
133	567	-0.0138204	-0.0138204
134	566	-0.0124997	-0.0124997
135	565	-0.0105708	-0.0105708
136	564	-0.00883222	-0.00883222
137	563	-0.00953162	-0.00953162
138	562	-0.00920057	-0.00920057
139	561	-0.008318	-0.008318
140	560	-0.00819294	-0.00819294
141	559	-0.00748068	-0.00748068
142	558	-0.00641946	-0.00641946
143	557	-0.00483674	-0.00483674
144	556	-0.00542443	-0.00542443
145	555	-0.00119088	-0.00119088
146	554	-0.00386297	-0.00386297
147	553	-0.00196922	-0.00196922
148	552	-0.000719556	-0.000719556
149	551	-0.00127039	-0.00127039
150	550	-0.00181165	-0.00181165
151	549	-0.00119582	-0.00119582
152	548	-0.00297378	-0.00297378
153	547	-0.00114142	-0.00114142
154	546	-9.66278e-05	-9.66278e-05
155	545	0.000274804	0.000274804
156	544	0.00211482	0.00211482
157	543	0.000810716	0.000810716
158	542	-0.00081335	-0.00081335
159	541	-7.21921e-05	-7.21921e-05
160	540	0.000608401	0.000608401
161	539	0.000852441	0.000852441
162	538	-0.000546262	-0.000546262
163	537	0.000598827	0.000598827
164	536	0.000192733	0.000192733
165	535	-0.000551862	-0.000551862
166	534	0.00023471	0.00023471
167	533	-0.000428045	-0.000428045
168	532	-0.000639204	-0.000639204
169	531	-0.00243317	-0.00243317
170	530	-0.0023236	-0.0023236
171	529	-0.00355314	-0.00355314
172	528	-0.0018979	-0.0018979
173	527	-0.00251208	-0.00251208
174	526	-0.00383103	-0.00383103
175	525	-0.00430399	-0.00430399
176	524	-0.00289644	-0.00289644
177	523	-0.00324484	-0.00324484
178	522	-0.00419363	-0.00419363
179	521	-0.00458022	-0.00458022
180	520	-0.00558816	-0.00558816
181	519	-0.00509575	-0.00509575
182	518	-0.00358633	-0.00358633
183	517	-0.00641626	-0.00641626
184	516	-0.00464293	-0.00464293
185	515	-0.00538389	-0.00538389
186	514	-0.0052687	-0.0052687
187	513	-0.00442798	-0.00442798
188	512	-0.00544086	-0.00544086
189	511	-0.00522646	-0.00522646
190	510	-0.00598073	-0.00598073
191	509	-0.00474614	-0.00474614
192	508	-0.00586548	-0.00586548
193	507	-0.00615676	-0.00615676
194	506	-0.00514518	-0.00514518
195	505	-0.00686529	-0.00686529
196	504	-0.00607732	-0.00607732
197	503	-0.00690074	-0.00690074
198	502	-0.00614865	-0.00614865
199	501	-0.00613903	-0.00613903
200	500	-0.00597163	-0.00597163
201	499	-0.00635591	-0.00635591
202	498	-0.00706462	-0.00706462
203	497	-0.00681712	-0.00681712
204	496	-0.00703555	-0.00703555
205	495	-0.00588159	-0.00588159
206	494	-0.00848792	-0.00848792
207	493	-0.00747448	-0.00747448
208	492	-0.00558929	-0.00558929
209	491	-0.00714994	-0.00714994
210	490	-0.00720568	-0.00720568
211	489	-0.00665751	-0.00665751
212	488	-0.006336	-0.006336
213	487	-0.00677025	-0.00677025
214	486	-0.0060855	-0.0060855
215	485	-0.00598867	-0.00598867
216	484	-0.00550321	-0.00550321
217	483	-0.00665596	-0.00665596
218	482	-0.00630617	-0.00630617
219	481	-0.00632231	-0.00632231
220	480	-0.00551026	-0.00551026
221	479	-0.00660087	-0.00660087
222	478	-0.00506433	-0.00506433
223	477	-0.00651688	-0.00651688
224	476	-0.00585733	-0.00585733
225	475	-0.00573743	-0.00573743
226	474	-0.00639235	-0.00639235
227	473	-0.00561844	-0.00561844
228	472	-0.00592051	-0.00592051
229	471	-0.0058831	-0.0058831
230	470	-0.00558743	-0.00558743
231	469	-0.00601413	-0.00601413
232	468	-0.00646681	-0.00646681
233	467	-0.00458921	-0.00458921
234	466	-0.0065825	-0.0065825
235	465	-0.00512656	-0.00512656
236	464	-0.00610809	-0.00610809
237	463	-0.00672555	-0.00672555
238	462	-0.00645793	-0.00645793
239	461	-0.00633253	-0.00633253
240	460	-0.0056949	-0.0056949
241	459	-0.00564655	-0.00564655
242	458	-0.00663872	-0.00663872
243	457	-0.00538797	-0.00538797
244	456	-0.00544938	-0.00544938
245	455	-0.00514874	-0.00514874
246	454	-0.0059676	-0.0059676
247	453	-0.00565035	-0.00565035
248	452	-0.00653248	-0.00653248
249	451	-0.00569866	-0.00569866
250	450	-0.0051266	-0.0051266
251	449	-0.00546938	-0.00546938
252	448	-0.00545163	-0.00545163
253	447	-0.00603161	-0.00603161
254	446	-0.00467253	-0.00467253
255	445	-0.00583082	-0.00583082
256	444	-0.00509483	-0.00509483
257	443	-0.00553929	-0.00553929
258	442	-0.00495784	-0.00495784
259	441	-0.00433972	-0.00433972
260	440	-0.00514627	-0.00514627
261	439	-0.00470526	-0.00470526
262	438	-0.00483642	-0.00483642
263	437	-0.00565	-0.00565
264	436	-0.00450202	-0.00450202
265	435	-0.00382467	-0.00382467
266	434	-0.00440392	-0.00440392
267	433	-0.00353529	-0.00353529
268	432	-0.00389673	-0.00389673
269	431	-0.00431681	-0.00431681
270	430	-0.00305102	-0.00305102
271	429	-0.00353935	-0.00353935
272	428	-0.00422719	-0.00422719
273	427	-0.0026405	-0.0026405
274	426	-0.00385166	-0.00385166
275	425	-0.00404048	-0.00404048
276	424	-0.0026657	-0.0026657
277	423	-0.00318317	-0.00318317
278	422	-0.00328751	-0.00328751
279	421	-0.00286194	-0.00286194
280	420	-0.00373692	-0.00373692
281	419	-0.00323527	-0.00323527
282	418	-0.00264983	-0.00264983
283	417	-0.0025424	-0.0025424
284	416	-0.00376685	-0.00376685
285	415	-0.00259335	-0.00259335
286	414	-0.00254262	-0.00254262
287	413	-0.00267482	-0.00267482
288	412	-0.00399224	-0.00399224
289	411	-0.00254797	-0.00254797
290	410	-0.00300217	-0.00300217
291	409	-0.00354931	-0.00354931
292	408	-0.00319499	-0.00319499
293	407	-0.00405279	-0.00405279
294	406	-0.00316714	-0.00316714
295	405	-0.00294943	-0.00294943
296	404	-0.00300515	-0.00300515
297	403	-0.00421305	-0.00421305
298	402	-0.00306357	-0.00306357
299	401	-0.00365174	-0.00365174
300	400	-0.00370581	-0.00370581

## Sheet: CDind (mdeg)
	0	1	2
0	700	-36.7191	-36.7191
1	699	-1.47984	-1.47984
2	698	-108.678	-108.678
3	697	-5.27293	-5.27293
4	696	6.34275	6.34275
5	695	96.7009	96.7009
6	694	69.1027	69.1027
7	693	97.7163	97.7163
8	692	84.9988	84.9988
9	691	41.1776	41.1776
10	690	146.352	146.352
11	689	46.6182	46.6182
12	688	23.8745	23.8745
13	687	-17.4656	-17.4656
14	686	-25.6692	-25.6692
15	685	-109.496	-109.496
16	684	-258.516	-258.516
17	683	-318.173	-318.173
18	682	-348.742	-348.742
19	681	-349.607	-349.607
20	680	-277.563	-277.563
21	679	-180.53	-180.53
22	678	-130.248	-130.248
23	677	-102.495	-102.495
24	676	-1.20366	-1.20366
25	675	114.995	114.995
26	674	93.2922	93.2922
27	673	159.901	159.901
28	672	162.433	162.433
29	671	175.672	175.672
30	670	160.242	160.242
31	669	103.661	103.661
32	668	103.41	103.41
33	667	60.294	60.294
34	666	96.4364	96.4364
35	665	-9.88522	-9.88522
36	664	23.9601	23.9601
37	663	-34.0109	-34.0109
38	662	-5.23653	-5.23653
39	661	39.5856	39.5856
40	660	7.34089	7.34089
41	659	63.3487	63.3487
42	658	145.303	145.303
43	657	145.384	145.384
44	656	181.468	181.468
45	655	278.952	278.952
46	654	274.855	274.855
47	653	273.307	273.307
48	652	246.601	246.601
49	651	232.245	232.245
50	650	199.645	199.645
51	649	148.021	148.021
52	648	62.0561	62.0561
53	647	30.7215	30.7215
54	646	-38.5564	-38.5564
55	645	-96.7623	-96.7623
56	644	-147.519	-147.519
57	643	-262.026	-262.026
58	642	-268.964	-268.964
59	641	-303.878	-303.878
60	640	-288.87	-288.87
61	639	-292.693	-292.693
62	638	-215.328	-215.328
63	637	-223.211	-223.211
64	636	-149.616	-149.616
65	635	-125.666	-125.666
66	634	-111.69	-111.69
67	633	-31.7125	-31.7125
68	632	-73.2418	-73.2418
69	631	-31.1644	-31.1644
70	630	-87.157	-87.157
71	629	-78.3318	-78.3318
72	628	-101.871	-101.871
73	627	-77.9078	-77.9078
74	626	-67.0493	-67.0493
75	625	-88.9796	-88.9796
76	624	-51.4475	-51.4475
77	623	-72.0963	-72.0963
78	622	-16.8705	-16.8705
79	621	6.46319	6.46319
80	620	28.6282	28.6282
81	619	58.3451	58.3451
82	618	7.31489	7.31489
83	617	-7.10773	-7.10773
84	616	102.706	102.706
85	615	81.4473	81.4473
86	614	60.557	60.557
87	613	81.3053	81.3053
88	612	93.3887	93.3887
89	611	117.563	117.563
90	610	133.4	133.4
91	609	131.426	131.426
92	608	140.806	140.806
93	607	116.611	116.611
94	606	119.847	119.847
95	605	63.5192	63.5192
96	604	90.3854	90.3854
97	603	92.0319	92.0319
98	602	48.9165	48.9165
99	601	28.6145	28.6145
100	600	16.695	16.695
101	599	-13.7952	-13.7952
102	598	-49.0625	-49.0625
103	597	-55.1583	-55.1583
104	596	-69.1546	-69.1546
105	595	-127.586	-127.586
106	594	-166.369	-166.369
107	593	-131.752	-131.752
108	592	-170.287	-170.287
109	591	-212.214	-212.214
110	590	-196.592	-196.592
111	589	-214.336	-214.336
112	588	-258.931	-258.931
113	587	-267.796	-267.796
114	586	-228.542	-228.542
115	585	-245.486	-245.486
116	584	-239.887	-239.887
117	583	-262.564	-262.564
118	582	-237.565	-237.565
119	581	-258.934	-258.934
120	580	-252.175	-252.175
121	579	-248.338	-248.338
122	578	-228.581	-228.581
123	577	-213.661	-213.661
124	576	-230.368	-230.368
125	575	-222.015	-222.015
126	574	-212.862	-212.862
127	573	-192.222	-192.222
128	572	-178.411	-178.411
129	571	-173.044	-173.044
130	570	-158.39	-158.39
131	569	-173.269	-173.269
132	568	-144.245	-144.245
133	567	-172.373	-172.373
134	566	-155.519	-155.519
135	565	-131.764	-131.764
136	564	-109.449	-109.449
137	563	-118.254	-118.254
138	562	-114.911	-114.911
139	561	-103.183	-103.183
140	560	-100.866	-100.866
141	559	-92.2399	-92.2399
142	558	-79.0429	-79.0429
143	557	-58.8349	-58.8349
144	556	-65.4711	-65.4711
145	555	-14.8063	-14.8063
146	554	-47.3777	-47.3777
147	553	-24.3588	-24.3588
148	552	-9.10625	-9.10625
149	551	-15.7424	-15.7424
150	550	-22.6116	-22.6116
151	549	-14.5748	-14.5748
152	548	-35.5019	-35.5019
153	547	-14.1294	-14.1294
154	546	-1.78738	-1.78738
155	545	3.0491	3.0491
156	544	25.3517	25.3517
157	543	9.29634	9.29634
158	542	-10.2362	-10.2362
159	541	-1.13667	-1.13667
160	540	7.3963	7.3963
161	539	10.5665	10.5665
162	538	-7.2421	-7.2421
163	537	7.26563	7.26563
164	536	2.32123	2.32123
165	535	-7.22133	-7.22133
166	534	3.03951	3.03951
167	533	-5.52572	-5.52572
168	532	-8.44422	-8.44422
169	531	-31.8668	-31.8668
170	530	-30.6325	-30.6325
171	529	-46.2194	-46.2194
172	528	-25.0406	-25.0406
173	527	-33.3424	-33.3424
174	526	-50.2621	-50.2621
175	525	-55.9768	-55.9768
176	524	-36.4124	-36.4124
177	523	-41.9326	-41.9326
178	522	-54.2893	-54.2893
179	521	-58.025	-58.025
180	520	-69.757	-69.757
181	519	-65.7341	-65.7341
182	518	-46.3187	-46.3187
183	517	-82.1909	-82.1909
184	516	-61.0212	-61.0212
185	515	-71.2015	-71.2015
186	514	-71.7637	-71.7637
187	513	-60.8014	-60.8014
188	512	-74.8706	-74.8706
189	511	-73.597	-73.597
190	510	-85.5384	-85.5384
191	509	-66.8903	-66.8903
192	508	-82.1509	-82.1509
193	507	-86.2966	-86.2966
194	506	-71.2912	-71.2912
195	505	-95.1042	-95.1042
196	504	-84.6609	-84.6609
197	503	-95.2896	-95.2896
198	502	-84.9779	-84.9779
199	501	-85.4762	-85.4762
200	500	-82.4941	-82.4941
201	499	-87.3947	-87.3947
202	498	-97.4985	-97.4985
203	497	-93.4376	-93.4376
204	496	-97.8281	-97.8281
205	495	-81.2975	-81.2975
206	494	-116.865	-116.865
207	493	-103.381	-103.381
208	492	-77.6021	-77.6021
209	491	-99.5801	-99.5801
210	490	-101.671	-101.671
211	489	-93.4918	-93.4918
212	488	-89.1255	-89.1255
213	487	-95.4207	-95.4207
214	486	-85.038	-85.038
215	485	-83.6165	-83.6165
216	484	-77.4013	-77.4013
217	483	-93.8714	-93.8714
218	482	-91.5661	-91.5661
219	481	-89.7482	-89.7482
220	480	-76.0004	-76.0004
221	479	-93.0693	-93.0693
222	478	-72.3035	-72.3035
223	477	-92.3718	-92.3718
224	476	-81.8724	-81.8724
225	475	-81.6433	-81.6433
226	474	-91.3672	-91.3672
227	473	-78.8196	-78.8196
228	472	-83.0176	-83.0176
229	471	-83.3925	-83.3925
230	470	-78.9318	-78.9318
231	469	-84.2924	-84.2924
232	468	-89.3073	-89.3073
233	467	-64.4099	-64.4099
234	466	-91.742	-91.742
235	465	-71.3444	-71.3444
236	464	-85.5641	-85.5641
237	463	-93.4927	-93.4927
238	462	-88.7545	-88.7545
239	461	-87.7927	-87.7927
240	460	-79.6556	-79.6556
241	459	-77.4894	-77.4894
242	458	-90.1563	-90.1563
243	457	-74.1774	-74.1774
244	456	-75.2324	-75.2324
245	455	-70.3653	-70.3653
246	454	-80.9915	-80.9915
247	453	-76.9892	-76.9892
248	452	-88.7118	-88.7118
249	451	-77.3788	-77.3788
250	450	-69.2938	-69.2938
251	449	-74.3598	-74.3598
252	448	-74.5623	-74.5623
253	447	-81.7155	-81.7155
254	446	-63.4489	-63.4489
255	445	-79.3273	-79.3273
256	444	-69.102	-69.102
257	443	-75.2481	-75.2481
258	442	-67.5038	-67.5038
259	441	-59.0103	-59.0103
260	440	-70.7309	-70.7309
261	439	-64.3886	-64.3886
262	438	-65.8954	-65.8954
263	437	-78.4234	-78.4234
264	436	-63.7906	-63.7906
265	435	-54.5977	-54.5977
266	434	-62.8992	-62.8992
267	433	-51.0066	-51.0066
268	432	-57.9847	-57.9847
269	431	-64.0908	-64.0908
270	430	-45.479	-45.479
271	429	-53.8704	-53.8704
272	428	-65.9896	-65.9896
273	427	-41.1284	-41.1284
274	426	-58.4547	-58.4547
275	425	-62.781	-62.781
276	424	-42.5429	-42.5429
277	423	-49.9066	-49.9066
278	422	-51.7138	-51.7138
279	421	-45.4939	-45.4939
280	420	-57.3287	-57.3287
281	419	-49.7939	-49.7939
282	418	-41.5416	-41.5416
283	417	-39.2513	-39.2513
284	416	-56.5468	-56.5468
285	415	-39.5824	-39.5824
286	414	-38.4775	-38.4775
287	413	-39.9693	-39.9693
288	412	-58.1628	-58.1628
289	411	-37.0689	-37.0689
290	410	-44.1142	-44.1142
291	409	-51.9833	-51.9833
292	408	-45.6251	-45.6251
293	407	-57.6383	-57.6383
294	406	-45.2978	-45.2978
295	405	-41.664	-41.664
296	404	-43.4587	-43.4587
297	403	-59.5563	-59.5563
298	402	-42.4523	-42.4523
299	401	-51.5797	-51.5797
300	400	-53.5864	-53.5864

## Sheet: CBind (mdeg)
	0	1	2
0	700	-65.3805	-65.3805
1	699	19.0711	19.0711
2	698	-27.6094	-27.6094
3	697	37.7255	37.7255
4	696	160.626	160.626
5	695	67.5372	67.5372
6	694	213.235	213.235
7	693	56.8126	56.8126
8	692	53.1123	53.1123
9	691	50.325	50.325
10	690	-63.7206	-63.7206
11	689	51.3679	51.3679
12	688	-232.28	-232.28
13	687	-179.79	-179.79
14	686	-192.33	-192.33
15	685	-86.1187	-86.1187
16	684	-201.432	-201.432
17	683	-84.0474	-84.0474
18	682	0.227665	0.227665
19	681	11.5033	11.5033
20	680	213.551	213.551
21	679	376.047	376.047
22	678	276.856	276.856
23	677	240.079	240.079
24	676	231.965	231.965
25	675	245.613	245.613
26	674	240.136	240.136
27	673	66.5199	66.5199
28	672	145.13	145.13
29	671	-12.9104	-12.9104
30	670	-41.2121	-41.2121
31	669	-74.8579	-74.8579
32	668	66.2373	66.2373
33	667	-44.3447	-44.3447
34	666	7.82489	7.82489
35	665	27.333	27.333
36	664	-5.01222	-5.01222
37	663	71.2265	71.2265
38	662	50.3161	50.3161
39	661	54.2102	54.2102
40	660	150.706	150.706
41	659	56.1351	56.1351
42	658	86.9742	86.9742
43	657	158.826	158.826
44	656	104.823	104.823
45	655	124.395	124.395
46	654	44.8914	44.8914
47	653	-19.5537	-19.5537
48	652	-168.228	-168.228
49	651	-216.153	-216.153
50	650	-216.906	-216.906
51	649	-261.446	-261.446
52	648	-282.826	-282.826
53	647	-437.512	-437.512
54	646	-426.715	-426.715
55	645	-401.34	-401.34
56	644	-275.016	-275.016
57	643	-265.002	-265.002
58	642	-149.375	-149.375
59	641	-130.606	-130.606
60	640	-39.6634	-39.6634
61	639	-35.2853	-35.2853
62	638	60.8641	60.8641
63	637	171.618	171.618
64	636	154.05	154.05
65	635	198.625	198.625
66	634	117.302	117.302
67	633	145.448	145.448
68	632	199.857	199.857
69	631	30.8745	30.8745
70	630	64.5335	64.5335
71	629	61.0779	61.0779
72	628	70.8353	70.8353
73	627	56.1035	56.1035
74	626	102.453	102.453
75	625	78.0034	78.0034
76	624	127.589	127.589
77	623	96.3553	96.3553
78	622	66.9863	66.9863
79	621	91.5914	91.5914
80	620	58.1939	58.1939
81	619	99.9978	99.9978
82	618	75.8882	75.8882
83	617	87.8326	87.8326
84	616	76.5391	76.5391
85	615	77.9405	77.9405
86	614	103.568	103.568
87	613	111.278	111.278
88	612	62.8932	62.8932
89	611	10.1693	10.1693
90	610	-4.24321	-4.24321
91	609	-44.018	-44.018
92	608	-52.5355	-52.5355
93	607	-80.174	-80.174
94	606	-125.471	-125.471
95	605	-145.685	-145.685
96	604	-172.432	-172.432
97	603	-203.367	-203.367
98	602	-214.621	-214.621
99	601	-237.692	-237.692
100	600	-255.528	-255.528
101	599	-214.775	-214.775
102	598	-248.653	-248.653
103	597	-237.466	-237.466
104	596	-325.431	-325.431
105	595	-245.742	-245.742
106	594	-296.56	-296.56
107	593	-225.905	-225.905
108	592	-216.041	-216.041
109	591	-177.27	-177.27
110	590	-177.469	-177.469
111	589	-183.36	-183.36
112	588	-148.013	-148.013
113	587	-139.306	-139.306
114	586	-108.695	-108.695
115	585	-81.0166	-81.0166
116	584	-69.6093	-69.6093
117	583	-75.1066	-75.1066
118	582	-40.6183	-40.6183
119	581	-40.3786	-40.3786
120	580	8.4614	8.4614
121	579	38.6232	38.6232
122	578	67.3804	67.3804
123	577	38.4366	38.4366
124	576	36.3916	36.3916
125	575	28.7526	28.7526
126	574	35.2812	35.2812
127	573	55.3145	55.3145
128	572	78.1084	78.1084
129	571	42.7533	42.7533
130	570	43.0748	43.0748
131	569	107.558	107.558
132	568	77.339	77.339
133	567	84.3582	84.3582
134	566	83.1898	83.1898
135	565	138.964	138.964
136	564	121.288	121.288
137	563	107.546	107.546
138	562	121.39	121.39
139	561	126.877	126.877
140	560	100.064	100.064
141	559	120.367	120.367
142	558	102.008	102.008
143	557	100.693	100.693
144	556	97.0312	97.0312
145	555	129.509	129.509
146	554	95.8485	95.8485
147	553	111.179	111.179
148	552	110.24	110.24
149	551	82.748	82.748
150	550	90.7135	90.7135
151	549	79.427	79.427
152	548	75.3871	75.3871
153	547	73.6104	73.6104
154	546	74.5694	74.5694
155	545	38.9088	38.9088
156	544	29.7019	29.7019
157	543	26.6429	26.6429
158	542	11.0655	11.0655
159	541	10.1323	10.1323
160	540	29.6724	29.6724
161	539	42.0586	42.0586
162	538	16.5399	16.5399
163	537	-7.37137	-7.37137
164	536	-26.311	-26.311
165	535	-8.97558	-8.97558
166	534	-23.276	-23.276
167	533	-13.0715	-13.0715
168	532	-38.0004	-38.0004
169	531	-38.4964	-38.4964
170	530	-60.1847	-60.1847
171	529	-37.0691	-37.0691
172	528	-37.1088	-37.1088
173	527	-72.4233	-72.4233
174	526	-60.3131	-60.3131
175	525	-41.2371	-41.2371
176	524	-56.3052	-56.3052
177	523	-59.598	-59.598
178	522	-64.4582	-64.4582
179	521	-64.4099	-64.4099
180	520	-69.328	-69.328
181	519	-67.0063	-67.0063
182	518	-66.1803	-66.1803
183	517	-70.5315	-70.5315
184	516	-71.9408	-71.9408
185	515	-57.0651	-57.0651
186	514	-53.2864	-53.2864
187	513	-26.0223	-26.0223
188	512	-46.3405	-46.3405
189	511	-60.5936	-60.5936
190	510	-53.0578	-53.0578
191	509	-34.7153	-34.7153
192	508	-41.5024	-41.5024
193	507	-59.3217	-59.3217
194	506	-49.635	-49.635
195	505	-56.6215	-56.6215
196	504	-43.8041	-43.8041
197	503	-55.0911	-55.0911
198	502	-65.3685	-65.3685
199	501	-18.5206	-18.5206
200	500	-49.609	-49.609
201	499	-30.4205	-30.4205
202	498	-31.9851	-31.9851
203	497	-22.9369	-22.9369
204	496	-6.20639	-6.20639
205	495	-13.0047	-13.0047
206	494	-11.7645	-11.7645
207	493	-1.39627	-1.39627
208	492	-26.8819	-26.8819
209	491	-1.97485	-1.97485
210	490	-18.6738	-18.6738
211	489	-10.961	-10.961
212	488	-29.7463	-29.7463
213	487	-0.855294	-0.855294
214	486	7.1655	7.1655
215	485	16.3307	16.3307
216	484	-20.8736	-20.8736
217	483	-8.00785	-8.00785
218	482	-3.23404	-3.23404
219	481	-19.9279	-19.9279
220	480	-3.80852	-3.80852
221	479	-11.5907	-11.5907
222	478	-10.8516	-10.8516
223	477	-14.2406	-14.2406
224	476	2.46785	2.46785
225	475	-6.97642	-6.97642
226	474	1.46138	1.46138
227	473	-3.73688	-3.73688
228	472	3.39733	3.39733
229	471	-8.16666	-8.16666
230	470	-11.8925	-11.8925
231	469	-2.13109	-2.13109
232	468	0.120331	0.120331
233	467	19.0933	19.0933
234	466	24.7789	24.7789
235	465	26.0018	26.0018
236	464	15.408	15.408
237	463	18.9745	18.9745
238	462	18.6157	18.6157
239	461	-12.1844	-12.1844
240	460	1.40081	1.40081
241	459	15.9711	15.9711
242	458	11.8971	11.8971
243	457	15.7302	15.7302
244	456	13.8882	13.8882
245	455	20.4832	20.4832
246	454	44.4158	44.4158
247	453	22.6842	22.6842
248	452	27.1896	27.1896
249	451	13.0858	13.0858
250	450	41.6116	41.6116
251	449	19.5531	19.5531
252	448	34.9831	34.9831
253	447	40.0542	40.0542
254	446	18.039	18.039
255	445	38.5982	38.5982
256	444	26.3856	26.3856
257	443	35.0915	35.0915
258	442	39.1327	39.1327
259	441	50.7861	50.7861
260	440	35.1978	35.1978
261	439	41.1593	41.1593
262	438	24.4949	24.4949
263	437	40.2181	40.2181
264	436	54.2624	54.2624
265	435	41.8783	41.8783
266	434	44.3404	44.3404
267	433	34.2909	34.2909
268	432	38.6921	38.6921
269	431	40.9537	40.9537
270	430	36.7063	36.7063
271	429	49.6979	49.6979
272	428	42.3111	42.3111
273	427	50.5109	50.5109
274	426	31.9381	31.9381
275	425	33.9265	33.9265
276	424	28.397	28.397
277	423	30.9794	30.9794
278	422	40.7041	40.7041
279	421	40.1554	40.1554
280	420	16.4111	16.4111
281	419	25.9301	25.9301
282	418	25.7538	25.7538
283	417	41.5205	41.5205
284	416	19.9182	19.9182
285	415	34.8123	34.8123
286	414	14.9396	14.9396
287	413	38.3032	38.3032
288	412	39.3337	39.3337
289	411	38.657	38.657
290	410	22.269	22.269
291	409	27.1178	27.1178
292	408	19.4379	19.4379
293	407	32.0722	32.0722
294	406	22.5297	22.5297
295	405	26.1662	26.1662
296	404	24.6927	24.6927
297	403	33.1737	33.1737
298	402	23.0894	23.0894
299	401	16.2349	16.2349
300	400	31.5987	31.5987

## Sheet: LDind (mdeg)
	0	1	2
0	700	-0.105667	-0.105667
1	699	-0.0998142	-0.0998142
2	698	-0.0921859	-0.0921859
3	697	-0.0848034	-0.0848034
4	696	-0.0800248	-0.0800248
5	695	-0.0750071	-0.0750071
6	694	-0.0701941	-0.0701941
7	693	-0.0669447	-0.0669447
8	692	-0.0635027	-0.0635027
9	691	-0.058545	-0.058545
10	690	-0.0553381	-0.0553381
11	689	-0.0513917	-0.0513917
12	688	-0.0482166	-0.0482166
13	687	-0.0418424	-0.0418424
14	686	-0.0403447	-0.0403447
15	685	-0.0347791	-0.0347791
16	684	-0.0286458	-0.0286458
17	683	-0.0236926	-0.0236926
18	682	-0.0153789	-0.0153789
19	681	-0.00466471	-0.00466471
20	680	0.00452653	0.00452653
21	679	0.0188236	0.0188236
22	678	0.0329973	0.0329973
23	677	0.0451138	0.0451138
24	676	0.0553438	0.0553438
25	675	0.0669058	0.0669058
26	674	0.0722623	0.0722623
27	673	0.07707	0.07707
28	672	0.0792458	0.0792458
29	671	0.0781305	0.0781305
30	670	0.0743444	0.0743444
31	669	0.0692192	0.0692192
32	668	0.0647431	0.0647431
33	667	0.0588507	0.0588507
34	666	0.0530942	0.0530942
35	665	0.0487021	0.0487021
36	664	0.0430538	0.0430538
37	663	0.0399476	0.0399476
38	662	0.0387292	0.0387292
39	661	0.0385053	0.0385053
40	660	0.0396639	0.0396639
41	659	0.0402313	0.0402313
42	658	0.0406489	0.0406489
43	657	0.0404012	0.0404012
44	656	0.0398623	0.0398623
45	655	0.0358394	0.0358394
46	654	0.0335036	0.0335036
47	653	0.0286667	0.0286667
48	652	0.0244802	0.0244802
49	651	0.019685	0.019685
50	650	0.0182703	0.0182703
51	649	0.0170966	0.0170966
52	648	0.0159877	0.0159877
53	647	0.0178546	0.0178546
54	646	0.0220177	0.0220177
55	645	0.0244187	0.0244187
56	644	0.0296577	0.0296577
57	643	0.0346359	0.0346359
58	642	0.0389401	0.0389401
59	641	0.0425017	0.0425017
60	640	0.0465082	0.0465082
61	639	0.0505383	0.0505383
62	638	0.0532277	0.0532277
63	637	0.0556487	0.0556487
64	636	0.0575133	0.0575133
65	635	0.0605353	0.0605353
66	634	0.0628859	0.0628859
67	633	0.0629154	0.0629154
68	632	0.0619878	0.0619878
69	631	0.0632795	0.0632795
70	630	0.0627269	0.0627269
71	629	0.0623631	0.0623631
72	628	0.060027	0.060027
73	627	0.0611169	0.0611169
74	626	0.0593546	0.0593546
75	625	0.0589216	0.0589216
76	624	0.0589511	0.0589511
77	623	0.0588216	0.0588216
78	622	0.0583522	0.0583522
79	621	0.058406	0.058406
80	620	0.0583911	0.0583911
81	619	0.057955	0.057955
82	618	0.0582437	0.0582437
83	617	0.0589464	0.0589464
84	616	0.0564117	0.0564117
85	615	0.054697	0.054697
86	614	0.05302	0.05302
87	613	0.0484956	0.0484956
88	612	0.0449428	0.0449428
89	611	0.040163	0.040163
90	610	0.0349322	0.0349322
91	609	0.0298731	0.0298731
92	608	0.0239404	0.0239404
93	607	0.017901	0.017901
94	606	0.0159659	0.0159659
95	605	0.00983488	0.00983488
96	604	0.0047968	0.0047968
97	603	0.00225634	0.00225634
98	602	-0.00225797	-0.00225797
99	601	-0.00458267	-0.00458267
100	600	-0.00878523	-0.00878523
101	599	-0.0122451	-0.0122451
102	598	-0.0142284	-0.0142284
103	597	-0.0174072	-0.0174072
104	596	-0.0187084	-0.0187084
105	595	-0.0217539	-0.0217539
106	594	-0.0240128	-0.0240128
107	593	-0.0263523	-0.0263523
108	592	-0.0281531	-0.0281531
109	591	-0.0299682	-0.0299682
110	590	-0.0325731	-0.0325731
111	589	-0.0327857	-0.0327857
112	588	-0.034428	-0.034428
113	587	-0.037009	-0.037009
114	586	-0.0380005	-0.0380005
115	585	-0.0384157	-0.0384157
116	584	-0.0400341	-0.0400341
117	583	-0.0416039	-0.0416039
118	582	-0.0402486	-0.0402486
119	581	-0.042044	-0.042044
120	580	-0.0405981	-0.0405981
121	579	-0.040402	-0.040402
122	578	-0.0394069	-0.0394069
123	577	-0.0390672	-0.0390672
124	576	-0.0372167	-0.0372167
125	575	-0.0341478	-0.0341478
126	574	-0.0327267	-0.0327267
127	573	-0.0295995	-0.0295995
128	572	-0.027113	-0.027113
129	571	-0.0246138	-0.0246138
130	570	-0.0206339	-0.0206339
131	569	-0.0190104	-0.0190104
132	568	-0.0160488	-0.0160488
133	567	-0.0134884	-0.0134884
134	566	-0.0106671	-0.0106671
135	565	-0.00807878	-0.00807878
136	564	-0.00524021	-0.00524021
137	563	-0.00343545	-0.00343545
138	562	-0.000326148	-0.000326148
139	561	0.00124514	0.00124514
140	560	0.00306444	0.00306444
141	559	0.00594486	0.00594486
142	558	0.00705141	0.00705141
143	557	0.00855251	0.00855251
144	556	0.00852585	0.00852585
145	555	0.0108252	0.0108252
146	554	0.0130609	0.0130609
147	553	0.0128751	0.0128751
148	552	0.0123523	0.0123523
149	551	0.0119137	0.0119137
150	550	0.0127906	0.0127906
151	549	0.0113773	0.0113773
152	548	0.0118363	0.0118363
153	547	0.0103006	0.0103006
154	546	0.0094621	0.0094621
155	545	0.00830604	0.00830604
156	544	0.00624937	0.00624937
157	543	0.00524105	0.00524105
158	542	0.0030139	0.0030139
159	541	0.00167347	0.00167347
160	540	-0.000233568	-0.000233568
161	539	-0.00259436	-0.00259436
162	538	-0.00426182	-0.00426182
163	537	-0.00578366	-0.00578366
164	536	-0.00946915	-0.00946915
165	535	-0.0102872	-0.0102872
166	534	-0.0129631	-0.0129631
167	533	-0.0145088	-0.0145088
168	532	-0.0167641	-0.0167641
169	531	-0.0195762	-0.0195762
170	530	-0.0212205	-0.0212205
171	529	-0.0234548	-0.0234548
172	528	-0.0254477	-0.0254477
173	527	-0.0268337	-0.0268337
174	526	-0.0298572	-0.0298572
175	525	-0.0306721	-0.0306721
176	524	-0.0337442	-0.0337442
177	523	-0.0360181	-0.0360181
178	522	-0.0378547	-0.0378547
179	521	-0.0403283	-0.0403283
180	520	-0.041546	-0.041546
181	519	-0.0435128	-0.0435128
182	518	-0.0451482	-0.0451482
183	517	-0.0455394	-0.0455394
184	516	-0.0467214	-0.0467214
185	515	-0.0488296	-0.0488296
186	514	-0.0488774	-0.0488774
187	513	-0.0511	-0.0511
188	512	-0.0515719	-0.0515719
189	511	-0.0531683	-0.0531683
190	510	-0.0538327	-0.0538327
191	509	-0.0547459	-0.0547459
192	508	-0.0561031	-0.0561031
193	507	-0.0570584	-0.0570584
194	506	-0.0587466	-0.0587466
195	505	-0.0578754	-0.0578754
196	504	-0.0596534	-0.0596534
197	503	-0.0605178	-0.0605178
198	502	-0.0612376	-0.0612376
199	501	-0.0619012	-0.0619012
200	500	-0.0619317	-0.0619317
201	499	-0.0620716	-0.0620716
202	498	-0.0639749	-0.0639749
203	497	-0.0640093	-0.0640093
204	496	-0.0639634	-0.0639634
205	495	-0.0646525	-0.0646525
206	494	-0.0635419	-0.0635419
207	493	-0.064609	-0.064609
208	492	-0.0641689	-0.0641689
209	491	-0.0645585	-0.0645585
210	490	-0.0642442	-0.0642442
211	489	-0.0643196	-0.0643196
212	488	-0.0643818	-0.0643818
213	487	-0.0633235	-0.0633235
214	486	-0.0648888	-0.0648888
215	485	-0.0631572	-0.0631572
216	484	-0.0646727	-0.0646727
217	483	-0.0638762	-0.0638762
218	482	-0.0634443	-0.0634443
219	481	-0.064507	-0.064507
220	480	-0.0633152	-0.0633152
221	479	-0.0630025	-0.0630025
222	478	-0.0625592	-0.0625592
223	477	-0.0623308	-0.0623308
224	476	-0.0626974	-0.0626974
225	475	-0.0630647	-0.0630647
226	474	-0.0615266	-0.0615266
227	473	-0.0615059	-0.0615059
228	472	-0.0606472	-0.0606472
229	471	-0.0609036	-0.0609036
230	470	-0.0603173	-0.0603173
231	469	-0.0601344	-0.0601344
232	468	-0.0602537	-0.0602537
233	467	-0.0599986	-0.0599986
234	466	-0.0594499	-0.0594499
235	465	-0.0594092	-0.0594092
236	464	-0.0598143	-0.0598143
237	463	-0.0590415	-0.0590415
238	462	-0.058722	-0.058722
239	461	-0.0589859	-0.0589859
240	460	-0.0582762	-0.0582762
241	459	-0.0581916	-0.0581916
242	458	-0.0572021	-0.0572021
243	457	-0.0584331	-0.0584331
244	456	-0.0563492	-0.0563492
245	455	-0.0568981	-0.0568981
246	454	-0.0569445	-0.0569445
247	453	-0.0567579	-0.0567579
248	452	-0.0566032	-0.0566032
249	451	-0.0563053	-0.0563053
250	450	-0.0566589	-0.0566589
251	449	-0.056293	-0.056293
252	448	-0.056869	-0.056869
253	447	-0.0561724	-0.0561724
254	446	-0.0561032	-0.0561032
255	445	-0.0552697	-0.0552697
256	444	-0.0555057	-0.0555057
257	443	-0.0570312	-0.0570312
258	442	-0.057178	-0.057178
259	441	-0.0549455	-0.0549455
260	440	-0.0570355	-0.0570355
261	439	-0.0556692	-0.0556692
262	438	-0.0547315	-0.0547315
263	437	-0.056189	-0.056189
264	436	-0.0555706	-0.0555706
265	435	-0.0555055	-0.0555055
266	434	-0.0562575	-0.0562575
267	433	-0.0556483	-0.0556483
268	432	-0.0559833	-0.0559833
269	431	-0.0562072	-0.0562072
270	430	-0.0553957	-0.0553957
271	429	-0.057242	-0.057242
272	428	-0.0557825	-0.0557825
273	427	-0.0556996	-0.0556996
274	426	-0.0566782	-0.0566782
275	425	-0.0571542	-0.0571542
276	424	-0.0561847	-0.0561847
277	423	-0.0561602	-0.0561602
278	422	-0.0549148	-0.0549148
279	421	-0.0551636	-0.0551636
280	420	-0.0562481	-0.0562481
281	419	-0.0557959	-0.0557959
282	418	-0.0560977	-0.0560977
283	417	-0.0560036	-0.0560036
284	416	-0.0540469	-0.0540469
285	415	-0.0552451	-0.0552451
286	414	-0.0556396	-0.0556396
287	413	-0.0554319	-0.0554319
288	412	-0.0560899	-0.0560899
289	411	-0.0557506	-0.0557506
290	410	-0.0558845	-0.0558845
291	409	-0.0559022	-0.0559022
292	408	-0.0571463	-0.0571463
293	407	-0.0574441	-0.0574441
294	406	-0.0560991	-0.0560991
295	405	-0.0557537	-0.0557537
296	404	-0.0561404	-0.0561404
297	403	-0.0560197	-0.0560197
298	402	-0.0559319	-0.0559319
299	401	-0.0559057	-0.0559057
300	400	-0.0563809	-0.0563809

[truncated: 35 more sheets: LBind (mdeg), LDp-ind (mdeg), LBp-ind (mdeg), G-factor-ind, mCD (mdeg), mCB (mdeg), mLB (mdeg), mLD (mdeg), mLBp (mdeg), mLDp (mdeg), mG_factor, aCD (mdeg), aCB (mdeg), aLB (mdeg), aLD (mdeg), aLBp (mdeg), aLDp (mdeg), aG-factor, Abs (au) (from M00), M00 …]
