# Supplementary material for: Metasurface analogues of molecular diastereomers from hierarchical multiscale chiral interactions with biomolecules
Source: Nat Commun. 2026 Apr 22;17:5541. doi: 10.1038/s41467-026-72200-6 (PMC13287669; doi:10.1038/s41467-026-72200-6)
Supplement: Supplementary file 6 — Source data [file 41467_2026_72200_MOESM6_ESM.zip › Source_Data/MMP/buffer/rs_baseline_substracted_Mueller_ PBS_RS_R1nm_1_2022_09_21_15_14_42 and baseline - Mueller_2022_09_21_12_58_15_PBS center_BG_R1nm.xlsx]

## Sheet: CD (mdeg)
	0	1	2
0	700	-51.0481	-51.0481
1	699	-54.8123	-54.8123
2	698	-74.7791	-74.7791
3	697	-54.2363	-54.2363
4	696	-43.2528	-43.2528
5	695	-27.2936	-27.2936
6	694	-51.3227	-51.3227
7	693	-23.4958	-23.4958
8	692	-28.6325	-28.6325
9	691	-45.2766	-45.2766
10	690	-70.6296	-70.6296
11	689	-92.9754	-92.9754
12	688	-78.1847	-78.1847
13	687	-0.858137	-0.858137
14	686	34.2828	34.2828
15	685	-27.9145	-27.9145
16	684	47.659	47.659
17	683	-3.90067	-3.90067
18	682	10.9059	10.9059
19	681	-44.7797	-44.7797
20	680	9.95936	9.95936
21	679	-22.8308	-22.8308
22	678	-13.9127	-13.9127
23	677	-32.4497	-32.4497
24	676	12.9679	12.9679
25	675	40.3087	40.3087
26	674	-38.9101	-38.9101
27	673	31.7413	31.7413
28	672	7.88603	7.88603
29	671	35.5994	35.5994
30	670	39.7043	39.7043
31	669	40.1414	40.1414
32	668	20.2901	20.2901
33	667	-9.32873	-9.32873
34	666	-20.0328	-20.0328
35	665	-32.9109	-32.9109
36	664	28.3846	28.3846
37	663	22.9521	22.9521
38	662	57.584	57.584
39	661	104.069	104.069
40	660	119.901	119.901
41	659	155.977	155.977
42	658	103.681	103.681
43	657	107.396	107.396
44	656	89.8913	89.8913
45	655	134.317	134.317
46	654	107.796	107.796
47	653	70.6987	70.6987
48	652	53.208	53.208
49	651	52.8825	52.8825
50	650	52.0256	52.0256
51	649	47.5436	47.5436
52	648	44.5043	44.5043
53	647	51.4848	51.4848
54	646	32.9596	32.9596
55	645	56.3228	56.3228
56	644	40.6191	40.6191
57	643	-6.79214	-6.79214
58	642	17.1263	17.1263
59	641	22.442	22.442
60	640	35.623	35.623
61	639	21.1831	21.1831
62	638	63.936	63.936
63	637	18.5668	18.5668
64	636	17.2005	17.2005
65	635	7.24234	7.24234
66	634	14.7151	14.7151
67	633	28.6409	28.6409
68	632	-8.40161	-8.40161
69	631	5.69873	5.69873
70	630	-20.9372	-20.9372
71	629	-57.3331	-57.3331
72	628	-10.949	-10.949
73	627	-0.024828	-0.024828
74	626	3.97697	3.97697
75	625	-26.5144	-26.5144
76	624	13.9427	13.9427
77	623	-37.4674	-37.4674
78	622	18.3809	18.3809
79	621	20.2703	20.2703
80	620	15.6622	15.6622
81	619	0.694561	0.694561
82	618	-34.6422	-34.6422
83	617	-19.023	-19.023
84	616	37.1302	37.1302
85	615	34.8974	34.8974
86	614	-45.137	-45.137
87	613	0.30958	0.30958
88	612	-13.2871	-13.2871
89	611	-27.671	-27.671
90	610	-12.4129	-12.4129
91	609	-0.765874	-0.765874
92	608	-1.21036	-1.21036
93	607	-10.3599	-10.3599
94	606	-46.9926	-46.9926
95	605	-52.0358	-52.0358
96	604	-36.7141	-36.7141
97	603	-20.0176	-20.0176
98	602	-39.5833	-39.5833
99	601	-44.2379	-44.2379
100	600	-31.9889	-31.9889
101	599	-44.7271	-44.7271
102	598	-60.5185	-60.5185
103	597	-29.8035	-29.8035
104	596	-26.2155	-26.2155
105	595	-62.8015	-62.8015
106	594	-35.4102	-35.4102
107	593	-24.0271	-24.0271
108	592	-41.8596	-41.8596
109	591	-32.0896	-32.0896
110	590	-39.3402	-39.3402
111	589	-33.284	-33.284
112	588	-71.5037	-71.5037
113	587	-64.1949	-64.1949
114	586	-13.6102	-13.6102
115	585	-74.1072	-74.1072
116	584	-38.3252	-38.3252
117	583	-55.8011	-55.8011
118	582	-40.6037	-40.6037
119	581	-55.7803	-55.7803
120	580	-58.3746	-58.3746
121	579	-44.7605	-44.7605
122	578	-36.7004	-36.7004
123	577	-35.1888	-35.1888
124	576	-59.4817	-59.4817
125	575	-59.7596	-59.7596
126	574	-38.6271	-38.6271
127	573	-34.5549	-34.5549
128	572	-33.3055	-33.3055
129	571	-29.2876	-29.2876
130	570	-19.1306	-19.1306
131	569	-42.122	-42.122
132	568	-10.8559	-10.8559
133	567	-49.2352	-49.2352
134	566	-32.9676	-32.9676
135	565	-30.747	-30.747
136	564	3.60611	3.60611
137	563	-38.497	-38.497
138	562	0.635735	0.635735
139	561	-14.7199	-14.7199
140	560	1.91399	1.91399
141	559	8.24856	8.24856
142	558	9.63457	9.63457
143	557	11.815	11.815
144	556	-16.3159	-16.3159
145	555	34.6504	34.6504
146	554	-13.2006	-13.2006
147	553	14.1781	14.1781
148	552	22.893	22.893
149	551	1.36569	1.36569
150	550	-2.93431	-2.93431
151	549	4.19515	4.19515
152	548	16.7915	16.7915
153	547	-0.641498	-0.641498
154	546	-12.1839	-12.1839
155	545	-11.6298	-11.6298
156	544	19.2596	19.2596
157	543	13.9281	13.9281
158	542	-26.4403	-26.4403
159	541	20.5324	20.5324
160	540	2.45287	2.45287
161	539	-1.92401	-1.92401
162	538	-4.98893	-4.98893
163	537	-12.5929	-12.5929
164	536	-7.14033	-7.14033
165	535	-19.5119	-19.5119
166	534	3.10533	3.10533
167	533	5.62724	5.62724
168	532	-10.7841	-10.7841
169	531	-14.4686	-14.4686
170	530	-16.5244	-16.5244
171	529	-25.004	-25.004
172	528	-18.7609	-18.7609
173	527	-24.1114	-24.1114
174	526	-37.5303	-37.5303
175	525	-40.9092	-40.9092
176	524	-13.9816	-13.9816
177	523	-26.8974	-26.8974
178	522	-23.0004	-23.0004
179	521	-44.5744	-44.5744
180	520	-43.1225	-43.1225
181	519	-43.9096	-43.9096
182	518	-19.9708	-19.9708
183	517	-46.2214	-46.2214
184	516	-25.5597	-25.5597
185	515	-33.9854	-33.9854
186	514	-35.5027	-35.5027
187	513	-17.9275	-17.9275
188	512	-33.1251	-33.1251
189	511	-39.7257	-39.7257
190	510	-56.2678	-56.2678
191	509	-24.644	-24.644
192	508	-43.3976	-43.3976
193	507	-30.9548	-30.9548
194	506	-36.9227	-36.9227
195	505	-37.9935	-37.9935
196	504	-38.1289	-38.1289
197	503	-46.6129	-46.6129
198	502	-30.9297	-30.9297
199	501	-41.4134	-41.4134
200	500	-49.6598	-49.6598
201	499	-42.0798	-42.0798
202	498	-49.3196	-49.3196
203	497	-45.7132	-45.7132
204	496	-48.7829	-48.7829
205	495	-46.4167	-46.4167
206	494	-63.639	-63.639
207	493	-66.4039	-66.4039
208	492	-40.5429	-40.5429
209	491	-49.8885	-49.8885
210	490	-69.6025	-69.6025
211	489	-62.4984	-62.4984
212	488	-49.2148	-49.2148
213	487	-61.1708	-61.1708
214	486	-41.4285	-41.4285
215	485	-52.0455	-52.0455
216	484	-48.1127	-48.1127
217	483	-53.7073	-53.7073
218	482	-54.2274	-54.2274
219	481	-59.272	-59.272
220	480	-48.9748	-48.9748
221	479	-44.0711	-44.0711
222	478	-47.3904	-47.3904
223	477	-59.6237	-59.6237
224	476	-44.1802	-44.1802
225	475	-51.2139	-51.2139
226	474	-59.9081	-59.9081
227	473	-35.431	-35.431
228	472	-45.19	-45.19
229	471	-60.5132	-60.5132
230	470	-39.7886	-39.7886
231	469	-39.7115	-39.7115
232	468	-47.7143	-47.7143
233	467	-41.6043	-41.6043
234	466	-48.7343	-48.7343
235	465	-39.7069	-39.7069
236	464	-39.8656	-39.8656
237	463	-63.5073	-63.5073
238	462	-51.5308	-51.5308
239	461	-49.907	-49.907
240	460	-34.0688	-34.0688
241	459	-48.6962	-48.6962
242	458	-48.9266	-48.9266
243	457	-40.7623	-40.7623
244	456	-44.4639	-44.4639
245	455	-39.0527	-39.0527
246	454	-49.1278	-49.1278
247	453	-53.5968	-53.5968
248	452	-68.0679	-68.0679
249	451	-47.5578	-47.5578
250	450	-39.0754	-39.0754
251	449	-35.6508	-35.6508
252	448	-52.3262	-52.3262
253	447	-39.6379	-39.6379
254	446	-47.6674	-47.6674
255	445	-44.0469	-44.0469
256	444	-37.4394	-37.4394
257	443	-43.8091	-43.8091
258	442	-42.3881	-42.3881
259	441	-40.7061	-40.7061
260	440	-45.0264	-45.0264
261	439	-50.5881	-50.5881
262	438	-41.1512	-41.1512
263	437	-51.1301	-51.1301
264	436	-45.6484	-45.6484
265	435	-41.6942	-41.6942
266	434	-46.9461	-46.9461
267	433	-41.8829	-41.8829
268	432	-51.3605	-51.3605
269	431	-42.8157	-42.8157
270	430	-38.1648	-38.1648
271	429	-50.6178	-50.6178
272	428	-58.6642	-58.6642
273	427	-33.7528	-33.7528
274	426	-59.1202	-59.1202
275	425	-44.0077	-44.0077
276	424	-37.0744	-37.0744
277	423	-47.0336	-47.0336
278	422	-53.0616	-53.0616
279	421	-51.7086	-51.7086
280	420	-50.4799	-50.4799
281	419	-41.5248	-41.5248
282	418	-41.0113	-41.0113
283	417	-48.6013	-48.6013
284	416	-56.5891	-56.5891
285	415	-42.6889	-42.6889
286	414	-38.935	-38.935
287	413	-50.1749	-50.1749
288	412	-50.3058	-50.3058
289	411	-41.6444	-41.6444
290	410	-55.4963	-55.4963
291	409	-54.3372	-54.3372
292	408	-51.8755	-51.8755
293	407	-57.8483	-57.8483
294	406	-51.4942	-51.4942
295	405	-48.4529	-48.4529
296	404	-52.2773	-52.2773
297	403	-44.2116	-44.2116
298	402	-53.5511	-53.5511
299	401	-50.7005	-50.7005
300	400	-55.7303	-55.7303

## Sheet: CB (mdeg)
	0	1	2
0	700	48.1539	48.1539
1	699	104.687	104.687
2	698	54.3121	54.3121
3	697	-70.8219	-70.8219
4	696	-71.353	-71.353
5	695	100.715	100.715
6	694	5.41484	5.41484
7	693	123.329	123.329
8	692	10.0931	10.0931
9	691	121.681	121.681
10	690	17.7809	17.7809
11	689	-55.0215	-55.0215
12	688	32.0303	32.0303
13	687	66.2685	66.2685
14	686	83.1154	83.1154
15	685	60.1314	60.1314
16	684	107.226	107.226
17	683	110.241	110.241
18	682	113.476	113.476
19	681	129.713	129.713
20	680	169.582	169.582
21	679	140.422	140.422
22	678	132.494	132.494
23	677	88.9311	88.9311
24	676	119.369	119.369
25	675	122.363	122.363
26	674	152.808	152.808
27	673	30.7899	30.7899
28	672	101.234	101.234
29	671	3.65916	3.65916
30	670	86.1069	86.1069
31	669	79.9868	79.9868
32	668	205.463	205.463
33	667	128.295	128.295
34	666	119.837	119.837
35	665	192.746	192.746
36	664	132.661	132.661
37	663	135.311	135.311
38	662	239.611	239.611
39	661	192.571	192.571
40	660	209.391	209.391
41	659	131.633	131.633
42	658	115.626	115.626
43	657	82.6778	82.6778
44	656	113.144	113.144
45	655	85.3129	85.3129
46	654	-44.7333	-44.7333
47	653	83.2779	83.2779
48	652	-12.6327	-12.6327
49	651	8.42625	8.42625
50	650	4.82489	4.82489
51	649	20.8337	20.8337
52	648	37.3503	37.3503
53	647	-37.2634	-37.2634
54	646	18.7539	18.7539
55	645	-5.35812	-5.35812
56	644	-44.7139	-44.7139
57	643	-15.0811	-15.0811
58	642	60.3744	60.3744
59	641	13.7751	13.7751
60	640	-6.26474	-6.26474
61	639	-42.5942	-42.5942
62	638	-13.7919	-13.7919
63	637	12.5316	12.5316
64	636	37.4435	37.4435
65	635	-16.7487	-16.7487
66	634	-6.80412	-6.80412
67	633	46.4505	46.4505
68	632	48.0192	48.0192
69	631	6.13646	6.13646
70	630	61.6648	61.6648
71	629	-7.31797	-7.31797
72	628	15.7322	15.7322
73	627	-23.2325	-23.2325
74	626	-18.2758	-18.2758
75	625	-9.96883	-9.96883
76	624	63.1208	63.1208
77	623	2.00704	2.00704
78	622	15.0039	15.0039
79	621	26.6614	26.6614
80	620	17.408	17.408
81	619	42.116	42.116
82	618	78.5567	78.5567
83	617	-26.5494	-26.5494
84	616	-6.9962	-6.9962
85	615	-4.20057	-4.20057
86	614	15.9164	15.9164
87	613	58.8405	58.8405
88	612	33.0147	33.0147
89	611	5.27421	5.27421
90	610	32.0062	32.0062
91	609	-21.8733	-21.8733
92	608	-30.049	-30.049
93	607	30.9363	30.9363
94	606	-5.59108	-5.59108
95	605	10.6913	10.6913
96	604	17.0929	17.0929
97	603	6.56154	6.56154
98	602	-4.81042	-4.81042
99	601	-18.2185	-18.2185
100	600	29.4127	29.4127
101	599	26.646	26.646
102	598	53.5356	53.5356
103	597	2.03344	2.03344
104	596	13.1444	13.1444
105	595	4.89297	4.89297
106	594	-42.1639	-42.1639
107	593	12.1395	12.1395
108	592	-13.3112	-13.3112
109	591	70.1443	70.1443
110	590	34.7017	34.7017
111	589	21.831	21.831
112	588	-4.30279	-4.30279
113	587	-9.84006	-9.84006
114	586	58.7958	58.7958
115	585	47.2344	47.2344
116	584	19.1988	19.1988
117	583	41.2366	41.2366
118	582	58.2325	58.2325
119	581	39.106	39.106
120	580	31.8375	31.8375
121	579	74.101	74.101
122	578	125.34	125.34
123	577	36.5634	36.5634
124	576	41.5144	41.5144
125	575	11.3641	11.3641
126	574	63.0486	63.0486
127	573	21.6501	21.6501
128	572	31.6333	31.6333
129	571	45.0222	45.0222
130	570	53.2032	53.2032
131	569	70.3487	70.3487
132	568	38.4938	38.4938
133	567	12.3577	12.3577
134	566	48.2094	48.2094
135	565	53.2446	53.2446
136	564	65.2933	65.2933
137	563	62.7765	62.7765
138	562	82.7612	82.7612
139	561	35.0914	35.0914
140	560	16.0706	16.0706
141	559	61.9977	61.9977
142	558	53.5159	53.5159
143	557	56.2647	56.2647
144	556	43.8052	43.8052
145	555	42.6815	42.6815
146	554	46.0821	46.0821
147	553	32.254	32.254
148	552	10.1232	10.1232
149	551	-7.76871	-7.76871
150	550	28.6562	28.6562
151	549	27.3023	27.3023
152	548	21.5271	21.5271
153	547	34.4167	34.4167
154	546	25.754	25.754
155	545	31.2842	31.2842
156	544	-11.3246	-11.3246
157	543	2.40558	2.40558
158	542	-26.0112	-26.0112
159	541	-4.95737	-4.95737
160	540	14.4809	14.4809
161	539	7.74097	7.74097
162	538	-6.79377	-6.79377
163	537	-34.1845	-34.1845
164	536	-15.9712	-15.9712
165	535	-30.817	-30.817
166	534	-25.9651	-25.9651
167	533	-15.6604	-15.6604
168	532	-19.2463	-19.2463
169	531	-22.5797	-22.5797
170	530	-24.8875	-24.8875
171	529	-19.8926	-19.8926
172	528	-16.8812	-16.8812
173	527	-13.0441	-13.0441
174	526	-46.9471	-46.9471
175	525	12.6392	12.6392
176	524	-15.7387	-15.7387
177	523	-19.4556	-19.4556
178	522	-3.59664	-3.59664
179	521	11.693	11.693
180	520	-22.1567	-22.1567
181	519	-17.2616	-17.2616
182	518	-24.7909	-24.7909
183	517	-14.8096	-14.8096
184	516	-33.0047	-33.0047
185	515	-21.8731	-21.8731
186	514	8.13389	8.13389
187	513	9.36065	9.36065
188	512	-21.9436	-21.9436
189	511	10.5173	10.5173
190	510	-5.35612	-5.35612
191	509	-3.53163	-3.53163
192	508	-7.52156	-7.52156
193	507	4.53471	4.53471
194	506	-17.7522	-17.7522
195	505	-8.12006	-8.12006
196	504	8.66699	8.66699
197	503	20.9593	20.9593
198	502	3.8047	3.8047
199	501	-10.413	-10.413
200	500	2.46039	2.46039
201	499	27.7504	27.7504
202	498	-2.61532	-2.61532
203	497	24.6189	24.6189
204	496	33.7383	33.7383
205	495	22.8942	22.8942
206	494	3.55216	3.55216
207	493	8.55063	8.55063
208	492	-2.10417	-2.10417
209	491	4.53065	4.53065
210	490	-0.0944362	-0.0944362
211	489	6.99763	6.99763
212	488	11.5167	11.5167
213	487	17.2916	17.2916
214	486	42.2047	42.2047
215	485	18.6783	18.6783
216	484	21.3891	21.3891
217	483	16.7641	16.7641
218	482	20.697	20.697
219	481	12.9104	12.9104
220	480	28.0732	28.0732
221	479	11.9468	11.9468
222	478	17.7368	17.7368
223	477	18.2775	18.2775
224	476	39.5726	39.5726
225	475	30.4281	30.4281
226	474	18.2253	18.2253
227	473	19.2329	19.2329
228	472	25.8907	25.8907
229	471	5.99449	5.99449
230	470	21.9266	21.9266
231	469	34.5194	34.5194
232	468	16.4627	16.4627
233	467	38.4883	38.4883
234	466	41.1045	41.1045
235	465	34.8238	34.8238
236	464	27.0668	27.0668
237	463	30.3334	30.3334
238	462	44.1354	44.1354
239	461	27.1378	27.1378
240	460	40.3261	40.3261
241	459	34.0724	34.0724
242	458	17.9093	17.9093
243	457	31.9231	31.9231
244	456	6.35511	6.35511
245	455	30.8332	30.8332
246	454	33.3587	33.3587
247	453	31.9579	31.9579
248	452	28.972	28.972
249	451	10.8213	10.8213
250	450	44.649	44.649
251	449	23.9986	23.9986
252	448	24.0671	24.0671
253	447	35.5927	35.5927
254	446	40.8384	40.8384
255	445	27.5811	27.5811
256	444	20.5534	20.5534
257	443	17.8109	17.8109
258	442	39.7326	39.7326
259	441	41.3723	41.3723
260	440	22.8095	22.8095
261	439	23.4284	23.4284
262	438	23.4768	23.4768
263	437	33.6086	33.6086
264	436	35.7131	35.7131
265	435	31.3196	31.3196
266	434	22.0332	22.0332
267	433	17.1476	17.1476
268	432	32.0824	32.0824
269	431	42.8613	42.8613
270	430	28.6041	28.6041
271	429	47.0573	47.0573
272	428	49.1134	49.1134
273	427	63.4668	63.4668
274	426	32.112	32.112
275	425	45.7483	45.7483
276	424	34.4427	34.4427
277	423	23.712	23.712
278	422	32.7427	32.7427
279	421	38.9484	38.9484
280	420	12.916	12.916
281	419	19.0994	19.0994
282	418	29.1268	29.1268
283	417	28.3695	28.3695
284	416	43.1611	43.1611
285	415	28.2664	28.2664
286	414	19.803	19.803
287	413	31.9372	31.9372
288	412	32.0707	32.0707
289	411	38.6724	38.6724
290	410	44.3572	44.3572
291	409	43.2071	43.2071
292	408	42.5495	42.5495
293	407	34.4809	34.4809
294	406	31.6487	31.6487
295	405	38.8439	38.8439
296	404	34.3055	34.3055
297	403	50.7232	50.7232
298	402	44.0054	44.0054
299	401	45.7828	45.7828
300	400	44.244	44.244

## Sheet: LB (mdeg)
	0	1	2
0	700	0.0164248	0.0164248
1	699	0.0276835	0.0276835
2	698	0.021072	0.021072
3	697	0.0219109	0.0219109
4	696	0.0202309	0.0202309
5	695	0.0173506	0.0173506
6	694	0.0216002	0.0216002
7	693	0.0291448	0.0291448
8	692	0.0320344	0.0320344
9	691	0.0314772	0.0314772
10	690	0.0287403	0.0287403
11	689	0.0400904	0.0400904
12	688	0.0425732	0.0425732
13	687	0.0527292	0.0527292
14	686	0.0626127	0.0626127
15	685	0.0727193	0.0727193
16	684	0.0782423	0.0782423
17	683	0.0823119	0.0823119
18	682	0.0975716	0.0975716
19	681	0.103711	0.103711
20	680	0.111062	0.111062
21	679	0.115357	0.115357
22	678	0.123466	0.123466
23	677	0.125413	0.125413
24	676	0.117078	0.117078
25	675	0.126482	0.126482
26	674	0.130926	0.130926
27	673	0.130568	0.130568
28	672	0.134649	0.134649
29	671	0.133203	0.133203
30	670	0.127439	0.127439
31	669	0.135206	0.135206
32	668	0.128494	0.128494
33	667	0.13377	0.13377
34	666	0.136046	0.136046
35	665	0.137177	0.137177
36	664	0.130789	0.130789
37	663	0.122397	0.122397
38	662	0.123142	0.123142
39	661	0.111395	0.111395
40	660	0.103512	0.103512
41	659	0.0937279	0.0937279
42	658	0.0878626	0.0878626
43	657	0.0802425	0.0802425
44	656	0.0714367	0.0714367
45	655	0.0537615	0.0537615
46	654	0.0523672	0.0523672
47	653	0.0466087	0.0466087
48	652	0.0437729	0.0437729
49	651	0.0474295	0.0474295
50	650	0.0407821	0.0407821
51	649	0.0448308	0.0448308
52	648	0.0386174	0.0386174
53	647	0.0443935	0.0443935
54	646	0.042197	0.042197
55	645	0.0496088	0.0496088
56	644	0.0453877	0.0453877
57	643	0.0481306	0.0481306
58	642	0.044058	0.044058
59	641	0.0451641	0.0451641
60	640	0.0409637	0.0409637
61	639	0.0425109	0.0425109
62	638	0.0382947	0.0382947
63	637	0.0368463	0.0368463
64	636	0.0343608	0.0343608
65	635	0.0285602	0.0285602
66	634	0.0343285	0.0343285
67	633	0.0284924	0.0284924
68	632	0.0283918	0.0283918
69	631	0.0339932	0.0339932
70	630	0.027844	0.027844
71	629	0.0337233	0.0337233
72	628	0.0284661	0.0284661
73	627	0.03337	0.03337
74	626	0.0316	0.0316
75	625	0.0316768	0.0316768
76	624	0.0327028	0.0327028
77	623	0.0330495	0.0330495
78	622	0.0324452	0.0324452
79	621	0.0275715	0.0275715
80	620	0.0285978	0.0285978
81	619	0.0243937	0.0243937
82	618	0.0226812	0.0226812
83	617	0.0177176	0.0177176
84	616	0.0155091	0.0155091
85	615	0.00896986	0.00896986
86	614	0.00917771	0.00917771
87	613	0.00417837	0.00417837
88	612	0.00177803	0.00177803
89	611	-6.93591e-05	-6.93591e-05
90	610	-0.00384959	-0.00384959
91	609	-0.00924863	-0.00924863
92	608	-0.0103356	-0.0103356
93	607	-0.0116272	-0.0116272
94	606	-0.014008	-0.014008
95	605	-0.0145254	-0.0145254
96	604	-0.015027	-0.015027
97	603	-0.0125099	-0.0125099
98	602	-0.0123729	-0.0123729
99	601	-0.0137722	-0.0137722
100	600	-0.0125307	-0.0125307
101	599	-0.0124924	-0.0124924
102	598	-0.0120031	-0.0120031
103	597	-0.0143469	-0.0143469
104	596	-0.00894007	-0.00894007
105	595	-0.00908221	-0.00908221
106	594	-0.00685103	-0.00685103
107	593	-0.00626053	-0.00626053
108	592	-0.0100826	-0.0100826
109	591	-0.00309466	-0.00309466
110	590	-0.00411983	-0.00411983
111	589	-0.000727387	-0.000727387
112	588	-0.00252974	-0.00252974
113	587	0.000479015	0.000479015
114	586	0.00482848	0.00482848
115	585	0.00844186	0.00844186
116	584	0.0101821	0.0101821
117	583	0.0113469	0.0113469
118	582	0.0148385	0.0148385
119	581	0.0138655	0.0138655
120	580	0.0173345	0.0173345
121	579	0.0205132	0.0205132
122	578	0.0231513	0.0231513
123	577	0.0259907	0.0259907
124	576	0.0276484	0.0276484
125	575	0.0307564	0.0307564
126	574	0.031907	0.031907
127	573	0.0307897	0.0307897
128	572	0.0312051	0.0312051
129	571	0.0327951	0.0327951
130	570	0.0318813	0.0318813
131	569	0.0300678	0.0300678
132	568	0.0290575	0.0290575
133	567	0.0295737	0.0295737
134	566	0.0289606	0.0289606
135	565	0.02765	0.02765
136	564	0.0247338	0.0247338
137	563	0.0232024	0.0232024
138	562	0.0206181	0.0206181
139	561	0.0207156	0.0207156
140	560	0.0184102	0.0184102
141	559	0.0159073	0.0159073
142	558	0.0104722	0.0104722
143	557	0.00796141	0.00796141
144	556	0.00760702	0.00760702
145	555	0.004459	0.004459
146	554	0.00268401	0.00268401
147	553	-0.00222917	-0.00222917
148	552	-0.00387119	-0.00387119
149	551	-0.00578184	-0.00578184
150	550	-0.00968841	-0.00968841
151	549	-0.0141239	-0.0141239
152	548	-0.0176171	-0.0176171
153	547	-0.016704	-0.016704
154	546	-0.0195039	-0.0195039
155	545	-0.0229899	-0.0229899
156	544	-0.026269	-0.026269
157	543	-0.0290547	-0.0290547
158	542	-0.0289013	-0.0289013
159	541	-0.0331318	-0.0331318
160	540	-0.0337629	-0.0337629
161	539	-0.0344606	-0.0344606
162	538	-0.0367711	-0.0367711
163	537	-0.0370878	-0.0370878
164	536	-0.0394466	-0.0394466
165	535	-0.0411234	-0.0411234
166	534	-0.0396559	-0.0396559
167	533	-0.0441544	-0.0441544
168	532	-0.0408206	-0.0408206
169	531	-0.0437803	-0.0437803
170	530	-0.0435138	-0.0435138
171	529	-0.0425115	-0.0425115
172	528	-0.0433866	-0.0433866
173	527	-0.0445971	-0.0445971
174	526	-0.044242	-0.044242
175	525	-0.0445432	-0.0445432
176	524	-0.0435906	-0.0435906
177	523	-0.0460134	-0.0460134
178	522	-0.0438294	-0.0438294
179	521	-0.0439164	-0.0439164
180	520	-0.0450605	-0.0450605
181	519	-0.0442706	-0.0442706
182	518	-0.0442376	-0.0442376
183	517	-0.0432428	-0.0432428
184	516	-0.0433791	-0.0433791
185	515	-0.040476	-0.040476
186	514	-0.0412108	-0.0412108
187	513	-0.0417102	-0.0417102
188	512	-0.0412723	-0.0412723
189	511	-0.0390481	-0.0390481
190	510	-0.0377308	-0.0377308
191	509	-0.0385525	-0.0385525
192	508	-0.0379239	-0.0379239
193	507	-0.0375818	-0.0375818
194	506	-0.0344756	-0.0344756
195	505	-0.0340234	-0.0340234
196	504	-0.0339978	-0.0339978
197	503	-0.0343911	-0.0343911
198	502	-0.0346556	-0.0346556
199	501	-0.0319636	-0.0319636
200	500	-0.0308106	-0.0308106
201	499	-0.0295396	-0.0295396
202	498	-0.0293539	-0.0293539
203	497	-0.0280181	-0.0280181
204	496	-0.0266758	-0.0266758
205	495	-0.0270414	-0.0270414
206	494	-0.0241072	-0.0241072
207	493	-0.024474	-0.024474
208	492	-0.0235807	-0.0235807
209	491	-0.0225133	-0.0225133
210	490	-0.0209288	-0.0209288
211	489	-0.0228682	-0.0228682
212	488	-0.0226797	-0.0226797
213	487	-0.0197352	-0.0197352
214	486	-0.0191996	-0.0191996
215	485	-0.0161241	-0.0161241
216	484	-0.0162165	-0.0162165
217	483	-0.0161798	-0.0161798
218	482	-0.0150164	-0.0150164
219	481	-0.0159157	-0.0159157
220	480	-0.0137394	-0.0137394
221	479	-0.0123744	-0.0123744
222	478	-0.011741	-0.011741
223	477	-0.014165	-0.014165
224	476	-0.0125008	-0.0125008
225	475	-0.0107166	-0.0107166
226	474	-0.0114964	-0.0114964
227	473	-0.0102262	-0.0102262
228	472	-0.0109965	-0.0109965
229	471	-0.0080822	-0.0080822
230	470	-0.00951671	-0.00951671
231	469	-0.00802193	-0.00802193
232	468	-0.00862637	-0.00862637
233	467	-0.00817057	-0.00817057
234	466	-0.0072707	-0.0072707
235	465	-0.00570594	-0.00570594
236	464	-0.0049737	-0.0049737
237	463	-0.00694184	-0.00694184
238	462	-0.00611013	-0.00611013
239	461	-0.00556635	-0.00556635
240	460	-0.00590401	-0.00590401
241	459	-0.0062675	-0.0062675
242	458	-0.00536741	-0.00536741
243	457	-0.00408886	-0.00408886
244	456	-0.00439458	-0.00439458
245	455	-0.0055218	-0.0055218
246	454	-0.00510089	-0.00510089
247	453	-0.00285428	-0.00285428
248	452	-0.0036295	-0.0036295
249	451	-0.00271749	-0.00271749
250	450	-0.00157907	-0.00157907
251	449	-0.00407622	-0.00407622
252	448	-0.00277043	-0.00277043
253	447	-0.00365357	-0.00365357
254	446	7.83021e-05	7.83021e-05
255	445	-0.00154082	-0.00154082
256	444	-0.000640767	-0.000640767
257	443	-0.00254638	-0.00254638
258	442	-0.00130676	-0.00130676
259	441	0.000731781	0.000731781
260	440	-0.00193918	-0.00193918
261	439	0.000873435	0.000873435
262	438	0.00111799	0.00111799
263	437	-0.00102363	-0.00102363
264	436	0.0015935	0.0015935
265	435	-6.16522e-05	-6.16522e-05
266	434	0.00224278	0.00224278
267	433	0.000975135	0.000975135
268	432	0.0019891	0.0019891
269	431	0.00247608	0.00247608
270	430	0.00244271	0.00244271
271	429	0.00132093	0.00132093
272	428	0.00199436	0.00199436
273	427	0.00232408	0.00232408
274	426	0.00216456	0.00216456
275	425	0.00312419	0.00312419
276	424	0.00357941	0.00357941
277	423	0.00374851	0.00374851
278	422	0.0044145	0.0044145
279	421	0.00332676	0.00332676
280	420	0.00296736	0.00296736
281	419	0.00424435	0.00424435
282	418	0.00565897	0.00565897
283	417	0.00485142	0.00485142
284	416	0.0057192	0.0057192
285	415	0.00655668	0.00655668
286	414	0.00593437	0.00593437
287	413	0.00367419	0.00367419
288	412	0.00589294	0.00589294
289	411	0.00609927	0.00609927
290	410	0.00698259	0.00698259
291	409	0.00714594	0.00714594
292	408	0.00993179	0.00993179
293	407	0.00841335	0.00841335
294	406	0.00827757	0.00827757
295	405	0.00957403	0.00957403
296	404	0.00991662	0.00991662
297	403	0.00987815	0.00987815
298	402	0.0102919	0.0102919
299	401	0.0107602	0.0107602
300	400	0.0112733	0.0112733

## Sheet: LD (mdeg)
	0	1	2
0	700	-0.0704937	-0.0704937
1	699	-0.0672299	-0.0672299
2	698	-0.0661105	-0.0661105
3	697	-0.0635572	-0.0635572
4	696	-0.0628597	-0.0628597
5	695	-0.0608632	-0.0608632
6	694	-0.058777	-0.058777
7	693	-0.0581341	-0.0581341
8	692	-0.0588706	-0.0588706
9	691	-0.0575195	-0.0575195
10	690	-0.0557657	-0.0557657
11	689	-0.0549272	-0.0549272
12	688	-0.0515959	-0.0515959
13	687	-0.0488884	-0.0488884
14	686	-0.0423611	-0.0423611
15	685	-0.03716	-0.03716
16	684	-0.0312487	-0.0312487
17	683	-0.024027	-0.024027
18	682	-0.0176094	-0.0176094
19	681	-0.0106878	-0.0106878
20	680	-0.00548424	-0.00548424
21	679	0.000708179	0.000708179
22	678	0.00908726	0.00908726
23	677	0.013329	0.013329
24	676	0.0174552	0.0174552
25	675	0.0217836	0.0217836
26	674	0.0218823	0.0218823
27	673	0.0245708	0.0245708
28	672	0.0227724	0.0227724
29	671	0.0220675	0.0220675
30	670	0.0212678	0.0212678
31	669	0.0209121	0.0209121
32	668	0.0220691	0.0220691
33	667	0.0243849	0.0243849
34	666	0.0281697	0.0281697
35	665	0.034599	0.034599
36	664	0.0426704	0.0426704
37	663	0.0492664	0.0492664
38	662	0.0579433	0.0579433
39	661	0.0638134	0.0638134
40	660	0.0698216	0.0698216
41	659	0.0715904	0.0715904
42	658	0.0723998	0.0723998
43	657	0.0720963	0.0720963
44	656	0.0710393	0.0710393
45	655	0.0668669	0.0668669
46	654	0.0641993	0.0641993
47	653	0.0600853	0.0600853
48	652	0.0555795	0.0555795
49	651	0.0501127	0.0501127
50	650	0.0465051	0.0465051
51	649	0.0446066	0.0446066
52	648	0.0401865	0.0401865
53	647	0.0384516	0.0384516
54	646	0.036958	0.036958
55	645	0.035506	0.035506
56	644	0.0341426	0.0341426
57	643	0.0334483	0.0334483
58	642	0.0320635	0.0320635
59	641	0.0311327	0.0311327
60	640	0.0299123	0.0299123
61	639	0.0289678	0.0289678
62	638	0.0284529	0.0284529
63	637	0.0265747	0.0265747
64	636	0.0249251	0.0249251
65	635	0.024131	0.024131
66	634	0.0223837	0.0223837
67	633	0.0193525	0.0193525
68	632	0.0161143	0.0161143
69	631	0.0140054	0.0140054
70	630	0.0124227	0.0124227
71	629	0.0111341	0.0111341
72	628	0.00891228	0.00891228
73	627	0.00881434	0.00881434
74	626	0.00800986	0.00800986
75	625	0.00813953	0.00813953
76	624	0.0086496	0.0086496
77	623	0.0100234	0.0100234
78	622	0.0112993	0.0112993
79	621	0.0109203	0.0109203
80	620	0.0141052	0.0141052
81	619	0.0129029	0.0129029
82	618	0.0150272	0.0150272
83	617	0.0166676	0.0166676
84	616	0.0157829	0.0157829
85	615	0.0152599	0.0152599
86	614	0.0149074	0.0149074
87	613	0.0135058	0.0135058
88	612	0.0119249	0.0119249
89	611	0.00984417	0.00984417
90	610	0.00661864	0.00661864
91	609	0.00436379	0.00436379
92	608	0.00135097	0.00135097
93	607	-0.00257951	-0.00257951
94	606	-0.0039998	-0.0039998
95	605	-0.00793461	-0.00793461
96	604	-0.0117128	-0.0117128
97	603	-0.0133728	-0.0133728
98	602	-0.0164424	-0.0164424
99	601	-0.018039	-0.018039
100	600	-0.02086	-0.02086
101	599	-0.0241494	-0.0241494
102	598	-0.0261325	-0.0261325
103	597	-0.028786	-0.028786
104	596	-0.0290626	-0.0290626
105	595	-0.031947	-0.031947
106	594	-0.0328551	-0.0328551
107	593	-0.0352667	-0.0352667
108	592	-0.0375939	-0.0375939
109	591	-0.0378492	-0.0378492
110	590	-0.0399409	-0.0399409
111	589	-0.040891	-0.040891
112	588	-0.0413292	-0.0413292
113	587	-0.0434839	-0.0434839
114	586	-0.0447568	-0.0447568
115	585	-0.0452285	-0.0452285
116	584	-0.0461759	-0.0461759
117	583	-0.0459019	-0.0459019
118	582	-0.0458581	-0.0458581
119	581	-0.0458101	-0.0458101
120	580	-0.045142	-0.045142
121	579	-0.0446352	-0.0446352
122	578	-0.0418985	-0.0418985
123	577	-0.041423	-0.041423
124	576	-0.039353	-0.039353
125	575	-0.0359858	-0.0359858
126	574	-0.0341728	-0.0341728
127	573	-0.0321462	-0.0321462
128	572	-0.027643	-0.027643
129	571	-0.0258324	-0.0258324
130	570	-0.0230797	-0.0230797
131	569	-0.019748	-0.019748
132	568	-0.0169867	-0.0169867
133	567	-0.0150179	-0.0150179
134	566	-0.0121989	-0.0121989
135	565	-0.00993504	-0.00993504
136	564	-0.00684012	-0.00684012
137	563	-0.00601132	-0.00601132
138	562	-0.00310996	-0.00310996
139	561	-0.00125662	-0.00125662
140	560	0.000722384	0.000722384
141	559	0.00302296	0.00302296
142	558	0.00291572	0.00291572
143	557	0.00460371	0.00460371
144	556	0.00540239	0.00540239
145	555	0.00653001	0.00653001
146	554	0.00860865	0.00860865
147	553	0.00746562	0.00746562
148	552	0.00732838	0.00732838
149	551	0.00686512	0.00686512
150	550	0.00766403	0.00766403
151	549	0.00716934	0.00716934
152	548	0.00585214	0.00585214
153	547	0.00581466	0.00581466
154	546	0.00491153	0.00491153
155	545	0.00346067	0.00346067
156	544	0.00136325	0.00136325
157	543	0.00126863	0.00126863
158	542	-0.000864792	-0.000864792
159	541	-0.00149439	-0.00149439
160	540	-0.00458749	-0.00458749
161	539	-0.00429121	-0.00429121
162	538	-0.00741554	-0.00741554
163	537	-0.00774663	-0.00774663
164	536	-0.0110024	-0.0110024
165	535	-0.0106619	-0.0106619
166	534	-0.0144739	-0.0144739
167	533	-0.0144204	-0.0144204
168	532	-0.0174015	-0.0174015
169	531	-0.0186093	-0.0186093
170	530	-0.0213437	-0.0213437
171	529	-0.0218308	-0.0218308
172	528	-0.0228908	-0.0228908
173	527	-0.023942	-0.023942
174	526	-0.0267319	-0.0267319
175	525	-0.0277757	-0.0277757
176	524	-0.0289095	-0.0289095
177	523	-0.0303336	-0.0303336
178	522	-0.0321706	-0.0321706
179	521	-0.0339562	-0.0339562
180	520	-0.0338519	-0.0338519
181	519	-0.0368402	-0.0368402
182	518	-0.0364171	-0.0364171
183	517	-0.0379845	-0.0379845
184	516	-0.0380694	-0.0380694
185	515	-0.0403667	-0.0403667
186	514	-0.0414572	-0.0414572
187	513	-0.0428227	-0.0428227
188	512	-0.0437193	-0.0437193
189	511	-0.043804	-0.043804
190	510	-0.0453047	-0.0453047
191	509	-0.0457368	-0.0457368
192	508	-0.0466366	-0.0466366
193	507	-0.0467363	-0.0467363
194	506	-0.0496014	-0.0496014
195	505	-0.0482185	-0.0482185
196	504	-0.0493826	-0.0493826
197	503	-0.0495207	-0.0495207
198	502	-0.051046	-0.051046
199	501	-0.0496256	-0.0496256
200	500	-0.0514125	-0.0514125
201	499	-0.0517006	-0.0517006
202	498	-0.0526714	-0.0526714
203	497	-0.0521968	-0.0521968
204	496	-0.0520598	-0.0520598
205	495	-0.052643	-0.052643
206	494	-0.0532036	-0.0532036
207	493	-0.0527407	-0.0527407
208	492	-0.0528441	-0.0528441
209	491	-0.0544079	-0.0544079
210	490	-0.0523038	-0.0523038
211	489	-0.0527339	-0.0527339
212	488	-0.0532839	-0.0532839
213	487	-0.0526272	-0.0526272
214	486	-0.0537052	-0.0537052
215	485	-0.0521793	-0.0521793
216	484	-0.0536753	-0.0536753
217	483	-0.0531191	-0.0531191
218	482	-0.0524717	-0.0524717
219	481	-0.0537469	-0.0537469
220	480	-0.052598	-0.052598
221	479	-0.0520635	-0.0520635
222	478	-0.0524257	-0.0524257
223	477	-0.0517946	-0.0517946
224	476	-0.053132	-0.053132
225	475	-0.0534983	-0.0534983
226	474	-0.0522224	-0.0522224
227	473	-0.0521126	-0.0521126
228	472	-0.0505068	-0.0505068
229	471	-0.0529957	-0.0529957
230	470	-0.0518104	-0.0518104
231	469	-0.052032	-0.052032
232	468	-0.0499854	-0.0499854
233	467	-0.0508985	-0.0508985
234	466	-0.0510468	-0.0510468
235	465	-0.0509071	-0.0509071
236	464	-0.0505857	-0.0505857
237	463	-0.0515632	-0.0515632
238	462	-0.0498108	-0.0498108
239	461	-0.0511686	-0.0511686
240	460	-0.0504325	-0.0504325
241	459	-0.050021	-0.050021
242	458	-0.0508362	-0.0508362
243	457	-0.0494001	-0.0494001
244	456	-0.0482673	-0.0482673
245	455	-0.0492042	-0.0492042
246	454	-0.0490345	-0.0490345
247	453	-0.0494658	-0.0494658
248	452	-0.048564	-0.048564
249	451	-0.0491499	-0.0491499
250	450	-0.0485958	-0.0485958
251	449	-0.0503859	-0.0503859
252	448	-0.0488534	-0.0488534
253	447	-0.0496665	-0.0496665
254	446	-0.0486192	-0.0486192
255	445	-0.0488003	-0.0488003
256	444	-0.0482485	-0.0482485
257	443	-0.0497004	-0.0497004
258	442	-0.0488605	-0.0488605
259	441	-0.0479481	-0.0479481
260	440	-0.0485388	-0.0485388
261	439	-0.048423	-0.048423
262	438	-0.0477368	-0.0477368
263	437	-0.0482588	-0.0482588
264	436	-0.04739	-0.04739
265	435	-0.048643	-0.048643
266	434	-0.0483304	-0.0483304
267	433	-0.0474935	-0.0474935
268	432	-0.0469107	-0.0469107
269	431	-0.0488082	-0.0488082
270	430	-0.0461758	-0.0461758
271	429	-0.0474318	-0.0474318
272	428	-0.0462861	-0.0462861
273	427	-0.0464709	-0.0464709
274	426	-0.0469213	-0.0469213
275	425	-0.0460589	-0.0460589
276	424	-0.045534	-0.045534
277	423	-0.0450318	-0.0450318
278	422	-0.0451132	-0.0451132
279	421	-0.0453113	-0.0453113
280	420	-0.0463533	-0.0463533
281	419	-0.046971	-0.046971
282	418	-0.0456397	-0.0456397
283	417	-0.046528	-0.046528
284	416	-0.0462766	-0.0462766
285	415	-0.0460542	-0.0460542
286	414	-0.0474315	-0.0474315
287	413	-0.0469553	-0.0469553
288	412	-0.0468983	-0.0468983
289	411	-0.0466432	-0.0466432
290	410	-0.0480662	-0.0480662
291	409	-0.0472704	-0.0472704
292	408	-0.0484098	-0.0484098
293	407	-0.0477384	-0.0477384
294	406	-0.0485919	-0.0485919
295	405	-0.0458969	-0.0458969
296	404	-0.0484964	-0.0484964
297	403	-0.0482729	-0.0482729
298	402	-0.0480924	-0.0480924
299	401	-0.0481106	-0.0481106
300	400	-0.0476451	-0.0476451

## Sheet: LBp (mdeg)
	0	1	2
0	700	-0.00200124	-0.00200124
1	699	-0.00106199	-0.00106199
2	698	0.00405288	0.00405288
3	697	0.000625882	0.000625882
4	696	-0.00117488	-0.00117488
5	695	0.000487466	0.000487466
6	694	-0.00326396	-0.00326396
7	693	-0.00161729	-0.00161729
8	692	-0.00123671	-0.00123671
9	691	0.00220348	0.00220348
10	690	0.00163403	0.00163403
11	689	0.00344302	0.00344302
12	688	0.00089387	0.00089387
13	687	0.00378334	0.00378334
14	686	0.00205373	0.00205373
15	685	0.00646205	0.00646205
16	684	0.00168231	0.00168231
17	683	0.00500807	0.00500807
18	682	0.00829139	0.00829139
19	681	0.00774301	0.00774301
20	680	0.00685394	0.00685394
21	679	0.00277999	0.00277999
22	678	0.00827548	0.00827548
23	677	0.00647295	0.00647295
24	676	0.00353042	0.00353042
25	675	0.0101652	0.0101652
26	674	0.00902174	0.00902174
27	673	0.0103088	0.0103088
28	672	0.00855198	0.00855198
29	671	0.0110215	0.0110215
30	670	0.0147538	0.0147538
31	669	0.0107643	0.0107643
32	668	0.0156026	0.0156026
33	667	0.013836	0.013836
34	666	0.0141183	0.0141183
35	665	0.0143753	0.0143753
36	664	0.0176798	0.0176798
37	663	0.0175091	0.0175091
38	662	0.019931	0.019931
39	661	0.0141878	0.0141878
40	660	0.0127643	0.0127643
41	659	0.014682	0.014682
42	658	0.0116212	0.0116212
43	657	0.0109842	0.0109842
44	656	0.00849495	0.00849495
45	655	0.00825775	0.00825775
46	654	0.00410149	0.00410149
47	653	0.00646549	0.00646549
48	652	0.00411714	0.00411714
49	651	0.000326384	0.000326384
50	650	0.00743958	0.00743958
51	649	0.00671049	0.00671049
52	648	-0.000214905	-0.000214905
53	647	0.00384195	0.00384195
54	646	0.00658251	0.00658251
55	645	0.00612673	0.00612673
56	644	0.0048113	0.0048113
57	643	0.00612826	0.00612826
58	642	0.00526306	0.00526306
59	641	0.00295634	0.00295634
60	640	0.00531447	0.00531447
61	639	0.00518264	0.00518264
62	638	0.00129977	0.00129977
63	637	0.00474341	0.00474341
64	636	-0.000645722	-0.000645722
65	635	0.00393705	0.00393705
66	634	0.00481043	0.00481043
67	633	0.0027712	0.0027712
68	632	0.00657336	0.00657336
69	631	0.00376763	0.00376763
70	630	0.00437759	0.00437759
71	629	0.00189515	0.00189515
72	628	0.00167937	0.00167937
73	627	0.00250693	0.00250693
74	626	0.00741426	0.00741426
75	625	0.00346164	0.00346164
76	624	0.00583599	0.00583599
77	623	0.00417076	0.00417076
78	622	0.00522423	0.00522423
79	621	0.00526022	0.00526022
80	620	0.00618479	0.00618479
81	619	0.00456172	0.00456172
82	618	0.00571105	0.00571105
83	617	0.00634595	0.00634595
84	616	0.00389839	0.00389839
85	615	0.00522415	0.00522415
86	614	0.00416362	0.00416362
87	613	0.00179827	0.00179827
88	612	0.0047993	0.0047993
89	611	0.00143285	0.00143285
90	610	-0.000553038	-0.000553038
91	609	-0.00249922	-0.00249922
92	608	0.00237726	0.00237726
93	607	-0.00148921	-0.00148921
94	606	0.00213473	0.00213473
95	605	0.000174737	0.000174737
96	604	0.00308825	0.00308825
97	603	-0.00173427	-0.00173427
98	602	-0.000403407	-0.000403407
99	601	0.00408131	0.00408131
100	600	0.000372659	0.000372659
101	599	-0.000995557	-0.000995557
102	598	0.00110299	0.00110299
103	597	-0.00157582	-0.00157582
104	596	-0.00223958	-0.00223958
105	595	-0.000943795	-0.000943795
106	594	0.0016811	0.0016811
107	593	8.14668e-05	8.14668e-05
108	592	-0.000593473	-0.000593473
109	591	0.00143078	0.00143078
110	590	-0.000787811	-0.000787811
111	589	0.00179299	0.00179299
112	588	0.000327384	0.000327384
113	587	3.21051e-05	3.21051e-05
114	586	-5.17919e-05	-5.17919e-05
115	585	-0.000166902	-0.000166902
116	584	2.43571e-05	2.43571e-05
117	583	0.000115021	0.000115021
118	582	-4.25301e-05	-4.25301e-05
119	581	0.00141542	0.00141542
120	580	0.00155125	0.00155125
121	579	0.00111493	0.00111493
122	578	-0.000580105	-0.000580105
123	577	0.000863185	0.000863185
124	576	-0.00108955	-0.00108955
125	575	-0.00058447	-0.00058447
126	574	0.00220277	0.00220277
127	573	0.00176504	0.00176504
128	572	0.000932999	0.000932999
129	571	0.00292681	0.00292681
130	570	0.000451711	0.000451711
131	569	0.00263767	0.00263767
132	568	0.000955596	0.000955596
133	567	0.000561618	0.000561618
134	566	0.00025547	0.00025547
135	565	-0.000494913	-0.000494913
136	564	0.00108487	0.00108487
137	563	0.00108552	0.00108552
138	562	-0.000157065	-0.000157065
139	561	0.000358721	0.000358721
140	560	0.000635337	0.000635337
141	559	0.00100794	0.00100794
142	558	-0.00153049	-0.00153049
143	557	-9.12229e-05	-9.12229e-05
144	556	-0.000734395	-0.000734395
145	555	-0.00115971	-0.00115971
146	554	-0.00107033	-0.00107033
147	553	-0.00380974	-0.00380974
148	552	-0.00217022	-0.00217022
149	551	-0.00172836	-0.00172836
150	550	-0.00367117	-0.00367117
151	549	-0.00435053	-0.00435053
152	548	-0.00244809	-0.00244809
153	547	-0.00158213	-0.00158213
154	546	-0.00287924	-0.00287924
155	545	-0.00261522	-0.00261522
156	544	-0.00425512	-0.00425512
157	543	-0.0030387	-0.0030387
158	542	-0.00254028	-0.00254028
159	541	-0.00169977	-0.00169977
160	540	-0.00402274	-0.00402274
161	539	-0.00316866	-0.00316866
162	538	-0.00433309	-0.00433309
163	537	-0.00431817	-0.00431817
164	536	-0.00332079	-0.00332079
165	535	-0.00373169	-0.00373169
166	534	-0.00391841	-0.00391841
167	533	-0.00368945	-0.00368945
168	532	-0.00394338	-0.00394338
169	531	-0.00460805	-0.00460805
170	530	-0.00318021	-0.00318021
171	529	-0.00531716	-0.00531716
172	528	-0.00447428	-0.00447428
173	527	-0.00400012	-0.00400012
174	526	-0.00451302	-0.00451302
175	525	-0.00412899	-0.00412899
176	524	-0.00362418	-0.00362418
177	523	-0.00462053	-0.00462053
178	522	-0.00434121	-0.00434121
179	521	-0.00434456	-0.00434456
180	520	-0.00312289	-0.00312289
181	519	-0.00423941	-0.00423941
182	518	-0.00296103	-0.00296103
183	517	-0.00438732	-0.00438732
184	516	-0.00403487	-0.00403487
185	515	-0.00369196	-0.00369196
186	514	-0.00472682	-0.00472682
187	513	-0.00573562	-0.00573562
188	512	-0.0042199	-0.0042199
189	511	-0.00381291	-0.00381291
190	510	-0.00461028	-0.00461028
191	509	-0.00395725	-0.00395725
192	508	-0.00495036	-0.00495036
193	507	-0.00353294	-0.00353294
194	506	-0.00373221	-0.00373221
195	505	-0.003689	-0.003689
196	504	-0.00535477	-0.00535477
197	503	-0.00319294	-0.00319294
198	502	-0.00429264	-0.00429264
199	501	-0.00481053	-0.00481053
200	500	-0.00368826	-0.00368826
201	499	-0.00418859	-0.00418859
202	498	-0.00424567	-0.00424567
203	497	-0.00254908	-0.00254908
204	496	-0.00326783	-0.00326783
205	495	-0.00304948	-0.00304948
206	494	-0.00359306	-0.00359306
207	493	-0.00550637	-0.00550637
208	492	-0.00343176	-0.00343176
209	491	-0.00306239	-0.00306239
210	490	-0.00341802	-0.00341802
211	489	-0.0023143	-0.0023143
212	488	-0.00341408	-0.00341408
213	487	-0.00531866	-0.00531866
214	486	-0.00307228	-0.00307228
215	485	-0.00324681	-0.00324681
216	484	-0.00347166	-0.00347166
217	483	-0.00291703	-0.00291703
218	482	-0.00269371	-0.00269371
219	481	-0.00306029	-0.00306029
220	480	-0.0026131	-0.0026131
221	479	-0.00354588	-0.00354588
222	478	-0.00212255	-0.00212255
223	477	-0.00374211	-0.00374211
224	476	-0.00285179	-0.00285179
225	475	-0.00291268	-0.00291268
226	474	-0.00308816	-0.00308816
227	473	-0.00237295	-0.00237295
228	472	-0.00184084	-0.00184084
229	471	-0.00250967	-0.00250967
230	470	-0.00241185	-0.00241185
231	469	-0.00271632	-0.00271632
232	468	-0.00299893	-0.00299893
233	467	-0.00230338	-0.00230338
234	466	-0.00230818	-0.00230818
235	465	-0.00253084	-0.00253084
236	464	-0.00219553	-0.00219553
237	463	-0.00213204	-0.00213204
238	462	-0.00264726	-0.00264726
239	461	-0.0025976	-0.0025976
240	460	-0.00257017	-0.00257017
241	459	-0.00257886	-0.00257886
242	458	-0.00243664	-0.00243664
243	457	-0.00167952	-0.00167952
244	456	-0.00127657	-0.00127657
245	455	-0.00175196	-0.00175196
246	454	-0.00232108	-0.00232108
247	453	-0.00245874	-0.00245874
248	452	-0.00199156	-0.00199156
249	451	-0.00215393	-0.00215393
250	450	-0.00211675	-0.00211675
251	449	-0.00178046	-0.00178046
252	448	-0.00194699	-0.00194699
253	447	-0.00144249	-0.00144249
254	446	-0.00171427	-0.00171427
255	445	-0.00180887	-0.00180887
256	444	-0.00255029	-0.00255029
257	443	-0.00195891	-0.00195891
258	442	-0.0016835	-0.0016835
259	441	-0.00224489	-0.00224489
260	440	-0.00225463	-0.00225463
261	439	-0.00223681	-0.00223681
262	438	-0.00224126	-0.00224126
263	437	-0.00271658	-0.00271658
264	436	-0.00242108	-0.00242108
265	435	-0.00195122	-0.00195122
266	434	-0.00204208	-0.00204208
267	433	-0.00186286	-0.00186286
268	432	-0.00192514	-0.00192514
269	431	-0.0017792	-0.0017792
270	430	-0.00199841	-0.00199841
271	429	-0.00182885	-0.00182885
272	428	-0.00199653	-0.00199653
273	427	-0.00192566	-0.00192566
274	426	-0.00197368	-0.00197368
275	425	-0.00239985	-0.00239985
276	424	-0.00191896	-0.00191896
277	423	-0.00187971	-0.00187971
278	422	-0.00181696	-0.00181696
279	421	-0.00175023	-0.00175023
280	420	-0.00203986	-0.00203986
281	419	-0.00166733	-0.00166733
282	418	-0.00212434	-0.00212434
283	417	-0.00162742	-0.00162742
284	416	-0.00167985	-0.00167985
285	415	-0.00201789	-0.00201789
286	414	-0.00185584	-0.00185584
287	413	-0.00155811	-0.00155811
288	412	-0.00227926	-0.00227926
289	411	-0.00145137	-0.00145137
290	410	-0.000941095	-0.000941095
291	409	-0.00213735	-0.00213735
292	408	-0.00166592	-0.00166592
293	407	-0.00217279	-0.00217279
294	406	-0.00120371	-0.00120371
295	405	-0.000911825	-0.000911825
296	404	-0.000883728	-0.000883728
297	403	-0.00160276	-0.00160276
298	402	-0.00164786	-0.00164786
299	401	-0.00165233	-0.00165233
300	400	-0.0014279	-0.0014279

## Sheet: LDp (mdeg)
	0	1	2
0	700	-0.00431463	-0.00431463
1	699	-0.00309294	-0.00309294
2	698	-0.0052112	-0.0052112
3	697	-0.000423877	-0.000423877
4	696	-0.00217458	-0.00217458
5	695	-0.00122234	-0.00122234
6	694	-0.00247456	-0.00247456
7	693	-0.000379599	-0.000379599
8	692	-0.0027752	-0.0027752
9	691	-0.000816397	-0.000816397
10	690	-0.00112718	-0.00112718
11	689	-0.00158655	-0.00158655
12	688	-0.00294062	-0.00294062
13	687	-0.0010009	-0.0010009
14	686	-0.00277104	-0.00277104
15	685	-0.000659337	-0.000659337
16	684	-0.000191605	-0.000191605
17	683	0.000601411	0.000601411
18	682	0.00251784	0.00251784
19	681	0.00230915	0.00230915
20	680	0.00275324	0.00275324
21	679	0.00141875	0.00141875
22	678	0.00218766	0.00218766
23	677	0.00139682	0.00139682
24	676	0.0010726	0.0010726
25	675	0.00139805	0.00139805
26	674	-2.7221e-05	-2.7221e-05
27	673	0.000848766	0.000848766
28	672	0.000290251	0.000290251
29	671	0.000919393	0.000919393
30	670	-0.00204525	-0.00204525
31	669	-0.00190618	-0.00190618
32	668	-0.00171952	-0.00171952
33	667	-0.0030898	-0.0030898
34	666	-0.00179369	-0.00179369
35	665	-0.000342535	-0.000342535
36	664	0.00055206	0.00055206
37	663	0.00184188	0.00184188
38	662	0.00588628	0.00588628
39	661	0.00602513	0.00602513
40	660	0.00748235	0.00748235
41	659	0.00808994	0.00808994
42	658	0.00755755	0.00755755
43	657	0.00775116	0.00775116
44	656	0.00828583	0.00828583
45	655	0.00754561	0.00754561
46	654	0.00903638	0.00903638
47	653	0.00751266	0.00751266
48	652	0.00744106	0.00744106
49	651	0.0068879	0.0068879
50	650	0.00703568	0.00703568
51	649	0.00631688	0.00631688
52	648	0.0046998	0.0046998
53	647	0.00617264	0.00617264
54	646	0.00611011	0.00611011
55	645	0.00540299	0.00540299
56	644	0.00462038	0.00462038
57	643	0.00480997	0.00480997
58	642	0.00394314	0.00394314
59	641	0.00421291	0.00421291
60	640	0.003965	0.003965
61	639	0.00357566	0.00357566
62	638	0.00412048	0.00412048
63	637	0.00340963	0.00340963
64	636	0.00322364	0.00322364
65	635	0.0027353	0.0027353
66	634	0.00269408	0.00269408
67	633	0.00185634	0.00185634
68	632	0.0028327	0.0028327
69	631	0.00209355	0.00209355
70	630	0.0023645	0.0023645
71	629	0.00069983	0.00069983
72	628	0.0011146	0.0011146
73	627	0.000823387	0.000823387
74	626	0.000452882	0.000452882
75	625	0.00110662	0.00110662
76	624	0.00109735	0.00109735
77	623	-0.000100264	-0.000100264
78	622	0.000877793	0.000877793
79	621	0.000549892	0.000549892
80	620	0.00115003	0.00115003
81	619	0.000943798	0.000943798
82	618	0.00170013	0.00170013
83	617	0.00115473	0.00115473
84	616	0.00163621	0.00163621
85	615	0.00255022	0.00255022
86	614	0.00204663	0.00204663
87	613	0.00246853	0.00246853
88	612	0.0028621	0.0028621
89	611	0.0023517	0.0023517
90	610	0.0027973	0.0027973
91	609	0.00235863	0.00235863
92	608	0.00164082	0.00164082
93	607	0.00211633	0.00211633
94	606	0.00182532	0.00182532
95	605	0.00159479	0.00159479
96	604	0.00147306	0.00147306
97	603	0.00203572	0.00203572
98	602	0.00164108	0.00164108
99	601	0.000996402	0.000996402
100	600	0.000194713	0.000194713
101	599	-6.75729e-07	-6.75729e-07
102	598	0.00103026	0.00103026
103	597	0.000353752	0.000353752
104	596	0.00067095	0.00067095
105	595	0.000181088	0.000181088
106	594	4.81122e-05	4.81122e-05
107	593	0.000319493	0.000319493
108	592	0.000337837	0.000337837
109	591	-5.64936e-06	-5.64936e-06
110	590	-5.40246e-05	-5.40246e-05
111	589	-0.000208777	-0.000208777
112	588	-0.000319308	-0.000319308
113	587	-0.000656783	-0.000656783
114	586	0.000154035	0.000154035
115	585	-0.000564455	-0.000564455
116	584	-0.00160275	-0.00160275
117	583	-0.000715855	-0.000715855
118	582	-0.000613165	-0.000613165
119	581	-0.000732035	-0.000732035
120	580	-0.000669616	-0.000669616
121	579	-0.000923847	-0.000923847
122	578	-0.000813187	-0.000813187
123	577	-0.000911023	-0.000911023
124	576	-0.00107846	-0.00107846
125	575	-0.000491859	-0.000491859
126	574	-0.000362009	-0.000362009
127	573	-0.000461259	-0.000461259
128	572	4.13031e-05	4.13031e-05
129	571	-4.34822e-07	-4.34822e-07
130	570	0.000564937	0.000564937
131	569	-2.86976e-05	-2.86976e-05
132	568	0.000653371	0.000653371
133	567	0.000362815	0.000362815
134	566	0.000226612	0.000226612
135	565	0.00102161	0.00102161
136	564	0.00102768	0.00102768
137	563	0.00109168	0.00109168
138	562	0.000981198	0.000981198
139	561	0.00153906	0.00153906
140	560	0.00108038	0.00108038
141	559	0.00109902	0.00109902
142	558	0.00109577	0.00109577
143	557	0.00145142	0.00145142
144	556	0.00129453	0.00129453
145	555	0.001756	0.001756
146	554	0.00144066	0.00144066
147	553	0.00137889	0.00137889
148	552	0.00123739	0.00123739
149	551	0.00145915	0.00145915
150	550	0.00200173	0.00200173
151	549	0.00132115	0.00132115
152	548	0.00107041	0.00107041
153	547	0.0010049	0.0010049
154	546	0.0011048	0.0011048
155	545	0.000961174	0.000961174
156	544	0.000971036	0.000971036
157	543	0.00065109	0.00065109
158	542	0.000661422	0.000661422
159	541	0.000428262	0.000428262
160	540	0.000337598	0.000337598
161	539	8.66281e-05	8.66281e-05
162	538	0.000189862	0.000189862
163	537	0.000672151	0.000672151
164	536	0.000369265	0.000369265
165	535	0.00015136	0.00015136
166	534	-0.000100221	-0.000100221
167	533	-0.000443497	-0.000443497
168	532	-0.000599459	-0.000599459
169	531	-0.00033682	-0.00033682
170	530	-0.000459591	-0.000459591
171	529	-0.000369035	-0.000369035
172	528	-0.000782837	-0.000782837
173	527	-0.000593407	-0.000593407
174	526	-0.0011626	-0.0011626
175	525	-0.000789181	-0.000789181
176	524	-0.0013467	-0.0013467
177	523	-0.0011382	-0.0011382
178	522	-0.00124894	-0.00124894
179	521	-0.00100044	-0.00100044
180	520	-0.00105203	-0.00105203
181	519	-0.00126013	-0.00126013
182	518	-0.0015333	-0.0015333
183	517	-0.00172845	-0.00172845
184	516	-0.0017705	-0.0017705
185	515	-0.00208495	-0.00208495
186	514	-0.00185484	-0.00185484
187	513	-0.00213502	-0.00213502
188	512	-0.00183537	-0.00183537
189	511	-0.00214251	-0.00214251
190	510	-0.00200075	-0.00200075
191	509	-0.00230397	-0.00230397
192	508	-0.00230494	-0.00230494
193	507	-0.00213636	-0.00213636
194	506	-0.00253228	-0.00253228
195	505	-0.00237447	-0.00237447
196	504	-0.00225327	-0.00225327
197	503	-0.0024211	-0.0024211
198	502	-0.00230252	-0.00230252
199	501	-0.00244534	-0.00244534
200	500	-0.00241263	-0.00241263
201	499	-0.0024235	-0.0024235
202	498	-0.00279596	-0.00279596
203	497	-0.00247211	-0.00247211
204	496	-0.00240027	-0.00240027
205	495	-0.00238111	-0.00238111
206	494	-0.00260648	-0.00260648
207	493	-0.00221301	-0.00221301
208	492	-0.00259941	-0.00259941
209	491	-0.00251827	-0.00251827
210	490	-0.00249383	-0.00249383
211	489	-0.00263016	-0.00263016
212	488	-0.00288704	-0.00288704
213	487	-0.00264862	-0.00264862
214	486	-0.00277315	-0.00277315
215	485	-0.00258974	-0.00258974
216	484	-0.00233325	-0.00233325
217	483	-0.00240537	-0.00240537
218	482	-0.0024955	-0.0024955
219	481	-0.00221842	-0.00221842
220	480	-0.00252003	-0.00252003
221	479	-0.00255666	-0.00255666
222	478	-0.0022465	-0.0022465
223	477	-0.00249753	-0.00249753
224	476	-0.0024216	-0.0024216
225	475	-0.00229719	-0.00229719
226	474	-0.00234737	-0.00234737
227	473	-0.00222636	-0.00222636
228	472	-0.00228882	-0.00228882
229	471	-0.0022466	-0.0022466
230	470	-0.00211526	-0.00211526
231	469	-0.00206367	-0.00206367
232	468	-0.00246079	-0.00246079
233	467	-0.00248231	-0.00248231
234	466	-0.00218835	-0.00218835
235	465	-0.00248208	-0.00248208
236	464	-0.00221849	-0.00221849
237	463	-0.00223743	-0.00223743
238	462	-0.00256892	-0.00256892
239	461	-0.00239624	-0.00239624
240	460	-0.002218	-0.002218
241	459	-0.00179315	-0.00179315
242	458	-0.00209296	-0.00209296
243	457	-0.00210142	-0.00210142
244	456	-0.00197286	-0.00197286
245	455	-0.00195389	-0.00195389
246	454	-0.00198653	-0.00198653
247	453	-0.00184872	-0.00184872
248	452	-0.00200198	-0.00200198
249	451	-0.00227733	-0.00227733
250	450	-0.00192025	-0.00192025
251	449	-0.00179709	-0.00179709
252	448	-0.00207131	-0.00207131
253	447	-0.00214527	-0.00214527
254	446	-0.00197706	-0.00197706
255	445	-0.00184528	-0.00184528
256	444	-0.00189178	-0.00189178
257	443	-0.00183854	-0.00183854
258	442	-0.00212896	-0.00212896
259	441	-0.00187119	-0.00187119
260	440	-0.00197773	-0.00197773
261	439	-0.00161188	-0.00161188
262	438	-0.0019619	-0.0019619
263	437	-0.00179789	-0.00179789
264	436	-0.00198286	-0.00198286
265	435	-0.00180548	-0.00180548
266	434	-0.00170452	-0.00170452
267	433	-0.00161384	-0.00161384
268	432	-0.00163578	-0.00163578
269	431	-0.00166637	-0.00166637
270	430	-0.00163286	-0.00163286
271	429	-0.00161958	-0.00161958
272	428	-0.00183388	-0.00183388
273	427	-0.00187243	-0.00187243
274	426	-0.00163348	-0.00163348
275	425	-0.00157384	-0.00157384
276	424	-0.00137317	-0.00137317
277	423	-0.00134396	-0.00134396
278	422	-0.00140666	-0.00140666
279	421	-0.00144135	-0.00144135
280	420	-0.00153171	-0.00153171
281	419	-0.00156183	-0.00156183
282	418	-0.00139956	-0.00139956
283	417	-0.00143075	-0.00143075
284	416	-0.00161504	-0.00161504
285	415	-0.00122596	-0.00122596
286	414	-0.00158126	-0.00158126
287	413	-0.00174391	-0.00174391
288	412	-0.00151586	-0.00151586
289	411	-0.00151667	-0.00151667
290	410	-0.00178289	-0.00178289
291	409	-0.00160602	-0.00160602
292	408	-0.00184597	-0.00184597
293	407	-0.0015044	-0.0015044
294	406	-0.00166584	-0.00166584
295	405	-0.00146457	-0.00146457
296	404	-0.00168482	-0.00168482
297	403	-0.00158946	-0.00158946
298	402	-0.00148041	-0.00148041
299	401	-0.00147007	-0.00147007
300	400	-0.00124369	-0.00124369

## Sheet: G-factor
	0	1	2
0	700	-0.00346138	-0.00346138
1	699	-0.00366514	-0.00366514
2	698	-0.00495877	-0.00495877
3	697	-0.00357162	-0.00357162
4	696	-0.00283256	-0.00283256
5	695	-0.00177775	-0.00177775
6	694	-0.00332792	-0.00332792
7	693	-0.00151627	-0.00151627
8	692	-0.00184012	-0.00184012
9	691	-0.00289905	-0.00289905
10	690	-0.00448933	-0.00448933
11	689	-0.00588567	-0.00588567
12	688	-0.00493247	-0.00493247
13	687	-5.40505e-05	-5.40505e-05
14	686	0.00215737	0.00215737
15	685	-0.0017604	-0.0017604
16	684	0.00301315	0.00301315
17	683	-0.000247437	-0.000247437
18	682	0.000695038	0.000695038
19	681	-0.00287758	-0.00287758
20	680	0.000646173	0.000646173
21	679	-0.00149334	-0.00149334
22	678	-0.000916037	-0.000916037
23	677	-0.0021578	-0.0021578
24	676	0.000871552	0.000871552
25	675	0.00273774	0.00273774
26	674	-0.00266815	-0.00266815
27	673	0.00219684	0.00219684
28	672	0.000549931	0.000549931
29	671	0.00250135	0.00250135
30	670	0.00280551	0.00280551
31	669	0.00284551	0.00284551
32	668	0.00143816	0.00143816
33	667	-0.000661591	-0.000661591
34	666	-0.00142165	-0.00142165
35	665	-0.00232265	-0.00232265
36	664	0.0020083	0.0020083
37	663	0.00162909	0.00162909
38	662	0.00409866	0.00409866
39	661	0.00745272	0.00745272
40	660	0.00863663	0.00863663
41	659	0.0112692	0.0112692
42	658	0.00750343	0.00750343
43	657	0.0078368	0.0078368
44	656	0.00661229	0.00661229
45	655	0.00992157	0.00992157
46	654	0.00803088	0.00803088
47	653	0.00533076	0.00533076
48	652	0.00404387	0.00404387
49	651	0.0040449	0.0040449
50	650	0.00401325	0.00401325
51	649	0.00373453	0.00373453
52	648	0.00355123	0.00355123
53	647	0.00416418	0.00416418
54	646	0.0027001	0.0027001
55	645	0.00467691	0.00467691
56	644	0.00341042	0.00341042
57	643	-0.00057739	-0.00057739
58	642	0.00146612	0.00146612
59	641	0.00193472	0.00193472
60	640	0.00310301	0.00310301
61	639	0.00185089	0.00185089
62	638	0.00562301	0.00562301
63	637	0.00163973	0.00163973
64	636	0.00152662	0.00152662
65	635	0.000647002	0.000647002
66	634	0.00132278	0.00132278
67	633	0.00258993	0.00258993
68	632	-0.000762619	-0.000762619
69	631	0.000518257	0.000518257
70	630	-0.00191415	-0.00191415
71	629	-0.00526782	-0.00526782
72	628	-0.00100013	-0.00100013
73	627	-2.27767e-06	-2.27767e-06
74	626	0.000364628	0.000364628
75	625	-0.00244846	-0.00244846
76	624	0.00129119	0.00129119
77	623	-0.00346034	-0.00346034
78	622	0.00169183	0.00169183
79	621	0.00186851	0.00186851
80	620	0.00144563	0.00144563
81	619	6.47019e-05	6.47019e-05
82	618	-0.00325411	-0.00325411
83	617	-0.00179217	-0.00179217
84	616	0.00348961	0.00348961
85	615	0.0032769	0.0032769
86	614	-0.00422298	-0.00422298
87	613	2.91137e-05	2.91137e-05
88	612	-0.00125019	-0.00125019
89	611	-0.00259507	-0.00259507
90	610	-0.00116258	-0.00116258
91	609	-7.21024e-05	-7.21024e-05
92	608	-0.000114381	-0.000114381
93	607	-0.000974036	-0.000974036
94	606	-0.00442483	-0.00442483
95	605	-0.00489902	-0.00489902
96	604	-0.00344759	-0.00344759
97	603	-0.00187826	-0.00187826
98	602	-0.00371999	-0.00371999
99	601	-0.00414543	-0.00414543
100	600	-0.00300497	-0.00300497
101	599	-0.004243	-0.004243
102	598	-0.00574958	-0.00574958
103	597	-0.00281841	-0.00281841
104	596	-0.00247466	-0.00247466
105	595	-0.0059733	-0.0059733
106	594	-0.00337915	-0.00337915
107	593	-0.00228072	-0.00228072
108	592	-0.00395548	-0.00395548
109	591	-0.00304365	-0.00304365
110	590	-0.00372645	-0.00372645
111	589	-0.00315654	-0.00315654
112	588	-0.00675832	-0.00675832
113	587	-0.00604515	-0.00604515
114	586	-0.00128278	-0.00128278
115	585	-0.00704326	-0.00704326
116	584	-0.00365204	-0.00365204
117	583	-0.00527456	-0.00527456
118	582	-0.00382865	-0.00382865
119	581	-0.00528752	-0.00528752
120	580	-0.00555001	-0.00555001
121	579	-0.00423293	-0.00423293
122	578	-0.00346762	-0.00346762
123	577	-0.0033191	-0.0033191
124	576	-0.00560758	-0.00560758
125	575	-0.00564094	-0.00564094
126	574	-0.00366035	-0.00366035
127	573	-0.00325498	-0.00325498
128	572	-0.00312691	-0.00312691
129	571	-0.0027678	-0.0027678
130	570	-0.00181189	-0.00181189
131	569	-0.00395845	-0.00395845
132	568	-0.00101443	-0.00101443
133	567	-0.00462613	-0.00462613
134	566	-0.00310355	-0.00310355
135	565	-0.00287628	-0.00287628
136	564	0.000338371	0.000338371
137	563	-0.00361121	-0.00361121
138	562	5.91517e-05	5.91517e-05
139	561	-0.00138294	-0.00138294
140	560	0.000180849	0.000180849
141	559	0.000775254	0.000775254
142	558	0.000907144	0.000907144
143	557	0.00111523	0.00111523
144	556	-0.00155614	-0.00155614
145	555	0.00327776	0.00327776
146	554	-0.00123788	-0.00123788
147	553	0.00135257	0.00135257
148	552	0.00221662	0.00221662
149	551	0.000129658	0.000129658
150	550	-0.000276552	-0.000276552
151	549	0.000403175	0.000403175
152	548	0.00163542	0.00163542
153	547	-6.16759e-05	-6.16759e-05
154	546	-0.00116601	-0.00116601
155	545	-0.00111878	-0.00111878
156	544	0.00184878	0.00184878
157	543	0.00131645	0.00131645
158	542	-0.00244599	-0.00244599
159	541	0.00192076	0.00192076
160	540	0.000230452	0.000230452
161	539	-0.000176466	-0.000176466
162	538	-0.000449178	-0.000449178
163	537	-0.00114052	-0.00114052
164	536	-0.000647794	-0.000647794
165	535	-0.00174629	-0.00174629
166	534	0.000276425	0.000276425
167	533	0.000504476	0.000504476
168	532	-0.000972401	-0.000972401
169	531	-0.00129292	-0.00129292
170	530	-0.00147294	-0.00147294
171	529	-0.00223136	-0.00223136
172	528	-0.00168275	-0.00168275
173	527	-0.00214842	-0.00214842
174	526	-0.00334727	-0.00334727
175	525	-0.0037226	-0.0037226
176	524	-0.00130851	-0.00130851
177	523	-0.00248575	-0.00248575
178	522	-0.00211195	-0.00211195
179	521	-0.0042512	-0.0042512
180	520	-0.00419043	-0.00419043
181	519	-0.00411662	-0.00411662
182	518	-0.00182883	-0.00182883
183	517	-0.00426975	-0.00426975
184	516	-0.00231516	-0.00231516
185	515	-0.00299491	-0.00299491
186	514	-0.00302272	-0.00302272
187	513	-0.00151512	-0.00151512
188	512	-0.00279762	-0.00279762
189	511	-0.00326298	-0.00326298
190	510	-0.00455501	-0.00455501
191	509	-0.00201924	-0.00201924
192	508	-0.00356591	-0.00356591
193	507	-0.00256319	-0.00256319
194	506	-0.00310191	-0.00310191
195	505	-0.00315887	-0.00315887
196	504	-0.00316438	-0.00316438
197	503	-0.00391476	-0.00391476
198	502	-0.00261098	-0.00261098
199	501	-0.00347554	-0.00347554
200	500	-0.00418106	-0.00418106
201	499	-0.00355348	-0.00355348
202	498	-0.0041624	-0.0041624
203	497	-0.00386104	-0.00386104
204	496	-0.00411309	-0.00411309
205	495	-0.00392319	-0.00392319
206	494	-0.00543723	-0.00543723
207	493	-0.00566006	-0.00566006
208	492	-0.00344844	-0.00344844
209	491	-0.00422522	-0.00422522
210	490	-0.00578826	-0.00578826
211	489	-0.00522204	-0.00522204
212	488	-0.00410686	-0.00410686
213	487	-0.00510184	-0.00510184
214	486	-0.00347429	-0.00347429
215	485	-0.00433802	-0.00433802
216	484	-0.00403767	-0.00403767
217	483	-0.00446474	-0.00446474
218	482	-0.0043851	-0.0043851
219	481	-0.00494653	-0.00494653
220	480	-0.00418116	-0.00418116
221	479	-0.00368182	-0.00368182
222	478	-0.00392245	-0.00392245
223	477	-0.00498329	-0.00498329
224	476	-0.00372198	-0.00372198
225	475	-0.00424839	-0.00424839
226	474	-0.00493722	-0.00493722
227	473	-0.00294898	-0.00294898
228	472	-0.00379591	-0.00379591
229	471	-0.00506242	-0.00506242
230	470	-0.00332541	-0.00332541
231	469	-0.00336728	-0.00336728
232	468	-0.00408631	-0.00408631
233	467	-0.00354469	-0.00354469
234	466	-0.00417127	-0.00417127
235	465	-0.00339992	-0.00339992
236	464	-0.00339963	-0.00339963
237	463	-0.00547982	-0.00547982
238	462	-0.00449598	-0.00449598
239	461	-0.00429754	-0.00429754
240	460	-0.00292975	-0.00292975
241	459	-0.00423953	-0.00423953
242	458	-0.00430029	-0.00430029
243	457	-0.00355053	-0.00355053
244	456	-0.00383992	-0.00383992
245	455	-0.00340178	-0.00340178
246	454	-0.00432747	-0.00432747
247	453	-0.00468964	-0.00468964
248	452	-0.00596095	-0.00596095
249	451	-0.00417269	-0.00417269
250	450	-0.00344719	-0.00344719
251	449	-0.00312607	-0.00312607
252	448	-0.00453728	-0.00453728
253	447	-0.00346054	-0.00346054
254	446	-0.00419409	-0.00419409
255	445	-0.00382973	-0.00382973
256	444	-0.00326388	-0.00326388
257	443	-0.00382208	-0.00382208
258	442	-0.00371102	-0.00371102
259	441	-0.0035675	-0.0035675
260	440	-0.00388318	-0.00388318
261	439	-0.00436828	-0.00436828
262	438	-0.00357749	-0.00357749
263	437	-0.00438343	-0.00438343
264	436	-0.00381051	-0.00381051
265	435	-0.0034773	-0.0034773
266	434	-0.00391842	-0.00391842
267	433	-0.00341951	-0.00341951
268	432	-0.0041205	-0.0041205
269	431	-0.00342947	-0.00342947
270	430	-0.00304622	-0.00304622
271	429	-0.00396178	-0.00396178
272	428	-0.00444218	-0.00444218
273	427	-0.00259075	-0.00259075
274	426	-0.00458435	-0.00458435
275	425	-0.00333286	-0.00333286
276	424	-0.00275059	-0.00275059
277	423	-0.003534	-0.003534
278	422	-0.00399127	-0.00399127
279	421	-0.00389557	-0.00389557
280	420	-0.00391851	-0.00391851
281	419	-0.00317338	-0.00317338
282	418	-0.00306061	-0.00306061
283	417	-0.00372503	-0.00372503
284	416	-0.0044404	-0.0044404
285	415	-0.00331664	-0.00331664
286	414	-0.00301361	-0.00301361
287	413	-0.00394295	-0.00394295
288	412	-0.00402995	-0.00402995
289	411	-0.00334548	-0.00334548
290	410	-0.00442635	-0.00442635
291	409	-0.00437706	-0.00437706
292	408	-0.00428953	-0.00428953
293	407	-0.00475054	-0.00475054
294	406	-0.00420478	-0.00420478
295	405	-0.00400478	-0.00400478
296	404	-0.00420913	-0.00420913
297	403	-0.00363922	-0.00363922
298	402	-0.00453021	-0.00453021
299	401	-0.00413582	-0.00413582
300	400	-0.0044381	-0.0044381

## Sheet: CDind (mdeg)
	0	1	2
0	700	-46.3404	-46.3404
1	699	-52.7482	-52.7482
2	698	-69.1422	-69.1422
3	697	-51.0934	-51.0934
4	696	-37.6382	-37.6382
5	695	-21.0481	-21.0481
6	694	-49.3906	-49.3906
7	693	-18.0709	-18.0709
8	692	-28.6709	-28.6709
9	691	-41.0721	-41.0721
10	690	-64.6167	-64.6167
11	689	-87.0666	-87.0666
12	688	-70.2969	-70.2969
13	687	-1.92952	-1.92952
14	686	35.6505	35.6505
15	685	-21.0746	-21.0746
16	684	46.7786	46.7786
17	683	-0.674788	-0.674788
18	682	16.4945	16.4945
19	681	-37.1913	-37.1913
20	680	11.7541	11.7541
21	679	-17.2374	-17.2374
22	678	-4.82631	-4.82631
23	677	-25.787	-25.787
24	676	16.013	16.013
25	675	45.4648	45.4648
26	674	-31.6051	-31.6051
27	673	34.8929	34.8929
28	672	13.0032	13.0032
29	671	40.9621	40.9621
30	670	45.7971	45.7971
31	669	44.8627	44.8627
32	668	26.665	26.665
33	667	-3.18097	-3.18097
34	666	-11.4496	-11.4496
35	665	-26.0278	-26.0278
36	664	34.5936	34.5936
37	663	27.5315	27.5315
38	662	65.1966	65.1966
39	661	106.224	106.224
40	660	123.338	123.338
41	659	158.355	158.355
42	658	101.588	101.588
43	657	106.961	106.961
44	656	87.3539	87.3539
45	655	134.307	134.307
46	654	108.649	108.649
47	653	70.2854	70.2854
48	652	54.2644	54.2644
49	651	49.6885	49.6885
50	650	51.9748	51.9748
51	649	47.584	47.584
52	648	42.0557	42.0557
53	647	49.0003	49.0003
54	646	33.3376	33.3376
55	645	57.4702	57.4702
56	644	42.3585	42.3585
57	643	-5.45258	-5.45258
58	642	18.0478	18.0478
59	641	23.3027	23.3027
60	640	36.9642	36.9642
61	639	21.964	21.964
62	638	62.6691	62.6691
63	637	19.8817	19.8817
64	636	17.4581	17.4581
65	635	8.57401	8.57401
66	634	16.1567	16.1567
67	633	29.8182	29.8182
68	632	-6.80874	-6.80874
69	631	7.09359	7.09359
70	630	-19.21	-19.21
71	629	-55.2134	-55.2134
72	628	-9.42872	-9.42872
73	627	1.45506	1.45506
74	626	5.71217	5.71217
75	625	-24.5451	-24.5451
76	624	15.1662	15.1662
77	623	-35.3622	-35.3622
78	622	19.8262	19.8262
79	621	21.4295	21.4295
80	620	16.9924	16.9924
81	619	2.16228	2.16228
82	618	-32.5499	-32.5499
83	617	-17.4434	-17.4434
84	616	38.1716	38.1716
85	615	35.5445	35.5445
86	614	-43.6067	-43.6067
87	613	0.908355	0.908355
88	612	-12.0121	-12.0121
89	611	-26.8349	-26.8349
90	610	-11.749	-11.749
91	609	-0.887665	-0.887665
92	608	-0.675169	-0.675169
93	607	-10.3006	-10.3006
94	606	-45.5685	-45.5685
95	605	-51.1841	-51.1841
96	604	-36.1984	-36.1984
97	603	-20.0452	-20.0452
98	602	-38.0813	-38.0813
99	601	-43.0563	-43.0563
100	600	-31.142	-31.142
101	599	-43.3616	-43.3616
102	598	-60.1013	-60.1013
103	597	-29.6142	-29.6142
104	596	-25.6708	-25.6708
105	595	-61.9971	-61.9971
106	594	-35.4731	-35.4731
107	593	-21.6512	-21.6512
108	592	-41.5788	-41.5788
109	591	-31.3286	-31.3286
110	590	-38.6567	-38.6567
111	589	-33.1822	-33.1822
112	588	-68.4421	-68.4421
113	587	-61.663	-61.663
114	586	-11.9946	-11.9946
115	585	-71.3274	-71.3274
116	584	-37.055	-37.055
117	583	-54.3766	-54.3766
118	582	-39.6636	-39.6636
119	581	-55.3511	-55.3511
120	580	-56.706	-56.706
121	579	-43.4967	-43.4967
122	578	-35.9615	-35.9615
123	577	-33.6934	-33.6934
124	576	-56.7598	-56.7598
125	575	-56.7015	-56.7015
126	574	-36.9999	-36.9999
127	573	-31.62	-31.62
128	572	-30.8608	-30.8608
129	571	-26.5794	-26.5794
130	570	-17.9631	-17.9631
131	569	-40.4635	-40.4635
132	568	-9.8105	-9.8105
133	567	-47.9555	-47.9555
134	566	-32.1581	-32.1581
135	565	-29.8666	-29.8666
136	564	4.32344	4.32344
137	563	-37.2929	-37.2929
138	562	0.958647	0.958647
139	561	-14.0222	-14.0222
140	560	2.45312	2.45312
141	559	8.9659	8.9659
142	558	9.91628	9.91628
143	557	12.038	12.038
144	556	-15.6148	-15.6148
145	555	34.5005	34.5005
146	554	-12.8044	-12.8044
147	553	13.8204	13.8204
148	552	22.7675	22.7675
149	551	1.32881	1.32881
150	550	-3.20086	-3.20086
151	549	3.76253	3.76253
152	548	16.1789	16.1789
153	547	-0.882159	-0.882159
154	546	-12.3254	-12.3254
155	545	-11.8908	-11.8908
156	544	18.4113	18.4113
157	543	13.283	13.283
158	542	-26.6432	-26.6432
159	541	19.9886	19.9886
160	540	1.78018	1.78018
161	539	-2.39112	-2.39112
162	538	-5.80771	-5.80771
163	537	-12.9683	-12.9683
164	536	-7.83888	-7.83888
165	535	-19.9875	-19.9875
166	534	2.2415	2.2415
167	533	4.59516	4.59516
168	532	-11.6095	-11.6095
169	531	-15.5366	-15.5366
170	530	-17.3457	-17.3457
171	529	-25.8463	-25.8463
172	528	-19.3158	-19.3158
173	527	-24.8511	-24.8511
174	526	-38.034	-38.034
175	525	-41.2236	-41.2236
176	524	-14.3823	-14.3823
177	523	-27.1023	-27.1023
178	522	-23.6213	-23.6213
179	521	-45.0331	-45.0331
180	520	-43.1939	-43.1939
181	519	-44.164	-44.164
182	518	-20.302	-20.302
183	517	-46.3012	-46.3012
184	516	-26.347	-26.347
185	515	-34.0691	-34.0691
186	514	-35.9002	-35.9002
187	513	-18.4061	-18.4061
188	512	-33.7038	-33.7038
189	511	-39.6797	-39.6797
190	510	-56.7426	-56.7426
191	509	-25.0298	-25.0298
192	508	-44.0212	-44.0212
193	507	-31.015	-31.015
194	506	-37.2407	-37.2407
195	505	-37.9241	-37.9241
196	504	-38.5034	-38.5034
197	503	-46.6159	-46.6159
198	502	-30.6335	-30.6335
199	501	-40.9292	-40.9292
200	500	-49.711	-49.711
201	499	-42.0694	-42.0694
202	498	-48.93	-48.93
203	497	-45.355	-45.355
204	496	-48.8593	-48.8593
205	495	-45.4201	-45.4201
206	494	-63.5133	-63.5133
207	493	-66.8101	-66.8101
208	492	-40.6226	-40.6226
209	491	-50.0058	-50.0058
210	490	-69.0815	-69.0815
211	489	-62.5839	-62.5839
212	488	-48.9756	-48.9756
213	487	-61.2515	-61.2515
214	486	-41.2017	-41.2017
215	485	-51.5705	-51.5705
216	484	-47.5279	-47.5279
217	483	-53.9306	-53.9306
218	482	-53.8938	-53.8938
219	481	-58.8531	-58.8531
220	480	-48.0694	-48.0694
221	479	-43.939	-43.939
222	478	-46.6107	-46.6107
223	477	-58.6985	-58.6985
224	476	-43.0562	-43.0562
225	475	-50.5636	-50.5636
226	474	-59.2741	-59.2741
227	473	-34.4699	-34.4699
228	472	-44.4241	-44.4241
229	471	-60.3652	-60.3652
230	470	-39.6115	-39.6115
231	469	-39.1546	-39.1546
232	468	-47.1363	-47.1363
233	467	-40.7021	-40.7021
234	466	-47.8373	-47.8373
235	465	-39.0204	-39.0204
236	464	-39.2429	-39.2429
237	463	-62.2679	-62.2679
238	462	-50.6589	-50.6589
239	461	-48.9111	-48.9111
240	460	-33.0491	-33.0491
241	459	-48.0319	-48.0319
242	458	-48.0771	-48.0771
243	457	-39.9668	-39.9668
244	456	-43.4998	-43.4998
245	455	-37.9286	-37.9286
246	454	-48.2691	-48.2691
247	453	-52.6002	-52.6002
248	452	-66.5504	-66.5504
249	451	-46.283	-46.283
250	450	-37.9853	-37.9853
251	449	-34.757	-34.757
252	448	-51.1173	-51.1173
253	447	-38.5193	-38.5193
254	446	-46.526	-46.526
255	445	-43.1171	-43.1171
256	444	-36.5758	-36.5758
257	443	-42.8249	-42.8249
258	442	-41.1161	-41.1161
259	441	-39.4019	-39.4019
260	440	-44.0302	-44.0302
261	439	-49.0217	-49.0217
262	438	-39.6115	-39.6115
263	437	-49.9593	-49.9593
264	436	-44.3585	-44.3585
265	435	-40.5582	-40.5582
266	434	-45.7633	-45.7633
267	433	-40.834	-40.834
268	432	-50.0156	-50.0156
269	431	-41.7661	-41.7661
270	430	-37.114	-37.114
271	429	-49.8167	-49.8167
272	428	-57.5476	-57.5476
273	427	-32.9199	-32.9199
274	426	-57.6265	-57.6265
275	425	-42.9185	-42.9185
276	424	-36.0286	-36.0286
277	423	-45.7891	-45.7891
278	422	-51.951	-51.951
279	421	-50.4094	-50.4094
280	420	-49.3538	-49.3538
281	419	-40.4225	-40.4225
282	418	-40.0208	-40.0208
283	417	-47.5305	-47.5305
284	416	-55.515	-55.515
285	415	-41.7976	-41.7976
286	414	-37.923	-37.923
287	413	-49.1604	-49.1604
288	412	-49.2042	-49.2042
289	411	-40.5457	-40.5457
290	410	-54.07	-54.07
291	409	-53.2782	-53.2782
292	408	-50.3261	-50.3261
293	407	-56.3809	-56.3809
294	406	-50.1158	-50.1158
295	405	-47.1422	-47.1422
296	404	-50.8712	-50.8712
297	403	-42.701	-42.701
298	402	-51.8	-51.8
299	401	-49.0126	-49.0126
300	400	-54.645	-54.645

## Sheet: CBind (mdeg)
	0	1	2
0	700	45.4953	45.4953
1	699	92.0548	92.0548
2	698	49.1588	49.1588
3	697	-70.2333	-70.2333
4	696	-63.8444	-63.8444
5	695	92.2816	92.2816
6	694	3.88314	3.88314
7	693	111.51	111.51
8	692	6.52893	6.52893
9	691	112.134	112.134
10	690	13.2636	13.2636
11	689	-54.1834	-54.1834
12	688	26.7251	26.7251
13	687	53.3167	53.3167
14	686	70.8185	70.8185
15	685	55.1024	55.1024
16	684	92.526	92.526
17	683	102.217	102.217
18	682	111.471	111.471
19	681	131.447	131.447
20	680	167.318	167.318
21	679	139.792	139.792
22	678	118.27	118.27
23	677	88.9052	88.9052
24	676	113.007	113.007
25	675	113.72	113.72
26	674	145.116	145.116
27	673	25.5843	25.5843
28	672	98.1601	98.1601
29	671	-0.0500965	-0.0500965
30	670	83.0544	83.0544
31	669	67.4181	67.4181
32	668	198.602	198.602
33	667	123.135	123.135
34	666	114.208	114.208
35	665	193.802	193.802
36	664	133.635	133.635
37	663	131.777	131.777
38	662	231.932	231.932
39	661	187.259	187.259
40	660	201.739	201.739
41	659	126.866	126.866
42	658	120.415	120.415
43	657	82.662	82.662
44	656	115.558	115.558
45	655	86.6199	86.6199
46	654	-44.7249	-44.7249
47	653	88.1903	88.1903
48	652	-13.5745	-13.5745
49	651	12.1869	12.1869
50	650	7.84273	7.84273
51	649	23.7695	23.7695
52	648	42.2584	42.2584
53	647	-32.7144	-32.7144
54	646	21.9838	21.9838
55	645	-3.86989	-3.86989
56	644	-45.9502	-45.9502
57	643	-13.0549	-13.0549
58	642	63.9355	63.9355
59	641	15.1983	15.1983
60	640	-6.37173	-6.37173
61	639	-42.2379	-42.2379
62	638	-11.607	-11.607
63	637	13.5291	13.5291
64	636	38.5919	38.5919
65	635	-16.5222	-16.5222
66	634	-6.06616	-6.06616
67	633	47.6473	47.6473
68	632	50.9281	50.9281
69	631	7.07904	7.07904
70	630	64.634	64.634
71	629	-7.27782	-7.27782
72	628	15.909	15.909
73	627	-23.94	-23.94
74	626	-18.9583	-18.9583
75	625	-10.5268	-10.5268
76	624	65.9433	65.9433
77	623	1.50888	1.50888
78	622	15.17	15.17
79	621	27.8147	27.8147
80	620	18.7408	18.7408
81	619	45.2096	45.2096
82	618	82.3239	82.3239
83	617	-26.4209	-26.4209
84	616	-6.7368	-6.7368
85	615	-3.64618	-3.64618
86	614	18.2049	18.2049
87	613	62.3863	62.3863
88	612	35.5131	35.5131
89	611	6.01515	6.01515
90	610	34.2494	34.2494
91	609	-22.3211	-22.3211
92	608	-30.8477	-30.8477
93	607	32.2603	32.2603
94	606	-5.79356	-5.79356
95	605	10.8995	10.8995
96	604	19.1381	19.1381
97	603	7.14453	7.14453
98	602	-5.61039	-5.61039
99	601	-18.6631	-18.6631
100	600	30.0064	30.0064
101	599	26.6527	26.6527
102	598	55.0063	55.0063
103	597	1.51328	1.51328
104	596	12.0754	12.0754
105	595	4.55843	4.55843
106	594	-44.0911	-44.0911
107	593	11.1716	11.1716
108	592	-14.9293	-14.9293
109	591	72.0066	72.0066
110	590	34.644	34.644
111	589	22.2125	22.2125
112	588	-5.72824	-5.72824
113	587	-11.985	-11.985
114	586	59.8479	59.8479
115	585	47.9564	47.9564
116	584	18.7143	18.7143
117	583	41.3011	41.3011
118	582	58.7026	58.7026
119	581	38.3878	38.3878
120	580	31.3033	31.3033
121	579	75.3514	75.3514
122	578	128.389	128.389
123	577	36.7071	36.7071
124	576	41.3058	41.3058
125	575	10.191	10.191
126	574	63.121	63.121
127	573	21.8262	21.8262
128	572	32.0193	32.0193
129	571	45.7498	45.7498
130	570	54.4512	54.4512
131	569	72.6787	72.6787
132	568	39.292	39.292
133	567	11.8999	11.8999
134	566	49.9303	49.9303
135	565	54.7749	54.7749
136	564	67.4402	67.4402
137	563	65.11	65.11
138	562	85.5016	85.5016
139	561	36.6448	36.6448
140	560	16.9057	16.9057
141	559	63.7913	63.7913
142	558	55.5901	55.5901
143	557	58.9543	58.9543
144	556	46.0215	46.0215
145	555	44.835	44.835
146	554	48.2737	48.2737
147	553	33.5465	33.5465
148	552	10.9918	10.9918
149	551	-7.55284	-7.55284
150	550	30.5031	30.5031
151	549	29.0909	29.0909
152	548	22.8372	22.8372
153	547	36.4956	36.4956
154	546	27.1994	27.1994
155	545	32.8091	32.8091
156	544	-11.0245	-11.0245
157	543	2.9534	2.9534
158	542	-26.9013	-26.9013
159	541	-4.53568	-4.53568
160	540	15.5016	15.5016
161	539	8.61163	8.61163
162	538	-6.75218	-6.75218
163	537	-35.1121	-35.1121
164	536	-15.6574	-15.6574
165	535	-31.6704	-31.6704
166	534	-26.4259	-26.4259
167	533	-15.5052	-15.5052
168	532	-19.7512	-19.7512
169	531	-23.4133	-23.4133
170	530	-25.1483	-25.1483
171	529	-20.5102	-20.5102
172	528	-17.9009	-17.9009
173	527	-13.0936	-13.0936
174	526	-48.9803	-48.9803
175	525	13.2209	13.2209
176	524	-17.0666	-17.0666
177	523	-21.3561	-21.3561
178	522	-3.832	-3.832
179	521	11.8401	11.8401
180	520	-23.1651	-23.1651
181	519	-18.4572	-18.4572
182	518	-26.4237	-26.4237
183	517	-15.6362	-15.6362
184	516	-34.2367	-34.2367
185	515	-23.1738	-23.1738
186	514	7.74603	7.74603
187	513	8.89048	8.89048
188	512	-23.1229	-23.1229
189	511	9.97413	9.97413
190	510	-5.82847	-5.82847
191	509	-4.38443	-4.38443
192	508	-8.46301	-8.46301
193	507	3.8922	3.8922
194	506	-18.6397	-18.6397
195	505	-9.66548	-9.66548
196	504	8.08608	8.08608
197	503	20.563	20.563
198	502	2.37165	2.37165
199	501	-12.3453	-12.3453
200	500	2.13169	2.13169
201	499	27.8691	27.8691
202	498	-4.41429	-4.41429
203	497	24.4697	24.4697
204	496	33.9932	33.9932
205	495	22.6944	22.6944
206	494	2.99286	2.99286
207	493	8.13903	8.13903
208	492	-3.23568	-3.23568
209	491	4.15948	4.15948
210	490	-1.08041	-1.08041
211	489	6.63453	6.63453
212	488	10.8016	10.8016
213	487	16.8525	16.8525
214	486	42.8257	42.8257
215	485	18.8691	18.8691
216	484	20.8331	20.8331
217	483	16.4488	16.4488
218	482	20.4264	20.4264
219	481	12.0532	12.0532
220	480	28.295	28.295
221	479	10.992	10.992
222	478	17.5316	17.5316
223	477	17.6241	17.6241
224	476	39.7049	39.7049
225	475	30.4733	30.4733
226	474	17.6226	17.6226
227	473	18.7089	18.7089
228	472	25.5585	25.5585
229	471	5.18677	5.18677
230	470	21.6236	21.6236
231	469	34.668	34.668
232	468	15.918	15.918
233	467	38.8305	38.8305
234	466	41.4291	41.4291
235	465	35.0629	35.0629
236	464	27.0674	27.0674
237	463	30.2681	30.2681
238	462	44.7855	44.7855
239	461	26.667	26.667
240	460	40.4589	40.4589
241	459	34.0029	34.0029
242	458	17.1552	17.1552
243	457	32.2011	32.2011
244	456	5.54193	5.54193
245	455	30.6271	30.6271
246	454	33.4193	33.4193
247	453	32.2784	32.2784
248	452	28.9845	28.9845
249	451	10.3303	10.3303
250	450	45.4669	45.4669
251	449	23.9445	23.9445
252	448	24.1234	24.1234
253	447	35.766	35.766
254	446	41.4292	41.4292
255	445	28.0096	28.0096
256	444	20.5625	20.5625
257	443	17.4314	17.4314
258	442	40.2829	40.2829
259	441	42.0102	42.0102
260	440	22.561	22.561
261	439	23.4446	23.4446
262	438	23.3164	23.3164
263	437	33.7304	33.7304
264	436	36.0461	36.0461
265	435	31.4336	31.4336
266	434	22.0905	22.0905
267	433	16.7852	16.7852
268	432	32.3668	32.3668
269	431	43.4894	43.4894
270	430	28.8534	28.8534
271	429	47.5685	47.5685
272	428	49.8165	49.8165
273	427	64.7439	64.7439
274	426	32.3992	32.3992
275	425	46.5207	46.5207
276	424	35.0504	35.0504
277	423	24.0471	24.0471
278	422	33.527	33.527
279	421	39.8462	39.8462
280	420	12.6431	12.6431
281	419	19.1322	19.1322
282	418	29.8017	29.8017
283	417	29.119	29.119
284	416	44.2004	44.2004
285	415	28.8613	28.8613
286	414	19.8195	19.8195
287	413	32.3217	32.3217
288	412	32.646	32.646
289	411	39.5815	39.5815
290	410	45.3327	45.3327
291	409	43.9155	43.9155
292	408	43.6048	43.6048
293	407	35.4628	35.4628
294	406	32.2375	32.2375
295	405	40.0539	40.0539
296	404	35.001	35.001
297	403	51.8599	51.8599
298	402	45.0279	45.0279
299	401	46.8694	46.8694
300	400	45.128	45.128

## Sheet: LDind (mdeg)
	0	1	2
0	700	-0.0645446	-0.0645446
1	699	-0.0615148	-0.0615148
2	698	-0.0605406	-0.0605406
3	697	-0.0582152	-0.0582152
4	696	-0.0578576	-0.0578576
5	695	-0.0561068	-0.0561068
6	694	-0.0542555	-0.0542555
7	693	-0.0537583	-0.0537583
8	692	-0.0546221	-0.0546221
9	691	-0.0535355	-0.0535355
10	690	-0.0519048	-0.0519048
11	689	-0.0512441	-0.0512441
12	688	-0.0482836	-0.0482836
13	687	-0.0458243	-0.0458243
14	686	-0.0397833	-0.0397833
15	685	-0.0349794	-0.0349794
16	684	-0.0294461	-0.0294461
17	683	-0.0226748	-0.0226748
18	682	-0.0165971	-0.0165971
19	681	-0.0100361	-0.0100361
20	680	-0.00514547	-0.00514547
21	679	0.000759132	0.000759132
22	678	0.00875526	0.00875526
23	677	0.0128004	0.0128004
24	676	0.0167087	0.0167087
25	675	0.0209166	0.0209166
26	674	0.0209432	0.0209432
27	673	0.0235978	0.0235978
28	672	0.0218336	0.0218336
29	671	0.0212101	0.0212101
30	670	0.0204068	0.0204068
31	669	0.0200641	0.0200641
32	668	0.0211413	0.0211413
33	667	0.0233666	0.0233666
34	666	0.0270311	0.0270311
35	665	0.0331508	0.0331508
36	664	0.0408724	0.0408724
37	663	0.0471918	0.0471918
38	662	0.0555159	0.0555159
39	661	0.0611721	0.0611721
40	660	0.0668744	0.0668744
41	659	0.0686254	0.0686254
42	658	0.0693736	0.0693736
43	657	0.0691679	0.0691679
44	656	0.0682024	0.0682024
45	655	0.0642182	0.0642182
46	654	0.0617508	0.0617508
47	653	0.0578364	0.0578364
48	652	0.0535647	0.0535647
49	651	0.0483077	0.0483077
50	650	0.0448893	0.0448893
51	649	0.0430813	0.0430813
52	648	0.038824	0.038824
53	647	0.0372162	0.0372162
54	646	0.0357609	0.0357609
55	645	0.0343954	0.0343954
56	644	0.0330382	0.0330382
57	643	0.0324524	0.0324524
58	642	0.0310792	0.0310792
59	641	0.0301997	0.0301997
60	640	0.0290154	0.0290154
61	639	0.0280993	0.0280993
62	638	0.0276172	0.0276172
63	637	0.0257896	0.0257896
64	636	0.0241768	0.0241768
65	635	0.0234591	0.0234591
66	634	0.0217391	0.0217391
67	633	0.0188266	0.0188266
68	632	0.0156675	0.0156675
69	631	0.0136271	0.0136271
70	630	0.0120996	0.0120996
71	629	0.010845	0.010845
72	628	0.00867886	0.00867886
73	627	0.00859586	0.00859586
74	626	0.00781298	0.00781298
75	625	0.00793492	0.00793492
76	624	0.00843357	0.00843357
77	623	0.00976933	0.00976933
78	622	0.0110128	0.0110128
79	621	0.0106237	0.0106237
80	620	0.0137473	0.0137473
81	619	0.0125475	0.0125475
82	618	0.0146201	0.0146201
83	617	0.0162415	0.0162415
84	616	0.0153671	0.0153671
85	615	0.0148546	0.0148546
86	614	0.0145226	0.0145226
87	613	0.0131529	0.0131529
88	612	0.0116215	0.0116215
89	611	0.00959414	0.00959414
90	610	0.0064425	0.0064425
91	609	0.00427121	0.00427121
92	608	0.0013432	0.0013432
93	607	-0.00248041	-0.00248041
94	606	-0.00386067	-0.00386067
95	605	-0.00770402	-0.00770402
96	604	-0.0113853	-0.0113853
97	603	-0.01298	-0.01298
98	602	-0.0159654	-0.0159654
99	601	-0.0175127	-0.0175127
100	600	-0.020289	-0.020289
101	599	-0.0234934	-0.0234934
102	598	-0.0254431	-0.0254431
103	597	-0.0280075	-0.0280075
104	596	-0.0282598	-0.0282598
105	595	-0.0310723	-0.0310723
106	594	-0.031992	-0.031992
107	593	-0.0343512	-0.0343512
108	592	-0.0366056	-0.0366056
109	591	-0.0368758	-0.0368758
110	590	-0.0389077	-0.0389077
111	589	-0.039814	-0.039814
112	588	-0.0402716	-0.0402716
113	587	-0.0423432	-0.0423432
114	586	-0.0435732	-0.0435732
115	585	-0.0439934	-0.0439934
116	584	-0.044882	-0.044882
117	583	-0.044698	-0.044698
118	582	-0.0446227	-0.0446227
119	581	-0.0446124	-0.0446124
120	580	-0.0439595	-0.0439595
121	579	-0.0434539	-0.0434539
122	578	-0.0407961	-0.0407961
123	577	-0.040308	-0.040308
124	576	-0.0383254	-0.0383254
125	575	-0.0350255	-0.0350255
126	574	-0.0332626	-0.0332626
127	573	-0.0312692	-0.0312692
128	572	-0.0269475	-0.0269475
129	571	-0.025202	-0.025202
130	570	-0.0224855	-0.0224855
131	569	-0.019284	-0.019284
132	568	-0.0165625	-0.0165625
133	567	-0.014645	-0.014645
134	566	-0.0118883	-0.0118883
135	565	-0.00968336	-0.00968336
136	564	-0.00667115	-0.00667115
137	563	-0.00587137	-0.00587137
138	562	-0.00302541	-0.00302541
139	561	-0.00120579	-0.00120579
140	560	0.000726704	0.000726704
141	559	0.00297676	0.00297676
142	558	0.00284668	0.00284668
143	557	0.00449473	0.00449473
144	556	0.00527386	0.00527386
145	555	0.00637567	0.00637567
146	554	0.00841686	0.00841686
147	553	0.0073008	0.0073008
148	552	0.00715844	0.00715844
149	551	0.00670816	0.00670816
150	550	0.00748744	0.00748744
151	549	0.00701092	0.00701092
152	548	0.00572568	0.00572568
153	547	0.00569222	0.00569222
154	546	0.00480309	0.00480309
155	545	0.00338701	0.00338701
156	544	0.00133267	0.00133267
157	543	0.00125178	0.00125178
158	542	-0.000839459	-0.000839459
159	541	-0.00146097	-0.00146097
160	540	-0.00446681	-0.00446681
161	539	-0.00418271	-0.00418271
162	538	-0.00723613	-0.00723613
163	537	-0.00755735	-0.00755735
164	536	-0.0107554	-0.0107554
165	535	-0.0104093	-0.0104093
166	534	-0.0141143	-0.0141143
167	533	-0.0140488	-0.0140488
168	532	-0.0169556	-0.0169556
169	531	-0.0181209	-0.0181209
170	530	-0.0208114	-0.0208114
171	529	-0.0212938	-0.0212938
172	528	-0.0223257	-0.0223257
173	527	-0.0233174	-0.0233174
174	526	-0.0260152	-0.0260152
175	525	-0.0270534	-0.0270534
176	524	-0.028195	-0.028195
177	523	-0.0295951	-0.0295951
178	522	-0.0313747	-0.0313747
179	521	-0.0331175	-0.0331175
180	520	-0.0330511	-0.0330511
181	519	-0.035881	-0.035881
182	518	-0.0355018	-0.0355018
183	517	-0.0370468	-0.0370468
184	516	-0.0371101	-0.0371101
185	515	-0.0393222	-0.0393222
186	514	-0.0403859	-0.0403859
187	513	-0.0417224	-0.0417224
188	512	-0.0425746	-0.0425746
189	511	-0.042642	-0.042642
190	510	-0.0440782	-0.0440782
191	509	-0.0444861	-0.0444861
192	508	-0.0454175	-0.0454175
193	507	-0.0455299	-0.0455299
194	506	-0.0482721	-0.0482721
195	505	-0.046916	-0.046916
196	504	-0.0480549	-0.0480549
197	503	-0.048197	-0.048197
198	502	-0.0497066	-0.0497066
199	501	-0.0483689	-0.0483689
200	500	-0.0500623	-0.0500623
201	499	-0.0502946	-0.0502946
202	498	-0.0512453	-0.0512453
203	497	-0.0508349	-0.0508349
204	496	-0.0507347	-0.0507347
205	495	-0.0512665	-0.0512665
206	494	-0.0517505	-0.0517505
207	493	-0.0513573	-0.0513573
208	492	-0.0514118	-0.0514118
209	491	-0.0528702	-0.0528702
210	490	-0.0508889	-0.0508889
211	489	-0.0512588	-0.0512588
212	488	-0.0518948	-0.0518948
213	487	-0.0512083	-0.0512083
214	486	-0.052302	-0.052302
215	485	-0.0508012	-0.0508012
216	484	-0.0522565	-0.0522565
217	483	-0.0516979	-0.0516979
218	482	-0.051079	-0.051079
219	481	-0.0522857	-0.0522857
220	480	-0.0512506	-0.0512506
221	479	-0.0507292	-0.0507292
222	478	-0.0510686	-0.0510686
223	477	-0.0504963	-0.0504963
224	476	-0.0517696	-0.0517696
225	475	-0.0520938	-0.0520938
226	474	-0.0508178	-0.0508178
227	473	-0.0507656	-0.0507656
228	472	-0.0492103	-0.0492103
229	471	-0.0515082	-0.0515082
230	470	-0.0504878	-0.0504878
231	469	-0.0507568	-0.0507568
232	468	-0.0487512	-0.0487512
233	467	-0.0496383	-0.0496383
234	466	-0.0497041	-0.0497041
235	465	-0.0496307	-0.0496307
236	464	-0.0493164	-0.0493164
237	463	-0.0502121	-0.0502121
238	462	-0.0485932	-0.0485932
239	461	-0.0498774	-0.0498774
240	460	-0.0491867	-0.0491867
241	459	-0.0487567	-0.0487567
242	458	-0.0495526	-0.0495526
243	457	-0.0482432	-0.0482432
244	456	-0.0470989	-0.0470989
245	455	-0.0480029	-0.0480029
246	454	-0.0477839	-0.0477839
247	453	-0.0481962	-0.0481962
248	452	-0.0473673	-0.0473673
249	451	-0.0479878	-0.0479878
250	450	-0.0473957	-0.0473957
251	449	-0.0491095	-0.0491095
252	448	-0.0476508	-0.0476508
253	447	-0.0484335	-0.0484335
254	446	-0.0474457	-0.0474457
255	445	-0.0475949	-0.0475949
256	444	-0.0471137	-0.0471137
257	443	-0.0485579	-0.0485579
258	442	-0.0476761	-0.0476761
259	441	-0.0467321	-0.0467321
260	440	-0.0473517	-0.0473517
261	439	-0.0472885	-0.0472885
262	438	-0.0465893	-0.0465893
263	437	-0.0470577	-0.0470577
264	436	-0.0461718	-0.0461718
265	435	-0.0473587	-0.0473587
266	434	-0.0471248	-0.0471248
267	433	-0.0462849	-0.0462849
268	432	-0.0456875	-0.0456875
269	431	-0.0474673	-0.0474673
270	430	-0.044988	-0.044988
271	429	-0.0461841	-0.0461841
272	428	-0.0450567	-0.0450567
273	427	-0.0452246	-0.0452246
274	426	-0.0457214	-0.0457214
275	425	-0.0448985	-0.0448985
276	424	-0.044342	-0.044342
277	423	-0.043841	-0.043841
278	422	-0.0439176	-0.0439176
279	421	-0.0440866	-0.0440866
280	420	-0.0451605	-0.0451605
281	419	-0.0457087	-0.0457087
282	418	-0.0444215	-0.0444215
283	417	-0.0453329	-0.0453329
284	416	-0.0450861	-0.0450861
285	415	-0.0448626	-0.0448626
286	414	-0.0461596	-0.0461596
287	413	-0.0456734	-0.0456734
288	412	-0.0456791	-0.0456791
289	411	-0.0454803	-0.0454803
290	410	-0.0468542	-0.0468542
291	409	-0.0461314	-0.0461314
292	408	-0.0472351	-0.0472351
293	407	-0.0466202	-0.0466202
294	406	-0.0473314	-0.0473314
295	405	-0.0447443	-0.0447443
296	404	-0.0472481	-0.0472481
297	403	-0.0470575	-0.0470575
298	402	-0.0469258	-0.0469258
299	401	-0.0469056	-0.0469056
300	400	-0.0464475	-0.0464475

[truncated: 35 more sheets: LBind (mdeg), LDp-ind (mdeg), LBp-ind (mdeg), G-factor-ind, mCD (mdeg), mCB (mdeg), mLB (mdeg), mLD (mdeg), mLBp (mdeg), mLDp (mdeg), mG_factor, aCD (mdeg), aCB (mdeg), aLB (mdeg), aLD (mdeg), aLBp (mdeg), aLDp (mdeg), aG-factor, Abs (au) (from M00), M00 …]
