# Supplementary material for: Metasurface analogues of molecular diastereomers from hierarchical multiscale chiral interactions with biomolecules
Source: Nat Commun. 2026 Apr 22;17:5541. doi: 10.1038/s41467-026-72200-6 (PMC13287669; doi:10.1038/s41467-026-72200-6)
Supplement: Supplementary file 6 — Source data [file 41467_2026_72200_MOESM6_ESM.zip › Source_Data/MMP/Strept/LHstrep_baseline_substracted_Mueller_ St_LH_Res1nm_2022_09_22_05_42_46 and baseline - Mueller_ St_BG_Res1nm_repeat_00_2022_09_22_08_50_33.xlsx]

## Sheet: CD (mdeg)
	0	1	2	3
0	700	-110.93	-115.282	-113.106
1	699	-126.656	-87.4083	-107.032
2	698	-137.438	-62.3978	-99.9178
3	697	-66.9973	-99.3912	-83.1943
4	696	-74.0928	-173.086	-123.59
5	695	-116.614	-105.44	-111.027
6	694	-112.965	-199.775	-156.37
7	693	-131.006	-120.247	-125.627
8	692	-150.836	-225.891	-188.364
9	691	-137.106	-119.672	-128.389
10	690	-159.325	-142.618	-150.971
11	689	-195.923	-209.949	-202.936
12	688	-134.514	-169.83	-152.172
13	687	-201.002	-241.468	-221.235
14	686	-150.339	-192.118	-171.228
15	685	-152.441	-176.825	-164.633
16	684	-178.071	-214.495	-196.283
17	683	-161.979	-146.156	-154.067
18	682	-179.554	-214.48	-197.017
19	681	-184.185	-133.552	-158.869
20	680	-191.665	-247.055	-219.36
21	679	-189.615	-149.13	-169.373
22	678	-198.436	-187.256	-192.846
23	677	-228.686	-184.189	-206.438
24	676	-183.958	-186.516	-185.237
25	675	-211.285	-258.185	-234.735
26	674	-227.023	-256.678	-241.85
27	673	-233.205	-231.282	-232.244
28	672	-129.942	-203.808	-166.875
29	671	-118.877	-189.651	-154.264
30	670	-54.2885	-165.69	-109.989
31	669	-14.342	-86.002	-50.172
32	668	38.6993	7.99971	23.3495
33	667	192.911	42.6987	117.805
34	666	239.381	119.229	179.305
35	665	316.948	235.979	276.463
36	664	343.24	294.328	318.784
37	663	241.053	288.631	264.842
38	662	200.027	234.443	217.235
39	661	198.951	245.602	222.276
40	660	167.372	210.957	189.165
41	659	102.115	137.754	119.935
42	658	38.696	96.3996	67.5478
43	657	-18.668	27.9881	4.66007
44	656	-24.7202	2.08192	-11.3191
45	655	1.99121	10.0495	6.02035
46	654	38.6886	-17.5933	10.5477
47	653	45.659	37.8278	41.7434
48	652	22.6142	33.0829	27.8485
49	651	67.4937	69.0703	68.282
50	650	91.1312	101.798	96.4646
51	649	98.2354	81.1393	89.6873
52	648	9.35192	47.1227	28.2373
53	647	93.2337	113.772	103.503
54	646	64.4896	73.8363	69.163
55	645	28.6399	27.533	28.0864
56	644	15.0954	-34.3589	-9.63171
57	643	-47.7212	-14.2971	-31.0092
58	642	-97.1639	-54.0622	-75.6131
59	641	-162.657	-103.722	-133.19
60	640	-163.251	-94.6777	-128.965
61	639	-147.319	-194.046	-170.682
62	638	-154.636	-156.171	-155.403
63	637	-146.029	-216.031	-181.03
64	636	-166.875	-182.174	-174.524
65	635	-124.832	-116.432	-120.632
66	634	-75.4789	-70.0613	-72.7701
67	633	-60.9254	-6.27334	-33.5993
68	632	34.3726	18.6539	26.5132
69	631	74.4773	43.5331	59.0052
70	630	153.472	96.25	124.861
71	629	151.479	124.441	137.96
72	628	178.91	179.367	179.139
73	627	224.14	187.433	205.786
74	626	229.839	195.807	212.823
75	625	252.148	212.548	232.348
76	624	256.811	226.278	241.545
77	623	212.452	273.408	242.93
78	622	219.969	251.577	235.773
79	621	202.324	194.401	198.362
80	620	166.659	177.868	172.263
81	619	139.885	160.947	150.416
82	618	146.862	166.358	156.61
83	617	139.432	127.224	133.328
84	616	122.268	120.662	121.465
85	615	84.0877	136.133	110.11
86	614	79.3316	118.764	99.048
87	613	110.437	93.3856	101.911
88	612	118.287	107.182	112.735
89	611	92.8492	90.2408	91.545
90	610	63.0165	132.412	97.7143
91	609	70.2645	94.8989	82.5817
92	608	20.4647	61.9361	41.2004
93	607	36.0438	110.881	73.4626
94	606	60.9072	45.573	53.2401
95	605	59.1115	44.1025	51.607
96	604	63.1977	30.7842	46.991
97	603	27.5531	16.2964	21.9248
98	602	32.4921	21.3943	26.9432
99	601	18.3685	15.8841	17.1263
100	600	-1.65829	20.0776	9.20967
101	599	38.4964	-16.9551	10.7707
102	598	-30.8981	-5.75698	-18.3275
103	597	11.6021	33.6263	22.6142
104	596	-38.9916	-10.4334	-24.7125
105	595	-29.8359	16.2878	-6.77405
106	594	-10.9242	-44.7418	-27.833
107	593	-10.6706	-31.7706	-21.2206
108	592	-46.9506	-40.6685	-43.8096
109	591	-43.092	-24.1852	-33.6386
110	590	-23.6506	-40.2553	-31.953
111	589	-31.8981	-29.1184	-30.5082
112	588	-18.3913	-24.2085	-21.2999
113	587	-28.6142	-10.3648	-19.4895
114	586	-29.6775	-47.1772	-38.4274
115	585	-15.0037	13.5739	-0.714903
116	584	-3.06326	-16.1141	-9.5887
117	583	-2.8002	-10.0434	-6.42182
118	582	1.50014	25.7025	13.6013
119	581	-10.2824	-0.582142	-5.43226
120	580	19.0289	-3.825	7.60192
121	579	-9.26701	-0.93724	-5.10212
122	578	11.8335	11.9354	11.8844
123	577	5.60813	21.2936	13.4509
124	576	33.9503	4.28539	19.1179
125	575	58.1463	32.1608	45.1536
126	574	39.9704	17.793	28.8817
127	573	52.5667	24.7477	38.6572
128	572	44.137	26.1173	35.1272
129	571	50.9125	60.9188	55.9157
130	570	33.3294	47.0801	40.2048
131	569	68.3668	52.4199	60.3933
132	568	49.1258	44.5239	46.8248
133	567	78.024	61.0915	69.5578
134	566	50.7789	46.4914	48.6351
135	565	44.3547	59.4567	51.9057
136	564	52.6236	71.5153	62.0695
137	563	67.7068	64.974	66.3404
138	562	59.2178	56.2308	57.7243
139	561	53.1649	61.4237	57.2943
140	560	45.8132	37.0801	41.4467
141	559	84.2106	46.5812	65.3959
142	558	50.4566	48.8467	49.6516
143	557	48.8536	46.591	47.7223
144	556	29.4772	30.3198	29.8985
145	555	32.2674	24.1078	28.1876
146	554	37.6683	40.6514	39.1598
147	553	38.3039	37.9003	38.1021
148	552	46.718	55.143	50.9305
149	551	34.1615	34.2338	34.1976
150	550	52.0133	45.3741	48.6937
151	549	41.4437	54.3024	47.873
152	548	65.9756	25.0448	45.5102
153	547	39.4607	40.2047	39.8327
154	546	45.818	30.3792	38.0986
155	545	20.9455	25.7519	23.3487
156	544	62.9766	35.3559	49.1662
157	543	26.5413	32.9574	29.7493
158	542	24.2815	34.8274	29.5545
159	541	32.1801	19.7436	25.9619
160	540	19.2548	17.429	18.3419
161	539	25.6535	41.1058	33.3797
162	538	21.7421	30.0443	25.8932
163	537	39.6998	30.0673	34.8836
164	536	31.2832	20.4443	25.8637
165	535	23.1063	15.2714	19.1889
166	534	9.19628	12.0897	10.643
167	533	7.65616	-0.178127	3.73901
168	532	6.69077	6.18158	6.43618
169	531	-6.22309	2.07053	-2.07628
170	530	11.4793	-5.34863	3.06531
171	529	7.39544	-7.21515	0.0901455
172	528	-2.43694	9.63178	3.59742
173	527	29.3503	-1.14137	14.1045
174	526	-15.03	3.31263	-5.85868
175	525	-8.72883	-11.0503	-9.88958
176	524	8.83062	-11.4357	-1.30252
177	523	-21.907	-5.33816	-13.6226
178	522	-7.0057	-2.37345	-4.68957
179	521	-5.07596	-15.3272	-10.2016
180	520	-19.0808	-19.1063	-19.0936
181	519	1.21203	1.21865	1.21534
182	518	-0.774196	-29.3745	-15.0743
183	517	-26.3376	-24.0759	-25.2068
184	516	-27.0691	-17.6878	-22.3784
185	515	2.74153	-12.8529	-5.05567
186	514	-9.99611	-14.0679	-12.032
187	513	-16.5918	-11.2928	-13.9423
188	512	-9.06891	-3.73557	-6.40224
189	511	-26.3728	-20.5213	-23.4471
190	510	-7.95838	-32.6139	-20.2861
191	509	-24.4804	-39.1203	-31.8004
192	508	-13.745	-6.19439	-9.96972
193	507	-17.0696	-14.8569	-15.9632
194	506	-22.968	-32.7409	-27.8545
195	505	-16.6362	-34.764	-25.7001
196	504	-35.0961	-38.4387	-36.7674
197	503	-42.8499	-44.3733	-43.6116
198	502	-50.5766	-46.4383	-48.5074
199	501	-18.4625	-43.5378	-31.0002
200	500	-36.8288	-41.853	-39.3409
201	499	-35.5465	-36.6263	-36.0864
202	498	-41.0563	-31.7649	-36.4106
203	497	-36.6942	-39.0458	-37.87
204	496	-55.7318	-42.5185	-49.1251
205	495	-49.3279	-31.6428	-40.4854
206	494	-41.4521	-44.5913	-43.0217
207	493	-37.9443	-48.6106	-43.2775
208	492	-38.9171	-47.3466	-43.1319
209	491	-47.424	-37.7825	-42.6033
210	490	-49.1313	-43.1199	-46.1256
211	489	-35.8535	-62.8238	-49.3387
212	488	-33.7291	-26.3892	-30.0591
213	487	-65.7782	-53.8261	-59.8021
214	486	-52.0749	-51.9142	-51.9945
215	485	-53.098	-57.3754	-55.2367
216	484	-55.3772	-43.7465	-49.5618
217	483	-46.3261	-52.5065	-49.4163
218	482	-46.6264	-42.0276	-44.327
219	481	-48.6438	-37.0362	-42.84
220	480	-37.2099	-48.9441	-43.077
221	479	-64.4551	-45.7606	-55.1079
222	478	-41.6568	-44.9283	-43.2925
223	477	-32.1534	-58.0477	-45.1005
224	476	-34.4075	-44.4519	-39.4297
225	475	-50.8034	-51.3556	-51.0795
226	474	-51.6248	-37.7127	-44.6687
227	473	-59.4717	-63.3045	-61.3881
228	472	-53.1767	-55.9976	-54.5872
229	471	-56.4063	-44.887	-50.6467
230	470	-38.871	-53.8333	-46.3521
231	469	-47.3714	-44.8942	-46.1328
232	468	-42.1634	-55.1924	-48.6779
233	467	-45.4743	-55.8969	-50.6856
234	466	-40.107	-58.2088	-49.1579
235	465	-48.3504	-48.807	-48.5787
236	464	-40.1719	-49.4525	-44.8122
237	463	-31.3324	-42.538	-36.9352
238	462	-46.7875	-52.373	-49.5803
239	461	-58.0346	-60.8967	-59.4656
240	460	-48.669	-49.926	-49.2975
241	459	-54.5929	-49.1777	-51.8853
242	458	-59.5458	-48.7524	-54.1491
243	457	-44.9444	-57.4881	-51.2163
244	456	-48.917	-50.0276	-49.4723
245	455	-41.3053	-41.3655	-41.3354
246	454	-49.1192	-47.1186	-48.1189
247	453	-48.2568	-52.0463	-50.1515
248	452	-50.7426	-41.6878	-46.2152
249	451	-42.1811	-42.9039	-42.5425
250	450	-44.0413	-44.9599	-44.5006
251	449	-27.6671	-58.2773	-42.9722
252	448	-42.8134	-37.1832	-39.9983
253	447	-44.0592	-50.3086	-47.1839
254	446	-44.8632	-51.3609	-48.112
255	445	-45.9642	-50.4522	-48.2082
256	444	-42.3892	-57.3557	-49.8725
257	443	-43.9772	-53.5566	-48.7669
258	442	-51.8579	-59.0952	-55.4766
259	441	-33.8874	-35.6003	-34.7439
260	440	-47.4224	-54.5932	-51.0078
261	439	-50.4665	-56.6683	-53.5674
262	438	-53.2021	-45.3094	-49.2558
263	437	-64.0031	-56.9257	-60.4644
264	436	-55.1427	-60.6213	-57.882
265	435	-51.8902	-55.5651	-53.7276
266	434	-48.7542	-61.767	-55.2606
267	433	-62.3967	-61.5954	-61.996
268	432	-67.6085	-51.2825	-59.4455
269	431	-60.603	-67.3466	-63.9748
270	430	-71.5694	-74.9871	-73.2783
271	429	-52.701	-61.7929	-57.2469
272	428	-59.4946	-67.5771	-63.5359
273	427	-54.4092	-67.6419	-61.0255
274	426	-76.4824	-60.4668	-68.4746
275	425	-57.3906	-70.4221	-63.9064
276	424	-59.0897	-80.3315	-69.7106
277	423	-61.8746	-74.5892	-68.2319
278	422	-66.8545	-72.7018	-69.7782
279	421	-66.0762	-69.2237	-67.6499
280	420	-75.8213	-73.1593	-74.4903
281	419	-67.4977	-69.9435	-68.7206
282	418	-73.1057	-77.68	-75.3929
283	417	-75.9022	-65.239	-70.5706
284	416	-79.7306	-76.2007	-77.9657
285	415	-76.1167	-80.6166	-78.3666
286	414	-83.832	-62.3806	-73.1063
287	413	-79.3448	-71.7592	-75.552
288	412	-82.4837	-72.9047	-77.6942
289	411	-89.7061	-79.3332	-84.5197
290	410	-74.553	-76.5293	-75.5411
291	409	-83.6553	-79.7056	-81.6804
292	408	-72.4884	-75.2809	-73.8847
293	407	-82.2298	-74.4549	-78.3424
294	406	-76.1429	-70.4189	-73.2809
295	405	-71.2311	-79.6215	-75.4263
296	404	-74.5164	-69.2688	-71.8926
297	403	-73.0553	-69.5485	-71.3019
298	402	-55.314	-54.0364	-54.6752
299	401	-59.5682	-54.5616	-57.0649
300	400	-73.5722	-67.7802	-70.6762

## Sheet: CB (mdeg)
	0	1	2	3
0	700	18.2426	90.2275	54.2351
1	699	-89.4965	-78.9995	-84.248
2	698	-18.9828	24.6048	2.81095
3	697	-49.3267	45.6735	-1.82661
4	696	-24.7267	35.691	5.48211
5	695	-110.574	-27.4314	-69.0029
6	694	58.575	6.83223	32.7036
7	693	82.4554	41.7624	62.1089
8	692	-21.4923	-30.618	-26.0551
9	691	-52.7658	-34.529	-43.6474
10	690	-48.3562	-62.683	-55.5196
11	689	38.962	-16.5007	11.2307
12	688	-38.0437	-18.2911	-28.1674
13	687	-84.7448	43.6231	-20.5609
14	686	-72.8336	-159.408	-116.121
15	685	-13.4549	-85.7082	-49.5815
16	684	-57.5855	-129.767	-93.6762
17	683	-0.929756	4.52231	1.79628
18	682	23.3522	3.23492	13.2936
19	681	-5.49816	90.1511	42.3265
20	680	-17.9551	-77.0591	-47.5071
21	679	-24.2602	14.1484	-5.05594
22	678	106.326	5.4458	55.8861
23	677	36.1318	-164.881	-64.3747
24	676	70.9507	22.5621	46.7564
25	675	32.0985	26.7559	29.4272
26	674	120.134	97.1955	108.665
27	673	55.7144	52.7522	54.2333
28	672	221.691	149.774	185.732
29	671	230.2	299.401	264.801
30	670	342.216	306.239	324.227
31	669	342.028	225.613	283.82
32	668	426.678	339.255	382.966
33	667	369.143	324.059	346.601
34	666	317.803	172.456	245.13
35	665	279.369	272.172	275.77
36	664	75.6005	253.118	164.359
37	663	79.2233	142.78	111.002
38	662	49.587	38.8102	44.1986
39	661	-135.628	20.7447	-57.4415
40	660	11.7823	-67.2589	-27.7383
41	659	-62.9563	-32.0757	-47.516
42	658	-23.1584	-59.7498	-41.4541
43	657	-102.944	-67.6765	-85.3102
44	656	16.9802	9.75099	13.3656
45	655	16.1221	114.593	65.3577
46	654	24.7959	59.4812	42.1386
47	653	148.315	59.9946	104.155
48	652	149.126	132.883	141.004
49	651	47.8288	145.76	96.7943
50	650	199.607	183.515	191.561
51	649	53.2182	46.8147	50.0165
52	648	175.767	65.9913	120.879
53	647	12.0795	10.1655	11.1225
54	646	83.0062	68.8943	75.9503
55	645	-48.6238	21.7399	-13.442
56	644	41.5671	49.9894	45.7782
57	643	2.98021	-18.0137	-7.51677
58	642	77.3399	-59.2262	9.05686
59	641	78.3966	57.1952	67.7959
60	640	178.249	84.6136	131.431
61	639	235.735	170.258	202.997
62	638	199.175	151.048	175.111
63	637	244.45	144.274	194.362
64	636	290.865	291.944	291.404
65	635	350.944	309.778	330.361
66	634	427.314	358.704	393.009
67	633	443.765	365.371	404.568
68	632	396.857	387.472	392.165
69	631	435.176	342.633	388.905
70	630	358.419	424.918	391.669
71	629	380.373	283.705	332.039
72	628	303.89	338.697	321.293
73	627	316.524	277.396	296.96
74	626	256.252	315.572	285.912
75	625	252.011	274.334	263.172
76	624	171.44	203.859	187.65
77	623	175.51	132.137	153.823
78	622	107.679	139.24	123.459
79	621	103.15	178.128	140.639
80	620	122.636	96.6982	109.667
81	619	97.1332	36.123	66.6281
82	618	71.5392	22.2718	46.9055
83	617	13.6719	-25.863	-6.09556
84	616	29.243	40.8862	35.0646
85	615	35.5473	71.0861	53.3167
86	614	10.5746	11.6329	11.1038
87	613	10.98	-7.68532	1.64734
88	612	25.7471	5.6966	15.7218
89	611	20.251	-11.3297	4.46064
90	610	30.4527	-10.8973	9.77768
91	609	-15.6208	-15.3032	-15.462
92	608	-9.17843	6.43628	-1.37108
93	607	-6.96481	46.9071	19.9711
94	606	-45.605	5.2384	-20.1833
95	605	29.1203	36.9662	33.0432
96	604	13.2964	-22.6127	-4.65814
97	603	10.7746	23.7693	17.272
98	602	37.4699	12.4549	24.9624
99	601	24.646	17.648	21.147
100	600	19.3211	-3.91959	7.70078
101	599	15.6504	12.2379	13.9442
102	598	48.7219	-16.4701	16.1259
103	597	13.8651	4.50022	9.18267
104	596	37.4808	20.1503	28.8155
105	595	14.7817	55.7689	35.2753
106	594	1.74799	28.543	15.1455
107	593	73.354	78.9187	76.1363
108	592	47.4346	29.8733	38.6539
109	591	93.7572	41.1767	67.467
110	590	97.7266	67.7057	82.7162
111	589	51.7905	73.7881	62.7893
112	588	63.6163	76.0334	69.8248
113	587	114.527	91.8371	103.182
114	586	63.7676	113.676	88.7216
115	585	92.3613	80.8754	86.6184
116	584	94.4873	98.5122	96.4997
117	583	81.2113	105.45	93.3307
118	582	110.806	75.3926	93.0994
119	581	93.2684	107.318	100.293
120	580	80.6084	119.301	99.9545
121	579	80.3772	131.269	105.823
122	578	105.77	90.7611	98.2653
123	577	100.747	71.4458	86.0964
124	576	82.5624	114.02	98.2913
125	575	68.7137	34.715	51.7143
126	574	101.525	101.429	101.477
127	573	61.5539	96.6897	79.1218
128	572	84.9875	89.5	87.2437
129	571	85.3843	97.007	91.1956
130	570	119.309	55.658	87.4835
131	569	35.5819	100.453	68.0175
132	568	82.0505	71.2355	76.643
133	567	41.1632	75.7653	58.4643
134	566	94.2031	47.8696	71.0364
135	565	63.7146	45.7252	54.7199
136	564	74.344	32.0685	53.2063
137	563	12.846	53.6591	33.2525
138	562	35.4224	49.9573	42.6899
139	561	3.9407	17.1526	10.5467
140	560	37.6759	18.3447	28.0103
141	559	33.9394	67.6043	50.7719
142	558	40.4221	61.8474	51.1347
143	557	-3.73428	28.0352	12.1504
144	556	16.8665	4.62881	10.7476
145	555	1.54784	-2.85599	-0.654075
146	554	24.6023	13.9392	19.2707
147	553	-7.59025	-32.1116	-19.8509
148	552	-1.57112	63.2756	30.8523
149	551	19.2052	7.83309	13.5192
150	550	-2.41464	29.1465	13.3659
151	549	27.9706	8.23507	18.1028
152	548	4.13138	4.82748	4.47943
153	547	20.9089	19.4124	20.1606
154	546	12.8918	-10.4021	1.24486
155	545	7.31894	-5.54718	0.88588
156	544	-17.1557	4.51822	-6.31874
157	543	-3.4283	-11.9145	-7.6714
158	542	-37.8821	7.65047	-15.1158
159	541	3.24528	-8.73667	-2.74569
160	540	-9.99599	10.9183	0.461159
161	539	-14.7187	-34.9581	-24.8384
162	538	-51.7259	-22.5623	-37.1441
163	537	-26.0307	-43.8264	-34.9286
164	536	-34.4546	-26.4743	-30.4645
165	535	-13.6079	-20.6412	-17.1246
166	534	2.12902	5.95899	4.044
167	533	-38.7916	-36.5651	-37.6783
168	532	-8.39816	-9.06556	-8.73186
169	531	-2.6904	-28.6217	-15.656
170	530	-6.29543	-32.5515	-19.4234
171	529	-21.5237	-21.7788	-21.6513
172	528	1.09737	-7.38843	-3.14553
173	527	-27.1028	-25.8508	-26.4768
174	526	-21.8347	-24.0893	-22.962
175	525	-0.33114	-35.8464	-18.0888
176	524	-33.6383	-19.4362	-26.5373
177	523	-29.9716	2.05224	-13.9597
178	522	-34.8486	-6.30877	-20.5787
179	521	-2.60808	-8.89957	-5.75383
180	520	-33.953	-30.0602	-32.0066
181	519	-23.5014	-43.3217	-33.4116
182	518	-25.6984	-38.6842	-32.1913
183	517	-21.8775	-14.5376	-18.2075
184	516	-14.5203	-7.5625	-11.0414
185	515	-8.30821	-27.7142	-18.0112
186	514	-21.1401	-24.7539	-22.947
187	513	-32.7892	-9.10796	-20.9486
188	512	-17.5404	-0.83433	-9.18734
189	511	-28.3067	-14.4731	-21.3899
190	510	-5.06212	-12.4145	-8.73833
191	509	-24.3197	-25.4126	-24.8661
192	508	-29.6259	-22.8227	-26.2243
193	507	-13.165	-25.3256	-19.2453
194	506	-11.2462	-21.8288	-16.5375
195	505	-15.9495	-6.71595	-11.3327
196	504	-13.7966	4.84329	-4.47668
197	503	-27.3804	2.7234	-12.3285
198	502	-14.8861	-1.36727	-8.12669
199	501	-10.9761	2.75968	-4.10822
200	500	-3.29554	-35.5102	-19.4029
201	499	-10.1507	-13.1295	-11.6401
202	498	1.81955	-15.5359	-6.85817
203	497	4.42863	-35.7007	-15.636
204	496	-16.116	9.16895	-3.47354
205	495	-24.6834	-9.18281	-16.9331
206	494	-8.60612	-7.7861	-8.19611
207	493	-35.1124	-25.5818	-30.3471
208	492	-13.5089	-25.2275	-19.3682
209	491	-36.0305	-14.3273	-25.1789
210	490	-18.8087	-19.8226	-19.3157
211	489	-24.3357	-8.22581	-16.2808
212	488	17.2874	4.4712	10.8793
213	487	-12.1947	0.887637	-5.65352
214	486	-10.4689	-2.30535	-6.38711
215	485	-6.57583	12.9462	3.18518
216	484	-10.0059	-3.74797	-6.87695
217	483	-3.80158	4.94314	0.570778
218	482	0.0103781	11.547	5.77868
219	481	3.1009	-10.5768	-3.73793
220	480	5.53761	-3.35399	1.09181
221	479	3.37876	18.8207	11.0997
222	478	-8.74862	30.6521	10.9517
223	477	6.54312	13.9847	10.2639
224	476	7.35908	0.658682	4.00888
225	475	19.5666	-2.07037	8.74812
226	474	-16.4281	33.2342	8.40303
227	473	20.145	21.2356	20.6903
228	472	24.15	-1.41155	11.3692
229	471	39.7511	16.4475	28.0993
230	470	9.55442	-11.6734	-1.05951
231	469	33.4191	4.01631	18.7177
232	468	32.5269	21.7749	27.1509
233	467	28.38	24.9883	26.6841
234	466	15.2846	7.63424	11.4594
235	465	29.4202	23.3277	26.3739
236	464	29.046	12.9912	21.0186
237	463	15.6061	37.8788	26.7425
238	462	29.2917	23.5815	26.4366
239	461	24.4152	18.3983	21.4067
240	460	23.1716	46.2773	34.7244
241	459	22.2717	35.8106	29.0412
242	458	12.8735	13.8538	13.3637
243	457	37.6257	20.891	29.2583
244	456	27.4726	1.6236	14.5481
245	455	37.7172	23.8199	30.7686
246	454	30.97	18.2612	24.6156
247	453	17.4115	27.7487	22.5801
248	452	32.2215	18.3882	25.3049
249	451	26.0817	29.5413	27.8115
250	450	15.2763	37.3384	26.3073
251	449	21.7765	27.0695	24.423
252	448	26.6191	27.7946	27.2069
253	447	33.3523	21.5389	27.4456
254	446	19.4161	33.6999	26.558
255	445	35.0487	30.6222	32.8355
256	444	23.5947	25.0896	24.3421
257	443	3.77398	15.4857	9.62983
258	442	31.678	31.0557	31.3668
259	441	15.0215	21.7475	18.3845
260	440	18.7719	17.3524	18.0621
261	439	13.0926	34.2685	23.6805
262	438	25.1535	21.8024	23.478
263	437	0.934896	23.1218	12.0283
264	436	15.149	13.3697	14.2594
265	435	11.6176	38.8731	25.2453
266	434	19.8956	20.6368	20.2662
267	433	16.7481	19.4672	18.1076
268	432	26.8921	18.7066	22.7994
269	431	21.7065	20.4917	21.0991
270	430	26.7208	23.8772	25.299
271	429	19.0179	25.4072	22.2126
272	428	24.5664	36.997	30.7817
273	427	14.8284	25.7339	20.2811
274	426	32.7344	17.962	25.3482
275	425	21.2538	12.1723	16.713
276	424	15.3685	23.0408	19.2047
277	423	35.0953	35.1733	35.1343
278	422	21.656	45.8731	33.7646
279	421	13.7952	24.9892	19.3922
280	420	34.6919	29.0251	31.8585
281	419	44.6194	31.213	37.9162
282	418	42.3453	40.9866	41.666
283	417	32.8915	39.3341	36.1128
284	416	39.7349	53.4059	46.5704
285	415	39.9438	50.996	45.4699
286	414	46.96	54.9382	50.9491
287	413	41.1196	41.1336	41.1266
288	412	44.9538	51.0966	48.0252
289	411	29.4202	45.0822	37.2512
290	410	61.082	63.7057	62.3939
291	409	66.0153	53.6065	59.8109
292	408	63.8925	65.8959	64.8942
293	407	59.9042	57.1671	58.5357
294	406	60.6388	78.3327	69.4857
295	405	51.4436	80.1485	65.7961
296	404	81.389	80.8195	81.1043
297	403	57.9555	88.4127	73.1841
298	402	68.5837	80.0622	74.323
299	401	69.2436	74.1246	71.6841
300	400	82.1533	77.5249	79.8391

## Sheet: LB (mdeg)
	0	1	2	3
0	700	-0.0227041	-0.0255249	-0.0241145
1	699	-0.0118998	-0.0204696	-0.0161847
2	698	-0.0129525	-0.0240682	-0.0185103
3	697	-0.0175895	-0.0198045	-0.018697
4	696	-0.0113016	-0.00718627	-0.00924394
5	695	-0.00616919	-0.0053705	-0.00576984
6	694	0.00503585	-0.00565736	-0.000310751
7	693	-0.00237705	-0.0010478	-0.00171243
8	692	0.0103521	0.0084468	0.00939945
9	691	0.0236595	0.006607	0.0151332
10	690	0.0195677	0.0133589	0.0164633
11	689	0.0242195	0.0215887	0.0229041
12	688	0.0335633	0.0325945	0.0330789
13	687	0.0390726	0.0279253	0.0334989
14	686	0.0419409	0.0349092	0.0384251
15	685	0.048324	0.0358954	0.0421097
16	684	0.0377696	0.0430069	0.0403882
17	683	0.0510308	0.0422554	0.0466431
18	682	0.0467702	0.0480528	0.0474115
19	681	0.046729	0.0448786	0.0458038
20	680	0.0459413	0.0477426	0.046842
21	679	0.0444147	0.0490515	0.0467331
22	678	0.0414761	0.049684	0.04558
23	677	0.0489296	0.0403977	0.0446636
24	676	0.0502963	0.0483052	0.0493008
25	675	0.0475614	0.0497199	0.0486406
26	674	0.0509308	0.0511695	0.0510501
27	673	0.0600982	0.055809	0.0579536
28	672	0.0617515	0.0615316	0.0616416
29	671	0.078299	0.0654683	0.0718836
30	670	0.0861249	0.0813603	0.0837426
31	669	0.0949116	0.0875032	0.0912074
32	668	0.113367	0.0974871	0.105427
33	667	0.121927	0.103465	0.112696
34	666	0.137651	0.121431	0.129541
35	665	0.154841	0.137929	0.146385
36	664	0.163409	0.1553	0.159354
37	663	0.177554	0.16662	0.172087
38	662	0.181867	0.170886	0.176376
39	661	0.188927	0.177579	0.183253
40	660	0.199249	0.194049	0.196649
41	659	0.194727	0.197867	0.196297
42	658	0.192892	0.19966	0.196276
43	657	0.187781	0.204083	0.195932
44	656	0.191305	0.188697	0.190001
45	655	0.191349	0.188263	0.189806
46	654	0.183988	0.187244	0.185616
47	653	0.176921	0.183322	0.180121
48	652	0.168557	0.17022	0.169389
49	651	0.166549	0.165611	0.16608
50	650	0.157978	0.160282	0.15913
51	649	0.155553	0.161831	0.158692
52	648	0.147066	0.157908	0.152487
53	647	0.145627	0.15311	0.149368
54	646	0.14407	0.14735	0.14571
55	645	0.140467	0.144378	0.142422
56	644	0.132844	0.137935	0.13539
57	643	0.131354	0.131935	0.131644
58	642	0.128846	0.128606	0.128726
59	641	0.12316	0.121748	0.122454
60	640	0.119992	0.120947	0.12047
61	639	0.113584	0.118851	0.116218
62	638	0.113845	0.116757	0.115301
63	637	0.110293	0.113263	0.111778
64	636	0.107336	0.110632	0.108984
65	635	0.110357	0.112485	0.111421
66	634	0.113647	0.113152	0.1134
67	633	0.116588	0.110846	0.113717
68	632	0.11484	0.109204	0.112022
69	631	0.110164	0.110776	0.11047
70	630	0.111615	0.109274	0.110444
71	629	0.105129	0.110636	0.107882
72	628	0.106461	0.105637	0.106049
73	627	0.107581	0.106174	0.106877
74	626	0.106304	0.100308	0.103306
75	625	0.0960632	0.0997116	0.0978874
76	624	0.090419	0.0977496	0.0940843
77	623	0.0954968	0.0925859	0.0940414
78	622	0.0856924	0.0883043	0.0869984
79	621	0.0827751	0.0867487	0.0847619
80	620	0.0762391	0.0797417	0.0779904
81	619	0.0715397	0.0744835	0.0730116
82	618	0.0671663	0.0685142	0.0678402
83	617	0.0616954	0.060136	0.0609157
84	616	0.055717	0.0557586	0.0557378
85	615	0.0556181	0.0535811	0.0545996
86	614	0.0460891	0.0505741	0.0483316
87	613	0.0439296	0.0472366	0.0455831
88	612	0.0398534	0.0402558	0.0400546
89	611	0.0367675	0.0396498	0.0382086
90	610	0.0327066	0.0350885	0.0338976
91	609	0.032356	0.0286637	0.0305098
92	608	0.023964	0.0301873	0.0270757
93	607	0.0237038	0.0260338	0.0248688
94	606	0.0230497	0.0237792	0.0234144
95	605	0.0236036	0.0187943	0.0211989
96	604	0.0196698	0.0199586	0.0198142
97	603	0.0134148	0.016949	0.0151819
98	602	0.0102164	0.0161223	0.0131693
99	601	0.00742614	0.0126049	0.0100155
100	600	0.00495806	0.00598761	0.00547284
101	599	0.000387705	0.000439514	0.000413609
102	598	-0.00158879	0.00234048	0.000375848
103	597	-0.00577128	-0.00391488	-0.00484308
104	596	-0.00377947	-0.00666062	-0.00522004
105	595	-0.0112174	-0.00555815	-0.00838775
106	594	-0.0113348	-0.0125155	-0.0119252
107	593	-0.011437	-0.0109652	-0.0112011
108	592	-0.0135861	-0.0134753	-0.0135307
109	591	-0.0133227	-0.0160578	-0.0146903
110	590	-0.0159469	-0.0140852	-0.0150161
111	589	-0.0160935	-0.0185756	-0.0173345
112	588	-0.0156431	-0.015085	-0.015364
113	587	-0.0150346	-0.0151962	-0.0151154
114	586	-0.0131033	-0.0158732	-0.0144882
115	585	-0.0123863	-0.0152939	-0.0138401
116	584	-0.0123764	-0.013872	-0.0131242
117	583	-0.00927346	-0.0114104	-0.0103419
118	582	-0.00599608	-0.0118534	-0.00892476
119	581	-0.00555698	-0.0106766	-0.00811679
120	580	-0.00608968	-0.00670413	-0.0063969
121	579	-0.00116818	-0.0049207	-0.00304444
122	578	-0.000768414	-0.000351365	-0.00055989
123	577	0.00266525	-0.00211196	0.000276644
124	576	0.00595579	0.00239091	0.00417335
125	575	0.00951218	0.00586232	0.00768725
126	574	0.0110003	0.010613	0.0108067
127	573	0.0161101	0.0129011	0.0145056
128	572	0.0155592	0.0174882	0.0165237
129	571	0.0209426	0.0168852	0.0189139
130	570	0.0222538	0.0185272	0.0203905
131	569	0.0254403	0.0213543	0.0233973
132	568	0.0274864	0.0246157	0.026051
133	567	0.0295317	0.0274578	0.0284948
134	566	0.0336083	0.0278844	0.0307463
135	565	0.0322484	0.0309728	0.0316106
136	564	0.0352481	0.0325041	0.0338761
137	563	0.0349324	0.0345206	0.0347265
138	562	0.0358465	0.0342359	0.0350412
139	561	0.0380365	0.0373988	0.0377177
140	560	0.0396706	0.0357655	0.0377181
141	559	0.0383276	0.0388342	0.0385809
142	558	0.0413779	0.0413025	0.0413402
143	557	0.0411724	0.0388382	0.0400053
144	556	0.0431732	0.0394629	0.0413181
145	555	0.0422104	0.0426528	0.0424316
146	554	0.0423153	0.0410789	0.0416971
147	553	0.0406593	0.0428695	0.0417644
148	552	0.0413972	0.0407486	0.0410729
149	551	0.0405893	0.0425028	0.041546
150	550	0.0386801	0.0413672	0.0400236
151	549	0.0368914	0.0366572	0.0367743
152	548	0.0337895	0.0362408	0.0350151
153	547	0.0329826	0.0342381	0.0336103
154	546	0.0323154	0.0330073	0.0326613
155	545	0.0318769	0.0295278	0.0307024
156	544	0.0306935	0.0283367	0.0295151
157	543	0.0267274	0.0279538	0.0273406
158	542	0.0248687	0.0239701	0.0244194
159	541	0.0199567	0.0205202	0.0202385
160	540	0.0175972	0.0195901	0.0185936
161	539	0.0146684	0.0160852	0.0153768
162	538	0.012904	0.0154798	0.0141919
163	537	0.0106854	0.011547	0.0111162
164	536	0.00725835	0.0106727	0.00896551
165	535	0.00604408	0.00887279	0.00745844
166	534	0.00426683	0.0047048	0.00448581
167	533	0.00260506	0.00228676	0.00244591
168	532	0.00080962	0.00396889	0.00238926
169	531	4.18527e-05	0.000817334	0.000429593
170	530	-0.00433309	-0.00131283	-0.00282296
171	529	-0.00608284	-0.00552151	-0.00580218
172	528	-0.00698013	-0.00736268	-0.00717141
173	527	-0.0113687	-0.00992271	-0.0106457
174	526	-0.0125208	-0.0105425	-0.0115316
175	525	-0.0131699	-0.00974968	-0.0114598
176	524	-0.0138025	-0.015223	-0.0145128
177	523	-0.0151487	-0.0149424	-0.0150455
178	522	-0.016758	-0.0150566	-0.0159073
179	521	-0.0161034	-0.0149618	-0.0155326
180	520	-0.0189391	-0.0169793	-0.0179592
181	519	-0.017341	-0.0168216	-0.0170813
182	518	-0.0209495	-0.0195197	-0.0202346
183	517	-0.0208324	-0.0173161	-0.0190743
184	516	-0.0196582	-0.021281	-0.0204696
185	515	-0.0233892	-0.0184787	-0.0209339
186	514	-0.0214112	-0.0210118	-0.0212115
187	513	-0.0223891	-0.0217781	-0.0220836
188	512	-0.0221712	-0.0225934	-0.0223823
189	511	-0.0244857	-0.0212989	-0.0228923
190	510	-0.0238485	-0.0196874	-0.021768
191	509	-0.0214047	-0.0191315	-0.0202681
192	508	-0.023204	-0.0192808	-0.0212424
193	507	-0.0216059	-0.0197176	-0.0206618
194	506	-0.0228341	-0.0202348	-0.0215345
195	505	-0.0212979	-0.0204857	-0.0208918
196	504	-0.0214925	-0.0205894	-0.0210409
197	503	-0.0209919	-0.0198047	-0.0203983
198	502	-0.018926	-0.0188166	-0.0188713
199	501	-0.0195102	-0.0181963	-0.0188533
200	500	-0.0168607	-0.0161429	-0.0165018
201	499	-0.0186973	-0.015256	-0.0169767
202	498	-0.0195941	-0.0155847	-0.0175894
203	497	-0.0155185	-0.0138218	-0.0146701
204	496	-0.0163497	-0.0130105	-0.0146801
205	495	-0.0143502	-0.0147618	-0.014556
206	494	-0.0149619	-0.0137954	-0.0143787
207	493	-0.0134196	-0.0146413	-0.0140304
208	492	-0.0122227	-0.011712	-0.0119674
209	491	-0.0123911	-0.00954731	-0.0109692
210	490	-0.0121245	-0.0114093	-0.0117669
211	489	-0.011926	-0.0103369	-0.0111315
212	488	-0.00787904	-0.00896097	-0.00842
213	487	-0.00874185	-0.00969921	-0.00922053
214	486	-0.00722867	-0.00645766	-0.00684317
215	485	-0.00821805	-0.00423632	-0.00622719
216	484	-0.00691153	-0.00384566	-0.0053786
217	483	-0.00531317	-0.00476805	-0.00504061
218	482	-0.00405341	-0.00335648	-0.00370495
219	481	-0.00248655	-0.00520882	-0.00384768
220	480	-0.00448153	-0.00360351	-0.00404252
221	479	-0.00189889	-0.00358387	-0.00274138
222	478	-0.00232853	-0.00155478	-0.00194165
223	477	-0.00136195	-0.000216541	-0.000789246
224	476	-0.00183472	-0.000619514	-0.00122712
225	475	-0.000461065	-0.000460953	-0.000461009
226	474	0.00143406	0.000888498	0.00116128
227	473	0.00389874	0.00255033	0.00322453
228	472	0.00217515	0.00401089	0.00309302
229	471	0.00259056	0.00736637	0.00497847
230	470	0.00332577	0.00356243	0.0034441
231	469	0.00547151	0.00350554	0.00448853
232	468	0.00437673	0.00573421	0.00505547
233	467	0.00699121	0.00655424	0.00677273
234	466	0.00492887	0.00686279	0.00589583
235	465	0.00780591	0.00894548	0.00837569
236	464	0.00710162	0.00679753	0.00694958
237	463	0.00791583	0.00929488	0.00860535
238	462	0.00924298	0.00799013	0.00861655
239	461	0.00997774	0.012072	0.0110249
240	460	0.00986697	0.0115599	0.0107134
241	459	0.0106977	0.00901751	0.00985761
242	458	0.0118302	0.0118863	0.0118582
243	457	0.0117756	0.010557	0.0111663
244	456	0.0107087	0.0154213	0.013065
245	455	0.0138737	0.0135489	0.0137113
246	454	0.0143867	0.0115135	0.0129501
247	453	0.015463	0.0126457	0.0140544
248	452	0.0153137	0.0147817	0.0150477
249	451	0.0147279	0.0154526	0.0150902
250	450	0.0158216	0.0172181	0.0165198
251	449	0.0151209	0.0162842	0.0157025
252	448	0.0173158	0.017043	0.0171794
253	447	0.0182279	0.0163982	0.0173131
254	446	0.018693	0.0159465	0.0173197
255	445	0.0192486	0.0183966	0.0188226
256	444	0.0198046	0.0197733	0.019789
257	443	0.0198437	0.0212122	0.0205279
258	442	0.020868	0.0193547	0.0201113
259	441	0.0186359	0.023551	0.0210935
260	440	0.0217366	0.0212242	0.0214804
261	439	0.022769	0.0226697	0.0227193
262	438	0.0219625	0.0247351	0.0233488
263	437	0.021844	0.0244291	0.0231365
264	436	0.022993	0.0246907	0.0238419
265	435	0.0238439	0.0264282	0.025136
266	434	0.0256963	0.0268388	0.0262675
267	433	0.0256628	0.0264263	0.0260446
268	432	0.0262934	0.0284556	0.0273745
269	431	0.0279365	0.028551	0.0282438
270	430	0.0266676	0.0282283	0.027448
271	429	0.0277375	0.0314446	0.029591
272	428	0.0303658	0.0314341	0.0308999
273	427	0.0313819	0.0328764	0.0321291
274	426	0.0321036	0.0318762	0.0319899
275	425	0.0319427	0.0345156	0.0332291
276	424	0.032993	0.031464	0.0322285
277	423	0.0320694	0.0354408	0.0337551
278	422	0.0327172	0.035947	0.0343321
279	421	0.032717	0.0343545	0.0335357
280	420	0.0360608	0.0377208	0.0368908
281	419	0.0349726	0.0367406	0.0358566
282	418	0.0375535	0.0390175	0.0382855
283	417	0.0353845	0.0369955	0.03619
284	416	0.037783	0.0398969	0.0388399
285	415	0.038202	0.0409492	0.0395756
286	414	0.0397658	0.0418794	0.0408226
287	413	0.0402928	0.04216	0.0412264
288	412	0.0407625	0.0434338	0.0420981
289	411	0.0423805	0.0422839	0.0423322
290	410	0.0420586	0.0445051	0.0432819
291	409	0.0440817	0.0458956	0.0449886
292	408	0.0442748	0.0466834	0.0454791
293	407	0.044835	0.046912	0.0458735
294	406	0.0450396	0.0469808	0.0460102
295	405	0.0474693	0.0469509	0.0472101
296	404	0.0483891	0.0488995	0.0486443
297	403	0.0494724	0.049501	0.0494867
298	402	0.0502499	0.0487015	0.0494757
299	401	0.0506651	0.0500817	0.0503734
300	400	0.0506973	0.0535584	0.0521279

## Sheet: LD (mdeg)
	0	1	2	3
0	700	-0.0976394	-0.08209	-0.0898647
1	699	-0.101155	-0.0872859	-0.0942203
2	698	-0.111314	-0.0979818	-0.104648
3	697	-0.120425	-0.107581	-0.114003
4	696	-0.130069	-0.117567	-0.123818
5	695	-0.139347	-0.127199	-0.133273
6	694	-0.146137	-0.135614	-0.140875
7	693	-0.153053	-0.144358	-0.148706
8	692	-0.159526	-0.150263	-0.154895
9	691	-0.164989	-0.156454	-0.160722
10	690	-0.167378	-0.160912	-0.164145
11	689	-0.1711	-0.163766	-0.167433
12	688	-0.171892	-0.16676	-0.169326
13	687	-0.172135	-0.168322	-0.170229
14	686	-0.16911	-0.168036	-0.168573
15	685	-0.164379	-0.168066	-0.166223
16	684	-0.159694	-0.163081	-0.161387
17	683	-0.151349	-0.157705	-0.154527
18	682	-0.142875	-0.150097	-0.146486
19	681	-0.134455	-0.142588	-0.138522
20	680	-0.125879	-0.134284	-0.130081
21	679	-0.11975	-0.12673	-0.12324
22	678	-0.113785	-0.11817	-0.115978
23	677	-0.109135	-0.114747	-0.111941
24	676	-0.104914	-0.10849	-0.106702
25	675	-0.100913	-0.104439	-0.102676
26	674	-0.096744	-0.100133	-0.0984383
27	673	-0.0933501	-0.0970831	-0.0952166
28	672	-0.090021	-0.0930743	-0.0915476
29	671	-0.0850229	-0.0891717	-0.0870973
30	670	-0.0801704	-0.0856637	-0.082917
31	669	-0.0754205	-0.0810123	-0.0782164
32	668	-0.0691225	-0.0756629	-0.0723927
33	667	-0.0642853	-0.0696368	-0.066961
34	666	-0.0549986	-0.0629857	-0.0589921
35	665	-0.0457648	-0.0550023	-0.0503835
36	664	-0.0372362	-0.0459487	-0.0415925
37	663	-0.027281	-0.0360924	-0.0316867
38	662	-0.0153484	-0.0253545	-0.0203515
39	661	-0.00372488	-0.0139054	-0.00881514
40	660	0.00540372	-0.00479684	0.000303438
41	659	0.0144097	0.00671803	0.0105639
42	658	0.0234156	0.0153201	0.0193678
43	657	0.0291911	0.0222466	0.0257188
44	656	0.0346339	0.0280332	0.0313336
45	655	0.0383065	0.0328931	0.0355998
46	654	0.0402751	0.0369529	0.038614
47	653	0.0404929	0.0383002	0.0393965
48	652	0.0423778	0.0398971	0.0411374
49	651	0.0432769	0.0405436	0.0419102
50	650	0.0419385	0.0423181	0.0421283
51	649	0.0428826	0.0412217	0.0420522
52	648	0.0412348	0.0417403	0.0414876
53	647	0.0439819	0.0422745	0.0431282
54	646	0.0430814	0.0412361	0.0421588
55	645	0.0449561	0.043019	0.0439876
56	644	0.0449222	0.0435717	0.0442469
57	643	0.0458882	0.0451754	0.0455318
58	642	0.0454054	0.0469705	0.0461879
59	641	0.0439671	0.0456779	0.0448225
60	640	0.0447523	0.045958	0.0453551
61	639	0.0417643	0.042715	0.0422396
62	638	0.0401033	0.0431601	0.0416317
63	637	0.0385667	0.040361	0.0394638
64	636	0.037051	0.039539	0.038295
65	635	0.0367539	0.0373391	0.0370465
66	634	0.0343137	0.0376024	0.0359581
67	633	0.0351435	0.035262	0.0352027
68	632	0.0349926	0.0354703	0.0352315
69	631	0.0368614	0.0376209	0.0372412
70	630	0.0369682	0.0374812	0.0372247
71	629	0.0389023	0.0384823	0.0386923
72	628	0.0403489	0.0388377	0.0395933
73	627	0.0419589	0.0410191	0.041489
74	626	0.043489	0.0431614	0.0433252
75	625	0.0456805	0.043402	0.0445412
76	624	0.0467227	0.0449267	0.0458247
77	623	0.0468692	0.0471755	0.0470224
78	622	0.0474519	0.0477267	0.0475893
79	621	0.0484522	0.0467462	0.0475992
80	620	0.0473916	0.0478102	0.0476009
81	619	0.0485094	0.0478839	0.0481967
82	618	0.0472276	0.0483344	0.047781
83	617	0.0454758	0.0463692	0.0459225
84	616	0.0451824	0.0456023	0.0453924
85	615	0.0447645	0.0457305	0.0452475
86	614	0.0414025	0.0429793	0.0421909
87	613	0.0410754	0.0409843	0.0410299
88	612	0.0368396	0.037965	0.0374023
89	611	0.0339752	0.0352387	0.034607
90	610	0.0314285	0.0326332	0.0320308
91	609	0.027951	0.0296028	0.0287769
92	608	0.0269307	0.0271131	0.0270219
93	607	0.0253994	0.0247963	0.0250978
94	606	0.0228894	0.0234669	0.0231781
95	605	0.0204949	0.0210486	0.0207718
96	604	0.0199021	0.0185928	0.0192474
97	603	0.0178592	0.0190276	0.0184434
98	602	0.0158287	0.0157759	0.0158023
99	601	0.0142432	0.01513	0.0146866
100	600	0.0126434	0.01166	0.0121517
101	599	0.0102926	0.0109691	0.0106309
102	598	0.00666787	0.0081813	0.00742459
103	597	0.00377699	0.00487859	0.00432779
104	596	0.00233668	0.00226664	0.00230166
105	595	-0.00132306	-0.00070248	-0.00101277
106	594	-0.0061407	-0.00458027	-0.00536049
107	593	-0.00932258	-0.00799243	-0.00865751
108	592	-0.0129454	-0.0121213	-0.0125333
109	591	-0.0164517	-0.0155479	-0.0159998
110	590	-0.02109	-0.0192132	-0.0201516
111	589	-0.0246879	-0.0239779	-0.0243329
112	588	-0.0281934	-0.0276961	-0.0279447
113	587	-0.0336156	-0.0315138	-0.0325647
114	586	-0.0364481	-0.0342367	-0.0353424
115	585	-0.0384654	-0.0386648	-0.0385651
116	584	-0.0436761	-0.0433032	-0.0434897
117	583	-0.0462763	-0.0451966	-0.0457365
118	582	-0.0492771	-0.0501177	-0.0496974
119	581	-0.0516602	-0.0529666	-0.0523134
120	580	-0.055368	-0.0546333	-0.0550006
121	579	-0.0568584	-0.0578417	-0.05735
122	578	-0.0597581	-0.059761	-0.0597595
123	577	-0.060734	-0.0616936	-0.0612138
124	576	-0.0642971	-0.0637248	-0.0640109
125	575	-0.0639992	-0.065631	-0.0648151
126	574	-0.0661288	-0.0671876	-0.0666582
127	573	-0.0662683	-0.0664604	-0.0663644
128	572	-0.0665391	-0.0697148	-0.0681269
129	571	-0.0666438	-0.068006	-0.0673249
130	570	-0.0669646	-0.069126	-0.0680453
131	569	-0.0650817	-0.0680661	-0.0665739
132	568	-0.0667627	-0.0683544	-0.0675586
133	567	-0.0654492	-0.0666297	-0.0660394
134	566	-0.0634034	-0.0663179	-0.0648606
135	565	-0.063472	-0.0660927	-0.0647823
136	564	-0.06081	-0.0641037	-0.0624568
137	563	-0.0602691	-0.0641132	-0.0621911
138	562	-0.059368	-0.0615881	-0.060478
139	561	-0.0585339	-0.0617726	-0.0601532
140	560	-0.0555989	-0.0584728	-0.0570359
141	559	-0.0539225	-0.0583428	-0.0561326
142	558	-0.0528936	-0.0556195	-0.0542566
143	557	-0.0495226	-0.054462	-0.0519923
144	556	-0.0472156	-0.0503269	-0.0487713
145	555	-0.0455284	-0.0486394	-0.0470839
146	554	-0.0441331	-0.0464604	-0.0452967
147	553	-0.0418787	-0.0450086	-0.0434436
148	552	-0.0389632	-0.0429609	-0.0409621
149	551	-0.036513	-0.0414373	-0.0389751
150	550	-0.0345678	-0.0378281	-0.036198
151	549	-0.0326978	-0.0359642	-0.034331
152	548	-0.0311355	-0.0342747	-0.0327051
153	547	-0.0300798	-0.0333151	-0.0316974
154	546	-0.0273456	-0.0304869	-0.0289162
155	545	-0.0276199	-0.0294391	-0.0285295
156	544	-0.0244474	-0.0278839	-0.0261657
157	543	-0.0241897	-0.0277504	-0.02597
158	542	-0.0237789	-0.025577	-0.024678
159	541	-0.0217904	-0.0245315	-0.023161
160	540	-0.0213429	-0.0243776	-0.0228603
161	539	-0.0200781	-0.0234794	-0.0217788
162	538	-0.0214279	-0.023156	-0.0222919
163	537	-0.0203705	-0.022986	-0.0216783
164	536	-0.0216606	-0.0230897	-0.0223752
165	535	-0.0216183	-0.0236775	-0.0226479
166	534	-0.0211268	-0.0237757	-0.0224513
167	533	-0.0222425	-0.0233813	-0.0228119
168	532	-0.0240118	-0.0238494	-0.0239306
169	531	-0.0243047	-0.0256691	-0.0249869
170	530	-0.0236156	-0.0259855	-0.0248005
171	529	-0.0257533	-0.0261805	-0.0259669
172	528	-0.0273952	-0.0270946	-0.0272449
173	527	-0.0271635	-0.0284148	-0.0277892
174	526	-0.0283485	-0.0296399	-0.0289942
175	525	-0.0311074	-0.0307792	-0.0309433
176	524	-0.0300607	-0.0321973	-0.031129
177	523	-0.0333901	-0.0338224	-0.0336062
178	522	-0.03344	-0.0325985	-0.0330193
179	521	-0.0354891	-0.0364117	-0.0359504
180	520	-0.0366481	-0.0373768	-0.0370125
181	519	-0.0380181	-0.0389488	-0.0384834
182	518	-0.0405164	-0.0393716	-0.039944
183	517	-0.0415824	-0.042627	-0.0421047
184	516	-0.0424237	-0.0436139	-0.0430188
185	515	-0.0429608	-0.0439015	-0.0434312
186	514	-0.0464064	-0.0454743	-0.0459403
187	513	-0.0471294	-0.0456823	-0.0464058
188	512	-0.0469417	-0.0487963	-0.047869
189	511	-0.0491573	-0.0483511	-0.0487542
190	510	-0.0505363	-0.0500475	-0.0502919
191	509	-0.0515963	-0.0523799	-0.0519881
192	508	-0.0528187	-0.0526329	-0.0527258
193	507	-0.0541991	-0.0540387	-0.0541189
194	506	-0.0548455	-0.0550218	-0.0549337
195	505	-0.055672	-0.0566842	-0.0561781
196	504	-0.0576005	-0.0560573	-0.0568289
197	503	-0.0588271	-0.0585475	-0.0586873
198	502	-0.0586491	-0.0580277	-0.0583384
199	501	-0.0596902	-0.0608455	-0.0602678
200	500	-0.0598335	-0.0609723	-0.0604029
201	499	-0.0613332	-0.0623569	-0.061845
202	498	-0.0634765	-0.0620425	-0.0627595
203	497	-0.0629188	-0.0635886	-0.0632537
204	496	-0.0637182	-0.0631129	-0.0634156
205	495	-0.0646575	-0.0648344	-0.0647459
206	494	-0.0640326	-0.0639658	-0.0639992
207	493	-0.0644152	-0.066102	-0.0652586
208	492	-0.0655036	-0.0663059	-0.0659048
209	491	-0.0661295	-0.0656611	-0.0658953
210	490	-0.0668765	-0.0667884	-0.0668324
211	489	-0.0660511	-0.0676611	-0.0668561
212	488	-0.066585	-0.0661096	-0.0663473
213	487	-0.0662918	-0.0670016	-0.0666467
214	486	-0.0662983	-0.0672248	-0.0667615
215	485	-0.0681032	-0.0678998	-0.0680015
216	484	-0.0669522	-0.0676701	-0.0673111
217	483	-0.0684522	-0.0680004	-0.0682263
218	482	-0.0663958	-0.0683389	-0.0673674
219	481	-0.0679709	-0.0678562	-0.0679135
220	480	-0.0690717	-0.0678525	-0.0684621
221	479	-0.0674906	-0.0697452	-0.0686179
222	478	-0.0683559	-0.0687724	-0.0685642
223	477	-0.0676118	-0.0672297	-0.0674207
224	476	-0.0676695	-0.0698682	-0.0687688
225	475	-0.0680227	-0.0677488	-0.0678858
226	474	-0.0672422	-0.068881	-0.0680616
227	473	-0.069281	-0.0666267	-0.0679538
228	472	-0.0666233	-0.0685819	-0.0676026
229	471	-0.0677856	-0.0676655	-0.0677255
230	470	-0.067863	-0.0673205	-0.0675918
231	469	-0.0674642	-0.0684922	-0.0679782
232	468	-0.0665371	-0.066806	-0.0666715
233	467	-0.0670832	-0.066927	-0.0670051
234	466	-0.0662579	-0.0677865	-0.0670222
235	465	-0.0669325	-0.067519	-0.0672258
236	464	-0.0656333	-0.0673683	-0.0665008
237	463	-0.0665098	-0.0664668	-0.0664883
238	462	-0.067077	-0.0670584	-0.0670677
239	461	-0.0659293	-0.0660985	-0.0660139
240	460	-0.0657293	-0.0666036	-0.0661665
241	459	-0.0660164	-0.0679189	-0.0669676
242	458	-0.0664056	-0.0659998	-0.0662027
243	457	-0.0651533	-0.0663911	-0.0657722
244	456	-0.0659232	-0.0677199	-0.0668215
245	455	-0.0662624	-0.0657498	-0.0660061
246	454	-0.0651156	-0.0673461	-0.0662308
247	453	-0.0658168	-0.0655148	-0.0656658
248	452	-0.0656557	-0.0663335	-0.0659946
249	451	-0.0652328	-0.0663534	-0.0657931
250	450	-0.0654446	-0.0662866	-0.0658656
251	449	-0.0647535	-0.0660198	-0.0653866
252	448	-0.0663993	-0.0660626	-0.066231
253	447	-0.065012	-0.0657497	-0.0653809
254	446	-0.0646492	-0.0669327	-0.065791
255	445	-0.0647044	-0.0662425	-0.0654734
256	444	-0.0653324	-0.0654687	-0.0654005
257	443	-0.0651279	-0.0655395	-0.0653337
258	442	-0.0648886	-0.064744	-0.0648163
259	441	-0.0653684	-0.0650362	-0.0652023
260	440	-0.0642951	-0.0662936	-0.0652943
261	439	-0.065463	-0.0648474	-0.0651552
262	438	-0.0640773	-0.065216	-0.0646466
263	437	-0.0643409	-0.0663776	-0.0653592
264	436	-0.0630966	-0.0641617	-0.0636292
265	435	-0.063171	-0.06365	-0.0634105
266	434	-0.0639523	-0.065263	-0.0646077
267	433	-0.0642154	-0.0633089	-0.0637621
268	432	-0.0624435	-0.064568	-0.0635057
269	431	-0.0629559	-0.0630013	-0.0629786
270	430	-0.0620062	-0.0641862	-0.0630962
271	429	-0.0627728	-0.0622638	-0.0625183
272	428	-0.0613758	-0.0625416	-0.0619587
273	427	-0.0603246	-0.0616431	-0.0609838
274	426	-0.0616536	-0.0621224	-0.061888
275	425	-0.0618139	-0.0615287	-0.0616713
276	424	-0.0602514	-0.0607536	-0.0605025
277	423	-0.0604135	-0.0606645	-0.060539
278	422	-0.0608014	-0.0612586	-0.06103
279	421	-0.0592471	-0.0602059	-0.0597265
280	420	-0.0591085	-0.0587992	-0.0589538
281	419	-0.0605138	-0.0600626	-0.0602882
282	418	-0.0587748	-0.0599722	-0.0593735
283	417	-0.059628	-0.0610772	-0.0603526
284	416	-0.0602864	-0.0599567	-0.0601216
285	415	-0.0586434	-0.059384	-0.0590137
286	414	-0.0598602	-0.0598998	-0.05988
287	413	-0.0590216	-0.0606405	-0.059831
288	412	-0.0584795	-0.0605522	-0.0595158
289	411	-0.060064	-0.0606271	-0.0603456
290	410	-0.0585471	-0.060226	-0.0593865
291	409	-0.05874	-0.0589119	-0.058826
292	408	-0.059279	-0.0590835	-0.0591812
293	407	-0.0588214	-0.0587647	-0.0587931
294	406	-0.0602569	-0.0592361	-0.0597465
295	405	-0.0582936	-0.0585987	-0.0584462
296	404	-0.0590521	-0.0589603	-0.0590062
297	403	-0.0590922	-0.0582592	-0.0586757
298	402	-0.0577609	-0.0574865	-0.0576237
299	401	-0.0571243	-0.0573743	-0.0572493
300	400	-0.0576199	-0.0577317	-0.0576758

## Sheet: LBp (mdeg)
	0	1	2	3
0	700	-0.00303409	-0.0103264	-0.00668027
1	699	-0.00953128	-0.0089268	-0.00922904
2	698	-0.0152372	-0.00357933	-0.00940829
3	697	-0.0148507	-0.00757672	-0.0112137
4	696	-0.0105306	-0.000753902	-0.00564224
5	695	-0.0134022	-0.0121943	-0.0127983
6	694	-0.016346	-0.00791401	-0.01213
7	693	-0.0188907	-0.0142563	-0.0165735
8	692	-0.0209263	-0.0181121	-0.0195192
9	691	-0.0197347	-0.0201869	-0.0199608
10	690	-0.019436	-0.0172274	-0.0183317
11	689	-0.0236114	-0.0167004	-0.0201559
12	688	-0.0205732	-0.0215856	-0.0210794
13	687	-0.0180458	-0.0204903	-0.019268
14	686	-0.0279253	-0.0226121	-0.0252687
15	685	-0.0263662	-0.0245603	-0.0254633
16	684	-0.0293455	-0.0266356	-0.0279906
17	683	-0.0336059	-0.0278228	-0.0307143
18	682	-0.0283264	-0.0286581	-0.0284923
19	681	-0.0253623	-0.0305151	-0.0279387
20	680	-0.0260335	-0.0275725	-0.026803
21	679	-0.0220144	-0.0233074	-0.0226609
22	678	-0.0212062	-0.0237379	-0.0224721
23	677	-0.0154112	-0.0147745	-0.0150929
24	676	-0.0162522	-0.0079212	-0.0120867
25	675	-0.00165821	-0.01003	-0.00584413
26	674	-0.000313932	-0.00502224	-0.00266809
27	673	0.00304092	0.00385758	0.00344925
28	672	0.0189264	0.00699966	0.0129631
29	671	0.0210467	0.0145548	0.0178007
30	670	0.0256918	0.0221476	0.0239197
31	669	0.0297741	0.0239543	0.0268642
32	668	0.0269062	0.028605	0.0277556
33	667	0.0311511	0.0325195	0.0318353
34	666	0.0275192	0.0365169	0.032018
35	665	0.0251054	0.0267219	0.0259137
36	664	0.0219421	0.0286016	0.0252718
37	663	0.0153012	0.0195421	0.0174217
38	662	0.0060129	0.0151907	0.0106018
39	661	-0.0061726	0.00557909	-0.000296756
40	660	-0.00368226	0.00210087	-0.00079069
41	659	-0.011813	-0.00718825	-0.00950065
42	658	-0.0183349	-0.0142752	-0.0163051
43	657	-0.0183071	-0.0138105	-0.0160588
44	656	-0.0221756	-0.0199241	-0.0210499
45	655	-0.0242521	-0.0195023	-0.0218772
46	654	-0.0233293	-0.0180776	-0.0207035
47	653	-0.0254564	-0.0238754	-0.0246659
48	652	-0.0197303	-0.0218702	-0.0208003
49	651	-0.0258795	-0.0194303	-0.0226549
50	650	-0.0276749	-0.0268766	-0.0272757
51	649	-0.0295269	-0.0206229	-0.0250749
52	648	-0.0298901	-0.0287034	-0.0292968
53	647	-0.028689	-0.026249	-0.027469
54	646	-0.0330729	-0.0247115	-0.0288922
55	645	-0.0328328	-0.0289767	-0.0309047
56	644	-0.02618	-0.0273747	-0.0267774
57	643	-0.0295669	-0.0272284	-0.0283976
58	642	-0.0229079	-0.028103	-0.0255054
59	641	-0.021956	-0.0231709	-0.0225635
60	640	-0.0184108	-0.0185677	-0.0184893
61	639	-0.00849798	-0.0117855	-0.0101417
62	638	-0.00887502	-0.00957793	-0.00922647
63	637	-0.00271762	-0.000450965	-0.00158429
64	636	0.00278687	0.00163787	0.00221237
65	635	0.00425677	0.00810784	0.0061823
66	634	0.0113941	0.0146172	0.0130057
67	633	0.0135148	0.0135145	0.0135146
68	632	0.0151579	0.0137343	0.0144461
69	631	0.0159441	0.0167154	0.0163298
70	630	0.0166782	0.0168557	0.0167669
71	629	0.0127862	0.0148066	0.0137964
72	628	0.0145459	0.0165265	0.0155362
73	627	0.0127429	0.0158538	0.0142984
74	626	0.0128024	0.0151391	0.0139708
75	625	0.0116806	0.0171074	0.014394
76	624	0.0139263	0.0158591	0.0148927
77	623	0.0176245	0.0151586	0.0163915
78	622	0.0153994	0.0175566	0.016478
79	621	0.0152979	0.0169205	0.0161092
80	620	0.0179495	0.0186322	0.0182908
81	619	0.019128	0.0182825	0.0187052
82	618	0.0187817	0.0183121	0.0185469
83	617	0.0226851	0.0221241	0.0224046
84	616	0.020956	0.0226635	0.0218097
85	615	0.0217698	0.0220246	0.0218972
86	614	0.0215663	0.0231361	0.0223512
87	613	0.025788	0.0218884	0.0238382
88	612	0.0224474	0.022088	0.0222677
89	611	0.0238714	0.0243519	0.0241117
90	610	0.0225475	0.0232859	0.0229167
91	609	0.0212497	0.0224298	0.0218398
92	608	0.0208268	0.0228014	0.0218141
93	607	0.0211967	0.0204298	0.0208133
94	606	0.0195617	0.0214626	0.0205121
95	605	0.0183254	0.019681	0.0190032
96	604	0.0177489	0.0202477	0.0189983
97	603	0.0155151	0.0181893	0.0168522
98	602	0.0162343	0.0171087	0.0166715
99	601	0.0142032	0.0153024	0.0147528
100	600	0.0123149	0.0152016	0.0137583
101	599	0.0129553	0.0128082	0.0128818
102	598	0.0104897	0.0111848	0.0108372
103	597	0.0100337	0.0119584	0.010996
104	596	0.00893652	0.0102644	0.00960049
105	595	0.00766468	0.00824294	0.00795381
106	594	0.0059586	0.00714906	0.00655383
107	593	0.00619918	0.00619474	0.00619696
108	592	0.00300882	0.0084893	0.00574906
109	591	0.00449226	0.00685663	0.00567444
110	590	0.00433366	0.00496847	0.00465106
111	589	0.00466579	0.0052038	0.00493479
112	588	0.00429867	0.00693232	0.00561549
113	587	0.00571295	0.00512727	0.00542011
114	586	0.00571988	0.00639739	0.00605863
115	585	0.00692279	0.00692275	0.00692277
116	584	0.00855116	0.00687048	0.00771082
117	583	0.0100213	0.00764135	0.00883135
118	582	0.00733112	0.00687928	0.0071052
119	581	0.00712616	0.00736343	0.00724479
120	580	0.0085752	0.0093683	0.00897175
121	579	0.00930225	0.0090631	0.00918267
122	578	0.0104665	0.0104434	0.010455
123	577	0.0107969	0.00987063	0.0103338
124	576	0.0104669	0.0128626	0.0116648
125	575	0.0104869	0.0113583	0.0109226
126	574	0.0104632	0.0123752	0.0114192
127	573	0.0111176	0.0121824	0.01165
128	572	0.0127145	0.0121405	0.0124275
129	571	0.0117907	0.0123728	0.0120818
130	570	0.0116881	0.0129382	0.0123131
131	569	0.0104745	0.0131684	0.0118214
132	568	0.0123342	0.0122797	0.012307
133	567	0.0123577	0.0116398	0.0119988
134	566	0.0120343	0.010609	0.0113217
135	565	0.0114122	0.0123754	0.0118938
136	564	0.0104007	0.0110788	0.0107397
137	563	0.0108476	0.0117085	0.0112781
138	562	0.0110309	0.0113995	0.0112152
139	561	0.00812909	0.0093136	0.00872135
140	560	0.00954277	0.010349	0.00994588
141	559	0.00853818	0.00984979	0.00919399
142	558	0.00858843	0.00914736	0.00886789
143	557	0.00812544	0.00981048	0.00896796
144	556	0.00692661	0.00787758	0.00740209
145	555	0.00665183	0.00838887	0.00752035
146	554	0.0066272	0.0076183	0.00712275
147	553	0.00706445	0.00669089	0.00687767
148	552	0.00600718	0.00504963	0.0055284
149	551	0.0048372	0.00556633	0.00520177
150	550	0.00514451	0.00608241	0.00561346
151	549	0.00391016	0.00429867	0.00410441
152	548	0.00358342	0.00472064	0.00415203
153	547	0.00308643	0.00342831	0.00325737
154	546	0.00302088	0.00573116	0.00437602
155	545	0.0015862	0.00329137	0.00243878
156	544	0.00274234	0.00227813	0.00251023
157	543	0.000816255	0.00104633	0.000931295
158	542	0.00122612	0.00228868	0.0017574
159	541	0.000219723	0.0013895	0.000804609
160	540	2.40637e-06	0.000417689	0.000210048
161	539	-0.000352287	0.00164571	0.000646713
162	538	-0.00118727	-0.00042837	-0.000807821
163	537	-0.000544336	0.000529744	-7.29616e-06
164	536	-0.00104216	-0.000457702	-0.000749932
165	535	-0.00325555	-0.00148881	-0.00237218
166	534	-0.00235619	-0.00214484	-0.00225052
167	533	-0.00228697	-0.00170245	-0.00199471
168	532	-0.00182441	-0.00127473	-0.00154957
169	531	-0.00337678	-0.00155725	-0.00246701
170	530	-0.00353619	-0.00295364	-0.00324492
171	529	-0.00393031	-0.00200963	-0.00296997
172	528	-0.0038983	-0.00271399	-0.00330614
173	527	-0.00408071	-0.00334125	-0.00371098
174	526	-0.00356983	-0.00292173	-0.00324578
175	525	-0.00375404	-0.00337362	-0.00356383
176	524	-0.00394275	-0.00263625	-0.0032895
177	523	-0.00527903	-0.00277581	-0.00402742
178	522	-0.00379775	-0.0032352	-0.00351648
179	521	-0.00550591	-0.00396902	-0.00473746
180	520	-0.00618039	-0.0037784	-0.00497939
181	519	-0.00302144	-0.00394417	-0.0034828
182	518	-0.00479106	-0.00330729	-0.00404917
183	517	-0.00559009	-0.00417959	-0.00488484
184	516	-0.00540652	-0.00353019	-0.00446836
185	515	-0.00505663	-0.00342433	-0.00424048
186	514	-0.00581951	-0.00407001	-0.00494476
187	513	-0.00392338	-0.0037926	-0.00385799
188	512	-0.00421174	-0.00367372	-0.00394273
189	511	-0.00357996	-0.00406532	-0.00382264
190	510	-0.00522321	-0.00518725	-0.00520523
191	509	-0.00456533	-0.00460385	-0.00458459
192	508	-0.00404719	-0.00447199	-0.00425959
193	507	-0.00337519	-0.00427099	-0.00382309
194	506	-0.00427462	-0.00414458	-0.0042096
195	505	-0.00513583	-0.00415171	-0.00464377
196	504	-0.00458643	-0.0036289	-0.00410766
197	503	-0.00635237	-0.0039425	-0.00514744
198	502	-0.00617772	-0.0042151	-0.00519641
199	501	-0.00478126	-0.0035691	-0.00417518
200	500	-0.00551677	-0.00470661	-0.00511169
201	499	-0.0046678	-0.0038176	-0.0042427
202	498	-0.00577583	-0.00421391	-0.00499487
203	497	-0.00540686	-0.00556175	-0.0054843
204	496	-0.00422376	-0.00389872	-0.00406124
205	495	-0.0054722	-0.00357244	-0.00452232
206	494	-0.00579712	-0.00386888	-0.004833
207	493	-0.00535083	-0.00589275	-0.00562179
208	492	-0.00620828	-0.00597875	-0.00609351
209	491	-0.00532337	-0.00509846	-0.00521092
210	490	-0.00452455	-0.00555665	-0.0050406
211	489	-0.00482861	-0.00479692	-0.00481277
212	488	-0.0045894	-0.00482454	-0.00470697
213	487	-0.00486692	-0.00412643	-0.00449667
214	486	-0.00433379	-0.00442538	-0.00437959
215	485	-0.00598955	-0.00611097	-0.00605026
216	484	-0.00474174	-0.0058754	-0.00530857
217	483	-0.00444509	-0.00456574	-0.00450541
218	482	-0.005496	-0.00391945	-0.00470772
219	481	-0.00432082	-0.0048041	-0.00456246
220	480	-0.00559035	-0.00431857	-0.00495446
221	479	-0.00468767	-0.00387664	-0.00428216
222	478	-0.0058262	-0.00346295	-0.00464457
223	477	-0.00511106	-0.00430098	-0.00470602
224	476	-0.00450189	-0.00389009	-0.00419599
225	475	-0.00458667	-0.00371978	-0.00415323
226	474	-0.00422064	-0.00446956	-0.0043451
227	473	-0.00453506	-0.00439037	-0.00446272
228	472	-0.00461166	-0.0038806	-0.00424613
229	471	-0.0050782	-0.00372756	-0.00440288
230	470	-0.00519779	-0.00394263	-0.00457021
231	469	-0.00408874	-0.0044783	-0.00428352
232	468	-0.00453424	-0.00470645	-0.00462034
233	467	-0.0056853	-0.00393666	-0.00481098
234	466	-0.00538096	-0.004126	-0.00475348
235	465	-0.00500487	-0.00414807	-0.00457647
236	464	-0.00532642	-0.00345021	-0.00438832
237	463	-0.0047141	-0.00457701	-0.00464555
238	462	-0.00590976	-0.00378852	-0.00484914
239	461	-0.00603694	-0.00614934	-0.00609314
240	460	-0.00505627	-0.00381829	-0.00443728
241	459	-0.00490505	-0.00444078	-0.00467291
242	458	-0.00526013	-0.004132	-0.00469607
243	457	-0.00479266	-0.00493311	-0.00486288
244	456	-0.00534397	-0.00483607	-0.00509002
245	455	-0.00631091	-0.0039914	-0.00515115
246	454	-0.00543274	-0.00504793	-0.00524033
247	453	-0.00582602	-0.00445293	-0.00513948
248	452	-0.00538005	-0.00454819	-0.00496412
249	451	-0.00512856	-0.00484091	-0.00498474
250	450	-0.00509212	-0.00445346	-0.00477279
251	449	-0.00606118	-0.00473445	-0.00539781
252	448	-0.00640739	-0.00509484	-0.00575112
253	447	-0.00581472	-0.00530901	-0.00556186
254	446	-0.00595116	-0.00564437	-0.00579777
255	445	-0.0061758	-0.00574938	-0.00596259
256	444	-0.00619377	-0.00500706	-0.00560041
257	443	-0.0062655	-0.00476687	-0.00551618
258	442	-0.00664628	-0.00577164	-0.00620896
259	441	-0.00623339	-0.00534151	-0.00578745
260	440	-0.0065602	-0.00539194	-0.00597607
261	439	-0.00689245	-0.00594503	-0.00641874
262	438	-0.00678699	-0.00515547	-0.00597123
263	437	-0.00677395	-0.00467003	-0.00572199
264	436	-0.00610816	-0.00513385	-0.005621
265	435	-0.00679353	-0.00511301	-0.00595327
266	434	-0.00561909	-0.00488817	-0.00525363
267	433	-0.00549519	-0.00506622	-0.00528071
268	432	-0.00657351	-0.00599092	-0.00628222
269	431	-0.00587271	-0.00528572	-0.00557921
270	430	-0.00585716	-0.00488603	-0.0053716
271	429	-0.00568351	-0.00488105	-0.00528228
272	428	-0.00573292	-0.00488185	-0.00530738
273	427	-0.00572129	-0.00481134	-0.00526632
274	426	-0.00567891	-0.0041707	-0.0049248
275	425	-0.00603234	-0.00545235	-0.00574234
276	424	-0.00482949	-0.00454781	-0.00468865
277	423	-0.00525026	-0.00477079	-0.00501053
278	422	-0.00553937	-0.00497491	-0.00525714
279	421	-0.0055301	-0.00424742	-0.00488876
280	420	-0.00513538	-0.00412645	-0.00463091
281	419	-0.00550696	-0.00431289	-0.00490993
282	418	-0.00486104	-0.00491613	-0.00488858
283	417	-0.00535569	-0.00426227	-0.00480898
284	416	-0.00549696	-0.0043095	-0.00490323
285	415	-0.0052945	-0.00464969	-0.00497209
286	414	-0.0046198	-0.00466789	-0.00464385
287	413	-0.00542938	-0.00443202	-0.0049307
288	412	-0.0055632	-0.00444356	-0.00500338
289	411	-0.00471551	-0.00453908	-0.0046273
290	410	-0.00526948	-0.00438934	-0.00482941
291	409	-0.00543016	-0.00470276	-0.00506646
292	408	-0.00499073	-0.00437093	-0.00468083
293	407	-0.00543991	-0.00420626	-0.00482309
294	406	-0.00530394	-0.00446647	-0.0048852
295	405	-0.00533605	-0.00401852	-0.00467728
296	404	-0.00548738	-0.00431256	-0.00489997
297	403	-0.00529565	-0.00430808	-0.00480186
298	402	-0.00457637	-0.00429798	-0.00443717
299	401	-0.00499982	-0.0040349	-0.00451736
300	400	-0.00526159	-0.00393399	-0.00459779

## Sheet: LDp (mdeg)
	0	1	2	3
0	700	0.00431875	0.00366917	0.00399396
1	699	0.00449962	0.00396113	0.00423037
2	698	0.00286084	0.0043082	0.00358452
3	697	0.00438639	0.00375498	0.00407069
4	696	0.000822054	0.00444226	0.00263216
5	695	0.00110632	0.00197499	0.00154065
6	694	0.000445059	0.000443628	0.000444343
7	693	-0.00156294	-0.000356455	-0.000959696
8	692	-0.000114402	-0.00095216	-0.000533281
9	691	-0.0039559	-0.00159749	-0.00277669
10	690	-0.00534963	-0.00304105	-0.00419534
11	689	-0.00412975	-0.00390149	-0.00401562
12	688	-0.0053749	-0.00458436	-0.00497963
13	687	-0.00790029	-0.00842876	-0.00816453
14	686	-0.0114158	-0.00797953	-0.00969764
15	685	-0.0123896	-0.0102511	-0.0113203
16	684	-0.0143435	-0.0125588	-0.0134511
17	683	-0.0162622	-0.0130196	-0.0146409
18	682	-0.0199037	-0.0187333	-0.0193185
19	681	-0.0244792	-0.0196298	-0.0220545
20	680	-0.0269057	-0.0248938	-0.0258998
21	679	-0.0299716	-0.0265335	-0.0282526
22	678	-0.0307721	-0.0278442	-0.0293082
23	677	-0.0313214	-0.0303174	-0.0308194
24	676	-0.0320767	-0.0303981	-0.0312374
25	675	-0.0332725	-0.0324444	-0.0328584
26	674	-0.0315553	-0.031683	-0.0316191
27	673	-0.029123	-0.0323325	-0.0307277
28	672	-0.0271829	-0.0292811	-0.028232
29	671	-0.0236957	-0.0259874	-0.0248416
30	670	-0.0159512	-0.0215552	-0.0187532
31	669	-0.0119777	-0.0158217	-0.0138997
32	668	-0.00340759	-0.00918814	-0.00629786
33	667	0.00433456	-0.00211963	0.00110747
34	666	0.0116447	0.00589555	0.00877012
35	665	0.0195062	0.013599	0.0165526
36	664	0.0250975	0.0192145	0.022156
37	663	0.0283056	0.024209	0.0262573
38	662	0.031968	0.0287766	0.0303723
39	661	0.0324338	0.0302726	0.0313532
40	660	0.032346	0.0320244	0.0321852
41	659	0.0309535	0.029912	0.0304327
42	658	0.0286191	0.0280479	0.0283335
43	657	0.0247156	0.0258395	0.0252776
44	656	0.0220097	0.0233507	0.0226802
45	655	0.0190293	0.0192559	0.0191426
46	654	0.0163877	0.0168656	0.0166267
47	653	0.0135728	0.015731	0.0146519
48	652	0.0130071	0.0118691	0.0124381
49	651	0.00892269	0.0101482	0.00953544
50	650	0.00687781	0.00746575	0.00717178
51	649	0.00420762	0.00550615	0.00485689
52	648	0.00051516	0.00199275	0.00125396
53	647	-0.00191379	-0.00202848	-0.00197113
54	646	-0.00725144	-0.00463763	-0.00594453
55	645	-0.0113312	-0.00815144	-0.00974132
56	644	-0.0138922	-0.0112973	-0.0125948
57	643	-0.0190766	-0.0153822	-0.0172294
58	642	-0.0233889	-0.0199682	-0.0216785
59	641	-0.0285329	-0.0238029	-0.0261679
60	640	-0.0304751	-0.0276072	-0.0290411
61	639	-0.0331715	-0.0304078	-0.0317897
62	638	-0.0345966	-0.0311568	-0.0328767
63	637	-0.0345857	-0.0332321	-0.0339089
64	636	-0.0347854	-0.0334635	-0.0341245
65	635	-0.0338997	-0.0337003	-0.0338
66	634	-0.0300874	-0.0317225	-0.0309049
67	633	-0.0296671	-0.0294898	-0.0295784
68	632	-0.0260044	-0.0271636	-0.026584
69	631	-0.0244019	-0.0246556	-0.0245288
70	630	-0.0224812	-0.0224256	-0.0224534
71	629	-0.0203517	-0.0211369	-0.0207443
72	628	-0.0198373	-0.0198951	-0.0198662
73	627	-0.0189473	-0.0178931	-0.0184202
74	626	-0.0195744	-0.0180477	-0.0188111
75	625	-0.0187281	-0.0187523	-0.0187402
76	624	-0.0198338	-0.0181144	-0.0189741
77	623	-0.0187864	-0.0180431	-0.0184147
78	622	-0.0198973	-0.018143	-0.0190202
79	621	-0.0180084	-0.017945	-0.0179767
80	620	-0.0182436	-0.0181578	-0.0182007
81	619	-0.0170207	-0.0172446	-0.0171326
82	618	-0.0165536	-0.0160942	-0.0163239
83	617	-0.0154639	-0.0163316	-0.0158977
84	616	-0.0145455	-0.0152616	-0.0149036
85	615	-0.0138943	-0.0145685	-0.0142314
86	614	-0.0131965	-0.0132039	-0.0132002
87	613	-0.0110094	-0.0116714	-0.0113404
88	612	-0.0101154	-0.0110844	-0.0105999
89	611	-0.00937711	-0.0103741	-0.0098756
90	610	-0.00731586	-0.00773755	-0.0075267
91	609	-0.00620207	-0.00787176	-0.00703692
92	608	-0.00519134	-0.00564464	-0.00541799
93	607	-0.0033409	-0.00445465	-0.00389777
94	606	-0.00280033	-0.00310344	-0.00295188
95	605	-0.002031	-0.00359028	-0.00281064
96	604	-0.00122481	-0.00195084	-0.00158782
97	603	-0.000624206	-0.0012803	-0.000952253
98	602	-0.000195501	-0.000431421	-0.000313461
99	601	0.000839607	-7.50971e-05	0.000382255
100	600	0.00126809	0.000685699	0.000976894
101	599	0.00129052	0.00105289	0.0011717
102	598	0.00132136	0.000969829	0.00114559
103	597	0.00143205	0.00053305	0.000982552
104	596	0.000781761	0.00113939	0.000960577
105	595	0.000405556	0.000932279	0.000668917
106	594	4.523e-05	0.000243121	0.000144176
107	593	-0.000373738	-0.000205618	-0.000289678
108	592	-0.000650127	-0.000490521	-0.000570324
109	591	-0.00112994	-0.00173655	-0.00143324
110	590	-0.00212208	-0.00252789	-0.00232498
111	589	-0.00373105	-0.00319499	-0.00346302
112	588	-0.00353237	-0.00266326	-0.00309782
113	587	-0.00431985	-0.00441676	-0.00436831
114	586	-0.00506266	-0.00464024	-0.00485145
115	585	-0.00564606	-0.00503769	-0.00534187
116	584	-0.00586661	-0.00522322	-0.00554492
117	583	-0.00660149	-0.00594736	-0.00627442
118	582	-0.00623982	-0.00601679	-0.00612831
119	581	-0.00644551	-0.00637508	-0.00641029
120	580	-0.00640251	-0.00663028	-0.00651639
121	579	-0.00601393	-0.0061878	-0.00610087
122	578	-0.00620718	-0.00646865	-0.00633792
123	577	-0.0054031	-0.00681014	-0.00610662
124	576	-0.00532925	-0.00554132	-0.00543528
125	575	-0.00488819	-0.00469258	-0.00479039
126	574	-0.00412302	-0.00475404	-0.00443853
127	573	-0.00430641	-0.00428197	-0.00429419
128	572	-0.00424418	-0.00385105	-0.00404762
129	571	-0.00346382	-0.00325385	-0.00335883
130	570	-0.00272077	-0.00275471	-0.00273774
131	569	-0.0020152	-0.00252511	-0.00227015
132	568	-0.00158692	-0.00159463	-0.00159077
133	567	-0.00109041	-0.00138673	-0.00123857
134	566	-0.0003986	-0.00129109	-0.000844847
135	565	-0.00022523	-0.000396368	-0.000310799
136	564	-7.13497e-05	2.22745e-05	-2.45376e-05
137	563	0.000351649	0.000340977	0.000346313
138	562	0.00203723	0.000173466	0.00110535
139	561	0.00149764	0.000971191	0.00123441
140	560	0.00206831	0.00107593	0.00157212
141	559	0.00209476	0.00178784	0.0019413
142	558	0.00187874	0.00217683	0.00202779
143	557	0.00241174	0.00219058	0.00230116
144	556	0.00253889	0.00204957	0.00229423
145	555	0.00321984	0.00321379	0.00321681
146	554	0.00264291	0.0031569	0.00289991
147	553	0.00371459	0.00289277	0.00330368
148	552	0.0033724	0.00312868	0.00325054
149	551	0.00386259	0.00325392	0.00355825
150	550	0.00387437	0.00359542	0.0037349
151	549	0.00375527	0.00325151	0.00350339
152	548	0.00383822	0.00349249	0.00366536
153	547	0.00426923	0.00348729	0.00387826
154	546	0.00364939	0.00376878	0.00370909
155	545	0.00332943	0.00366189	0.00349566
156	544	0.00378002	0.00372101	0.00375052
157	543	0.00313224	0.00356518	0.00334871
158	542	0.00318232	0.0038314	0.00350686
159	541	0.00338678	0.00394194	0.00366436
160	540	0.00320212	0.0035214	0.00336176
161	539	0.00333973	0.00278455	0.00306214
162	538	0.00331596	0.00302869	0.00317232
163	537	0.00264111	0.00290766	0.00277438
164	536	0.002661	0.00241669	0.00253884
165	535	0.00230115	0.00225181	0.00227648
166	534	0.00215292	0.00225391	0.00220342
167	533	0.00216017	0.00223104	0.00219561
168	532	0.00170032	0.00182617	0.00176325
169	531	0.001783	0.00134042	0.00156171
170	530	0.00138979	0.00153268	0.00146123
171	529	0.00129895	0.00125111	0.00127503
172	528	0.00140384	0.00128238	0.00134311
173	527	0.000689528	0.000938394	0.000813961
174	526	0.000847161	0.000377413	0.000612287
175	525	0.0003312	0.00050732	0.00041926
176	524	7.84854e-05	-0.000218345	-6.99296e-05
177	523	0.000156514	0.000270156	0.000213335
178	522	-6.77588e-05	0.000233563	8.29021e-05
179	521	-0.000102618	-0.000148666	-0.000125642
180	520	-0.000317043	-8.20938e-05	-0.000199568
181	519	-0.000342587	-0.00019748	-0.000270033
182	518	-0.000783309	-0.000628973	-0.000706141
183	517	-0.000776647	-0.000697624	-0.000737136
184	516	-0.00115678	-0.00140777	-0.00128228
185	515	-0.0010732	-0.000926426	-0.000999812
186	514	-0.000880622	-0.000898666	-0.000889644
187	513	-0.00118549	-0.00115807	-0.00117178
188	512	-0.00135089	-0.00108168	-0.00121629
189	511	-0.0014965	-0.001504	-0.00150025
190	510	-0.00173735	-0.00158581	-0.00166158
191	509	-0.00142404	-0.00180764	-0.00161584
192	508	-0.00145306	-0.00162423	-0.00153864
193	507	-0.00176324	-0.0017067	-0.00173497
194	506	-0.00134048	-0.0017872	-0.00156384
195	505	-0.00198595	-0.001857	-0.00192148
196	504	-0.00174509	-0.00198559	-0.00186534
197	503	-0.00216438	-0.00146238	-0.00181338
198	502	-0.0018249	-0.00203716	-0.00193103
199	501	-0.00213465	-0.00209762	-0.00211614
200	500	-0.00173985	-0.00195208	-0.00184597
201	499	-0.00184491	-0.00205321	-0.00194906
202	498	-0.00182966	-0.00219874	-0.0020142
203	497	-0.00185337	-0.0020061	-0.00192973
204	496	-0.00227055	-0.00228088	-0.00227571
205	495	-0.00217645	-0.00195691	-0.00206668
206	494	-0.00214218	-0.0021997	-0.00217094
207	493	-0.00190453	-0.0020145	-0.00195951
208	492	-0.00208303	-0.00192568	-0.00200436
209	491	-0.00212148	-0.00197794	-0.00204971
210	490	-0.0020248	-0.00216329	-0.00209404
211	489	-0.00214068	-0.00205682	-0.00209875
212	488	-0.00200724	-0.00210003	-0.00205363
213	487	-0.00180947	-0.00208185	-0.00194566
214	486	-0.00193485	-0.00244707	-0.00219096
215	485	-0.00261625	-0.00219354	-0.0024049
216	484	-0.0021282	-0.00246547	-0.00229684
217	483	-0.00212731	-0.00232486	-0.00222608
218	482	-0.00206946	-0.00224736	-0.00215841
219	481	-0.00192646	-0.00206425	-0.00199536
220	480	-0.00199174	-0.00224324	-0.00211749
221	479	-0.00216515	-0.00223461	-0.00219988
222	478	-0.00236782	-0.00238408	-0.00237595
223	477	-0.00225196	-0.0020847	-0.00216833
224	476	-0.00210009	-0.00219356	-0.00214682
225	475	-0.00217665	-0.00188581	-0.00203123
226	474	-0.00163478	-0.00226772	-0.00195125
227	473	-0.00169994	-0.00244115	-0.00207055
228	472	-0.00209483	-0.0020699	-0.00208236
229	471	-0.00201847	-0.00205103	-0.00203475
230	470	-0.00190461	-0.00177808	-0.00184135
231	469	-0.0016819	-0.00195022	-0.00181606
232	468	-0.00183567	-0.00196124	-0.00189845
233	467	-0.00148081	-0.00191998	-0.0017004
234	466	-0.00166791	-0.00185538	-0.00176165
235	465	-0.00167301	-0.00176988	-0.00172145
236	464	-0.00153632	-0.001746	-0.00164116
237	463	-0.00141967	-0.001823	-0.00162134
238	462	-0.00153619	-0.00183891	-0.00168755
239	461	-0.00139966	-0.00180576	-0.00160271
240	460	-0.00155316	-0.00182764	-0.0016904
241	459	-0.00138932	-0.00172816	-0.00155874
242	458	-0.00131021	-0.00149368	-0.00140195
243	457	-0.00154283	-0.00118631	-0.00136457
244	456	-0.00147368	-0.00152233	-0.001498
245	455	-0.00148201	-0.00128714	-0.00138458
246	454	-0.00175703	-0.0014409	-0.00159896
247	453	-0.00118697	-0.00157112	-0.00137904
248	452	-0.00118699	-0.00187791	-0.00153245
249	451	-0.00136845	-0.00138949	-0.00137897
250	450	-0.00131403	-0.0016741	-0.00149407
251	449	-0.00133643	-0.00149565	-0.00141604
252	448	-0.0013798	-0.00135985	-0.00136982
253	447	-0.00178255	-0.00159106	-0.0016868
254	446	-0.00150209	-0.00174914	-0.00162561
255	445	-0.00159743	-0.00176782	-0.00168263
256	444	-0.00173516	-0.00171586	-0.00172551
257	443	-0.00165376	-0.00153706	-0.00159541
258	442	-0.0018963	-0.0017189	-0.0018076
259	441	-0.00170246	-0.00156612	-0.00163429
260	440	-0.00164812	-0.00175652	-0.00170232
261	439	-0.00156909	-0.0015019	-0.0015355
262	438	-0.0018096	-0.0018106	-0.0018101
263	437	-0.00176756	-0.00185437	-0.00181096
264	436	-0.00178244	-0.00198505	-0.00188375
265	435	-0.00183049	-0.00229369	-0.00206209
266	434	-0.00186576	-0.00204504	-0.0019554
267	433	-0.00168906	-0.00205502	-0.00187204
268	432	-0.00193432	-0.00187973	-0.00190703
269	431	-0.00180638	-0.00215016	-0.00197827
270	430	-0.00193975	-0.00171686	-0.00182831
271	429	-0.00191487	-0.00180113	-0.001858
272	428	-0.00202692	-0.00187879	-0.00195285
273	427	-0.0021163	-0.00214609	-0.0021312
274	426	-0.00186311	-0.00208308	-0.00197309
275	425	-0.0016565	-0.00191487	-0.00178569
276	424	-0.00160553	-0.00193048	-0.001768
277	423	-0.00141564	-0.001745	-0.00158032
278	422	-0.0016716	-0.00176901	-0.00172031
279	421	-0.00175955	-0.00173435	-0.00174695
280	420	-0.00181614	-0.00197126	-0.0018937
281	419	-0.00158488	-0.00164807	-0.00161648
282	418	-0.00193834	-0.00173358	-0.00183596
283	417	-0.00171455	-0.00192989	-0.00182222
284	416	-0.00152589	-0.00189178	-0.00170883
285	415	-0.00160777	-0.00162357	-0.00161567
286	414	-0.00131424	-0.00193081	-0.00162252
287	413	-0.00154835	-0.00180481	-0.00167658
288	412	-0.00125433	-0.00160157	-0.00142795
289	411	-0.00157486	-0.00175481	-0.00166484
290	410	-0.00145426	-0.00166627	-0.00156026
291	409	-0.00152316	-0.00162066	-0.00157191
292	408	-0.00140657	-0.00166068	-0.00153363
293	407	-0.00173547	-0.00167183	-0.00170365
294	406	-0.00157718	-0.00179346	-0.00168532
295	405	-0.00148745	-0.00161658	-0.00155201
296	404	-0.00151248	-0.00177667	-0.00164458
297	403	-0.00154787	-0.00154306	-0.00154547
298	402	-0.00165529	-0.00160471	-0.00163
299	401	-0.00168485	-0.00139934	-0.00154209
300	400	-0.00132638	-0.00164267	-0.00148452

## Sheet: G-factor
	0	1	2	3
0	700	-0.0072392	-0.00744511	-0.00734216
1	699	-0.00821341	-0.00561064	-0.00691202
2	698	-0.00894612	-0.00402397	-0.00648504
3	697	-0.00438726	-0.00645221	-0.00541974
4	696	-0.00488515	-0.0113179	-0.00810153
5	695	-0.00772644	-0.00694231	-0.00733438
6	694	-0.00752376	-0.0132121	-0.0103679
7	693	-0.00875609	-0.00798845	-0.00837227
8	692	-0.010102	-0.0150552	-0.0125786
9	691	-0.00920225	-0.00800011	-0.00860118
10	690	-0.0106605	-0.00951461	-0.0100875
11	689	-0.0130971	-0.0140003	-0.0135487
12	688	-0.00895834	-0.0113252	-0.0101418
13	687	-0.0133296	-0.0160494	-0.0146895
14	686	-0.009903	-0.0127139	-0.0113084
15	685	-0.0099609	-0.0116419	-0.0108014
16	684	-0.0115192	-0.0140107	-0.0127649
17	683	-0.0103442	-0.00946472	-0.00990446
18	682	-0.0113307	-0.0137347	-0.0125327
19	681	-0.0115076	-0.00846968	-0.00998865
20	680	-0.0118722	-0.0155165	-0.0136943
21	679	-0.0116417	-0.00927619	-0.0104589
22	678	-0.0120446	-0.0114985	-0.0117716
23	677	-0.013804	-0.0112254	-0.0125147
24	676	-0.011036	-0.0113192	-0.0111776
25	675	-0.0126581	-0.0155839	-0.014121
26	674	-0.0135705	-0.0154497	-0.0145101
27	673	-0.0139109	-0.013896	-0.0139035
28	672	-0.00776001	-0.0122287	-0.00999433
29	671	-0.00711565	-0.0114035	-0.00925956
30	670	-0.00326648	-0.00999826	-0.00663237
31	669	-0.000866154	-0.00520155	-0.00303385
32	668	0.00234947	0.000485759	0.00141761
33	667	0.0118021	0.00260985	0.00720597
34	666	0.0147843	0.00734789	0.0110661
35	665	0.0196717	0.0145796	0.0171257
36	664	0.0214812	0.0183742	0.0199277
37	663	0.0152423	0.0181941	0.0167182
38	662	0.0127681	0.0149009	0.0138345
39	661	0.0128294	0.0157917	0.0143105
40	660	0.010924	0.0137241	0.0123241
41	659	0.00672125	0.0090379	0.00787957
42	658	0.0025609	0.00636944	0.00446517
43	657	-0.00124811	0.0018667	0.000309297
44	656	-0.00166716	0.000140048	-0.000763557
45	655	0.000134707	0.000679492	0.000407099
46	654	0.00263003	-0.00119541	0.000717308
47	653	0.00312437	0.00258532	0.00285484
48	652	0.00154708	0.00226342	0.00190525
49	651	0.00461037	0.00471943	0.0046649
50	650	0.00622101	0.00695839	0.0065897
51	649	0.00674855	0.00557499	0.00616177
52	648	0.000645008	0.00325066	0.00194783
53	647	0.00644903	0.00785676	0.0071529
54	646	0.00447536	0.00511274	0.00479405
55	645	0.0019966	0.0019164	0.0019565
56	644	0.00105855	-0.00240319	-0.00067232
57	643	-0.00336845	-0.00100543	-0.00218694
58	642	-0.00689882	-0.00382378	-0.0053613
59	641	-0.0116243	-0.00737897	-0.00950165
60	640	-0.0117848	-0.00679723	-0.00929102
61	639	-0.0106962	-0.0139951	-0.0123456
62	638	-0.0113106	-0.0113496	-0.0113301
63	637	-0.0107587	-0.0158066	-0.0132826
64	636	-0.0124147	-0.01343	-0.0129223
65	635	-0.00938734	-0.00868784	-0.00903759
66	634	-0.00574339	-0.00528306	-0.00551323
67	633	-0.0046989	-0.000478398	-0.00258865
68	632	0.00267157	0.00143544	0.00205351
69	631	0.00584008	0.0033799	0.00460999
70	630	0.0121609	0.00755612	0.00985852
71	629	0.0121121	0.00984783	0.01098
72	628	0.0143294	0.0142422	0.0142858
73	627	0.018083	0.0149558	0.0165194
74	626	0.0186102	0.0157033	0.0171567
75	625	0.0205871	0.0171949	0.018891
76	624	0.0211578	0.0184341	0.0197959
77	623	0.017525	0.0222896	0.0199073
78	622	0.0181789	0.0205844	0.0193817
79	621	0.0167839	0.0159379	0.0163609
80	620	0.0138794	0.0146702	0.0142748
81	619	0.0118079	0.0134276	0.0126178
82	618	0.0125367	0.0140422	0.0132895
83	617	0.0119466	0.0108006	0.0113736
84	616	0.0105222	0.0102485	0.0103854
85	615	0.0072585	0.0116185	0.00943852
86	614	0.00684624	0.0101485	0.00849737
87	613	0.00960358	0.00803862	0.0088211
88	612	0.0103199	0.00925501	0.00978745
89	611	0.00810247	0.00778006	0.00794127
90	610	0.00549615	0.0114372	0.00846665
91	609	0.00617274	0.00825747	0.00721511
92	608	0.00180162	0.00540856	0.00360509
93	607	0.00316251	0.00963179	0.00639715
94	606	0.00534337	0.00396163	0.0046525
95	605	0.00516718	0.0038241	0.00449564
96	604	0.00550477	0.00265912	0.00408194
97	603	0.00239196	0.00140461	0.00189828
98	602	0.00282051	0.00184375	0.00233213
99	601	0.00158878	0.0013617	0.00147524
100	600	-0.000143373	0.00172435	0.000790488
101	599	0.00335488	-0.00146579	0.000944546
102	598	-0.00269515	-0.000498636	-0.00159689
103	597	0.00100852	0.00289302	0.00195077
104	596	-0.00338396	-0.000897117	-0.00214054
105	595	-0.002605	0.00140896	-0.000598019
106	594	-0.000959236	-0.00389241	-0.00242582
107	593	-0.000933047	-0.00275396	-0.0018435
108	592	-0.00410593	-0.00351484	-0.00381038
109	591	-0.00378461	-0.00210043	-0.00294252
110	590	-0.0020796	-0.00349987	-0.00278973
111	589	-0.0028122	-0.00253987	-0.00267604
112	588	-0.00162254	-0.00210812	-0.00186533
113	587	-0.00251983	-0.000903386	-0.00171161
114	586	-0.00263242	-0.00413117	-0.00338179
115	585	-0.00134802	0.00120269	-7.26667e-05
116	584	-0.000277659	-0.00143872	-0.000858191
117	583	-0.000253365	-0.000896133	-0.000574749
118	582	0.000135871	0.00229619	0.00121603
119	581	-0.000941703	-5.2504e-05	-0.000497103
120	580	0.00175639	-0.00034782	0.000704287
121	579	-0.000855088	-8.51277e-05	-0.000470108
122	578	0.00109637	0.00109049	0.00109343
123	577	0.000521237	0.00195592	0.00123858
124	576	0.00316005	0.000394356	0.0017772
125	575	0.00543711	0.0029703	0.0042037
126	574	0.00375592	0.00165279	0.00270435
127	573	0.00492305	0.00229119	0.00360712
128	572	0.0041413	0.00242098	0.00328114
129	571	0.00482128	0.00570653	0.0052639
130	570	0.003177	0.00443824	0.00380762
131	569	0.0064827	0.00491277	0.00569773
132	568	0.00464614	0.00416773	0.00440694
133	567	0.00745238	0.00577052	0.00661145
134	566	0.00487073	0.0044104	0.00464056
135	565	0.00423762	0.00562718	0.0049324
136	564	0.00505324	0.00679734	0.00592529
137	563	0.00651891	0.00619418	0.00635655
138	562	0.00565317	0.00532237	0.00548777
139	561	0.00513825	0.00588375	0.005511
140	560	0.00445674	0.00357796	0.00401735
141	559	0.00817737	0.00447602	0.0063267
142	558	0.00489619	0.0046998	0.00479799
143	557	0.00475621	0.00450278	0.0046295
144	556	0.00289773	0.00295673	0.00292723
145	555	0.00315042	0.00233628	0.00274335
146	554	0.00364104	0.00389888	0.00376996
147	553	0.00375962	0.00369035	0.00372499
148	552	0.0046491	0.00544833	0.00504872
149	551	0.00333043	0.00330852	0.00331947
150	550	0.00502409	0.00435345	0.00468877
151	549	0.00407199	0.00530025	0.00468612
152	548	0.00655336	0.00247588	0.00451462
153	547	0.00386606	0.00391378	0.00388992
154	546	0.00445389	0.00293387	0.00369388
155	545	0.00204388	0.00249789	0.00227089
156	544	0.00612882	0.00342458	0.0047767
157	543	0.00253969	0.00313692	0.0028383
158	542	0.00227018	0.0032418	0.00275599
159	541	0.00304315	0.00185476	0.00244896
160	540	0.00182583	0.00164167	0.00173375
161	539	0.00237094	0.00377648	0.00307371
162	538	0.00197083	0.0027079	0.00233936
163	537	0.00362346	0.00273007	0.00317676
164	536	0.00284955	0.00185523	0.00235239
165	535	0.0020796	0.00136846	0.00172403
166	534	0.000822695	0.00107641	0.00094955
167	533	0.000689749	-1.598e-05	0.000336885
168	532	0.000605974	0.000557932	0.000581953
169	531	-0.000559251	0.000185435	-0.000186908
170	530	0.00102796	-0.000476907	0.000275525
171	529	0.000663764	-0.000643632	1.00656e-05
172	528	-0.000220005	0.000865684	0.000322839
173	527	0.00263394	-0.000101994	0.00126598
174	526	-0.00135144	0.00029596	-0.000527742
175	525	-0.000800192	-0.00100847	-0.000904329
176	524	0.000832497	-0.00107387	-0.000120684
177	523	-0.00203914	-0.000494622	-0.00126688
178	522	-0.00064835	-0.000218667	-0.000433508
179	521	-0.000487579	-0.00146644	-0.000977011
180	520	-0.00187015	-0.00186075	-0.00186545
181	519	0.000114653	0.000114588	0.000114621
182	518	-7.13988e-05	-0.00269837	-0.00138488
183	517	-0.00245167	-0.00223021	-0.00234094
184	516	-0.00246676	-0.00160787	-0.00203732
185	515	0.000243359	-0.00113538	-0.000446011
186	514	-0.000857748	-0.00120351	-0.00103063
187	513	-0.00141607	-0.000959386	-0.00118773
188	512	-0.00077404	-0.000317384	-0.000545712
189	511	-0.00218976	-0.00169617	-0.00194296
190	510	-0.000651692	-0.00265899	-0.00165534
191	509	-0.00203145	-0.00323378	-0.00263261
192	508	-0.0011448	-0.0005138	-0.0008293
193	507	-0.00143287	-0.00124139	-0.00133713
194	506	-0.00195519	-0.00277416	-0.00236467
195	505	-0.00140186	-0.00291553	-0.0021587
196	504	-0.00294899	-0.00321686	-0.00308293
197	503	-0.00364758	-0.00376347	-0.00370552
198	502	-0.00432843	-0.00396076	-0.0041446
199	501	-0.00157008	-0.00369092	-0.0026305
200	500	-0.0031412	-0.00355693	-0.00334907
201	499	-0.00304287	-0.00312467	-0.00308377
202	498	-0.00351421	-0.00270846	-0.00311134
203	497	-0.00314047	-0.00332774	-0.0032341
204	496	-0.00476182	-0.00361465	-0.00418824
205	495	-0.00422361	-0.00269786	-0.00346073
206	494	-0.00358691	-0.00384243	-0.00371467
207	493	-0.00327547	-0.00417731	-0.00372639
208	492	-0.00334998	-0.00406088	-0.00370543
209	491	-0.00406426	-0.00322496	-0.00364461
210	490	-0.00413082	-0.00361407	-0.00387244
211	489	-0.00302531	-0.00528918	-0.00415725
212	488	-0.00284042	-0.0022172	-0.00252881
213	487	-0.00554144	-0.00451747	-0.00502945
214	486	-0.00441138	-0.00438073	-0.00439605
215	485	-0.00446473	-0.00480867	-0.0046367
216	484	-0.00468961	-0.00368984	-0.00418973
217	483	-0.00388351	-0.00438435	-0.00413393
218	482	-0.0037986	-0.00341467	-0.00360664
219	481	-0.00409341	-0.00310444	-0.00359892
220	480	-0.00319751	-0.00419646	-0.00369699
221	479	-0.00542093	-0.00383765	-0.00462929
222	478	-0.00346999	-0.00373136	-0.00360067
223	477	-0.00269941	-0.00485791	-0.00377866
224	476	-0.00291006	-0.00375296	-0.00333151
225	475	-0.00422801	-0.00426922	-0.00424861
226	474	-0.00427109	-0.00311163	-0.00369136
227	473	-0.00496513	-0.00526591	-0.00511552
228	472	-0.0044743	-0.00469563	-0.00458496
229	471	-0.00471363	-0.00373493	-0.00422428
230	470	-0.00323393	-0.00446512	-0.00384952
231	469	-0.00398221	-0.00376553	-0.00387387
232	468	-0.00356897	-0.00466515	-0.00411706
233	467	-0.00382662	-0.00469673	-0.00426168
234	466	-0.00337707	-0.00489018	-0.00413362
235	465	-0.00406931	-0.00410017	-0.00408474
236	464	-0.00335807	-0.0041197	-0.00373888
237	463	-0.00264252	-0.00357843	-0.00311047
238	462	-0.00398343	-0.00444852	-0.00421597
239	461	-0.00487002	-0.00509001	-0.00498002
240	460	-0.00406785	-0.00415876	-0.00411331
241	459	-0.0046207	-0.00415004	-0.00438537
242	458	-0.00507946	-0.00414784	-0.00461365
243	457	-0.00380424	-0.00485197	-0.0043281
244	456	-0.0040977	-0.00418092	-0.00413931
245	455	-0.00349265	-0.00348532	-0.00348899
246	454	-0.00419642	-0.00401262	-0.00410452
247	453	-0.00409801	-0.00440078	-0.0042494
248	452	-0.00430896	-0.0035303	-0.00391963
249	451	-0.00358698	-0.00363698	-0.00361198
250	450	-0.00376684	-0.00383271	-0.00379978
251	449	-0.0023554	-0.00493536	-0.00364538
252	448	-0.00360594	-0.00312255	-0.00336424
253	447	-0.0037317	-0.00424476	-0.00398823
254	446	-0.00382387	-0.00436043	-0.00409215
255	445	-0.0038783	-0.00424103	-0.00405966
256	444	-0.00357815	-0.00483356	-0.00420586
257	443	-0.00371992	-0.00451853	-0.00411923
258	442	-0.00440352	-0.00499366	-0.00469859
259	441	-0.00287985	-0.00301342	-0.00294663
260	440	-0.00397121	-0.00454916	-0.00426019
261	439	-0.00423013	-0.00472586	-0.00447799
262	438	-0.00448476	-0.00380544	-0.0041451
263	437	-0.0053161	-0.00470942	-0.00501276
264	436	-0.0044628	-0.00489413	-0.00467846
265	435	-0.0042034	-0.00448006	-0.00434173
266	434	-0.00394505	-0.00497549	-0.00446027
267	433	-0.00493487	-0.004853	-0.00489394
268	432	-0.00526256	-0.00396948	-0.00461602
269	431	-0.00471323	-0.00519287	-0.00495305
270	430	-0.00556546	-0.00577247	-0.00566896
271	429	-0.00401894	-0.00464366	-0.0043313
272	428	-0.00439437	-0.00492183	-0.0046581
273	427	-0.00406643	-0.00499098	-0.00452871
274	426	-0.0057829	-0.00451388	-0.00514839
275	425	-0.00423637	-0.00514641	-0.00469139
276	424	-0.00427807	-0.00575712	-0.00501759
277	423	-0.00453962	-0.00541629	-0.00497795
278	422	-0.0049132	-0.00529336	-0.00510328
279	421	-0.00486071	-0.00504677	-0.00495374
280	420	-0.00574567	-0.00549665	-0.00562116
281	419	-0.00503479	-0.00518726	-0.00511102
282	418	-0.00533591	-0.0056393	-0.00548761
283	417	-0.00569512	-0.00486841	-0.00528177
284	416	-0.00612236	-0.00581421	-0.00596828
285	415	-0.00579117	-0.00609545	-0.00594331
286	414	-0.00636	-0.00470386	-0.00553193
287	413	-0.00611016	-0.00549529	-0.00580273
288	412	-0.00647533	-0.00568832	-0.00608182
289	411	-0.00706384	-0.0061972	-0.00663052
290	410	-0.0058273	-0.00595508	-0.00589119
291	409	-0.00659659	-0.00624934	-0.00642296
292	408	-0.00585778	-0.00605107	-0.00595442
293	407	-0.0066044	-0.00594145	-0.00627293
294	406	-0.00607411	-0.00558475	-0.00582943
295	405	-0.0057348	-0.00638191	-0.00605836
296	404	-0.00584449	-0.00541404	-0.00562926
297	403	-0.00585769	-0.00554919	-0.00570344
298	402	-0.00454805	-0.00442402	-0.00448604
299	401	-0.00473097	-0.00430922	-0.00452009
300	400	-0.00570284	-0.00523659	-0.00546972

## Sheet: CDind (mdeg)
	0	1	2	3
0	700	-106.494	-104.942	-105.718
1	699	-115.245	-82.323	-98.7841
2	698	-133.249	-56.623	-94.9362
3	697	-72.2727	-89.8285	-81.0506
4	696	-83.3272	-169.93	-126.629
5	695	-113.714	-97.227	-105.47
6	694	-107.041	-186.213	-146.627
7	693	-125.59	-115.69	-120.64
8	692	-147.757	-203.99	-175.873
9	691	-138.875	-116.688	-127.781
10	690	-151.972	-142.465	-147.219
11	689	-190.518	-204.766	-197.642
12	688	-128.059	-166.132	-147.096
13	687	-203.751	-228.754	-216.252
14	686	-147.918	-182.815	-165.367
15	685	-152.262	-174.37	-163.316
16	684	-173.275	-210.851	-192.063
17	683	-162.158	-148.446	-155.302
18	682	-173.068	-213.275	-193.172
19	681	-183.737	-130.439	-157.088
20	680	-181.848	-232.344	-207.096
21	679	-187.16	-147.056	-167.108
22	678	-197.932	-190.511	-194.222
23	677	-220.177	-180.844	-200.511
24	676	-181.642	-180.073	-180.857
25	675	-209.245	-257.651	-233.448
26	674	-222.382	-253.831	-238.106
27	673	-236.199	-227.655	-231.927
28	672	-127.88	-200.535	-164.207
29	671	-122.891	-183.061	-152.976
30	670	-54.8083	-161.251	-108.029
31	669	-22.4431	-85.5221	-53.9826
32	668	27.1975	-0.466019	13.3657
33	667	166.29	27.9334	97.1116
34	666	205.025	99.3701	152.198
35	665	282.932	209.608	246.27
36	664	308.427	263.725	286.076
37	663	215.008	254.748	234.878
38	662	175.486	206.462	190.974
39	661	177.128	222.475	199.802
40	660	152.115	188.603	170.359
41	659	89.6504	130.883	110.267
42	658	37.3385	86.956	62.1472
43	657	-18.0147	28.6598	5.32253
44	656	-21.0431	3.90729	-8.56789
45	655	4.13849	10.2837	7.21109
46	654	39.0723	-14.0606	12.5059
47	653	43.6123	41.0833	42.3478
48	652	25.6317	35.0707	30.3512
49	651	65.0606	68.5122	66.7864
50	650	89.4784	94.8328	92.1556
51	649	93.047	78.0778	85.5624
52	648	7.50058	44.1512	25.8259
53	647	89.8091	110.34	100.074
54	646	60.3536	69.6981	65.0258
55	645	26.6457	25.6912	26.1685
56	644	12.6947	-32.5476	-9.92644
57	643	-47.0058	-14.0825	-30.5442
58	642	-94.5962	-52.7094	-73.6528
59	641	-156.602	-102.607	-129.605
60	640	-159.964	-93.4508	-126.708
61	639	-139.399	-185.169	-162.284
62	638	-147.63	-150.272	-148.951
63	637	-135.115	-204.749	-169.932
64	636	-159.654	-174.826	-167.24
65	635	-118.341	-110.263	-114.302
66	634	-67.8326	-63.7442	-65.7884
67	633	-54.4506	-1.13244	-27.7915
68	632	37.9573	23.5026	30.73
69	631	76.7549	48.212	62.4835
70	630	152.837	97.5341	125.186
71	629	152.245	123.56	137.902
72	628	177.322	178.736	178.029
73	627	219.259	184.953	202.106
74	626	225.384	192.552	208.968
75	625	247.709	209.405	228.557
76	624	251.992	222.426	237.209
77	623	209.463	270.582	240.022
78	622	218.139	248.627	233.383
79	621	197.898	193.274	195.586
80	620	165.253	176.983	171.118
81	619	140.23	159.027	149.628
82	618	145.19	163.691	154.44
83	617	138.485	127.655	133.07
84	616	123.382	120.593	121.988
85	615	85.0715	135.232	110.152
86	614	80.0065	119.836	99.9211
87	613	111.136	94.0379	102.587
88	612	118.244	108.807	113.526
89	611	93.6714	91.7349	92.7031
90	610	63.9418	132.393	98.1673
91	609	71.1314	95.3123	83.2219
92	608	22.8007	64.282	43.5413
93	607	37.6293	111.499	74.5642
94	606	62.2305	47.8975	55.064
95	605	60.5303	45.5775	53.0539
96	604	64.6852	33.1188	48.902
97	603	28.8321	19.1986	24.0153
98	602	34.424	23.3669	28.8954
99	601	19.8391	17.8351	18.8371
100	600	0.365197	21.6957	11.0304
101	599	39.7294	-14.8605	12.4345
102	598	-29.0403	-4.05024	-16.5453
103	597	13.2159	34.493	23.8545
104	596	-36.9667	-8.75471	-22.8607
105	595	-28.4238	17.1532	-5.63528
106	594	-10.1389	-42.7556	-26.4472
107	593	-9.14187	-30.3038	-19.7228
108	592	-45.6484	-38.6962	-42.1723
109	591	-41.7584	-23.3127	-32.5355
110	590	-22.0515	-38.892	-30.4717
111	589	-30.8902	-27.4079	-29.1491
112	588	-17.8329	-22.3866	-20.1098
113	587	-26.3992	-9.32246	-17.8608
114	586	-27.658	-45.1573	-36.4077
115	585	-13.8331	13.5346	-0.149262
116	584	-1.61349	-14.3875	-8.00047
117	583	-1.94524	-8.44087	-5.19305
118	582	2.41024	27.8506	15.1304
119	581	-8.66584	1.41275	-3.62654
120	580	19.6067	-2.04635	8.78016
121	579	-6.52655	0.97446	-2.77605
122	578	13.9997	13.6089	13.8043
123	577	8.29178	23.0079	15.6499
124	576	35.7577	7.15966	21.4587
125	575	60.496	34.0932	47.2946
126	574	42.7022	21.2907	31.9965
127	573	54.6279	27.1803	40.9041
128	572	46.1135	28.8678	37.4906
129	571	53.3467	61.7858	57.5662
130	570	35.7044	48.7634	42.2339
131	569	69.633	53.37	61.5015
132	568	50.6211	46.1457	48.3834
133	567	80.4545	62.6903	71.5724
134	566	53.3168	47.6151	50.466
135	565	46.454	60.6688	53.5614
136	564	53.801	72.5186	63.1598
137	563	68.7581	66.5784	67.6682
138	562	61.7555	59.1649	60.4602
139	561	54.8622	62.8044	58.8333
140	560	47.0952	39.6894	43.3923
141	559	85.6343	48.8973	67.2658
142	558	52.7587	49.5959	51.1773
143	557	51.1362	47.5473	49.3418
144	556	30.5861	31.3951	30.9906
145	555	33.8847	26.3931	30.1389
146	554	39.1695	42.6314	40.9005
147	553	39.8869	39.2702	39.5785
148	552	47.6452	56.2713	51.9582
149	551	34.9791	35.406	35.1926
150	550	53.4656	46.1022	49.7839
151	549	42.102	54.7077	48.4048
152	548	66.484	26.5685	46.5263
153	547	39.917	41.4276	40.6723
154	546	46.5224	31.3472	38.9348
155	545	22.1031	26.6922	24.3977
156	544	63.2944	36.4939	49.8941
157	543	27.1597	33.6036	30.3817
158	542	24.9222	35.6982	30.3102
159	541	32.9682	20.4233	26.6957
160	540	19.7285	18.4296	19.079
161	539	26.4302	41.9155	34.1728
162	538	22.338	30.429	26.3835
163	537	40.0191	30.1589	35.089
164	536	31.6122	20.6795	26.1458
165	535	23.2343	15.4333	19.3338
166	534	9.33151	12.2109	10.7712
167	533	7.56775	0.433996	4.00087
168	532	6.53289	6.58716	6.56003
169	531	-6.05174	2.39541	-1.82817
170	530	11.6141	-5.11367	3.25024
171	529	7.58326	-6.62902	0.477119
172	528	-2.43395	9.80742	3.68673
173	527	29.1509	-0.449916	14.3505
174	526	-14.7026	3.25866	-5.72199
175	525	-8.56649	-10.9111	-9.73879
176	524	8.8496	-10.856	-1.00318
177	523	-21.2115	-4.99232	-13.1019
178	522	-6.76491	-2.21221	-4.48856
179	521	-4.59677	-14.6547	-9.62574
180	520	-18.5778	-19.064	-18.8209
181	519	0.869446	1.20451	1.03698
182	518	-1.19405	-28.8946	-15.0443
183	517	-25.2385	-23.6159	-24.4272
184	516	-26.2754	-17.4328	-21.8541
185	515	3.32248	-12.4801	-4.57882
186	514	-9.68468	-13.3984	-11.5415
187	513	-16.5885	-10.9075	-13.748
188	512	-9.16864	-3.02066	-6.09465
189	511	-26.4996	-20.2407	-23.3701
190	510	-8.41299	-31.5117	-19.9623
191	509	-24.1509	-38.3713	-31.2611
192	508	-13.663	-5.87944	-9.7712
193	507	-16.7654	-15.1409	-15.9531
194	506	-22.2059	-32.4555	-27.3307
195	505	-16.9568	-34.8669	-25.9119
196	504	-35.4639	-37.851	-36.6574
197	503	-42.0473	-43.6278	-42.8375
198	502	-50.486	-45.6957	-48.0908
199	501	-18.0563	-42.9897	-30.523
200	500	-37.0809	-41.2793	-39.1801
201	499	-35.086	-36.8647	-35.9754
202	498	-40.1658	-31.2411	-35.7035
203	497	-36.7187	-38.8158	-37.7672
204	496	-55.4088	-41.8127	-48.6108
205	495	-48.7339	-30.6347	-39.6843
206	494	-39.8294	-44.0206	-41.925
207	493	-37.4546	-47.2183	-42.3364
208	492	-38.7559	-46.0477	-42.4018
209	491	-47.1767	-37.5272	-42.3519
210	490	-47.6441	-43.34	-45.492
211	489	-35.3269	-62.9737	-49.1503
212	488	-33.4815	-25.6542	-29.5678
213	487	-65.0443	-52.8645	-58.9544
214	486	-50.9459	-51.775	-51.3605
215	485	-50.6244	-54.8788	-52.7516
216	484	-54.3069	-41.9926	-48.1497
217	483	-45.7024	-52.3208	-49.0116
218	482	-46.8552	-40.9403	-43.8977
219	481	-47.8664	-36.3191	-42.0928
220	480	-37.1296	-48.2851	-42.7073
221	479	-63.0981	-44.7843	-53.9412
222	478	-41.3219	-43.6615	-42.4917
223	477	-31.5524	-57.1617	-44.3571
224	476	-33.9551	-43.3801	-38.6676
225	475	-49.9544	-50.0623	-50.0083
226	474	-50.4553	-36.3807	-43.418
227	473	-57.4228	-62.3761	-59.8994
228	472	-52.0628	-54.2563	-53.1595
229	471	-55.0787	-43.964	-49.5213
230	470	-37.5526	-52.7496	-45.1511
231	469	-45.8886	-43.3692	-44.6289
232	468	-41.143	-54.0575	-47.6003
233	467	-43.4295	-53.9467	-48.6881
234	466	-39.698	-57.2248	-48.4614
235	465	-47.138	-47.6196	-47.3788
236	464	-39.0477	-48.2281	-43.6379
237	463	-30.3876	-41.4608	-35.9242
238	462	-44.5969	-51.0668	-47.8319
239	461	-56.8283	-58.5304	-57.6794
240	460	-47.6204	-48.5816	-48.101
241	459	-53.5144	-48.4227	-50.9685
242	458	-58.313	-47.1553	-52.7341
243	457	-43.4194	-55.9604	-49.6899
244	456	-47.2971	-48.4722	-47.8847
245	455	-39.6232	-40.1524	-39.8878
246	454	-47.81	-46.2099	-47.0099
247	453	-47.2903	-50.6942	-48.9922
248	452	-49.5991	-40.0728	-44.836
249	451	-41.1176	-42.0057	-41.5617
250	450	-42.3696	-43.3538	-42.8617
251	449	-26.5344	-57.0099	-41.7721
252	448	-40.9945	-35.564	-38.2792
253	447	-42.9916	-49.3703	-46.1809
254	446	-43.6384	-50.5694	-47.1039
255	445	-45.4739	-49.2484	-47.3611
256	444	-40.625	-55.9367	-48.2809
257	443	-43.2582	-51.6396	-47.4489
258	442	-50.3285	-57.9138	-54.1211
259	441	-31.8119	-34.6501	-33.231
260	440	-45.7004	-53.0377	-49.369
261	439	-48.8079	-54.0448	-51.4264
262	438	-51.3532	-43.8671	-47.6101
263	437	-61.9603	-54.9099	-58.4351
264	436	-53.8789	-58.579	-56.229
265	435	-49.7651	-53.8843	-51.8247
266	434	-47.1313	-59.8737	-53.5025
267	433	-61.0952	-59.9428	-60.519
268	432	-66.3169	-49.0465	-57.6817
269	431	-59.1287	-66.1007	-62.6147
270	430	-70.1125	-73.0459	-71.5792
271	429	-51.2597	-60.2545	-55.7571
272	428	-58.0517	-65.8385	-61.9451
273	427	-52.7676	-66.0074	-59.3875
274	426	-74.7009	-58.1385	-66.4197
275	425	-56.2469	-68.4371	-62.342
276	424	-57.5926	-78.2559	-67.9243
277	423	-59.6443	-72.6843	-66.1643
278	422	-64.9899	-71.2707	-68.1303
279	421	-64.5807	-66.9471	-65.7639
280	420	-74.391	-71.7017	-73.0464
281	419	-66.1105	-68.0705	-67.0905
282	418	-71.3065	-76.1945	-73.7505
283	417	-74.1459	-63.3485	-68.7472
284	416	-77.8057	-74.1033	-75.9545
285	415	-74.602	-78.6893	-76.6457
286	414	-81.876	-60.9918	-71.4339
287	413	-77.4693	-70.0602	-73.7647
288	412	-80.1967	-71.0832	-75.64
289	411	-87.9167	-77.7378	-82.8272
290	410	-72.5994	-74.3721	-73.4857
291	409	-81.8232	-77.9864	-79.9048
292	408	-71.0317	-73.2545	-72.1431
293	407	-80.6113	-72.5552	-76.5833
294	406	-74.3887	-68.6172	-71.503
295	405	-69.6591	-77.7039	-73.6815
296	404	-72.3994	-68.1613	-70.2803
297	403	-70.9691	-67.1224	-69.0458
298	402	-53.2072	-52.6787	-52.943
299	401	-57.5947	-52.8261	-55.2104
300	400	-71.7933	-66.292	-69.0426

## Sheet: CBind (mdeg)
	0	1	2	3
0	700	20.0329	82.4883	51.2606
1	699	-84.4197	-74.4972	-79.4584
2	698	-16.6068	20.4718	1.93251
3	697	-43.8782	42.9286	-0.474776
4	696	-22.1093	39.795	8.84288
5	695	-108.265	-30.5492	-69.407
6	694	56.1423	-0.267198	27.9375
7	693	73.228	34.6169	53.9224
8	692	-16.9723	-33.9572	-25.4648
9	691	-53.9713	-37.1981	-45.5847
10	690	-50.3184	-67.5896	-58.954
11	689	25.9461	-20.054	2.94609
12	688	-48.0586	-29.6357	-38.8471
13	687	-87.4103	30.8857	-28.2623
14	686	-82.6164	-169.707	-126.162
15	685	-19.1722	-93.2541	-56.2132
16	684	-62.142	-135.94	-99.0412
17	683	-17.0282	-9.74129	-13.3848
18	682	17.6081	-12.0026	2.8027
19	681	-13.9822	81.3317	33.6747
20	680	-24.5272	-80.6999	-52.6135
21	679	-31.872	5.00727	-13.4324
22	678	86.865	-10.833	38.016
23	677	13.3725	-174.088	-80.3578
24	676	57.9168	11.1278	34.5223
25	675	11.0814	5.46477	8.2731
26	674	99.0628	69.7173	84.39
27	673	32.3602	29.5389	30.9496
28	672	193.3	119.314	156.307
29	671	197.885	264.346	231.116
30	670	307.963	274.579	291.271
31	669	306.477	199.333	252.905
32	668	385.395	302.263	343.829
33	667	330.23	284.126	307.178
34	666	285.358	142.444	213.901
35	665	256.498	243.224	249.861
36	664	58.6197	235.423	147.022
37	663	77.2341	126.846	102.04
38	662	46.8986	38.2089	42.5537
39	661	-106.461	23.906	-41.2778
40	660	8.99742	-58.229	-24.6158
41	659	-54.6327	-24.9575	-39.7951
42	658	-30.118	-41.076	-35.597
43	657	-89.2708	-67.6449	-78.4579
44	656	20.0229	7.89143	13.9572
45	655	13.3325	119.399	66.3658
46	654	20.5231	59.0555	39.7893
47	653	145.426	57.7274	101.577
48	652	143.965	131.387	137.676
49	651	43.0962	140.79	91.9431
50	650	189.923	181.536	185.73
51	649	50.651	49.6396	50.1453
52	648	171.177	63.1764	117.177
53	647	13.7572	4.9022	9.32971
54	646	82.2922	58.5012	70.3967
55	645	-54.0348	19.1486	-17.4431
56	644	45.4549	49.0133	47.2341
57	643	-1.09358	-23.9397	-12.5166
58	642	76.8831	-60.9172	7.98294
59	641	76.1326	57.1057	66.6191
60	640	180.1	85.1209	132.61
61	639	234.763	164.593	199.678
62	638	197.165	147.172	172.169
63	637	239.061	139.989	189.525
64	636	286.059	286.412	286.236
65	635	342.901	303.268	323.084
66	634	421.285	353.986	387.636
67	633	439.993	358.052	399.023
68	632	390.488	387.944	389.216
69	631	430.34	337.737	384.039
70	630	358.47	424.726	391.598
71	629	378.327	277.701	328.014
72	628	299.961	336.374	318.167
73	627	314.848	272.284	293.566
74	626	256.033	317.571	286.802
75	625	252.002	275.052	263.527
76	624	170.203	206.299	188.251
77	623	175.741	129.601	152.671
78	622	107.494	137.164	122.329
79	621	104.444	179.73	142.087
80	620	125.717	95.7048	110.711
81	619	97.7533	33.3353	65.5443
82	618	71.2419	23.219	47.2304
83	617	12.9388	-27.0629	-7.06204
84	616	29.3284	42.1137	35.721
85	615	36.4276	72.5829	54.5053
86	614	8.32582	11.1487	9.73727
87	613	11.895	-9.47741	1.2088
88	612	26.6592	4.88847	15.7738
89	611	22.1766	-12.5415	4.81753
90	610	32.4163	-11.587	10.4146
91	609	-16.2647	-16.9318	-16.5983
92	608	-10.2467	7.59952	-1.32361
93	607	-6.95352	48.3334	20.6899
94	606	-45.9938	5.35415	-20.3198
95	605	30.6474	38.4931	34.5702
96	604	16.4971	-22.0331	-2.76799
97	603	10.5736	25.9004	18.237
98	602	39.3752	14.839	27.1071
99	601	24.8269	17.9559	21.3914
100	600	20.1348	-3.69384	8.22046
101	599	16.0958	12.7535	14.4246
102	598	50.397	-16.6265	16.8853
103	597	13.6717	4.34231	9.00702
104	596	39.0098	21.1838	30.0968
105	595	13.9108	57.9253	35.9181
106	594	1.56933	28.4241	14.9967
107	593	74.8509	81.6196	78.2352
108	592	48.6892	30.5123	39.6008
109	591	96.7284	42.1294	69.4289
110	590	99.9233	69.0552	84.4893
111	589	52.619	74.991	63.805
112	588	64.8081	77.5109	71.1595
113	587	115.549	93.1654	104.357
114	586	63.1985	115.305	89.2519
115	585	93.7565	81.7661	87.7613
116	584	96.7032	100.451	98.577
117	583	82.4376	106.723	94.5803
118	582	112.016	75.035	93.5255
119	581	94.8337	109.188	102.011
120	580	81.3628	120.723	101.043
121	579	81.1348	134.328	107.732
122	578	107.131	91.4231	99.2773
123	577	101.193	71.3222	86.2576
124	576	82.2251	115.632	98.9287
125	575	69.5167	32.4219	50.9693
126	574	101.907	103.474	102.691
127	573	60.9511	97.7676	79.3593
128	572	84.5636	89.8495	87.2066
129	571	87.14	98.5423	92.8411
130	570	121.441	56.2547	88.8479
131	569	36.009	102.332	69.1706
132	568	83.9324	72.558	78.2452
133	567	41.9795	76.6336	59.3065
134	566	97.8689	48.1817	73.0253
135	565	65.2035	47.174	56.1887
136	564	76.046	33.5995	54.8227
137	563	12.1528	55.3382	33.7455
138	562	36.8264	52.6441	44.7353
139	561	4.08587	18.8053	11.4456
140	560	38.39	19.1997	28.7949
141	559	34.0318	69.7718	51.9018
142	558	41.7163	63.6846	52.7005
143	557	-4.32889	28.6029	12.137
144	556	16.8394	3.77779	10.3086
145	555	2.09166	-3.02155	-0.464943
146	554	24.7665	14.3085	19.5375
147	553	-7.85623	-34.5057	-21.181
148	552	-1.29293	65.6487	32.1779
149	551	19.6844	6.96309	13.3238
150	550	-1.71753	29.8056	14.044
151	549	29.1023	7.40367	18.253
152	548	4.19814	4.36882	4.28348
153	547	22.1575	19.9679	21.0627
154	546	13.9562	-11.1722	1.39202
155	545	7.64568	-5.01242	1.31663
156	544	-17.3659	4.87621	-6.24485
157	543	-2.67392	-12.154	-7.41397
158	542	-38.9395	8.66644	-15.1365
159	541	3.52088	-9.24561	-2.86236
160	540	-10.1491	11.3306	0.590761
161	539	-14.7995	-36.375	-25.5873
162	538	-53.0473	-23.0187	-38.033
163	537	-26.8196	-44.8737	-35.8466
164	536	-35.7016	-26.7098	-31.2057
165	535	-13.5832	-21.1886	-17.3859
166	534	2.39033	6.90524	4.64779
167	533	-39.5035	-38.0239	-38.7637
168	532	-8.10474	-9.57918	-8.84196
169	531	-2.43648	-29.2367	-15.8366
170	530	-6.19267	-33.7367	-19.9647
171	529	-21.9682	-22.8279	-22.3981
172	528	1.30032	-7.70334	-3.20151
173	527	-28.3181	-26.6984	-27.5082
174	526	-22.9851	-24.7875	-23.8863
175	525	-0.397876	-36.8703	-18.6341
176	524	-34.6055	-20.8174	-27.7114
177	523	-31.1751	1.55226	-14.8114
178	522	-36.257	-7.36767	-21.8123
179	521	-3.27053	-9.37827	-6.3244
180	520	-35.6459	-30.9996	-33.3227
181	519	-24.0442	-44.9609	-34.5026
182	518	-26.4704	-39.8402	-33.1553
183	517	-23.5849	-14.8495	-19.2172
184	516	-15.6393	-8.00375	-11.8215
185	515	-9.41235	-28.6773	-19.0448
186	514	-22.2438	-26.3799	-24.3119
187	513	-34.2155	-9.69536	-21.9554
188	512	-18.212	-1.72289	-9.96745
189	511	-29.2589	-15.6136	-22.4363
190	510	-5.0355	-13.3186	-9.17705
191	509	-25.3598	-27.3772	-26.3685
192	508	-30.586	-23.8387	-27.2123
193	507	-14.3091	-26.4496	-20.3794
194	506	-13.0487	-23.0452	-18.047
195	505	-17.1853	-7.06327	-12.1243
196	504	-14.4726	4.31719	-5.07768
197	503	-29.4685	1.92402	-13.7723
198	502	-15.9431	-2.07102	-9.00707
199	501	-12.3374	2.32096	-5.00823
200	500	-3.56473	-37.3014	-20.4331
201	499	-11.4983	-14.1652	-12.8318
202	498	0.814308	-16.4763	-7.831
203	497	4.28117	-37.267	-16.4929
204	496	-16.9626	8.67904	-4.14178
205	495	-26.1193	-10.5072	-18.3133
206	494	-10.2759	-9.38511	-9.83052
207	493	-37.3264	-27.7213	-32.5238
208	492	-14.5207	-27.2743	-20.8975
209	491	-38.0765	-15.2425	-26.6595
210	490	-20.8551	-21.5408	-21.198
211	489	-26.4647	-9.14013	-17.8024
212	488	17.1834	3.9105	10.5469
213	487	-13.0572	-0.301228	-6.67923
214	486	-11.3868	-3.15893	-7.27284
215	485	-8.24212	12.301	2.02942
216	484	-11.1357	-5.15911	-8.14739
217	483	-4.76696	4.04588	-0.36054
218	482	-0.434207	11.2277	5.39676
219	481	2.8367	-12.2056	-4.68447
220	480	4.82015	-4.57063	0.124758
221	479	2.72331	18.0358	10.3796
222	478	-10.0365	30.4269	10.1952
223	477	5.43504	13.254	9.34454
224	476	6.54674	-0.35024	3.09825
225	475	18.9957	-3.53815	7.72876
226	474	-17.7676	33.0315	7.63196
227	473	19.8337	20.9458	20.3898
228	472	23.6314	-2.5815	10.525
229	471	40.1664	16.323	28.2447
230	470	9.0054	-13.2259	-2.11026
231	469	33.6611	2.71388	18.1875
232	468	32.2391	21.4698	26.8544
233	467	28.2024	24.7916	26.497
234	466	14.4781	6.60868	10.5434
235	465	29.473	23.0134	26.2432
236	464	29.0821	11.8671	20.4746
237	463	14.9027	37.7484	26.3255
238	462	29.1048	23.2015	26.1532
239	461	24.3228	18.1189	21.2209
240	460	22.708	46.5093	34.6086
241	459	22.2652	35.2391	28.7522
242	458	12.1847	13.0908	12.6378
243	457	38.0812	20.7889	29.435
244	456	27.4235	1.05296	14.2382
245	455	37.7508	23.2516	30.5012
246	454	30.8462	17.0907	23.9685
247	453	17.0042	27.1585	22.0814
248	452	32.3521	17.6333	24.9927
249	451	25.9912	29.8542	27.9227
250	450	14.705	37.8371	26.271
251	449	21.2604	26.8502	24.0553
252	448	26.7949	27.6574	27.2262
253	447	33.5613	20.7878	27.1745
254	446	19.3471	33.3585	26.3528
255	445	35.36	30.5411	32.9506
256	444	23.6746	25.0228	24.3487
257	443	2.55123	14.8392	8.69523
258	442	31.6282	30.7156	31.1719
259	441	13.9024	21.2623	17.5823
260	440	18.3298	16.3523	17.3411
261	439	12.4804	33.9529	23.2166
262	438	24.5087	21.124	22.8164
263	437	-0.782181	22.7625	10.9901
264	436	14.1099	12.1721	13.141
265	435	10.5929	38.7238	24.6583
266	434	19.5852	19.9161	19.7506
267	433	15.835	18.6514	17.2432
268	432	26.4233	18.5496	22.4864
269	431	21.41	19.6362	20.5231
270	430	26.1125	23.0669	24.5897
271	429	17.8849	25.2555	21.5702
272	428	24.3976	36.5472	30.4724
273	427	14.4738	25.8936	20.1837
274	426	32.9787	17.7122	25.3455
275	425	20.9928	11.7981	16.3954
276	424	14.8168	22.0458	18.4313
277	423	35.3746	35.5199	35.4472
278	422	21.0377	46.1343	33.586
279	421	12.9854	24.5642	18.7748
280	420	35.4784	29.504	32.4912
281	419	44.9628	31.0878	38.0253
282	418	42.6923	41.3422	42.0173
283	417	32.8598	39.3479	36.1039
284	416	40.058	53.9627	47.0104
285	415	40.1416	51.4531	45.7973
286	414	46.9076	56.1398	51.5237
287	413	41.3238	41.1773	41.2506
288	412	45.2116	51.3743	48.293
289	411	29.102	45.1769	37.1394
290	410	61.7019	64.5823	63.1421
291	409	66.9673	53.6129	60.2901
292	408	64.3946	66.7666	65.5806
293	407	59.9567	57.5052	58.7309
294	406	61.0567	79.0536	70.0551
295	405	51.7471	81.0867	66.4169
296	404	82.9471	82.0712	82.5092
297	403	58.9843	89.9118	74.448
298	402	70.008	80.8712	75.4396
299	401	70.1423	74.6561	72.3992
300	400	83.0272	78.3874	80.7073

## Sheet: LDind (mdeg)
	0	1	2	3
0	700	-0.089743	-0.0754022	-0.0825726
1	699	-0.0928199	-0.0800579	-0.0864389
2	698	-0.102222	-0.089957	-0.0960897
3	697	-0.110947	-0.0990132	-0.10498
4	696	-0.120129	-0.108566	-0.114348
5	695	-0.128975	-0.117756	-0.123365
6	694	-0.135511	-0.125642	-0.130577
7	693	-0.142021	-0.134088	-0.138055
8	692	-0.148157	-0.139695	-0.143926
9	691	-0.153697	-0.145796	-0.149746
10	690	-0.156149	-0.150031	-0.15309
11	689	-0.159899	-0.153235	-0.156567
12	688	-0.16088	-0.156324	-0.158602
13	687	-0.16131	-0.157998	-0.159654
14	686	-0.158296	-0.157984	-0.15814
15	685	-0.154336	-0.157984	-0.15616
16	684	-0.150024	-0.15329	-0.151657
17	683	-0.142614	-0.148404	-0.145509
18	682	-0.134654	-0.141467	-0.138061
19	681	-0.12672	-0.134492	-0.130606
20	680	-0.118887	-0.126763	-0.122825
21	679	-0.113122	-0.119486	-0.116304
22	678	-0.107786	-0.111847	-0.109816
23	677	-0.103272	-0.108525	-0.105899
24	676	-0.0994462	-0.102802	-0.101124
25	675	-0.0954614	-0.098847	-0.0971542
26	674	-0.091559	-0.0947229	-0.093141
27	673	-0.0882667	-0.0918734	-0.09007
28	672	-0.0850183	-0.0880933	-0.0865558
29	671	-0.0802074	-0.0842724	-0.0822399
30	670	-0.0755219	-0.0807983	-0.0781601
31	669	-0.0708407	-0.0763283	-0.0735845
32	668	-0.064756	-0.0709958	-0.0678759
33	667	-0.059875	-0.0652196	-0.0625473
34	666	-0.0511675	-0.0587927	-0.0549801
35	665	-0.0424118	-0.0512474	-0.0468296
36	664	-0.0343185	-0.0425852	-0.0384519
37	663	-0.0251741	-0.0333875	-0.0292808
38	662	-0.0140871	-0.0234287	-0.0187579
39	661	-0.00327036	-0.0127517	-0.00801101
40	660	0.00544313	-0.00421352	0.000614804
41	659	0.0138261	0.00664191	0.010234
42	658	0.0224117	0.0147211	0.0185664
43	657	0.0278936	0.0213191	0.0246064
44	656	0.0330491	0.0267756	0.0299123
45	655	0.0365704	0.03145	0.0340102
46	654	0.0385433	0.0353384	0.0369408
47	653	0.0387489	0.0367216	0.0377352
48	652	0.0406361	0.0382608	0.0394484
49	651	0.041542	0.0388734	0.0402077
50	650	0.0402474	0.0406107	0.0404291
51	649	0.0411865	0.039599	0.0403927
52	648	0.0396224	0.0401483	0.0398854
53	647	0.0422901	0.0406466	0.0414683
54	646	0.0414133	0.0396295	0.0405214
55	645	0.0432879	0.0413935	0.0423407
56	644	0.0432487	0.0419296	0.0425891
57	643	0.0442093	0.0434418	0.0438256
58	642	0.0437402	0.0452904	0.0445153
59	641	0.0423557	0.0440393	0.0431975
60	640	0.0431604	0.0442785	0.0437194
61	639	0.0402613	0.041141	0.0407011
62	638	0.0386725	0.041628	0.0401502
63	637	0.037145	0.0389185	0.0380318
64	636	0.0357013	0.0381186	0.0369099
65	635	0.0354578	0.0359745	0.0357161
66	634	0.0330407	0.0362707	0.0346557
67	633	0.0338542	0.0339727	0.0339135
68	632	0.0337697	0.0341824	0.0339761
69	631	0.0355989	0.0363065	0.0359527
70	630	0.0356951	0.0361653	0.0359302
71	629	0.037557	0.0371797	0.0373683
72	628	0.0390094	0.0375392	0.0382743
73	627	0.0405861	0.0396437	0.0401149
74	626	0.0420175	0.0417708	0.0418941
75	625	0.0441987	0.0419698	0.0430843
76	624	0.0452028	0.0434326	0.0443177
77	623	0.0453556	0.0456727	0.0455142
78	622	0.0459575	0.0462016	0.0460796
79	621	0.0468702	0.0451798	0.046025
80	620	0.0458004	0.0462583	0.0460294
81	619	0.0469816	0.0463424	0.046662
82	618	0.0457236	0.0468415	0.0462826
83	617	0.044029	0.0449052	0.0444671
84	616	0.0437808	0.0441872	0.043984
85	615	0.0434107	0.0443502	0.0438805
86	614	0.0401311	0.041671	0.040901
87	613	0.039882	0.0397793	0.0398307
88	612	0.0357176	0.0368523	0.0362849
89	611	0.0329739	0.0341833	0.0335786
90	610	0.0305099	0.0316613	0.0310856
91	609	0.0271059	0.0287256	0.0279158
92	608	0.0261537	0.0263187	0.0262362
93	607	0.0246977	0.0240807	0.0243892
94	606	0.0222614	0.0228329	0.0225472
95	605	0.0199164	0.0204566	0.0201865
96	604	0.0193661	0.0180705	0.0187183
97	603	0.0173754	0.0185152	0.0179453
98	602	0.0154033	0.0153378	0.0153706
99	601	0.0138595	0.0147304	0.014295
100	600	0.0123196	0.0113372	0.0118284
101	599	0.010043	0.0106825	0.0103628
102	598	0.00649818	0.00797311	0.00723565
103	597	0.00368879	0.00475611	0.00422245
104	596	0.00230969	0.00223014	0.00226992
105	595	-0.00125849	-0.000643703	-0.000951099
106	594	-0.00595429	-0.00444375	-0.00519902
107	593	-0.00903942	-0.00776524	-0.00840233
108	592	-0.012575	-0.0117838	-0.0121794
109	591	-0.0160009	-0.0151102	-0.0155555
110	590	-0.0204818	-0.0186721	-0.019577
111	589	-0.0240205	-0.0233167	-0.0236686
112	588	-0.0274174	-0.0269293	-0.0271733
113	587	-0.0326885	-0.0306309	-0.0316597
114	586	-0.0354199	-0.0332676	-0.0343438
115	585	-0.0373716	-0.0375721	-0.0374719
116	584	-0.0424931	-0.0420912	-0.0422922
117	583	-0.0450153	-0.0439418	-0.0444786
118	582	-0.0479635	-0.0487501	-0.0483568
119	581	-0.0502028	-0.0515324	-0.0508676
120	580	-0.0538913	-0.0531914	-0.0535413
121	579	-0.0553289	-0.0563367	-0.0558328
122	578	-0.0581392	-0.0581279	-0.0581335
123	577	-0.0590541	-0.0600371	-0.0595456
124	576	-0.062477	-0.0619757	-0.0622263
125	575	-0.062225	-0.0638169	-0.0630209
126	574	-0.0642869	-0.0653525	-0.0648197
127	573	-0.0644302	-0.0646722	-0.0645512
128	572	-0.0647686	-0.0678178	-0.0662932
129	571	-0.0648707	-0.0662086	-0.0655396
130	570	-0.0652686	-0.0673102	-0.0662894
131	569	-0.0633826	-0.0663263	-0.0648544
132	568	-0.0650013	-0.0665175	-0.0657594
133	567	-0.0636848	-0.0649059	-0.0642953
134	566	-0.0617927	-0.0645978	-0.0631952
135	565	-0.0618247	-0.0644061	-0.0631154
136	564	-0.0592721	-0.0624895	-0.0608808
137	563	-0.0587554	-0.0624985	-0.0606269
138	562	-0.0578235	-0.0600113	-0.0589174
139	561	-0.0569682	-0.0601257	-0.058547
140	560	-0.0541746	-0.0569585	-0.0555665
141	559	-0.0524698	-0.0568432	-0.0546565
142	558	-0.0515541	-0.0542483	-0.0529012
143	557	-0.0483342	-0.0530911	-0.0507126
144	556	-0.0460462	-0.049107	-0.0475766
145	555	-0.0443714	-0.0473922	-0.0458818
146	554	-0.0429917	-0.0452804	-0.0441361
147	553	-0.0407941	-0.0438647	-0.0423294
148	552	-0.0379465	-0.0418458	-0.0398961
149	551	-0.0355368	-0.0403408	-0.0379388
150	550	-0.0336695	-0.0368546	-0.035262
151	549	-0.0318602	-0.0350557	-0.0334579
152	548	-0.0303587	-0.0334219	-0.0318903
153	547	-0.0293228	-0.0324858	-0.0309043
154	546	-0.0266808	-0.0297521	-0.0282164
155	545	-0.0269557	-0.0287249	-0.0278403
156	544	-0.0238218	-0.0271977	-0.0255098
157	543	-0.0235784	-0.0270459	-0.0253122
158	542	-0.0231935	-0.0249446	-0.024069
159	541	-0.0212675	-0.0239365	-0.022602
160	540	-0.0208238	-0.0237884	-0.0223061
161	539	-0.0195783	-0.0228831	-0.0212307
162	538	-0.0208741	-0.0225755	-0.0217248
163	537	-0.01989	-0.0224299	-0.0211599
164	536	-0.0211323	-0.0225509	-0.0218416
165	535	-0.0211052	-0.0231042	-0.0221047
166	534	-0.0205763	-0.0231709	-0.0218736
167	533	-0.0216908	-0.0227994	-0.0222451
168	532	-0.0233686	-0.0232323	-0.0233005
169	531	-0.0236771	-0.0249926	-0.0243348
170	530	-0.0230189	-0.0253499	-0.0241844
171	529	-0.0251223	-0.0255072	-0.0253148
172	528	-0.026697	-0.0263901	-0.0265436
173	527	-0.0264402	-0.0276561	-0.0270481
174	526	-0.0275951	-0.0288542	-0.0282247
175	525	-0.030293	-0.0299682	-0.0301306
176	524	-0.0293288	-0.0314061	-0.0303675
177	523	-0.032596	-0.0330015	-0.0327987
178	522	-0.0326049	-0.0318042	-0.0322046
179	521	-0.0346113	-0.0355174	-0.0350644
180	520	-0.0357394	-0.0364536	-0.0360965
181	519	-0.0370094	-0.0379096	-0.0374595
182	518	-0.0394692	-0.0383754	-0.0389223
183	517	-0.0405036	-0.0415306	-0.0410171
184	516	-0.0413207	-0.042502	-0.0419113
185	515	-0.0418662	-0.0427575	-0.0423119
186	514	-0.0452446	-0.0443368	-0.0447907
187	513	-0.0459192	-0.0445487	-0.045234
188	512	-0.0457388	-0.0475349	-0.0466368
189	511	-0.0478176	-0.0470727	-0.0474451
190	510	-0.0491611	-0.0487305	-0.0489458
191	509	-0.0501894	-0.0509696	-0.0505795
192	508	-0.0514283	-0.0512656	-0.0513469
193	507	-0.0527909	-0.0526195	-0.0527052
194	506	-0.0534118	-0.0535901	-0.053501
195	505	-0.0541912	-0.0551522	-0.0546717
196	504	-0.0560613	-0.0545395	-0.0553004
197	503	-0.0572175	-0.0570248	-0.0571211
198	502	-0.0571342	-0.0565308	-0.0568325
199	501	-0.0581414	-0.059262	-0.0587017
200	500	-0.0582974	-0.0593363	-0.0588168
201	499	-0.0596816	-0.0606659	-0.0601738
202	498	-0.0617421	-0.0604065	-0.0610743
203	497	-0.0611761	-0.0619229	-0.0615495
204	496	-0.0620437	-0.0613904	-0.061717
205	495	-0.0629336	-0.0631295	-0.0630316
206	494	-0.0623261	-0.0622868	-0.0623064
207	493	-0.0626491	-0.0642906	-0.0634698
208	492	-0.0637456	-0.064478	-0.0641118
209	491	-0.0642847	-0.063841	-0.0640628
210	490	-0.0649869	-0.0649291	-0.064958
211	489	-0.064252	-0.0657543	-0.0650031
212	488	-0.0647464	-0.0643038	-0.0645251
213	487	-0.0645154	-0.0651793	-0.0648473
214	486	-0.064526	-0.0653893	-0.0649576
215	485	-0.0662863	-0.0660537	-0.06617
216	484	-0.0651595	-0.0658624	-0.065511
217	483	-0.0665788	-0.0661891	-0.066384
218	482	-0.064586	-0.0664367	-0.0655114
219	481	-0.0661414	-0.0660179	-0.0660797
220	480	-0.0671989	-0.0660716	-0.0666352
221	479	-0.0657082	-0.0678214	-0.0667648
222	478	-0.0664923	-0.0669848	-0.0667386
223	477	-0.0658179	-0.0654719	-0.0656449
224	476	-0.0659038	-0.067956	-0.0669299
225	475	-0.0661834	-0.0659335	-0.0660585
226	474	-0.0653951	-0.0670538	-0.0662244
227	473	-0.0674307	-0.064849	-0.0661398
228	472	-0.064797	-0.0666876	-0.0657423
229	471	-0.0659225	-0.0658077	-0.0658651
230	470	-0.0660203	-0.0655127	-0.0657665
231	469	-0.0657566	-0.0667447	-0.0662506
232	468	-0.0647958	-0.065069	-0.0649324
233	467	-0.0653202	-0.0651555	-0.0652378
234	466	-0.0644586	-0.0659942	-0.0652264
235	465	-0.0652011	-0.0657585	-0.0654798
236	464	-0.0639252	-0.0655632	-0.0647442
237	463	-0.0647173	-0.064737	-0.0647271
238	462	-0.0652468	-0.0653384	-0.0652926
239	461	-0.0642129	-0.0643926	-0.0643028
240	460	-0.06399	-0.0648185	-0.0644043
241	459	-0.0642804	-0.066142	-0.0652112
242	458	-0.0647088	-0.0643124	-0.0645106
243	457	-0.0634754	-0.0646583	-0.0640668
244	456	-0.0642097	-0.065915	-0.0650624
245	455	-0.0645321	-0.0640339	-0.064283
246	454	-0.0633909	-0.0655408	-0.0644659
247	453	-0.0640453	-0.0637051	-0.0638752
248	452	-0.063902	-0.0645652	-0.0642336
249	451	-0.0635853	-0.0646871	-0.0641362
250	450	-0.0637783	-0.0645792	-0.0641788
251	449	-0.0630409	-0.0642597	-0.0636503
252	448	-0.0646228	-0.0642951	-0.064459
253	447	-0.0633543	-0.0641055	-0.0637299
254	446	-0.0629995	-0.0652036	-0.0641015
255	445	-0.0630829	-0.0645434	-0.0638131
256	444	-0.0636983	-0.0638485	-0.0637734
257	443	-0.063485	-0.0639305	-0.0637078
258	442	-0.0631792	-0.0631336	-0.0631564
259	441	-0.0636158	-0.0632608	-0.0634383
260	440	-0.0626382	-0.0645869	-0.0636125
261	439	-0.0637594	-0.0632132	-0.0634863
262	438	-0.0624238	-0.0635352	-0.0629795
263	437	-0.0626704	-0.06465	-0.0636602
264	436	-0.0614075	-0.0624005	-0.061904
265	435	-0.0614639	-0.0619333	-0.0616986
266	434	-0.0622279	-0.0634823	-0.0628551
267	433	-0.0624973	-0.0616426	-0.0620699
268	432	-0.0607635	-0.0627952	-0.0617793
269	431	-0.0612229	-0.0612538	-0.0612384
270	430	-0.0602822	-0.0623387	-0.0613105
271	429	-0.0609952	-0.0604894	-0.0607423
272	428	-0.0596325	-0.0607757	-0.0602041
273	427	-0.0586098	-0.0598899	-0.0592499
274	426	-0.0599623	-0.0604141	-0.0601882
275	425	-0.0600535	-0.0598074	-0.0599305
276	424	-0.0585179	-0.0590806	-0.0587993
277	423	-0.0586818	-0.0589468	-0.0588143
278	422	-0.0590929	-0.0595167	-0.0593048
279	421	-0.0575799	-0.0585515	-0.0580657
280	420	-0.0574641	-0.0572162	-0.0573402
281	419	-0.0588307	-0.0583793	-0.058605
282	418	-0.05713	-0.0582826	-0.0577063
283	417	-0.0580189	-0.0594018	-0.0587104
284	416	-0.0586689	-0.0583237	-0.0584963
285	415	-0.0570738	-0.05779	-0.0574319
286	414	-0.0581629	-0.0582108	-0.0581868
287	413	-0.0574185	-0.0589157	-0.0581671
288	412	-0.0569035	-0.0589264	-0.0579149
289	411	-0.0584687	-0.0590327	-0.0587507
290	410	-0.0570611	-0.0586589	-0.05786
291	409	-0.0572311	-0.0574452	-0.0573382
292	408	-0.0578348	-0.0576244	-0.0577296
293	407	-0.0573111	-0.057246	-0.0572786
294	406	-0.0586383	-0.0577129	-0.0581756
295	405	-0.0567206	-0.0570252	-0.0568729
296	404	-0.0574388	-0.0573559	-0.0573974
297	403	-0.0575196	-0.0567628	-0.0571412
298	402	-0.0563275	-0.0560473	-0.0561874
299	401	-0.0556624	-0.0559218	-0.0557921
300	400	-0.0560621	-0.0561438	-0.0561029

[truncated: 35 more sheets: LBind (mdeg), LDp-ind (mdeg), LBp-ind (mdeg), G-factor-ind, mCD (mdeg), mCB (mdeg), mLB (mdeg), mLD (mdeg), mLBp (mdeg), mLDp (mdeg), mG_factor, aCD (mdeg), aCB (mdeg), aLB (mdeg), aLD (mdeg), aLBp (mdeg), aLDp (mdeg), aG-factor, Abs (au) (from M00), M00 …]
