# Supplementary material for: Metasurface analogues of molecular diastereomers from hierarchical multiscale chiral interactions with biomolecules
Source: Nat Commun. 2026 Apr 22;17:5541. doi: 10.1038/s41467-026-72200-6 (PMC13287669; doi:10.1038/s41467-026-72200-6)
Supplement: Supplementary file 6 — Source data [file 41467_2026_72200_MOESM6_ESM.zip › Source_Data/MMP/Strept/RAstrep_baseline_substracted_Mueller_ St_RA_Res1nm_2022_09_22_07_06_11 and baseline - Mueller_ St_BG_Res1nm_repeat_00_2022_09_22_08_50_33.xlsx]

## Sheet: CD (mdeg)
	0	1	2	3
0	700	-133.483	-55.1766	-94.33
1	699	-3.59647	-37.451	-20.5237
2	698	-34.3123	23.0753	-5.61849
3	697	-57.255	-50.8253	-54.0401
4	696	-60.5519	-93.0888	-76.8203
5	695	0.85256	-47.3104	-23.2289
6	694	-42.5128	-69.6905	-56.1017
7	693	-75.0394	-89.0949	-82.0671
8	692	-74.2015	-145.404	-109.803
9	691	-59.4941	-36.3069	-47.9005
10	690	-109.452	-104.246	-106.849
11	689	-116.463	-134.383	-125.423
12	688	-74.2847	-50.523	-62.4039
13	687	-97.7815	-136.881	-117.331
14	686	-28.1157	-65.8194	-46.9676
15	685	-83.9581	-35.5701	-59.7641
16	684	-55.1566	-101.383	-78.2696
17	683	-85.0804	-110.283	-97.6819
18	682	-61.0491	-61.338	-61.1935
19	681	-125.003	-84.1578	-104.58
20	680	-100.008	-118.634	-109.321
21	679	-79.8293	-36.9576	-58.3935
22	678	-68.0059	-97.5825	-82.7942
23	677	-119.33	-50.1229	-84.7263
24	676	-35.3231	-60.1751	-47.7491
25	675	-106.798	-127.708	-117.253
26	674	-38.0587	-102.726	-70.3923
27	673	-102.566	-49.1201	-75.8429
28	672	-50.4408	-23.735	-37.0879
29	671	-57.3236	-45.337	-51.3303
30	670	-12.4875	-51.2823	-31.8849
31	669	-62.838	-58.2911	-60.5646
32	668	-44.8531	-128.382	-86.6177
33	667	-61.6608	-57.8287	-59.7447
34	666	-55.3772	-81.6573	-68.5173
35	665	14.8076	27.4843	21.146
36	664	25.661	-5.746	9.95753
37	663	-26.9956	-53.489	-40.2423
38	662	-74.3941	-45.8922	-60.1431
39	661	-23.2125	-49.0266	-36.1195
40	660	-8.47046	0.377319	-4.04657
41	659	-14.0276	-3.9521	-8.98984
42	658	-30.3091	-11.2227	-20.7659
43	657	-50.4837	-61.2461	-55.8649
44	656	-37.819	23.5651	-7.12695
45	655	-26.5915	12.074	-7.25879
46	654	-10.0517	-21.9719	-16.0118
47	653	26.9029	14.8436	20.8732
48	652	-24.982	-2.83486	-13.9084
49	651	-39.7387	30.1793	-4.77968
50	650	21.1188	26.39	23.7544
51	649	60.5942	-6.11957	27.2373
52	648	-22.0722	18.2469	-1.91261
53	647	40.9303	78.6614	59.7958
54	646	25.3244	27.9542	26.6393
55	645	57.3796	-19.316	19.0318
56	644	68.3093	-14.7249	26.7922
57	643	10.4553	23.9429	17.1991
58	642	52.9202	80.3536	66.6369
59	641	45.9001	62.9069	54.4035
60	640	70.2764	80.4764	75.3764
61	639	75.6924	23.6134	49.6529
62	638	112.638	34.6482	73.6433
63	637	65.2123	51.5906	58.4015
64	636	26.9945	13.815	20.4047
65	635	36.9089	45.0291	40.969
66	634	40.5583	57.9501	49.2542
67	633	16.9157	108.77	62.843
68	632	17.6854	62.2854	39.9854
69	631	45.6334	43.2697	44.4515
70	630	23.7293	22.569	23.1491
71	629	37.828	32.44	35.134
72	628	34.7378	33.5451	34.1414
73	627	68.9022	14.9038	41.903
74	626	49.5902	18.7715	34.1809
75	625	20.7369	15.987	18.3619
76	624	9.81536	20.3863	15.1008
77	623	32.3294	40.1445	36.2369
78	622	18.8385	65.0725	41.9555
79	621	14.6804	40.0818	27.3811
80	620	6.48202	33.8588	20.1704
81	619	-2.46718	7.45306	2.49294
82	618	6.92466	3.07701	5.00083
83	617	-5.6589	24.2541	9.29759
84	616	-9.11373	-14.7731	-11.9434
85	615	-9.62558	32.6986	11.5365
86	614	10.145	23.3861	16.7655
87	613	15.6064	-2.06331	6.77153
88	612	25.9296	21.7141	23.8219
89	611	20.7307	11.4598	16.0953
90	610	-8.28404	22.3443	7.03015
91	609	13.2138	12.1939	12.7039
92	608	0.88903	5.51805	3.20354
93	607	-13.4575	39.4362	12.9893
94	606	-11.202	-10.8318	-11.0169
95	605	39.682	-21.0676	9.30721
96	604	34.8414	-4.38338	15.229
97	603	0.874117	-6.29865	-2.71226
98	602	-30.2307	-24.4009	-27.3158
99	601	-11.8624	-40.0877	-25.9751
100	600	-17.8171	-18.3092	-18.0632
101	599	29.4653	-3.27573	13.0948
102	598	-23.7679	-43.0943	-33.4311
103	597	1.60876	-12.5071	-5.44917
104	596	-3.01762	22.2738	9.62809
105	595	12.5957	9.52834	11.062
106	594	-6.49939	-24.3456	-15.4225
107	593	14.3527	-27.9224	-6.78481
108	592	-51.4561	-21.0582	-36.2572
109	591	-45.1907	-34.0778	-39.6342
110	590	-20.37	-2.95087	-11.6604
111	589	12.9667	-5.50407	3.7313
112	588	-2.95422	-36.372	-19.6631
113	587	-13.502	-40.5981	-27.0501
114	586	-20.9833	-25.0641	-23.0237
115	585	-51.8134	-1.08295	-26.4482
116	584	-27.4494	-44.5764	-36.0129
117	583	-18.0196	-47.2886	-32.6541
118	582	-47.2036	-32.5216	-39.8626
119	581	-64.9447	-57.9044	-61.4246
120	580	-22.4162	-46.3601	-34.3882
121	579	-58.2958	-51.8522	-55.074
122	578	-59.8964	-59.0318	-59.4641
123	577	-45.5436	-57.5191	-51.5314
124	576	-54.2838	-68.3109	-61.2974
125	575	-36.5309	-47.0103	-41.7706
126	574	-36.49	-69.3244	-52.9072
127	573	-17.7866	-45.941	-31.8638
128	572	-45.9765	-74.1892	-60.0829
129	571	-38.3598	-61.9421	-50.151
130	570	-72.8	-59.2708	-66.0354
131	569	-51.1165	-86.5079	-68.8122
132	568	-67.2294	-73.3807	-70.3051
133	567	-48.4407	-61.4046	-54.9227
134	566	-50.7736	-66.6741	-58.7239
135	565	-66.9229	-75.9942	-71.4585
136	564	-70.6009	-53.4046	-62.0027
137	563	-59.6028	-49.4073	-54.5051
138	562	-54.1718	-71.0012	-62.5865
139	561	-41.2253	-54.2346	-47.7299
140	560	-60.3822	-55.7127	-58.0475
141	559	-12.121	-52.2549	-32.188
142	558	-56.157	-51.3956	-53.7763
143	557	-46.2323	-41.4057	-43.819
144	556	-59.465	-59.0614	-59.2632
145	555	-50.015	-71.4558	-60.7354
146	554	-47.3037	-51.4531	-49.3784
147	553	-52.0455	-29.6947	-40.8701
148	552	-44.1348	-12.843	-28.4889
149	551	-35.0136	-31.4984	-33.256
150	550	-27.0346	-37.2618	-32.1482
151	549	-53.9025	-26.3648	-40.1336
152	548	-39.4079	-44.1233	-41.7656
153	547	-31.8553	-42.1318	-36.9936
154	546	-25.1905	-34.2699	-29.7302
155	545	-46.7819	-47.0479	-46.9149
156	544	-7.69379	-19.9964	-13.8451
157	543	-31.7006	-27.2473	-29.4739
158	542	-40.5062	-47.7217	-44.1139
159	541	-23.4995	-32.304	-27.9017
160	540	-31.0266	-32.2331	-31.6298
161	539	-16.8431	-21.1794	-19.0113
162	538	-27.3109	-5.71505	-16.513
163	537	-23.0938	-5.00386	-14.0488
164	536	7.64233	-14.3112	-3.33441
165	535	-8.2676	-25.2062	-16.7369
166	534	-12.8665	-25.3309	-19.0987
167	533	-7.89449	-25.4235	-16.659
168	532	-2.89609	-29.1406	-16.0184
169	531	-23.0689	-18.3352	-20.7021
170	530	-28.2329	-28.0458	-28.1393
171	529	-19.9231	-26.3817	-23.1524
172	528	-9.08206	-9.62136	-9.35171
173	527	11.7387	-0.786667	5.47603
174	526	-20.4972	-8.84372	-14.6704
175	525	-9.45089	-10.8731	-10.162
176	524	-3.01178	-21.6873	-12.3496
177	523	-24.7889	-11.8788	-18.3339
178	522	-41.2404	-27.8983	-34.5694
179	521	-18.8719	-18.3096	-18.5907
180	520	-42.3418	-24.5604	-33.4511
181	519	-15.2593	-10.0026	-12.6309
182	518	-26.3107	-26.9101	-26.6104
183	517	-26.1303	-29.7029	-27.9166
184	516	-36.7158	-29.6431	-33.1795
185	515	-21.1803	-25.6589	-23.4196
186	514	-26.3992	-22.2332	-24.3162
187	513	-38.5898	-24.9375	-31.7637
188	512	-27.1428	-16.1363	-21.6395
189	511	-39.6044	-35.6325	-37.6184
190	510	-32.0292	-36.7119	-34.3705
191	509	-42.6293	-31.7318	-37.1805
192	508	-28.0134	-14.6698	-21.3416
193	507	-31.2704	-28.5792	-29.9248
194	506	-30.7394	-49.7824	-40.2609
195	505	-28.8701	-36.1542	-32.5122
196	504	-27.0814	-24.1398	-25.6106
197	503	-40.7556	-45.4956	-43.1256
198	502	-40.0956	-37.8532	-38.9744
199	501	-24.8172	-45.1223	-34.9697
200	500	-35.9282	-33.6949	-34.8115
201	499	-31.6573	-34.5493	-33.1033
202	498	-30.5565	-23.6751	-27.1158
203	497	-39.8802	-43.4358	-41.658
204	496	-37.6056	-39.5626	-38.5841
205	495	-50.1849	-31.285	-40.735
206	494	-38.8507	-47.1855	-43.0181
207	493	-32.0157	-37.1897	-34.6027
208	492	-55.3186	-45.5989	-50.4587
209	491	-56.3595	-49.0794	-52.7195
210	490	-38.3953	-50.8529	-44.6241
211	489	-22.6964	-51.9473	-37.3219
212	488	-30.514	-27.6358	-29.0749
213	487	-46.8483	-57.0841	-51.9662
214	486	-45.6111	-39.041	-42.3261
215	485	-47.3993	-39.5438	-43.4715
216	484	-38.7356	-49.8942	-44.3149
217	483	-47.9332	-43.9316	-45.9324
218	482	-45.4346	-42.3444	-43.8895
219	481	-50.0069	-46.5461	-48.2765
220	480	-31.064	-55.092	-43.078
221	479	-51.8188	-50.8314	-51.3251
222	478	-44.1787	-48.2222	-46.2005
223	477	-29.555	-57.2287	-43.3918
224	476	-26.1406	-36.5647	-31.3526
225	475	-39.8637	-48.2895	-44.0766
226	474	-47.7497	-36.5103	-42.13
227	473	-46.2524	-70.4981	-58.3753
228	472	-44.8725	-55.418	-50.1452
229	471	-56.5142	-43.5461	-50.0301
230	470	-32.3988	-61.2648	-46.8318
231	469	-47.1416	-28.4699	-37.8057
232	468	-42.3889	-43.6948	-43.0418
233	467	-49.5665	-44.6402	-47.1033
234	466	-50.9464	-59.919	-55.4327
235	465	-55.8846	-38.4209	-47.1528
236	464	-32.351	-48.4765	-40.4138
237	463	-43.977	-37.4304	-40.7037
238	462	-49.3085	-47.8328	-48.5706
239	461	-55.9075	-46.0161	-50.9618
240	460	-56.2509	-46.4251	-51.338
241	459	-56.5335	-58.3994	-57.4665
242	458	-57.1382	-51.3197	-54.2289
243	457	-58.9545	-60.8526	-59.9036
244	456	-54.5014	-45.1176	-49.8095
245	455	-48.8149	-48.0428	-48.4289
246	454	-55.6993	-55.7923	-55.7458
247	453	-52.7137	-40.2238	-46.4688
248	452	-48.3794	-43.8239	-46.1016
249	451	-46.3992	-42.7367	-44.5679
250	450	-36.5046	-41.7091	-39.1069
251	449	-41.4212	-48.4659	-44.9435
252	448	-37.7147	-32.0283	-34.8715
253	447	-52.8779	-56.8163	-54.8471
254	446	-49.4134	-52.2258	-50.8196
255	445	-44.7659	-50.969	-47.8675
256	444	-35.0041	-47.0877	-41.0459
257	443	-51.6949	-41.4393	-46.5671
258	442	-45.7097	-50.1399	-47.9248
259	441	-42.4407	-36.1764	-39.3086
260	440	-39.9996	-51.8738	-45.9367
261	439	-51.3995	-54.2289	-52.8142
262	438	-55.4769	-37.8523	-46.6646
263	437	-54.793	-49.407	-52.1
264	436	-53.9912	-42.9829	-48.4871
265	435	-44.8823	-49.6279	-47.2551
266	434	-50.5701	-45.9317	-48.2509
267	433	-47.9774	-36.8862	-42.4318
268	432	-55.5944	-35.4644	-45.5294
269	431	-49.0447	-37.4868	-43.2658
270	430	-50.5443	-55.7859	-53.1651
271	429	-39.621	-51.8871	-45.7541
272	428	-40.8712	-50.2247	-45.548
273	427	-37.3777	-44.5419	-40.9598
274	426	-44.3613	-40.7917	-42.5765
275	425	-48.2104	-50.5167	-49.3636
276	424	-43.5862	-54.6076	-49.0969
277	423	-38.1392	-44.8398	-41.4895
278	422	-41.5309	-49.9334	-45.7322
279	421	-42.389	-47.9578	-45.1734
280	420	-45.505	-43.0141	-44.2596
281	419	-45.3251	-39.1768	-42.251
282	418	-44.397	-58.8105	-51.6038
283	417	-43.0612	-42.2983	-42.6797
284	416	-46.5292	-55.3177	-50.9235
285	415	-54.4903	-51.8778	-53.1841
286	414	-53.7441	-33.878	-43.811
287	413	-44.7571	-41.5788	-43.168
288	412	-51.5332	-40.2449	-45.8891
289	411	-60.7492	-49.0958	-54.9225
290	410	-53.0306	-58.5467	-55.7887
291	409	-51.9112	-48.998	-50.4546
292	408	-47.5049	-37.4144	-42.4596
293	407	-51.0541	-46.47	-48.7621
294	406	-46.5781	-54.7535	-50.6658
295	405	-49.6645	-44.8502	-47.2574
296	404	-50.7412	-43.5608	-47.151
297	403	-54.5096	-50.8919	-52.7007
298	402	-32.9945	-39.5978	-36.2961
299	401	-35.8675	-36.1304	-35.999
300	400	-50.0499	-47.0233	-48.5366

## Sheet: CB (mdeg)
	0	1	2	3
0	700	-60.7194	-26.1721	-43.4458
1	699	-3.76713	8.34419	2.28853
2	698	-24.6191	-7.51633	-16.0677
3	697	-20.2985	3.38295	-8.45779
4	696	70.9378	-72.3902	-0.726191
5	695	-73.0912	-124.966	-99.0286
6	694	133.974	-55.8822	39.0461
7	693	-12.7477	12.1871	-0.28029
8	692	111.009	-5.71639	52.6463
9	691	-12.2814	63.7219	25.7202
10	690	-3.56039	-176.946	-90.2533
11	689	-16.5026	44.9071	14.2022
12	688	-77.5114	-68.8148	-73.1631
13	687	-33.2886	-100.029	-66.659
14	686	123.477	-22.7839	50.3466
15	685	29.0069	31.931	30.4689
16	684	67.3586	-70.4318	-1.5366
17	683	47.1763	41.2438	44.2101
18	682	61.1418	-47.6147	6.76353
19	681	117.711	48.221	82.9659
20	680	85.9084	66.1449	76.0266
21	679	133.701	42.7457	88.2232
22	678	46.4674	166.643	106.555
23	677	-55.0481	14.7526	-20.1478
24	676	128.742	14.9254	71.8335
25	675	51.0849	20.3346	35.7098
26	674	103.551	27.9933	65.772
27	673	38.3166	0.747897	19.5323
28	672	59.8188	53.1225	56.4707
29	671	101.196	69.1104	85.1534
30	670	166.967	115.914	141.441
31	669	170.247	84.4262	127.337
32	668	90.1914	66.6999	78.4457
33	667	96.693	151.089	123.891
34	666	158.13	80.6676	119.399
35	665	20.7901	7.08326	13.9367
36	664	80.8804	179.357	130.119
37	663	117.664	115.658	116.661
38	662	141.938	137.102	139.52
39	661	181.333	154.79	168.062
40	660	110.83	214.902	162.866
41	659	75.1453	145.454	110.3
42	658	63.7729	145.311	104.542
43	657	124.205	91.8452	108.025
44	656	148.759	63.9487	106.354
45	655	182.93	139.607	161.268
46	654	38.2646	153.764	96.0143
47	653	195.969	103.81	149.89
48	652	162.531	148.452	155.492
49	651	122.881	200.032	161.456
50	650	127.974	163.51	145.742
51	649	201.967	124.901	163.434
52	648	152.636	96.8307	124.734
53	647	135.495	122.869	129.182
54	646	179.537	66.2009	122.869
55	645	60.7233	95.4541	78.0887
56	644	150.367	113.435	131.901
57	643	98.3952	55.8891	77.1421
58	642	80.0143	73.0145	76.5144
59	641	63.1897	66.9424	65.0661
60	640	127.143	55.3259	91.2342
61	639	108.12	103.517	105.819
62	638	126.695	127.224	126.96
63	637	108.319	44.1899	76.2546
64	636	151.449	80.0746	115.762
65	635	69.308	20.0528	44.6804
66	634	20.5828	41.8123	31.1976
67	633	59.4574	70.4122	64.9348
68	632	93.8002	80.1842	86.9922
69	631	39.1709	63.4637	51.3173
70	630	82.9481	61.7714	72.3597
71	629	56.0563	109.61	82.833
72	628	47.4316	73.4364	60.434
73	627	45.6201	-66.7074	-10.5436
74	626	53.0254	72.0756	62.5505
75	625	50.4967	47.9584	49.2276
76	624	56.7242	39.7287	48.2265
77	623	46.9623	10.9562	28.9593
78	622	-13.1113	88.1164	37.5025
79	621	76.7346	53.6267	65.1807
80	620	81.6977	18.661	50.1794
81	619	1.52625	36.4458	18.986
82	618	89.9513	5.82945	47.8904
83	617	16.0172	16.7299	16.3736
84	616	37.4155	-1.18861	18.1135
85	615	11.3399	78.3604	44.8501
86	614	17.3342	-9.11213	4.11102
87	613	21.0352	-16.4297	2.30279
88	612	10.6739	-3.2274	3.72325
89	611	61.8601	21.4636	41.6618
90	610	53.8776	-11.4183	21.2296
91	609	-14.8404	-16.6363	-15.7383
92	608	25.53	17.6368	21.5834
93	607	-30.0589	43.2911	6.6161
94	606	38.0348	26.8442	32.4395
95	605	28.461	55.4583	41.9596
96	604	81.5554	41.7991	61.6773
97	603	59.0187	28.2612	43.6399
98	602	63.7057	80.7343	72.22
99	601	-30.3193	36.1241	2.90236
100	600	30.8467	39.9863	35.4165
101	599	7.93783	8.49516	8.21649
102	598	16.2916	-19.5068	-1.6076
103	597	9.4861	30.2807	19.8834
104	596	32.9095	30.4651	31.6873
105	595	-29.074	4.61537	-12.2293
106	594	-26.8355	-25.1184	-25.9769
107	593	-5.39072	38.4666	16.538
108	592	33.1513	13.8473	23.4993
109	591	41.613	11.9121	26.7626
110	590	19.2158	28.086	23.6509
111	589	-51.2997	18.3337	-16.483
112	588	-44.0217	-8.03657	-26.0291
113	587	-34.158	17.9876	-8.08521
114	586	-26.0869	33.0885	3.5008
115	585	-9.28249	-17.8881	-13.5853
116	584	14.7513	16.5633	15.6573
117	583	-5.23293	-9.82914	-7.53104
118	582	16.8951	-4.02029	6.43743
119	581	18.4341	20.7659	19.6
120	580	0.349614	-40.5871	-20.1188
121	579	16.52	19.8009	18.1604
122	578	28.1195	36.4435	32.2815
123	577	17.6024	5.3655	11.484
124	576	-10.151	25.7678	7.80842
125	575	21.703	-10.805	5.44902
126	574	23.0923	43.8981	33.4952
127	573	37.8848	33.2296	35.5572
128	572	11.7525	33.4633	22.6079
129	571	21.0615	26.6443	23.8529
130	570	38.1649	61.2426	49.7038
131	569	17.7401	28.7346	23.2373
132	568	52.7946	27.0432	39.9189
133	567	34.7616	33.9666	34.3641
134	566	50.8019	44.0901	47.446
135	565	48.7198	5.65858	27.1892
136	564	22.1499	53.9871	38.0685
137	563	19.7166	45.2164	32.4665
138	562	25.4768	63.9107	44.6937
139	561	35.1024	55.0173	45.0599
140	560	37.7712	34.7597	36.2654
141	559	40.1244	61.9402	51.0323
142	558	56.1598	77.1268	66.6433
143	557	41.0037	56.2178	48.6108
144	556	42.0691	79.2548	60.662
145	555	44.7138	76.765	60.7394
146	554	62.1936	71.6242	66.9089
147	553	44.1755	27.551	35.8632
148	552	42.7266	95.8393	69.2829
149	551	41.4394	49.0048	45.2221
150	550	29.843	66.0699	47.9564
151	549	76.0532	34.209	55.1311
152	548	53.0418	73.8024	63.4221
153	547	74.9849	68.8152	71.9001
154	546	37.5435	36.4616	37.0025
155	545	31.2709	46.0086	38.6398
156	544	37.7911	30.7556	34.2733
157	543	61.1407	38.4888	49.8148
158	542	52.602	37.3854	44.9937
159	541	62.2398	38.4622	50.351
160	540	27.5591	83.9737	55.7664
161	539	47.4568	11.6286	29.5427
162	538	20.356	17.3163	18.8361
163	537	57.7881	30.3938	44.091
164	536	22.0297	41.3672	31.6985
165	535	48.322	43.7224	46.0222
166	534	56.7762	60.2476	58.5119
167	533	14.9251	1.65468	8.28991
168	532	18.9685	23.6149	21.2917
169	531	23.7941	52.5585	38.1763
170	530	19.8051	44.0984	31.9517
171	529	34.369	40.0961	37.2325
172	528	44.9413	31.6257	38.2835
173	527	25.3381	42.2542	33.7961
174	526	6.87367	13.2173	10.0455
175	525	11.1932	24.487	17.8401
176	524	22.4541	17.9726	20.2134
177	523	28.6045	30.6628	29.6337
178	522	-3.98787	14.5601	5.28609
179	521	24.1587	12.9248	18.5417
180	520	31.2199	18.1559	24.6879
181	519	2.04908	-17.4916	-7.72128
182	518	-1.83165	13.4799	5.82413
183	517	23.1977	23.0809	23.1393
184	516	12.2032	8.01019	10.1067
185	515	22.7439	21.5477	22.1458
186	514	3.5865	19.2322	11.4094
187	513	26.3149	27.0022	26.6585
188	512	3.50362	44.9439	24.2237
189	511	33.4735	-3.11293	15.1803
190	510	25.6164	4.97924	15.2978
191	509	-0.0367965	13.3286	6.64591
192	508	19.1682	0.491262	9.82973
193	507	7.13342	26.3714	16.7524
194	506	-7.46808	-2.48151	-4.9748
195	505	20.6997	33.5442	27.1219
196	504	13.8759	26.477	20.1764
197	503	-14.5238	7.63028	-3.44675
198	502	19.0648	16.2216	17.6432
199	501	1.41817	5.03495	3.22656
200	500	32.9261	1.86683	17.3965
201	499	21.3776	17.926	19.6518
202	498	33.8095	-0.767108	16.5212
203	497	4.20865	14.2026	9.20564
204	496	16.7399	28.2865	22.5132
205	495	17.9116	0.48445	9.19805
206	494	14.1214	13.3643	13.7429
207	493	2.58247	7.86018	5.22133
208	492	3.25575	3.01601	3.13588
209	491	-13.6241	0.690794	-6.46665
210	490	16.9441	-8.8871	4.0285
211	489	14.2449	16.4969	15.3709
212	488	25.247	26.4634	25.8552
213	487	15.9572	11.0236	13.4904
214	486	26.8085	24.456	25.6323
215	485	22.6162	23.4203	23.0182
216	484	38.5793	4.06713	21.3232
217	483	26.2971	12.705	19.501
218	482	23.2796	15.8295	19.5545
219	481	28.3189	32.1298	30.2244
220	480	15.8127	24.0705	19.9416
221	479	49.3857	32.0089	40.6973
222	478	21.7789	15.5564	18.6677
223	477	29.5733	15.5392	22.5563
224	476	18.0137	20.1095	19.0616
225	475	31.8558	31.117	31.4864
226	474	28.7276	35.2754	32.0015
227	473	24.0123	55.4865	39.7494
228	472	36.9773	30.2802	33.6287
229	471	36.9449	28.3511	32.648
230	470	26.8881	3.41184	15.15
231	469	48.8446	18.304	33.5743
232	468	34.8012	43.0986	38.9499
233	467	37.6786	13.5135	25.596
234	466	27.7015	24.0126	25.857
235	465	43.651	35.6316	39.6413
236	464	38.1924	28.3939	33.2932
237	463	24.587	32.1525	28.3697
238	462	29.0089	38.0447	33.5268
239	461	32.7113	24.6708	28.691
240	460	41.6205	40.2626	40.9416
241	459	42.6068	18.192	30.3994
242	458	33.1066	24.7412	28.9239
243	457	49.7505	44.3199	47.0352
244	456	40.8987	16.4502	28.6744
245	455	47.6754	37.0125	42.344
246	454	37.9554	26.2587	32.1071
247	453	33.7127	27.1275	30.4201
248	452	41.8218	41.1772	41.4995
249	451	40.3239	49.1967	44.7603
250	450	23.6149	46.2581	34.9365
251	449	35.5965	26.821	31.2087
252	448	45.6748	31.824	38.7494
253	447	46.5935	36.3101	41.4518
254	446	33.2973	43.9513	38.6243
255	445	35.2889	46.0057	40.6473
256	444	42.0814	52.3341	47.2078
257	443	37.2462	31.7842	34.5152
258	442	28.9853	57.917	43.4512
259	441	48.338	45.7365	47.0373
260	440	42.8872	28.1919	35.5396
261	439	30.8433	51.4655	41.1544
262	438	34.5407	32.3767	33.4587
263	437	30.5618	35.7169	33.1394
264	436	46.5317	36.6289	41.5803
265	435	41.5662	47.5514	44.5588
266	434	36.9946	41.4464	39.2205
267	433	38.2872	34.0204	36.1538
268	432	38.1664	38.7916	38.479
269	431	37.1931	44.7117	40.9524
270	430	43.8831	45.5973	44.7402
271	429	25.2738	43.2839	34.2788
272	428	43.122	54.9984	49.0602
273	427	36.6146	52.8567	44.7356
274	426	48.6677	38.9417	43.8047
275	425	31.3137	25.1224	28.2181
276	424	37.7167	29.8563	33.7865
277	423	36.0371	50.1773	43.1072
278	422	22.9137	30.2026	26.5582
279	421	42.2077	42.4541	42.3309
280	420	56.2806	51.2285	53.7545
281	419	45.3618	50.2336	47.7977
282	418	58.978	34.9054	46.9417
283	417	47.6968	50.9564	49.3266
284	416	48.1126	57.0908	52.6017
285	415	45.8831	44.3017	45.0924
286	414	37.5488	69.272	53.4104
287	413	48.1327	35.8718	42.0022
288	412	35.4799	38.4145	36.9472
289	411	32.5914	50.8563	41.7238
290	410	59.9573	46.1959	53.0766
291	409	60.3398	45.4897	52.9147
292	408	57.9343	43.7377	50.836
293	407	51.438	39.4345	45.4362
294	406	38.1622	43.5118	40.837
295	405	31.9237	41.0828	36.5032
296	404	55.0997	75.0152	65.0574
297	403	64.7714	54.4444	59.6079
298	402	64.7343	59.1602	61.9472
299	401	48.9834	53.8377	51.4106
300	400	69.7057	53.1364	61.4211

## Sheet: LB (mdeg)
	0	1	2	3
0	700	-0.0190794	-0.0140187	-0.0165491
1	699	-0.0127092	-0.0098309	-0.01127
2	698	-0.00773344	-0.0112867	-0.00951007
3	697	-0.0177472	-0.0269161	-0.0223316
4	696	-0.0187287	-0.00536927	-0.012049
5	695	-0.00826281	-0.0227752	-0.015519
6	694	-0.00907226	-0.00724942	-0.00816084
7	693	-0.0013223	-0.00719829	-0.0042603
8	692	0.000236349	-0.0114727	-0.00561817
9	691	-0.00207873	-0.00148436	-0.00178154
10	690	0.00229392	0.00180716	0.00205054
11	689	0.00961738	0.00846507	0.00904123
12	688	0.0106254	0.00379263	0.007209
13	687	0.0191535	0.0138049	0.0164792
14	686	0.0153796	0.0199162	0.0176479
15	685	0.0204531	0.0186332	0.0195431
16	684	0.019312	0.0267545	0.0230333
17	683	0.0219321	0.0202665	0.0210993
18	682	0.028021	0.0270208	0.0275209
19	681	0.0236019	0.0335789	0.0285904
20	680	0.0350129	0.0335226	0.0342677
21	679	0.0318208	0.0315137	0.0316673
22	678	0.0361364	0.0380561	0.0370963
23	677	0.0323973	0.0345594	0.0334783
24	676	0.0398061	0.0303305	0.0350683
25	675	0.0346306	0.0331831	0.0339068
26	674	0.0365408	0.034099	0.0353199
27	673	0.0375803	0.0362318	0.036906
28	672	0.0377142	0.0403344	0.0390243
29	671	0.0409068	0.0397314	0.0403191
30	670	0.0475253	0.0513011	0.0494132
31	669	0.0572459	0.0495139	0.0533799
32	668	0.0675887	0.0602582	0.0639234
33	667	0.0765285	0.0582157	0.0673721
34	666	0.0786768	0.0697574	0.0742171
35	665	0.0855781	0.0805098	0.0830439
36	664	0.107471	0.0892843	0.0983774
37	663	0.112444	0.0994558	0.10595
38	662	0.122597	0.11269	0.117644
39	661	0.128317	0.121588	0.124952
40	660	0.143306	0.133537	0.138422
41	659	0.144017	0.141359	0.142688
42	658	0.145389	0.135875	0.140632
43	657	0.150822	0.152313	0.151567
44	656	0.147023	0.146883	0.146953
45	655	0.152014	0.147653	0.149833
46	654	0.149474	0.14902	0.149247
47	653	0.142846	0.146537	0.144691
48	652	0.140724	0.142066	0.141395
49	651	0.137326	0.136918	0.137122
50	650	0.134356	0.13748	0.135918
51	649	0.130432	0.135831	0.133132
52	648	0.132666	0.127839	0.130252
53	647	0.12689	0.127758	0.127324
54	646	0.122798	0.121927	0.122362
55	645	0.117779	0.121584	0.119682
56	644	0.115279	0.113013	0.114146
57	643	0.111233	0.107221	0.109227
58	642	0.106517	0.111294	0.108906
59	641	0.103035	0.106198	0.104617
60	640	0.103161	0.10187	0.102515
61	639	0.0970857	0.0998966	0.0984911
62	638	0.0932962	0.0985133	0.0959047
63	637	0.0913712	0.0937425	0.0925569
64	636	0.0898598	0.0937632	0.0918115
65	635	0.0884737	0.0942855	0.0913796
66	634	0.0847009	0.0856275	0.0851642
67	633	0.0952057	0.0867831	0.0909944
68	632	0.0881782	0.0860871	0.0871327
69	631	0.0873165	0.0873347	0.0873256
70	630	0.089832	0.085972	0.087902
71	629	0.086032	0.0878908	0.0869614
72	628	0.0876354	0.0886138	0.0881246
73	627	0.0856856	0.0822927	0.0839891
74	626	0.0845997	0.0826955	0.0836476
75	625	0.082197	0.0835484	0.0828727
76	624	0.0784153	0.0769743	0.0776948
77	623	0.0789724	0.0788197	0.078896
78	622	0.0755521	0.0752835	0.0754178
79	621	0.0707062	0.0710291	0.0708677
80	620	0.0669911	0.0678188	0.067405
81	619	0.0635832	0.065116	0.0643496
82	618	0.058345	0.0633122	0.0608286
83	617	0.0539908	0.0567686	0.0553797
84	616	0.0484631	0.0467718	0.0476174
85	615	0.0460859	0.0486307	0.0473583
86	614	0.0413855	0.0459115	0.0436485
87	613	0.0384325	0.0423915	0.040412
88	612	0.0381349	0.0380083	0.0380716
89	611	0.0327227	0.0344068	0.0335647
90	610	0.0279744	0.0312863	0.0296304
91	609	0.0275726	0.0261015	0.026837
92	608	0.0217302	0.0323966	0.0270634
93	607	0.0229209	0.0238029	0.0233619
94	606	0.0211543	0.0226036	0.0218789
95	605	0.0167789	0.0191892	0.017984
96	604	0.017927	0.0200365	0.0189818
97	603	0.0103102	0.0155846	0.0129474
98	602	0.0133047	0.0151468	0.0142257
99	601	0.00697375	0.0116781	0.00932595
100	600	0.00411213	0.00826297	0.00618755
101	599	0.00128401	0.00839535	0.00483968
102	598	0.00173464	0.00665917	0.00419691
103	597	0.00218097	0.00393843	0.0030597
104	596	2.51673e-05	-0.0032548	-0.00161482
105	595	-0.00478269	-0.000235968	-0.00250933
106	594	-0.00788127	-0.00653966	-0.00721046
107	593	-0.0101921	-0.00645157	-0.00832182
108	592	-0.0123058	-0.00792956	-0.0101177
109	591	-0.011412	-0.00938732	-0.0103996
110	590	-0.0120174	-0.0103177	-0.0111675
111	589	-0.0125893	-0.012873	-0.0127311
112	588	-0.0159975	-0.0114264	-0.0137119
113	587	-0.0150627	-0.0127377	-0.0139002
114	586	-0.0151206	-0.0132689	-0.0141948
115	585	-0.0125719	-0.0140358	-0.0133039
116	584	-0.0139882	-0.0114659	-0.0127271
117	583	-0.0123439	-0.00892635	-0.0106351
118	582	-0.00643922	-0.0111512	-0.00879519
119	581	-0.00922574	-0.00892909	-0.00907741
120	580	-0.00930532	-0.00729222	-0.00829877
121	579	-0.00612659	-0.00490155	-0.00551407
122	578	-0.00355343	-0.00431733	-0.00393538
123	577	-0.00215824	-0.002722	-0.00244012
124	576	0.000549325	0.000109687	0.000329506
125	575	0.00402769	0.00207508	0.00305139
126	574	0.00373187	0.00381604	0.00377396
127	573	0.00761943	0.00940463	0.00851203
128	572	0.0091732	0.00947753	0.00932536
129	571	0.012857	0.0134514	0.0131542
130	570	0.0150575	0.0128188	0.0139381
131	569	0.0176549	0.0172884	0.0174717
132	568	0.0175687	0.0168141	0.0171914
133	567	0.022246	0.0203431	0.0212945
134	566	0.0262365	0.0213284	0.0237824
135	565	0.025317	0.024186	0.0247515
136	564	0.0283031	0.0280802	0.0281917
137	563	0.027077	0.027021	0.027049
138	562	0.0310045	0.027315	0.0291597
139	561	0.0298593	0.0316064	0.0307329
140	560	0.0322769	0.0300542	0.0311655
141	559	0.0332108	0.0342243	0.0337175
142	558	0.0358698	0.0345412	0.0352055
143	557	0.0341139	0.0349926	0.0345533
144	556	0.0381392	0.0355088	0.036824
145	555	0.0356008	0.0362853	0.0359431
146	554	0.0373334	0.0353923	0.0363629
147	553	0.0379656	0.0357097	0.0368376
148	552	0.0389983	0.0353772	0.0371877
149	551	0.0375174	0.0406887	0.0391031
150	550	0.035995	0.0391088	0.0375519
151	549	0.0337509	0.0343981	0.0340745
152	548	0.0323326	0.0342845	0.0333085
153	547	0.0323204	0.0342913	0.0333059
154	546	0.0316216	0.0307184	0.03117
155	545	0.0325106	0.0278908	0.0302007
156	544	0.0293374	0.0303924	0.0298649
157	543	0.0273405	0.0274194	0.02738
158	542	0.0264068	0.0254305	0.0259186
159	541	0.0240633	0.0236532	0.0238583
160	540	0.0217479	0.0229229	0.0223354
161	539	0.0183865	0.0208716	0.019629
162	538	0.0182373	0.0185804	0.0184088
163	537	0.0148358	0.0183437	0.0165898
164	536	0.013629	0.0148246	0.0142268
165	535	0.0124806	0.0150441	0.0137624
166	534	0.0102127	0.0110474	0.0106301
167	533	0.00774803	0.0104691	0.00910859
168	532	0.00567645	0.00742373	0.00655009
169	531	0.00581238	0.00732578	0.00656908
170	530	0.00325041	0.00385348	0.00355195
171	529	0.00131216	0.00294515	0.00212865
172	528	-0.0019684	-0.000747829	-0.00135812
173	527	-0.00152878	8.46439e-05	-0.000722068
174	526	-0.00488787	-0.00278006	-0.00383396
175	525	-0.00442208	-0.00379135	-0.00410672
176	524	-0.00515987	-0.00470171	-0.00493079
177	523	-0.00784779	-0.00470104	-0.00627442
178	522	-0.00711217	-0.00570924	-0.00641071
179	521	-0.00843271	-0.00606657	-0.00724964
180	520	-0.0105436	-0.00752196	-0.00903277
181	519	-0.010416	-0.00789154	-0.00915379
182	518	-0.0113423	-0.00885474	-0.0100985
183	517	-0.0133304	-0.00837399	-0.0108522
184	516	-0.0117825	-0.0115251	-0.0116538
185	515	-0.0127599	-0.0112783	-0.0120191
186	514	-0.0136354	-0.0126864	-0.0131609
187	513	-0.0136716	-0.0134679	-0.0135697
188	512	-0.0147435	-0.0134051	-0.0140743
189	511	-0.0133588	-0.0120914	-0.0127251
190	510	-0.0156237	-0.0123602	-0.0139919
191	509	-0.0142453	-0.0114138	-0.0128295
192	508	-0.015779	-0.0128065	-0.0142927
193	507	-0.0146006	-0.0137329	-0.0141668
194	506	-0.0137581	-0.0126773	-0.0132177
195	505	-0.0141596	-0.0122386	-0.0131991
196	504	-0.0134187	-0.012758	-0.0130883
197	503	-0.0143253	-0.012965	-0.0136451
198	502	-0.0129152	-0.012656	-0.0127856
199	501	-0.0136308	-0.0133239	-0.0134773
200	500	-0.0110195	-0.0117913	-0.0114054
201	499	-0.0124279	-0.0105379	-0.0114829
202	498	-0.0104701	-0.0104272	-0.0104486
203	497	-0.0110847	-0.00852123	-0.00980297
204	496	-0.0111549	-0.00920791	-0.0101814
205	495	-0.0089809	-0.0115744	-0.0102777
206	494	-0.0109842	-0.00773341	-0.00935883
207	493	-0.00876913	-0.00877801	-0.00877357
208	492	-0.00800977	-0.00938447	-0.00869712
209	491	-0.00862424	-0.00595101	-0.00728763
210	490	-0.00754821	-0.00701677	-0.00728249
211	489	-0.00640625	-0.00740859	-0.00690742
212	488	-0.00670913	-0.00447907	-0.0055941
213	487	-0.00542422	-0.00668898	-0.0060566
214	486	-0.00451562	-0.00436207	-0.00443884
215	485	-0.0041099	-0.00369922	-0.00390456
216	484	-0.00490745	-0.00150688	-0.00320717
217	483	-0.00218069	-0.00160099	-0.00189084
218	482	-0.00226421	-0.000760666	-0.00151244
219	481	-0.000611119	-0.0014186	-0.00101486
220	480	-0.00186689	-0.0018915	-0.00187919
221	479	-4.60334e-05	-0.0010439	-0.000544965
222	478	0.000421308	-0.00152553	-0.000552109
223	477	0.0022868	-4.36079e-05	0.0011216
224	476	-0.000498876	0.00162753	0.000564325
225	475	0.00191736	0.000541028	0.00122919
226	474	0.00229891	0.00182342	0.00206116
227	473	0.00372186	0.0033652	0.00354353
228	472	0.00321647	0.00442464	0.00382056
229	471	0.00330048	0.00739871	0.00534959
230	470	0.00550894	0.00474723	0.00512808
231	469	0.00664023	0.00410097	0.0053706
232	468	0.00562804	0.00642604	0.00602704
233	467	0.0077475	0.00654915	0.00714832
234	466	0.00778771	0.00821488	0.00800129
235	465	0.00774699	0.00826608	0.00800654
236	464	0.00751906	0.00672644	0.00712275
237	463	0.00717314	0.00939345	0.0082833
238	462	0.0102177	0.00721657	0.00871715
239	461	0.00926795	0.0110374	0.0101527
240	460	0.00903343	0.0085574	0.00879542
241	459	0.010472	0.00922809	0.00985006
242	458	0.0118437	0.00895701	0.0104004
243	457	0.0119913	0.0101902	0.0110907
244	456	0.0101485	0.0133662	0.0117574
245	455	0.0116014	0.0102871	0.0109443
246	454	0.0132841	0.0120939	0.012689
247	453	0.013789	0.0124693	0.0131292
248	452	0.0138239	0.0129762	0.0134001
249	451	0.0143011	0.014749	0.014525
250	450	0.0149425	0.0151773	0.0150599
251	449	0.0136119	0.0150883	0.0143501
252	448	0.0163659	0.0151939	0.0157799
253	447	0.0153752	0.0152141	0.0152946
254	446	0.0184657	0.0163083	0.017387
255	445	0.0179113	0.0177594	0.0178353
256	444	0.0182434	0.0180615	0.0181525
257	443	0.0179179	0.0197984	0.0188582
258	442	0.0203811	0.0177324	0.0190567
259	441	0.0176168	0.0208057	0.0192112
260	440	0.0194854	0.0168014	0.0181434
261	439	0.0193041	0.0206961	0.0200001
262	438	0.0218185	0.0209614	0.0213899
263	437	0.0200888	0.0213862	0.0207375
264	436	0.020808	0.0215753	0.0211917
265	435	0.0208467	0.0233588	0.0221027
266	434	0.0226426	0.0225623	0.0226024
267	433	0.023525	0.0228846	0.0232048
268	432	0.022733	0.0241673	0.0234502
269	431	0.025081	0.0242531	0.0246671
270	430	0.0228324	0.0241154	0.0234739
271	429	0.0256604	0.026964	0.0263122
272	428	0.0266006	0.0249101	0.0257553
273	427	0.0281059	0.0274917	0.0277988
274	426	0.0266752	0.0254208	0.026048
275	425	0.0293939	0.0289847	0.0291893
276	424	0.0280087	0.0275222	0.0277654
277	423	0.0279711	0.0291329	0.028552
278	422	0.0287351	0.0299082	0.0293217
279	421	0.0286812	0.0298903	0.0292857
280	420	0.0295748	0.0308267	0.0302008
281	419	0.0290154	0.0317819	0.0303986
282	418	0.0312313	0.0321812	0.0317062
283	417	0.0311315	0.0308568	0.0309941
284	416	0.0322383	0.0314266	0.0318324
285	415	0.0324885	0.0340747	0.0332816
286	414	0.0316848	0.035082	0.0333834
287	413	0.0338791	0.0335653	0.0337222
288	412	0.0342211	0.0351494	0.0346853
289	411	0.0356773	0.03327	0.0344736
290	410	0.033868	0.0361351	0.0350015
291	409	0.0371638	0.0368585	0.0370111
292	408	0.035834	0.0386067	0.0372203
293	407	0.0363837	0.0387293	0.0375565
294	406	0.0366546	0.0383263	0.0374904
295	405	0.0388819	0.037743	0.0383125
296	404	0.0389252	0.039068	0.0389966
297	403	0.0403337	0.0398199	0.0400768
298	402	0.0411562	0.0395767	0.0403664
299	401	0.0422764	0.0405628	0.0414196
300	400	0.0419655	0.0418813	0.0419234

## Sheet: LD (mdeg)
	0	1	2	3
0	700	-0.045412	-0.0379204	-0.0416662
1	699	-0.0484064	-0.0410282	-0.0447173
2	698	-0.0555644	-0.0491359	-0.0523502
3	697	-0.062911	-0.0525899	-0.0577504
4	696	-0.0720956	-0.062562	-0.0673288
5	695	-0.080391	-0.0710252	-0.0757081
6	694	-0.0882137	-0.080269	-0.0842414
7	693	-0.0960963	-0.0893854	-0.0927408
8	692	-0.101965	-0.0952129	-0.098589
9	691	-0.109293	-0.101982	-0.105637
10	690	-0.11416	-0.108301	-0.11123
11	689	-0.119846	-0.113695	-0.116771
12	688	-0.123741	-0.118792	-0.121266
13	687	-0.127021	-0.120574	-0.123797
14	686	-0.127916	-0.124536	-0.126226
15	685	-0.12999	-0.127768	-0.128879
16	684	-0.12955	-0.127775	-0.128663
17	683	-0.129924	-0.128611	-0.129267
18	682	-0.126707	-0.126314	-0.12651
19	681	-0.122852	-0.124979	-0.123915
20	680	-0.118184	-0.120391	-0.119288
21	679	-0.113425	-0.114378	-0.113901
22	678	-0.107098	-0.109323	-0.108211
23	677	-0.102492	-0.103588	-0.10304
24	676	-0.0991276	-0.0995381	-0.0993328
25	675	-0.0932092	-0.0945339	-0.0938715
26	674	-0.0892505	-0.0907746	-0.0900125
27	673	-0.0865009	-0.0862013	-0.0863511
28	672	-0.0846606	-0.0843979	-0.0845293
29	671	-0.0812882	-0.0807686	-0.0810284
30	670	-0.0773988	-0.0790376	-0.0782182
31	669	-0.0749733	-0.0762966	-0.075635
32	668	-0.0708465	-0.0723017	-0.0715741
33	667	-0.0659004	-0.0684017	-0.067151
34	666	-0.0604016	-0.0645113	-0.0624564
35	665	-0.0558243	-0.0596658	-0.057745
36	664	-0.0488636	-0.0525452	-0.0507044
37	663	-0.0417229	-0.0475629	-0.0446429
38	662	-0.0343725	-0.0393534	-0.0368629
39	661	-0.0267011	-0.0332789	-0.02999
40	660	-0.0186926	-0.0248736	-0.0217831
41	659	-0.0100332	-0.0172086	-0.0136209
42	658	-0.00138006	-0.00737022	-0.00437514
43	657	0.00410966	-0.00123196	0.00143885
44	656	0.011282	0.00549404	0.008388
45	655	0.0159055	0.0108625	0.013384
46	654	0.0185648	0.0167749	0.0176698
47	653	0.0233122	0.0201797	0.021746
48	652	0.0266878	0.0234588	0.0250733
49	651	0.0271705	0.0246875	0.025929
50	650	0.0276766	0.0268971	0.0272868
51	649	0.0295681	0.0283716	0.0289699
52	648	0.0301489	0.0284952	0.0293221
53	647	0.0307217	0.0300924	0.0304071
54	646	0.0305322	0.030715	0.0306236
55	645	0.0320671	0.0303315	0.0311993
56	644	0.0327201	0.0312676	0.0319938
57	643	0.0339398	0.032038	0.0329889
58	642	0.0336084	0.0333184	0.0334634
59	641	0.0344978	0.0334605	0.0339792
60	640	0.0339078	0.0337791	0.0338434
61	639	0.0348433	0.0333552	0.0340992
62	638	0.03265	0.0349653	0.0338077
63	637	0.0328915	0.0326369	0.0327642
64	636	0.0302394	0.0331522	0.0316958
65	635	0.0307023	0.0312705	0.0309864
66	634	0.0296398	0.0312174	0.0304286
67	633	0.0278441	0.0277251	0.0277846
68	632	0.0271675	0.0279944	0.027581
69	631	0.0289458	0.0291142	0.02903
70	630	0.028685	0.0272726	0.0279788
71	629	0.0281557	0.0279769	0.0280663
72	628	0.0290959	0.027675	0.0283854
73	627	0.0306947	0.0299709	0.0303328
74	626	0.0311068	0.0302794	0.0306931
75	625	0.0324197	0.0306432	0.0315315
76	624	0.0341164	0.0324177	0.0332671
77	623	0.033993	0.0341539	0.0340735
78	622	0.0357096	0.0341771	0.0349433
79	621	0.0368682	0.034712	0.0357901
80	620	0.036922	0.0354859	0.036204
81	619	0.0368379	0.0362513	0.0365446
82	618	0.0367766	0.0363414	0.036559
83	617	0.0366532	0.0343255	0.0354893
84	616	0.0365941	0.0347096	0.0356518
85	615	0.0354442	0.0354547	0.0354494
86	614	0.034067	0.0334829	0.0337749
87	613	0.0331416	0.0324306	0.0327861
88	612	0.0309684	0.030519	0.0307437
89	611	0.0270877	0.0282839	0.0276858
90	610	0.0267731	0.0258486	0.0263108
91	609	0.0231206	0.0232459	0.0231832
92	608	0.0205403	0.0223643	0.0214523
93	607	0.0203118	0.0200745	0.0201932
94	606	0.0171934	0.0174723	0.0173329
95	605	0.0150915	0.0155328	0.0153122
96	604	0.0140724	0.0135745	0.0138234
97	603	0.0116702	0.0133822	0.0125262
98	602	0.0111887	0.0103263	0.0107575
99	601	0.0097889	0.0106474	0.0102181
100	600	0.00822234	0.00801797	0.00812015
101	599	0.00598593	0.0065319	0.00625891
102	598	0.00430574	0.00514034	0.00472304
103	597	0.00244677	0.00228559	0.00236618
104	596	0.00119209	0.001535	0.00136355
105	595	-0.00206863	-0.000601858	-0.00133524
106	594	-0.00593834	-0.0037002	-0.00481927
107	593	-0.00730856	-0.00652745	-0.00691801
108	592	-0.010869	-0.00910146	-0.00998522
109	591	-0.0137563	-0.0115161	-0.0126362
110	590	-0.0167092	-0.0153198	-0.0160145
111	589	-0.020553	-0.0189344	-0.0197437
112	588	-0.0234305	-0.0215523	-0.0224914
113	587	-0.0271289	-0.0244217	-0.0257753
114	586	-0.0315695	-0.0278658	-0.0297176
115	585	-0.033037	-0.0309928	-0.0320149
116	584	-0.0375314	-0.0348836	-0.0362075
117	583	-0.0401268	-0.0366867	-0.0384068
118	582	-0.0433132	-0.041531	-0.0424221
119	581	-0.0443515	-0.0438945	-0.044123
120	580	-0.0482811	-0.0463746	-0.0473278
121	579	-0.0516595	-0.048824	-0.0502418
122	578	-0.0528141	-0.051943	-0.0523785
123	577	-0.055191	-0.0527411	-0.0539661
124	576	-0.0574853	-0.055195	-0.0563402
125	575	-0.0581103	-0.0560232	-0.0570668
126	574	-0.0604614	-0.0588072	-0.0596343
127	573	-0.0608257	-0.0584739	-0.0596498
128	572	-0.0614693	-0.0611972	-0.0613333
129	571	-0.0609055	-0.0604604	-0.060683
130	570	-0.0632358	-0.0614883	-0.062362
131	569	-0.0617536	-0.0610249	-0.0613892
132	568	-0.0634997	-0.0615998	-0.0625498
133	567	-0.0619345	-0.0604973	-0.0612159
134	566	-0.0614957	-0.0607292	-0.0611124
135	565	-0.0611247	-0.0600776	-0.0606012
136	564	-0.0591539	-0.0596051	-0.0593795
137	563	-0.0584598	-0.0592222	-0.058841
138	562	-0.057909	-0.0583707	-0.0581399
139	561	-0.0575217	-0.0570439	-0.0572828
140	560	-0.0560567	-0.0561363	-0.0560965
141	559	-0.054487	-0.0562856	-0.0553863
142	558	-0.0528472	-0.0535477	-0.0531975
143	557	-0.0510825	-0.0526688	-0.0518756
144	556	-0.0481162	-0.0500998	-0.049108
145	555	-0.0473207	-0.0481634	-0.047742
146	554	-0.0454689	-0.0461923	-0.0458306
147	553	-0.0434545	-0.0449423	-0.0441984
148	552	-0.0423256	-0.0434455	-0.0428855
149	551	-0.0395947	-0.0420037	-0.0407992
150	550	-0.0383883	-0.0388314	-0.0386099
151	549	-0.0360692	-0.0374754	-0.0367723
152	548	-0.0342316	-0.0350952	-0.0346634
153	547	-0.0329125	-0.0343847	-0.0336486
154	546	-0.0316155	-0.0330061	-0.0323108
155	545	-0.0306289	-0.0315109	-0.0310699
156	544	-0.029099	-0.0304097	-0.0297544
157	543	-0.0277647	-0.0291592	-0.028462
158	542	-0.026785	-0.0280029	-0.027394
159	541	-0.0253354	-0.0264959	-0.0259156
160	540	-0.0249311	-0.0263929	-0.025662
161	539	-0.0225561	-0.0246049	-0.0235805
162	538	-0.0235803	-0.0242457	-0.023913
163	537	-0.0229143	-0.0233951	-0.0231547
164	536	-0.0235896	-0.0235515	-0.0235705
165	535	-0.0227564	-0.02312	-0.0229382
166	534	-0.0219553	-0.023009	-0.0224821
167	533	-0.0228964	-0.0230303	-0.0229633
168	532	-0.0236795	-0.0228344	-0.0232569
169	531	-0.024143	-0.0236118	-0.0238774
170	530	-0.0232439	-0.024754	-0.0239989
171	529	-0.0250546	-0.0235895	-0.024322
172	528	-0.0252418	-0.0236888	-0.0244653
173	527	-0.0247982	-0.0257402	-0.0252692
174	526	-0.0255803	-0.026229	-0.0259047
175	525	-0.0283885	-0.027006	-0.0276973
176	524	-0.0271936	-0.0273725	-0.0272831
177	523	-0.0293225	-0.0293327	-0.0293276
178	522	-0.0300826	-0.0285362	-0.0293094
179	521	-0.0309169	-0.0300605	-0.0304887
180	520	-0.0319628	-0.0315777	-0.0317703
181	519	-0.0330602	-0.0316471	-0.0323536
182	518	-0.0339653	-0.0338047	-0.033885
183	517	-0.0353857	-0.0347293	-0.0350575
184	516	-0.0363489	-0.036003	-0.0361759
185	515	-0.036835	-0.036486	-0.0366605
186	514	-0.0401884	-0.0386322	-0.0394103
187	513	-0.039451	-0.0389509	-0.039201
188	512	-0.0398896	-0.0406277	-0.0402586
189	511	-0.0419555	-0.0408683	-0.0414119
190	510	-0.0428837	-0.0426996	-0.0427916
191	509	-0.0435013	-0.0435444	-0.0435229
192	508	-0.044639	-0.043459	-0.044049
193	507	-0.0459817	-0.0455157	-0.0457487
194	506	-0.0472948	-0.045557	-0.0464259
195	505	-0.0473849	-0.0478502	-0.0476175
196	504	-0.0491118	-0.0461675	-0.0476396
197	503	-0.0486836	-0.0492662	-0.0489749
198	502	-0.0496357	-0.0491658	-0.0494007
199	501	-0.050451	-0.0500153	-0.0502331
200	500	-0.0516388	-0.0495295	-0.0505841
201	499	-0.0515955	-0.0521824	-0.051889
202	498	-0.0531173	-0.0519814	-0.0525493
203	497	-0.0524796	-0.0538656	-0.0531726
204	496	-0.0539696	-0.0512379	-0.0526038
205	495	-0.0546458	-0.0537497	-0.0541978
206	494	-0.0539722	-0.0535946	-0.0537834
207	493	-0.0546509	-0.0544303	-0.0545406
208	492	-0.0556634	-0.0544833	-0.0550733
209	491	-0.0566589	-0.0539012	-0.05528
210	490	-0.0566052	-0.055575	-0.0560901
211	489	-0.0577822	-0.0566166	-0.0571994
212	488	-0.0573788	-0.0564726	-0.0569257
213	487	-0.0572247	-0.0559326	-0.0565787
214	486	-0.0572139	-0.0557122	-0.0564631
215	485	-0.0592639	-0.0573716	-0.0583178
216	484	-0.0569797	-0.0563662	-0.0566729
217	483	-0.0585597	-0.0579219	-0.0582408
218	482	-0.057561	-0.0573802	-0.0574706
219	481	-0.0589705	-0.0570192	-0.0579949
220	480	-0.0581906	-0.0581584	-0.0581745
221	479	-0.0594093	-0.057864	-0.0586367
222	478	-0.0583136	-0.0585718	-0.0584427
223	477	-0.0581197	-0.0566716	-0.0573957
224	476	-0.0589213	-0.0584138	-0.0586676
225	475	-0.0589784	-0.0571641	-0.0580713
226	474	-0.0573602	-0.058984	-0.0581721
227	473	-0.059765	-0.0572963	-0.0585306
228	472	-0.0579202	-0.0580202	-0.0579702
229	471	-0.0582138	-0.0584495	-0.0583316
230	470	-0.0591721	-0.0574867	-0.0583294
231	469	-0.0592109	-0.0588615	-0.0590362
232	468	-0.0571012	-0.0569125	-0.0570069
233	467	-0.0591064	-0.0578016	-0.058454
234	466	-0.0573819	-0.0571863	-0.0572841
235	465	-0.0593697	-0.0575364	-0.0584531
236	464	-0.0576443	-0.0575337	-0.057589
237	463	-0.0585914	-0.0586353	-0.0586134
238	462	-0.0577092	-0.0575666	-0.0576379
239	461	-0.0579471	-0.057703	-0.057825
240	460	-0.0581416	-0.0569622	-0.0575519
241	459	-0.0582511	-0.0580453	-0.0581482
242	458	-0.0587948	-0.0563398	-0.0575673
243	457	-0.0579451	-0.0568039	-0.0573745
244	456	-0.0587369	-0.0575817	-0.0581593
245	455	-0.0583635	-0.0568387	-0.0576011
246	454	-0.0572789	-0.0578281	-0.0575535
247	453	-0.0584444	-0.0562107	-0.0573276
248	452	-0.0567134	-0.0565579	-0.0566356
249	451	-0.0581714	-0.0567552	-0.0574633
250	450	-0.057914	-0.0569961	-0.057455
251	449	-0.0575812	-0.0563935	-0.0569873
252	448	-0.057504	-0.0570482	-0.0572761
253	447	-0.0573911	-0.0578823	-0.0576367
254	446	-0.056509	-0.0577609	-0.0571349
255	445	-0.0577827	-0.0564596	-0.0571212
256	444	-0.0582491	-0.0564332	-0.0573411
257	443	-0.0565319	-0.0559063	-0.0562191
258	442	-0.0568003	-0.0568979	-0.0568491
259	441	-0.0570217	-0.0555578	-0.0562897
260	440	-0.0573595	-0.0577094	-0.0575345
261	439	-0.0565746	-0.0555101	-0.0560423
262	438	-0.0562346	-0.0561514	-0.056193
263	437	-0.057007	-0.056471	-0.056739
264	436	-0.0558657	-0.054883	-0.0553743
265	435	-0.0562574	-0.05518	-0.0557187
266	434	-0.0552708	-0.0563356	-0.0558032
267	433	-0.0570906	-0.0543721	-0.0557313
268	432	-0.0554673	-0.0550586	-0.0552629
269	431	-0.0558853	-0.054198	-0.0550417
270	430	-0.0532296	-0.0543369	-0.0537833
271	429	-0.0548269	-0.0534732	-0.0541501
272	428	-0.0542992	-0.0532127	-0.0537559
273	427	-0.0525137	-0.0516077	-0.0520607
274	426	-0.0522755	-0.0525973	-0.0524364
275	425	-0.0521257	-0.0511275	-0.0516266
276	424	-0.0523598	-0.052074	-0.0522169
277	423	-0.0511363	-0.0502263	-0.0506813
278	422	-0.0520564	-0.0509568	-0.0515066
279	421	-0.0498184	-0.0508176	-0.050318
280	420	-0.0509064	-0.0500231	-0.0504648
281	419	-0.052571	-0.0498008	-0.0511859
282	418	-0.050927	-0.0500504	-0.0504887
283	417	-0.050317	-0.0499898	-0.0501534
284	416	-0.0518688	-0.0494032	-0.050636
285	415	-0.0501019	-0.0504615	-0.0502817
286	414	-0.050445	-0.0492388	-0.0498419
287	413	-0.0511917	-0.0494037	-0.0502977
288	412	-0.0505271	-0.0502373	-0.0503822
289	411	-0.0504753	-0.0498098	-0.0501425
290	410	-0.0501456	-0.0501873	-0.0501665
291	409	-0.0495074	-0.049355	-0.0494312
292	408	-0.0506359	-0.0495186	-0.0500772
293	407	-0.0503573	-0.0482149	-0.0492861
294	406	-0.0501731	-0.0486115	-0.0493923
295	405	-0.0488982	-0.0482097	-0.0485539
296	404	-0.0478263	-0.0477347	-0.0477805
297	403	-0.0493576	-0.0480286	-0.0486931
298	402	-0.0491217	-0.0468046	-0.0479632
299	401	-0.0488196	-0.0467521	-0.0477859
300	400	-0.0476114	-0.0473963	-0.0475039

## Sheet: LBp (mdeg)
	0	1	2	3
0	700	0.00133899	-0.00379712	-0.00122907
1	699	-0.00741264	-0.00473595	-0.0060743
2	698	-0.00632852	-0.000467342	-0.00339793
3	697	-0.0079353	-0.00027833	-0.00410682
4	696	-0.00701261	-0.00106778	-0.00404019
5	695	-0.0076958	-0.00488628	-0.00629104
6	694	-0.00782921	-0.00047337	-0.00415129
7	693	-0.00905355	-0.00901374	-0.00903364
8	692	-0.0124382	-0.00838501	-0.0104116
9	691	-0.00448475	-0.00516864	-0.00482669
10	690	-0.00324779	-0.0104264	-0.00683708
11	689	0.00202576	-0.00268475	-0.000329497
12	688	-0.00511193	-0.00471183	-0.00491188
13	687	-0.0043918	-0.00574649	-0.00506914
14	686	-0.00475916	-0.00922231	-0.00699073
15	685	-0.00171123	-0.00470279	-0.00320701
16	684	-0.00811488	-0.00171306	-0.00491397
17	683	-0.00428971	-0.00535202	-0.00482087
18	682	-0.00294886	-0.00126717	-0.00210801
19	681	-0.0020533	-0.00469122	-0.00337226
20	680	-0.00518702	-7.64911e-05	-0.00263175
21	679	0.00181231	-0.0100624	-0.00412506
22	678	-0.0067426	-0.00620004	-0.00647132
23	677	0.000106651	0.00233346	0.00122006
24	676	-0.00246034	0.00362441	0.000582037
25	675	0.00189202	-0.00429089	-0.00119943
26	674	-0.00098011	-0.000610647	-0.000795378
27	673	-0.00625636	-0.00393421	-0.00509528
28	672	-0.00063637	-0.00444635	-0.00254136
29	671	0.00521167	-0.00148354	0.00186407
30	670	0.000702084	0.000356085	0.000529084
31	669	0.0035504	0.000747896	0.00214915
32	668	0.00286601	-0.00613709	-0.00163554
33	667	0.0017085	-0.00226197	-0.000276737
34	666	0.00220839	0.0064464	0.00432739
35	665	0.00314352	0.00240268	0.0027731
36	664	0.00534746	0.00730421	0.00632583
37	663	0.00737069	0.00719305	0.00728187
38	662	0.00606843	0.00566141	0.00586492
39	661	0.00280311	0.00451976	0.00366144
40	660	0.0090538	0.014679	0.0118664
41	659	0.0102565	0.00614219	0.00819935
42	658	0.0108012	0.010315	0.0105581
43	657	0.00755017	0.009306	0.00842809
44	656	0.00985873	0.00819338	0.00902605
45	655	0.00567602	0.00601656	0.00584629
46	654	0.00747956	0.0147357	0.0111076
47	653	0.00774814	0.00734249	0.00754532
48	652	0.0121435	0.0097244	0.0109339
49	651	0.0081167	0.0139715	0.0110441
50	650	0.00728085	0.0083286	0.00780473
51	649	0.009432	0.0122561	0.010844
52	648	0.00683097	0.0078644	0.00734769
53	647	0.00911915	0.0108015	0.0099603
54	646	0.00542748	0.0096296	0.00752854
55	645	0.00772629	0.00514183	0.00643406
56	644	0.00825568	0.00836092	0.0083083
57	643	0.00792405	0.00978023	0.00885214
58	642	0.00649507	0.00677832	0.00663669
59	641	0.00929056	0.00701051	0.00815054
60	640	0.00761635	0.00612254	0.00686945
61	639	0.00857344	0.00751694	0.00804519
62	638	0.00822929	0.00818529	0.00820729
63	637	0.00729101	0.0118159	0.00955344
64	636	0.00725917	0.00791216	0.00758567
65	635	0.00641871	0.00754259	0.00698065
66	634	0.00801794	0.00977128	0.00889461
67	633	0.00601568	0.00514467	0.00558017
68	632	0.00716212	0.0039726	0.00556736
69	631	0.00658885	0.00619403	0.00639144
70	630	0.0047755	0.00514043	0.00495797
71	629	0.00114621	0.00478207	0.00296414
72	628	0.00431186	0.00501271	0.00466228
73	627	0.00243015	0.00501181	0.00372098
74	626	0.002667	0.00303817	0.00285258
75	625	0.00451258	0.00626709	0.00538983
76	624	0.00408484	0.00487667	0.00448076
77	623	0.00439898	0.00273778	0.00356838
78	622	0.00163913	0.00290517	0.00227215
79	621	0.00158772	0.00180548	0.0016966
80	620	0.00143364	0.00319319	0.00231341
81	619	0.00223184	0.00216205	0.00219694
82	618	0.0034016	0.00225075	0.00282617
83	617	0.00402821	0.00365766	0.00384294
84	616	0.00184059	0.00434776	0.00309418
85	615	0.00222118	0.0031984	0.00270979
86	614	0.000604463	0.00314485	0.00187466
87	613	0.00570026	0.000994529	0.0033474
88	612	0.000519212	-0.000957414	-0.000219101
89	611	0.00425176	0.000481695	0.00236673
90	610	0.000440972	0.00181747	0.00112922
91	609	0.000566008	2.00117e-05	0.00029301
92	608	0.000494569	0.000574378	0.000534473
93	607	-0.000130435	0.000957216	0.000413391
94	606	0.000845445	-0.00057492	0.000135263
95	605	-0.00439543	0.000256076	-0.00206968
96	604	0.000638596	0.000653367	0.000645982
97	603	0.00071962	0.00277964	0.00174963
98	602	0.000594025	-0.000415755	8.91347e-05
99	601	-3.27768e-05	0.000625041	0.000296132
100	600	0.000624211	0.000466884	0.000545548
101	599	0.000401431	-8.6586e-05	0.000157422
102	598	-0.000260768	-0.000436199	-0.000348484
103	597	0.000527761	0.000189832	0.000358796
104	596	-0.000431342	0.001328	0.000448331
105	595	0.000619106	-0.000773309	-7.71012e-05
106	594	-0.00163465	-0.00116566	-0.00140015
107	593	-0.00098868	0.000164073	-0.000412303
108	592	-0.000330826	0.00166223	0.000665704
109	591	-0.00114284	-0.000260589	-0.000701713
110	590	-0.000252305	0.00051728	0.000132487
111	589	0.000125061	-0.000318772	-9.68558e-05
112	588	0.000258646	0.000966501	0.000612573
113	587	0.000183159	0.000374275	0.000278717
114	586	0.000507448	-0.00113846	-0.000315507
115	585	3.95658e-05	-0.0012527	-0.000606565
116	584	0.000455857	-0.00152506	-0.000534602
117	583	0.00218817	-0.00061906	0.000784555
118	582	-0.000455677	-0.000613743	-0.00053471
119	581	-0.000340614	-0.00155876	-0.000949685
120	580	-0.000951291	0.000557019	-0.000197136
121	579	-0.000995254	-0.00217055	-0.0015829
122	578	-0.0017305	-0.000960259	-0.00134538
123	577	-0.00136923	-0.00132002	-0.00134462
124	576	0.000128409	-0.000683961	-0.000277776
125	575	-0.00185406	-8.05345e-05	-0.000967298
126	574	-0.00108194	0.000242653	-0.000419643
127	573	0.000121085	-5.97861e-05	3.06495e-05
128	572	0.000875492	-0.000963727	-4.41172e-05
129	571	-0.000939347	-0.00100354	-0.000971444
130	570	0.00166158	-0.0010991	0.000281239
131	569	-0.00124857	-0.000933081	-0.00109082
132	568	0.0003073	0.000549944	0.000428622
133	567	-0.000166052	-0.00028865	-0.000227351
134	566	-0.000189858	-0.000876587	-0.000533222
135	565	-0.000565822	-0.000820053	-0.000692938
136	564	0.000636702	-0.00126241	-0.000312854
137	563	0.000226213	0.000190341	0.000208277
138	562	0.000316586	-0.000624619	-0.000154016
139	561	-0.00180022	-0.00157837	-0.0016893
140	560	-0.00144505	-6.66223e-07	-0.00072286
141	559	-0.000712323	-0.000654137	-0.00068323
142	558	0.000233058	-0.0012627	-0.000514822
143	557	-7.48396e-05	-6.14639e-05	-6.81518e-05
144	556	-0.000409178	-0.00105266	-0.000730922
145	555	0.000111931	-0.000344032	-0.000116051
146	554	-0.00105536	-0.000696117	-0.00087574
147	553	-0.000262359	-0.000560688	-0.000411524
148	552	0.000273735	-0.000813669	-0.000269967
149	551	-0.00133449	-0.00180318	-0.00156884
150	550	0.000387048	-0.00103414	-0.000323547
151	549	-0.000880527	-0.00200573	-0.00144313
152	548	-0.00096947	-0.000479683	-0.000724576
153	547	-0.00132619	-0.000229423	-0.000777808
154	546	0.000180485	-0.000419303	-0.000119409
155	545	-0.00183198	-0.00180369	-0.00181783
156	544	-0.00122345	-0.000827493	-0.00102547
157	543	-0.00195419	-0.00237863	-0.00216641
158	542	-0.000875192	-0.000646458	-0.000760825
159	541	-0.00232644	-0.00184938	-0.00208791
160	540	-0.00215499	-0.00304925	-0.00260212
161	539	-0.00293193	-0.00262449	-0.00277821
162	538	-0.00178642	-0.00259799	-0.0021922
163	537	-0.00284237	-0.00136966	-0.00210602
164	536	-0.00465456	-0.00307448	-0.00386452
165	535	-0.00331503	-0.00307239	-0.00319371
166	534	-0.00472435	-0.00383624	-0.00428029
167	533	-0.00279784	-0.00340588	-0.00310186
168	532	-0.00321751	-0.00315966	-0.00318859
169	531	-0.00478563	-0.00459487	-0.00469025
170	530	-0.00405244	-0.00383454	-0.00394349
171	529	-0.00427003	-0.0035366	-0.00390332
172	528	-0.00679898	-0.00362946	-0.00521422
173	527	-0.00447564	-0.00512028	-0.00479796
174	526	-0.00504939	-0.00514329	-0.00509634
175	525	-0.0047351	-0.00495341	-0.00484425
176	524	-0.00511112	-0.00445705	-0.00478409
177	523	-0.00417209	-0.00534819	-0.00476014
178	522	-0.00529739	-0.00536602	-0.00533171
179	521	-0.00473137	-0.00551274	-0.00512206
180	520	-0.00520267	-0.00522451	-0.00521359
181	519	-0.00412393	-0.00561386	-0.00486889
182	518	-0.00607404	-0.00598395	-0.006029
183	517	-0.00489541	-0.00602903	-0.00546222
184	516	-0.00610267	-0.00512449	-0.00561358
185	515	-0.00473158	-0.00591562	-0.0053236
186	514	-0.0043956	-0.0052348	-0.0048152
187	513	-0.00455719	-0.00556595	-0.00506157
188	512	-0.00551074	-0.00562959	-0.00557017
189	511	-0.00434543	-0.00553182	-0.00493862
190	510	-0.00636776	-0.00501962	-0.00569369
191	509	-0.00510269	-0.00683155	-0.00596712
192	508	-0.00559183	-0.00554224	-0.00556704
193	507	-0.00608987	-0.00570883	-0.00589935
194	506	-0.00582329	-0.0069643	-0.0063938
195	505	-0.00517259	-0.00552663	-0.00534961
196	504	-0.00451192	-0.00435926	-0.00443559
197	503	-0.00561893	-0.00552237	-0.00557065
198	502	-0.00643397	-0.00469964	-0.0055668
199	501	-0.0061525	-0.00544742	-0.00579996
200	500	-0.00587797	-0.00669494	-0.00628646
201	499	-0.00589461	-0.00649516	-0.00619488
202	498	-0.0063707	-0.00644501	-0.00640786
203	497	-0.00619216	-0.00637938	-0.00628577
204	496	-0.00480328	-0.00604079	-0.00542203
205	495	-0.00588656	-0.00578576	-0.00583616
206	494	-0.00548778	-0.0053884	-0.00543809
207	493	-0.00631247	-0.00574752	-0.00602999
208	492	-0.00614082	-0.00525815	-0.00569949
209	491	-0.00551106	-0.00660221	-0.00605663
210	490	-0.00620155	-0.00651975	-0.00636065
211	489	-0.00598408	-0.00538892	-0.0056865
212	488	-0.00551086	-0.00574818	-0.00562952
213	487	-0.00521524	-0.00583791	-0.00552658
214	486	-0.00630241	-0.00604857	-0.00617549
215	485	-0.00542917	-0.00599505	-0.00571211
216	484	-0.0049533	-0.00513207	-0.00504269
217	483	-0.00521951	-0.00604167	-0.00563059
218	482	-0.00573054	-0.00501174	-0.00537114
219	481	-0.00530266	-0.00563815	-0.00547041
220	480	-0.00453854	-0.00478111	-0.00465982
221	479	-0.00451864	-0.00498849	-0.00475357
222	478	-0.00503	-0.00485709	-0.00494354
223	477	-0.00494964	-0.00406201	-0.00450583
224	476	-0.00444411	-0.00513986	-0.00479199
225	475	-0.0040606	-0.00430081	-0.0041807
226	474	-0.00492058	-0.0046013	-0.00476094
227	473	-0.00403994	-0.0055493	-0.00479462
228	472	-0.00446415	-0.00482204	-0.00464309
229	471	-0.0059482	-0.00524461	-0.0055964
230	470	-0.0048116	-0.00452008	-0.00466584
231	469	-0.00495508	-0.00458228	-0.00476868
232	468	-0.00447698	-0.00548864	-0.00498281
233	467	-0.00490222	-0.00398587	-0.00444405
234	466	-0.0041292	-0.00430193	-0.00421557
235	465	-0.00457828	-0.00424851	-0.00441339
236	464	-0.00389022	-0.00351275	-0.00370148
237	463	-0.0045695	-0.0041651	-0.0043673
238	462	-0.00442677	-0.0056451	-0.00503594
239	461	-0.00449854	-0.0045058	-0.00450217
240	460	-0.00451869	-0.00425108	-0.00438488
241	459	-0.00450272	-0.00482015	-0.00466144
242	458	-0.00462891	-0.00365812	-0.00414352
243	457	-0.00417059	-0.00404869	-0.00410964
244	456	-0.00415696	-0.00399481	-0.00407588
245	455	-0.00516232	-0.00537984	-0.00527108
246	454	-0.00444292	-0.00477448	-0.0046087
247	453	-0.00452036	-0.00350073	-0.00401055
248	452	-0.00391158	-0.00416804	-0.00403981
249	451	-0.00392306	-0.00389209	-0.00390758
250	450	-0.00394231	-0.00397052	-0.00395642
251	449	-0.00405723	-0.00603269	-0.00504496
252	448	-0.00426629	-0.0038332	-0.00404974
253	447	-0.0043961	-0.00400259	-0.00419934
254	446	-0.00392939	-0.00396384	-0.00394662
255	445	-0.00450284	-0.00410696	-0.0043049
256	444	-0.00366954	-0.00385129	-0.00376041
257	443	-0.00434484	-0.00428017	-0.0043125
258	442	-0.00410298	-0.00411086	-0.00410692
259	441	-0.00397585	-0.00373706	-0.00385646
260	440	-0.00394399	-0.00404311	-0.00399355
261	439	-0.00419979	-0.00398759	-0.00409369
262	438	-0.00398146	-0.00360258	-0.00379202
263	437	-0.00396591	-0.00350237	-0.00373414
264	436	-0.00349416	-0.0036517	-0.00357293
265	435	-0.00386538	-0.00354302	-0.0037042
266	434	-0.00375746	-0.00380293	-0.0037802
267	433	-0.00297488	-0.00306318	-0.00301903
268	432	-0.00401243	-0.00363778	-0.00382511
269	431	-0.00395549	-0.00370111	-0.0038283
270	430	-0.00444886	-0.00344469	-0.00394678
271	429	-0.0038753	-0.00324767	-0.00356149
272	428	-0.00371054	-0.00366352	-0.00368703
273	427	-0.00365268	-0.00357425	-0.00361346
274	426	-0.00358935	-0.00313792	-0.00336364
275	425	-0.00410861	-0.0037208	-0.0039147
276	424	-0.0036323	-0.00325051	-0.00344141
277	423	-0.00333175	-0.00316262	-0.00324718
278	422	-0.00343386	-0.00419294	-0.0038134
279	421	-0.00430724	-0.00354272	-0.00392498
280	420	-0.00335795	-0.00318079	-0.00326937
281	419	-0.0037338	-0.00336229	-0.00354805
282	418	-0.00335498	-0.00386667	-0.00361082
283	417	-0.00357476	-0.00354773	-0.00356125
284	416	-0.00323905	-0.00270752	-0.00297328
285	415	-0.00337025	-0.00340782	-0.00338904
286	414	-0.00307044	-0.00357243	-0.00332143
287	413	-0.00350647	-0.00330868	-0.00340758
288	412	-0.00342821	-0.00332458	-0.0033764
289	411	-0.00305453	-0.00306732	-0.00306092
290	410	-0.00325527	-0.00277096	-0.00301312
291	409	-0.003318	-0.00369216	-0.00350508
292	408	-0.00316247	-0.00289468	-0.00302858
293	407	-0.00341855	-0.0028304	-0.00312448
294	406	-0.00302849	-0.00337877	-0.00320363
295	405	-0.00325781	-0.00280572	-0.00303177
296	404	-0.00336887	-0.00332589	-0.00334738
297	403	-0.0036321	-0.00333573	-0.00348392
298	402	-0.00228937	-0.0031041	-0.00269673
299	401	-0.00260016	-0.00277495	-0.00268756
300	400	-0.00339747	-0.0028795	-0.00313848

## Sheet: LDp (mdeg)
	0	1	2	3
0	700	-0.00122611	-0.0014687	-0.0013474
1	699	-0.000835102	-0.00121997	-0.00102754
2	698	-0.00269515	-0.00155345	-0.0021243
3	697	-0.00237358	-0.00258812	-0.00248085
4	696	-0.00375278	-0.000588162	-0.00217047
5	695	-0.00398669	-0.00362406	-0.00380538
6	694	-0.00415914	-0.00254618	-0.00335266
7	693	-0.00566486	-0.00387846	-0.00477166
8	692	-0.00557879	-0.00544063	-0.00550971
9	691	-0.00632077	-0.00497867	-0.00564972
10	690	-0.00768131	-0.00635979	-0.00702055
11	689	-0.00707978	-0.00734194	-0.00721086
12	688	-0.00741479	-0.00669928	-0.00705704
13	687	-0.00796462	-0.0100478	-0.00900622
14	686	-0.00867603	-0.00731388	-0.00799496
15	685	-0.00913438	-0.00942447	-0.00927943
16	684	-0.00770182	-0.0088095	-0.00825566
17	683	-0.00766641	-0.00851797	-0.00809219
18	682	-0.00923844	-0.00818069	-0.00870956
19	681	-0.00879268	-0.00681777	-0.00780522
20	680	-0.009285	-0.00785767	-0.00857133
21	679	-0.00794532	-0.00820766	-0.00807649
22	678	-0.00695485	-0.00856849	-0.00776167
23	677	-0.006378	-0.00743154	-0.00690477
24	676	-0.00542809	-0.00553848	-0.00548329
25	675	-0.00694941	-0.00656949	-0.00675945
26	674	-0.00665566	-0.00463236	-0.00564401
27	673	-0.00400595	-0.00594019	-0.00497307
28	672	-0.00455869	-0.00534334	-0.00495102
29	671	-0.00538106	-0.0041135	-0.00474728
30	670	-0.00431182	-0.00451551	-0.00441366
31	669	-0.00273695	-0.0036735	-0.00320523
32	668	-0.00382298	-0.00398102	-0.003902
33	667	-0.00258636	-0.0022663	-0.00242633
34	666	-0.00266485	-0.0033863	-0.00302557
35	665	-0.00196432	-0.00359987	-0.00278209
36	664	-0.00198656	-0.00285056	-0.00241856
37	663	-0.00143403	-0.00190918	-0.00167161
38	662	-0.000754468	-0.000890501	-0.000822485
39	661	4.23857e-05	-0.00131447	-0.000636042
40	660	0.000274042	-0.0004194	-7.26789e-05
41	659	0.000373753	-0.000254231	5.9761e-05
42	658	0.00166113	0.00123661	0.00144887
43	657	0.00140799	0.000328993	0.000868493
44	656	0.00282959	0.00160384	0.00221672
45	655	0.0031672	0.00132805	0.00224763
46	654	0.00278037	0.0024829	0.00263163
47	653	0.00217497	0.0038172	0.00299608
48	652	0.00302901	0.00268333	0.00285617
49	651	0.00241015	0.00259939	0.00250477
50	650	0.00264021	0.00194039	0.0022903
51	649	0.00209629	0.00295105	0.00252367
52	648	0.00247645	0.0020555	0.00226598
53	647	0.00153448	0.00174938	0.00164193
54	646	0.00217381	0.00306469	0.00261925
55	645	0.00150302	0.00263731	0.00207016
56	644	0.00270486	0.00255362	0.00262924
57	643	0.000755194	0.00165977	0.00120748
58	642	0.00287716	0.00244872	0.00266294
59	641	0.00223063	0.00276364	0.00249713
60	640	0.00279467	0.00371538	0.00325502
61	639	0.00321875	0.0037466	0.00348268
62	638	0.00416947	0.00400461	0.00408704
63	637	0.00395476	0.00471897	0.00433686
64	636	0.00445954	0.0054703	0.00496492
65	635	0.00404832	0.00477131	0.00440982
66	634	0.00481565	0.00424871	0.00453218
67	633	0.00408152	0.00486298	0.00447225
68	632	0.00399548	0.0044105	0.00420299
69	631	0.00305146	0.0046413	0.00384638
70	630	0.00436224	0.00419091	0.00427657
71	629	0.0039223	0.00419308	0.00405769
72	628	0.00407009	0.00366763	0.00386886
73	627	0.00297023	0.00360015	0.00328519
74	626	0.00320127	0.00279903	0.00300015
75	625	0.00344231	0.00353828	0.00349029
76	624	0.00253695	0.00337273	0.00295484
77	623	0.00203413	0.00360086	0.00281749
78	622	0.00230293	0.00352297	0.00291295
79	621	0.00272791	0.00251288	0.0026204
80	620	0.00240395	0.00290692	0.00265544
81	619	0.00253218	0.00307983	0.002806
82	618	0.00230013	0.00303661	0.00266837
83	617	0.00197067	0.00217088	0.00207078
84	616	0.00274712	0.00217973	0.00246343
85	615	0.00130712	0.00163455	0.00147084
86	614	0.0012805	0.00184874	0.00156462
87	613	0.00177004	0.00166216	0.0017161
88	612	0.00170461	0.00147209	0.00158835
89	611	0.0010192	0.00111062	0.00106491
90	610	0.0010942	0.00199787	0.00154604
91	609	0.000939382	0.00115456	0.00104697
92	608	0.000908799	0.000880383	0.000894591
93	607	0.0007292	0.000335133	0.000532166
94	606	0.00102551	0.000343532	0.00068452
95	605	0.00087418	-0.000320762	0.000276709
96	604	0.00029055	0.000912287	0.000601418
97	603	0.000253826	0.000688826	0.000471326
98	602	0.000225431	0.000345184	0.000285307
99	601	0.000282111	0.000457549	0.00036983
100	600	2.51473e-05	8.9584e-05	5.73657e-05
101	599	5.50694e-05	-0.000108479	-2.67046e-05
102	598	0.000103858	0.000205886	0.000154872
103	597	0.000132214	3.57015e-05	8.39579e-05
104	596	0.000445735	0.000476302	0.000461018
105	595	-0.000165856	0.000455357	0.000144751
106	594	-0.000216895	0.000401381	9.22428e-05
107	593	-8.5112e-05	0.000531638	0.000223263
108	592	0.00023519	1.11207e-05	0.000123155
109	591	0.000398876	0.000489528	0.000444202
110	590	-0.000534715	-0.000163519	-0.000349117
111	589	-0.000591615	-9.51165e-05	-0.000343366
112	588	-0.000193757	-0.000159338	-0.000176547
113	587	-0.000781211	-0.000222179	-0.000501695
114	586	-0.000594205	-0.000357813	-0.000476009
115	585	-0.000624335	-0.00014397	-0.000384153
116	584	-0.000202738	-0.000444998	-0.000323868
117	583	-0.000897956	-0.00119903	-0.0010485
118	582	-0.000356317	-0.000464957	-0.000410637
119	581	-0.000922565	-0.00101061	-0.000966588
120	580	-0.000886783	-0.00123472	-0.00106075
121	579	-0.00138333	-0.00101618	-0.00119976
122	578	-0.00108548	-0.00104253	-0.00106401
123	577	-0.00119515	-0.00124793	-0.00122154
124	576	-0.00160341	-0.0012013	-0.00140236
125	575	-0.00149137	-0.00114153	-0.00131645
126	574	-0.000894877	-0.00135076	-0.00112282
127	573	-0.00134197	-0.00146157	-0.00140177
128	572	-0.00156834	-0.00128206	-0.0014252
129	571	-0.00184978	-0.00151882	-0.0016843
130	570	-0.00211143	-0.00134461	-0.00172802
131	569	-0.00146516	-0.00182882	-0.00164699
132	568	-0.0016874	-0.00141039	-0.0015489
133	567	-0.00208495	-0.00112288	-0.00160391
134	566	-0.00138774	-0.00160246	-0.0014951
135	565	-0.00126676	-0.00165884	-0.0014628
136	564	-0.00148744	-0.00119992	-0.00134368
137	563	-0.00199325	-0.00179848	-0.00189587
138	562	-0.000892267	-0.00178711	-0.00133969
139	561	-0.00144925	-0.00177696	-0.00161311
140	560	-0.000902345	-0.00102063	-0.000961487
141	559	-0.00140819	-0.00142216	-0.00141518
142	558	-0.000632676	-0.00172725	-0.00117996
143	557	-0.00136804	-0.00144815	-0.00140809
144	556	-0.000882498	-0.00109487	-0.000988686
145	555	-0.000772021	-0.000492931	-0.000632476
146	554	-0.00127427	-0.000819636	-0.00104695
147	553	-0.000571879	-0.000972124	-0.000772002
148	552	-0.000731876	-0.000428162	-0.000580019
149	551	-0.000463629	-0.000790042	-0.000626835
150	550	-0.000185981	-0.000549484	-0.000367732
151	549	-0.000902692	-0.000711046	-0.000806869
152	548	-0.000307095	-0.000242124	-0.000274609
153	547	-0.000102875	-0.000859998	-0.000481437
154	546	-0.00017481	-4.7035e-05	-0.000110922
155	545	-0.000311903	-0.000169718	-0.000240811
156	544	8.29325e-06	-6.51352e-05	-2.8421e-05
157	543	-0.000496243	1.96805e-05	-0.000238281
158	542	2.70268e-05	0.000100557	6.37918e-05
159	541	-0.000285959	1.69626e-05	-0.000134498
160	540	-0.000211933	0.000281092	3.45793e-05
161	539	0.000109523	-0.000460032	-0.000175255
162	538	-0.000276859	-0.000119929	-0.000198394
163	537	-0.000110072	4.90674e-05	-3.05024e-05
164	536	0.000219873	-0.000456916	-0.000118521
165	535	-0.000166234	-0.000106917	-0.000136576
166	534	-0.000215556	0.000139215	-3.81703e-05
167	533	-0.000153125	-0.000207772	-0.000180449
168	532	-5.51021e-06	9.3882e-06	1.939e-06
169	531	-0.000295199	-0.000398713	-0.000346956
170	530	-0.000121617	-0.000483495	-0.000302556
171	529	-0.000323707	-0.000290934	-0.00030732
172	528	-0.000705274	-0.000506549	-0.000605911
173	527	-0.000691796	-0.000603681	-0.000647738
174	526	-0.000299027	-0.000702931	-0.000500979
175	525	-0.00105845	-0.000637307	-0.000847879
176	524	-0.000906998	-0.000931749	-0.000919373
177	523	-0.0010352	-0.000773157	-0.000904177
178	522	-0.000842903	-0.000711793	-0.000777348
179	521	-0.00112907	-0.00106235	-0.00109571
180	520	-0.000820618	-0.000927709	-0.000874163
181	519	-0.00107115	-0.00069425	-0.000882701
182	518	-0.00102568	-0.00105916	-0.00104242
183	517	-0.0012669	-0.00133185	-0.00129937
184	516	-0.00158452	-0.00154986	-0.00156719
185	515	-0.00154619	-0.00163468	-0.00159043
186	514	-0.00110125	-0.00162022	-0.00136074
187	513	-0.00194496	-0.00171005	-0.0018275
188	512	-0.00185695	-0.00170171	-0.00177933
189	511	-0.00165961	-0.00183184	-0.00174572
190	510	-0.00182555	-0.00164236	-0.00173395
191	509	-0.00209684	-0.00174547	-0.00192116
192	508	-0.00191016	-0.00197516	-0.00194266
193	507	-0.00209375	-0.00215382	-0.00212378
194	506	-0.00221088	-0.00226735	-0.00223911
195	505	-0.00211836	-0.00183108	-0.00197472
196	504	-0.00268468	-0.00255767	-0.00262118
197	503	-0.00266786	-0.00233565	-0.00250175
198	502	-0.00244133	-0.00205058	-0.00224596
199	501	-0.00284669	-0.00254133	-0.00269401
200	500	-0.00258261	-0.00230173	-0.00244217
201	499	-0.00246247	-0.00262313	-0.0025428
202	498	-0.00258368	-0.00249132	-0.0025375
203	497	-0.0024703	-0.00238995	-0.00243013
204	496	-0.00268132	-0.00272275	-0.00270204
205	495	-0.00282619	-0.00237895	-0.00260257
206	494	-0.00292653	-0.00283837	-0.00288245
207	493	-0.00273446	-0.0027506	-0.00274253
208	492	-0.00295314	-0.00277406	-0.0028636
209	491	-0.00290055	-0.00263777	-0.00276916
210	490	-0.0026174	-0.00289615	-0.00275678
211	489	-0.00307296	-0.0028354	-0.00295418
212	488	-0.00262259	-0.00280604	-0.00271431
213	487	-0.00281379	-0.00294885	-0.00288132
214	486	-0.00294165	-0.00294693	-0.00294429
215	485	-0.00327933	-0.00275601	-0.00301767
216	484	-0.00291149	-0.00302361	-0.00296755
217	483	-0.00308187	-0.00315834	-0.00312011
218	482	-0.00281274	-0.00292765	-0.00287019
219	481	-0.00289968	-0.00301568	-0.00295768
220	480	-0.00300787	-0.00303683	-0.00302235
221	479	-0.00293528	-0.00271987	-0.00282757
222	478	-0.00323326	-0.0030577	-0.00314548
223	477	-0.00324026	-0.00277581	-0.00300804
224	476	-0.00287869	-0.00297673	-0.00292771
225	475	-0.00297232	-0.00284052	-0.00290642
226	474	-0.00287748	-0.00303512	-0.0029563
227	473	-0.00294937	-0.00313848	-0.00304392
228	472	-0.00291904	-0.00287049	-0.00289477
229	471	-0.00328243	-0.00308561	-0.00318402
230	470	-0.0030816	-0.0029162	-0.0029989
231	469	-0.00284689	-0.00306382	-0.00295536
232	468	-0.00296592	-0.00285667	-0.0029113
233	467	-0.00277921	-0.00290373	-0.00284147
234	466	-0.00293906	-0.00289595	-0.00291751
235	465	-0.00303252	-0.00270311	-0.00286781
236	464	-0.00264422	-0.00272735	-0.00268579
237	463	-0.00278854	-0.00308914	-0.00293884
238	462	-0.00307793	-0.00300279	-0.00304036
239	461	-0.002687	-0.00316565	-0.00292632
240	460	-0.00293836	-0.00295923	-0.0029488
241	459	-0.00299509	-0.00288061	-0.00293785
242	458	-0.00293281	-0.00277037	-0.00285159
243	457	-0.00278011	-0.0026846	-0.00273236
244	456	-0.00298038	-0.0026035	-0.00279194
245	455	-0.00282561	-0.00265316	-0.00273939
246	454	-0.00305322	-0.00263866	-0.00284594
247	453	-0.00266603	-0.00296032	-0.00281318
248	452	-0.00270452	-0.00291522	-0.00280987
249	451	-0.00252525	-0.00259221	-0.00255873
250	450	-0.00267606	-0.00271951	-0.00269778
251	449	-0.0025405	-0.0028064	-0.00267345
252	448	-0.00276615	-0.0028337	-0.00279992
253	447	-0.00308345	-0.00252033	-0.00280189
254	446	-0.00277552	-0.00268652	-0.00273102
255	445	-0.00276073	-0.00263208	-0.0026964
256	444	-0.00266703	-0.00295397	-0.0028105
257	443	-0.00278447	-0.00283099	-0.00280773
258	442	-0.00277205	-0.00268697	-0.00272951
259	441	-0.00267714	-0.00260115	-0.00263915
260	440	-0.00263031	-0.00227226	-0.00245128
261	439	-0.00231497	-0.0025087	-0.00241183
262	438	-0.00246584	-0.00246148	-0.00246366
263	437	-0.00252222	-0.00252074	-0.00252148
264	436	-0.00243294	-0.00245884	-0.00244589
265	435	-0.00254027	-0.00264593	-0.0025931
266	434	-0.00233336	-0.00255099	-0.00244217
267	433	-0.00240139	-0.00226942	-0.00233541
268	432	-0.0023894	-0.00211565	-0.00225253
269	431	-0.00243298	-0.00228579	-0.00235939
270	430	-0.00228211	-0.00199213	-0.00213712
271	429	-0.00229749	-0.00231729	-0.00230739
272	428	-0.00212023	-0.00213023	-0.00212523
273	427	-0.0024649	-0.00215023	-0.00230757
274	426	-0.00219317	-0.00216572	-0.00217945
275	425	-0.00224233	-0.00204799	-0.00214516
276	424	-0.0020821	-0.00193838	-0.00201024
277	423	-0.00178686	-0.00194554	-0.0018662
278	422	-0.00193525	-0.00170179	-0.00181852
279	421	-0.00204847	-0.00190999	-0.00197923
280	420	-0.00195454	-0.00194607	-0.00195031
281	419	-0.00202131	-0.00189383	-0.00195757
282	418	-0.00208212	-0.00161751	-0.00184982
283	417	-0.00160601	-0.00201236	-0.00180918
284	416	-0.00178239	-0.00201909	-0.00190074
285	415	-0.00188257	-0.0016372	-0.00175989
286	414	-0.00182837	-0.00188733	-0.00185785
287	413	-0.00174205	-0.00195578	-0.00184891
288	412	-0.00181532	-0.00163798	-0.00172665
289	411	-0.00183489	-0.00166695	-0.00175092
290	410	-0.00193138	-0.00161942	-0.0017754
291	409	-0.00209798	-0.00175165	-0.00192481
292	408	-0.00182545	-0.00149074	-0.0016581
293	407	-0.00166325	-0.00164808	-0.00165567
294	406	-0.00182028	-0.00174821	-0.00178425
295	405	-0.00175809	-0.00166515	-0.00171162
296	404	-0.00164612	-0.0016766	-0.00166136
297	403	-0.00182662	-0.00151359	-0.0016701
298	402	-0.00152149	-0.00158596	-0.00155372
299	401	-0.00157456	-0.0014278	-0.00150118
300	400	-0.00140999	-0.00157273	-0.00149136

## Sheet: G-factor
	0	1	2	3
0	700	-0.0097119	-0.00405421	-0.00688305
1	699	-0.000258905	-0.00272287	-0.00149089
2	698	-0.00247689	0.00168089	-0.000398003
3	697	-0.0041461	-0.0037109	-0.0039285
4	696	-0.0044067	-0.00682653	-0.00561661
5	695	6.23613e-05	-0.00348957	-0.00171361
6	694	-0.00312469	-0.00516578	-0.00414523
7	693	-0.00553929	-0.00663651	-0.0060879
8	692	-0.00549708	-0.0108835	-0.00819027
9	691	-0.00442418	-0.00273183	-0.00357801
10	690	-0.00813315	-0.00783174	-0.00798245
11	689	-0.00866518	-0.0101082	-0.00938667
12	688	-0.00552331	-0.00380408	-0.0046637
13	687	-0.00726226	-0.0103006	-0.00878144
14	686	-0.00208642	-0.00495626	-0.00352134
15	685	-0.00621652	-0.00267628	-0.0044464
16	684	-0.00407619	-0.00762027	-0.00584823
17	683	-0.00625456	-0.00825958	-0.00725707
18	682	-0.00446044	-0.00457343	-0.00451693
19	681	-0.00909599	-0.00625371	-0.00767485
20	680	-0.00722654	-0.00877223	-0.00799939
21	679	-0.00571547	-0.00270702	-0.00421125
22	678	-0.00481093	-0.0070525	-0.00593172
23	677	-0.00837985	-0.00359767	-0.00598876
24	676	-0.00246512	-0.00428767	-0.00337639
25	675	-0.0074091	-0.00903964	-0.00822437
26	674	-0.00262822	-0.00723594	-0.00493208
27	673	-0.00706286	-0.00344005	-0.00525146
28	672	-0.00346664	-0.00165751	-0.00256208
29	671	-0.00394152	-0.00316957	-0.00355555
30	670	-0.000858868	-0.00358308	-0.00222098
31	669	-0.00432881	-0.0040758	-0.0042023
32	668	-0.00309659	-0.00898111	-0.00603885
33	667	-0.00427252	-0.00405774	-0.00416513
34	666	-0.00385531	-0.00575274	-0.00480403
35	665	0.00103151	0.00193195	0.00148173
36	664	0.00179753	-0.00040657	0.000695482
37	663	-0.00190619	-0.00381383	-0.00286001
38	662	-0.00528962	-0.00329017	-0.0042899
39	661	-0.00166624	-0.00354667	-0.00260646
40	660	-0.000615152	2.76194e-05	-0.000293766
41	659	-0.00102655	-0.000291807	-0.000659178
42	658	-0.00223415	-0.000833169	-0.00153366
43	657	-0.00376412	-0.00460601	-0.00418507
44	656	-0.00284795	0.00179154	-0.000528205
45	655	-0.00201081	0.000921816	-0.000544496
46	654	-0.000764121	-0.00168871	-0.00122642
47	653	0.00206182	0.00115032	0.00160607
48	652	-0.0019169	-0.000220094	-0.0010685
49	651	-0.00304232	0.00234034	-0.000350989
50	650	0.00161769	0.00204716	0.00183242
51	649	0.00467273	-0.00047717	0.00209778
52	648	-0.00170913	0.00143108	-0.000139024
53	647	0.00316923	0.0061646	0.00466691
54	646	0.00196548	0.00219633	0.00208091
55	645	0.0044833	-0.00152343	0.00147993
56	644	0.00536401	-0.00116259	0.00210071
57	643	0.000826001	0.00189924	0.00136262
58	642	0.00420487	0.00639036	0.00529762
59	641	0.00366685	0.00501553	0.00434119
60	640	0.0056719	0.00646601	0.00606896
61	639	0.00614518	0.00190184	0.00402351
62	638	0.00921862	0.00281234	0.00601548
63	637	0.00536948	0.00422104	0.00479526
64	636	0.00224076	0.00113956	0.00169016
65	635	0.00309102	0.0037513	0.00342116
66	634	0.00342975	0.00488152	0.00415563
67	633	0.00144865	0.00929316	0.0053709
68	632	0.00152465	0.00537386	0.00344925
69	631	0.00396403	0.00377187	0.00386795
70	630	0.00208422	0.0019969	0.00204056
71	629	0.00335369	0.00290148	0.00312758
72	628	0.00308407	0.00300621	0.00304514
73	627	0.00616805	0.00134572	0.00375688
74	626	0.00445538	0.00170345	0.00307941
75	625	0.00188446	0.00146425	0.00167436
76	624	0.000898299	0.00188363	0.00139096
77	623	0.0029635	0.00371941	0.00334146
78	622	0.00173363	0.00605409	0.00389386
79	621	0.00135604	0.00374537	0.0025507
80	620	0.000601864	0.00317931	0.00189059
81	619	-0.000232242	0.000710222	0.00023899
82	618	0.000659903	0.00029711	0.000478507
83	617	-0.000542957	0.00235515	0.000906097
84	616	-0.000877007	-0.00144083	-0.00115892
85	615	-0.000929087	0.00320296	0.00113694
86	614	0.000981301	0.00228703	0.00163416
87	613	0.00152249	-0.000203853	0.000659319
88	612	0.00253958	0.00215731	0.00234845
89	611	0.00203066	0.00113696	0.00158381
90	610	-0.000813605	0.0022237	0.000705047
91	609	0.00130953	0.00122341	0.00126647
92	608	8.84081e-05	0.000557199	0.000322803
93	607	-0.00133688	0.00397181	0.00131746
94	606	-0.00111267	-0.00108909	-0.00110088
95	605	0.00393104	-0.00211807	0.000906486
96	604	0.0034467	-0.000439703	0.0015035
97	603	8.61867e-05	-0.000630219	-0.000272016
98	602	-0.00298095	-0.00243777	-0.00270936
99	601	-0.00116481	-0.00399309	-0.00257895
100	600	-0.00175343	-0.00182491	-0.00178917
101	599	0.00292293	-0.000329316	0.0012968
102	598	-0.00236018	-0.0043483	-0.00335424
103	597	0.000159018	-0.00125176	-0.000546373
104	596	-0.000297737	0.00222984	0.000966053
105	595	0.00125065	0.000959475	0.00110506
106	594	-0.000648632	-0.00246803	-0.00155833
107	593	0.00142659	-0.00281445	-0.000693933
108	592	-0.00510048	-0.00211428	-0.00360738
109	591	-0.00450232	-0.00344458	-0.00397345
110	590	-0.00203097	-0.000298388	-0.00116468
111	589	0.00129771	-0.000558404	0.000369652
112	588	-0.000295361	-0.00367889	-0.00198712
113	587	-0.00134705	-0.00410472	-0.00272588
114	586	-0.00210409	-0.00254517	-0.00232463
115	585	-0.00525901	-0.000111082	-0.00268505
116	584	-0.00279425	-0.00459515	-0.0036947
117	583	-0.00182545	-0.00484687	-0.00333616
118	582	-0.00477697	-0.00333014	-0.00405355
119	581	-0.00662433	-0.005973	-0.00629867
120	580	-0.00229787	-0.00481829	-0.00355808
121	579	-0.00596506	-0.00536524	-0.00566515
122	578	-0.00612985	-0.00612407	-0.00612696
123	577	-0.00466924	-0.00597964	-0.00532444
124	576	-0.00558017	-0.00710344	-0.0063418
125	575	-0.00376406	-0.00491039	-0.00433722
126	574	-0.00378979	-0.00728991	-0.00553985
127	573	-0.00184163	-0.00480675	-0.00332419
128	572	-0.00475295	-0.00778352	-0.00626824
129	571	-0.00401101	-0.0065671	-0.00528906
130	570	-0.00767066	-0.0063334	-0.00700203
131	569	-0.00536442	-0.00918429	-0.00727436
132	568	-0.00702872	-0.00778795	-0.00740834
133	567	-0.0051139	-0.00656992	-0.00584191
134	566	-0.00538751	-0.00718674	-0.00628712
135	565	-0.00708098	-0.00814216	-0.00761157
136	564	-0.00751738	-0.00576934	-0.00664336
137	563	-0.00635941	-0.00535161	-0.00585551
138	562	-0.00574416	-0.00762358	-0.00668387
139	561	-0.00442769	-0.00590534	-0.00516652
140	560	-0.00653903	-0.00612479	-0.00633191
141	559	-0.00130829	-0.0057204	-0.00351434
142	558	-0.00606266	-0.00563827	-0.00585046
143	557	-0.0050269	-0.00456929	-0.0047981
144	556	-0.00653203	-0.00658232	-0.00655717
145	555	-0.00545634	-0.00791482	-0.00668558
146	554	-0.00510616	-0.00562713	-0.00536665
147	553	-0.00572205	-0.0033108	-0.00451643
148	552	-0.00492859	-0.00145706	-0.00319283
149	551	-0.00381993	-0.00348598	-0.00365295
150	550	-0.00292956	-0.00408502	-0.00350729
151	549	-0.00595274	-0.00295221	-0.00445247
152	548	-0.00441189	-0.00500166	-0.00470678
153	547	-0.00351781	-0.00470683	-0.00411232
154	546	-0.0027523	-0.00379836	-0.00327533
155	545	-0.00514703	-0.00523852	-0.00519277
156	544	-0.000843524	-0.00222343	-0.00153348
157	543	-0.0034143	-0.00296473	-0.00318951
158	542	-0.00425786	-0.00506292	-0.00466039
159	541	-0.00249801	-0.00347114	-0.00298457
160	540	-0.00330586	-0.00347679	-0.00339133
161	539	-0.00174597	-0.0022195	-0.00198274
162	538	-0.00277367	-0.000586299	-0.00167998
163	537	-0.00235974	-0.000516616	-0.00143818
164	536	0.000782376	-0.00147743	-0.000347529
165	535	-0.00083443	-0.00256766	-0.00170104
166	534	-0.00128941	-0.00256206	-0.00192574
167	533	-0.000798238	-0.00259145	-0.00169484
168	532	-0.00029491	-0.00299248	-0.00164369
169	531	-0.00232992	-0.00186843	-0.00209918
170	530	-0.00284112	-0.00284925	-0.00284518
171	529	-0.00200897	-0.00268621	-0.00234759
172	528	-0.000922836	-0.000986153	-0.000954495
173	527	0.0011884	-8.03918e-05	0.000554006
174	526	-0.00207858	-0.00090481	-0.0014917
175	525	-0.000979973	-0.00114026	-0.00106012
176	524	-0.000323542	-0.00235572	-0.00133963
177	523	-0.00262776	-0.00126966	-0.00194871
178	522	-0.00435	-0.00297014	-0.00366007
179	521	-0.00208107	-0.00203793	-0.0020595
180	520	-0.00477376	-0.00280377	-0.00378876
181	519	-0.00164766	-0.00109378	-0.00137072
182	518	-0.0027668	-0.00285834	-0.00281257
183	517	-0.00277116	-0.0031827	-0.00297693
184	516	-0.00379792	-0.00309798	-0.00344795
185	515	-0.002121	-0.00259681	-0.00235891
186	514	-0.0025416	-0.00216452	-0.00235306
187	513	-0.00368383	-0.00240307	-0.00304345
188	512	-0.0025887	-0.00155467	-0.00207169
189	511	-0.0036638	-0.00332746	-0.00349563
190	510	-0.0029226	-0.00338289	-0.00315275
191	509	-0.00394289	-0.00296852	-0.00345571
192	508	-0.00260436	-0.00137989	-0.00199213
193	507	-0.00293283	-0.00271054	-0.00282168
194	506	-0.00293267	-0.00479871	-0.00386569
195	505	-0.00272356	-0.00344219	-0.00308287
196	504	-0.00254902	-0.0022973	-0.00242316
197	503	-0.00388619	-0.00439418	-0.00414019
198	502	-0.00385095	-0.00368239	-0.00376667
199	501	-0.00236899	-0.00435488	-0.00336194
200	500	-0.00344449	-0.00326528	-0.00335489
201	499	-0.00304535	-0.00336555	-0.00320545
202	498	-0.00294085	-0.00230539	-0.00262312
203	497	-0.00383328	-0.00422979	-0.00403154
204	496	-0.00360244	-0.00384407	-0.00372326
205	495	-0.0048262	-0.00304735	-0.00393677
206	494	-0.0037769	-0.0046464	-0.00421165
207	493	-0.00310981	-0.00365772	-0.00338376
208	492	-0.00536348	-0.0044697	-0.00491659
209	491	-0.00544729	-0.00479036	-0.00511882
210	490	-0.00365114	-0.00485776	-0.00425445
211	489	-0.00217503	-0.00498373	-0.00357938
212	488	-0.0029302	-0.0026468	-0.0027885
213	487	-0.00450777	-0.00546136	-0.00498457
214	486	-0.00443068	-0.003758	-0.00409434
215	485	-0.00458858	-0.00378614	-0.00418736
216	484	-0.00378122	-0.00482662	-0.00430392
217	483	-0.00464348	-0.00420949	-0.00442649
218	482	-0.00425598	-0.00394051	-0.00409825
219	481	-0.00486182	-0.00449643	-0.00467912
220	480	-0.00309407	-0.00548221	-0.00428814
221	479	-0.00503995	-0.00494857	-0.00499426
222	478	-0.00425843	-0.00465547	-0.00445695
223	477	-0.00287064	-0.00558379	-0.00422721
224	476	-0.00256047	-0.00361198	-0.00308622
225	475	-0.00383254	-0.00468711	-0.00425982
226	474	-0.00456152	-0.00351621	-0.00403886
227	473	-0.00446173	-0.00684982	-0.00565578
228	472	-0.00436242	-0.00543003	-0.00489622
229	471	-0.00544514	-0.00422907	-0.00483711
230	470	-0.00310581	-0.00591452	-0.00451016
231	469	-0.00458179	-0.00279027	-0.00368603
232	468	-0.0041567	-0.00431619	-0.00423645
233	467	-0.00481798	-0.00437462	-0.0045963
234	466	-0.00495388	-0.00586495	-0.00540942
235	465	-0.0054385	-0.00376032	-0.00459941
236	464	-0.00312045	-0.00470147	-0.00391096
237	463	-0.00427979	-0.00366775	-0.00397377
238	462	-0.00484937	-0.00474382	-0.0047966
239	461	-0.00541359	-0.00448324	-0.00494842
240	460	-0.00540717	-0.0044958	-0.00495149
241	459	-0.00552693	-0.00573406	-0.0056305
242	458	-0.00564453	-0.00508669	-0.00536561
243	457	-0.00574925	-0.00598145	-0.00586535
244	456	-0.00526538	-0.00437827	-0.00482182
245	455	-0.00476252	-0.00470208	-0.0047323
246	454	-0.0054968	-0.0055398	-0.0055183
247	453	-0.00515112	-0.00396167	-0.0045564
248	452	-0.00473858	-0.00431754	-0.00452806
249	451	-0.00455607	-0.00421506	-0.00438556
250	450	-0.00360435	-0.00414264	-0.0038735
251	449	-0.00406308	-0.00479171	-0.00442739
252	448	-0.00365166	-0.00312186	-0.00338676
253	447	-0.00515035	-0.00558691	-0.00536863
254	446	-0.00486967	-0.0051705	-0.00502008
255	445	-0.00436121	-0.00497851	-0.00466986
256	444	-0.00341468	-0.00461746	-0.00401607
257	443	-0.00504383	-0.0040691	-0.00455646
258	442	-0.00447489	-0.00492424	-0.00469956
259	441	-0.00416413	-0.00356697	-0.00386555
260	440	-0.00384496	-0.0050105	-0.00442773
261	439	-0.00495184	-0.00525444	-0.00510314
262	438	-0.00537759	-0.00368931	-0.00453345
263	437	-0.00522683	-0.00474223	-0.00498453
264	436	-0.00500431	-0.00400283	-0.00450357
265	435	-0.00415567	-0.00461984	-0.00438776
266	434	-0.00467504	-0.00426734	-0.00447119
267	433	-0.00432886	-0.00333866	-0.00383376
268	432	-0.00490213	-0.00314279	-0.00402246
269	431	-0.0043103	-0.00331235	-0.00381133
270	430	-0.00443139	-0.00492056	-0.00467597
271	429	-0.00339487	-0.00446271	-0.00392879
272	428	-0.00337068	-0.00415866	-0.00376467
273	427	-0.00312515	-0.00373935	-0.00343225
274	426	-0.00374487	-0.00345545	-0.00360016
275	425	-0.00395289	-0.00416369	-0.00405829
276	424	-0.00349578	-0.00439158	-0.00394368
277	423	-0.00309853	-0.00365386	-0.00337619
278	422	-0.00337495	-0.0040674	-0.00372117
279	421	-0.00344469	-0.00391597	-0.00368033
280	420	-0.00382834	-0.00362847	-0.00372841
281	419	-0.00374743	-0.00324743	-0.00349743
282	418	-0.0035842	-0.00475498	-0.00416959
283	417	-0.00358426	-0.00352914	-0.0035567
284	416	-0.00397859	-0.00473871	-0.00435865
285	415	-0.00461434	-0.00439854	-0.00450644
286	414	-0.00453606	-0.00286579	-0.00370093
287	413	-0.00385385	-0.00358536	-0.0037196
288	412	-0.00453095	-0.00354494	-0.00403795
289	411	-0.00536266	-0.00433874	-0.0048507
290	410	-0.00465535	-0.00514519	-0.00490027
291	409	-0.00461226	-0.00435182	-0.00448204
292	408	-0.00433958	-0.00341904	-0.00387931
293	407	-0.00462748	-0.00422187	-0.00442468
294	406	-0.00419513	-0.00493707	-0.0045661
295	405	-0.00453365	-0.00410133	-0.00431749
296	404	-0.00449685	-0.00386716	-0.004182
297	403	-0.00494934	-0.00462813	-0.00478873
298	402	-0.0030918	-0.00371966	-0.00340573
299	401	-0.00322698	-0.00325545	-0.00324122
300	400	-0.00438847	-0.00412633	-0.0042574

## Sheet: CDind (mdeg)
	0	1	2	3
0	700	-125.38	-52.2378	-88.8091
1	699	-3.6674	-34.9036	-19.2855
2	698	-35.4653	18.4677	-8.49878
3	697	-51.3699	-46.4651	-48.9175
4	696	-55.5773	-88.9997	-72.2885
5	695	0.984118	-47.5391	-23.2775
6	694	-39.2412	-67.3498	-53.2955
7	693	-69.2189	-85.3994	-77.3091
8	692	-72.8198	-137.302	-105.061
9	691	-62.0827	-39.9743	-51.0285
10	690	-111.577	-103.126	-107.351
11	689	-108.832	-132.335	-120.584
12	688	-80.3845	-46.7807	-63.5826
13	687	-94.2767	-136.932	-115.604
14	686	-28.4786	-64.7777	-46.6282
15	685	-83.2828	-36.7885	-60.0357
16	684	-48.9558	-97.9823	-73.469
17	683	-91.3987	-98.3639	-94.8813
18	682	-48.5869	-61.1538	-54.8703
19	681	-104.872	-65.0045	-84.938
20	680	-86.1528	-109.318	-97.7352
21	679	-71.3772	-29.206	-50.2916
22	678	-60.5823	-93.9697	-77.276
23	677	-110.31	-49.3694	-79.8399
24	676	-32.8832	-60.1735	-46.5283
25	675	-104.384	-123.288	-113.836
26	674	-33.4263	-105.666	-69.5463
27	673	-97.4945	-41.3027	-69.3986
28	672	-50.7692	-18.5874	-34.6783
29	671	-50.4698	-40.4566	-45.4632
30	670	-8.46781	-48.6567	-28.5623
31	669	-52.1329	-51.7719	-51.9524
32	668	-38.1765	-112.591	-75.3838
33	667	-55.6248	-54.8029	-55.2138
34	666	-51.5204	-75.0397	-63.28
35	665	20.22	31.3841	25.802
36	664	30.5608	0.0822516	15.3215
37	663	-20.5	-45.4249	-32.9624
38	662	-65.1807	-39.25	-52.2154
39	661	-17.5686	-42.5036	-30.0361
40	660	-1.59506	7.84589	3.12541
41	659	-9.41598	2.23872	-3.58863
42	658	-22.6301	-3.61526	-13.1227
43	657	-43.0094	-51.0134	-47.0114
44	656	-29.4661	30.2145	0.374188
45	655	-18.6293	16.3481	-1.14059
46	654	-2.1577	-15.1689	-8.66328
47	653	33.4272	21.5406	27.4839
48	652	-15.7161	4.8584	-5.42883
49	651	-30.7847	34.8396	2.02748
50	650	26.3963	32.2619	29.3291
51	649	63.1099	0.0179499	31.5639
52	648	-16.1928	21.078	2.44261
53	647	45.5855	82.3556	63.9705
54	646	29.3282	30.3317	29.83
55	645	59.902	-15.8772	22.0124
56	644	71.689	-9.57209	31.0585
57	643	13.2221	26.3938	19.808
58	642	55.4164	82.9834	69.1999
59	641	47.7181	64.1839	55.951
60	640	71.8484	82.046	76.9472
61	639	76.3077	26.4818	51.3948
62	638	112.756	37.6308	75.1936
63	637	66.1398	53.8642	60.002
64	636	29.2191	15.72	22.4696
65	635	39.195	47.8579	43.5264
66	634	42.5756	61.9968	52.2862
67	633	19.4881	108.952	64.2201
68	632	20.17	64.3415	42.2557
69	631	48.5725	44.4687	46.5206
70	630	26.8212	25.2673	26.0443
71	629	38.9682	33.8922	36.4302
72	628	37.5506	35.0205	36.2855
73	627	70.2817	17.6391	43.9604
74	626	49.8963	20.1588	35.0275
75	625	23.2832	18.1826	20.7329
76	624	12.4261	23.0388	17.7324
77	623	34.2452	41.1159	37.6805
78	622	20.6031	66.3055	43.4543
79	621	16.2121	41.7787	28.9954
80	620	8.95869	36.0092	22.4839
81	619	-1.03292	9.69772	4.3324
82	618	8.5757	4.90686	6.74128
83	617	-3.02475	27.0554	12.0153
84	616	-6.89095	-11.8278	-9.35938
85	615	-7.23392	33.8333	13.2997
86	614	10.5254	24.1436	17.3345
87	613	17.5544	-0.74167	8.40634
88	612	27.4926	22.9787	25.2357
89	611	22.0907	11.923	17.0069
90	610	-7.1655	23.6585	8.24652
91	609	14.4214	13.1098	13.7656
92	608	1.4466	6.91246	4.17953
93	607	-12.2023	40.2478	14.0227
94	606	-9.54766	-9.21462	-9.38114
95	605	38.3933	-19.6537	9.36983
96	604	35.002	-3.13596	15.933
97	603	2.2451	-4.97159	-1.36325
98	602	-28.2713	-22.9372	-25.6043
99	601	-10.6435	-38.2535	-24.4485
100	600	-16.58	-17.0314	-16.8057
101	599	29.6865	-2.46407	13.6112
102	598	-22.5508	-41.5174	-32.0341
103	597	2.53824	-11.308	-4.3849
104	596	-2.43971	22.7637	10.162
105	595	13.0835	10.1435	11.6135
106	594	-6.07433	-23.4417	-14.758
107	593	14.7881	-26.6663	-5.93911
108	592	-50.3661	-19.9801	-35.1731
109	591	-44.1053	-33.0023	-38.5538
110	590	-19.0529	-2.07908	-10.566
111	589	13.2345	-5.42626	3.90413
112	588	-2.10252	-34.717	-18.4097
113	587	-13.0836	-39.3811	-26.2323
114	586	-19.146	-24.0977	-21.6218
115	585	-50.6065	-0.0886205	-25.3476
116	584	-26.0662	-42.978	-34.5221
117	583	-17.845	-45.8002	-31.8226
118	582	-46.7572	-31.1143	-38.9358
119	581	-64.2882	-55.9232	-60.1057
120	580	-20.3487	-44.915	-32.6319
121	579	-56.4263	-50.2014	-53.3138
122	578	-57.8573	-57.9781	-57.9177
123	577	-43.3624	-55.2329	-49.2977
124	576	-52.7373	-66.8547	-59.796
125	575	-35.2923	-45.1908	-40.2415
126	574	-34.4799	-68.1445	-51.3122
127	573	-16.2503	-43.2658	-29.758
128	572	-43.7213	-71.3508	-57.5361
129	571	-36.7076	-60.1006	-48.4041
130	570	-70.2722	-58.6224	-64.4473
131	569	-49.2248	-84.8086	-67.0167
132	568	-65.5455	-70.1827	-67.8641
133	567	-46.9681	-58.7742	-52.8711
134	566	-49.2627	-64.5382	-56.9004
135	565	-65.6576	-74.3745	-70.0161
136	564	-68.6851	-51.5557	-60.1204
137	563	-57.7209	-47.9727	-52.8468
138	562	-52.5263	-70.1257	-61.326
139	561	-39.6374	-53.4884	-46.5629
140	560	-58.0392	-54.8496	-56.4444
141	559	-11.9424	-50.3657	-31.154
142	558	-55.2565	-49.7699	-52.5132
143	557	-43.0325	-39.6562	-41.3443
144	556	-57.2941	-57.3017	-57.2979
145	555	-47.7185	-69.5056	-58.612
146	554	-45.2285	-49.6407	-47.4346
147	553	-49.8171	-28.1154	-38.9662
148	552	-41.8983	-11.1375	-26.5179
149	551	-33.3456	-29.5588	-31.4522
150	550	-24.8927	-35.1787	-30.0357
151	549	-51.5252	-24.782	-38.1536
152	548	-37.347	-42.1298	-39.7384
153	547	-29.9593	-39.6863	-34.8228
154	546	-23.4089	-32.4002	-27.9045
155	545	-44.7899	-45.3031	-45.0465
156	544	-6.44966	-18.5827	-12.5162
157	543	-30.088	-26.494	-28.291
158	542	-38.665	-46.0431	-42.3541
159	541	-22.2278	-30.9745	-26.6011
160	540	-29.7882	-31.0346	-30.4114
161	539	-15.6028	-20.116	-17.8594
162	538	-25.7456	-4.87126	-15.3084
163	537	-21.6305	-3.71609	-12.6733
164	536	9.00217	-13.4591	-2.22846
165	535	-7.54881	-24.0223	-15.7855
166	534	-12.1935	-24.1935	-18.1935
167	533	-6.86581	-24.3189	-15.5924
168	532	-2.55091	-28.1679	-15.3594
169	531	-22.3843	-17.2962	-19.8403
170	530	-27.4038	-27.2779	-27.3408
171	529	-19.0023	-25.2371	-22.1197
172	528	-8.96883	-8.88161	-8.92522
173	527	12.0073	-0.551779	5.72776
174	526	-20.2822	-7.8175	-14.0499
175	525	-8.55926	-10.5855	-9.57239
176	524	-2.92401	-20.8738	-11.8989
177	523	-23.9854	-11.3457	-17.6655
178	522	-41.0133	-27.2506	-34.132
179	521	-17.9082	-17.2306	-17.5694
180	520	-40.8061	-23.3873	-32.0967
181	519	-15.207	-9.77728	-12.4921
182	518	-25.4489	-26.4439	-25.9464
183	517	-25.247	-28.9976	-27.1223
184	516	-36.1607	-29.206	-32.6834
185	515	-21.0177	-25.6829	-23.3503
186	514	-25.6112	-21.7732	-23.6922
187	513	-37.9237	-24.5329	-31.2283
188	512	-26.8284	-15.7763	-21.3023
189	511	-39.3402	-35.6019	-37.471
190	510	-31.3531	-36.6109	-33.982
191	509	-41.5423	-32.1026	-36.8224
192	508	-27.317	-14.2768	-20.7969
193	507	-30.5616	-28.2999	-29.4308
194	506	-29.9766	-48.8754	-39.426
195	505	-28.2513	-35.3208	-31.786
196	504	-26.8268	-23.9712	-25.399
197	503	-39.7686	-44.3097	-42.0392
198	502	-39.8348	-37.3489	-38.5919
199	501	-24.569	-43.763	-34.166
200	500	-35.6944	-33.0931	-34.3937
201	499	-31.1098	-33.9671	-32.5385
202	498	-29.8023	-23.4456	-26.6239
203	497	-38.7213	-42.7541	-40.7377
204	496	-37.2959	-38.899	-38.0974
205	495	-48.7459	-30.5937	-39.6698
206	494	-38.8045	-46.0589	-42.4317
207	493	-31.2054	-36.2882	-33.7468
208	492	-53.5463	-45.5155	-49.5309
209	491	-55.4726	-47.574	-51.5233
210	490	-37.3014	-49.7375	-43.5194
211	489	-22.5236	-51.2025	-36.8631
212	488	-30.8602	-26.6927	-28.7765
213	487	-46.4604	-56.5944	-51.5274
214	486	-44.4654	-38.2195	-41.3424
215	485	-46.3532	-38.8046	-42.5789
216	484	-38.769	-49.3025	-44.0357
217	483	-46.6118	-42.5679	-44.5899
218	482	-44.4816	-41.7182	-43.0999
219	481	-48.9303	-45.5769	-47.2536
220	480	-29.7009	-53.4787	-41.5898
221	479	-49.8242	-49.6784	-49.7513
222	478	-42.9909	-46.9284	-44.9596
223	477	-28.0533	-55.233	-41.6431
224	476	-24.7024	-35.5599	-30.1312
225	475	-38.753	-46.8687	-42.8109
226	474	-45.9878	-35.1737	-40.5808
227	473	-44.781	-69.2629	-57.0219
228	472	-43.1653	-53.9058	-48.5356
229	471	-53.604	-41.4263	-47.5152
230	470	-30.8439	-60.0798	-45.4618
231	469	-45.5148	-27.136	-36.3254
232	468	-40.6154	-42.9424	-41.7789
233	467	-47.9264	-42.2851	-45.1058
234	466	-48.9416	-58.6483	-53.795
235	465	-54.203	-37.4146	-45.8088
236	464	-30.7527	-46.5653	-38.659
237	463	-42.3617	-35.743	-39.0524
238	462	-47.166	-45.2346	-46.2003
239	461	-54.0233	-44.8535	-49.4384
240	460	-54.8809	-44.895	-49.8879
241	459	-54.773	-56.6607	-55.7169
242	458	-55.2536	-49.2363	-52.2449
243	457	-57.3616	-59.2494	-58.3055
244	456	-52.4076	-43.3812	-47.8944
245	455	-47.0207	-44.8156	-45.9182
246	454	-53.503	-53.8469	-53.6749
247	453	-50.9558	-38.2554	-44.6056
248	452	-46.3189	-41.7869	-44.0529
249	451	-44.4175	-40.8894	-42.6535
250	450	-34.8695	-40.0046	-37.437
251	449	-39.4421	-45.8683	-42.6552
252	448	-36.055	-30.3392	-33.1971
253	447	-50.8347	-54.638	-52.7364
254	446	-47.2948	-50.1344	-48.7146
255	445	-42.664	-48.8058	-45.7349
256	444	-32.8416	-45.0634	-38.9525
257	443	-49.7494	-38.9838	-44.3666
258	442	-43.2073	-48.1066	-45.657
259	441	-40.3532	-34.1104	-37.2318
260	440	-37.8115	-49.743	-43.7772
261	439	-49.3086	-51.7989	-50.5538
262	438	-53.404	-36.0644	-44.7342
263	437	-51.8119	-46.7344	-49.2732
264	436	-51.9739	-40.9862	-46.4801
265	435	-42.3834	-47.0066	-44.695
266	434	-48.4716	-43.7391	-46.1054
267	433	-45.6963	-34.8399	-40.2681
268	432	-53.2074	-33.57	-43.3887
269	431	-46.8535	-35.7043	-41.2789
270	430	-48.6156	-53.0148	-50.8152
271	429	-37.2392	-50.0208	-43.63
272	428	-39.0422	-48.2018	-43.622
273	427	-35.0998	-42.3838	-38.7418
274	426	-42.2396	-38.3835	-40.3116
275	425	-46.1443	-48.284	-47.2141
276	424	-41.7361	-52.3363	-47.0362
277	423	-35.6697	-42.411	-39.0403
278	422	-39.4393	-47.8715	-43.6554
279	421	-40.0999	-45.4139	-42.7569
280	420	-43.9165	-40.8838	-42.4002
281	419	-43.0045	-36.9471	-39.9758
282	418	-41.9486	-56.8666	-49.4076
283	417	-41.0215	-39.8928	-40.4571
284	416	-44.0955	-52.7938	-48.4447
285	415	-52.1667	-49.5514	-50.859
286	414	-51.272	-31.9875	-41.6297
287	413	-42.6244	-39.7959	-41.2101
288	412	-49.1265	-37.8261	-43.4763
289	411	-58.1728	-47.0111	-52.592
290	410	-50.7141	-55.9444	-53.3292
291	409	-49.712	-46.6608	-48.1864
292	408	-45.2748	-35.0325	-40.1537
293	407	-49.0316	-44.0342	-46.5329
294	406	-44.4721	-52.2044	-48.3382
295	405	-47.0839	-42.2987	-44.6913
296	404	-48.1528	-41.5024	-44.8276
297	403	-52.4505	-47.8983	-50.1744
298	402	-30.3343	-37.3249	-33.8296
299	401	-33.3421	-33.7027	-33.5224
300	400	-47.4299	-44.7307	-46.0803

## Sheet: CBind (mdeg)
	0	1	2	3
0	700	-54.856	-22.4879	-38.6719
1	699	-8.31975	3.84536	-2.23719
2	698	-23.4551	-9.21131	-16.3332
3	697	-24.014	2.86757	-10.5732
4	696	62.9052	-64.3534	-0.724098
5	695	-76.1412	-118.084	-97.1125
6	694	123.562	-56.505	33.5285
7	693	-14.644	8.75488	-2.94454
8	692	106.153	-10.5051	47.8241
9	691	-13.8735	54.9758	20.5512
10	690	-11.3412	-176.614	-93.9775
11	689	-19.2797	39.5325	10.1264
12	688	-82.0786	-73.7698	-77.9242
13	687	-37.537	-99.8754	-68.7062
14	686	106.946	-38.9173	34.0143
15	685	22.1111	18.5599	20.3355
16	684	60.2203	-78.215	-8.99734
17	683	36.1098	32.0229	34.0664
18	682	58.774	-52.8331	2.97045
19	681	109.283	47.9755	78.6294
20	680	82.0448	60.2462	71.1455
21	679	127.69	39.8245	83.7571
22	678	43.5598	152.601	98.0802
23	677	-63.8487	4.12043	-29.8641
24	676	123.327	11.6794	67.503
25	675	41.8365	13.7715	27.804
26	674	98.7909	15.7545	57.2727
27	673	33.5823	-5.35747	14.1124
28	672	53.908	44.9259	49.4169
29	671	94.1754	63.2511	78.7132
30	670	157.982	109.203	133.593
31	669	164.787	79.3803	122.084
32	668	81.7647	65.4778	73.6213
33	667	87.0871	139.009	113.048
34	666	143.982	68.2881	106.135
35	665	15.3387	2.55693	8.9478
36	664	69.8387	169.105	119.472
37	663	107.582	104.609	106.096
38	662	130.635	127.442	129.038
39	661	170.542	142.323	156.432
40	660	98.8578	203.721	151.289
41	659	59.5071	134.14	96.8234
42	658	50.7654	135.434	93.0998
43	657	116.944	82.8551	99.8998
44	656	136.216	57.348	96.7819
45	655	170.054	135.208	152.631
46	654	32.4291	152.263	92.3462
47	653	188.699	100.12	144.409
48	652	159.714	144.717	152.215
49	651	112.198	197.095	154.647
50	650	125.086	159.87	142.478
51	649	193.445	120.297	156.871
52	648	153.123	93.7406	123.432
53	647	131.884	119.162	125.523
54	646	176.735	64.0424	120.389
55	645	56.134	97.9616	77.0478
56	644	146.501	113.791	130.146
57	643	98.3163	56.7433	77.5298
58	642	80.2924	67.3425	73.8174
59	641	64.0701	67.1324	65.6013
60	640	130.913	54.6335	92.7735
61	639	110.707	105.052	107.879
62	638	128.789	125.461	127.125
63	637	109.714	42.992	76.3528
64	636	152.968	81.8468	117.408
65	635	70.8634	20.0857	45.4745
66	634	23.208	39.4421	31.3251
67	633	63.195	73.3718	68.2834
68	632	97.6985	82.3063	90.0024
69	631	40.3164	67.53	53.9232
70	630	85.2959	62.797	74.0464
71	629	55.8428	111.252	83.5474
72	628	49.3774	77.2498	63.3136
73	627	45.8694	-69.1495	-11.64
74	626	56.3103	75.0783	65.6943
75	625	52.5934	51.33	51.9617
76	624	59.1062	39.4138	49.26
77	623	49.553	11.657	30.605
78	622	-11.2431	89.3665	39.0617
79	621	81.142	55.4516	68.2968
80	620	84.5616	20.0883	52.3249
81	619	5.34978	38.4796	21.9147
82	618	94.6683	9.26078	51.9645
83	617	16.8495	17.2945	17.072
84	616	38.2689	-1.15477	18.5571
85	615	11.8189	81.9637	46.8913
86	614	20.1699	-7.15716	6.50638
87	613	23.393	-16.3089	3.54205
88	612	12.0001	-3.15827	4.42092
89	611	65.8348	24.0554	44.9451
90	610	57.1179	-11.2685	22.9247
91	609	-14.108	-16.4484	-15.2782
92	608	27.1834	18.935	23.0592
93	607	-30.4933	44.698	7.10233
94	606	40.4646	28.0201	34.2424
95	605	30.7564	58.3233	44.5398
96	604	85.223	44.0498	64.6364
97	603	60.7922	30.3068	45.5495
98	602	66.3623	84.5679	75.4651
99	601	-30.4274	37.878	3.7253
100	600	31.8953	41.0411	36.4682
101	599	8.22397	9.22722	8.72559
102	598	17.2918	-20.2934	-1.50084
103	597	9.201	30.6222	19.9116
104	596	34.3895	31.0766	32.7331
105	595	-30.6001	5.03966	-12.7802
106	594	-28.143	-26.2576	-27.2003
107	593	-5.53969	40.3249	17.3926
108	592	34.0098	14.1268	24.0683
109	591	42.9644	12.0334	27.4989
110	590	18.9674	29.1508	24.0591
111	589	-54.2965	18.9076	-17.6945
112	588	-46.41	-9.0678	-27.7389
113	587	-36.2577	18.5935	-8.83213
114	586	-29.3232	33.3934	2.03506
115	585	-10.5729	-20.3315	-15.4522
116	584	14.6506	16.4873	15.569
117	583	-5.26798	-10.7889	-8.02842
118	582	16.5863	-5.4626	5.56187
119	581	18.9683	20.4323	19.7003
120	580	-1.02869	-43.5842	-22.3065
121	579	15.6004	20.2099	17.9052
122	578	28.0706	36.6138	32.3422
123	577	16.544	3.55062	10.0473
124	576	-12.588	25.6557	6.53383
125	575	20.3001	-13.0521	3.62401
126	574	21.9354	43.3741	32.6547
127	573	36.8683	31.831	34.3497
128	572	9.18811	32.0645	20.6263
129	571	19.889	25.5891	22.739
130	570	38.8376	62.1619	50.4997
131	569	18.0978	29.2067	23.6523
132	568	53.3283	27.5813	40.4548
133	567	35.5876	33.9507	34.7691
134	566	51.9649	45.4303	48.6976
135	565	49.6449	6.03045	27.8377
136	564	22.9743	55.727	39.3506
137	563	19.2367	46.3542	32.7955
138	562	26.1714	65.5988	45.8851
139	561	35.7623	56.1469	45.9546
140	560	38.6676	35.2276	36.9476
141	559	40.2889	63.157	51.723
142	558	57.1672	79.0859	68.1266
143	557	41.613	57.217	49.415
144	556	43.2661	81.0111	62.1386
145	555	45.7687	78.5319	62.1503
146	554	63.1731	73.0303	68.1017
147	553	44.731	26.8386	35.7848
148	552	44.0358	98.9527	71.4942
149	551	41.974	50.654	46.314
150	550	30.6551	68.7139	49.6845
151	549	77.7819	34.4732	56.1275
152	548	54.134	75.7627	64.9484
153	547	77.4709	70.591	74.0309
154	546	38.6798	37.0132	37.8465
155	545	32.0646	47.4756	39.7701
156	544	38.8532	31.2918	35.0725
157	543	63.8711	39.3778	51.6245
158	542	54.4299	38.5963	46.5131
159	541	63.9699	39.667	51.8185
160	540	28.304	86.8554	57.5797
161	539	49.1737	11.2798	30.2268
162	538	20.9571	17.746	19.3515
163	537	59.7747	31.0839	45.4293
164	536	22.4732	43.0122	32.7427
165	535	50.0863	45.0796	47.583
166	534	58.6846	62.715	60.6998
167	533	15.1677	1.34475	8.25621
168	532	19.3657	23.7258	21.5457
169	531	24.3878	54.4217	39.4048
170	530	20.5713	45.2316	32.9014
171	529	35.257	41.343	38.3
172	528	46.0247	32.1233	39.074
173	527	26.0643	43.6369	34.8506
174	526	6.97469	13.2656	10.1201
175	525	10.8217	24.8734	17.8476
176	524	23.2802	18.0072	20.6437
177	523	29.1629	31.1746	30.1687
178	522	-4.22908	14.4563	5.1136
179	521	24.6955	12.8928	18.7941
180	520	31.5501	18.3249	24.9375
181	519	1.60493	-18.3931	-8.39407
182	518	-2.76922	13.6192	5.425
183	517	23.3573	23.5319	23.4446
184	516	12.2272	7.9072	10.0672
185	515	23.4121	22.209	22.8105
186	514	3.13539	19.0535	11.0945
187	513	26.7632	27.6058	27.1845
188	512	3.01983	45.8284	24.4241
189	511	34.533	-3.77301	15.38
190	510	25.705	4.91106	15.308
191	509	-0.852099	13.4686	6.30827
192	508	19.3484	-0.0707659	9.63881
193	507	6.55727	26.7676	16.6624
194	506	-9.06696	-3.23698	-6.15197
195	505	20.5678	34.0351	27.3014
196	504	13.8571	26.3695	20.1133
197	503	-16.0292	6.90207	-4.56355
198	502	18.6579	16.2802	17.4691
199	501	0.75609	3.80471	2.2804
200	500	33.8213	0.645014	17.2332
201	499	21.1597	17.2668	19.2132
202	498	33.7696	-1.22492	16.2724
203	497	3.68612	13.939	8.81257
204	496	16.5727	28.4839	22.5283
205	495	17.5467	-0.965577	8.29056
206	494	14.0138	12.9777	13.4958
207	493	0.822485	7.22813	4.02531
208	492	2.05852	2.11711	2.08782
209	491	-15.1975	-0.370874	-7.78418
210	490	16.0923	-10.4476	2.82232
211	489	13.5204	15.5124	14.5164
212	488	25.1732	26.8633	26.0182
213	487	15.6679	10.23	12.9489
214	486	26.6049	23.9992	25.302
215	485	22.3362	23.3911	22.8636
216	484	38.7774	3.20505	20.9912
217	483	26.2348	11.7759	19.0053
218	482	22.9673	15.7077	19.3375
219	481	28.7245	32.0233	30.3739
220	480	15.4638	23.6768	19.5703
221	479	49.6925	32.0067	40.8496
222	478	21.5096	14.659	18.0843
223	477	29.369	14.6241	21.9965
224	476	17.0069	19.769	18.388
225	475	31.4192	30.526	30.9726
226	474	28.6646	35.1294	31.897
227	473	23.7104	56.3476	40.029
228	472	37.0218	30.0022	33.512
229	471	36.792	28.4047	32.5983
230	470	26.5897	2.1206	14.3552
231	469	49.6685	17.1468	33.4077
232	468	34.709	43.5246	39.1168
233	467	37.5346	12.6054	25.07
234	466	27.2965	23.809	25.5528
235	465	43.9884	35.6628	39.8256
236	464	38.633	28.0866	33.3598
237	463	23.8036	32.1276	27.9656
238	462	28.802	38.0018	33.4019
239	461	32.535	24.4702	28.5026
240	460	41.7096	40.1077	40.9087
241	459	43.0528	17.1506	30.1017
242	458	32.8863	24.2009	28.5436
243	457	50.3309	44.7462	47.5386
244	456	40.418	16.0509	28.2344
245	455	47.6377	36.6955	42.1666
246	454	37.6819	25.5764	31.6292
247	453	33.6163	26.7081	30.1622
248	452	42.3066	41.3962	41.8514
249	451	40.6899	50.3507	45.5203
250	450	23.3221	46.864	35.0931
251	449	35.6629	26.9331	31.298
252	448	46.2756	31.633	38.9543
253	447	47.087	36.1813	41.6342
254	446	33.4554	44.3337	38.8945
255	445	35.6172	46.4809	41.0491
256	444	42.5821	53.2675	47.9248
257	443	37.3922	31.9092	34.6507
258	442	29.2215	58.3673	43.7944
259	441	48.4151	46.2796	47.3474
260	440	43.1818	27.3644	35.2731
261	439	30.5821	52.0956	41.3388
262	438	34.6199	32.1211	33.3705
263	437	29.8936	35.7035	32.7986
264	436	46.693	36.4983	41.5956
265	435	41.3496	47.93	44.6398
266	434	37.187	41.4	39.2935
267	433	38.1836	33.7066	35.9451
268	432	38.1889	39.2992	38.744
269	431	37.3109	45.167	41.2389
270	430	43.6484	46.0542	44.8513
271	429	25.0185	43.7212	34.3698
272	428	43.7	55.2135	49.4568
273	427	36.9764	53.9335	45.4549
274	426	49.3055	39.0883	44.1969
275	425	31.7337	25.4279	28.5808
276	424	38.1803	29.6738	33.927
277	423	36.4932	51.2084	43.8508
278	422	22.8318	30.7611	26.7965
279	421	42.9883	43.3117	43.15
280	420	57.3888	52.5478	54.9683
281	419	46.19	51.3983	48.7942
282	418	59.807	35.5059	47.6564
283	417	48.6224	51.9239	50.2731
284	416	49.0113	58.0338	53.5226
285	415	46.6161	44.9443	45.7802
286	414	37.4606	71.2201	54.3403
287	413	48.867	36.1133	42.4902
288	412	35.7138	39.2468	37.4803
289	411	33.099	51.5694	42.3342
290	410	61.022	47.1725	54.0972
291	409	61.7004	46.1114	53.9059
292	408	58.7087	44.7748	51.7417
293	407	51.6685	40.198	45.9332
294	406	38.4565	44.5102	41.4834
295	405	32.1052	41.777	36.9411
296	404	56.6438	77.0658	66.8548
297	403	66.2713	55.8432	61.0573
298	402	66.5693	60.6879	63.6286
299	401	50.2579	54.5885	52.4232
300	400	71.2609	54.1517	62.7063

## Sheet: LDind (mdeg)
	0	1	2	3
0	700	-0.0418805	-0.035	-0.0384403
1	699	-0.0446008	-0.0377143	-0.0411576
2	698	-0.0511573	-0.0453299	-0.0482436
3	697	-0.0580974	-0.0485536	-0.0533255
4	696	-0.0669186	-0.0580193	-0.062469
5	695	-0.0747168	-0.0660138	-0.0703653
6	694	-0.0821816	-0.074674	-0.0784278
7	693	-0.0895842	-0.0835212	-0.0865527
8	692	-0.0952572	-0.0890314	-0.0921443
9	691	-0.102528	-0.0957314	-0.0991299
10	690	-0.107227	-0.101711	-0.104469
11	689	-0.112734	-0.107076	-0.109905
12	688	-0.116801	-0.112218	-0.11451
13	687	-0.119904	-0.114002	-0.116953
14	686	-0.120858	-0.117829	-0.119343
15	685	-0.123277	-0.121065	-0.122171
16	684	-0.122883	-0.121276	-0.122079
17	683	-0.123399	-0.122204	-0.122801
18	682	-0.120458	-0.120123	-0.120291
19	681	-0.116958	-0.118939	-0.117948
20	680	-0.112523	-0.114632	-0.113578
21	679	-0.108072	-0.109108	-0.10859
22	678	-0.102017	-0.104251	-0.103134
23	677	-0.0977186	-0.0988097	-0.0982641
24	676	-0.0944534	-0.0947353	-0.0945943
25	675	-0.0887208	-0.0900714	-0.0893961
26	674	-0.0849584	-0.0864892	-0.0857238
27	673	-0.0823474	-0.0821413	-0.0822444
28	672	-0.0806584	-0.0805059	-0.0805821
29	671	-0.0773375	-0.0769774	-0.0771574
30	670	-0.0736796	-0.0753124	-0.074496
31	669	-0.0712514	-0.072542	-0.0718967
32	668	-0.0673619	-0.0687372	-0.0680495
33	667	-0.0626396	-0.0650623	-0.063851
34	666	-0.057524	-0.0614259	-0.059475
35	665	-0.053005	-0.0568424	-0.0549237
36	664	-0.0464127	-0.0499125	-0.0481626
37	663	-0.0397192	-0.0452534	-0.0424863
38	662	-0.032741	-0.0375254	-0.0351332
39	661	-0.0254236	-0.0317052	-0.0285644
40	660	-0.0177857	-0.0237085	-0.0207471
41	659	-0.00951866	-0.0163644	-0.0129415
42	658	-0.00124893	-0.00698748	-0.00411821
43	657	0.0039712	-0.00112652	0.00142234
44	656	0.0108593	0.00532923	0.00809425
45	655	0.0153101	0.0104903	0.0129002
46	654	0.0178544	0.0161741	0.0170142
47	653	0.0224422	0.0194345	0.0209383
48	652	0.0257249	0.0226022	0.0241635
49	651	0.0261976	0.0237944	0.024996
50	650	0.026691	0.0259273	0.0263092
51	649	0.0284632	0.0273573	0.0279102
52	648	0.0290652	0.0274866	0.0282759
53	647	0.0296179	0.0289975	0.0293077
54	646	0.029429	0.0296211	0.0295251
55	645	0.0309158	0.0292604	0.0300881
56	644	0.0315687	0.0301617	0.0308652
57	643	0.0327398	0.0309161	0.031828
58	642	0.0324334	0.0321799	0.0323066
59	641	0.0332821	0.0323151	0.0327986
60	640	0.0327278	0.0326213	0.0326745
61	639	0.033662	0.0322076	0.0329348
62	638	0.0315391	0.0337949	0.032667
63	637	0.0318277	0.0315818	0.0317047
64	636	0.0292536	0.03211	0.0306818
65	635	0.0297305	0.0302806	0.0300056
66	634	0.0287084	0.0302394	0.0294739
67	633	0.0269738	0.0268472	0.0269105
68	632	0.0263246	0.0271299	0.0267273
69	631	0.0280806	0.0282729	0.0281768
70	630	0.0278422	0.0264679	0.0271551
71	629	0.0273295	0.0271774	0.0272535
72	628	0.0282493	0.0268497	0.0275495
73	627	0.0298193	0.0291226	0.029471
74	626	0.0301847	0.0294265	0.0298056
75	625	0.0315006	0.0297726	0.0306366
76	624	0.0331561	0.0315186	0.0323373
77	623	0.0330267	0.0332087	0.0331177
78	622	0.0347118	0.0332357	0.0339738
79	621	0.0358536	0.0337471	0.0348003
80	620	0.0358982	0.0344895	0.0351938
81	619	0.0358028	0.0352584	0.0355306
82	618	0.0357696	0.0353798	0.0355747
83	617	0.0356523	0.0333967	0.0345245
84	616	0.0355972	0.0337519	0.0346746
85	615	0.0344879	0.0344977	0.0344928
86	614	0.0331567	0.0326148	0.0328857
87	613	0.0322843	0.0315982	0.0319413
88	612	0.0301865	0.029754	0.0299702
89	611	0.0263992	0.0275569	0.0269781
90	610	0.0260922	0.025184	0.0256381
91	609	0.022541	0.0226459	0.0225934
92	608	0.0200146	0.021808	0.0209113
93	607	0.0198223	0.0195903	0.0197063
94	606	0.01677	0.0170509	0.0169105
95	605	0.0147222	0.0151506	0.0149364
96	604	0.0137354	0.0132362	0.0134858
97	603	0.0113909	0.0130693	0.0122301
98	602	0.0109269	0.0100809	0.0105039
99	601	0.00955983	0.0104009	0.00998034
100	600	0.00803873	0.00783178	0.00793526
101	599	0.00586064	0.00639061	0.00612563
102	598	0.00421159	0.0050331	0.00462235
103	597	0.00240584	0.00223993	0.00232289
104	596	0.00119631	0.00152933	0.00136282
105	595	-0.00199092	-0.000559548	-0.00127523
106	594	-0.00576897	-0.00360016	-0.00468456
107	593	-0.00710757	-0.00635757	-0.00673257
108	592	-0.0105966	-0.00888299	-0.0097398
109	591	-0.0134096	-0.0112283	-0.0123189
110	590	-0.0162888	-0.0149265	-0.0156076
111	589	-0.0200229	-0.0184794	-0.0192512
112	588	-0.022841	-0.0210299	-0.0219354
113	587	-0.0264607	-0.0238187	-0.0251397
114	586	-0.0307187	-0.0271371	-0.0289279
115	585	-0.0321782	-0.030214	-0.0311961
116	584	-0.0365981	-0.0340138	-0.035306
117	583	-0.0391005	-0.0357734	-0.0374369
118	582	-0.0422136	-0.0405211	-0.0413673
119	581	-0.0432258	-0.0428156	-0.0430207
120	580	-0.0471235	-0.04524	-0.0461818
121	579	-0.0503687	-0.0476604	-0.0490146
122	578	-0.0515262	-0.0506186	-0.0510724
123	577	-0.0537365	-0.0514033	-0.0525699
124	576	-0.056009	-0.0537941	-0.0549016
125	575	-0.0566185	-0.054663	-0.0556408
126	574	-0.0588982	-0.0573426	-0.0581204
127	573	-0.0592861	-0.0570461	-0.0581661
128	572	-0.059974	-0.0597059	-0.0598399
129	571	-0.0594373	-0.059014	-0.0592256
130	570	-0.0617553	-0.0600612	-0.0609082
131	569	-0.0602833	-0.0596046	-0.059944
132	568	-0.0619871	-0.0601047	-0.0610459
133	567	-0.0604421	-0.0590736	-0.0597579
134	566	-0.0600097	-0.0592587	-0.0596342
135	565	-0.0596955	-0.0586739	-0.0591847
136	564	-0.0577819	-0.0582255	-0.0580037
137	563	-0.0571146	-0.057892	-0.0575033
138	562	-0.0565694	-0.056991	-0.0567802
139	561	-0.0561368	-0.0557538	-0.0559453
140	560	-0.0547384	-0.0548367	-0.0547875
141	559	-0.0531745	-0.0549634	-0.054069
142	558	-0.0516656	-0.0523482	-0.0520069
143	557	-0.0499534	-0.051476	-0.0507147
144	556	-0.0470644	-0.0489566	-0.0480105
145	555	-0.0462458	-0.0470649	-0.0466553
146	554	-0.04443	-0.0451051	-0.0447675
147	553	-0.0424783	-0.0439247	-0.0432015
148	552	-0.0413244	-0.0424171	-0.0418708
149	551	-0.0386392	-0.0410104	-0.0398248
150	550	-0.0374541	-0.0379261	-0.0376901
151	549	-0.0352228	-0.0366337	-0.0359282
152	548	-0.0334772	-0.0343335	-0.0339053
153	547	-0.0321878	-0.0336132	-0.0329005
154	546	-0.0309158	-0.0322608	-0.0315883
155	545	-0.0299606	-0.0308246	-0.0303926
156	544	-0.0284269	-0.0297145	-0.0290707
157	543	-0.0271172	-0.0284838	-0.0278005
158	542	-0.0261879	-0.0273856	-0.0267867
159	541	-0.0247698	-0.0259103	-0.0253401
160	540	-0.0243599	-0.0257942	-0.025077
161	539	-0.0220418	-0.0240426	-0.0230422
162	538	-0.0230419	-0.0236952	-0.0233686
163	537	-0.0224217	-0.0228914	-0.0226566
164	536	-0.0230712	-0.0230535	-0.0230623
165	535	-0.0222593	-0.0226149	-0.0224371
166	534	-0.0214383	-0.0224814	-0.0219599
167	533	-0.0223728	-0.0225088	-0.0224408
168	532	-0.0231074	-0.0222925	-0.0227
169	531	-0.0235595	-0.0230626	-0.023311
170	530	-0.0226981	-0.0241923	-0.0234452
171	529	-0.0244917	-0.0230293	-0.0237605
172	528	-0.0246714	-0.0231437	-0.0239076
173	527	-0.0242022	-0.0251241	-0.0246631
174	526	-0.0249659	-0.0255996	-0.0252827
175	525	-0.0277155	-0.0263544	-0.027035
176	524	-0.0265709	-0.0267751	-0.026673
177	523	-0.028692	-0.0286823	-0.0286871
178	522	-0.0293783	-0.0278873	-0.0286328
179	521	-0.0302385	-0.0294317	-0.0298351
180	520	-0.0312503	-0.0308784	-0.0310643
181	519	-0.0322952	-0.030916	-0.0316056
182	518	-0.0331803	-0.0330229	-0.0331016
183	517	-0.0345818	-0.0339693	-0.0342755
184	516	-0.03551	-0.0351802	-0.0353451
185	515	-0.035953	-0.0356339	-0.0357934
186	514	-0.0392558	-0.0377427	-0.0384993
187	513	-0.038563	-0.0380635	-0.0383132
188	512	-0.038958	-0.0396991	-0.0393286
189	511	-0.0409344	-0.0398698	-0.0404021
190	510	-0.0418443	-0.0416547	-0.0417495
191	509	-0.0424367	-0.0425076	-0.0424721
192	508	-0.0435865	-0.0424501	-0.0430183
193	507	-0.0448887	-0.0444052	-0.0446469
194	506	-0.0461269	-0.0444993	-0.0453131
195	505	-0.0462082	-0.0466781	-0.0464432
196	504	-0.0479203	-0.0450611	-0.0464907
197	503	-0.0475177	-0.048106	-0.0478118
198	502	-0.0484504	-0.048002	-0.0482262
199	501	-0.0492612	-0.048895	-0.0490781
200	500	-0.0504051	-0.0483917	-0.0493984
201	499	-0.0503451	-0.0509275	-0.0506363
202	498	-0.051846	-0.0507474	-0.0512967
203	497	-0.0512219	-0.0525804	-0.0519011
204	496	-0.0526963	-0.0500552	-0.0513757
205	495	-0.0533704	-0.0525013	-0.0529359
206	494	-0.0527194	-0.0523249	-0.0525222
207	493	-0.0532864	-0.0531372	-0.0532118
208	492	-0.0542955	-0.0531679	-0.0537317
209	491	-0.0552356	-0.0526351	-0.0539354
210	490	-0.0552146	-0.0542078	-0.0547112
211	489	-0.0563261	-0.0552214	-0.0557738
212	488	-0.055945	-0.0550442	-0.0554946
213	487	-0.0558165	-0.0546217	-0.0552191
214	486	-0.0558606	-0.0543982	-0.0551294
215	485	-0.0578336	-0.0560032	-0.0569184
216	484	-0.0556689	-0.0550534	-0.0553611
217	483	-0.0571608	-0.0565106	-0.0568357
218	482	-0.0561417	-0.0559652	-0.0560534
219	481	-0.057533	-0.0556348	-0.0565839
220	480	-0.0568755	-0.0567781	-0.0568268
221	479	-0.0579562	-0.0565197	-0.0572379
222	478	-0.0569746	-0.0572293	-0.057102
223	477	-0.0567678	-0.0553857	-0.0560767
224	476	-0.0575402	-0.0570827	-0.0573115
225	475	-0.0575776	-0.0558304	-0.056704
226	474	-0.0560276	-0.0576178	-0.0568227
227	473	-0.0583636	-0.0559411	-0.0571523
228	472	-0.0565489	-0.0566472	-0.0565981
229	471	-0.0568008	-0.0570474	-0.0569241
230	470	-0.0577829	-0.0561397	-0.0569613
231	469	-0.0578748	-0.0575501	-0.0577125
232	468	-0.0558403	-0.0556301	-0.0557352
233	467	-0.0576991	-0.0564611	-0.0570801
234	466	-0.0560336	-0.0559325	-0.0559831
235	465	-0.0579974	-0.0562375	-0.0571175
236	464	-0.0563206	-0.0562156	-0.0562681
237	463	-0.0571981	-0.0572168	-0.0572074
238	462	-0.0563909	-0.0562884	-0.0563396
239	461	-0.0566155	-0.0563396	-0.0564775
240	460	-0.05673	-0.0556698	-0.0561999
241	459	-0.0568911	-0.0567354	-0.0568133
242	458	-0.0574467	-0.0551102	-0.0562784
243	457	-0.056591	-0.0555328	-0.0560619
244	456	-0.0573869	-0.0562947	-0.0568408
245	455	-0.0569973	-0.0555537	-0.0562755
246	454	-0.0559393	-0.056494	-0.0562166
247	453	-0.0570066	-0.0548801	-0.0559433
248	452	-0.0554328	-0.0552731	-0.0553529
249	451	-0.056852	-0.055545	-0.0561985
250	450	-0.0566101	-0.0557184	-0.0561643
251	449	-0.0562299	-0.0550928	-0.0556614
252	448	-0.0562112	-0.05574	-0.0559756
253	447	-0.056071	-0.0565523	-0.0563117
254	446	-0.0552524	-0.0564722	-0.0558623
255	445	-0.0564686	-0.0552388	-0.0558537
256	444	-0.0569423	-0.0552136	-0.0560779
257	443	-0.0553269	-0.054721	-0.055024
258	442	-0.0555079	-0.0556194	-0.0555636
259	441	-0.0557005	-0.0542472	-0.0549739
260	440	-0.0560129	-0.0563759	-0.0561944
261	439	-0.0553544	-0.0542952	-0.0548248
262	438	-0.0549768	-0.0548677	-0.0549222
263	437	-0.0556824	-0.0552184	-0.0554504
264	436	-0.054528	-0.0535825	-0.0540553
265	435	-0.0548823	-0.0538585	-0.0543704
266	434	-0.0539934	-0.0549845	-0.054489
267	433	-0.0557268	-0.0531092	-0.054418
268	432	-0.0541103	-0.0537354	-0.0539229
269	431	-0.0544598	-0.0528416	-0.0536507
270	430	-0.0519456	-0.0529736	-0.0524596
271	429	-0.0534176	-0.0521179	-0.0527677
272	428	-0.0528731	-0.0518916	-0.0523824
273	427	-0.0511671	-0.0503393	-0.0507532
274	426	-0.0510381	-0.051339	-0.0511885
275	425	-0.0508662	-0.0499117	-0.0503889
276	424	-0.0510139	-0.0507784	-0.0508962
277	423	-0.0498815	-0.0490222	-0.0494519
278	422	-0.0507824	-0.0497046	-0.0502435
279	421	-0.0485889	-0.0495334	-0.0490612
280	420	-0.0496256	-0.0487821	-0.0492039
281	419	-0.0512364	-0.0485659	-0.0499011
282	418	-0.0496217	-0.048775	-0.0491984
283	417	-0.0491468	-0.0488085	-0.0489777
284	416	-0.0506366	-0.0482339	-0.0494352
285	415	-0.0488918	-0.0492125	-0.0490521
286	414	-0.0491998	-0.0480359	-0.0486179
287	413	-0.0499125	-0.0482014	-0.0490569
288	412	-0.0492755	-0.0490376	-0.0491566
289	411	-0.0493127	-0.048667	-0.0489898
290	410	-0.0489924	-0.0490433	-0.0490178
291	409	-0.0483911	-0.0482349	-0.048313
292	408	-0.0495273	-0.0484162	-0.0489718
293	407	-0.0491771	-0.0471038	-0.0481405
294	406	-0.0490224	-0.0475162	-0.0482693
295	405	-0.0476938	-0.0470516	-0.0473727
296	404	-0.0467474	-0.0466076	-0.0466775
297	403	-0.0482119	-0.0469205	-0.0475662
298	402	-0.0480241	-0.0457615	-0.0468928
299	401	-0.0476767	-0.0456928	-0.0466847
300	400	-0.046492	-0.0462177	-0.0463549

[truncated: 35 more sheets: LBind (mdeg), LDp-ind (mdeg), LBp-ind (mdeg), G-factor-ind, mCD (mdeg), mCB (mdeg), mLB (mdeg), mLD (mdeg), mLBp (mdeg), mLDp (mdeg), mG_factor, aCD (mdeg), aCB (mdeg), aLB (mdeg), aLD (mdeg), aLBp (mdeg), aLDp (mdeg), aG-factor, Abs (au) (from M00), M00 …]
