# Supplementary material for: Metasurface analogues of molecular diastereomers from hierarchical multiscale chiral interactions with biomolecules
Source: Nat Commun. 2026 Apr 22;17:5541. doi: 10.1038/s41467-026-72200-6 (PMC13287669; doi:10.1038/s41467-026-72200-6)
Supplement: Supplementary file 6 — Source data [file 41467_2026_72200_MOESM6_ESM.zip › Source_Data/MMP/Strept/Rhstrep_baseline_substracted_Mueller_ St_RH_Res1nm_2022_09_22_06_24_56 and baseline - Mueller_ St_BG_Res1nm_repeat_00_2022_09_22_08_50_33.xlsx]

## Sheet: CD (mdeg)
	0	1	2	3
0	700	-83.2533	-60.1166	-71.685
1	699	-48.5982	-89.9548	-69.2765
2	698	-16.4755	-16.875	-16.6753
3	697	-23.942	-93.3912	-58.6666
4	696	-5.19632	-90.1579	-47.6771
5	695	-49.9272	-55.8294	-52.8783
6	694	-76.7322	-55.2287	-65.9804
7	693	-126.295	-111.861	-119.078
8	692	-109.697	-104.35	-107.023
9	691	-111.488	-57.4605	-84.4741
10	690	-76.4524	-41.4908	-58.9716
11	689	-125.028	-80.4287	-102.728
12	688	-38.068	-123.624	-80.8462
13	687	-108.229	-80.2847	-94.257
14	686	42.242	-37.7294	2.25633
15	685	-35.5989	-24.8755	-30.2372
16	684	8.09275	-67.6101	-29.7587
17	683	-61.4635	-50.9558	-56.2096
18	682	11.2673	-11.2642	0.00154872
19	681	1.64964	37.1944	19.422
20	680	40.6206	-37.54	1.54026
21	679	-1.76641	23.6531	10.9433
22	678	21.4103	38.1576	29.784
23	677	44.0831	34.6615	39.3723
24	676	71.4276	76.3714	73.8995
25	675	12.1078	24.8732	18.4905
26	674	83.7641	41.5724	62.6683
27	673	76.4563	78.4712	77.4637
28	672	102.646	73.1965	87.9213
29	671	7.60818	58.9228	33.2655
30	670	16.6487	17.6167	17.1327
31	669	-82.0528	-52.1568	-67.1048
32	668	-124.822	-111.687	-118.254
33	667	-175.033	-151.814	-163.424
34	666	-297.788	-232.806	-265.297
35	665	-271.256	-249.099	-260.177
36	664	-224.519	-309.566	-267.043
37	663	-281.036	-334.591	-307.813
38	662	-268.334	-309.347	-288.841
39	661	-211.833	-262.053	-236.943
40	660	-136.084	-139.017	-137.55
41	659	-101.306	-62.8284	-82.0671
42	658	-18.2692	-63.9648	-41.117
43	657	5.45565	-51.2158	-22.8801
44	656	28.8395	6.18195	17.5107
45	655	49.1851	26.5256	37.8553
46	654	41.8931	18.7183	30.3057
47	653	62.7721	66.2026	64.4874
48	652	35.9042	27.6745	31.7893
49	651	2.82212	31.4749	17.1485
50	650	80.2072	28.1273	54.1672
51	649	50.047	42.8612	46.4541
52	648	52.3551	63.1565	57.7558
53	647	79.8445	84.7012	82.2728
54	646	107.389	39.6838	73.5364
55	645	134.033	121.207	127.62
56	644	206.389	94.5937	150.492
57	643	173.001	183.783	178.392
58	642	216.202	239.748	227.975
59	641	195.971	256.89	226.43
60	640	301.89	297.791	299.841
61	639	284.297	238.873	261.585
62	638	320.42	281.9	301.16
63	637	292.101	242.292	267.197
64	636	201.75	214.11	207.93
65	635	140.82	196.701	168.761
66	634	146.547	191.727	169.137
67	633	65.5279	142.608	104.068
68	632	27.4874	74.1514	50.8194
69	631	-23.3148	-9.18463	-16.2497
70	630	-52.4149	-25.7454	-39.0801
71	629	-96.0533	-88.9073	-92.4803
72	628	-124.509	-94.3383	-109.424
73	627	-134.296	-142.655	-138.476
74	626	-152.767	-163.745	-158.256
75	625	-179.121	-175.23	-177.176
76	624	-169.204	-162.257	-165.731
77	623	-206.187	-175.032	-190.609
78	622	-190.784	-127.415	-159.099
79	621	-154.056	-160.463	-157.259
80	620	-160.508	-145.814	-153.161
81	619	-142.086	-144.642	-143.364
82	618	-117.004	-89.8316	-103.418
83	617	-136.235	-101.876	-119.056
84	616	-128.794	-125.056	-126.925
85	615	-148.033	-105.923	-126.978
86	614	-111.074	-106.157	-108.615
87	613	-88.7534	-145.074	-116.914
88	612	-71.5142	-76.8103	-74.1622
89	611	-68.6317	-85.6208	-77.1263
90	610	-88.5674	-51.7899	-70.1787
91	609	-82.7778	-65.0447	-73.9113
92	608	-64.1244	-85.2254	-74.6749
93	607	-61.7914	-26.0909	-43.9412
94	606	-30.6497	-57.8331	-44.2414
95	605	-30.0083	-48.7923	-39.4003
96	604	-13.4326	-8.87392	-11.1533
97	603	-36.2948	-39.9529	-38.1239
98	602	-3.70474	-11.3377	-7.52122
99	601	-22.5797	-18.626	-20.6029
100	600	-29.4963	0.18243	-14.6569
101	599	2.81358	2.48725	2.65042
102	598	-12.6811	-14.6964	-13.6888
103	597	27.3083	31.8417	29.575
104	596	-15.1736	18.7204	1.77342
105	595	-17.0628	35.2398	9.08853
106	594	-8.9352	-20.3358	-14.6355
107	593	14.8027	-13.483	0.659843
108	592	-17.1186	11.6272	-2.7457
109	591	-42.6176	-14.0164	-28.317
110	590	-16.6993	-34.6167	-25.658
111	589	-29.4037	1.51638	-13.9437
112	588	-5.329	-45.6808	-25.5049
113	587	-45.809	-30.7628	-38.2859
114	586	-49.8298	-55.0257	-52.4277
115	585	-102.672	-47.5697	-75.121
116	584	-83.6965	-79.4331	-81.5648
117	583	-95.7337	-94.4714	-95.1026
118	582	-107.449	-54.8569	-81.153
119	581	-115.028	-119.929	-117.479
120	580	-104.819	-120.253	-112.536
121	579	-145.479	-133.176	-139.327
122	578	-148.41	-121.434	-134.922
123	577	-146.299	-151.06	-148.68
124	576	-167.566	-174.995	-171.28
125	575	-143.955	-166.644	-155.299
126	574	-170.175	-179.188	-174.682
127	573	-149.558	-151.867	-150.713
128	572	-161.068	-187.172	-174.12
129	571	-175.993	-169.369	-172.681
130	570	-194.687	-180.124	-187.405
131	569	-172.923	-191.713	-182.318
132	568	-184.371	-191.788	-188.08
133	567	-145.889	-181.52	-163.705
134	566	-178.106	-195.612	-186.859
135	565	-198.545	-179.677	-189.111
136	564	-173.497	-177.296	-175.396
137	563	-171.209	-160.875	-166.042
138	562	-161.022	-174.705	-167.863
139	561	-155.434	-156.004	-155.719
140	560	-158.066	-151.552	-154.809
141	559	-129.676	-134.912	-132.294
142	558	-138.651	-154.742	-146.697
143	557	-127.721	-130.492	-129.106
144	556	-141.087	-138.025	-139.556
145	555	-129.742	-140.085	-134.914
146	554	-136.247	-113.076	-124.662
147	553	-105.118	-114.834	-109.976
148	552	-104.64	-99.2303	-101.935
149	551	-95.6629	-107.954	-101.809
150	550	-86.6676	-110.18	-98.4237
151	549	-101.705	-86.9738	-94.3392
152	548	-73.0643	-101.518	-87.2912
153	547	-92.5931	-102.538	-97.5656
154	546	-84.5438	-88.8977	-86.7207
155	545	-85.1388	-86.1659	-85.6523
156	544	-57.9023	-73.2718	-65.5871
157	543	-84.8132	-71.8868	-78.35
158	542	-74.9224	-68.7623	-71.8423
159	541	-64.7731	-78.5201	-71.6466
160	540	-67.5851	-71.8218	-69.7034
161	539	-62.7368	-52.5674	-57.6521
162	538	-35.5383	-43.2646	-39.4015
163	537	-24.5325	-38.4157	-31.4741
164	536	-27.6679	-39.2359	-33.4519
165	535	-26.9331	-41.562	-34.2475
166	534	-30.7856	-44.4365	-37.6111
167	533	-31.7996	-47.6084	-39.704
168	532	-41.469	-54.4864	-47.9777
169	531	-38.1555	-38.2076	-38.1815
170	530	-33.227	-30.9086	-32.0678
171	529	-39.6454	-31.4809	-35.5631
172	528	-26.0089	-27.1848	-26.5969
173	527	-4.80774	-17.2316	-11.0197
174	526	-36.6966	-34.0422	-35.3694
175	525	-34.5925	-32.2893	-33.4409
176	524	-33.9936	-40.4206	-37.2071
177	523	-25.6584	-28.3672	-27.0128
178	522	-45.1645	-37.2854	-41.225
179	521	-21.8155	-43.0734	-32.4445
180	520	-42.9746	-33.9463	-38.4605
181	519	-37.426	-31.7654	-34.5957
182	518	-26.6502	-29.7153	-28.1828
183	517	-36.4118	-40.7877	-38.5997
184	516	-44.4574	-43.0994	-43.7784
185	515	-26.1102	-48.2742	-37.1922
186	514	-23.7368	-36.8031	-30.2699
187	513	-56.3384	-33.1901	-44.7642
188	512	-49.5222	-34.4519	-41.987
189	511	-51.476	-52.2073	-51.8417
190	510	-42.4087	-66.5075	-54.4581
191	509	-64.4411	-63.0532	-63.7472
192	508	-39.3197	-20.4849	-29.9023
193	507	-48.2648	-51.9137	-50.0893
194	506	-43.5748	-57.2506	-50.4127
195	505	-38.8219	-53.7711	-46.2965
196	504	-42.2816	-44.6155	-43.4485
197	503	-55.8416	-59.9346	-57.8881
198	502	-64.2137	-64.9681	-64.5909
199	501	-37.4162	-50.9003	-44.1583
200	500	-46.5315	-55.3919	-50.9617
201	499	-35.4359	-51.8639	-43.6499
202	498	-51.6756	-38.8726	-45.2741
203	497	-56.7083	-45.1527	-50.9305
204	496	-64.2116	-55.5572	-59.8844
205	495	-66.3121	-41.5559	-53.934
206	494	-54.6437	-58.8945	-56.7691
207	493	-59.0602	-55.28	-57.1701
208	492	-66.7697	-69.8992	-68.3345
209	491	-57.9641	-51.0911	-54.5276
210	490	-48.2508	-54.0205	-51.1356
211	489	-48.0297	-53.7173	-50.8735
212	488	-43.6623	-34.8242	-39.2433
213	487	-60.9437	-64.7842	-62.864
214	486	-61.3797	-43.5004	-52.44
215	485	-67.5741	-54.892	-61.233
216	484	-61.5227	-54.8335	-58.1781
217	483	-52.4951	-57.9896	-55.2423
218	482	-52.7857	-49.4246	-51.1052
219	481	-47.3006	-38.4558	-42.8782
220	480	-47.2783	-62.6116	-54.945
221	479	-54.8205	-65.2096	-60.015
222	478	-59.0132	-55.712	-57.3626
223	477	-38.0779	-58.5136	-48.2957
224	476	-42.8091	-42.5253	-42.6672
225	475	-63.4989	-60.0663	-61.7826
226	474	-56.1283	-34.0159	-45.0721
227	473	-66.1678	-75.9909	-71.0794
228	472	-55.5247	-62.9332	-59.2289
229	471	-61.1236	-66.6376	-63.8806
230	470	-46.456	-69.4558	-57.9559
231	469	-51.8425	-48.8272	-50.3349
232	468	-44.815	-63.787	-54.301
233	467	-57.1498	-56.0258	-56.5878
234	466	-56.039	-67.3321	-61.6855
235	465	-65.5469	-52.303	-58.9249
236	464	-41.4125	-60.5983	-51.0054
237	463	-51.4543	-58.8931	-55.1737
238	462	-61.0988	-56.2422	-58.6705
239	461	-58.3108	-58.0949	-58.2029
240	460	-61.1031	-46.558	-53.8306
241	459	-60.245	-71.543	-65.894
242	458	-71.2681	-63.21	-67.2391
243	457	-71.7292	-76.3907	-74.0599
244	456	-65.2094	-59.2147	-62.212
245	455	-63.231	-60.05	-61.6405
246	454	-64.5111	-60.5333	-62.5222
247	453	-66.0461	-69.8846	-67.9653
248	452	-64.0564	-60.0827	-62.0696
249	451	-62.5036	-52.8166	-57.6601
250	450	-59.4668	-60.0744	-59.7706
251	449	-52.7453	-63.2056	-57.9755
252	448	-66.8732	-56.3095	-61.5913
253	447	-64.9828	-70.9083	-67.9455
254	446	-58.3625	-64.6252	-61.4939
255	445	-57.6155	-63.3168	-60.4662
256	444	-57.5297	-60.3114	-58.9205
257	443	-60.7392	-58.2795	-59.5093
258	442	-61.8071	-76.0007	-68.9039
259	441	-56.6227	-48.0747	-52.3487
260	440	-53.4847	-54.8602	-54.1724
261	439	-66.6374	-65.5627	-66.1
262	438	-61.4737	-51.1963	-56.335
263	437	-64.6903	-55.2745	-59.9824
264	436	-59.2287	-63.4293	-61.329
265	435	-52.7319	-50.9282	-51.83
266	434	-52.3834	-59.7559	-56.0697
267	433	-56.7932	-44.0871	-50.4402
268	432	-56.6675	-36.9592	-46.8134
269	431	-51.4044	-47.0188	-49.2116
270	430	-49.9821	-55.5056	-52.7438
271	429	-38.992	-44.5148	-41.7534
272	428	-46.0127	-37.9297	-41.9712
273	427	-39.3629	-50.1741	-44.7685
274	426	-46.5909	-39.4173	-43.0041
275	425	-37.2358	-44.073	-40.6544
276	424	-34.5868	-42.8441	-38.7154
277	423	-29.0083	-48.108	-38.5581
278	422	-29.408	-38.3905	-33.8993
279	421	-39.1886	-32.4752	-35.8319
280	420	-44.3363	-44.8659	-44.6011
281	419	-33.7715	-36.3292	-35.0504
282	418	-33.1731	-48.4914	-40.8323
283	417	-43.0586	-37.324	-40.1913
284	416	-43.7066	-50.4234	-47.065
285	415	-38.5553	-51.6369	-45.0961
286	414	-46.0556	-33.8138	-39.9347
287	413	-38.0562	-41.679	-39.8676
288	412	-49.8111	-38.1085	-43.9598
289	411	-39.8296	-42.1493	-40.9895
290	410	-39.6014	-31.0001	-35.3008
291	409	-46.1686	-38.9369	-42.5527
292	408	-43.6759	-44.0821	-43.879
293	407	-52.9532	-43.3137	-48.1335
294	406	-44.8046	-41.8843	-43.3445
295	405	-43.5771	-43.4979	-43.5375
296	404	-45.4881	-36.7837	-41.1359
297	403	-45.9127	-46.6301	-46.2714
298	402	-44.9256	-38.5938	-41.7597
299	401	-38.6793	-48.072	-43.3756
300	400	-53.8095	-49.0761	-51.4428

## Sheet: CB (mdeg)
	0	1	2	3
0	700	69.1137	-3.81151	32.6511
1	699	-17.5609	-60.7604	-39.1607
2	698	-82.5856	-31.5813	-57.0835
3	697	-17.477	9.229	-4.124
4	696	47.7642	81.6806	64.7224
5	695	-13.687	0.422434	-6.63227
6	694	7.56617	56.8221	32.1941
7	693	55.1523	-54.9773	0.0875353
8	692	105.9	47.1098	76.5048
9	691	58.4691	74.3698	66.4194
10	690	-21.7307	-74.1914	-47.961
11	689	-22.4836	153.016	65.2662
12	688	15.8375	-13.3054	1.26602
13	687	22.1159	102.777	62.4464
14	686	41.0541	-47.9957	-3.4708
15	685	156.37	58.1096	107.24
16	684	145.543	-61.2777	42.1326
17	683	79.2912	108.575	93.933
18	682	89.8336	119.793	104.813
19	681	6.29255	101.704	53.9982
20	680	62.879	12.0581	37.4685
21	679	120.691	79.8523	100.272
22	678	119.64	59.5302	89.585
23	677	37.712	-20.8436	8.4342
24	676	15.492	88.9625	52.2272
25	675	8.18492	69.4833	38.8341
26	674	87.4774	-39.916	23.7807
27	673	10.5951	-11.2683	-0.336597
28	672	22.9061	-88.904	-32.999
29	671	-101.282	-60.5954	-80.9384
30	670	-114.261	-89.935	-102.098
31	669	-136.42	-118.334	-127.377
32	668	-84.9843	-142.359	-113.671
33	667	-106.566	-59.447	-83.0067
34	666	-37.1406	-75.862	-56.5013
35	665	31.9911	62.2184	47.1047
36	664	91.9317	100.118	96.0246
37	663	313.119	193.976	253.548
38	662	266.414	238.458	252.436
39	661	360.404	305.839	333.121
40	660	353.123	402.062	377.593
41	659	371.666	385.197	378.431
42	658	167.195	362.551	264.873
43	657	299.873	245.006	272.44
44	656	330.394	279.707	305.051
45	655	212.358	349.683	281.02
46	654	170.176	232.878	201.527
47	653	238.093	262.16	250.126
48	652	188.307	208.786	198.547
49	651	123.021	236.172	179.596
50	650	170.617	236.74	203.678
51	649	184.867	190.172	187.52
52	648	154.42	170.771	162.596
53	647	181.684	123.742	152.713
54	646	186.549	162.171	174.36
55	645	83.435	196.884	140.16
56	644	198.77	243.759	221.264
57	643	125.951	95.0198	110.485
58	642	101.254	90.5264	95.8903
59	641	106.788	63.7211	85.2544
60	640	47.4524	18.3709	32.9117
61	639	-73.6925	13.3747	-30.1589
62	638	-93.5976	-98.1929	-95.8953
63	637	-155.761	-99.9107	-127.836
64	636	-186.23	-187.866	-187.048
65	635	-264.767	-240.892	-252.83
66	634	-269.891	-270.551	-270.221
67	633	-280.664	-241.371	-261.018
68	632	-281.653	-295.948	-288.801
69	631	-259.409	-228.203	-243.806
70	630	-242.786	-253.815	-248.3
71	629	-233.836	-238.785	-236.311
72	628	-215.667	-239.954	-227.811
73	627	-144.792	-288.927	-216.86
74	626	-117.183	-133.555	-125.369
75	625	-136.379	-111.334	-123.857
76	624	-95.9552	-155.768	-125.862
77	623	-32.0906	-95.9495	-64.0201
78	622	-38.1844	-43.8215	-41.0029
79	621	-6.14637	11.7754	2.81453
80	620	-3.93332	36.7925	16.4296
81	619	29.272	-30.7878	-0.757915
82	618	-2.74551	-46.2852	-24.5154
83	617	39.4652	-28.9638	5.25071
84	616	10.3699	-34.2139	-11.922
85	615	19.7126	52.4033	36.0579
86	614	12.255	18.8014	15.5282
87	613	-41.4132	23.9945	-8.70935
88	612	71.0605	35.2147	53.1376
89	611	48.2825	48.7478	48.5151
90	610	49.8216	3.87282	26.8472
91	609	45.4626	31.811	38.6368
92	608	59.9358	33.5688	46.7523
93	607	22.6438	91.0204	56.8321
94	606	48.2553	69.4523	58.8538
95	605	46.1088	67.4402	56.7745
96	604	71.3262	24.3006	47.8134
97	603	57.5858	79.3789	68.4824
98	602	44.5475	69.2752	56.9113
99	601	7.87974	1.49312	4.68643
100	600	-2.20682	-5.26464	-3.73573
101	599	-34.5264	21.4812	-6.52262
102	598	50.4505	-20.004	15.2232
103	597	-25.7531	-11.0435	-18.3983
104	596	-22.3617	-11.0063	-16.684
105	595	-55.4108	-27.4032	-41.407
106	594	-61.0578	-54.9859	-58.0218
107	593	-19.6603	-47.1902	-33.4252
108	592	-36.346	-41.9452	-39.1456
109	591	-73.1632	-64.4767	-68.8199
110	590	-79.6898	-7.63469	-43.6623
111	589	-94.2048	-48.2447	-71.2248
112	588	-102.291	-102.216	-102.254
113	587	-57.0162	-104.038	-80.5273
114	586	-76.7323	-85.1555	-80.9439
115	585	-73.0608	-84.9329	-78.9969
116	584	-104.336	-85.7179	-95.0269
117	583	-109.129	-78.2968	-93.713
118	582	-69.4386	-119.992	-94.7153
119	581	-74.7264	-95.1643	-84.9454
120	580	-109.688	-90.9827	-100.335
121	579	-50.3297	-78.5276	-64.4287
122	578	-64.8229	-55.8538	-60.3383
123	577	-83.1381	-83.5547	-83.3464
124	576	-40.9408	-58.8996	-49.9202
125	575	-83.3585	-59.8159	-71.5872
126	574	-49.0362	-35.1183	-42.0773
127	573	-37.9394	-83.5749	-60.7571
128	572	-52.5393	-23.8683	-38.2038
129	571	-23.0856	-5.55462	-14.3201
130	570	16.4279	-2.88232	6.77278
131	569	-12.6971	20.8376	4.07026
132	568	13.2172	24.5852	18.9012
133	567	17.7809	30.5468	24.1638
134	566	25.3773	39.7634	32.5704
135	565	42.1204	52.6479	47.3841
136	564	56.1028	74.1145	65.1087
137	563	19.7851	63.8457	41.8154
138	562	85.1325	84.0436	84.5881
139	561	57.4704	74.0228	65.7466
140	560	56.7209	67.6045	62.1627
141	559	58.76	99.0278	78.8939
142	558	88.5302	87.8451	88.1877
143	557	74.3516	46.2108	60.2812
144	556	86.1388	80.8681	83.5034
145	555	86.664	92.7461	89.705
146	554	84.9709	116.245	100.608
147	553	59.2689	44.4648	51.8669
148	552	88.9211	141.814	115.368
149	551	112.434	87.8117	100.123
150	550	100.996	94.3271	97.6615
151	549	111.281	90.2255	100.753
152	548	110.228	96.6405	103.434
153	547	93.4287	101.133	97.2809
154	546	111.476	92.6936	102.085
155	545	117.081	79.8813	98.4812
156	544	79.2314	79.6517	79.4415
157	543	102.168	89.8782	96.0229
158	542	83.9425	101.551	92.7466
159	541	109.165	108.706	108.935
160	540	94.6006	96.1629	95.3818
161	539	99.61	82.0775	90.8437
162	538	90.8955	81.7725	86.334
163	537	83.5152	61.9681	72.7417
164	536	68.1867	75.9497	72.0682
165	535	73.0707	65.201	69.1358
166	534	95.6069	116.51	106.059
167	533	56.6259	69.6475	63.1367
168	532	62.7741	69.6887	66.2314
169	531	66.9271	77.7567	72.3419
170	530	60.5377	81.85	71.1939
171	529	62.339	32.5346	47.4368
172	528	59.6364	58.4954	59.0659
173	527	22.8243	61.3656	42.0949
174	526	64.5712	42.8432	53.7072
175	525	46.5412	53.4183	49.9797
176	524	22.7956	38.4732	30.6344
177	523	38.4939	47.405	42.9495
178	522	13.2729	33.4642	23.3686
179	521	28.2574	40.5759	34.4166
180	520	33.103	40.5074	36.8052
181	519	28.6974	36.0816	32.3895
182	518	19.6695	40.3855	30.0275
183	517	31.9544	37.3008	34.6276
184	516	19.6253	50.0438	34.8345
185	515	21.224	28.8604	25.0422
186	514	41.9565	33.8585	37.9075
187	513	24.6388	26.8711	25.755
188	512	26.0995	35.7603	30.9299
189	511	35.9856	18.4361	27.2108
190	510	28.5318	26.0009	27.2663
191	509	34.4096	36.2178	35.3137
192	508	23.8184	25.8486	24.8335
193	507	39.3497	13.4355	26.3926
194	506	16.4875	19.4606	17.974
195	505	33.3835	59.9721	46.6778
196	504	49.7934	58.9962	54.3948
197	503	20.7175	31.0876	25.9026
198	502	32.2026	42.3665	37.2845
199	501	20.7123	55.0109	37.8616
200	500	46.5487	47.0526	46.8007
201	499	27.7549	39.3258	33.5403
202	498	39.3448	40.1528	39.7488
203	497	19.4632	31.1359	25.2995
204	496	42.8171	39.1733	40.9952
205	495	21.0816	33.3258	27.2037
206	494	45.9179	37.7357	41.8268
207	493	0.861972	29.4185	15.1402
208	492	31.4685	40.5704	36.0195
209	491	18.6158	51.8287	35.2222
210	490	11.4409	31.0168	21.2289
211	489	8.46848	25.2947	16.8816
212	488	28.9897	40.6073	34.7985
213	487	26.125	54.4594	40.2922
214	486	28.7849	28.2998	28.5423
215	485	43.8682	47.6405	45.7543
216	484	29.7651	14.9361	22.3506
217	483	39.0363	25.5996	32.3179
218	482	40.3872	40.2316	40.3094
219	481	46.4568	37.2972	41.877
220	480	36.8334	45.0145	40.9239
221	479	52.1999	53.9203	53.0601
222	478	20.7765	40.8434	30.81
223	477	41.7001	28.3938	35.047
224	476	24.2115	35.8758	30.0437
225	475	52.3627	23.7946	38.0787
226	474	32.1741	57.715	44.9445
227	473	25.1992	41.5971	33.3982
228	472	22.2689	39.421	30.845
229	471	50.4643	48.2929	49.3786
230	470	59.0038	33.1427	46.0733
231	469	51.7582	26.3668	39.0625
232	468	44.643	38.9049	41.7739
233	467	49.5471	25.0382	37.2926
234	466	51.8582	47.1059	49.482
235	465	54.8708	51.4985	53.1847
236	464	53.753	45.0147	49.3838
237	463	44.9846	48.3039	46.6443
238	462	53.7719	50.5871	52.1795
239	461	58.3216	45.1871	51.7543
240	460	40.6818	52.4333	46.5576
241	459	47.034	42.6403	44.8372
242	458	52.1435	38.6912	45.4173
243	457	54.3115	63.005	58.6582
244	456	59.5184	43.3745	51.4464
245	455	74.6853	55.5363	65.1108
246	454	46.2745	32.5725	39.4235
247	453	38.1037	37.0579	37.5808
248	452	66.8082	57.3274	62.0678
249	451	52.6972	74.8027	63.75
250	450	46.0153	54.9252	50.4703
251	449	54.1974	49.3696	51.7835
252	448	66.0146	67.6106	66.8126
253	447	66.6783	53.2489	59.9636
254	446	57.0318	57.0259	57.0289
255	445	54.453	59.9812	57.2171
256	444	77.896	60.4352	69.1656
257	443	62.161	53.5626	57.8618
258	442	67.0054	79.6977	73.3516
259	441	58.2672	70.0596	64.1634
260	440	62.1103	58.3746	60.2424
261	439	70.8982	77.3977	74.1479
262	438	63.3526	55.2685	59.3105
263	437	54.6191	72.6141	63.6166
264	436	65.2933	83.1799	74.2366
265	435	68.3087	76.6246	72.4666
266	434	63.0325	67.1809	65.1067
267	433	61.3188	75.3428	68.3308
268	432	72.6122	66.9818	69.797
269	431	72.0738	43.6275	57.8507
270	430	85.2207	80.2865	82.7536
271	429	67.391	64.7755	66.0832
272	428	61.6768	67.0966	64.3867
273	427	68.3406	58.0284	63.1845
274	426	60.2915	71.4764	65.8839
275	425	54.2423	62.2985	58.2704
276	424	78.6845	60.4336	69.559
277	423	74.0997	68.5615	71.3306
278	422	55.6149	63.0326	59.3237
279	421	53.8229	66.0626	59.9428
280	420	67.9501	59.3996	63.6748
281	419	71.6106	54.6763	63.1435
282	418	58.1449	62.7596	60.4522
283	417	57.7118	66.5527	62.1323
284	416	55.9253	67.3094	61.6174
285	415	52.7015	63.6092	58.1554
286	414	50.8844	68.4225	59.6534
287	413	60.2295	44.2251	52.2273
288	412	44.2521	57.4066	50.8293
289	411	37.4727	56.115	46.7938
290	410	65.4046	57.1086	61.2566
291	409	68.8165	50.9578	59.8871
292	408	66.5208	60.5382	63.5295
293	407	50.7901	46.0571	48.4236
294	406	42.4956	45.8529	44.1742
295	405	34.2288	59.5866	46.9077
296	404	64.4882	48.3824	56.4353
297	403	55.2203	62.4351	58.8277
298	402	66.4397	64.6355	65.5376
299	401	57.7012	58.3445	58.0228
300	400	59.5985	51.8382	55.7184

## Sheet: LB (mdeg)
	0	1	2	3
0	700	-0.017874	-0.0229856	-0.0204298
1	699	-0.00833805	-0.0130875	-0.0107128
2	698	-0.0153408	-0.0161579	-0.0157493
3	697	-0.0100493	-0.0127097	-0.0113795
4	696	-0.0132262	-0.00930475	-0.0112655
5	695	-0.00419859	-0.0115253	-0.00786197
6	694	-0.00317926	0.00174358	-0.000717841
7	693	-0.00222864	-0.00448281	-0.00335573
8	692	0.00847555	0.00470022	0.00658788
9	691	0.0158539	0.0195811	0.0177175
10	690	0.0194994	0.0182448	0.0188721
11	689	0.0277603	0.0187908	0.0232756
12	688	0.0273951	0.0282913	0.0278432
13	687	0.035764	0.0295743	0.0326691
14	686	0.0344975	0.0329031	0.0337003
15	685	0.0317225	0.0356769	0.0336997
16	684	0.0325063	0.0425403	0.0375233
17	683	0.0321556	0.0404738	0.0363147
18	682	0.0422184	0.0352727	0.0387456
19	681	0.0437335	0.0387315	0.0412325
20	680	0.036627	0.0418204	0.0392237
21	679	0.036144	0.0397673	0.0379557
22	678	0.0426948	0.0393859	0.0410404
23	677	0.0365918	0.0376516	0.0371217
24	676	0.047926	0.0451627	0.0465444
25	675	0.0503145	0.045001	0.0476578
26	674	0.0548266	0.041345	0.0480858
27	673	0.0606925	0.0534847	0.0570886
28	672	0.0592885	0.0599495	0.059619
29	671	0.071555	0.0645064	0.0680307
30	670	0.0829074	0.0775547	0.0802311
31	669	0.0929565	0.0858179	0.0893872
32	668	0.103736	0.0959629	0.0998494
33	667	0.12252	0.105421	0.113971
34	666	0.124889	0.121525	0.123207
35	665	0.14004	0.130086	0.135063
36	664	0.156349	0.148801	0.152575
37	663	0.15672	0.160033	0.158377
38	662	0.171897	0.168574	0.170236
39	661	0.169584	0.172584	0.171084
40	660	0.182169	0.181117	0.181643
41	659	0.176038	0.178113	0.177075
42	658	0.17325	0.177769	0.17551
43	657	0.167927	0.175621	0.171774
44	656	0.163052	0.169172	0.166112
45	655	0.162364	0.163692	0.163028
46	654	0.159221	0.159677	0.159449
47	653	0.155174	0.154013	0.154593
48	652	0.148142	0.154822	0.151482
49	651	0.139371	0.142366	0.140868
50	650	0.139657	0.141456	0.140556
51	649	0.133816	0.138389	0.136102
52	648	0.131971	0.130477	0.131224
53	647	0.129219	0.127071	0.128145
54	646	0.125464	0.122206	0.123835
55	645	0.124155	0.119416	0.121786
56	644	0.117638	0.116744	0.117191
57	643	0.110186	0.112162	0.111174
58	642	0.108554	0.114238	0.111396
59	641	0.109574	0.106884	0.108229
60	640	0.106919	0.105518	0.106219
61	639	0.103863	0.103653	0.103758
62	638	0.102885	0.103362	0.103124
63	637	0.0953399	0.101167	0.0982536
64	636	0.101567	0.102934	0.10225
65	635	0.100593	0.102276	0.101434
66	634	0.106289	0.101864	0.104077
67	633	0.109449	0.102953	0.106201
68	632	0.107501	0.104393	0.105947
69	631	0.099978	0.100619	0.100298
70	630	0.102287	0.100917	0.101602
71	629	0.10361	0.104746	0.104178
72	628	0.103804	0.101303	0.102554
73	627	0.100779	0.100295	0.100537
74	626	0.0994821	0.0936579	0.09657
75	625	0.0945229	0.0923532	0.093438
76	624	0.0885702	0.089853	0.0892116
77	623	0.0860112	0.0895391	0.0877751
78	622	0.0835295	0.087405	0.0854673
79	621	0.0786937	0.0788265	0.0787601
80	620	0.0778003	0.0731932	0.0754967
81	619	0.0738562	0.0726177	0.0732369
82	618	0.0658951	0.0665948	0.066245
83	617	0.0588142	0.0607565	0.0597854
84	616	0.0520699	0.0567183	0.0543941
85	615	0.0529789	0.0483078	0.0506433
86	614	0.0428499	0.0461463	0.0444981
87	613	0.0429435	0.0436738	0.0433087
88	612	0.0376299	0.0424661	0.040048
89	611	0.0336039	0.0394325	0.0365182
90	610	0.0310633	0.02996	0.0305117
91	609	0.0306494	0.0266937	0.0286715
92	608	0.024158	0.0278967	0.0260274
93	607	0.0246787	0.0218728	0.0232758
94	606	0.0216588	0.0233291	0.0224939
95	605	0.016743	0.018142	0.0174425
96	604	0.0183924	0.0202081	0.0193003
97	603	0.0104376	0.0148019	0.0126198
98	602	0.00902407	0.0128493	0.0109367
99	601	0.00596547	0.00680607	0.00638577
100	600	0.00507952	0.00389499	0.00448725
101	599	0.00168331	0.00166963	0.00167647
102	598	0.000195245	0.000840498	0.000517872
103	597	-0.00515806	-0.00246601	-0.00381204
104	596	-0.00587857	-0.00515694	-0.00551776
105	595	-0.00784833	-0.00780848	-0.0078284
106	594	-0.0097877	-0.00765741	-0.00872256
107	593	-0.011287	-0.0109537	-0.0111203
108	592	-0.0126741	-0.0127618	-0.012718
109	591	-0.0133912	-0.0133255	-0.0133584
110	590	-0.0137759	-0.0147159	-0.0142459
111	589	-0.014471	-0.0138335	-0.0141523
112	588	-0.0116551	-0.0114554	-0.0115552
113	587	-0.0113675	-0.0116367	-0.0115021
114	586	-0.0119305	-0.014389	-0.0131597
115	585	-0.0124687	-0.0106878	-0.0115783
116	584	-0.00918586	-0.00834301	-0.00876444
117	583	-0.00902542	-0.00417925	-0.00660234
118	582	-0.00281364	-0.00789888	-0.00535626
119	581	-0.00140648	-0.00484994	-0.00312821
120	580	9.07497e-05	-0.00343397	-0.00167161
121	579	0.00224821	0.00113188	0.00169005
122	578	0.00456546	0.00424738	0.00440642
123	577	0.0062059	0.00568975	0.00594782
124	576	0.0123534	0.00515285	0.00875313
125	575	0.0157818	0.0113239	0.0135528
126	574	0.0146936	0.0168222	0.0157579
127	573	0.0192852	0.0185186	0.0189019
128	572	0.0217157	0.021804	0.0217598
129	571	0.021711	0.0244399	0.0230755
130	570	0.0272616	0.0224571	0.0248593
131	569	0.0259205	0.026919	0.0264197
132	568	0.029479	0.0289331	0.029206
133	567	0.0347465	0.0343158	0.0345311
134	566	0.0364832	0.0317459	0.0341145
135	565	0.0358107	0.0343806	0.0350956
136	564	0.0366275	0.036645	0.0366362
137	563	0.0368469	0.0362751	0.036561
138	562	0.038996	0.0361712	0.0375836
139	561	0.0382757	0.0385694	0.0384225
140	560	0.0400345	0.0395838	0.0398091
141	559	0.039891	0.0420415	0.0409663
142	558	0.0443819	0.0407121	0.042547
143	557	0.0414471	0.043588	0.0425175
144	556	0.0439434	0.0408525	0.042398
145	555	0.0418678	0.0439516	0.0429097
146	554	0.0430262	0.041446	0.0422361
147	553	0.0405259	0.0411872	0.0408566
148	552	0.0386894	0.0430877	0.0408886
149	551	0.0424653	0.0437538	0.0431095
150	550	0.040109	0.0417716	0.0409403
151	549	0.0375608	0.0385263	0.0380436
152	548	0.03538	0.0367893	0.0360847
153	547	0.0345118	0.0379034	0.0362076
154	546	0.0334956	0.0353868	0.0344412
155	545	0.0340899	0.0294866	0.0317882
156	544	0.0314505	0.0295765	0.0305135
157	543	0.0258555	0.0277897	0.0268226
158	542	0.0252641	0.0254499	0.025357
159	541	0.0229649	0.0232745	0.0231197
160	540	0.0206881	0.0214641	0.0210761
161	539	0.0185988	0.0188973	0.0187481
162	538	0.0175163	0.0150277	0.016272
163	537	0.0128131	0.0139225	0.0133678
164	536	0.0109087	0.0115434	0.0112261
165	535	0.00880733	0.0127694	0.0107884
166	534	0.00631735	0.00638692	0.00635214
167	533	0.00436267	0.0038345	0.00409858
168	532	0.0023944	0.00344111	0.00291775
169	531	0.00242472	0.00310802	0.00276637
170	530	-0.00040797	0.000823978	0.000208004
171	529	-0.00274042	-0.00253657	-0.00263849
172	528	-0.00618351	-0.00614765	-0.00616558
173	527	-0.00776824	-0.00630368	-0.00703596
174	526	-0.00839872	-0.00890029	-0.00864951
175	525	-0.00915572	-0.00730835	-0.00823204
176	524	-0.00971637	-0.00967777	-0.00969707
177	523	-0.0119175	-0.0100577	-0.0109876
178	522	-0.0117647	-0.0117714	-0.011768
179	521	-0.0124436	-0.0122693	-0.0123565
180	520	-0.0132032	-0.0126851	-0.0129442
181	519	-0.0134145	-0.0121549	-0.0127847
182	518	-0.0169526	-0.014057	-0.0155048
183	517	-0.0146723	-0.0124787	-0.0135755
184	516	-0.0160294	-0.0165288	-0.0162791
185	515	-0.0170111	-0.0161118	-0.0165614
186	514	-0.0185544	-0.0189072	-0.0187308
187	513	-0.0188474	-0.0187081	-0.0187778
188	512	-0.0187616	-0.0190245	-0.0188931
189	511	-0.0194817	-0.0170838	-0.0182828
190	510	-0.0181078	-0.0164054	-0.0172566
191	509	-0.0181314	-0.0148945	-0.0165129
192	508	-0.0179692	-0.0165386	-0.0172539
193	507	-0.0152389	-0.0153452	-0.015292
194	506	-0.0177637	-0.015241	-0.0165024
195	505	-0.0171666	-0.0165881	-0.0168773
196	504	-0.017467	-0.0149865	-0.0162267
197	503	-0.0169699	-0.0147366	-0.0158533
198	502	-0.0162219	-0.0137899	-0.0150059
199	501	-0.0156829	-0.0152557	-0.0154693
200	500	-0.0129144	-0.0123624	-0.0126384
201	499	-0.0139707	-0.0124411	-0.0132059
202	498	-0.0135881	-0.0110042	-0.0122962
203	497	-0.0126052	-0.0107888	-0.011697
204	496	-0.0123774	-0.0101063	-0.0112418
205	495	-0.0106224	-0.0103189	-0.0104707
206	494	-0.0105675	-0.00743435	-0.00900091
207	493	-0.00782591	-0.00954278	-0.00868435
208	492	-0.00821056	-0.00738323	-0.00779689
209	491	-0.00890127	-0.00592402	-0.00741265
210	490	-0.00775918	-0.00655401	-0.00715659
211	489	-0.00656026	-0.00548661	-0.00602343
212	488	-0.00533192	-0.00359751	-0.00446472
213	487	-0.00354896	-0.00599873	-0.00477384
214	486	-0.00370593	-0.00230255	-0.00300424
215	485	-0.0040453	-0.00293864	-0.00349197
216	484	-0.0034242	-0.000242461	-0.00183333
217	483	-0.00167431	-0.000372074	-0.00102319
218	482	0.000880025	0.000195053	0.000537539
219	481	0.000684333	-0.00103744	-0.000176555
220	480	0.000649283	0.00115736	0.000903323
221	479	0.00263029	0.000209782	0.00142004
222	478	0.00181341	0.0030849	0.00244916
223	477	0.00144326	0.00186823	0.00165574
224	476	0.00336252	0.00353128	0.0034469
225	475	0.00536845	0.00410836	0.0047384
226	474	0.00628713	0.00524421	0.00576567
227	473	0.00750531	0.00650585	0.00700558
228	472	0.00518932	0.006858	0.00602366
229	471	0.00771098	0.0105622	0.00913658
230	470	0.00755239	0.00806047	0.00780643
231	469	0.00838124	0.00840569	0.00839346
232	468	0.0086415	0.00908862	0.00886506
233	467	0.0102391	0.0108572	0.0105481
234	466	0.0112222	0.0104457	0.010834
235	465	0.012265	0.0137803	0.0130226
236	464	0.0105914	0.0123002	0.0114458
237	463	0.0116658	0.0119705	0.0118182
238	462	0.0131662	0.0127534	0.0129598
239	461	0.0137337	0.0150579	0.0143958
240	460	0.0151125	0.0136459	0.0143792
241	459	0.0154281	0.0147912	0.0151097
242	458	0.0149819	0.0150678	0.0150249
243	457	0.0142105	0.0139939	0.0141022
244	456	0.0140079	0.0175238	0.0157658
245	455	0.0161149	0.0154764	0.0157956
246	454	0.0156899	0.0157554	0.0157226
247	453	0.0192384	0.0171177	0.0181781
248	452	0.0190446	0.0184994	0.018772
249	451	0.0188038	0.0186842	0.018744
250	450	0.0191209	0.0191061	0.0191135
251	449	0.0193246	0.0201922	0.0197584
252	448	0.0210912	0.0189222	0.0200067
253	447	0.0211937	0.0195638	0.0203787
254	446	0.0210055	0.0213942	0.0211999
255	445	0.0223003	0.0213453	0.0218228
256	444	0.0229187	0.0225296	0.0227241
257	443	0.0226686	0.0228035	0.022736
258	442	0.0231816	0.0235	0.0233408
259	441	0.0212907	0.0250106	0.0231507
260	440	0.0248066	0.0239949	0.0244008
261	439	0.0250975	0.0258908	0.0254941
262	438	0.0257697	0.0280313	0.0269005
263	437	0.0250681	0.0281772	0.0266227
264	436	0.0256274	0.02665	0.0261387
265	435	0.0273473	0.0280178	0.0276826
266	434	0.0283557	0.027485	0.0279203
267	433	0.029573	0.028473	0.029023
268	432	0.0302726	0.0297759	0.0300242
269	431	0.0302166	0.0297567	0.0299866
270	430	0.0308268	0.0296611	0.030244
271	429	0.032069	0.0338203	0.0329446
272	428	0.0327541	0.0322727	0.0325134
273	427	0.0347957	0.0351476	0.0349717
274	426	0.0341783	0.0345202	0.0343492
275	425	0.0357774	0.0367762	0.0362768
276	424	0.0351242	0.0348434	0.0349838
277	423	0.0356504	0.0384378	0.0370441
278	422	0.0355614	0.0377737	0.0366676
279	421	0.0365704	0.0363489	0.0364596
280	420	0.0396032	0.0402346	0.0399189
281	419	0.0382134	0.0408651	0.0395392
282	418	0.0399683	0.0410638	0.0405161
283	417	0.0389853	0.0397296	0.0393574
284	416	0.0407916	0.0423936	0.0415926
285	415	0.0417695	0.0435718	0.0426707
286	414	0.0415394	0.0444747	0.043007
287	413	0.0455279	0.0433618	0.0444449
288	412	0.0447652	0.0455435	0.0451543
289	411	0.0453639	0.0453927	0.0453783
290	410	0.0447581	0.0469269	0.0458425
291	409	0.0465307	0.0489417	0.0477362
292	408	0.0485344	0.0498413	0.0491879
293	407	0.0480832	0.0502679	0.0491755
294	406	0.0485299	0.0493339	0.0489319
295	405	0.0517317	0.0496181	0.0506749
296	404	0.0516295	0.0529359	0.0522827
297	403	0.0529876	0.053056	0.0530218
298	402	0.0546954	0.0545114	0.0546034
299	401	0.0555141	0.053207	0.0543605
300	400	0.0548838	0.0567814	0.0558326

## Sheet: LD (mdeg)
	0	1	2	3
0	700	-0.087464	-0.08048	-0.083972
1	699	-0.0931029	-0.0853571	-0.08923
2	698	-0.102201	-0.0952734	-0.0987375
3	697	-0.110848	-0.102411	-0.106629
4	696	-0.119369	-0.111998	-0.115684
5	695	-0.127805	-0.121284	-0.124545
6	694	-0.134196	-0.128264	-0.13123
7	693	-0.138621	-0.135703	-0.137162
8	692	-0.145363	-0.140032	-0.142697
9	691	-0.14913	-0.145162	-0.147146
10	690	-0.153218	-0.148553	-0.150886
11	689	-0.15555	-0.151346	-0.153448
12	688	-0.157577	-0.15497	-0.156273
13	687	-0.157736	-0.154081	-0.155908
14	686	-0.153571	-0.154215	-0.153893
15	685	-0.151067	-0.15234	-0.151704
16	684	-0.145517	-0.146693	-0.146105
17	683	-0.138228	-0.140302	-0.139265
18	682	-0.131527	-0.134054	-0.13279
19	681	-0.122662	-0.1267	-0.124681
20	680	-0.117676	-0.119594	-0.118635
21	679	-0.112011	-0.112838	-0.112425
22	678	-0.105338	-0.107303	-0.106321
23	677	-0.102369	-0.103677	-0.103023
24	676	-0.0991018	-0.0998764	-0.0994891
25	675	-0.0959536	-0.0960809	-0.0960172
26	674	-0.0908484	-0.0914718	-0.0911601
27	673	-0.0880609	-0.0882639	-0.0881624
28	672	-0.0826084	-0.0845557	-0.0835821
29	671	-0.0794735	-0.0801234	-0.0797985
30	670	-0.0729853	-0.0745683	-0.0737768
31	669	-0.0672781	-0.0685689	-0.0679235
32	668	-0.0611372	-0.0632068	-0.062172
33	667	-0.053175	-0.0565449	-0.05486
34	666	-0.0442323	-0.0473088	-0.0457706
35	665	-0.0347238	-0.0395945	-0.0371592
36	664	-0.0247576	-0.0277696	-0.0262636
37	663	-0.0146235	-0.0182502	-0.0164368
38	662	-0.00326375	-0.00785914	-0.00556144
39	661	0.00640918	0.000717466	0.00356332
40	660	0.0156604	0.0096796	0.01267
41	659	0.0225992	0.0198653	0.0212323
42	658	0.0293629	0.0257591	0.027561
43	657	0.0334296	0.0306896	0.0320596
44	656	0.0369384	0.0344746	0.0357065
45	655	0.0402777	0.0380382	0.0391579
46	654	0.0390646	0.0399759	0.0395202
47	653	0.0405358	0.0395216	0.0400287
48	652	0.0406845	0.0411704	0.0409274
49	651	0.0394968	0.0399837	0.0397402
50	650	0.0402483	0.0402487	0.0402485
51	649	0.0385059	0.0407856	0.0396457
52	648	0.0382857	0.0388287	0.0385572
53	647	0.0377366	0.0382821	0.0380093
54	646	0.037573	0.0377367	0.0376549
55	645	0.0372423	0.0367933	0.0370178
56	644	0.0359387	0.0364562	0.0361974
57	643	0.036386	0.0361288	0.0362574
58	642	0.0350385	0.0369894	0.036014
59	641	0.0340218	0.0355306	0.0347762
60	640	0.0333835	0.0338875	0.0336355
61	639	0.0307031	0.0321045	0.0314038
62	638	0.0292489	0.0305118	0.0298803
63	637	0.0288433	0.0268886	0.0278659
64	636	0.0254915	0.0286231	0.0270573
65	635	0.0267045	0.0272728	0.0269886
66	634	0.0249628	0.0271278	0.0260453
67	633	0.0259303	0.0246414	0.0252858
68	632	0.0255247	0.0253435	0.0254341
69	631	0.0290493	0.02909	0.0290696
70	630	0.0296924	0.0285723	0.0291323
71	629	0.029654	0.0301332	0.0298936
72	628	0.032935	0.0318367	0.0323859
73	627	0.035104	0.0344349	0.0347694
74	626	0.0369101	0.0362874	0.0365988
75	625	0.038619	0.0368867	0.0377529
76	624	0.0407573	0.0394782	0.0401177
77	623	0.0409606	0.0417191	0.0413399
78	622	0.0427601	0.0419874	0.0423737
79	621	0.0436806	0.0431744	0.0434275
80	620	0.0432095	0.0426103	0.0429099
81	619	0.0447763	0.042826	0.0438012
82	618	0.0436175	0.0439776	0.0437976
83	617	0.0431523	0.0433323	0.0432423
84	616	0.0418189	0.0413514	0.0415851
85	615	0.0418418	0.0416924	0.0417671
86	614	0.0399516	0.0400509	0.0400012
87	613	0.0373847	0.038843	0.0381138
88	612	0.0361212	0.0361915	0.0361564
89	611	0.0324115	0.0329656	0.0326885
90	610	0.0297469	0.0312	0.0304734
91	609	0.027057	0.0271519	0.0271044
92	608	0.025772	0.0266458	0.0262089
93	607	0.0233725	0.0236388	0.0235056
94	606	0.0219575	0.0217195	0.0218385
95	605	0.0189153	0.0195177	0.0192165
96	604	0.0186477	0.0178531	0.0182504
97	603	0.0161923	0.0172475	0.0167199
98	602	0.0145897	0.0133792	0.0139844
99	601	0.0121414	0.0131206	0.012631
100	600	0.0107407	0.0104751	0.0106079
101	599	0.00867677	0.00920589	0.00894133
102	598	0.00584866	0.0065866	0.00621763
103	597	0.00177648	0.00295694	0.00236671
104	596	0.000912927	0.000822255	0.000867591
105	595	-0.00320945	-0.00287848	-0.00304396
106	594	-0.00738704	-0.00675116	-0.0070691
107	593	-0.0109844	-0.0105498	-0.0107671
108	592	-0.0146586	-0.0137283	-0.0141935
109	591	-0.0184179	-0.0183097	-0.0183638
110	590	-0.022144	-0.0223917	-0.0222679
111	589	-0.0262002	-0.0260712	-0.0261357
112	588	-0.0295789	-0.0290868	-0.0293329
113	587	-0.0336328	-0.0325145	-0.0330737
114	586	-0.0375162	-0.0357647	-0.0366404
115	585	-0.0389708	-0.0397661	-0.0393684
116	584	-0.0447517	-0.0439427	-0.0443472
117	583	-0.0466148	-0.0461133	-0.046364
118	582	-0.0501287	-0.0508892	-0.050509
119	581	-0.0512171	-0.0516502	-0.0514336
120	580	-0.0558744	-0.0545121	-0.0551932
121	579	-0.0560296	-0.0570787	-0.0565542
122	578	-0.0585468	-0.0587263	-0.0586366
123	577	-0.0595647	-0.0598228	-0.0596937
124	576	-0.0630206	-0.06248	-0.0627503
125	575	-0.061778	-0.0619159	-0.0618469
126	574	-0.0625544	-0.0650123	-0.0637834
127	573	-0.0635561	-0.0622904	-0.0629233
128	572	-0.0623806	-0.0650126	-0.0636966
129	571	-0.0631365	-0.0631337	-0.0631351
130	570	-0.062931	-0.064468	-0.0636995
131	569	-0.0612254	-0.0626569	-0.0619412
132	568	-0.0628359	-0.063132	-0.0629839
133	567	-0.0602118	-0.0618	-0.0610059
134	566	-0.0601094	-0.0602402	-0.0601748
135	565	-0.0585784	-0.0602486	-0.0594135
136	564	-0.0572243	-0.0581387	-0.0576815
137	563	-0.055565	-0.0579938	-0.0567794
138	562	-0.0547366	-0.0561663	-0.0554514
139	561	-0.0535367	-0.0546632	-0.0541
140	560	-0.0514159	-0.0536401	-0.052528
141	559	-0.0493044	-0.0523679	-0.0508362
142	558	-0.0479806	-0.0501036	-0.0490421
143	557	-0.0467456	-0.0481181	-0.0474319
144	556	-0.0438165	-0.045706	-0.0447613
145	555	-0.0418047	-0.0427017	-0.0422532
146	554	-0.0392522	-0.0417997	-0.040526
147	553	-0.0385022	-0.0396897	-0.039096
148	552	-0.0362454	-0.0376441	-0.0369448
149	551	-0.0338053	-0.0362303	-0.0350178
150	550	-0.0317405	-0.0331584	-0.0324494
151	549	-0.0297026	-0.0318364	-0.0307695
152	548	-0.0289786	-0.0294983	-0.0292384
153	547	-0.0266697	-0.0290187	-0.0278442
154	546	-0.0258556	-0.0269556	-0.0264056
155	545	-0.0244907	-0.025457	-0.0249739
156	544	-0.0223149	-0.0243655	-0.0233402
157	543	-0.0223206	-0.023501	-0.0229108
158	542	-0.021029	-0.021986	-0.0215075
159	541	-0.0202644	-0.0210422	-0.0206533
160	540	-0.0201309	-0.0213002	-0.0207155
161	539	-0.0189808	-0.019946	-0.0194634
162	538	-0.0188322	-0.0199791	-0.0194057
163	537	-0.0194532	-0.0200962	-0.0197747
164	536	-0.0196052	-0.0202663	-0.0199357
165	535	-0.0200585	-0.0209881	-0.0205233
166	534	-0.0186532	-0.0198145	-0.0192338
167	533	-0.0205212	-0.0216904	-0.0211058
168	532	-0.0213283	-0.0214473	-0.0213878
169	531	-0.0216345	-0.0235026	-0.0225685
170	530	-0.0234081	-0.0243392	-0.0238736
171	529	-0.0235206	-0.022933	-0.0232268
172	528	-0.0253986	-0.0236902	-0.0245444
173	527	-0.0245321	-0.0255025	-0.0250173
174	526	-0.0268806	-0.0267394	-0.02681
175	525	-0.0288672	-0.0274053	-0.0281362
176	524	-0.0282896	-0.0303434	-0.0293165
177	523	-0.030956	-0.0304471	-0.0307015
178	522	-0.0316681	-0.0307574	-0.0312128
179	521	-0.0339295	-0.0336857	-0.0338076
180	520	-0.0339933	-0.0345392	-0.0342662
181	519	-0.035784	-0.0354023	-0.0355932
182	518	-0.0376548	-0.0375511	-0.0376029
183	517	-0.0387407	-0.0400069	-0.0393738
184	516	-0.041498	-0.0406991	-0.0410985
185	515	-0.0405509	-0.0411234	-0.0408371
186	514	-0.0443212	-0.0437244	-0.0440228
187	513	-0.0449085	-0.0432715	-0.04409
188	512	-0.0448806	-0.0460659	-0.0454732
189	511	-0.0465946	-0.0459507	-0.0462726
190	510	-0.0488355	-0.0479587	-0.0483971
191	509	-0.0490253	-0.0494543	-0.0492398
192	508	-0.0512034	-0.0508881	-0.0510458
193	507	-0.05182	-0.0512884	-0.0515542
194	506	-0.0530086	-0.0532256	-0.0531171
195	505	-0.0535022	-0.0537465	-0.0536244
196	504	-0.055271	-0.0540922	-0.0546816
197	503	-0.055369	-0.0564761	-0.0559226
198	502	-0.0569127	-0.0558813	-0.056397
199	501	-0.0565978	-0.0578939	-0.0572458
200	500	-0.0592589	-0.0582669	-0.0587629
201	499	-0.0592935	-0.0599002	-0.0595969
202	498	-0.0606162	-0.0599621	-0.0602891
203	497	-0.0605682	-0.0615205	-0.0610443
204	496	-0.0629968	-0.059992	-0.0614944
205	495	-0.0613819	-0.0622577	-0.0618198
206	494	-0.0625293	-0.0610638	-0.0617965
207	493	-0.0623035	-0.0626562	-0.0624798
208	492	-0.0640634	-0.0627766	-0.06342
209	491	-0.0640163	-0.0639349	-0.0639756
210	490	-0.0649872	-0.0644786	-0.0647329
211	489	-0.0639292	-0.0652967	-0.064613
212	488	-0.0649874	-0.0655098	-0.0652486
213	487	-0.0661781	-0.0650097	-0.0655939
214	486	-0.0661052	-0.0655429	-0.0658241
215	485	-0.065908	-0.0662496	-0.0660788
216	484	-0.0661462	-0.0659401	-0.0660432
217	483	-0.0676318	-0.0664919	-0.0670619
218	482	-0.0660724	-0.0667462	-0.0664093
219	481	-0.0672329	-0.0667285	-0.0669807
220	480	-0.0671963	-0.0672717	-0.067234
221	479	-0.066968	-0.0683172	-0.0676426
222	478	-0.067473	-0.0679354	-0.0677042
223	477	-0.0672584	-0.0666482	-0.0669533
224	476	-0.067244	-0.0678972	-0.0675706
225	475	-0.0671199	-0.0660639	-0.0665919
226	474	-0.067041	-0.0686854	-0.0678632
227	473	-0.0680036	-0.066076	-0.0670398
228	472	-0.0670725	-0.0676388	-0.0673557
229	471	-0.0679156	-0.067988	-0.0679518
230	470	-0.0686268	-0.0680777	-0.0683523
231	469	-0.0674859	-0.0678202	-0.067653
232	468	-0.0671927	-0.0659965	-0.0665946
233	467	-0.0677324	-0.0676396	-0.067686
234	466	-0.0663478	-0.0680348	-0.0671913
235	465	-0.0674773	-0.0675036	-0.0674904
236	464	-0.0677977	-0.0677139	-0.0677558
237	463	-0.066554	-0.0676616	-0.0671078
238	462	-0.0677059	-0.067796	-0.0677509
239	461	-0.0677439	-0.066625	-0.0671845
240	460	-0.0663225	-0.0680449	-0.0671837
241	459	-0.067402	-0.0687808	-0.0680914
242	458	-0.0679404	-0.0677238	-0.0678321
243	457	-0.0674133	-0.0672423	-0.0673278
244	456	-0.0675397	-0.0679951	-0.0677674
245	455	-0.0679586	-0.0681297	-0.0680441
246	454	-0.0678028	-0.0680873	-0.067945
247	453	-0.067494	-0.0674716	-0.0674828
248	452	-0.0681193	-0.0673983	-0.0677588
249	451	-0.0677614	-0.0685719	-0.0681666
250	450	-0.0682438	-0.0682123	-0.0682281
251	449	-0.0674626	-0.0671386	-0.0673006
252	448	-0.0685468	-0.0675383	-0.0680425
253	447	-0.0673285	-0.0683463	-0.0678374
254	446	-0.0672943	-0.068194	-0.0677442
255	445	-0.0687833	-0.068126	-0.0684547
256	444	-0.0686871	-0.0681229	-0.068405
257	443	-0.0673478	-0.0689114	-0.0681296
258	442	-0.0673943	-0.068328	-0.0678612
259	441	-0.068703	-0.0679874	-0.0683452
260	440	-0.0676475	-0.0694449	-0.0685462
261	439	-0.0683809	-0.0687304	-0.0685557
262	438	-0.067633	-0.0675058	-0.0675694
263	437	-0.0679413	-0.0700177	-0.0689795
264	436	-0.0679315	-0.0672145	-0.067573
265	435	-0.0675538	-0.068947	-0.0682504
266	434	-0.0673388	-0.0685465	-0.0679427
267	433	-0.0674525	-0.0680089	-0.0677307
268	432	-0.0675212	-0.0689902	-0.0682557
269	431	-0.0675926	-0.0680785	-0.0678355
270	430	-0.0664842	-0.0677972	-0.0671407
271	429	-0.0672417	-0.0670481	-0.0671449
272	428	-0.0666043	-0.0677046	-0.0671544
273	427	-0.0652548	-0.0679801	-0.0666175
274	426	-0.0670473	-0.0665025	-0.0667749
275	425	-0.0667409	-0.0664789	-0.0666099
276	424	-0.0650462	-0.0675939	-0.0663201
277	423	-0.0655096	-0.0660172	-0.0657634
278	422	-0.0675257	-0.0653631	-0.0664444
279	421	-0.0644843	-0.0659246	-0.0652045
280	420	-0.0652805	-0.0653987	-0.0653396
281	419	-0.0662021	-0.0658258	-0.066014
282	418	-0.0659359	-0.0654719	-0.0657039
283	417	-0.0656931	-0.0666084	-0.0661507
284	416	-0.0663779	-0.0657648	-0.0660714
285	415	-0.0649216	-0.0655278	-0.0652247
286	414	-0.0655902	-0.0659088	-0.0657495
287	413	-0.0658016	-0.0661946	-0.0659981
288	412	-0.0665226	-0.0664552	-0.0664889
289	411	-0.0666825	-0.0666445	-0.0666635
290	410	-0.0652063	-0.0672988	-0.0662525
291	409	-0.0656516	-0.0651177	-0.0653847
292	408	-0.0654853	-0.0658743	-0.0656798
293	407	-0.0654381	-0.0646062	-0.0650221
294	406	-0.0665682	-0.0661888	-0.0663785
295	405	-0.063855	-0.0642947	-0.0640748
296	404	-0.0656476	-0.0647957	-0.0652216
297	403	-0.0643835	-0.0649297	-0.0646566
298	402	-0.0641032	-0.0640514	-0.0640773
299	401	-0.0650659	-0.0635464	-0.0643062
300	400	-0.0628027	-0.0635225	-0.0631626

## Sheet: LBp (mdeg)
	0	1	2	3
0	700	0.0018872	-0.00935216	-0.00373248
1	699	-0.00927382	-0.00349327	-0.00638355
2	698	-0.00835043	0.00159291	-0.00337876
3	697	-0.0035203	-0.000773254	-0.00214677
4	696	-0.00394455	0.00108846	-0.00142804
5	695	-0.0069898	-0.00586247	-0.00642614
6	694	-0.000680674	0.00628006	0.00279969
7	693	-0.000512646	-0.000919875	-0.000716261
8	692	0.0014151	-0.000305203	0.000554948
9	691	0.00660271	0.00280902	0.00470587
10	690	0.00789537	0.00468099	0.00628818
11	689	0.00917513	0.011506	0.0103406
12	688	0.0113759	0.00861697	0.00999643
13	687	0.0192435	0.0108779	0.0150607
14	686	0.0185443	0.0104356	0.0144899
15	685	0.0216269	0.016241	0.018934
16	684	0.0192436	0.0225829	0.0209133
17	683	0.0202258	0.0237226	0.0219742
18	682	0.0220004	0.0189558	0.0204781
19	681	0.0171135	0.0175548	0.0173341
20	680	0.0174809	0.0206045	0.0190427
21	679	0.0146472	0.0133517	0.0139995
22	678	0.00845091	0.0131409	0.0107959
23	677	0.0104387	0.0139748	0.0122067
24	676	0.00250064	0.0133952	0.00794794
25	675	0.00585619	0.000860988	0.00335859
26	674	-0.000201792	-0.00267335	-0.00143757
27	673	-0.0125065	0.00392792	-0.00428927
28	672	-0.00903042	-0.0108072	-0.00991884
29	671	-0.0141552	-0.0132492	-0.0137022
30	670	-0.0174337	-0.019068	-0.0182508
31	669	-0.0193781	-0.0197456	-0.0195618
32	668	-0.0213574	-0.0218966	-0.021627
33	667	-0.0201359	-0.0188042	-0.01947
34	666	-0.0162172	-0.0147974	-0.0155073
35	665	-0.00979939	-0.0114007	-0.0106001
36	664	-0.00282387	-0.00331301	-0.00306844
37	663	0.00752744	0.00213003	0.00482873
38	662	0.0158465	0.0119754	0.0139109
39	661	0.0180878	0.0168173	0.0174525
40	660	0.0294267	0.0259126	0.0276696
41	659	0.0322327	0.0287555	0.0304941
42	658	0.0361087	0.0339729	0.0350408
43	657	0.0401651	0.03569	0.0379276
44	656	0.0374525	0.037257	0.0373548
45	655	0.0404037	0.0382039	0.0393038
46	654	0.0400062	0.0414695	0.0407378
47	653	0.040528	0.0368007	0.0386643
48	652	0.0440996	0.0399998	0.0420497
49	651	0.0381582	0.0415905	0.0398743
50	650	0.0390077	0.0403348	0.0396713
51	649	0.0464095	0.0450494	0.0457295
52	648	0.0437449	0.0424349	0.0430899
53	647	0.0469822	0.0426888	0.0448355
54	646	0.0421465	0.049941	0.0460438
55	645	0.0457431	0.0458793	0.0458112
56	644	0.0464202	0.0469917	0.0467059
57	643	0.0424289	0.0431483	0.0427886
58	642	0.0397829	0.0415348	0.0406588
59	641	0.0364888	0.0373502	0.0369195
60	640	0.035024	0.0362899	0.0356569
61	639	0.0285989	0.0304021	0.0295005
62	638	0.0209388	0.0259485	0.0234436
63	637	0.0144643	0.0225048	0.0184846
64	636	0.00896514	0.0133747	0.0111699
65	635	0.00360353	0.00755977	0.00558165
66	634	-0.00282311	0.00864846	0.00291268
67	633	-0.00266688	-0.00121399	-0.00194043
68	632	-0.00194483	-0.000723181	-0.001334
69	631	-0.00570318	-0.00171152	-0.00370735
70	630	-0.00705759	-0.00448389	-0.00577074
71	629	-0.00487076	-0.00613099	-0.00550087
72	628	-0.00162506	-0.00703577	-0.00433041
73	627	-0.00756373	-0.000813706	-0.00418872
74	626	-0.00519241	-0.00686512	-0.00602877
75	625	-0.00608654	-0.00376055	-0.00492355
76	624	-0.00803754	-0.00377177	-0.00590465
77	623	-0.00346826	-0.00691827	-0.00519327
78	622	-0.00749282	-0.0071361	-0.00731446
79	621	-0.00833987	-0.00800449	-0.00817218
80	620	-0.0122651	-0.0091273	-0.0106962
81	619	-0.013489	-0.0123644	-0.0129267
82	618	-0.0148192	-0.0129925	-0.0139059
83	617	-0.0114966	-0.0122665	-0.0118815
84	616	-0.0170683	-0.0145469	-0.0158076
85	615	-0.0171908	-0.0160166	-0.0166037
86	614	-0.0183702	-0.0157215	-0.0170458
87	613	-0.0120767	-0.0191137	-0.0155952
88	612	-0.0173124	-0.0195968	-0.0184546
89	611	-0.0186545	-0.0190284	-0.0188415
90	610	-0.0191505	-0.0197035	-0.019427
91	609	-0.0205801	-0.018412	-0.019496
92	608	-0.0185278	-0.0190731	-0.0188004
93	607	-0.0185857	-0.0187101	-0.0186479
94	606	-0.0167329	-0.0173207	-0.0170268
95	605	-0.0170716	-0.0175144	-0.017293
96	604	-0.0152301	-0.0154791	-0.0153546
97	603	-0.0153153	-0.012576	-0.0139457
98	602	-0.014391	-0.013694	-0.0140425
99	601	-0.0119745	-0.0141427	-0.0130586
100	600	-0.0131199	-0.0130178	-0.0130688
101	599	-0.0111543	-0.0124606	-0.0118075
102	598	-0.00968507	-0.00976948	-0.00972727
103	597	-0.00810609	-0.00908131	-0.0085937
104	596	-0.0093027	-0.00948185	-0.00939228
105	595	-0.00757365	-0.00800186	-0.00778776
106	594	-0.00739537	-0.0071406	-0.00726799
107	593	-0.00557069	-0.00657036	-0.00607053
108	592	-0.00521182	-0.00342187	-0.00431685
109	591	-0.00696808	-0.00312074	-0.00504441
110	590	-0.00443431	-0.00397348	-0.00420389
111	589	-0.00402451	-0.00718355	-0.00560403
112	588	-0.00529427	-0.0047585	-0.00502639
113	587	-0.00688583	-0.00463927	-0.00576255
114	586	-0.00769469	-0.00754507	-0.00761988
115	585	-0.00729549	-0.00638036	-0.00683793
116	584	-0.0064626	-0.00725933	-0.00686097
117	583	-0.00548326	-0.0071861	-0.00633468
118	582	-0.00923791	-0.0103001	-0.00976901
119	581	-0.00965685	-0.0110771	-0.010367
120	580	-0.0111943	-0.00881182	-0.010003
121	579	-0.0111704	-0.0106077	-0.0108891
122	578	-0.0120135	-0.010467	-0.0112402
123	577	-0.0121426	-0.010684	-0.0114133
124	576	-0.0109959	-0.0131266	-0.0120613
125	575	-0.0136314	-0.0133693	-0.0135004
126	574	-0.0122145	-0.0124309	-0.0123227
127	573	-0.0117474	-0.0122576	-0.0120025
128	572	-0.0126488	-0.0135919	-0.0131204
129	571	-0.0112911	-0.0118992	-0.0115951
130	570	-0.012304	-0.0116752	-0.0119896
131	569	-0.0138902	-0.0132724	-0.0135813
132	568	-0.0124608	-0.0121745	-0.0123176
133	567	-0.0124994	-0.011081	-0.0117902
134	566	-0.0114374	-0.0127693	-0.0121033
135	565	-0.0122312	-0.0109788	-0.011605
136	564	-0.0112002	-0.012924	-0.0120621
137	563	-0.0116622	-0.0109517	-0.011307
138	562	-0.0117018	-0.0119405	-0.0118211
139	561	-0.0120973	-0.0122379	-0.0121676
140	560	-0.0106831	-0.01109	-0.0108866
141	559	-0.00992363	-0.00953509	-0.00972936
142	558	-0.00886218	-0.0106524	-0.0097573
143	557	-0.0102098	-0.00853148	-0.00937066
144	556	-0.00924875	-0.00960355	-0.00942615
145	555	-0.00828707	-0.00949893	-0.008893
146	554	-0.0097631	-0.00900645	-0.00938478
147	553	-0.00788566	-0.00897535	-0.0084305
148	552	-0.00783536	-0.00862312	-0.00822924
149	551	-0.00859305	-0.0089636	-0.00877832
150	550	-0.0080701	-0.00745415	-0.00776212
151	549	-0.00903341	-0.00851952	-0.00877647
152	548	-0.00823393	-0.00826943	-0.00825168
153	547	-0.00764983	-0.00881872	-0.00823428
154	546	-0.00729345	-0.00626034	-0.0067769
155	545	-0.0083641	-0.00706148	-0.00771279
156	544	-0.00760544	-0.00797692	-0.00779118
157	543	-0.00846369	-0.0076979	-0.00808079
158	542	-0.00661085	-0.00691662	-0.00676373
159	541	-0.00818957	-0.00705037	-0.00761997
160	540	-0.0080999	-0.00674961	-0.00742475
161	539	-0.0079569	-0.00783367	-0.00789529
162	538	-0.00765552	-0.00685193	-0.00725372
163	537	-0.00786818	-0.00634412	-0.00710615
164	536	-0.00702917	-0.00748805	-0.00725861
165	535	-0.008859	-0.00738465	-0.00812183
166	534	-0.00911358	-0.00583529	-0.00747443
167	533	-0.00739713	-0.00804853	-0.00772283
168	532	-0.00747814	-0.00820205	-0.00784009
169	531	-0.00920883	-0.00799454	-0.00860169
170	530	-0.00827792	-0.00733485	-0.00780638
171	529	-0.00820158	-0.00920653	-0.00870405
172	528	-0.00883204	-0.00816184	-0.00849694
173	527	-0.00881991	-0.00873905	-0.00877948
174	526	-0.00981147	-0.00861705	-0.00921426
175	525	-0.0078801	-0.00911444	-0.00849727
176	524	-0.0081791	-0.00840388	-0.00829149
177	523	-0.00881565	-0.00793547	-0.00837556
178	522	-0.00892408	-0.00909025	-0.00900717
179	521	-0.0085546	-0.00923556	-0.00889508
180	520	-0.00906893	-0.00900726	-0.0090381
181	519	-0.00811853	-0.00831608	-0.00821731
182	518	-0.00975409	-0.00934724	-0.00955066
183	517	-0.00924254	-0.00921105	-0.00922679
184	516	-0.00879513	-0.00925852	-0.00902682
185	515	-0.00930731	-0.00940612	-0.00935671
186	514	-0.00962324	-0.0100676	-0.00984542
187	513	-0.00936223	-0.00941203	-0.00938713
188	512	-0.0100481	-0.00898157	-0.00951481
189	511	-0.00877647	-0.00984499	-0.00931073
190	510	-0.0102579	-0.00920143	-0.00972965
191	509	-0.0104114	-0.0109634	-0.0106874
192	508	-0.00929402	-0.00925883	-0.00927642
193	507	-0.0100793	-0.0105151	-0.0102972
194	506	-0.00868344	-0.0105268	-0.0096051
195	505	-0.00985487	-0.00867473	-0.0092648
196	504	-0.0100192	-0.00888723	-0.00945323
197	503	-0.010036	-0.00924925	-0.00964263
198	502	-0.0105804	-0.00980056	-0.0101905
199	501	-0.00960844	-0.00922735	-0.00941789
200	500	-0.0105279	-0.0104928	-0.0105103
201	499	-0.00939183	-0.00912155	-0.00925669
202	498	-0.0097323	-0.00923411	-0.00948321
203	497	-0.00919295	-0.0101894	-0.00969118
204	496	-0.00825345	-0.00961678	-0.00893512
205	495	-0.00938009	-0.00875612	-0.00906811
206	494	-0.00968543	-0.00830053	-0.00899298
207	493	-0.00988198	-0.0092033	-0.00954264
208	492	-0.00865287	-0.00887409	-0.00876348
209	491	-0.00865144	-0.00937034	-0.00901089
210	490	-0.00861815	-0.00864707	-0.00863261
211	489	-0.00904876	-0.00921524	-0.009132
212	488	-0.00833189	-0.0078435	-0.00808769
213	487	-0.00873039	-0.00816841	-0.0084494
214	486	-0.00824527	-0.00830564	-0.00827546
215	485	-0.00805364	-0.00783082	-0.00794223
216	484	-0.00805202	-0.00795415	-0.00800309
217	483	-0.00643312	-0.00857073	-0.00750193
218	482	-0.00798609	-0.00787005	-0.00792807
219	481	-0.00789245	-0.00790988	-0.00790116
220	480	-0.00811666	-0.00802791	-0.00807229
221	479	-0.00668424	-0.00640084	-0.00654254
222	478	-0.00854495	-0.0072277	-0.00788632
223	477	-0.00772414	-0.00680443	-0.00726429
224	476	-0.00734109	-0.0071898	-0.00726545
225	475	-0.00740587	-0.00741681	-0.00741134
226	474	-0.00742887	-0.00765074	-0.0075398
227	473	-0.00742257	-0.00695868	-0.00719062
228	472	-0.00779246	-0.00689943	-0.00734594
229	471	-0.00697732	-0.00696527	-0.00697129
230	470	-0.00739982	-0.00635628	-0.00687805
231	469	-0.00692501	-0.00618149	-0.00655325
232	468	-0.00692893	-0.00750446	-0.0072167
233	467	-0.00771916	-0.00609937	-0.00690927
234	466	-0.00595545	-0.0059529	-0.00595417
235	465	-0.00691519	-0.00541252	-0.00616386
236	464	-0.00649055	-0.00570361	-0.00609708
237	463	-0.00655266	-0.00568036	-0.00611651
238	462	-0.00670936	-0.00575569	-0.00623253
239	461	-0.00604028	-0.00569715	-0.00586871
240	460	-0.00710297	-0.00531928	-0.00621113
241	459	-0.00586737	-0.00602601	-0.00594669
242	458	-0.00596281	-0.00591238	-0.0059376
243	457	-0.00617471	-0.00580943	-0.00599207
244	456	-0.00650981	-0.00589621	-0.00620301
245	455	-0.00608072	-0.00514955	-0.00561514
246	454	-0.00574308	-0.00516193	-0.00545251
247	453	-0.0058043	-0.00482017	-0.00531224
248	452	-0.00588055	-0.00512638	-0.00550347
249	451	-0.00471497	-0.00477863	-0.0047468
250	450	-0.00465684	-0.0048953	-0.00477607
251	449	-0.00522286	-0.00507358	-0.00514822
252	448	-0.00518526	-0.00459512	-0.00489019
253	447	-0.00637383	-0.00445233	-0.00541308
254	446	-0.00491935	-0.00361493	-0.00426714
255	445	-0.0049554	-0.00425279	-0.0046041
256	444	-0.00431714	-0.00426474	-0.00429094
257	443	-0.00441692	-0.00370451	-0.00406071
258	442	-0.00470785	-0.00422664	-0.00446724
259	441	-0.00394689	-0.00347381	-0.00371035
260	440	-0.00364782	-0.00389325	-0.00377053
261	439	-0.00470413	-0.00418479	-0.00444446
262	438	-0.00400024	-0.00336606	-0.00368315
263	437	-0.00406293	-0.00371662	-0.00388977
264	436	-0.00432061	-0.00389523	-0.00410792
265	435	-0.0043073	-0.00333643	-0.00382187
266	434	-0.00404876	-0.00363815	-0.00384345
267	433	-0.00343541	-0.00302747	-0.00323144
268	432	-0.00422508	-0.00294216	-0.00358362
269	431	-0.00404028	-0.00343048	-0.00373538
270	430	-0.00438991	-0.00396245	-0.00417618
271	429	-0.00390844	-0.00297356	-0.003441
272	428	-0.00403426	-0.00334547	-0.00368987
273	427	-0.00383849	-0.00361232	-0.0037254
274	426	-0.00365786	-0.00326915	-0.00346351
275	425	-0.00333293	-0.00375667	-0.0035448
276	424	-0.00317661	-0.00339436	-0.00328549
277	423	-0.00358899	-0.00323679	-0.00341289
278	422	-0.00367159	-0.00353524	-0.00360342
279	421	-0.00412712	-0.002879	-0.00350306
280	420	-0.00340361	-0.00251677	-0.00296019
281	419	-0.00373186	-0.00323503	-0.00348344
282	418	-0.00313949	-0.00302101	-0.00308025
283	417	-0.00328643	-0.00302458	-0.00315551
284	416	-0.00357053	-0.00249568	-0.0030331
285	415	-0.00259581	-0.0028579	-0.00272686
286	414	-0.00310069	-0.00250905	-0.00280487
287	413	-0.00288253	-0.0027558	-0.00281916
288	412	-0.00348391	-0.00239338	-0.00293864
289	411	-0.00242954	-0.00260426	-0.0025169
290	410	-0.00264996	-0.00249384	-0.0025719
291	409	-0.0027809	-0.00263038	-0.00270564
292	408	-0.00278639	-0.00210189	-0.00244414
293	407	-0.00329134	-0.00237662	-0.00283398
294	406	-0.00248366	-0.0022986	-0.00239113
295	405	-0.0021662	-0.00182601	-0.0019961
296	404	-0.00185921	-0.00184412	-0.00185167
297	403	-0.00262029	-0.00138811	-0.0020042
298	402	-0.00172926	-0.00156727	-0.00164827
299	401	-0.00164128	-0.00153579	-0.00158854
300	400	-0.00204497	-0.00217584	-0.0021104

## Sheet: LDp (mdeg)
	0	1	2	3
0	700	-0.0131203	-0.0118545	-0.0124874
1	699	-0.0133058	-0.0128994	-0.0131026
2	698	-0.015733	-0.0137431	-0.0147381
3	697	-0.0158772	-0.0143192	-0.0150982
4	696	-0.0166339	-0.0154186	-0.0160263
5	695	-0.0172565	-0.0164363	-0.0168464
6	694	-0.0156087	-0.0175572	-0.0165829
7	693	-0.0181752	-0.0168368	-0.017506
8	692	-0.0173873	-0.0184911	-0.0179392
9	691	-0.0181203	-0.0184242	-0.0182723
10	690	-0.0174431	-0.0180024	-0.0177228
11	689	-0.0183097	-0.0189442	-0.018627
12	688	-0.015837	-0.0184668	-0.0171519
13	687	-0.0163951	-0.0180886	-0.0172419
14	686	-0.0154288	-0.0136046	-0.0145167
15	685	-0.0120472	-0.0146184	-0.0133328
16	684	-0.00795071	-0.00843968	-0.00819519
17	683	-0.00271207	-0.00513342	-0.00392274
18	682	0.000266214	-0.00251518	-0.00112448
19	681	0.00527197	0.00237988	0.00382592
20	680	0.00792354	0.00486425	0.00639389
21	679	0.0100353	0.00930941	0.00967235
22	678	0.0150205	0.0120752	0.0135478
23	677	0.015984	0.0135482	0.0147661
24	676	0.0174541	0.0158137	0.0166339
25	675	0.0179839	0.015647	0.0168154
26	674	0.0169184	0.0182879	0.0176032
27	673	0.0149197	0.0143973	0.0146585
28	672	0.0142885	0.0153015	0.014795
29	671	0.0115195	0.0124021	0.0119608
30	670	0.0066558	0.00892541	0.0077906
31	669	0.00134496	0.00290619	0.00212558
32	668	-0.00500612	-0.00188494	-0.00344553
33	667	-0.0105917	-0.00739519	-0.00899344
34	666	-0.0172387	-0.0141441	-0.0156914
35	665	-0.0210414	-0.0181681	-0.0196047
36	664	-0.0253477	-0.0221592	-0.0237534
37	663	-0.0268423	-0.0261345	-0.0264884
38	662	-0.0286505	-0.0274125	-0.0280315
39	661	-0.0273036	-0.0268215	-0.0270626
40	660	-0.0251405	-0.0252083	-0.0251744
41	659	-0.022568	-0.0235967	-0.0230823
42	658	-0.0186336	-0.0196686	-0.0191511
43	657	-0.0157838	-0.015878	-0.0158309
44	656	-0.0125979	-0.0134265	-0.0130122
45	655	-0.0100549	-0.0112778	-0.0106663
46	654	-0.00839361	-0.0088602	-0.0086269
47	653	-0.00618317	-0.00585973	-0.00602145
48	652	-0.0043918	-0.00526442	-0.00482811
49	651	-0.00403486	-0.00307413	-0.00355449
50	650	-0.00188292	-0.00178981	-0.00183637
51	649	0.000126399	-0.000321205	-9.74031e-05
52	648	0.00170876	0.00216761	0.00193818
53	647	0.00583485	0.00344541	0.00464013
54	646	0.00905168	0.00822288	0.00863728
55	645	0.0146421	0.0121783	0.0134102
56	644	0.0186711	0.0176084	0.0181397
57	643	0.0232549	0.0220825	0.0226687
58	642	0.0286454	0.0262213	0.0274333
59	641	0.0322426	0.0303584	0.0313005
60	640	0.0361864	0.0347575	0.035472
61	639	0.038665	0.0381222	0.0383936
62	638	0.0401108	0.0400434	0.0400771
63	637	0.0414654	0.0408758	0.0411706
64	636	0.0405773	0.0403748	0.0404761
65	635	0.0389558	0.0389761	0.038966
66	634	0.0363329	0.0365277	0.0364303
67	633	0.0338184	0.0356368	0.0347276
68	632	0.0318033	0.0320732	0.0319382
69	631	0.0288772	0.0296516	0.0292644
70	630	0.0279118	0.0268972	0.0274045
71	629	0.0259351	0.0248766	0.0254059
72	628	0.024658	0.0241354	0.0243967
73	627	0.0233631	0.0237962	0.0235797
74	626	0.0220384	0.0232172	0.0226278
75	625	0.0223562	0.0223231	0.0223396
76	624	0.0227032	0.0217015	0.0222023
77	623	0.0224536	0.0217101	0.0220818
78	622	0.0218955	0.0215616	0.0217285
79	621	0.0222946	0.0222558	0.0222752
80	620	0.0219222	0.0217312	0.0218267
81	619	0.0214254	0.0213056	0.0213655
82	618	0.0198803	0.0201771	0.0200287
83	617	0.0197447	0.0192264	0.0194856
84	616	0.0182236	0.0177558	0.0179897
85	615	0.015581	0.0165184	0.0160497
86	614	0.0143832	0.0155905	0.0149868
87	613	0.0134374	0.0144497	0.0139435
88	612	0.0119638	0.0120763	0.01202
89	611	0.00972268	0.0108992	0.0103109
90	610	0.00896357	0.00932913	0.00914635
91	609	0.00703131	0.00787676	0.00745403
92	608	0.00602276	0.00660908	0.00631592
93	607	0.00415724	0.00541201	0.00478463
94	606	0.00392462	0.00392318	0.0039239
95	605	0.00281353	0.00143256	0.00212305
96	604	0.00204448	0.00244571	0.00224509
97	603	0.000883572	0.00125377	0.00106867
98	602	0.000536371	0.00024572	0.000391045
99	601	-0.000140596	-0.000165326	-0.000152961
100	600	-0.000807925	-0.000815529	-0.000811727
101	599	-0.000813431	-0.000819754	-0.000816592
102	598	-0.000932157	-0.00127842	-0.00110529
103	597	-0.000406886	-0.00119271	-0.000799797
104	596	-0.000266533	-3.49703e-05	-0.000150752
105	595	9.07067e-06	-0.000714167	-0.000352548
106	594	0.000125864	-0.000371638	-0.000122887
107	593	0.000515311	0.000646884	0.000581097
108	592	0.0011716	0.0011012	0.0011364
109	591	0.00212759	0.00147732	0.00180245
110	590	0.0022299	0.000944248	0.00158707
111	589	0.00270617	0.00204495	0.00237556
112	588	0.00340375	0.00263319	0.00301847
113	587	0.00336769	0.00324039	0.00330404
114	586	0.00411271	0.00354778	0.00383024
115	585	0.00447422	0.00413111	0.00430266
116	584	0.00487822	0.00420293	0.00454057
117	583	0.00422123	0.00369459	0.00395791
118	582	0.00531902	0.00434869	0.00483385
119	581	0.0043402	0.00365218	0.00399619
120	580	0.00406018	0.00322149	0.00364084
121	579	0.0036957	0.00354075	0.00361823
122	578	0.00375569	0.00317025	0.00346297
123	577	0.00295532	0.00236085	0.00265809
124	576	0.00244623	0.00190058	0.00217341
125	575	0.00134049	0.00160085	0.00147067
126	574	0.00135729	0.00148461	0.00142095
127	573	0.0010654	0.000805569	0.000935485
128	572	0.000263708	0.000444021	0.000353864
129	571	-0.000404959	0.000233785	-8.55868e-05
130	570	-0.000622559	-0.000540586	-0.000581572
131	569	-0.00127116	-0.00136937	-0.00132027
132	568	-0.00169032	-0.00181258	-0.00175145
133	567	-0.00211036	-0.00176329	-0.00193682
134	566	-0.00255727	-0.00227493	-0.0024161
135	565	-0.0029902	-0.00274697	-0.00286859
136	564	-0.00306529	-0.00274539	-0.00290534
137	563	-0.00361536	-0.00327353	-0.00344444
138	562	-0.00360337	-0.00437863	-0.003991
139	561	-0.00417092	-0.00390073	-0.00403583
140	560	-0.00361519	-0.00390381	-0.0037595
141	559	-0.00449894	-0.00419146	-0.0043452
142	558	-0.00420255	-0.00408628	-0.00414442
143	557	-0.00401232	-0.00379365	-0.00390299
144	556	-0.00395318	-0.00430963	-0.0041314
145	555	-0.00399496	-0.00367652	-0.00383574
146	554	-0.00430529	-0.0041087	-0.00420699
147	553	-0.00406769	-0.00428429	-0.00417599
148	552	-0.00434066	-0.00352726	-0.00393396
149	551	-0.0037567	-0.00408927	-0.00392298
150	550	-0.00382448	-0.00370014	-0.00376231
151	549	-0.0043199	-0.00420703	-0.00426346
152	548	-0.00360861	-0.00356143	-0.00358502
153	547	-0.0036126	-0.00393266	-0.00377263
154	546	-0.00382757	-0.00414756	-0.00398756
155	545	-0.00359125	-0.00366408	-0.00362767
156	544	-0.00331613	-0.00346536	-0.00339075
157	543	-0.00356166	-0.00325921	-0.00341044
158	542	-0.00343337	-0.00304032	-0.00323684
159	541	-0.00358766	-0.00296458	-0.00327612
160	540	-0.0031875	-0.00225425	-0.00272087
161	539	-0.00288272	-0.00304272	-0.00296272
162	538	-0.00317065	-0.00279036	-0.00298051
163	537	-0.00287108	-0.00311058	-0.00299083
164	536	-0.00226486	-0.00275018	-0.00250752
165	535	-0.00275991	-0.00311578	-0.00293785
166	534	-0.00292109	-0.00291006	-0.00291558
167	533	-0.00238423	-0.00233543	-0.00235983
168	532	-0.00227095	-0.00252886	-0.00239991
169	531	-0.00217667	-0.00271054	-0.00244361
170	530	-0.00231891	-0.00252283	-0.00242087
171	529	-0.00241893	-0.00241471	-0.00241682
172	528	-0.00249274	-0.00252144	-0.00250709
173	527	-0.00281417	-0.00250602	-0.00266009
174	526	-0.00226763	-0.00257667	-0.00242215
175	525	-0.00274783	-0.00282912	-0.00278847
176	524	-0.00272767	-0.00271235	-0.00272001
177	523	-0.00269605	-0.00265495	-0.0026755
178	522	-0.0026551	-0.00265844	-0.00265677
179	521	-0.00265745	-0.0028167	-0.00273707
180	520	-0.00252986	-0.00254963	-0.00253974
181	519	-0.00282442	-0.00277311	-0.00279877
182	518	-0.00287586	-0.00307861	-0.00297723
183	517	-0.00288456	-0.00315761	-0.00302108
184	516	-0.00329578	-0.00341696	-0.00335637
185	515	-0.00320023	-0.00327611	-0.00323817
186	514	-0.0032299	-0.00369891	-0.0034644
187	513	-0.00349548	-0.00345371	-0.0034746
188	512	-0.00345965	-0.00365686	-0.00355826
189	511	-0.00365647	-0.0036602	-0.00365833
190	510	-0.00368031	-0.00377443	-0.00372737
191	509	-0.00393116	-0.00372087	-0.00382601
192	508	-0.00395142	-0.00414687	-0.00404914
193	507	-0.00426789	-0.00437062	-0.00431925
194	506	-0.00413273	-0.0043282	-0.00423046
195	505	-0.00450194	-0.00433328	-0.00441761
196	504	-0.00479679	-0.00501565	-0.00490622
197	503	-0.00467488	-0.00439469	-0.00453479
198	502	-0.00505258	-0.0049283	-0.00499044
199	501	-0.00504483	-0.00508512	-0.00506497
200	500	-0.00462036	-0.00493653	-0.00477845
201	499	-0.00481281	-0.00525828	-0.00503555
202	498	-0.00485114	-0.00494926	-0.0049002
203	497	-0.00489446	-0.00489753	-0.004896
204	496	-0.00523719	-0.00520518	-0.00522118
205	495	-0.00536792	-0.00525707	-0.00531249
206	494	-0.00550299	-0.00548475	-0.00549387
207	493	-0.00499755	-0.00525837	-0.00512796
208	492	-0.00572245	-0.00570387	-0.00571316
209	491	-0.00536798	-0.0054296	-0.00539879
210	490	-0.00533704	-0.0057967	-0.00556687
211	489	-0.00559906	-0.00547838	-0.00553872
212	488	-0.00515678	-0.00577534	-0.00546606
213	487	-0.00544388	-0.00583348	-0.00563868
214	486	-0.00552279	-0.00552201	-0.0055224
215	485	-0.00595167	-0.00551071	-0.00573119
216	484	-0.00572889	-0.00583293	-0.00578091
217	483	-0.00581406	-0.00589765	-0.00585585
218	482	-0.00574642	-0.00575363	-0.00575002
219	481	-0.00525917	-0.00579854	-0.00552885
220	480	-0.00563655	-0.00624639	-0.00594147
221	479	-0.00579734	-0.00564437	-0.00572085
222	478	-0.00592623	-0.0061521	-0.00603917
223	477	-0.00610183	-0.00585648	-0.00597916
224	476	-0.00588309	-0.00578276	-0.00583292
225	475	-0.0058779	-0.00592144	-0.00589967
226	474	-0.00593281	-0.00635203	-0.00614242
227	473	-0.0058339	-0.00629514	-0.00606452
228	472	-0.00598848	-0.00589091	-0.00593969
229	471	-0.00610512	-0.0059183	-0.00601171
230	470	-0.00609792	-0.00604859	-0.00607326
231	469	-0.00596791	-0.00586645	-0.00591718
232	468	-0.00586526	-0.0061014	-0.00598333
233	467	-0.00618708	-0.00611268	-0.00614988
234	466	-0.00600242	-0.00631401	-0.00615822
235	465	-0.00617987	-0.00638289	-0.00628138
236	464	-0.00597199	-0.0058401	-0.00590604
237	463	-0.00609961	-0.00621833	-0.00615897
238	462	-0.00614651	-0.00619555	-0.00617103
239	461	-0.00604772	-0.00652681	-0.00628727
240	460	-0.00624874	-0.00630699	-0.00627787
241	459	-0.0062366	-0.00632384	-0.00628022
242	458	-0.00618877	-0.00619322	-0.006191
243	457	-0.00621749	-0.00620375	-0.00621062
244	456	-0.0062799	-0.00622609	-0.006253
245	455	-0.00601331	-0.00621214	-0.00611272
246	454	-0.00639312	-0.00639512	-0.00639412
247	453	-0.00602241	-0.00650552	-0.00626397
248	452	-0.00610148	-0.00643359	-0.00626753
249	451	-0.00588606	-0.00614135	-0.0060137
250	450	-0.00613293	-0.00607356	-0.00610324
251	449	-0.0063572	-0.00633763	-0.00634741
252	448	-0.00602828	-0.00627835	-0.00615332
253	447	-0.00602335	-0.00608066	-0.00605201
254	446	-0.00608156	-0.00626768	-0.00617462
255	445	-0.00593226	-0.00592857	-0.00593041
256	444	-0.00586641	-0.00603666	-0.00595153
257	443	-0.00581158	-0.00598762	-0.0058996
258	442	-0.00587826	-0.00597374	-0.005926
259	441	-0.0055802	-0.00564976	-0.00561498
260	440	-0.00570077	-0.00576681	-0.00573379
261	439	-0.00574085	-0.00540719	-0.00557402
262	438	-0.00558666	-0.00573213	-0.0056594
263	437	-0.00555627	-0.00562913	-0.0055927
264	436	-0.0052356	-0.00577226	-0.00550393
265	435	-0.00520147	-0.00562348	-0.00541248
266	434	-0.00526401	-0.00547928	-0.00537164
267	433	-0.00519504	-0.00538371	-0.00528937
268	432	-0.00516118	-0.00525489	-0.00520803
269	431	-0.00505085	-0.00510112	-0.00507598
270	430	-0.00538695	-0.00515471	-0.00527083
271	429	-0.00516604	-0.00493195	-0.005049
272	428	-0.00517729	-0.00498338	-0.00508034
273	427	-0.00531002	-0.00529255	-0.00530129
274	426	-0.00496984	-0.00502767	-0.00499876
275	425	-0.00499859	-0.00485401	-0.0049263
276	424	-0.00459748	-0.00483213	-0.00471481
277	423	-0.00471307	-0.00463526	-0.00467416
278	422	-0.00467299	-0.00463353	-0.00465326
279	421	-0.00475299	-0.00503413	-0.00489356
280	420	-0.00458267	-0.00466557	-0.00462412
281	419	-0.00462648	-0.004623	-0.00462474
282	418	-0.00498051	-0.00483415	-0.00490733
283	417	-0.00496169	-0.00464115	-0.00480142
284	416	-0.0048108	-0.00493136	-0.00487108
285	415	-0.00474418	-0.00471134	-0.00472776
286	414	-0.00464299	-0.00485345	-0.00474822
287	413	-0.00478661	-0.00502546	-0.00490604
288	412	-0.00463196	-0.00453974	-0.00458585
289	411	-0.00475132	-0.00469379	-0.00472255
290	410	-0.00470402	-0.00472363	-0.00471382
291	409	-0.00496727	-0.00470309	-0.00483518
292	408	-0.00480605	-0.00472835	-0.0047672
293	407	-0.0047562	-0.00475887	-0.00475754
294	406	-0.0045511	-0.00480532	-0.00467821
295	405	-0.00471561	-0.00452586	-0.00462073
296	404	-0.00454655	-0.00467218	-0.00460936
297	403	-0.00489062	-0.00449864	-0.00469463
298	402	-0.00465844	-0.00478393	-0.00472118
299	401	-0.00462735	-0.00439397	-0.00451066
300	400	-0.00436629	-0.00435354	-0.00435992

## Sheet: G-factor
	0	1	2	3
0	700	-0.00569513	-0.00412298	-0.00490905
1	699	-0.00329931	-0.00612285	-0.00471108
2	698	-0.00112606	-0.00115543	-0.00114074
3	697	-0.00164534	-0.00644125	-0.0040433
4	696	-0.000359055	-0.00625217	-0.00330561
5	695	-0.00346966	-0.00389946	-0.00368456
6	694	-0.00535383	-0.00387823	-0.00461603
7	693	-0.00884638	-0.00787442	-0.0083604
8	692	-0.00769999	-0.0073782	-0.0075391
9	691	-0.00785099	-0.00407619	-0.00596359
10	690	-0.00536637	-0.00293447	-0.00415042
11	689	-0.00876506	-0.00568785	-0.00722645
12	688	-0.0026578	-0.00872827	-0.00569303
13	687	-0.00752835	-0.00564704	-0.00658769
14	686	0.00292151	-0.00264313	0.00013919
15	685	-0.00244263	-0.00173065	-0.00208664
16	684	0.000549751	-0.00466293	-0.00205659
17	683	-0.0041212	-0.00347466	-0.00379793
18	682	0.000747505	-0.000759657	-6.07586e-06
19	681	0.000108401	0.002481	0.0012947
20	680	0.00264832	-0.00248319	8.25664e-05
21	679	-0.000114097	0.00155117	0.000718535
22	678	0.0013677	0.00247507	0.00192138
23	677	0.00280359	0.00223601	0.0025198
24	676	0.00452111	0.00490443	0.00471277
25	675	0.000763919	0.00159078	0.00117735
26	674	0.00527176	0.00265405	0.0039629
27	673	0.00481336	0.00500059	0.00490697
28	672	0.00646366	0.00466216	0.00556291
29	671	0.000480717	0.00376749	0.0021241
30	670	0.00105634	0.00113037	0.00109335
31	669	-0.00523365	-0.00336051	-0.00429708
32	668	-0.00800861	-0.00723933	-0.00762397
33	667	-0.0113286	-0.00990581	-0.0106172
34	666	-0.0194367	-0.0153397	-0.0173882
35	665	-0.0177786	-0.0164687	-0.0171237
36	664	-0.0148772	-0.0206818	-0.0177795
37	663	-0.0188357	-0.0225935	-0.0207146
38	662	-0.0181454	-0.0210914	-0.0196184
39	661	-0.0145013	-0.0180542	-0.0162778
40	660	-0.00942443	-0.0097037	-0.00956406
41	659	-0.00706943	-0.00441968	-0.00574456
42	658	-0.00128202	-0.00452787	-0.00290494
43	657	0.000386549	-0.00366436	-0.00163891
44	656	0.00205748	0.000445071	0.00125128
45	655	0.00351888	0.00191651	0.0027177
46	654	0.00300447	0.00135878	0.00218163
47	653	0.00452441	0.00482711	0.00467576
48	652	0.00258896	0.00201866	0.00230381
49	651	0.000202636	0.00228712	0.00124488
50	650	0.00575403	0.00204128	0.00389766
51	649	0.00361199	0.00312913	0.00337056
52	648	0.00378948	0.00462581	0.00420765
53	647	0.00578962	0.00621094	0.00600028
54	646	0.00781133	0.00291579	0.00536356
55	645	0.00978979	0.00893246	0.00936113
56	644	0.0151707	0.00701194	0.0110913
57	643	0.0127801	0.013695	0.0132375
58	642	0.0160792	0.0179773	0.0170283
59	641	0.0146494	0.0193263	0.0169879
60	640	0.0227678	0.0226188	0.0226933
61	639	0.0215697	0.0182145	0.0198921
62	638	0.024461	0.0216296	0.0230453
63	637	0.0224414	0.0187168	0.0205791
64	636	0.0156136	0.0166618	0.0161377
65	635	0.0110347	0.0154544	0.0132446
66	634	0.0115921	0.0152418	0.013417
67	633	0.00524594	0.0114648	0.00835535
68	632	0.00221939	0.00600854	0.00411397
69	631	-0.00189403	-0.000749164	-0.0013216
70	630	-0.00430694	-0.00212219	-0.00321456
71	629	-0.00795607	-0.00738369	-0.00766988
72	628	-0.0103207	-0.00784645	-0.00908356
73	627	-0.0111858	-0.0119444	-0.0115651
74	626	-0.012826	-0.0137712	-0.0132986
75	625	-0.0152165	-0.01489	-0.0150533
76	624	-0.0144822	-0.0139111	-0.0141967
77	623	-0.0176927	-0.0150352	-0.0163639
78	622	-0.0164645	-0.0110094	-0.0137369
79	621	-0.0133658	-0.013951	-0.0136584
80	620	-0.0140191	-0.0127278	-0.0133735
81	619	-0.0126022	-0.0128502	-0.0127262
82	618	-0.0105197	-0.00808525	-0.0093025
83	617	-0.0123289	-0.00924617	-0.0107875
84	616	-0.0116936	-0.0114116	-0.0115526
85	615	-0.0134912	-0.00970506	-0.0115981
86	614	-0.0101446	-0.00974256	-0.00994358
87	613	-0.00815574	-0.0134119	-0.0107838
88	612	-0.0066061	-0.00713658	-0.00687134
89	611	-0.00633382	-0.00793891	-0.00713636
90	610	-0.00816474	-0.00481248	-0.00648861
91	609	-0.00770086	-0.00608669	-0.00689378
92	608	-0.00598328	-0.00801229	-0.00699778
93	607	-0.00573777	-0.00244468	-0.00409123
94	606	-0.00284725	-0.00540873	-0.00412799
95	605	-0.00278048	-0.00455225	-0.00366637
96	604	-0.00124011	-0.000826203	-0.00103316
97	603	-0.00333832	-0.0037024	-0.00352036
98	602	-0.000340753	-0.00104997	-0.000695363
99	601	-0.00206975	-0.00171839	-0.00189407
100	600	-0.00270722	1.68257e-05	-0.0013452
101	599	0.000260301	0.000231486	0.000245893
102	598	-0.0011759	-0.00137107	-0.00127349
103	597	0.00251923	0.00295599	0.00273761
104	596	-0.00139854	0.00173596	0.000168712
105	595	-0.00158513	0.00329027	0.000852569
106	594	-0.000834008	-0.00190898	-0.0013715
107	593	0.00137554	-0.00125981	5.78666e-05
108	592	-0.00159022	0.0010852	-0.000252511
109	591	-0.0039827	-0.00131474	-0.00264872
110	590	-0.00156194	-0.00325138	-0.00240666
111	589	-0.00276091	0.000142926	-0.00130899
112	588	-0.000499473	-0.00430411	-0.00240179
113	587	-0.00428949	-0.00289318	-0.00359134
114	586	-0.00468443	-0.00520159	-0.00494301
115	585	-0.00974659	-0.00454005	-0.00714332
116	584	-0.00798422	-0.00761837	-0.0078013
117	583	-0.00908587	-0.00902041	-0.00905314
118	582	-0.0101862	-0.00522845	-0.00770734
119	581	-0.0109897	-0.0115267	-0.0112582
120	580	-0.0100628	-0.011632	-0.0108474
121	579	-0.0139265	-0.0128224	-0.0133744
122	578	-0.0142151	-0.0117014	-0.0129583
123	577	-0.0140449	-0.0145951	-0.01432
124	576	-0.0161381	-0.0169428	-0.0165405
125	575	-0.0139219	-0.0161874	-0.0150547
126	574	-0.016522	-0.0175265	-0.0170242
127	573	-0.0144855	-0.0148062	-0.0146458
128	572	-0.0155928	-0.018275	-0.0169339
129	571	-0.0172347	-0.016685	-0.0169598
130	570	-0.0191844	-0.0178551	-0.0185197
131	569	-0.0169368	-0.0188882	-0.0179125
132	568	-0.0180494	-0.0189069	-0.0184782
133	567	-0.014388	-0.0180462	-0.0162171
134	566	-0.0176755	-0.0195262	-0.0186008
135	565	-0.0196158	-0.0178909	-0.0187533
136	564	-0.0172171	-0.0177075	-0.0174623
137	563	-0.0170395	-0.0161493	-0.0165944
138	562	-0.0159209	-0.0173993	-0.0166601
139	561	-0.0155517	-0.0157058	-0.0156288
140	560	-0.0159301	-0.0153731	-0.0156516
141	559	-0.0130229	-0.0136572	-0.0133401
142	558	-0.0139359	-0.0156745	-0.0148052
143	557	-0.0128928	-0.0132612	-0.013077
144	556	-0.0143814	-0.014156	-0.0142687
145	555	-0.0130889	-0.014254	-0.0136715
146	554	-0.0136159	-0.0114117	-0.0125138
147	553	-0.0106848	-0.0117701	-0.0112274
148	552	-0.0107856	-0.0103209	-0.0105533
149	551	-0.00963189	-0.0109865	-0.0103092
150	550	-0.00864529	-0.0111095	-0.00987742
151	549	-0.0103532	-0.00893908	-0.00964613
152	548	-0.00752517	-0.0105554	-0.00904028
153	547	-0.00937637	-0.0104962	-0.00993628
154	546	-0.00850185	-0.0090106	-0.00875622
155	545	-0.00860108	-0.00877337	-0.00868723
156	544	-0.00582976	-0.00744134	-0.00663555
157	543	-0.00839362	-0.00716675	-0.00778018
158	542	-0.00724699	-0.00670193	-0.00697446
159	541	-0.00632123	-0.00773324	-0.00702724
160	540	-0.00661313	-0.00708375	-0.00684844
161	539	-0.00598848	-0.00505599	-0.00552224
162	538	-0.00332348	-0.00407467	-0.00369908
163	537	-0.00231117	-0.00364118	-0.00297618
164	536	-0.00260746	-0.00371993	-0.00316369
165	535	-0.00250298	-0.00388655	-0.00319476
166	534	-0.00284433	-0.00412882	-0.00348657
167	533	-0.00295804	-0.00444887	-0.00370346
168	532	-0.00387336	-0.00512358	-0.00449847
169	531	-0.00353766	-0.00356686	-0.00355226
170	530	-0.00306814	-0.00287173	-0.00296993
171	529	-0.0036636	-0.00292774	-0.00329567
172	528	-0.00241751	-0.00254393	-0.00248072
173	527	-0.00044438	-0.00160197	-0.00102318
174	526	-0.00339565	-0.00317337	-0.00328451
175	525	-0.00326544	-0.00307201	-0.00316872
176	524	-0.00330204	-0.00396012	-0.00363108
177	523	-0.00246158	-0.00274075	-0.00260117
178	522	-0.00430698	-0.00357589	-0.00394143
179	521	-0.00216039	-0.00430356	-0.00323197
180	520	-0.00434383	-0.00345432	-0.00389908
181	519	-0.00363747	-0.00311421	-0.00337584
182	518	-0.00252781	-0.00284183	-0.00268482
183	517	-0.00348255	-0.00393258	-0.00370757
184	516	-0.00416441	-0.00406626	-0.00411533
185	515	-0.0023738	-0.00442131	-0.00339756
186	514	-0.00208503	-0.00325397	-0.0026695
187	513	-0.00491029	-0.00291031	-0.0039103
188	512	-0.00430922	-0.00301816	-0.00366369
189	511	-0.00435496	-0.00444678	-0.00440087
190	510	-0.00353639	-0.00558243	-0.00455941
191	509	-0.00545442	-0.00536801	-0.00541122
192	508	-0.00333456	-0.00174896	-0.00254176
193	507	-0.00412065	-0.00446039	-0.00429052
194	506	-0.00377753	-0.00499495	-0.00438624
195	505	-0.00332717	-0.0046383	-0.00398273
196	504	-0.00361651	-0.00383726	-0.00372689
197	503	-0.00483726	-0.00522686	-0.00503206
198	502	-0.00558499	-0.0056873	-0.00563614
199	501	-0.00323185	-0.00443121	-0.00383153
200	500	-0.00403271	-0.00483202	-0.00443237
201	499	-0.00307858	-0.00453342	-0.003806
202	498	-0.00448461	-0.00339376	-0.00393919
203	497	-0.00492471	-0.00394055	-0.00443263
204	496	-0.00555205	-0.00484257	-0.00519731
205	495	-0.00574432	-0.00362135	-0.00468284
206	494	-0.00479011	-0.00519144	-0.00499077
207	493	-0.00516208	-0.00484996	-0.00500602
208	492	-0.00580096	-0.00611502	-0.00595799
209	491	-0.0050232	-0.00445161	-0.00473741
210	490	-0.00409751	-0.00462109	-0.0043593
211	489	-0.00409561	-0.00460746	-0.00435154
212	488	-0.00371111	-0.00298132	-0.00334622
213	487	-0.00518075	-0.00553744	-0.0053591
214	486	-0.00523589	-0.0037312	-0.00448354
215	485	-0.00572204	-0.00467757	-0.0051998
216	484	-0.00524579	-0.00470055	-0.00497317
217	483	-0.0044206	-0.00491277	-0.00466668
218	482	-0.00432016	-0.00407471	-0.00419744
219	481	-0.00399353	-0.00326929	-0.00363141
220	480	-0.00408232	-0.00544108	-0.0047617
221	479	-0.00462018	-0.00553044	-0.00507531
222	478	-0.00492865	-0.00467945	-0.00480405
223	477	-0.00319777	-0.00494991	-0.00407384
224	476	-0.00362503	-0.00361776	-0.0036214
225	475	-0.00528808	-0.00502569	-0.00515688
226	474	-0.00465212	-0.0028241	-0.00373811
227	473	-0.00552899	-0.00635782	-0.0059434
228	472	-0.00468922	-0.0053036	-0.00499641
229	471	-0.00512854	-0.00555938	-0.00534396
230	470	-0.00388792	-0.00577514	-0.00483153
231	469	-0.00439797	-0.00410329	-0.00425063
232	468	-0.00383628	-0.00541097	-0.00462363
233	467	-0.00486283	-0.00472007	-0.00479145
234	466	-0.0047845	-0.0056856	-0.00523505
235	465	-0.00560053	-0.00442163	-0.00501108
236	464	-0.00351104	-0.0051012	-0.00430612
237	463	-0.00439813	-0.00500147	-0.0046998
238	462	-0.00526571	-0.00482848	-0.00504709
239	461	-0.00494896	-0.00491754	-0.00493325
240	460	-0.00515352	-0.00393066	-0.00454209
241	459	-0.00514815	-0.00612103	-0.00563459
242	458	-0.00612648	-0.00546206	-0.00579427
243	457	-0.00611417	-0.0065369	-0.00632553
244	456	-0.00549397	-0.00500998	-0.00525197
245	455	-0.00537027	-0.00511425	-0.00524226
246	454	-0.00553302	-0.00521153	-0.00537227
247	453	-0.00561679	-0.00596571	-0.00579125
248	452	-0.00544628	-0.00513273	-0.00528951
249	451	-0.00531975	-0.00451364	-0.0049167
250	450	-0.0050732	-0.00514057	-0.00510689
251	449	-0.00447459	-0.0053949	-0.00493475
252	448	-0.00560316	-0.00474596	-0.00517456
253	447	-0.00548294	-0.00599984	-0.00574139
254	446	-0.00495427	-0.00550427	-0.00522927
255	445	-0.00482915	-0.00532994	-0.00507954
256	444	-0.00483056	-0.00508908	-0.00495982
257	443	-0.00509811	-0.00491419	-0.00500615
258	442	-0.00518644	-0.0064126	-0.00579952
259	441	-0.00475456	-0.00406079	-0.00440768
260	440	-0.00442682	-0.00454678	-0.0044868
261	439	-0.0055109	-0.0054407	-0.0054758
262	438	-0.00510479	-0.00426786	-0.00468632
263	437	-0.00528859	-0.00453931	-0.00491395
264	436	-0.00472046	-0.00506673	-0.00489359
265	435	-0.00419475	-0.00406549	-0.00413012
266	434	-0.00415001	-0.00475179	-0.0044509
267	433	-0.00440814	-0.00342939	-0.00391877
268	432	-0.00431363	-0.00282019	-0.00356691
269	431	-0.0038969	-0.0035804	-0.00373865
270	430	-0.00377684	-0.00421198	-0.00399441
271	429	-0.00288154	-0.00330104	-0.00309129
272	428	-0.00328711	-0.00271984	-0.00300348
273	427	-0.00284334	-0.00363604	-0.00323969
274	426	-0.00339162	-0.00287799	-0.00313481
275	425	-0.00264275	-0.00313633	-0.00288954
276	424	-0.00240242	-0.00298617	-0.00269429
277	423	-0.00203376	-0.00338555	-0.00270965
278	422	-0.00206341	-0.00269952	-0.00238146
279	421	-0.00275068	-0.00228426	-0.00251747
280	420	-0.00319778	-0.00324215	-0.00321997
281	419	-0.00239801	-0.00258754	-0.00249277
282	418	-0.00230503	-0.00337925	-0.00284214
283	417	-0.00307004	-0.00266442	-0.00286723
284	416	-0.00318435	-0.00368046	-0.00343241
285	415	-0.00278424	-0.00373619	-0.00326021
286	414	-0.00331135	-0.00243437	-0.00287286
287	413	-0.00277983	-0.00304473	-0.00291228
288	412	-0.00369863	-0.00283227	-0.00326545
289	411	-0.00296183	-0.00313734	-0.00304958
290	410	-0.00292387	-0.00229097	-0.00260742
291	409	-0.00343513	-0.00289666	-0.00316589
292	408	-0.00332399	-0.00335578	-0.00333989
293	407	-0.00399671	-0.00327312	-0.00363491
294	406	-0.00335689	-0.00314447	-0.00325068
295	405	-0.00329701	-0.0032977	-0.00329735
296	404	-0.00335452	-0.00271785	-0.00303618
297	403	-0.00344792	-0.00350691	-0.00347742
298	402	-0.00345254	-0.00297287	-0.00321271
299	401	-0.00287514	-0.00357993	-0.00322753
300	400	-0.00391235	-0.00357384	-0.00374309

## Sheet: CDind (mdeg)
	0	1	2	3
0	700	-79.5784	-51.1594	-65.3689
1	699	-44.2231	-84.122	-64.1725
2	698	-23.0926	-21.4929	-22.2927
3	697	-24.9971	-84.0395	-54.5183
4	696	-7.38466	-88.0232	-47.7039
5	695	-53.7962	-56.6452	-55.2207
6	694	-65.966	-53.3058	-59.6359
7	693	-112.759	-109.69	-111.225
8	692	-94.6152	-93.6629	-94.1391
9	691	-102.885	-52.0432	-77.4639
10	690	-69.8775	-35.2632	-52.5704
11	689	-116.631	-81.4528	-99.0421
12	688	-25.7884	-111.288	-68.5384
13	687	-97.2318	-78.3973	-87.8146
14	686	46.7323	-30.9662	7.88305
15	685	-39.2417	-22.4025	-30.8221
16	684	11.6068	-58.5715	-23.4824
17	683	-52.538	-43.0084	-47.7732
18	682	18.2924	-5.93919	6.17662
19	681	8.44727	42.9148	25.681
20	680	45.4193	-26.8534	9.28292
21	679	1.58304	29.1431	15.3631
22	678	22.7476	44.8034	33.7755
23	677	44.7685	41.5034	43.1359
24	676	75.3011	77.1839	76.2425
25	675	13.9008	22.9342	18.4175
26	674	78.0141	41.2238	59.619
27	673	72.9776	72.4614	72.7195
28	672	107.653	76.4306	92.042
29	671	14.6778	61.9235	38.3006
30	670	28.0291	24.9417	26.4854
31	669	-65.5319	-38.9088	-52.2203
32	668	-102.676	-95.4452	-99.0605
33	667	-150.345	-125.127	-137.736
34	666	-259.181	-201.783	-230.482
35	665	-232.329	-213.705	-223.017
36	664	-183.295	-264.908	-224.102
37	663	-245.364	-291.514	-268.439
38	662	-231.005	-267.888	-249.447
39	661	-180.65	-225.4	-203.025
40	660	-108.241	-111.895	-110.068
41	659	-81.1473	-42.266	-61.7066
42	658	-3.57473	-45.0654	-24.3201
43	657	15.1427	-34.026	-9.44165
44	656	41.2886	20.2234	30.756
45	655	58.7306	35.1859	46.9583
46	654	53.1693	28.3956	40.7824
47	653	70.3213	74.4578	72.3896
48	652	47.1596	38.166	42.6628
49	651	11.902	41.4042	26.6531
50	650	86.945	37.0671	62.0061
51	649	60.4951	52.7918	56.6435
52	648	61.002	71.63	66.316
53	647	87.8475	91.3891	89.6183
54	646	114.409	48.3839	81.3964
55	645	139.897	126.497	133.197
56	644	211.023	102.918	156.971
57	643	176.389	186.025	181.207
58	642	215.362	241.384	228.373
59	641	197.719	254.93	226.324
60	640	298.95	296.209	297.58
61	639	280.172	238.703	259.438
62	638	314.734	277.946	296.34
63	637	286.492	241.751	264.122
64	636	198.503	210.551	204.527
65	635	136.863	193.759	165.311
66	634	142.261	187.098	164.679
67	633	65.1892	142.372	103.78
68	632	29.1136	75.8788	52.4962
69	631	-21.2463	-5.57279	-13.4095
70	630	-49.3381	-21.6902	-35.5142
71	629	-89.3077	-85.3071	-87.3074
72	628	-117.357	-89.2335	-103.295
73	627	-127.933	-133.132	-130.532
74	626	-145.729	-156.23	-150.979
75	625	-173.895	-169.377	-171.636
76	624	-161.776	-155.95	-158.863
77	623	-198.179	-166.438	-182.308
78	622	-182.61	-121.582	-152.096
79	621	-149.859	-153.738	-151.799
80	620	-156.146	-140.385	-148.265
81	619	-138.416	-140.706	-139.561
82	618	-112.33	-87.3062	-99.818
83	617	-132.488	-99.7808	-116.135
84	616	-125.934	-121.816	-123.875
85	615	-145.698	-104.4	-125.049
86	614	-107.927	-103.258	-105.592
87	613	-86.3937	-141.946	-114.17
88	612	-70.0522	-76.0006	-73.0264
89	611	-67.6344	-84.603	-76.1187
90	610	-88.1653	-51.7137	-69.9395
91	609	-82.9375	-65.4187	-74.1781
92	608	-64.8129	-85.1141	-74.9635
93	607	-62.3838	-26.5361	-44.4599
94	606	-31.3174	-57.8612	-44.5893
95	605	-30.9474	-49.7769	-40.3621
96	604	-14.1415	-9.82846	-11.985
97	603	-36.6726	-39.9232	-38.2979
98	602	-4.98199	-12.165	-8.57351
99	601	-23.0208	-19.28	-21.1504
100	600	-30.0751	-1.15179	-15.6135
101	599	1.99969	1.24934	1.62451
102	598	-13.1836	-15.2514	-14.2175
103	597	26.3976	30.6993	28.5485
104	596	-15.7845	17.8436	1.02956
105	595	-17.4361	34.0492	8.30655
106	594	-9.35632	-20.6214	-14.9889
107	593	14.5309	-13.8405	0.345227
108	592	-17.2328	10.8029	-3.21496
109	591	-42.734	-14.3644	-28.5492
110	590	-17.1085	-33.9712	-25.5398
111	589	-29.248	0.752651	-14.2477
112	588	-6.16358	-44.8226	-25.4931
113	587	-44.9844	-30.9221	-37.9532
114	586	-49.8317	-53.9732	-51.9025
115	585	-101.415	-47.7186	-74.5666
116	584	-82.6904	-78.7682	-80.7293
117	583	-95.1116	-94.2097	-94.6607
118	582	-105.967	-55.5019	-80.7344
119	581	-114.31	-118.449	-116.379
120	580	-104.286	-119.406	-111.846
121	579	-143.762	-132.685	-138.224
122	578	-147.277	-119.982	-133.63
123	577	-145.352	-148.045	-146.699
124	576	-165.702	-171.957	-168.83
125	575	-141.992	-164.728	-153.36
126	574	-167.343	-177.717	-172.53
127	573	-148.296	-149.802	-149.049
128	572	-159.61	-185.497	-172.554
129	571	-172.003	-166.626	-169.315
130	570	-192.076	-178.999	-185.538
131	569	-172.353	-189.001	-180.677
132	568	-182.694	-191.014	-186.854
133	567	-145.284	-180.443	-162.864
134	566	-176.693	-194.105	-185.399
135	565	-197.621	-177.757	-187.689
136	564	-172.269	-175.638	-173.954
137	563	-170.475	-159.861	-165.168
138	562	-160.197	-174.534	-167.365
139	561	-155.658	-155.695	-155.677
140	560	-157.175	-150.014	-153.594
141	559	-128.738	-134.328	-131.533
142	558	-136.769	-153.569	-145.169
143	557	-125.594	-128.89	-127.242
144	556	-138.978	-136.195	-137.587
145	555	-127.384	-138.609	-132.997
146	554	-134.2	-111.727	-122.964
147	553	-103.528	-113.095	-108.312
148	552	-102.932	-97.9581	-100.445
149	551	-94.3761	-106.02	-100.198
150	550	-84.6723	-108.58	-96.626
151	549	-100.121	-86.109	-93.1149
152	548	-71.6544	-99.3415	-85.4979
153	547	-90.6948	-100.571	-95.6329
154	546	-82.89	-87.3347	-85.1124
155	545	-83.5579	-84.4785	-84.0182
156	544	-57.0093	-72.4409	-64.7251
157	543	-83.9451	-71.1827	-77.5639
158	542	-73.8691	-68.0806	-70.9749
159	541	-64.3077	-77.385	-70.8463
160	540	-67.0881	-70.658	-68.873
161	539	-61.6583	-51.852	-56.7552
162	538	-35.1419	-43.1932	-39.1676
163	537	-24.1527	-37.7709	-30.9618
164	536	-27.1004	-38.6419	-32.8712
165	535	-26.7652	-41.0025	-33.8839
166	534	-30.5497	-44.6329	-37.5913
167	533	-31.5383	-47.4123	-39.4753
168	532	-41.4061	-54.0729	-47.7395
169	531	-37.8762	-38.1077	-37.992
170	530	-33.2144	-30.5738	-31.8941
171	529	-39.5708	-31.402	-35.4864
172	528	-25.9743	-27.1711	-26.5727
173	527	-4.92991	-17.5007	-11.2153
174	526	-36.748	-34.0037	-35.3759
175	525	-34.4685	-32.2855	-33.377
176	524	-33.7498	-40.505	-37.1274
177	523	-25.6472	-28.188	-26.9176
178	522	-44.8558	-37.5903	-41.2231
179	521	-21.932	-42.6183	-32.2752
180	520	-43.3076	-34.0673	-38.6875
181	519	-37.739	-31.742	-34.7405
182	518	-26.9845	-30.0092	-28.4969
183	517	-36.1406	-40.6686	-38.4046
184	516	-44.2443	-43.0727	-43.6585
185	515	-26.4893	-48.0935	-37.2914
186	514	-24.5262	-37.1451	-30.8356
187	513	-56.1911	-33.0584	-44.6247
188	512	-49.0535	-34.3619	-41.7077
189	511	-51.3683	-52.2458	-51.8071
190	510	-42.7817	-66.428	-54.6048
191	509	-64.7925	-63.2085	-64.0005
192	508	-39.8878	-21.0378	-30.4628
193	507	-48.6442	-52.5296	-50.5869
194	506	-43.2912	-57.4873	-50.3892
195	505	-38.8262	-53.0414	-45.9338
196	504	-42.2668	-44.3085	-43.2877
197	503	-56.1358	-60.3948	-58.2653
198	502	-64.3132	-64.8568	-64.585
199	501	-37.5942	-51.068	-44.3311
200	500	-47.0536	-55.7773	-51.4154
201	499	-35.8371	-51.1133	-43.4752
202	498	-51.8695	-38.3661	-45.1178
203	497	-56.757	-45.552	-51.1545
204	496	-63.5904	-54.8248	-59.2076
205	495	-65.9085	-41.4062	-53.6574
206	494	-55.2905	-58.6889	-56.9897
207	493	-59.53	-54.8681	-57.199
208	492	-65.8986	-69.6215	-67.76
209	491	-58.0084	-50.3648	-54.1866
210	490	-47.976	-53.4507	-50.7134
211	489	-47.2308	-53.6187	-50.4247
212	488	-43.8487	-34.6955	-39.2721
213	487	-60.5201	-64.297	-62.4086
214	486	-61.2125	-43.2965	-52.2545
215	485	-66.9684	-54.7559	-60.8622
216	484	-60.9555	-54.7621	-57.8588
217	483	-54.1701	-57.2516	-55.7109
218	482	-52.4457	-48.4613	-50.4535
219	481	-47.2129	-38.4503	-42.8316
220	480	-46.8594	-61.4807	-54.1701
221	479	-55.9141	-63.9953	-59.9547
222	478	-58.2672	-55.4609	-56.8641
223	477	-37.3488	-57.4091	-47.379
224	476	-42.1508	-42.0741	-42.1124
225	475	-62.5644	-58.5365	-60.5504
226	474	-55.0398	-33.1965	-44.1181
227	473	-65.027	-74.7437	-69.8854
228	472	-54.4138	-62.0209	-58.2173
229	471	-60.4208	-66.1012	-63.261
230	470	-45.9839	-68.392	-57.188
231	469	-50.7852	-47.4766	-49.1309
232	468	-43.9301	-62.353	-53.1415
233	467	-56.9383	-54.7812	-55.8598
234	466	-55.2667	-65.5433	-60.405
235	465	-64.1146	-51.9678	-58.0412
236	464	-41.547	-58.8544	-50.2007
237	463	-49.6268	-57.6312	-53.629
238	462	-59.9554	-55.0686	-57.512
239	461	-57.7397	-57.6438	-57.6918
240	460	-59.7931	-45.9039	-52.8485
241	459	-59.0026	-70.3804	-64.6915
242	458	-70.12	-61.4905	-65.8052
243	457	-70.7653	-74.8788	-72.822
244	456	-63.5924	-58.0471	-60.8197
245	455	-61.9275	-58.5949	-60.2612
246	454	-63.5352	-59.2932	-61.4142
247	453	-65.1271	-68.0245	-66.5758
248	452	-62.7364	-58.68	-60.7082
249	451	-61.1807	-50.9644	-56.0725
250	450	-57.632	-58.8739	-58.253
251	449	-51.2856	-61.6657	-56.4756
252	448	-65.6852	-54.5233	-60.1042
253	447	-61.5933	-69.2764	-65.4348
254	446	-56.7589	-62.8234	-59.7911
255	445	-56.192	-61.3874	-58.7897
256	444	-55.3922	-58.5097	-56.9509
257	443	-59.1341	-56.2645	-57.6993
258	442	-59.6753	-73.9997	-66.8375
259	441	-54.3211	-46.6628	-50.4919
260	440	-51.5347	-52.745	-52.1398
261	439	-64.7712	-63.3913	-64.0813
262	438	-59.427	-49.2387	-54.3328
263	437	-62.7224	-53.2296	-57.976
264	436	-57.6018	-61.659	-59.6304
265	435	-50.9681	-49.2666	-50.1173
266	434	-50.7724	-57.4685	-54.1204
267	433	-54.9023	-42.8304	-48.8663
268	432	-55.4281	-35.4735	-45.4508
269	431	-49.9505	-45.4763	-47.7134
270	430	-48.9803	-53.711	-51.3457
271	429	-37.9645	-42.9413	-40.4529
272	428	-44.5169	-36.1855	-40.3512
273	427	-37.4832	-48.6098	-43.0465
274	426	-44.6898	-37.5323	-41.1111
275	425	-35.9979	-42.12	-39.0589
276	424	-33.3848	-41.6375	-37.5112
277	423	-27.3562	-46.4294	-36.8928
278	422	-28.2026	-36.9806	-32.5916
279	421	-37.4016	-31.1259	-34.2637
280	420	-43.139	-43.6739	-43.4064
281	419	-32.3986	-34.9422	-33.6704
282	418	-31.5949	-46.873	-39.234
283	417	-41.2757	-36.3244	-38.8
284	416	-42.1965	-48.6608	-45.4287
285	415	-37.0514	-49.9589	-43.5052
286	414	-44.7445	-32.6356	-38.69
287	413	-36.9613	-40.396	-38.6787
288	412	-47.9857	-36.6463	-42.316
289	411	-38.2195	-40.4393	-39.3294
290	410	-38.0153	-29.2438	-33.6296
291	409	-45.1345	-36.8994	-41.0169
292	408	-41.5826	-42.6321	-42.1073
293	407	-51.4146	-41.6831	-46.5489
294	406	-42.7574	-39.9952	-41.3763
295	405	-41.7761	-41.9193	-41.8477
296	404	-43.5567	-35.8036	-39.6801
297	403	-44.0439	-44.7997	-44.4218
298	402	-43.4693	-37.0062	-40.2377
299	401	-37.1101	-46.1736	-41.6419
300	400	-52.1253	-47.4474	-49.7864

## Sheet: CBind (mdeg)
	0	1	2	3
0	700	59.4149	-8.56411	25.4254
1	699	-26.6862	-63.2998	-44.993
2	698	-83.3568	-35.4065	-59.3817
3	697	-24.5151	3.66071	-10.4272
4	696	36.8904	74.1833	55.5369
5	695	-22.5847	-9.56376	-16.0742
6	694	3.66379	44.7474	24.2056
7	693	44.7483	-60.0208	-7.63625
8	692	99.0761	31.2919	65.184
9	691	45.2043	60.3884	52.7964
10	690	-30.4432	-84.236	-57.3396
11	689	-23.9708	139.787	57.9083
12	688	3.03231	-24.058	-10.5128
13	687	9.18376	88.2804	48.7321
14	686	25.5497	-61.8685	-18.1594
15	685	142.276	47.2405	94.7584
16	684	134.271	-66.0782	34.0966
17	683	66.1305	96.8108	81.4706
18	682	88.3738	105.367	96.8704
19	681	8.02767	100.518	54.2727
20	680	61.7391	17.404	39.5715
21	679	118.488	78.87	98.6791
22	678	116.839	59.6117	88.2254
23	677	36.8105	-22.1452	7.33266
24	676	24.3734	91.5923	57.9829
25	675	9.7094	67.2928	38.5011
26	674	86.9817	-38.3522	24.3147
27	673	11.6697	-14.5439	-1.4371
28	672	29.7907	-83.9752	-27.0923
29	671	-91.6806	-54.0761	-72.8783
30	670	-102.099	-79.6823	-90.8907
31	669	-125.967	-109.57	-117.769
32	668	-80.5931	-134.201	-107.397
33	667	-106.664	-59.1774	-82.9208
34	666	-40.0688	-83.3269	-61.6978
35	665	16.3536	44.7547	30.5542
36	664	81.8286	87.2091	84.5189
37	663	276.296	165.99	221.143
38	662	231.691	204.675	218.183
39	661	325.151	273.601	299.376
40	660	319.716	369.404	344.56
41	659	326.005	356.388	341.197
42	658	140.309	327.867	234.088
43	657	272.171	211.759	241.965
44	656	302.739	247.923	275.331
45	655	195.069	329.408	262.239
46	654	153.034	214.586	183.81
47	653	231.297	251.743	241.52
48	652	181.2	201.495	191.347
49	651	114.548	225.337	169.942
50	650	164.645	233.775	199.21
51	649	179.482	188.692	184.087
52	648	149.926	165.064	157.495
53	647	178.093	123.83	150.962
54	646	179.269	151.921	165.595
55	645	77.5574	195.623	136.59
56	644	190.836	235.522	213.179
57	643	123.285	93.7753	108.53
58	642	105.048	86.2951	95.6718
59	641	109	67.2628	88.1313
60	640	53.45	23.6982	38.5741
61	639	-65.5582	15.7991	-24.8795
62	638	-86.8701	-92.8277	-89.8489
63	637	-151.29	-96.0986	-123.694
64	636	-179.493	-182.874	-181.183
65	635	-260.913	-234.509	-247.711
66	634	-259.324	-264.873	-262.099
67	633	-272.113	-236.15	-254.132
68	632	-276.038	-291.82	-283.929
69	631	-256.368	-222.061	-239.214
70	630	-238.403	-251.614	-245.008
71	629	-231.102	-238.035	-234.568
72	628	-215.508	-238.864	-227.186
73	627	-142.399	-293.299	-217.849
74	626	-111.965	-130.161	-121.063
75	625	-130.816	-105.573	-118.194
76	624	-92.0786	-151.418	-121.748
77	623	-25.939	-95.2589	-60.599
78	622	-33.9693	-41.1031	-37.5362
79	621	1.27848	16.9248	9.10164
80	620	4.26189	43.1353	23.6986
81	619	36.6535	-24.7714	5.94104
82	618	0.91774	-42.4111	-20.7467
83	617	46.1385	-24.998	10.5702
84	616	12.6338	-32.2427	-9.8044
85	615	23.5644	59.1156	41.34
86	614	14.3362	23.5517	18.9439
87	613	-38.1915	27.1351	-5.5282
88	612	76.5293	38.548	57.5387
89	611	53.1294	52.0515	52.5904
90	610	53.9833	5.84593	29.9146
91	609	48.3569	34.9544	41.6557
92	608	63.9607	36.6454	50.303
93	607	24.8281	95.2365	60.0323
94	606	50.8056	72.7421	61.7739
95	605	48.489	71.0263	59.7577
96	604	75.1233	26.5713	50.8473
97	603	59.9839	82.7934	71.3886
98	602	47.272	72.9744	60.1232
99	601	8.51844	2.17855	5.3485
100	600	-2.26482	-5.23495	-3.74988
101	599	-35.1998	21.943	-6.62839
102	598	52.5841	-20.9996	15.7922
103	597	-27.2591	-11.9128	-19.5859
104	596	-22.7741	-11.7727	-17.2734
105	595	-57.7042	-28.2061	-42.9552
106	594	-63.3207	-56.4674	-59.894
107	593	-20.3063	-48.1203	-34.2133
108	592	-37.6659	-42.3618	-40.0138
109	591	-75.1573	-66.5838	-70.8706
110	590	-81.8745	-8.17586	-45.0252
111	589	-97.3675	-50.2879	-73.8277
112	588	-105.424	-106.065	-105.744
113	587	-59.8459	-107.119	-83.4825
114	586	-79.8796	-88.7766	-84.3281
115	585	-76.0987	-87.7721	-81.9354
116	584	-107.713	-88.4555	-98.0843
117	583	-112.536	-80.8062	-96.6711
118	582	-72.1568	-124.165	-98.1607
119	581	-77.8189	-98.9167	-88.3678
120	580	-114.187	-94.7765	-104.482
121	579	-52.4655	-81.3934	-66.9295
122	578	-67.4563	-58.8335	-63.1449
123	577	-86.9104	-87.5254	-87.2179
124	576	-44.1274	-62.1262	-53.1268
125	575	-88.1739	-63.59	-75.8819
126	574	-52.8843	-38.011	-45.4476
127	573	-41.5507	-88.5674	-65.0591
128	572	-56.6488	-26.7386	-41.6937
129	571	-25.1869	-7.87028	-16.5286
130	570	16.7091	-4.22283	6.24316
131	569	-13.8581	21.5416	3.84178
132	568	13.4372	23.9165	18.6769
133	567	17.6328	30.6193	24.1261
134	566	25.7795	40.691	33.2353
135	565	41.9404	54.2615	48.1009
136	564	57.4997	76.0461	66.7729
137	563	18.5747	65.1811	41.8779
138	562	86.9493	85.2903	86.1198
139	561	56.9802	75.5949	66.2875
140	560	57.3854	68.9633	63.1743
141	559	58.8257	100.218	79.5217
142	558	89.5126	89.6443	89.5784
143	557	74.8182	45.6926	60.2554
144	556	88.0061	82.0744	85.0403
145	555	88.3648	94.0775	91.2212
146	554	86.0035	118.599	102.301
147	553	59.9578	43.3204	51.6391
148	552	91.1627	145.655	118.409
149	551	114.891	90.0723	102.482
150	550	103.581	96.8027	100.192
151	549	113.899	91.4772	102.688
152	548	113.131	99.0248	106.078
153	547	95.9088	103.798	99.8533
154	546	115.062	94.5724	104.817
155	545	120.552	81.7545	101.153
156	544	81.064	81.2886	81.1763
157	543	105.204	92.0657	98.6347
158	542	86.2168	104.491	95.3539
159	541	111.791	111.509	111.65
160	540	96.9637	99.0441	98.0039
161	539	102.544	83.8666	93.2055
162	538	93.5898	83.5502	88.57
163	537	85.8734	63.1035	74.4885
164	536	69.9122	78.3355	74.1238
165	535	74.9302	66.9329	70.9315
166	534	98.3149	120.312	109.313
167	533	57.7414	71.14	64.4407
168	532	64.4061	71.1256	67.7658
169	531	68.7396	79.8268	74.2832
170	530	62.2719	83.5453	72.9086
171	529	64.0877	33.0143	48.551
172	528	60.8961	59.6465	60.2713
173	527	22.4207	63.1048	42.7628
174	526	66.0534	43.8407	54.9471
175	525	47.2973	54.2808	50.789
176	524	23.4129	38.9784	31.1956
177	523	39.1532	48.3975	43.7754
178	522	12.7941	33.3945	23.0943
179	521	28.4316	40.9655	34.6986
180	520	33.8232	41.528	37.6756
181	519	29.0233	36.5827	32.803
182	518	19.3641	41.0528	30.2084
183	517	32.3012	38.1341	35.2177
184	516	19.3602	50.7986	35.0794
185	515	21.1379	29.1642	25.151
186	514	42.5929	33.8682	38.2306
187	513	24.4876	26.6779	25.5827
188	512	25.6177	36.0037	30.8107
189	511	36.2722	18.0102	27.1412
190	510	28.3066	25.9739	27.1402
191	509	34.7307	36.3666	35.5486
192	508	23.7374	25.8953	24.8164
193	507	39.4743	13.2769	26.3756
194	506	15.5325	19.1838	17.3581
195	505	33.1319	60.8389	46.9854
196	504	49.915	59.3123	54.6137
197	503	20.1146	31.1354	25.625
198	502	31.9442	42.7066	37.3254
199	501	19.9605	55.2578	37.6092
200	500	47.0958	47.1577	47.1267
201	499	27.1726	38.7223	32.9475
202	498	39.1267	40.3254	39.726
203	497	18.8662	30.8844	24.8753
204	496	42.4955	38.878	40.6868
205	495	20.4207	32.5296	26.4752
206	494	45.9935	37.4105	41.702
207	493	-0.70458	28.714	14.0047
208	492	30.9928	40.2633	35.6281
209	491	17.0431	52.054	34.5486
210	490	9.7297	29.9868	19.8582
211	489	6.60107	24.3446	15.4728
212	488	28.6879	40.6805	34.6842
213	487	25.2827	54.2743	39.7785
214	486	27.9733	27.7724	27.8729
215	485	43.383	47.5327	45.4579
216	484	28.5289	13.8084	21.1687
217	483	39.0181	24.5132	31.7656
218	482	39.9909	39.6081	39.7995
219	481	46.8172	36.3345	41.5758
220	480	36.6142	44.4502	40.5322
221	479	52.3546	53.6048	52.9797
222	478	19.7786	40.3646	30.0716
223	477	41.0387	27.6893	34.364
224	476	23.0437	34.7494	28.8966
225	475	51.9799	22.5275	37.2537
226	474	31.4535	57.803	44.6283
227	473	24.4516	41.0042	32.7279
228	472	20.6848	38.7106	29.6977
229	471	50.5883	48.3409	49.4646
230	470	58.9108	32.0659	45.4884
231	469	51.8135	24.8488	38.3312
232	468	44.033	38.5139	41.2734
233	467	49.2437	23.7168	36.4803
234	466	51.6202	46.4141	49.0172
235	465	55.2694	51.2807	53.275
236	464	53.4399	44.1779	48.8089
237	463	44.0994	47.6682	45.8838
238	462	53.5497	50.4302	51.9899
239	461	58.2981	44.6915	51.4948
240	460	39.8781	51.8934	45.8857
241	459	46.6547	41.467	44.0609
242	458	51.5819	37.7018	44.6419
243	457	53.9999	62.9642	58.482
244	456	59.1263	42.9267	51.0265
245	455	74.828	54.7109	64.7694
246	454	45.5062	31.2435	38.3748
247	453	37.2443	36.2986	36.7714
248	452	67.5647	57.0511	62.3079
249	451	52.3098	75.6833	63.9966
250	450	45.2163	54.9874	50.1018
251	449	53.6018	49.193	51.3974
252	448	66.1943	67.4926	66.8434
253	447	67.0513	52.8654	59.9583
254	446	56.9928	57.0166	57.0047
255	445	54.2527	59.9113	57.082
256	444	78.7795	60.4042	69.5919
257	443	61.7715	52.9773	57.3744
258	442	67.2224	80.5056	73.864
259	441	57.7783	70.3156	64.047
260	440	62.2012	57.7734	59.9873
261	439	70.7272	77.632	74.1796
262	438	63.424	55.1543	59.2892
263	437	53.6604	72.9364	63.2984
264	436	64.948	83.2048	74.0764
265	435	68.1599	76.4508	72.3054
266	434	63.0057	66.7773	64.8915
267	433	60.9689	75.2286	68.0987
268	432	72.9097	66.9362	69.9229
269	431	72.0253	43.0956	57.5604
270	430	85.3419	80.4415	82.8917
271	429	66.6678	64.844	65.7559
272	428	61.5601	66.8058	64.183
273	427	68.669	58.1716	63.4203
274	426	60.6167	71.9154	66.2661
275	425	54.3387	62.5794	58.459
276	424	78.4447	59.7306	69.0877
277	423	74.304	69.1551	71.7296
278	422	55.1704	63.2247	59.1975
279	421	53.9179	66.0507	59.9843
280	420	68.9236	59.8964	64.41
281	419	72.1764	54.8783	63.5274
282	418	58.4442	63.0388	60.7415
283	417	58.0806	66.4792	62.2799
284	416	56.2389	67.7438	61.9913
285	415	52.7296	63.9143	58.3219
286	414	50.4626	69.1296	59.7961
287	413	60.4	43.4972	51.9486
288	412	44.0791	57.662	50.8706
289	411	37.103	56.1304	46.6167
290	410	65.4724	57.7076	61.59
291	409	69.2294	51.1023	60.1658
292	408	67.4472	60.9069	64.1771
293	407	50.4852	46.1745	48.3299
294	406	42.5322	45.7912	44.1617
295	405	33.915	59.3545	46.6348
296	404	64.8388	48.7466	56.7927
297	403	55.5433	62.6247	59.084
298	402	67.1358	64.9839	66.0598
299	401	57.8158	58.0701	57.943
300	400	59.4845	51.7515	55.618

## Sheet: LDind (mdeg)
	0	1	2	3
0	700	-0.0810232	-0.0745338	-0.0777785
1	699	-0.0861376	-0.0788833	-0.0825105
2	698	-0.0946831	-0.0882621	-0.0914726
3	697	-0.102716	-0.0950553	-0.0988856
4	696	-0.111015	-0.104289	-0.107652
5	695	-0.119025	-0.113009	-0.116017
6	694	-0.125033	-0.119828	-0.122431
7	693	-0.129696	-0.126873	-0.128285
8	692	-0.136015	-0.131058	-0.133537
9	691	-0.139927	-0.136001	-0.137964
10	690	-0.143725	-0.139343	-0.141534
11	689	-0.146254	-0.142288	-0.144271
12	688	-0.148475	-0.145845	-0.14716
13	687	-0.148414	-0.145336	-0.146875
14	686	-0.144833	-0.145421	-0.145127
15	685	-0.142461	-0.143805	-0.143133
16	684	-0.137412	-0.138717	-0.138064
17	683	-0.130762	-0.132743	-0.131752
18	682	-0.124589	-0.12665	-0.125619
19	681	-0.116091	-0.120041	-0.118066
20	680	-0.111533	-0.113312	-0.112422
21	679	-0.106234	-0.107126	-0.10668
22	678	-0.10008	-0.101814	-0.100947
23	677	-0.0972593	-0.0984645	-0.0978619
24	676	-0.0942447	-0.0947431	-0.0944939
25	675	-0.0911179	-0.0912643	-0.0911911
26	674	-0.0862929	-0.0868959	-0.0865944
27	673	-0.0836958	-0.0838673	-0.0837815
28	672	-0.0785305	-0.0803583	-0.0794444
29	671	-0.0754676	-0.0760568	-0.0757622
30	670	-0.0692697	-0.0708075	-0.0700386
31	669	-0.0638194	-0.0650013	-0.0644104
32	668	-0.0578273	-0.0598102	-0.0588188
33	667	-0.050374	-0.0534946	-0.0519343
34	666	-0.0417991	-0.0448263	-0.0433127
35	665	-0.0329134	-0.0375702	-0.0352418
36	664	-0.0235414	-0.0263377	-0.0249395
37	663	-0.0142249	-0.017554	-0.0158895
38	662	-0.00357134	-0.00785717	-0.00571425
39	661	0.00556268	0.000220458	0.00289157
40	660	0.0143004	0.00871208	0.0115063
41	659	0.0209793	0.0184376	0.0197085
42	658	0.027482	0.0240754	0.0257787
43	657	0.0314734	0.0288954	0.0301844
44	656	0.0349549	0.0325607	0.0337578
45	655	0.0382358	0.0361118	0.0371738
46	654	0.0371164	0.0380406	0.0375785
47	653	0.0386213	0.0376347	0.038128
48	652	0.0388482	0.0393268	0.0390875
49	651	0.0377301	0.0381827	0.0379564
50	650	0.0385387	0.0384883	0.0385135
51	649	0.036848	0.0390658	0.0379569
52	648	0.0366849	0.037231	0.0369579
53	647	0.0362251	0.0366771	0.0364511
54	646	0.0361468	0.0362307	0.0361887
55	645	0.0358638	0.0353874	0.0356256
56	644	0.0347135	0.0351508	0.0349322
57	643	0.0352073	0.0349148	0.035061
58	642	0.0339356	0.0358307	0.0348831
59	641	0.0329959	0.0344629	0.0337294
60	640	0.0324258	0.032919	0.0326724
61	639	0.0299713	0.0312272	0.0305993
62	638	0.0284804	0.0297102	0.0290953
63	637	0.0281088	0.0262161	0.0271625
64	636	0.0248207	0.0278747	0.0263477
65	635	0.0259942	0.0265535	0.0262738
66	634	0.0242428	0.0264022	0.0253225
67	633	0.0252248	0.0239364	0.0245806
68	632	0.0248124	0.0246267	0.0247196
69	631	0.0282387	0.028265	0.0282518
70	630	0.0288648	0.0277636	0.0283142
71	629	0.0288151	0.0292795	0.0290473
72	628	0.0319953	0.0309257	0.0314605
73	627	0.034118	0.0334479	0.0337829
74	626	0.0358781	0.0352376	0.0355578
75	625	0.0375385	0.0358418	0.0366901
76	624	0.0396552	0.0383861	0.0390207
77	623	0.0398101	0.0405624	0.0401862
78	622	0.0415826	0.040795	0.0411888
79	621	0.0424648	0.04193	0.0421974
80	620	0.0419426	0.041381	0.0416618
81	619	0.0435257	0.0416022	0.042564
82	618	0.0423854	0.0427628	0.0425741
83	617	0.041963	0.0421157	0.0420393
84	616	0.0406569	0.040173	0.040415
85	615	0.0406733	0.0405713	0.0406223
86	614	0.0388402	0.0389547	0.0388974
87	613	0.036359	0.037829	0.037094
88	612	0.0351774	0.0352347	0.035206
89	611	0.0315554	0.0320945	0.031825
90	610	0.0289592	0.0303963	0.0296777
91	609	0.0263322	0.0264263	0.0263793
92	608	0.0250992	0.0259465	0.0255229
93	607	0.0227604	0.0230247	0.0228925
94	606	0.0214111	0.021168	0.0212896
95	605	0.0184128	0.0190003	0.0187065
96	604	0.0181656	0.0173893	0.0177774
97	603	0.0157811	0.0168087	0.0162949
98	602	0.014222	0.0130393	0.0136307
99	601	0.0118339	0.0127949	0.0123144
100	600	0.0104811	0.0102103	0.0103457
101	599	0.00847316	0.00898432	0.00872874
102	598	0.00571209	0.00643407	0.00607308
103	597	0.00174813	0.0028927	0.00232041
104	596	0.000924278	0.000836248	0.000880263
105	595	-0.00309821	-0.00277163	-0.00293492
106	594	-0.00718183	-0.00656714	-0.00687448
107	593	-0.0106805	-0.0102654	-0.010473
108	592	-0.014267	-0.0133697	-0.0138184
109	591	-0.01793	-0.0178199	-0.017875
110	590	-0.0215671	-0.0217894	-0.0216783
111	589	-0.0255088	-0.0253822	-0.0254455
112	588	-0.0288125	-0.028353	-0.0285827
113	587	-0.0327392	-0.0316435	-0.0321914
114	586	-0.036486	-0.0347737	-0.0356298
115	585	-0.0378954	-0.0386614	-0.0382784
116	584	-0.0435335	-0.0427514	-0.0431425
117	583	-0.0453747	-0.0448826	-0.0451287
118	582	-0.0487709	-0.0495084	-0.0491397
119	581	-0.0498548	-0.0502653	-0.0500601
120	580	-0.0543436	-0.0530736	-0.0537086
121	579	-0.054593	-0.0555636	-0.0550783
122	578	-0.0569945	-0.0572022	-0.0570983
123	577	-0.0579372	-0.0581853	-0.0580613
124	576	-0.0612884	-0.0606639	-0.0609761
125	575	-0.0601672	-0.0603139	-0.0602405
126	574	-0.0609254	-0.0632209	-0.0620731
127	573	-0.0618422	-0.0606388	-0.0612405
128	572	-0.0607967	-0.0633051	-0.0620509
129	571	-0.0615069	-0.0615499	-0.0615284
130	570	-0.0614062	-0.0628213	-0.0621137
131	569	-0.0596805	-0.0611065	-0.0603935
132	568	-0.0612422	-0.0615086	-0.0613754
133	567	-0.0587233	-0.0602362	-0.0594797
134	566	-0.0586035	-0.0587565	-0.05868
135	565	-0.057159	-0.0587025	-0.0579307
136	564	-0.0557842	-0.056749	-0.0562666
137	563	-0.0542448	-0.0565845	-0.0554147
138	562	-0.0534051	-0.0547623	-0.0540837
139	561	-0.0522078	-0.0533104	-0.0527591
140	560	-0.050149	-0.0522725	-0.0512107
141	559	-0.0480744	-0.0510595	-0.049567
142	558	-0.0468431	-0.0489152	-0.0478792
143	557	-0.0456255	-0.0470009	-0.0463132
144	556	-0.0427953	-0.0446271	-0.0437112
145	555	-0.0408065	-0.0417172	-0.0412618
146	554	-0.0383364	-0.0407503	-0.0395433
147	553	-0.0375506	-0.0387644	-0.0381575
148	552	-0.035341	-0.0367089	-0.0360249
149	551	-0.0329388	-0.035333	-0.0341359
150	550	-0.0309616	-0.0323356	-0.0316486
151	549	-0.0289734	-0.031058	-0.0300157
152	548	-0.0282725	-0.0287969	-0.0285347
153	547	-0.0260587	-0.0283024	-0.0271805
154	546	-0.025243	-0.0263145	-0.0257788
155	545	-0.0239337	-0.0248649	-0.0243993
156	544	-0.0217647	-0.0237725	-0.0227686
157	543	-0.0217882	-0.0229336	-0.0223609
158	542	-0.0205371	-0.0214796	-0.0210084
159	541	-0.019788	-0.0205437	-0.0201659
160	540	-0.0196489	-0.0207993	-0.0202241
161	539	-0.0185087	-0.0194578	-0.0189833
162	538	-0.0183762	-0.0194989	-0.0189376
163	537	-0.0189904	-0.0196145	-0.0193025
164	536	-0.0191552	-0.0197947	-0.0194749
165	535	-0.0195979	-0.0204942	-0.020046
166	534	-0.0181968	-0.0193468	-0.0187718
167	533	-0.0200178	-0.0211538	-0.0205858
168	532	-0.0207867	-0.020904	-0.0208453
169	531	-0.0210897	-0.0228834	-0.0219865
170	530	-0.0227911	-0.0237367	-0.0232639
171	529	-0.0229609	-0.0223709	-0.0226659
172	528	-0.0247726	-0.0231015	-0.023937
173	527	-0.0239025	-0.0248434	-0.024373
174	526	-0.0261746	-0.026068	-0.0261213
175	525	-0.0281599	-0.0267111	-0.0274355
176	524	-0.0275916	-0.0295956	-0.0285936
177	523	-0.0302424	-0.0297367	-0.0299896
178	522	-0.0308821	-0.029995	-0.0304386
179	521	-0.0330909	-0.0328763	-0.0329836
180	520	-0.0331742	-0.0337122	-0.0334432
181	519	-0.0348779	-0.0344955	-0.0346867
182	518	-0.0366989	-0.0366093	-0.0366541
183	517	-0.0377844	-0.0390246	-0.0384045
184	516	-0.0404036	-0.0396719	-0.0400378
185	515	-0.0395355	-0.0400775	-0.0398065
186	514	-0.0432112	-0.04262	-0.0429156
187	513	-0.0437891	-0.0422147	-0.0430019
188	512	-0.0437337	-0.0449175	-0.0443256
189	511	-0.0453656	-0.0447374	-0.0450515
190	510	-0.0475116	-0.0466991	-0.0471054
191	509	-0.0477249	-0.0481587	-0.0479418
192	508	-0.049848	-0.0495394	-0.0496937
193	507	-0.05049	-0.0499735	-0.0502318
194	506	-0.0516101	-0.0518208	-0.0517154
195	505	-0.0520939	-0.0523544	-0.0522242
196	504	-0.0538	-0.0526408	-0.0532204
197	503	-0.0539413	-0.0550089	-0.0544751
198	502	-0.0554511	-0.0544616	-0.0549564
199	501	-0.0552033	-0.056439	-0.0558212
200	500	-0.0577033	-0.0567457	-0.0572245
201	499	-0.0576992	-0.0583561	-0.0580277
202	498	-0.0590224	-0.0584115	-0.0587169
203	497	-0.0589603	-0.0599409	-0.0594506
204	496	-0.0612572	-0.0584369	-0.059847
205	495	-0.0598342	-0.0606676	-0.0602509
206	494	-0.0608742	-0.0595123	-0.0601932
207	493	-0.0606276	-0.0610507	-0.0608392
208	492	-0.0623302	-0.0611497	-0.0617399
209	491	-0.0622538	-0.0621736	-0.0622137
210	490	-0.0632055	-0.0627525	-0.062979
211	489	-0.0622082	-0.0635592	-0.0628837
212	488	-0.0631916	-0.0636845	-0.063438
213	487	-0.0643348	-0.0632968	-0.0638158
214	486	-0.0643044	-0.0637965	-0.0640505
215	485	-0.0642077	-0.0644648	-0.0643362
216	484	-0.0643744	-0.0642432	-0.0643088
217	483	-0.0657646	-0.064722	-0.0652433
218	482	-0.064277	-0.0649536	-0.0646153
219	481	-0.0654056	-0.0649382	-0.0651719
220	480	-0.0654366	-0.0654911	-0.0654639
221	479	-0.0651876	-0.0664844	-0.065836
222	478	-0.0656682	-0.0661712	-0.0659197
223	477	-0.0654568	-0.0649024	-0.0651796
224	476	-0.0654837	-0.0661587	-0.0658212
225	475	-0.06532	-0.0643494	-0.0648347
226	474	-0.0651912	-0.0668797	-0.0660355
227	473	-0.0662427	-0.0643312	-0.065287
228	472	-0.0652093	-0.0658256	-0.0655175
229	471	-0.0660472	-0.0661221	-0.0660846
230	470	-0.0667444	-0.0661988	-0.0664716
231	469	-0.0657872	-0.066156	-0.0659716
232	468	-0.0654216	-0.064282	-0.0648518
233	467	-0.0659434	-0.065805	-0.0658742
234	466	-0.0645997	-0.0662312	-0.0654154
235	465	-0.0657612	-0.0658235	-0.0657923
236	464	-0.065971	-0.0659243	-0.0659476
237	463	-0.0647941	-0.0658958	-0.0653449
238	462	-0.0659291	-0.0660464	-0.0659878
239	461	-0.0659508	-0.0649114	-0.0654311
240	460	-0.0645939	-0.066221	-0.0654075
241	459	-0.0656136	-0.0669846	-0.0662991
242	458	-0.0662018	-0.0659529	-0.0660773
243	457	-0.0656617	-0.0655362	-0.0655989
244	456	-0.0657938	-0.0662625	-0.0660282
245	455	-0.0662097	-0.0663236	-0.0662667
246	454	-0.0659748	-0.0663247	-0.0661497
247	453	-0.0657052	-0.0656341	-0.0656697
248	452	-0.0663021	-0.0656543	-0.0659782
249	451	-0.0660646	-0.0668159	-0.0664402
250	450	-0.0664739	-0.0665001	-0.066487
251	449	-0.0656508	-0.0653822	-0.0655165
252	448	-0.0667508	-0.0658084	-0.0662796
253	447	-0.0655972	-0.0666176	-0.0661074
254	446	-0.0655718	-0.0665358	-0.0660538
255	445	-0.0669782	-0.0664301	-0.0667042
256	444	-0.0669416	-0.0664198	-0.0666807
257	443	-0.0656706	-0.067164	-0.0664173
258	442	-0.065614	-0.0665893	-0.0661016
259	441	-0.0668291	-0.0661472	-0.0664882
260	440	-0.0658995	-0.0676758	-0.0667877
261	439	-0.0666103	-0.0669704	-0.0667904
262	438	-0.0658888	-0.0658341	-0.0658615
263	437	-0.06617	-0.0681737	-0.0671718
264	436	-0.0660504	-0.0654176	-0.065734
265	435	-0.0656709	-0.0670006	-0.0663357
266	434	-0.0655641	-0.0667208	-0.0661425
267	433	-0.0656971	-0.0661779	-0.0659375
268	432	-0.0656392	-0.0670897	-0.0663645
269	431	-0.0656837	-0.0661395	-0.0659116
270	430	-0.0646139	-0.0658974	-0.0652557
271	429	-0.0653087	-0.0651258	-0.0652172
272	428	-0.0646599	-0.0657437	-0.0652018
273	427	-0.063369	-0.0659544	-0.0646617
274	426	-0.0651421	-0.0646922	-0.0649171
275	425	-0.0648072	-0.064616	-0.0647116
276	424	-0.0631934	-0.065625	-0.0644092
277	423	-0.0636223	-0.0641312	-0.0638768
278	422	-0.0655127	-0.0635418	-0.0645273
279	421	-0.062619	-0.0640217	-0.0633204
280	420	-0.0634062	-0.0635575	-0.0634819
281	419	-0.0643065	-0.0639291	-0.0641178
282	418	-0.0639347	-0.0635527	-0.0637437
283	417	-0.0638456	-0.0647523	-0.064299
284	416	-0.0645354	-0.0639241	-0.0642298
285	415	-0.0630949	-0.063687	-0.063391
286	414	-0.0636944	-0.064019	-0.0638567
287	413	-0.0638903	-0.0643054	-0.0640978
288	412	-0.0645674	-0.0646096	-0.0645885
289	411	-0.0648087	-0.0648191	-0.0648139
290	410	-0.0634708	-0.0654379	-0.0644544
291	409	-0.0638635	-0.0634415	-0.0636525
292	408	-0.0637862	-0.0641651	-0.0639757
293	407	-0.0636588	-0.0629329	-0.0632959
294	406	-0.0647031	-0.0643692	-0.0645362
295	405	-0.0620915	-0.0625361	-0.0623138
296	404	-0.0637644	-0.0629808	-0.0633726
297	403	-0.0626377	-0.0631363	-0.062887
298	402	-0.0623978	-0.0623384	-0.0623681
299	401	-0.0631846	-0.0618265	-0.0625055
300	400	-0.0610749	-0.0617184	-0.0613967

[truncated: 35 more sheets: LBind (mdeg), LDp-ind (mdeg), LBp-ind (mdeg), G-factor-ind, mCD (mdeg), mCB (mdeg), mLB (mdeg), mLD (mdeg), mLBp (mdeg), mLDp (mdeg), mG_factor, aCD (mdeg), aCB (mdeg), aLB (mdeg), aLD (mdeg), aLBp (mdeg), aLDp (mdeg), aG-factor, Abs (au) (from M00), M00 …]
