# Supplementary material for: Metasurface analogues of molecular diastereomers from hierarchical multiscale chiral interactions with biomolecules
Source: Nat Commun. 2026 Apr 22;17:5541. doi: 10.1038/s41467-026-72200-6 (PMC13287669; doi:10.1038/s41467-026-72200-6)
Supplement: Supplementary file 6 — Source data [file 41467_2026_72200_MOESM6_ESM.zip › Source_Data/MMP/Strept/RSstrep_baseline_substracted_Mueller_ St_RS_Res1nm_repeat_2022_09_22_09_51_37 and baseline - Mueller_ St_BG_Res1nm_repeat_00_2022_09_22_08_50_33.xlsx]

## Sheet: CD (mdeg)
	0	1	2	3
0	700	-126.622	-61.8846	-94.2535
1	699	3.74416	0.765917	2.25504
2	698	-52.6215	43.8708	-4.37536
3	697	-63.2073	-86.5321	-74.8697
4	696	-63.2644	-118.592	-90.9284
5	695	-91.2305	-79.8812	-85.5558
6	694	-37.1907	-74.7423	-55.9665
7	693	-77.4444	-91.0831	-84.2637
8	692	-95.3384	-136.977	-116.158
9	691	-58.6215	-6.92846	-32.775
10	690	-127.98	-39.6973	-83.8385
11	689	-153.277	-146.485	-149.881
12	688	-75.7244	-90.7047	-83.2145
13	687	-101.114	-137.776	-119.445
14	686	-11.528	-79.4811	-45.5046
15	685	-81.3317	-38.8949	-60.1133
16	684	-21.7956	-40.0357	-30.9157
17	683	-81.8011	-98.6305	-90.2158
18	682	-22.7976	-65.8018	-44.2997
19	681	-45.8337	-7.58637	-26.7101
20	680	-23.7264	-97.803	-60.7647
21	679	-57.875	-55.0986	-56.4868
22	678	-50.7929	-48.4482	-49.6206
23	677	-56.7291	-36.365	-46.5471
24	676	-102.421	-95.6816	-99.0511
25	675	-87.9418	-104.978	-96.4598
26	674	-1.59533	-77.7153	-39.6553
27	673	-125.289	-69.8198	-97.5546
28	672	-31.8252	-95.3139	-63.5696
29	671	1.58155	-74.8712	-36.6448
30	670	-53.5558	-86.856	-70.2059
31	669	-8.42939	-79.9715	-44.2005
32	668	-41.0766	-101.395	-71.2359
33	667	-46.4354	-67.1277	-56.7816
34	666	-33.1973	-16.9024	-25.0498
35	665	50.7044	-32.9465	8.87894
36	664	20.9837	0.0497276	10.5167
37	663	3.68209	-40.2629	-18.2904
38	662	-5.69387	-55.5244	-30.6091
39	661	12.1181	-2.0762	5.02097
40	660	6.66076	-0.163673	3.24854
41	659	-52.773	34.3697	-9.20166
42	658	-8.74248	13.7413	2.49941
43	657	-70.0449	-24.8086	-47.4267
44	656	-15.8138	14.5401	-0.636888
45	655	-37.3772	-10.6233	-24.0002
46	654	-28.2853	-30.8863	-29.5858
47	653	-51.1792	17.7925	-16.6933
48	652	-36.9227	-64.4371	-50.6799
49	651	-18.2534	-21.035	-19.6442
50	650	-17.4793	-17.6124	-17.5459
51	649	-20.3402	-26.7449	-23.5425
52	648	-32.3003	-38.1457	-35.223
53	647	20.3436	-10.4402	4.95166
54	646	-9.43215	-27.3048	-18.3685
55	645	68.7696	-66.1195	1.32505
56	644	86.4529	-66.225	10.1139
57	643	36.7304	20.6387	28.6845
58	642	84.2802	62.2114	73.2458
59	641	41.4997	24.1895	32.8446
60	640	80.3459	76.6174	78.4817
61	639	79.5239	31.8182	55.671
62	638	93.0893	51.4315	72.2604
63	637	69.0123	24.1813	46.5968
64	636	35.5388	38.2853	36.9121
65	635	66.6488	71.8599	69.2543
66	634	55.1357	71.2891	63.2124
67	633	18.2146	102.652	60.4334
68	632	25.0197	98.9689	61.9943
69	631	25.5531	38.5739	32.0635
70	630	50.1705	41.1001	45.6353
71	629	42.6622	37.4314	40.0468
72	628	43.1527	30.189	36.6709
73	627	73.4092	39.9218	56.6655
74	626	26.707	17.0794	21.8932
75	625	10.3272	53.7518	32.0395
76	624	19.3527	54.4628	36.9077
77	623	10.0669	63.5436	36.8053
78	622	9.13861	65.3163	37.2274
79	621	-18.2987	23.597	2.64912
80	620	-34.7432	26.3365	-4.20334
81	619	-10.2577	8.55614	-0.85078
82	618	-40.0155	-10.118	-25.0667
83	617	-21.4012	11.3998	-5.00071
84	616	-22.5229	-34.4521	-28.4875
85	615	-6.89549	3.4797	-1.70789
86	614	-12.0199	26.9669	7.47346
87	613	-6.06137	-4.64777	-5.35457
88	612	15.0049	13.6047	14.3048
89	611	17.3128	-17.7018	-0.194513
90	610	-21.9264	-22.9403	-22.4334
91	609	-32.5195	13.283	-9.61824
92	608	6.93048	-30.7962	-11.9329
93	607	-24.0565	3.45864	-10.2989
94	606	6.665	-29.3066	-11.3208
95	605	-14.8217	-39.7997	-27.3107
96	604	35.2214	-8.64697	13.2872
97	603	-10.3018	-3.13784	-6.71982
98	602	-41.2587	-30.2145	-35.7366
99	601	-14.3764	-51.895	-33.1357
100	600	-14.6471	-30.9288	-22.7879
101	599	21.5601	-10.5633	5.49842
102	598	-14.8446	-43.541	-29.1928
103	597	0.966706	-1.85435	-0.443823
104	596	-30.2722	-19.3953	-24.8338
105	595	-36.5213	-1.76639	-19.1438
106	594	-36.4494	-39.737	-38.0932
107	593	-39.4954	-18.7843	-29.1398
108	592	-39.1518	-25.8285	-32.4902
109	591	-57.001	-57.1263	-57.0637
110	590	-19.1127	-25.2509	-22.1818
111	589	-28.2903	-9.46126	-18.8758
112	588	-31.6388	-33.0698	-32.3543
113	587	-28.8041	-30.8835	-29.8438
114	586	-65.3332	-40.89	-53.1116
115	585	-64.7482	-4.84876	-34.7985
116	584	-36.2374	-44.9915	-40.6145
117	583	-52.648	-58.4735	-55.5607
118	582	-66.9981	-46.7822	-56.8902
119	581	-71.6048	-58.9448	-65.2748
120	580	-46.2108	-61.3573	-53.7841
121	579	-80.0743	-55.6602	-67.8673
122	578	-60.3063	-68.5004	-64.4033
123	577	-66.46	-64.9595	-65.7098
124	576	-72.7357	-90.7335	-81.7346
125	575	-46.3994	-59.0558	-52.7276
126	574	-47.7606	-59.4437	-53.6022
127	573	-50.9124	-67.7505	-59.3315
128	572	-61.8906	-86.195	-74.0428
129	571	-48.995	-53.6187	-51.3068
130	570	-68.1711	-72.5568	-70.364
131	569	-66.7182	-97.2383	-81.9782
132	568	-84.4191	-76.1751	-80.2971
133	567	-52.7027	-73.6208	-63.1617
134	566	-76.6685	-60.5979	-68.6332
135	565	-58.3249	-70.4929	-64.4089
136	564	-46.9272	-66.7312	-56.8292
137	563	-57.1794	-45.0253	-51.1023
138	562	-50.152	-73.3665	-61.7593
139	561	-47.8882	-63.6029	-55.7455
140	560	-62.7985	-54.5037	-58.6511
141	559	-31.6368	-58.2025	-44.9196
142	558	-40.1966	-55.9924	-48.0945
143	557	-39.0584	-58.5646	-48.8115
144	556	-61.859	-61.6478	-61.7534
145	555	-67.2097	-78.6248	-72.9173
146	554	-39.4384	-47.661	-43.5497
147	553	-55.5877	-28.1033	-41.8455
148	552	-38.7737	-38.6359	-38.7048
149	551	-30.6982	-48.0881	-39.3932
150	550	-29.8234	-53.4787	-41.651
151	549	-37.9379	-27.736	-32.837
152	548	-29.4393	-53.5434	-41.4914
153	547	-29.6946	-55.6343	-42.6644
154	546	-7.82007	-35.1399	-21.48
155	545	-43.5456	-42.9025	-43.2241
156	544	1.51996	-27.509	-12.9945
157	543	-36.2132	-33.9374	-35.0753
158	542	-45.3399	-35.7818	-40.5609
159	541	-12.9487	-41.4387	-27.1937
160	540	-5.10117	-29.3369	-17.219
161	539	-19.0178	-19.0187	-19.0183
162	538	-13.7019	-10.9549	-12.3284
163	537	-9.47926	-25.5106	-17.4949
164	536	-0.163894	-16.9512	-8.55753
165	535	2.66947	-19.0351	-8.1828
166	534	-17.5122	-32.2701	-24.8911
167	533	1.7269	-7.28109	-2.77709
168	532	-16.2033	-22.1832	-19.1932
169	531	-29.1111	-20.7425	-24.9268
170	530	-4.97441	-26.3724	-15.6734
171	529	-4.80068	1.06251	-1.86908
172	528	-9.22524	7.58973	-0.817754
173	527	-7.31887	-4.89646	-6.10767
174	526	-13.2581	-10.7028	-11.9805
175	525	-19.9127	-0.907199	-10.41
176	524	-6.12545	-18.8184	-12.4719
177	523	-26.8947	-11.9225	-19.4086
178	522	-29.945	-20.6893	-25.3171
179	521	-10.1497	-17.655	-13.9023
180	520	-20.0315	-35.6395	-27.8355
181	519	-15.0621	-10.1045	-12.5833
182	518	-20.1448	-18.6056	-19.3752
183	517	-25.4184	-37.1531	-31.2858
184	516	-40.8326	-25.7408	-33.2867
185	515	-13.8619	-19.0871	-16.4745
186	514	-11.5477	-19.7415	-15.6446
187	513	-29.3247	-26.2613	-27.793
188	512	-25.0839	-7.2344	-16.1592
189	511	-35.9872	-29.6311	-32.8091
190	510	-26.7291	-34.9502	-30.8397
191	509	-32.1259	-28.3171	-30.2215
192	508	-27.8672	-14.8185	-21.3428
193	507	-18.338	-33.1907	-25.7643
194	506	-31.0053	-37.363	-34.1841
195	505	-35.8749	-30.0486	-32.9617
196	504	-24.1213	-26.595	-25.3582
197	503	-37.1794	-44.6416	-40.9105
198	502	-55.2992	-47.6925	-51.4958
199	501	-23.4167	-30.1988	-26.8078
200	500	-33.532	-34.6466	-34.0893
201	499	-23.0328	-36.6667	-29.8498
202	498	-39.0802	-28.8869	-33.9836
203	497	-43.3743	-43.0086	-43.1914
204	496	-38.3313	-46.4574	-42.3944
205	495	-48.7061	-29.9919	-39.349
206	494	-52.5537	-56.5176	-54.5356
207	493	-31.5116	-39.6384	-35.575
208	492	-43.8232	-48.1846	-46.0039
209	491	-51.0474	-46.0192	-48.5333
210	490	-36.359	-42.9121	-39.6356
211	489	-34.7166	-47.9021	-41.3094
212	488	-25.0594	-23.993	-24.5262
213	487	-45.7137	-55.1015	-50.4076
214	486	-48.3769	-42.058	-45.2175
215	485	-57.2484	-40.514	-48.8812
216	484	-50.5142	-38.3619	-44.4381
217	483	-46.2305	-50.3836	-48.3071
218	482	-37.963	-44.2466	-41.1048
219	481	-39.6494	-33.2776	-36.4635
220	480	-34.8811	-50.3427	-42.6119
221	479	-45.1404	-49.5918	-47.3661
222	478	-51.8784	-53.8331	-52.8557
223	477	-38.1219	-55.1743	-46.6481
224	476	-32.219	-45.7173	-38.9682
225	475	-46.6716	-42.7728	-44.7222
226	474	-41.7045	-36.8184	-39.2615
227	473	-48.8733	-66.1474	-57.5104
228	472	-48.5171	-58.6479	-53.5825
229	471	-56.1996	-53.2824	-54.741
230	470	-45.7362	-53.6216	-49.6789
231	469	-49.5579	-43.0356	-46.2967
232	468	-46.878	-52.9291	-49.9036
233	467	-51.2561	-45.6101	-48.4331
234	466	-42.913	-47.3322	-45.1226
235	465	-47.2886	-44.575	-45.9318
236	464	-34.6057	-36.7544	-35.68
237	463	-44.0632	-44.5646	-44.3139
238	462	-43.8449	-53.5669	-48.7059
239	461	-52.2864	-46.4825	-49.3845
240	460	-49.9889	-41.7205	-45.8547
241	459	-48.3282	-47.6627	-47.9955
242	458	-53.6207	-51.4215	-52.5211
243	457	-56.9496	-62.0602	-59.5049
244	456	-58.6005	-44.4991	-51.5498
245	455	-40.2147	-50.2261	-45.2204
246	454	-50.9746	-54.6019	-52.7882
247	453	-54.0381	-50.105	-52.0715
248	452	-44.9652	-44.1582	-44.5617
249	451	-46.9986	-45.6053	-46.302
250	450	-37.9467	-43.4843	-40.7155
251	449	-43.6758	-56.0928	-49.8843
252	448	-38.7927	-47.5029	-43.1478
253	447	-49.7198	-52.7823	-51.2511
254	446	-40.1156	-48.8199	-44.4677
255	445	-50.1257	-49.5108	-49.8182
256	444	-36.4798	-57.0665	-46.7731
257	443	-41.9254	-49.231	-45.5782
258	442	-50.8204	-58.0233	-54.4219
259	441	-36.5863	-36.2053	-36.3958
260	440	-42.5469	-49.1395	-45.8432
261	439	-46.1217	-57.9269	-52.0243
262	438	-56.2838	-39.9787	-48.1312
263	437	-57.1555	-49.3736	-53.2646
264	436	-44.6927	-44.5971	-44.6449
265	435	-49.322	-41.3092	-45.3156
266	434	-48.9956	-44.6603	-46.828
267	433	-38.7793	-41.3585	-40.0689
268	432	-51.9082	-37.2714	-44.5898
269	431	-39.2288	-47.8839	-43.5564
270	430	-59.4478	-47.7988	-53.6233
271	429	-37.952	-52.7549	-45.3535
272	428	-35.8226	-41.9253	-38.8739
273	427	-35.1422	-46.8187	-40.9805
274	426	-41.9892	-29.6494	-35.8193
275	425	-39.0411	-52.6662	-45.8537
276	424	-36.7547	-49.8394	-43.2971
277	423	-28.8212	-55.8301	-42.3256
278	422	-40.4079	-52.1153	-46.2616
279	421	-47.8352	-44.169	-46.0021
280	420	-45.5277	-50.3151	-47.9214
281	419	-43.7018	-38.53	-41.1159
282	418	-37.8288	-48.4817	-43.1553
283	417	-46.232	-34.6914	-40.4617
284	416	-47.9641	-55.6829	-51.8235
285	415	-47.0765	-47.221	-47.1488
286	414	-52.4143	-35.6869	-44.0506
287	413	-41.1371	-46.6619	-43.8995
288	412	-56.3342	-44.6933	-50.5137
289	411	-45.2482	-50.0249	-47.6365
290	410	-50.5779	-45.5439	-48.0609
291	409	-54.3625	-45.0463	-49.7044
292	408	-56.6278	-43.1434	-49.8856
293	407	-56.3372	-46.9003	-51.6187
294	406	-41.6418	-52.9779	-47.3098
295	405	-53.2581	-49.5889	-51.4235
296	404	-50.8114	-39.9824	-45.3969
297	403	-55.3693	-43.8569	-49.6131
298	402	-34.954	-37.7424	-36.3482
299	401	-45.7672	-32.8435	-39.3053
300	400	-49.349	-50.8633	-50.1061

## Sheet: CB (mdeg)
	0	1	2	3
0	700	-76.228	23.9063	-26.1609
1	699	-61.1366	116.373	27.6182
2	698	89.7808	-105.176	-7.69778
3	697	-10.388	46.6085	18.1103
4	696	54.5135	180.499	117.506
5	695	-46.5885	-38.2356	-42.4121
6	694	69.4096	70.9402	70.1749
7	693	147.722	-3.79287	71.9646
8	692	84.3023	12.1622	48.2323
9	691	96.9617	-2.73325	47.1142
10	690	-108.222	-124.167	-116.194
11	689	76.8409	105.681	91.2611
12	688	-116.93	-79.4001	-98.1652
13	687	-44.3968	125.338	40.4707
14	686	2.40387	-8.44057	-3.01835
15	685	52.8334	-57.5019	-2.33426
16	684	28.5106	96.125	62.3178
17	683	-75.0902	50.1676	-12.4613
18	682	73.4324	40.1322	56.7823
19	681	-26.3258	65.4623	19.5683
20	680	66.4953	49.1236	57.8095
21	679	111.767	113.569	112.668
22	678	69.7333	76.4836	73.1085
23	677	18.1724	44.7792	31.4758
24	676	60.2855	117.015	88.6502
25	675	34.5868	15.8106	25.1987
26	674	102.663	56.629	79.6457
27	673	85.7348	-41.6164	22.0592
28	672	96.0853	-65.7214	15.182
29	671	14.4819	39.5466	27.0143
30	670	-43.1901	96.7272	26.7686
31	669	85.4944	29.4881	57.4912
32	668	142.139	104.016	123.078
33	667	62.0248	77.7465	69.8856
34	666	106.007	65.4049	85.706
35	665	72.4699	79.3631	75.9165
36	664	56.8936	214.028	135.461
37	663	149.375	117.65	133.513
38	662	91.314	115.883	103.598
39	661	162.54	35.6736	99.1066
40	660	104.115	188.496	146.305
41	659	39.2137	102.084	70.6491
42	658	63.532	101.394	82.4628
43	657	95.6377	79.4566	87.5471
44	656	154.057	73.6573	113.857
45	655	142.318	110.823	126.57
46	654	99.9813	115.618	107.8
47	653	152.77	159.806	156.288
48	652	165.112	77.043	121.078
49	651	47.6245	114.631	81.1277
50	650	177.529	177.15	177.34
51	649	226.865	160.515	193.69
52	648	66.0205	68.2444	67.1324
53	647	171.094	170.268	170.681
54	646	178.305	130.226	154.266
55	645	63.9347	158.986	111.46
56	644	174.47	181.914	178.192
57	643	82.2223	88.2049	85.2136
58	642	153.09	154.128	153.609
59	641	65.8408	131.889	98.8651
60	640	92.6489	124.486	108.568
61	639	69.8483	157.32	113.584
62	638	92.9223	78.4147	85.6685
63	637	109.432	11.4304	60.4311
64	636	88.3748	109.039	98.7071
65	635	47.4077	14.1918	30.7998
66	634	21.744	48.3002	35.0221
67	633	72.8514	72.1741	72.5127
68	632	49.8492	73.0924	61.4708
69	631	-29.1508	43.8159	7.33257
70	630	83.2236	14.4345	48.829
71	629	5.93929	-1.44579	2.24675
72	628	12.1886	60.4778	36.3332
73	627	-5.3695	4.80732	-0.281087
74	626	55.5217	3.26836	29.395
75	625	51.8677	44.1657	48.0167
76	624	-45.3252	11.2484	-17.0384
77	623	-27.7745	7.93489	-9.91979
78	622	-1.76047	0.441017	-0.659726
79	621	43.5911	50.0713	46.8312
80	620	51.4592	-3.25428	24.1025
81	619	10.9347	-8.40863	1.26303
82	618	34.015	-45.3157	-5.65033
83	617	-2.07241	20.5208	9.22421
84	616	-3.33438	36.2819	16.4738
85	615	-5.72509	-7.13883	-6.43196
86	614	-4.60317	10.7285	3.06268
87	613	30.5796	-12.0528	9.26337
88	612	31.8838	-12.796	9.5439
89	611	31.2739	8.89746	20.0857
90	610	32.4882	13.1484	22.8183
91	609	-5.14946	31.9134	13.3819
92	608	0.0132073	-26.8598	-13.4233
93	607	6.62736	22.0351	14.3312
94	606	25.8824	39.4466	32.6645
95	605	39.6897	28.2775	33.9836
96	604	63.3514	18.5827	40.9671
97	603	-17.4166	33.0713	7.82737
98	602	33.4104	43.4348	38.4226
99	601	5.23992	2.40843	3.82418
100	600	44.9594	15.6548	30.3071
101	599	3.52254	28.1648	15.8437
102	598	31.7471	-11.8447	9.95119
103	597	8.878	1.00046	4.93923
104	596	-5.21498	9.34467	2.06484
105	595	-32.5376	24.1653	-4.18611
106	594	-24.9524	8.49566	-8.22837
107	593	-6.93507	12.7792	2.92207
108	592	37.7827	22.6976	30.2401
109	591	-1.76136	-2.13465	-1.948
110	590	28.3192	9.26678	18.793
111	589	-14.45	21.0978	3.32392
112	588	-6.47896	-40.8325	-23.6557
113	587	1.72696	-26.1646	-12.2188
114	586	-30.4975	11.5643	-9.46659
115	585	2.55646	6.16541	4.36093
116	584	11.5127	-6.45415	2.52927
117	583	-14.5568	13.5856	-0.485604
118	582	33.9278	-20.9907	6.46851
119	581	44.9838	7.26233	26.1231
120	580	-40.6901	-21.2023	-30.9462
121	579	15.3142	8.25187	11.7831
122	578	52.7956	-6.07642	23.3596
123	577	16.3481	23.4799	19.914
124	576	12.2398	-4.29789	3.97098
125	575	23.6018	21.8898	22.7458
126	574	-0.40107	49.4538	24.5264
127	573	21.408	16.8223	19.1151
128	572	2.59231	19.3014	10.9468
129	571	17.3804	24.2543	20.8173
130	570	66.4446	49.0043	57.7244
131	569	10.9769	55.2178	33.0974
132	568	33.2734	25.4209	29.3472
133	567	24.5714	34.4872	29.5293
134	566	50.1463	66.7281	58.4372
135	565	17.0129	51.9327	34.4728
136	564	55.4906	64.2798	59.8852
137	563	18.0688	101.315	59.6919
138	562	62.6107	80.3597	71.4852
139	561	28.0386	57.8845	42.9616
140	560	37.0307	43.9201	40.4754
141	559	32.7456	72.3735	52.5596
142	558	32.7716	80.5252	56.6484
143	557	27.0322	48.0195	37.5258
144	556	43.1325	57.0817	50.1071
145	555	37.9124	50.4309	44.1717
146	554	53.3652	48.7665	51.0658
147	553	46.0499	27.8419	36.9459
148	552	70.8125	110.246	90.529
149	551	62.2748	48.2582	55.2665
150	550	35.1267	36.9436	36.0351
151	549	82.0735	50.3167	66.1951
152	548	74.1942	72.0917	73.1429
153	547	63.5435	68.5999	66.0717
154	546	57.8817	32.8755	45.3786
155	545	40.9782	44.8171	42.8976
156	544	43.0802	47.0948	45.0875
157	543	58.3654	74.5419	66.4536
158	542	67.3284	42.5306	54.9295
159	541	55.0695	67.1978	61.1336
160	540	56.8375	35.0925	45.965
161	539	43.8162	36.6539	40.2351
162	538	37.6618	39.4145	38.5381
163	537	47.3941	15.325	31.3595
164	536	17.0818	51.1379	34.1099
165	535	22.744	55.0841	38.914
166	534	54.7165	73.0928	63.9047
167	533	18.7829	36.9301	27.8565
168	532	30.3284	40.3856	35.357
169	531	32.1383	70.1555	51.1469
170	530	35.7743	39.2918	37.533
171	529	35.0234	27.5151	31.2692
172	528	19.3598	38.4429	28.9014
173	527	28.1258	37.6905	32.9081
174	526	32.5288	17.8741	25.2014
175	525	8.06324	7.58068	7.82196
176	524	-9.57889	-2.00364	-5.79126
177	523	21.0698	29.8112	25.4405
178	522	23.9318	8.83792	16.3849
179	521	13.3027	30.6207	21.9617
180	520	-0.313703	24.4109	12.0486
181	519	1.83858	10.7518	6.29519
182	518	-9.79124	12.2016	1.20518
183	517	21.2432	30.248	25.7456
184	516	19.992	6.37698	13.1845
185	515	30.48	19.3355	24.9077
186	514	7.00496	8.07197	7.53846
187	513	0.439606	8.94319	4.6914
188	512	18.1443	25.9998	22.0721
189	511	2.60736	-1.64269	0.482337
190	510	11.4036	34.2776	22.8406
191	509	1.85458	8.43107	5.14282
192	508	9.8084	20.7804	15.2944
193	507	3.13458	12.6509	7.89274
194	506	16.3823	-13.5749	1.40369
195	505	25.2347	32.7028	28.9688
196	504	12.5109	17.1247	14.8178
197	503	-0.0181507	7.24716	3.6145
198	502	22.6813	27.2878	24.9846
199	501	-2.8713	8.21131	2.67001
200	500	34.273	17.2197	25.7464
201	499	36.173	15.0148	25.5939
202	498	19.8864	16.9637	18.4251
203	497	7.45013	12.0385	9.74431
204	496	23.062	35.9366	29.4993
205	495	3.93199	12.0452	7.9886
206	494	33.2863	24.1979	28.7421
207	493	-19.4986	8.52553	-5.48652
208	492	5.34541	-4.78427	0.280571
209	491	12.6373	4.77266	8.70497
210	490	-0.40651	25.976	12.7848
211	489	-0.618031	14.2804	6.83121
212	488	30.7626	48.0206	39.3916
213	487	15.8678	11.751	13.8094
214	486	14.9939	2.31608	8.65498
215	485	9.53806	29.0753	19.3067
216	484	11.3023	1.79126	6.54679
217	483	15.6203	11.8828	13.7515
218	482	4.08017	7.46506	5.77261
219	481	34.719	12.1328	23.4259
220	480	34.6263	25.6015	30.1139
221	479	35.0448	43.8375	39.4412
222	478	18.6355	29.4618	24.0486
223	477	30.8058	30.0693	30.4376
224	476	24.9134	13.3844	19.1489
225	475	43.6473	16.3047	29.976
226	474	12.5586	38.3897	25.4741
227	473	23.6997	44.5499	34.1248
228	472	27.8599	24.2681	26.064
229	471	29.4711	30.0104	29.7407
230	470	33.6276	14.8807	24.2542
231	469	36.8081	21.8719	29.34
232	468	37.3377	40.0777	38.7077
233	467	34.8311	29.7138	32.2725
234	466	37.9285	28.9098	33.4192
235	465	39.5996	25.2977	32.4486
236	464	36.6634	22.1548	29.4091
237	463	35.5323	37.123	36.3277
238	462	25.1046	52.4986	38.8016
239	461	39.0278	19.1172	29.0725
240	460	19.5605	34.9128	27.2366
241	459	44.9658	30.4597	37.7127
242	458	51.2672	34.2633	42.7652
243	457	24.8559	34.5633	29.7096
244	456	43.682	39.2027	41.4424
245	455	45.5057	38.6305	42.0681
246	454	45.8771	37.7501	41.8136
247	453	43.9888	31.1042	37.5465
248	452	45.9361	25.9386	35.9374
249	451	30.1178	46.9497	38.5338
250	450	30.0371	47.7461	38.8916
251	449	35.0383	34.3537	34.696
252	448	43.2001	54.982	49.091
253	447	32.3197	47.7655	40.0426
254	446	41.6996	46.0769	43.8883
255	445	51.4434	52.0455	51.7444
256	444	50.2518	46.5369	48.3944
257	443	36.5139	41.0429	38.7784
258	442	37.221	50.9179	44.0695
259	441	45.1994	38.703	41.9512
260	440	32.1424	41.6704	36.9064
261	439	42.4432	31.2417	36.8424
262	438	44.6302	34.3882	39.5092
263	437	36.3853	33.6471	35.0162
264	436	53.9102	44.2209	49.0655
265	435	47.2373	43.0703	45.1538
266	434	31.8841	43.6362	37.7601
267	433	48.1382	45.9972	47.0677
268	432	41.2771	39.1688	40.223
269	431	24.4059	33.7836	29.0948
270	430	49.3791	53.1429	51.261
271	429	43.6084	52.6019	48.1051
272	428	48.5829	42.59	45.5864
273	427	45.3323	40.1672	42.7498
274	426	39.5989	44.0798	41.8394
275	425	23.9241	40.3038	32.1139
276	424	41.6426	45.6988	43.6707
277	423	43.6276	46.3107	44.9691
278	422	29.4684	42.97	36.2192
279	421	32.3364	44.3039	38.3202
280	420	47.4713	51.3174	49.3943
281	419	44.1524	48.6848	46.4186
282	418	57.2979	35.8198	46.5588
283	417	42.5909	49.8037	46.1973
284	416	44.7418	51.6113	48.1765
285	415	53.9772	42.7026	48.3399
286	414	46.9797	52.9271	49.9534
287	413	56.9288	48.6411	52.785
288	412	37.6756	32.786	35.2308
289	411	22.9049	51.7845	37.3447
290	410	69.339	56.3189	62.8289
291	409	52.5224	31.2189	41.8706
292	408	57.927	55.2018	56.5644
293	407	51.8496	48.5959	50.2227
294	406	52.1431	41.9482	47.0456
295	405	34.8353	64.0087	49.422
296	404	54.0727	72.4158	63.2442
297	403	42.3441	53.5684	47.9562
298	402	55.7512	67.9632	61.8572
299	401	60.8554	48.0427	54.4491
300	400	49.5766	50.4086	49.9926

## Sheet: LB (mdeg)
	0	1	2	3
0	700	-0.0112348	-0.00890964	-0.0100722
1	699	-0.00932647	-0.0109757	-0.0101511
2	698	-0.00737587	-0.00711447	-0.00724517
3	697	-0.0115612	-0.0140489	-0.012805
4	696	-0.00653015	-0.00570892	-0.00611953
5	695	-0.00747149	-0.00436961	-0.00592055
6	694	-0.00254802	-0.00661184	-0.00457993
7	693	0.00119217	-0.00432741	-0.00156762
8	692	-0.00257039	-0.00929233	-0.00593136
9	691	0.00502698	-0.00332252	0.000852231
10	690	0.00540598	-0.0032667	0.00106964
11	689	0.00897325	0.00236467	0.00566896
12	688	0.0184907	0.00540483	0.0119477
13	687	0.0190807	0.0165826	0.0178317
14	686	0.0158399	0.00918995	0.0125149
15	685	0.0188453	0.00613117	0.0124882
16	684	0.017719	0.0211706	0.0194448
17	683	0.0208692	0.016169	0.0185191
18	682	0.0280982	0.02434	0.0262191
19	681	0.0306843	0.0259824	0.0283334
20	680	0.0311799	0.0272572	0.0292185
21	679	0.0253551	0.0287943	0.0270747
22	678	0.0263767	0.0324441	0.0294104
23	677	0.0242218	0.0289715	0.0265967
24	676	0.0344126	0.0256597	0.0300362
25	675	0.0338428	0.0287777	0.0313103
26	674	0.035284	0.0254279	0.030356
27	673	0.0393158	0.0327914	0.0360536
28	672	0.0313568	0.0356451	0.033501
29	671	0.0471809	0.0336488	0.0404148
30	670	0.0410206	0.0387977	0.0399091
31	669	0.0545922	0.0441206	0.0493564
32	668	0.0633473	0.0462726	0.0548099
33	667	0.0718031	0.0568956	0.0643493
34	666	0.0708179	0.0592448	0.0650314
35	665	0.0846132	0.0692388	0.076926
36	664	0.0968467	0.0782833	0.087565
37	663	0.100793	0.0897219	0.0952577
38	662	0.108468	0.0961481	0.102308
39	661	0.107105	0.107198	0.107152
40	660	0.117488	0.114921	0.116205
41	659	0.125543	0.120915	0.123229
42	658	0.123643	0.122956	0.123299
43	657	0.123922	0.129981	0.126952
44	656	0.120777	0.126475	0.123626
45	655	0.131169	0.130396	0.130782
46	654	0.129903	0.134456	0.13218
47	653	0.129663	0.131289	0.130476
48	652	0.134755	0.134976	0.134865
49	651	0.129709	0.132936	0.131322
50	650	0.133751	0.127169	0.13046
51	649	0.13432	0.136913	0.135616
52	648	0.135358	0.132118	0.133738
53	647	0.135882	0.13543	0.135656
54	646	0.132327	0.132802	0.132565
55	645	0.131354	0.134704	0.133029
56	644	0.124665	0.133803	0.129234
57	643	0.118814	0.124627	0.12172
58	642	0.105335	0.122555	0.113945
59	641	0.105699	0.115282	0.11049
60	640	0.0926471	0.109915	0.101281
61	639	0.0895217	0.101095	0.0953083
62	638	0.0782206	0.0976807	0.0879506
63	637	0.0695053	0.085741	0.0776231
64	636	0.0668431	0.0814809	0.074162
65	635	0.063562	0.0749605	0.0692612
66	634	0.0620523	0.066286	0.0641692
67	633	0.0606838	0.0631966	0.0619402
68	632	0.0553871	0.0553263	0.0553567
69	631	0.0478292	0.0570356	0.0524324
70	630	0.0488889	0.0502331	0.049561
71	629	0.0463366	0.0524713	0.0494039
72	628	0.0473427	0.0498412	0.048592
73	627	0.0507869	0.0496278	0.0502074
74	626	0.045402	0.0473977	0.0463998
75	625	0.0410107	0.0465142	0.0437625
76	624	0.0399645	0.0438792	0.0419219
77	623	0.0375347	0.040644	0.0390894
78	622	0.0381548	0.0386583	0.0384066
79	621	0.0382805	0.0369376	0.037609
80	620	0.0315425	0.0350404	0.0332914
81	619	0.0294431	0.0330822	0.0312626
82	618	0.0239533	0.0282033	0.0260783
83	617	0.0242837	0.0262135	0.0252486
84	616	0.0194107	0.0221415	0.0207761
85	615	0.0214134	0.0193668	0.0203901
86	614	0.0186029	0.0223122	0.0204575
87	613	0.0197229	0.0167877	0.0182553
88	612	0.0203584	0.0145663	0.0174623
89	611	0.0167409	0.0155071	0.016124
90	610	0.0144633	0.0127633	0.0136133
91	609	0.016609	0.0117169	0.0141629
92	608	0.0131982	0.014073	0.0136356
93	607	0.0144941	0.0111185	0.0128063
94	606	0.0125518	0.011583	0.0120674
95	605	0.0112019	0.00825472	0.00972831
96	604	0.0121173	0.012797	0.0124571
97	603	0.00953513	0.0113259	0.0104305
98	602	0.0113828	0.0120021	0.0116924
99	601	0.00441465	0.00581056	0.0051126
100	600	0.00728484	0.00729065	0.00728774
101	599	0.00340832	0.00379629	0.00360231
102	598	0.00255158	0.00470142	0.0036265
103	597	0.00169991	0.00388201	0.00279096
104	596	0.000702225	-0.00132555	-0.000311661
105	595	0.000561775	-0.00157882	-0.000508524
106	594	-0.00398466	-0.00180611	-0.00289538
107	593	-0.00653765	-0.0033875	-0.00496257
108	592	-0.00715703	-0.00613198	-0.00664451
109	591	-0.00647054	-0.00877287	-0.0076217
110	590	-0.0102014	-0.0107851	-0.0104932
111	589	-0.00917111	-0.00859414	-0.00888262
112	588	-0.00929564	-0.00987859	-0.00958711
113	587	-0.00765344	-0.00869188	-0.00817266
114	586	-0.0126371	-0.0103958	-0.0115165
115	585	-0.00976648	-0.0120934	-0.0109299
116	584	-0.00676903	-0.0103475	-0.00855827
117	583	-0.00613833	-0.00442822	-0.00528328
118	582	-0.00350422	-0.00821668	-0.00586045
119	581	-0.00325637	-0.00703837	-0.00514737
120	580	0.00178966	-0.00395587	-0.00108311
121	579	0.00124087	-0.00354534	-0.00115223
122	578	0.00317788	0.00180109	0.00248948
123	577	0.00591502	-0.00184981	0.0020326
124	576	0.011352	0.00402111	0.00768656
125	575	0.0124357	0.00656248	0.00949908
126	574	0.0145128	0.0100911	0.012302
127	573	0.016825	0.0142309	0.015528
128	572	0.0198888	0.0168033	0.018346
129	571	0.0208969	0.0191403	0.0200186
130	570	0.0235838	0.0187664	0.0211751
131	569	0.0260012	0.0211166	0.0235589
132	568	0.0262649	0.0255299	0.0258974
133	567	0.0322726	0.0284648	0.0303687
134	566	0.0340753	0.0269697	0.0305225
135	565	0.0321967	0.0305504	0.0313735
136	564	0.0361401	0.0315422	0.0338412
137	563	0.0357822	0.0353441	0.0355632
138	562	0.0346311	0.0359214	0.0352762
139	561	0.0374975	0.0366557	0.0370766
140	560	0.0391073	0.0378968	0.0385021
141	559	0.0377785	0.0411823	0.0394804
142	558	0.0415115	0.0405843	0.0410479
143	557	0.0420046	0.0409617	0.0414832
144	556	0.0442361	0.0403742	0.0423052
145	555	0.0430275	0.0435171	0.0432723
146	554	0.0438311	0.0429988	0.043415
147	553	0.0428194	0.0411569	0.0419882
148	552	0.0421764	0.0415421	0.0418593
149	551	0.0406769	0.0441848	0.0424309
150	550	0.0393375	0.0449615	0.0421495
151	549	0.0380613	0.0406134	0.0393373
152	548	0.0380396	0.0389434	0.0384915
153	547	0.0362952	0.0387604	0.0375278
154	546	0.0361825	0.0372063	0.0366944
155	545	0.033046	0.0349042	0.0339751
156	544	0.0323155	0.0326235	0.0324695
157	543	0.0285604	0.0330003	0.0307804
158	542	0.0268978	0.0305875	0.0287427
159	541	0.0250318	0.0292622	0.027147
160	540	0.02417	0.0269592	0.0255646
161	539	0.0186484	0.0237146	0.0211815
162	538	0.018529	0.0224525	0.0204908
163	537	0.0159103	0.0196829	0.0177966
164	536	0.0131795	0.0198435	0.0165115
165	535	0.0128043	0.0186748	0.0157396
166	534	0.00962004	0.0151515	0.0123858
167	533	0.00785409	0.012787	0.0103205
168	532	0.00722254	0.0118402	0.00953136
169	531	0.00543159	0.0110327	0.00823214
170	530	0.00413299	0.00664873	0.00539086
171	529	-0.00073855	0.00583173	0.00254659
172	528	-0.00241019	0.00171495	-0.00034762
173	527	-0.00229139	0.00176853	-0.000261433
174	526	-0.00417211	-0.000291209	-0.00223166
175	525	-0.00606661	-0.000361339	-0.00321397
176	524	-0.00662733	-0.00250148	-0.00456441
177	523	-0.00839718	-0.00298377	-0.00569048
178	522	-0.00783772	-0.00603785	-0.00693779
179	521	-0.00843738	-0.00560376	-0.00702057
180	520	-0.00966107	-0.00616312	-0.00791209
181	519	-0.0100694	-0.00748119	-0.0087753
182	518	-0.0126718	-0.00922068	-0.0109463
183	517	-0.0122544	-0.00713007	-0.00969222
184	516	-0.0131343	-0.00830958	-0.0107219
185	515	-0.0159831	-0.00806748	-0.0120253
186	514	-0.0150703	-0.0113568	-0.0132136
187	513	-0.0150588	-0.0121191	-0.0135889
188	512	-0.014962	-0.0127048	-0.0138334
189	511	-0.0169805	-0.0130481	-0.0150143
190	510	-0.0158045	-0.0113633	-0.0135839
191	509	-0.0157378	-0.0115063	-0.0136221
192	508	-0.0185009	-0.0125981	-0.0155495
193	507	-0.0161649	-0.0132927	-0.0147288
194	506	-0.0145381	-0.013585	-0.0140615
195	505	-0.0166008	-0.010292	-0.0134464
196	504	-0.015506	-0.0131173	-0.0143117
197	503	-0.015708	-0.0130459	-0.0143769
198	502	-0.0150189	-0.011999	-0.0135089
199	501	-0.0140766	-0.0127313	-0.013404
200	500	-0.0126246	-0.0122781	-0.0124513
201	499	-0.0146035	-0.0113653	-0.0129844
202	498	-0.0129684	-0.0117367	-0.0123526
203	497	-0.0122277	-0.00937552	-0.0108016
204	496	-0.0123806	-0.00958329	-0.010982
205	495	-0.011577	-0.0114282	-0.0115026
206	494	-0.01112	-0.00821841	-0.00966918
207	493	-0.0103524	-0.00840301	-0.00937772
208	492	-0.00918376	-0.00762202	-0.00840289
209	491	-0.0108319	-0.00741066	-0.00912128
210	490	-0.0095836	-0.00704475	-0.00831418
211	489	-0.00939804	-0.0060607	-0.00772937
212	488	-0.00539272	-0.00643566	-0.00591419
213	487	-0.00706841	-0.00699434	-0.00703138
214	486	-0.00734642	-0.0051656	-0.00625601
215	485	-0.0072355	-0.00369826	-0.00546688
216	484	-0.00611881	-0.00281823	-0.00446852
217	483	-0.00391955	-0.00202052	-0.00297003
218	482	-0.00292278	-0.00133488	-0.00212883
219	481	-0.00119139	-0.0028471	-0.00201925
220	480	-0.00300421	-0.00252774	-0.00276597
221	479	-0.00232108	-0.00237948	-0.00235028
222	478	-0.000720232	-0.000764505	-0.000742368
223	477	-0.000837822	4.37648e-05	-0.000397029
224	476	-0.00129865	0.00163445	0.000167899
225	475	0.000242381	0.000974741	0.000608561
226	474	0.000180833	0.00145366	0.000817247
227	473	0.00303593	0.00426912	0.00365253
228	472	0.00190681	0.00373641	0.00282161
229	471	0.00307358	0.00792148	0.00549753
230	470	0.00257947	0.00384368	0.00321157
231	469	0.00328055	0.00446787	0.00387421
232	468	0.00478939	0.00440106	0.00459522
233	467	0.00517279	0.00634963	0.00576121
234	466	0.00583234	0.00660056	0.00621645
235	465	0.00702593	0.00826414	0.00764503
236	464	0.00626158	0.0063418	0.00630169
237	463	0.00616372	0.00695686	0.00656029
238	462	0.00905442	0.00900249	0.00902845
239	461	0.00784963	0.0115956	0.00972263
240	460	0.00877424	0.0109468	0.0098605
241	459	0.0094388	0.0108732	0.010156
242	458	0.0100603	0.00958457	0.00982244
243	457	0.00998517	0.00916727	0.00957622
244	456	0.0101302	0.0146389	0.0123845
245	455	0.0126042	0.0127478	0.012676
246	454	0.0118533	0.0122362	0.0120447
247	453	0.0135525	0.0131144	0.0133334
248	452	0.0138489	0.0139669	0.0139079
249	451	0.0129988	0.0154145	0.0142066
250	450	0.012501	0.0156276	0.0140643
251	449	0.012699	0.0154856	0.0140923
252	448	0.0135258	0.0140995	0.0138127
253	447	0.0150731	0.0158292	0.0154511
254	446	0.0155447	0.0157575	0.0156511
255	445	0.0172047	0.0171534	0.017179
256	444	0.0156504	0.0186067	0.0171286
257	443	0.0174754	0.0185774	0.0180264
258	442	0.0182271	0.0183384	0.0182828
259	441	0.0151202	0.0212353	0.0181777
260	440	0.018978	0.0192048	0.0190914
261	439	0.0187005	0.0202112	0.0194558
262	438	0.0195613	0.0203837	0.0199725
263	437	0.0179486	0.0207583	0.0193534
264	436	0.0191864	0.0207892	0.0199878
265	435	0.0191396	0.0226767	0.0209081
266	434	0.0221103	0.0223456	0.0222279
267	433	0.0214329	0.0232423	0.0223376
268	432	0.0221367	0.0238055	0.0229711
269	431	0.0221698	0.023318	0.0227439
270	430	0.0207751	0.0249965	0.0228858
271	429	0.0215961	0.0270866	0.0243413
272	428	0.0234125	0.0265764	0.0249945
273	427	0.0246689	0.0270939	0.0258814
274	426	0.0245707	0.026901	0.0257358
275	425	0.0268653	0.0276003	0.0272328
276	424	0.026653	0.0252268	0.0259399
277	423	0.0255968	0.0293948	0.0274958
278	422	0.0261316	0.0303115	0.0282215
279	421	0.0258375	0.028028	0.0269328
280	420	0.0268228	0.0298119	0.0283173
281	419	0.025899	0.0299361	0.0279176
282	418	0.0266964	0.0312567	0.0289766
283	417	0.0273879	0.0311387	0.0292633
284	416	0.0292474	0.0312611	0.0302542
285	415	0.0299609	0.0321185	0.0310397
286	414	0.0301954	0.034188	0.0321917
287	413	0.0313525	0.0333204	0.0323364
288	412	0.0313241	0.0346018	0.032963
289	411	0.0325148	0.0345795	0.0335471
290	410	0.0308305	0.0351912	0.0330108
291	409	0.0338785	0.036406	0.0351423
292	408	0.0333221	0.0367136	0.0350178
293	407	0.0326437	0.0374972	0.0350705
294	406	0.0341644	0.0380479	0.0361062
295	405	0.0367223	0.0379541	0.0373382
296	404	0.0364855	0.0389206	0.0377031
297	403	0.0375959	0.0380206	0.0378082
298	402	0.0361425	0.0391349	0.0376387
299	401	0.0372048	0.0389995	0.0381021
300	400	0.0374413	0.041312	0.0393766

## Sheet: LD (mdeg)
	0	1	2	3
0	700	-0.0450652	-0.0345599	-0.0398125
1	699	-0.0472347	-0.0345478	-0.0408912
2	698	-0.051688	-0.0397101	-0.045699
3	697	-0.0562807	-0.0410762	-0.0486785
4	696	-0.0621774	-0.0452957	-0.0537366
5	695	-0.0671314	-0.0510666	-0.059099
6	694	-0.072041	-0.0579338	-0.0649874
7	693	-0.0783127	-0.0636344	-0.0709735
8	692	-0.0827275	-0.0690438	-0.0758856
9	691	-0.0883682	-0.0749988	-0.0816835
10	690	-0.0909118	-0.0794386	-0.0851752
11	689	-0.0953928	-0.0853627	-0.0903777
12	688	-0.0968025	-0.0888796	-0.092841
13	687	-0.100304	-0.0926511	-0.0964774
14	686	-0.0977611	-0.0959134	-0.0968372
15	685	-0.0980029	-0.0986448	-0.0983238
16	684	-0.0974388	-0.100379	-0.0989091
17	683	-0.0970262	-0.100861	-0.0989437
18	682	-0.0936507	-0.101661	-0.0976561
19	681	-0.090525	-0.100046	-0.0952857
20	680	-0.0860331	-0.0971525	-0.0915928
21	679	-0.0848616	-0.0938907	-0.0893761
22	678	-0.0799956	-0.0900166	-0.0850061
23	677	-0.078492	-0.0867765	-0.0826343
24	676	-0.0780598	-0.0826416	-0.0803507
25	675	-0.0744575	-0.079677	-0.0770673
26	674	-0.0722767	-0.0774445	-0.0748606
27	673	-0.0715871	-0.0750325	-0.0733098
28	672	-0.0715778	-0.073939	-0.0727584
29	671	-0.0677862	-0.0721346	-0.0699604
30	670	-0.0650742	-0.0707324	-0.0679033
31	669	-0.0621861	-0.0682938	-0.06524
32	668	-0.0590287	-0.0659887	-0.0625087
33	667	-0.0552968	-0.0642903	-0.0597936
34	666	-0.0494711	-0.0606638	-0.0550674
35	665	-0.0441229	-0.0567751	-0.050449
36	664	-0.0381708	-0.0526389	-0.0454049
37	663	-0.0327895	-0.0450494	-0.0389194
38	662	-0.025911	-0.0398444	-0.0328777
39	661	-0.0190995	-0.0335932	-0.0263464
40	660	-0.0124866	-0.0260186	-0.0192526
41	659	-0.00755819	-0.0184871	-0.0130226
42	658	-0.00186445	-0.0113444	-0.00660443
43	657	0.000147562	-0.00652402	-0.00318823
44	656	0.00384462	-0.00176988	0.00103737
45	655	0.00677741	0.00301728	0.00489735
46	654	0.00644786	0.00554638	0.00599712
47	653	0.00809369	0.0067823	0.00743799
48	652	0.00942358	0.00827391	0.00884875
49	651	0.0099341	0.00853887	0.00923649
50	650	0.010652	0.00946978	0.0100609
51	649	0.0136497	0.0102744	0.0119621
52	648	0.0169672	0.0116041	0.0142856
53	647	0.0219908	0.0133676	0.0176792
54	646	0.0264142	0.0167378	0.021576
55	645	0.0332529	0.0215125	0.0273827
56	644	0.0372023	0.0263226	0.0317625
57	643	0.0431578	0.0322084	0.0376831
58	642	0.0473353	0.0386889	0.0430121
59	641	0.0510488	0.0439946	0.0475217
60	640	0.0542115	0.0486635	0.0514375
61	639	0.054742	0.0513699	0.053056
62	638	0.0549118	0.0540788	0.0544953
63	637	0.0536661	0.0552194	0.0544427
64	636	0.0534408	0.0572601	0.0553504
65	635	0.0515346	0.0552102	0.0533724
66	634	0.0490921	0.0543306	0.0517113
67	633	0.045787	0.0501569	0.0479719
68	632	0.0435971	0.0475194	0.0455582
69	631	0.0416028	0.0473959	0.0444993
70	630	0.0392914	0.0436432	0.0414673
71	629	0.0373819	0.0411124	0.0392472
72	628	0.0357996	0.0380059	0.0369028
73	627	0.0345182	0.0381575	0.0363378
74	626	0.0327839	0.0357848	0.0342844
75	625	0.0316744	0.0348531	0.0332638
76	624	0.0304956	0.0335847	0.0320401
77	623	0.02848	0.0329069	0.0306935
78	622	0.0280328	0.0300436	0.0290382
79	621	0.0266597	0.029464	0.0280618
80	620	0.024549	0.0276085	0.0260788
81	619	0.0213462	0.0261408	0.0237435
82	618	0.019831	0.0238365	0.0218337
83	617	0.0179314	0.0212178	0.0195746
84	616	0.0165095	0.0184431	0.0174763
85	615	0.0139651	0.0180188	0.015992
86	614	0.0117175	0.0152259	0.0134717
87	613	0.00975544	0.0125219	0.0111386
88	612	0.00684453	0.00928236	0.00806344
89	611	0.00246516	0.00637783	0.0044215
90	610	0.00189025	0.00368338	0.00278682
91	609	-0.00221284	0.000827785	-0.000692528
92	608	-0.00288564	-0.00148233	-0.00218398
93	607	-0.00364853	-0.00368898	-0.00366875
94	606	-0.00563788	-0.0057247	-0.00568129
95	605	-0.00726085	-0.00699431	-0.00712758
96	604	-0.00676253	-0.00887098	-0.00781676
97	603	-0.00851302	-0.00835214	-0.00843258
98	602	-0.010841	-0.0113601	-0.0111005
99	601	-0.0103472	-0.0111922	-0.0107697
100	600	-0.0108489	-0.012898	-0.0118735
101	599	-0.012411	-0.0134915	-0.0129512
102	598	-0.0136096	-0.0143088	-0.0139592
103	597	-0.0152602	-0.0164315	-0.0158459
104	596	-0.0158409	-0.0172223	-0.0165316
105	595	-0.0188641	-0.0183065	-0.0185853
106	594	-0.0215442	-0.0208255	-0.0211849
107	593	-0.0231138	-0.0226439	-0.0228789
108	592	-0.025581	-0.0245987	-0.0250898
109	591	-0.0286412	-0.0273845	-0.0280128
110	590	-0.0302299	-0.0304384	-0.0303342
111	589	-0.0343724	-0.0332596	-0.033816
112	588	-0.0365863	-0.0354986	-0.0360424
113	587	-0.0398216	-0.0381775	-0.0389995
114	586	-0.0432396	-0.0411932	-0.0422164
115	585	-0.0449452	-0.0440911	-0.0445181
116	584	-0.0490542	-0.0480235	-0.0485389
117	583	-0.0508925	-0.0500797	-0.0504861
118	582	-0.054416	-0.0543965	-0.0544062
119	581	-0.054889	-0.0562604	-0.0555747
120	580	-0.0585603	-0.0586274	-0.0585938
121	579	-0.0605692	-0.0617509	-0.06116
122	578	-0.0619625	-0.0638594	-0.0629109
123	577	-0.0624433	-0.0648052	-0.0636242
124	576	-0.0650175	-0.0663898	-0.0657037
125	575	-0.0649281	-0.0677076	-0.0663179
126	574	-0.0660423	-0.0700943	-0.0680683
127	573	-0.067144	-0.0689207	-0.0680323
128	572	-0.0675571	-0.0725906	-0.0700738
129	571	-0.0666891	-0.0705404	-0.0686148
130	570	-0.0670622	-0.0717369	-0.0693995
131	569	-0.0648807	-0.0708435	-0.0678621
132	568	-0.0668404	-0.0712283	-0.0690344
133	567	-0.0652878	-0.070185	-0.0677364
134	566	-0.0640285	-0.0696304	-0.0668294
135	565	-0.0637792	-0.0685145	-0.0661469
136	564	-0.0613509	-0.0674406	-0.0643958
137	563	-0.0601255	-0.0665526	-0.0633391
138	562	-0.0588916	-0.0651055	-0.0619985
139	561	-0.0571273	-0.0640396	-0.0605835
140	560	-0.0560602	-0.0628523	-0.0594562
141	559	-0.0527014	-0.0608684	-0.0567849
142	558	-0.0513802	-0.0598853	-0.0556327
143	557	-0.0498989	-0.0570805	-0.0534897
144	556	-0.0480041	-0.0554981	-0.0517511
145	555	-0.045486	-0.0522785	-0.0488822
146	554	-0.0430748	-0.0508488	-0.0469618
147	553	-0.041305	-0.0494343	-0.0453696
148	552	-0.0388641	-0.0461326	-0.0424983
149	551	-0.0363683	-0.0448033	-0.0405858
150	550	-0.0345139	-0.0427187	-0.0386163
151	549	-0.0325116	-0.0395639	-0.0360378
152	548	-0.0311568	-0.0378468	-0.0345018
153	547	-0.029157	-0.0358217	-0.0324894
154	546	-0.0272094	-0.0338992	-0.0305543
155	545	-0.0258669	-0.03334	-0.0296035
156	544	-0.0241444	-0.0312185	-0.0276815
157	543	-0.0237472	-0.0298704	-0.0268088
158	542	-0.0219516	-0.028207	-0.0250793
159	541	-0.0210583	-0.0268994	-0.0239788
160	540	-0.0204373	-0.0265986	-0.0235179
161	539	-0.0190554	-0.0244483	-0.0217518
162	538	-0.018898	-0.0236644	-0.0212812
163	537	-0.0185102	-0.0249552	-0.0217327
164	536	-0.0183629	-0.0230057	-0.0206843
165	535	-0.0184548	-0.0233765	-0.0209156
166	534	-0.0182403	-0.0224692	-0.0203547
167	533	-0.0187287	-0.0234996	-0.0211141
168	532	-0.0194434	-0.0224091	-0.0209263
169	531	-0.0196964	-0.0228128	-0.0212546
170	530	-0.0189322	-0.0234389	-0.0211855
171	529	-0.021393	-0.0226191	-0.0220061
172	528	-0.0214463	-0.0238357	-0.022641
173	527	-0.021434	-0.0238353	-0.0226347
174	526	-0.0224073	-0.0257731	-0.0240902
175	525	-0.0250275	-0.0256119	-0.0253197
176	524	-0.0245093	-0.0270008	-0.025755
177	523	-0.0264937	-0.0278972	-0.0271955
178	522	-0.0267196	-0.0278738	-0.0272967
179	521	-0.0273395	-0.029828	-0.0285837
180	520	-0.0286447	-0.0310239	-0.0298343
181	519	-0.0296036	-0.0304953	-0.0300494
182	518	-0.0319299	-0.0322813	-0.0321056
183	517	-0.032346	-0.0348593	-0.0336026
184	516	-0.0333286	-0.0358689	-0.0345987
185	515	-0.0341042	-0.0351199	-0.034612
186	514	-0.0376493	-0.0386169	-0.0381331
187	513	-0.0373557	-0.0373578	-0.0373568
188	512	-0.037673	-0.039863	-0.038768
189	511	-0.0385822	-0.0400636	-0.0393229
190	510	-0.0400224	-0.042083	-0.0410527
191	509	-0.041877	-0.0427162	-0.0422966
192	508	-0.0431116	-0.043155	-0.0431333
193	507	-0.0435783	-0.0446429	-0.0441106
194	506	-0.0442468	-0.0463984	-0.0453226
195	505	-0.0447426	-0.0460813	-0.0454119
196	504	-0.0465566	-0.0463407	-0.0464486
197	503	-0.0460833	-0.0490801	-0.0475817
198	502	-0.0478465	-0.0483425	-0.0480945
199	501	-0.048042	-0.0502942	-0.0491681
200	500	-0.0492353	-0.0494035	-0.0493194
201	499	-0.0493437	-0.0517565	-0.0505501
202	498	-0.0507928	-0.0521965	-0.0514946
203	497	-0.0509544	-0.0527257	-0.05184
204	496	-0.0521473	-0.0523306	-0.052239
205	495	-0.0523395	-0.0531465	-0.052743
206	494	-0.0521874	-0.0536685	-0.052928
207	493	-0.0529644	-0.0547824	-0.0538734
208	492	-0.0545754	-0.054738	-0.0546567
209	491	-0.0544527	-0.054206	-0.0543294
210	490	-0.0542413	-0.0562693	-0.0552553
211	489	-0.0548171	-0.0568112	-0.0558142
212	488	-0.0546947	-0.0564063	-0.0555505
213	487	-0.0559394	-0.0564404	-0.0561899
214	486	-0.0555159	-0.0564996	-0.0560077
215	485	-0.0567068	-0.0568973	-0.0568021
216	484	-0.0560894	-0.0578196	-0.0569545
217	483	-0.0570976	-0.0581096	-0.0576036
218	482	-0.0554821	-0.0582351	-0.0568586
219	481	-0.0571951	-0.0580399	-0.0576175
220	480	-0.0573316	-0.0581023	-0.057717
221	479	-0.0574836	-0.0579336	-0.0577086
222	478	-0.057671	-0.058991	-0.058331
223	477	-0.0562412	-0.0581454	-0.0571933
224	476	-0.0570734	-0.0593447	-0.058209
225	475	-0.0576087	-0.0587591	-0.0581839
226	474	-0.0575273	-0.0600084	-0.0587679
227	473	-0.0588116	-0.0575568	-0.0581842
228	472	-0.0569076	-0.0595828	-0.0582452
229	471	-0.0578428	-0.0586119	-0.0582274
230	470	-0.0579389	-0.0588391	-0.058389
231	469	-0.0580408	-0.0590717	-0.0585563
232	468	-0.0575062	-0.0588834	-0.0581948
233	467	-0.0579644	-0.0590953	-0.0585299
234	466	-0.0557593	-0.0589733	-0.0573663
235	465	-0.0573585	-0.0585567	-0.0579576
236	464	-0.0572499	-0.0586557	-0.0579528
237	463	-0.057648	-0.058053	-0.0578505
238	462	-0.0571101	-0.058748	-0.057929
239	461	-0.0571067	-0.0579106	-0.0575086
240	460	-0.0562638	-0.0590638	-0.0576638
241	459	-0.0566138	-0.0592422	-0.057928
242	458	-0.0572464	-0.0580637	-0.057655
243	457	-0.05738	-0.0575518	-0.0574659
244	456	-0.0569399	-0.0598605	-0.0584002
245	455	-0.0571115	-0.0580732	-0.0575923
246	454	-0.0569894	-0.0588215	-0.0579055
247	453	-0.057424	-0.0571344	-0.0572792
248	452	-0.0573178	-0.0581078	-0.0577128
249	451	-0.0562919	-0.0586453	-0.0574686
250	450	-0.0556977	-0.0580931	-0.0568954
251	449	-0.056391	-0.0571557	-0.0567734
252	448	-0.0566369	-0.0577252	-0.0571811
253	447	-0.0560888	-0.0589441	-0.0575165
254	446	-0.0550974	-0.0591107	-0.0571041
255	445	-0.0556703	-0.0573451	-0.0565077
256	444	-0.0557486	-0.0574472	-0.0565979
257	443	-0.0556831	-0.0572582	-0.0564706
258	442	-0.0550014	-0.0572221	-0.0561118
259	441	-0.0568432	-0.0570667	-0.0569549
260	440	-0.0548775	-0.0577894	-0.0563334
261	439	-0.0553099	-0.0566403	-0.0559751
262	438	-0.0540383	-0.0565447	-0.0552915
263	437	-0.0555294	-0.0569701	-0.0562498
264	436	-0.053286	-0.0557181	-0.0545021
265	435	-0.0545451	-0.055478	-0.0550115
266	434	-0.0544515	-0.0563356	-0.0553936
267	433	-0.0542945	-0.055933	-0.0551138
268	432	-0.0532028	-0.0560202	-0.0546115
269	431	-0.0542697	-0.0557095	-0.0549896
270	430	-0.052273	-0.0540797	-0.0531763
271	429	-0.0527113	-0.0541587	-0.053435
272	428	-0.0520316	-0.053527	-0.0527793
273	427	-0.0501199	-0.0517611	-0.0509405
274	426	-0.0508022	-0.0538035	-0.0523028
275	425	-0.0505554	-0.0521406	-0.051348
276	424	-0.0502145	-0.0522638	-0.0512391
277	423	-0.0504684	-0.0511528	-0.0508106
278	422	-0.0511337	-0.0512346	-0.0511841
279	421	-0.0487377	-0.051088	-0.0499128
280	420	-0.0498983	-0.0509414	-0.0504198
281	419	-0.0499153	-0.0506703	-0.0502928
282	418	-0.0494914	-0.0505703	-0.0500308
283	417	-0.0504629	-0.0514837	-0.0509733
284	416	-0.0502119	-0.0502608	-0.0502364
285	415	-0.0491856	-0.0508165	-0.0500011
286	414	-0.049155	-0.0498244	-0.0494897
287	413	-0.0505816	-0.0507215	-0.0506515
288	412	-0.0488694	-0.0502629	-0.0495662
289	411	-0.0500907	-0.0514673	-0.050779
290	410	-0.0489387	-0.0509059	-0.0499223
291	409	-0.0486747	-0.0497734	-0.049224
292	408	-0.0500029	-0.0490275	-0.0495152
293	407	-0.0489239	-0.0491032	-0.0490135
294	406	-0.0499472	-0.0500907	-0.050019
295	405	-0.0479503	-0.0497072	-0.0488287
296	404	-0.0484847	-0.0492168	-0.0488507
297	403	-0.0484587	-0.0484879	-0.0484733
298	402	-0.0494676	-0.0482432	-0.0488554
299	401	-0.0472542	-0.0489811	-0.0481176
300	400	-0.048532	-0.0485711	-0.0485515

## Sheet: LBp (mdeg)
	0	1	2	3
0	700	0.00194065	-0.00819787	-0.00312861
1	699	-0.00251824	-0.00475273	-0.00363549
2	698	-0.000747382	0.0016199	0.00043626
3	697	-0.00935901	0.00350092	-0.00292904
4	696	-0.00703318	0.00071561	-0.00315879
5	695	-0.00778072	-0.00422779	-0.00600426
6	694	-0.00422288	-0.00344488	-0.00383388
7	693	-0.00875266	-0.00252386	-0.00563826
8	692	0.00143224	-0.00946092	-0.00401434
9	691	-0.00215866	-0.00629284	-0.00422575
10	690	-0.00336248	0.000729711	-0.00131639
11	689	-0.0063918	0.00216785	-0.00211198
12	688	-0.00185872	-0.00601566	-0.00393719
13	687	0.00533004	-0.00407209	0.000628976
14	686	-0.00330892	-0.00811456	-0.00571174
15	685	0.00284722	-0.00758042	-0.0023666
16	684	-0.00219629	-0.00632131	-0.0042588
17	683	-0.0014688	-0.00424707	-0.00285793
18	682	-0.000221611	-0.00417944	-0.00220052
19	681	0.00357189	-0.00155654	0.00100767
20	680	0.00155918	-0.00176103	-0.000100925
21	679	-0.0012091	0.0026359	0.000713401
22	678	-0.00703639	-0.00434199	-0.00568919
23	677	-0.000940074	0.00354014	0.00130003
24	676	0.00027772	0.00502082	0.00264927
25	675	0.00224641	-0.00370777	-0.000730681
26	674	-0.00273227	0.00391827	0.000592999
27	673	-0.00593967	0.00259285	-0.00167341
28	672	-0.00126699	0.000413989	-0.000426501
29	671	0.00557311	0.000110317	0.00284171
30	670	-0.00113751	0.0033439	0.00110319
31	669	-0.00111249	0.00223215	0.000559829
32	668	-0.00296278	0.00047202	-0.00124538
33	667	0.00267105	0.00106073	0.00186589
34	666	5.3451e-05	0.00213437	0.00109391
35	665	-0.00439121	0.00247998	-0.000955618
36	664	0.00228705	0.00712338	0.00470522
37	663	0.00334492	0.00409172	0.00371832
38	662	0.00683116	0.0041169	0.00547403
39	661	0.00186245	0.00355227	0.00270736
40	660	0.00833392	0.00757428	0.0079541
41	659	0.00794521	0.00526789	0.00660655
42	658	0.00745937	0.0090401	0.00824974
43	657	0.00681116	0.00993977	0.00837546
44	656	0.00549949	0.00660493	0.00605221
45	655	0.00790819	0.00531255	0.00661037
46	654	0.00600296	0.0102396	0.00812128
47	653	0.00881835	0.00637713	0.00759774
48	652	0.00979112	0.00663435	0.00821274
49	651	0.00595391	0.0109399	0.00844689
50	650	0.0086115	0.00616443	0.00738797
51	649	0.0150908	0.0109645	0.0130277
52	648	0.0114892	0.0109663	0.0112277
53	647	0.0130115	0.00949288	0.0112522
54	646	0.0099348	0.0139673	0.0119511
55	645	0.0114215	0.0108177	0.0111196
56	644	0.0119458	0.0120876	0.0120167
57	643	0.0120492	0.0103945	0.0112218
58	642	0.00951175	0.0093171	0.00941442
59	641	0.0114276	0.0101182	0.0107729
60	640	0.0102815	0.0125568	0.0114191
61	639	0.00809682	0.0119101	0.0100034
62	638	0.00642498	0.00691467	0.00666982
63	637	0.00651622	0.01141	0.00896312
64	636	0.00480088	0.00716078	0.00598083
65	635	0.00469232	0.00775772	0.00622502
66	634	0.00394462	0.00919355	0.00656909
67	633	0.00298458	0.0015178	0.00225119
68	632	0.00394376	0.00336358	0.00365367
69	631	0.00298591	0.00561545	0.00430068
70	630	0.00363083	0.000773388	0.00220211
71	629	0.0045299	0.00241537	0.00347263
72	628	0.00247516	0.00496458	0.00371987
73	627	0.00307557	0.00193142	0.0025035
74	626	-0.000264563	0.00257234	0.00115389
75	625	0.00186146	0.00377071	0.00281609
76	624	0.000717679	0.000646463	0.000682071
77	623	0.00150569	0.00105359	0.00127964
78	622	0.00093423	0.00102838	0.000981303
79	621	0.00194081	0.000621157	0.00128099
80	620	5.2916e-05	-8.53549e-05	-1.62195e-05
81	619	0.000310379	-0.00197067	-0.000830148
82	618	0.000625826	-0.000437967	9.39296e-05
83	617	0.00334618	0.00104545	0.00219581
84	616	-0.000864505	0.0010724	0.000103949
85	615	-0.000353091	-0.000663759	-0.000508425
86	614	0.000839651	-0.000203579	0.000318036
87	613	0.00436038	-0.00154173	0.00140932
88	612	0.000515051	-0.00133853	-0.00041174
89	611	0.000329757	0.000697873	0.000513815
90	610	-0.00141483	-0.00175595	-0.00158539
91	609	-0.00157033	-0.000708603	-0.00113947
92	608	-0.000657027	-0.000955017	-0.000806022
93	607	-3.99248e-05	-0.00256865	-0.00130429
94	606	-0.000597548	-0.00165591	-0.00112673
95	605	-0.00227266	-0.000999752	-0.0016362
96	604	0.000331139	0.00147284	0.000901991
97	603	-0.00136924	0.000327164	-0.000521038
98	602	-0.000684082	-0.000911234	-0.000797658
99	601	-0.000774633	-0.00439436	-0.0025845
100	600	-0.00166626	-0.00352826	-0.00259726
101	599	0.00201663	-0.00047157	0.00077253
102	598	0.00065187	-0.00264297	-0.00099555
103	597	-0.000892379	0.000110582	-0.000390899
104	596	-0.00079704	-0.00124595	-0.0010215
105	595	0.000678119	-0.00423781	-0.00177985
106	594	-0.00177692	-0.000729225	-0.00125307
107	593	-0.00110517	-0.00207129	-0.00158823
108	592	-0.000339277	-0.00357026	-0.00195477
109	591	-0.00207179	-0.000495141	-0.00128346
110	590	-0.00183902	-0.00191755	-0.00187828
111	589	-0.0023749	-0.000354998	-0.00136495
112	588	-0.00213283	-0.000976172	-0.0015545
113	587	-0.00103361	-0.00172047	-0.00137704
114	586	-0.00155659	-0.00208805	-0.00182232
115	585	-0.000849155	-0.00114235	-0.000995752
116	584	-0.000579971	-0.00176296	-0.00117146
117	583	-0.00146432	-0.000870663	-0.00116749
118	582	-0.00291407	-0.00176619	-0.00234013
119	581	-0.00019522	-0.00247842	-0.00133682
120	580	-0.00160102	-0.00138237	-0.0014917
121	579	-0.00122859	-0.00230381	-0.0017662
122	578	-0.00206052	-0.000704476	-0.0013825
123	577	-0.00132241	-0.00218765	-0.00175503
124	576	6.28637e-05	-0.00196816	-0.00095265
125	575	-0.00218867	-0.00178986	-0.00198927
126	574	-0.00233965	-0.000996471	-0.00166806
127	573	0.000126662	-0.00101557	-0.000444452
128	572	-4.79406e-05	-0.00126367	-0.000655806
129	571	-0.00104165	0.000281047	-0.0003803
130	570	-0.000870945	0.000872556	8.05678e-07
131	569	-0.00186006	-0.00035331	-0.00110669
132	568	7.26021e-05	-0.00046043	-0.000193914
133	567	-0.000585931	0.000291782	-0.000147075
134	566	-0.000781448	-1.87645e-05	-0.000400106
135	565	-0.000211963	-0.000384345	-0.000298154
136	564	-1.49957e-05	-0.00124283	-0.000628912
137	563	0.00100654	-0.000516575	0.000244985
138	562	-0.000692889	-0.00044529	-0.000569089
139	561	-0.001835	-0.00103342	-0.00143421
140	560	-0.000278686	0.000150187	-6.42495e-05
141	559	-0.000662699	0.000537117	-6.27911e-05
142	558	-0.00111277	-0.00180683	-0.0014598
143	557	-0.000590326	-9.30011e-05	-0.000341663
144	556	-0.00171268	-0.00145224	-0.00158246
145	555	-0.000253904	-3.28222e-06	-0.000128593
146	554	-0.00193435	-0.000373577	-0.00115396
147	553	-0.000430364	-0.000516893	-0.000473629
148	552	-0.00107503	-0.00133489	-0.00120496
149	551	-0.00146406	-0.00158609	-0.00152508
150	550	-0.000609169	-0.000838875	-0.000724022
151	549	-0.00120419	-0.00159974	-0.00140197
152	548	-0.00159168	-0.00115322	-0.00137245
153	547	-0.00100563	-0.00112824	-0.00106693
154	546	-0.000671832	8.69964e-05	-0.000292418
155	545	-0.00208905	-0.000479755	-0.0012844
156	544	-0.00177542	-0.00135269	-0.00156406
157	543	-0.00251276	-0.00224662	-0.00237969
158	542	-0.00176934	-0.000875211	-0.00132228
159	541	-0.00290533	-0.00206843	-0.00248688
160	540	-0.00293229	-0.00300668	-0.00296949
161	539	-0.00382828	-0.00188311	-0.00285569
162	538	-0.00270899	-0.00307863	-0.00289381
163	537	-0.0036171	-0.00370338	-0.00366024
164	536	-0.00357167	-0.00298432	-0.003278
165	535	-0.00373933	-0.00281303	-0.00327618
166	534	-0.00372364	-0.00456206	-0.00414285
167	533	-0.00446879	-0.00337743	-0.00392311
168	532	-0.00500016	-0.00383925	-0.0044197
169	531	-0.00513075	-0.00378034	-0.00445555
170	530	-0.00464438	-0.00439056	-0.00451747
171	529	-0.00453284	-0.00604367	-0.00528826
172	528	-0.00573561	-0.00515095	-0.00544328
173	527	-0.00542933	-0.00515987	-0.0052946
174	526	-0.0052382	-0.00444398	-0.00484109
175	525	-0.00457342	-0.00597175	-0.00527259
176	524	-0.00510349	-0.00479405	-0.00494877
177	523	-0.00447632	-0.00501608	-0.0047462
178	522	-0.0059122	-0.00531051	-0.00561135
179	521	-0.00466251	-0.0049823	-0.00482241
180	520	-0.00545072	-0.00558996	-0.00552034
181	519	-0.00438305	-0.00640328	-0.00539316
182	518	-0.0068428	-0.00482563	-0.00583422
183	517	-0.00617091	-0.00576218	-0.00596655
184	516	-0.00597955	-0.00518139	-0.00558047
185	515	-0.0057476	-0.00673198	-0.00623979
186	514	-0.0055614	-0.00568013	-0.00562077
187	513	-0.00623781	-0.00578623	-0.00601202
188	512	-0.00642573	-0.0064588	-0.00644226
189	511	-0.00479209	-0.00624305	-0.00551757
190	510	-0.00620903	-0.0060479	-0.00612847
191	509	-0.00559716	-0.00719088	-0.00639402
192	508	-0.00623658	-0.0063482	-0.00629239
193	507	-0.00604849	-0.00608743	-0.00606796
194	506	-0.00612583	-0.00512888	-0.00562735
195	505	-0.00639289	-0.00515918	-0.00577604
196	504	-0.00634124	-0.00513355	-0.00573739
197	503	-0.00679325	-0.00615904	-0.00647614
198	502	-0.00661086	-0.00599223	-0.00630154
199	501	-0.00654134	-0.0065959	-0.00656862
200	500	-0.00634617	-0.00629881	-0.00632249
201	499	-0.00565416	-0.0060137	-0.00583393
202	498	-0.00541066	-0.00564894	-0.0055298
203	497	-0.00605927	-0.00719899	-0.00662913
204	496	-0.00583165	-0.00606944	-0.00595054
205	495	-0.00617476	-0.00619123	-0.006183
206	494	-0.00522473	-0.00499792	-0.00511132
207	493	-0.00633392	-0.00520764	-0.00577078
208	492	-0.00526515	-0.00575163	-0.00550839
209	491	-0.00589365	-0.00659823	-0.00624594
210	490	-0.00640081	-0.00661359	-0.0065072
211	489	-0.00509144	-0.0060866	-0.00558902
212	488	-0.00613131	-0.00521056	-0.00567093
213	487	-0.00648616	-0.00642048	-0.00645332
214	486	-0.00599117	-0.00560152	-0.00579635
215	485	-0.00612085	-0.00550617	-0.00581351
216	484	-0.00544942	-0.00566631	-0.00555787
217	483	-0.00646238	-0.00652555	-0.00649396
218	482	-0.00566232	-0.00499891	-0.00533062
219	481	-0.00611957	-0.00675303	-0.0064363
220	480	-0.00591058	-0.00635995	-0.00613527
221	479	-0.00588115	-0.0048761	-0.00537863
222	478	-0.00596256	-0.0058973	-0.00592993
223	477	-0.00647067	-0.00531952	-0.0058951
224	476	-0.00542633	-0.00503759	-0.00523196
225	475	-0.00531049	-0.00577977	-0.00554513
226	474	-0.00558589	-0.00611589	-0.00585089
227	473	-0.00533588	-0.00515629	-0.00524609
228	472	-0.0056089	-0.00595765	-0.00578328
229	471	-0.00661672	-0.00508522	-0.00585097
230	470	-0.00570933	-0.0055317	-0.00562051
231	469	-0.00572039	-0.0053434	-0.0055319
232	468	-0.00532877	-0.0048672	-0.00509798
233	467	-0.00492462	-0.00450992	-0.00471727
234	466	-0.0051403	-0.00474168	-0.00494099
235	465	-0.00525116	-0.00437709	-0.00481413
236	464	-0.00506531	-0.00434902	-0.00470716
237	463	-0.0049106	-0.00403355	-0.00447208
238	462	-0.00488804	-0.00449561	-0.00469182
239	461	-0.00513878	-0.00508717	-0.00511297
240	460	-0.00536623	-0.00425191	-0.00480907
241	459	-0.00462927	-0.00536765	-0.00499846
242	458	-0.00546877	-0.00464561	-0.00505719
243	457	-0.00452376	-0.00456513	-0.00454445
244	456	-0.0051545	-0.00534864	-0.00525157
245	455	-0.00519534	-0.00542875	-0.00531205
246	454	-0.00470444	-0.00482682	-0.00476563
247	453	-0.00500545	-0.00466394	-0.0048347
248	452	-0.00463999	-0.00447088	-0.00455543
249	451	-0.00403066	-0.00431278	-0.00417172
250	450	-0.00429894	-0.00472036	-0.00450965
251	449	-0.00450196	-0.00427192	-0.00438694
252	448	-0.00461319	-0.00460019	-0.00460669
253	447	-0.00509126	-0.00448931	-0.00479028
254	446	-0.00472671	-0.00452162	-0.00462416
255	445	-0.00564495	-0.00415423	-0.00489959
256	444	-0.0039914	-0.00447676	-0.00423408
257	443	-0.00511827	-0.00424725	-0.00468276
258	442	-0.00471148	-0.00423294	-0.00447221
259	441	-0.00502067	-0.00451775	-0.00476921
260	440	-0.00452696	-0.00439025	-0.00445861
261	439	-0.00512776	-0.00425527	-0.00469151
262	438	-0.00491509	-0.00410078	-0.00450793
263	437	-0.00489004	-0.00403885	-0.00446444
264	436	-0.00450744	-0.00467331	-0.00459038
265	435	-0.00487038	-0.00443688	-0.00465363
266	434	-0.00501227	-0.00376711	-0.00438969
267	433	-0.00393419	-0.00398651	-0.00396035
268	432	-0.00472118	-0.00371783	-0.00421951
269	431	-0.00526025	-0.0042057	-0.00473297
270	430	-0.00511757	-0.00411574	-0.00461666
271	429	-0.00446701	-0.00460176	-0.00453439
272	428	-0.00459505	-0.00375962	-0.00417734
273	427	-0.00500305	-0.00413495	-0.004569
274	426	-0.00412293	-0.00399134	-0.00405714
275	425	-0.0047056	-0.00466968	-0.00468764
276	424	-0.00427887	-0.00387991	-0.00407939
277	423	-0.00468373	-0.00404315	-0.00436344
278	422	-0.00430889	-0.00401713	-0.00416301
279	421	-0.00510921	-0.00434512	-0.00472717
280	420	-0.00396353	-0.00344869	-0.00370611
281	419	-0.00478872	-0.00379	-0.00428936
282	418	-0.00429578	-0.00448811	-0.00439195
283	417	-0.00443238	-0.00362778	-0.00403008
284	416	-0.00452808	-0.00379569	-0.00416188
285	415	-0.00429006	-0.00386505	-0.00407755
286	414	-0.00436516	-0.00319663	-0.0037809
287	413	-0.00431547	-0.00331163	-0.00381355
288	412	-0.00451331	-0.00417746	-0.00434538
289	411	-0.00380177	-0.00391563	-0.0038587
290	410	-0.00492115	-0.00379617	-0.00435866
291	409	-0.00424526	-0.00397623	-0.00411075
292	408	-0.0043019	-0.00388238	-0.00409214
293	407	-0.00458942	-0.00393375	-0.00426158
294	406	-0.00410106	-0.0037686	-0.00393483
295	405	-0.00455118	-0.00371063	-0.00413091
296	404	-0.00431209	-0.00370016	-0.00400612
297	403	-0.00463261	-0.00398079	-0.0043067
298	402	-0.00387707	-0.00362195	-0.00374951
299	401	-0.00352936	-0.00349834	-0.00351385
300	400	-0.00403273	-0.00366901	-0.00385087

## Sheet: LDp (mdeg)
	0	1	2	3
0	700	-0.000887805	-0.000542418	-0.000715111
1	699	-0.000530638	-0.00159905	-0.00106484
2	698	-0.00143101	-0.00127845	-0.00135473
3	697	-0.00223378	-0.00191898	-0.00207638
4	696	-0.00204261	-0.00103553	-0.00153907
5	695	-0.00275617	-0.00210637	-0.00243127
6	694	-0.0036964	-0.00080262	-0.00224951
7	693	-0.00382683	-0.00221413	-0.00302048
8	692	-0.0038406	-0.00341128	-0.00362594
9	691	-0.003734	-0.00422943	-0.00398172
10	690	-0.00627664	-0.00496375	-0.0056202
11	689	-0.00427876	-0.00491081	-0.00459478
12	688	-0.00433936	-0.00399536	-0.00416736
13	687	-0.0064194	-0.00716576	-0.00679258
14	686	-0.00651483	-0.00536947	-0.00594215
15	685	-0.00669041	-0.00666041	-0.00667541
16	684	-0.0049745	-0.0070427	-0.0060086
17	683	-0.00607366	-0.00634357	-0.00620861
18	682	-0.00587074	-0.0055407	-0.00570572
19	681	-0.00553518	-0.00619698	-0.00586608
20	680	-0.00493891	-0.00591041	-0.00542466
21	679	-0.00542014	-0.00611042	-0.00576528
22	678	-0.00342945	-0.00428859	-0.00385902
23	677	-0.0036361	-0.00522406	-0.00443008
24	676	-0.00446808	-0.00514717	-0.00480762
25	675	-0.00384665	-0.0055128	-0.00467973
26	674	-0.00329668	-0.00315681	-0.00322675
27	673	-0.00309925	-0.00444821	-0.00377373
28	672	-0.0029622	-0.00429823	-0.00363022
29	671	-0.00331082	-0.0023218	-0.00281631
30	670	-0.00307769	-0.00315089	-0.00311429
31	669	-0.00222398	-0.00269816	-0.00246107
32	668	-0.00178795	-0.00241335	-0.00210065
33	667	-0.00263796	-0.00150069	-0.00206932
34	666	-0.000931224	-0.00292285	-0.00192704
35	665	-0.00127142	-0.00174686	-0.00150914
36	664	-3.8059e-05	-0.000460639	-0.000249349
37	663	-0.000544567	-0.000974254	-0.00075941
38	662	-5.67744e-05	-0.00213373	-0.00109525
39	661	-0.000400842	-0.00133987	-0.000870354
40	660	0.00109533	0.0005634	0.000829363
41	659	0.00283289	-0.000371727	0.00123058
42	658	0.00150552	-0.000188406	0.000658559
43	657	0.00104107	0.000728687	0.000884878
44	656	0.00095641	0.000733069	0.00084474
45	655	0.001527	0.00130222	0.00141461
46	654	0.00014879	0.00141288	0.000780837
47	653	-0.000121303	0.00189805	0.000888373
48	652	0.00147225	0.00122809	0.00135017
49	651	-0.000214282	0.00105175	0.000418732
50	650	-0.000952611	-0.000595865	-0.000774238
51	649	0.00033611	0.000866941	0.000601526
52	648	-0.000132144	0.000446288	0.000157072
53	647	0.00101861	-0.000379498	0.000319555
54	646	0.00131795	0.000761047	0.0010395
55	645	0.00128756	0.0014479	0.00136773
56	644	0.00431782	0.00154904	0.00293343
57	643	0.00443569	0.00301778	0.00372673
58	642	0.00601329	0.00311203	0.00456266
59	641	0.0048692	0.0050322	0.0049507
60	640	0.00635914	0.00485524	0.00560719
61	639	0.00593018	0.00548728	0.00570873
62	638	0.00603467	0.00635101	0.00619284
63	637	0.00692318	0.00781439	0.00736878
64	636	0.00693262	0.00769133	0.00731197
65	635	0.00673141	0.00729155	0.00701148
66	634	0.00658286	0.00658214	0.0065825
67	633	0.00603552	0.00763551	0.00683552
68	632	0.00676008	0.0071606	0.00696034
69	631	0.00510372	0.00555817	0.00533095
70	630	0.00609201	0.00527388	0.00568294
71	629	0.00556992	0.00628633	0.00592812
72	628	0.00530393	0.00493376	0.00511885
73	627	0.00484332	0.00532141	0.00508236
74	626	0.00362086	0.00475725	0.00418906
75	625	0.00448959	0.00484214	0.00466586
76	624	0.0038484	0.00453391	0.00419115
77	623	0.00340691	0.00438181	0.00389436
78	622	0.00352847	0.00335981	0.00344414
79	621	0.00361135	0.00417785	0.0038946
80	620	0.00341053	0.0033586	0.00338457
81	619	0.00330506	0.00332157	0.00331331
82	618	0.00263671	0.00328594	0.00296133
83	617	0.00184872	0.00231202	0.00208037
84	616	0.00254345	0.00210722	0.00232533
85	615	0.00175986	0.00217036	0.00196511
86	614	0.000620798	0.00186907	0.00124493
87	613	0.0014719	0.00141473	0.00144331
88	612	0.000497707	0.00128967	0.000893691
89	611	0.000286638	0.000584504	0.000435571
90	610	0.000554438	0.00126049	0.000907463
91	609	-6.61408e-05	0.000784297	0.000359078
92	608	0.000357171	0.00034059	0.000348881
93	607	-0.000101743	0.000365726	0.000131992
94	606	-0.000425765	0.000520309	4.72717e-05
95	605	-0.000176393	-0.000550067	-0.00036323
96	604	4.27212e-05	-0.000121761	-3.95198e-05
97	603	-0.000744605	0.000338236	-0.000203185
98	602	0.000269724	-0.000615446	-0.000172861
99	601	-0.000317863	-0.000675686	-0.000496774
100	600	3.71684e-05	-2.80246e-05	4.57189e-06
101	599	0.000296451	-0.000253497	2.14767e-05
102	598	-0.000125281	-0.00026177	-0.000193526
103	597	-1.53743e-05	-0.000354033	-0.000184704
104	596	0.000218094	-0.000455813	-0.00011886
105	595	-0.000361569	-0.000275626	-0.000318598
106	594	0.000224017	-0.000229858	-2.92065e-06
107	593	0.000175241	-5.42655e-05	6.04879e-05
108	592	-0.000639681	-0.000524857	-0.000582269
109	591	6.4756e-05	-0.000289073	-0.000112158
110	590	-0.000255521	-0.00127433	-0.000764924
111	589	-0.000718809	-0.00119363	-0.000956219
112	588	-0.000640815	-0.000375363	-0.000508089
113	587	-0.00153253	-0.000695127	-0.00111383
114	586	-0.00145905	-0.00129682	-0.00137793
115	585	-0.00106247	-0.000625044	-0.000843756
116	584	-0.00115745	-0.00139152	-0.00127448
117	583	-0.00230445	-0.00156544	-0.00193495
118	582	-0.001398	-0.00163338	-0.00151569
119	581	-0.00202868	-0.0016131	-0.00182089
120	580	-0.0018901	-0.00227756	-0.00208383
121	579	-0.00221703	-0.00157991	-0.00189847
122	578	-0.00227144	-0.0024349	-0.00235317
123	577	-0.00185332	-0.00217742	-0.00201537
124	576	-0.00233102	-0.00260175	-0.00246638
125	575	-0.00226371	-0.00245069	-0.0023572
126	574	-0.00233026	-0.00212024	-0.00222525
127	573	-0.00245957	-0.00277152	-0.00261554
128	572	-0.00249641	-0.0028536	-0.00267501
129	571	-0.00226175	-0.00260031	-0.00243103
130	570	-0.00237792	-0.00270457	-0.00254125
131	569	-0.0027386	-0.00272918	-0.00273389
132	568	-0.00204752	-0.00275587	-0.0024017
133	567	-0.00222023	-0.00297535	-0.00259779
134	566	-0.00162222	-0.00262931	-0.00212577
135	565	-0.00177056	-0.00243398	-0.00210227
136	564	-0.00173594	-0.00220931	-0.00197263
137	563	-0.00251779	-0.00224973	-0.00238376
138	562	-0.00153416	-0.00252106	-0.00202761
139	561	-0.0012879	-0.00238816	-0.00183803
140	560	-0.00140397	-0.00219001	-0.00179699
141	559	-0.00178101	-0.00227685	-0.00202893
142	558	-0.00141927	-0.00222909	-0.00182418
143	557	-0.00119097	-0.00185549	-0.00152323
144	556	-0.00121682	-0.00198451	-0.00160067
145	555	-0.00106287	-0.00102926	-0.00104606
146	554	-0.00130547	-0.00120334	-0.00125441
147	553	-0.000419535	-0.00123917	-0.00082935
148	552	-0.000789966	-0.00118549	-0.000987728
149	551	-0.000623116	-0.000767288	-0.000695202
150	550	-0.000595058	-0.000866828	-0.000730943
151	549	-0.000331152	-0.000693665	-0.000512408
152	548	-0.000184836	-0.000550909	-0.000367873
153	547	-0.000227733	-0.00109683	-0.000662282
154	546	-0.000414535	-0.000474432	-0.000444484
155	545	-0.000375582	-0.000511216	-0.000443399
156	544	-0.000153847	-0.000214929	-0.000184388
157	543	-9.76155e-05	-0.000378112	-0.000237864
158	542	4.02311e-05	-0.000477776	-0.000218772
159	541	4.44779e-05	-6.82901e-05	-1.19061e-05
160	540	-0.000193981	0.000253885	2.99522e-05
161	539	0.000355181	-0.000388585	-1.67023e-05
162	538	0.000284939	-6.13603e-05	0.000111789
163	537	0.000268132	-0.000107471	8.03308e-05
164	536	0.000520448	1.14162e-05	0.000265932
165	535	-0.000347539	-0.000463031	-0.000405285
166	534	-0.000302915	-0.000215683	-0.000259299
167	533	-8.11831e-06	7.37288e-05	3.28052e-05
168	532	-0.000134973	-0.000356848	-0.00024591
169	531	-0.000258749	-0.000400782	-0.000329765
170	530	-0.000216876	-0.000225172	-0.000221024
171	529	-0.000164039	-0.000278034	-0.000221037
172	528	-0.000309018	-0.00044664	-0.000377829
173	527	-0.000506382	-0.000686281	-0.000596332
174	526	-0.00028983	-0.000691315	-0.000490572
175	525	-0.000987711	-0.000561299	-0.000774505
176	524	-0.000605414	-0.000841628	-0.000723521
177	523	-0.000976124	-0.000956456	-0.00096629
178	522	-0.000700648	-0.000619858	-0.000660253
179	521	-0.000634017	-0.000917943	-0.00077598
180	520	-0.000738637	-0.000600513	-0.000669575
181	519	-0.00103983	-0.000879846	-0.000959838
182	518	-0.000928721	-0.00110284	-0.00101578
183	517	-0.00136988	-0.00108863	-0.00122926
184	516	-0.00158205	-0.00171625	-0.00164915
185	515	-0.00150582	-0.00119935	-0.00135259
186	514	-0.00111684	-0.00154345	-0.00133015
187	513	-0.00156547	-0.00168901	-0.00162724
188	512	-0.00189428	-0.00155005	-0.00172216
189	511	-0.00193713	-0.00159526	-0.00176619
190	510	-0.00185228	-0.00200195	-0.00192711
191	509	-0.00207783	-0.00184855	-0.00196319
192	508	-0.00191856	-0.00215177	-0.00203516
193	507	-0.00203476	-0.00205438	-0.00204457
194	506	-0.00191517	-0.00224864	-0.00208191
195	505	-0.0022663	-0.00221258	-0.00223944
196	504	-0.0023796	-0.00206992	-0.00222476
197	503	-0.00272474	-0.00244611	-0.00258543
198	502	-0.00272102	-0.00212959	-0.0024253
199	501	-0.00242053	-0.00240089	-0.00241071
200	500	-0.0019793	-0.00226006	-0.00211968
201	499	-0.00244024	-0.00237872	-0.00240948
202	498	-0.00226598	-0.0023678	-0.00231689
203	497	-0.00216565	-0.00263012	-0.00239788
204	496	-0.00257474	-0.00255014	-0.00256244
205	495	-0.00228517	-0.00262583	-0.0024555
206	494	-0.00276914	-0.0026343	-0.00270172
207	493	-0.00242376	-0.00251109	-0.00246742
208	492	-0.00275832	-0.00277844	-0.00276838
209	491	-0.00271778	-0.00288529	-0.00280153
210	490	-0.00275847	-0.00304057	-0.00289952
211	489	-0.00286952	-0.00258026	-0.00272489
212	488	-0.00230924	-0.00291719	-0.00261322
213	487	-0.00239246	-0.0028888	-0.00264063
214	486	-0.00264365	-0.0028808	-0.00276222
215	485	-0.00305372	-0.00295287	-0.0030033
216	484	-0.0029311	-0.00279404	-0.00286257
217	483	-0.00281232	-0.00289148	-0.0028519
218	482	-0.00300688	-0.0027223	-0.00286459
219	481	-0.00258614	-0.00271357	-0.00264985
220	480	-0.00235897	-0.00302893	-0.00269395
221	479	-0.00291615	-0.00274426	-0.0028302
222	478	-0.00303014	-0.00307383	-0.00305198
223	477	-0.0030396	-0.00292472	-0.00298216
224	476	-0.00308066	-0.00270212	-0.00289139
225	475	-0.00303675	-0.00262432	-0.00283054
226	474	-0.00247643	-0.003211	-0.00284372
227	473	-0.00277695	-0.00300249	-0.00288972
228	472	-0.00284247	-0.00290066	-0.00287157
229	471	-0.00285476	-0.00283174	-0.00284325
230	470	-0.00253612	-0.00281622	-0.00267617
231	469	-0.00283314	-0.00274561	-0.00278938
232	468	-0.00276702	-0.00247934	-0.00262318
233	467	-0.00277749	-0.00288023	-0.00282886
234	466	-0.0027154	-0.00296848	-0.00284194
235	465	-0.00281617	-0.00287231	-0.00284424
236	464	-0.00265087	-0.00268987	-0.00267037
237	463	-0.00267235	-0.00308518	-0.00287877
238	462	-0.00268826	-0.00286064	-0.00277445
239	461	-0.00261526	-0.00311711	-0.00286618
240	460	-0.00279869	-0.00289614	-0.00284742
241	459	-0.00290585	-0.00312062	-0.00301324
242	458	-0.00298005	-0.0026328	-0.00280643
243	457	-0.00290445	-0.00262476	-0.0027646
244	456	-0.00257632	-0.00293175	-0.00275404
245	455	-0.00239999	-0.00277951	-0.00258975
246	454	-0.00294291	-0.00266462	-0.00280377
247	453	-0.00241285	-0.00273108	-0.00257197
248	452	-0.00255093	-0.00284791	-0.00269942
249	451	-0.00253696	-0.00269464	-0.0026158
250	450	-0.00249995	-0.00287893	-0.00268944
251	449	-0.00264609	-0.00265536	-0.00265073
252	448	-0.00277632	-0.00264936	-0.00271284
253	447	-0.00259871	-0.00266321	-0.00263096
254	446	-0.00239028	-0.00279354	-0.00259191
255	445	-0.00265182	-0.00286619	-0.002759
256	444	-0.00251066	-0.00289032	-0.00270049
257	443	-0.00262804	-0.00253367	-0.00258085
258	442	-0.00268374	-0.00240544	-0.00254459
259	441	-0.00260831	-0.00244432	-0.00252632
260	440	-0.00247782	-0.00228477	-0.00238129
261	439	-0.00256892	-0.00220044	-0.00238468
262	438	-0.00222698	-0.00250308	-0.00236503
263	437	-0.00250889	-0.00243124	-0.00247006
264	436	-0.00225085	-0.00253906	-0.00239495
265	435	-0.0023494	-0.00256008	-0.00245474
266	434	-0.00226693	-0.00224501	-0.00225597
267	433	-0.00227303	-0.00239194	-0.00233249
268	432	-0.00228548	-0.00224426	-0.00226487
269	431	-0.00224555	-0.00232181	-0.00228368
270	430	-0.00228949	-0.00212998	-0.00220973
271	429	-0.00207011	-0.00200607	-0.00203809
272	428	-0.00224729	-0.00194705	-0.00209717
273	427	-0.0022694	-0.00234556	-0.00230748
274	426	-0.00203054	-0.00215571	-0.00209312
275	425	-0.00175692	-0.0021208	-0.00193886
276	424	-0.00169812	-0.002027	-0.00186256
277	423	-0.00179666	-0.00176991	-0.00178329
278	422	-0.00185533	-0.00163105	-0.00174319
279	421	-0.00171597	-0.00190663	-0.0018113
280	420	-0.00179752	-0.00199055	-0.00189403
281	419	-0.00172741	-0.00160063	-0.00166402
282	418	-0.00196416	-0.00193898	-0.00195157
283	417	-0.00151768	-0.00189815	-0.00170791
284	416	-0.00162629	-0.00211762	-0.00187195
285	415	-0.00168492	-0.00171683	-0.00170087
286	414	-0.00163782	-0.00195996	-0.00179889
287	413	-0.00168729	-0.00193435	-0.00181082
288	412	-0.00171183	-0.00148262	-0.00159723
289	411	-0.00158596	-0.00173513	-0.00166054
290	410	-0.00164919	-0.00160541	-0.0016273
291	409	-0.00183781	-0.00158271	-0.00171026
292	408	-0.00173352	-0.00154821	-0.00164086
293	407	-0.00154362	-0.00175245	-0.00164804
294	406	-0.00164332	-0.00166901	-0.00165616
295	405	-0.00158336	-0.00158878	-0.00158607
296	404	-0.0015197	-0.00165359	-0.00158664
297	403	-0.00173153	-0.00153977	-0.00163565
298	402	-0.00156818	-0.00163685	-0.00160252
299	401	-0.00156676	-0.0013678	-0.00146728
300	400	-0.00126698	-0.00131729	-0.00129214

## Sheet: G-factor
	0	1	2	3
0	700	-0.00917888	-0.00446869	-0.00682378
1	699	0.000267809	5.46328e-05	0.000161221
2	698	-0.00376359	0.0031174	-0.000323092
3	697	-0.00452024	-0.00614076	-0.0053305
4	696	-0.00452819	-0.00841265	-0.00647042
5	695	-0.00654535	-0.00568206	-0.00611371
6	694	-0.00267586	-0.00532692	-0.00400139
7	693	-0.00557993	-0.00650232	-0.00604112
8	692	-0.00687635	-0.00979591	-0.00833613
9	691	-0.00423742	-0.000497387	-0.00236741
10	690	-0.00921722	-0.00284271	-0.00602997
11	689	-0.0110209	-0.0105088	-0.0107648
12	688	-0.00543299	-0.00650023	-0.00596661
13	687	-0.00723128	-0.00988189	-0.00855658
14	686	-0.000822538	-0.00569589	-0.00325921
15	685	-0.00578466	-0.00278972	-0.00428719
16	684	-0.00154372	-0.00286806	-0.00220589
17	683	-0.00576309	-0.00706227	-0.00641268
18	682	-0.0015979	-0.00469721	-0.00314756
19	681	-0.00320331	-0.000541893	-0.0018726
20	680	-0.001651	-0.00695199	-0.0043015
21	679	-0.004003	-0.00390082	-0.00395191
22	678	-0.00348606	-0.00339033	-0.0034382
23	677	-0.00387883	-0.00253159	-0.00320521
24	676	-0.00698431	-0.00662414	-0.00680423
25	675	-0.00597989	-0.00723853	-0.00660921
26	674	-0.000108257	-0.00533313	-0.00272069
27	673	-0.0085038	-0.00478434	-0.00664407
28	672	-0.00215778	-0.00651499	-0.00433638
29	671	0.000107424	-0.00512459	-0.00250858
30	670	-0.00365007	-0.00595276	-0.00480142
31	669	-0.000575104	-0.00548171	-0.00302841
32	668	-0.00280956	-0.00695646	-0.00488301
33	667	-0.00318755	-0.00461208	-0.00389981
34	666	-0.00228977	-0.00116521	-0.00172749
35	665	0.00349668	-0.0022665	0.000615087
36	664	0.00145575	3.43877e-06	0.000729596
37	663	0.000257334	-0.00279935	-0.00127101
38	662	-0.000400272	-0.00387714	-0.00213871
39	661	0.000859061	-0.000146294	0.000356384
40	660	0.000477051	-1.16548e-05	0.000232698
41	659	-0.00381247	0.00246649	-0.000672989
42	658	-0.000636091	0.000992571	0.00017824
43	657	-0.00515155	-0.00181622	-0.00348389
44	656	-0.00117589	0.00107631	-4.97922e-05
45	655	-0.00279564	-0.000791267	-0.00179346
46	654	-0.00213227	-0.00231953	-0.0022259
47	653	-0.00389218	0.00135244	-0.00126987
48	652	-0.00281579	-0.00492102	-0.0038684
49	651	-0.0013909	-0.00160808	-0.00149949
50	650	-0.00133352	-0.00135109	-0.00134231
51	649	-0.00156254	-0.00207038	-0.00181646
52	648	-0.0024895	-0.00296395	-0.00272672
53	647	0.00156984	-0.00081263	0.000378606
54	646	-0.000727892	-0.00212823	-0.00142806
55	645	0.00531414	-0.00516393	7.51035e-05
56	644	0.00670084	-0.00517099	0.000764922
57	643	0.00285434	0.00161121	0.00223277
58	642	0.00655915	0.00486812	0.00571364
59	641	0.0032367	0.00188906	0.00256288
60	640	0.00631077	0.00602135	0.00616606
61	639	0.00625914	0.00250171	0.00438042
62	638	0.00735928	0.00404846	0.00570387
63	637	0.00549011	0.00191185	0.00370098
64	636	0.0028449	0.00304551	0.00294521
65	635	0.00539077	0.00576718	0.00557897
66	634	0.00451663	0.00577518	0.00514591
67	633	0.00151055	0.00842751	0.00496903
68	632	0.00209413	0.00818496	0.00513954
69	631	0.00216055	0.00322426	0.0026924
70	630	0.00429698	0.00347711	0.00388705
71	629	0.00369739	0.00320724	0.00345232
72	628	0.00375691	0.00260203	0.00317947
73	627	0.0064508	0.00347135	0.00496107
74	626	0.0023645	0.0014999	0.0019322
75	625	0.0009269	0.00478168	0.00285429
76	624	0.00175235	0.00489259	0.00332247
77	623	0.000914835	0.00573202	0.00332343
78	622	0.000836308	0.00592614	0.00338122
79	621	-0.00168462	0.00215861	0.000236996
80	620	-0.0032246	0.00242558	-0.00039951
81	619	-0.000969282	0.000802386	-8.34476e-05
82	618	-0.00383365	-0.00096468	-0.00239916
83	617	-0.00206695	0.0010958	-0.000485573
84	616	-0.00218924	-0.00333187	-0.00276056
85	615	-0.000673865	0.000338331	-0.000167767
86	614	-0.00117789	0.00263307	0.000727589
87	613	-0.000599661	-0.000457828	-0.000528744
88	612	0.00149534	0.00135247	0.00142391
89	611	0.00172523	-0.00176137	-1.80664e-05
90	610	-0.00218745	-0.00228718	-0.00223732
91	609	-0.00327303	0.00133903	-0.000967001
92	608	0.00070179	-0.00312362	-0.00121092
93	607	-0.00242847	0.000349987	-0.00103924
94	606	0.00067228	-0.00297036	-0.00114904
95	605	-0.00149332	-0.00402716	-0.00276024
96	604	0.0035367	-0.000873379	0.00133166
97	603	-0.00103129	-0.000315997	-0.000673644
98	602	-0.0041285	-0.0030493	-0.0035889
99	601	-0.0014341	-0.00520523	-0.00331967
100	600	-0.00146185	-0.00310836	-0.0022851
101	599	0.00217026	-0.00107152	0.000549371
102	598	-0.00149622	-0.004425	-0.00296061
103	597	9.69003e-05	-0.000187312	-4.52058e-05
104	596	-0.00302717	-0.00195118	-0.00248918
105	595	-0.0036776	-0.000179216	-0.00192841
106	594	-0.00369302	-0.00404184	-0.00386743
107	593	-0.00397452	-0.00189947	-0.002937
108	592	-0.0039321	-0.00260501	-0.00326856
109	591	-0.00574859	-0.00579404	-0.00577131
110	590	-0.00193013	-0.00256352	-0.00224682
111	589	-0.00287016	-0.000961849	-0.001916
112	588	-0.00319735	-0.00335372	-0.00327554
113	587	-0.00290989	-0.00312398	-0.00301694
114	586	-0.00663774	-0.00415222	-0.00539498
115	585	-0.00664515	-0.000498825	-0.00357199
116	584	-0.0037343	-0.00464192	-0.00418811
117	583	-0.00539437	-0.00601223	-0.0057033
118	582	-0.00684658	-0.00479769	-0.00582214
119	581	-0.00738396	-0.0060882	-0.00673608
120	580	-0.00478742	-0.00636387	-0.00557564
121	579	-0.00826137	-0.00575015	-0.00700576
122	578	-0.00623084	-0.00708191	-0.00665638
123	577	-0.00686704	-0.00672755	-0.0067973
124	576	-0.0075285	-0.00940492	-0.00846671
125	575	-0.00481749	-0.00613747	-0.00547748
126	574	-0.00498498	-0.00622443	-0.00560471
127	573	-0.00529554	-0.00705965	-0.00617759
128	572	-0.00642925	-0.00898639	-0.00770782
129	571	-0.00514965	-0.00564425	-0.00539695
130	570	-0.00723663	-0.00766799	-0.00745231
131	569	-0.00705199	-0.0102288	-0.00864037
132	568	-0.00893388	-0.00799661	-0.00846525
133	567	-0.00566185	-0.00779904	-0.00673045
134	566	-0.00827452	-0.00646408	-0.0073693
135	565	-0.0063026	-0.00747706	-0.00688983
136	564	-0.00509959	-0.0071091	-0.00610435
137	563	-0.00624914	-0.00481562	-0.00553238
138	562	-0.00543963	-0.0077671	-0.00660337
139	561	-0.0052671	-0.00681435	-0.00604072
140	560	-0.00694884	-0.00591402	-0.00643143
141	559	-0.00348002	-0.00629767	-0.00488884
142	558	-0.00443324	-0.00607896	-0.0052561
143	557	-0.00432744	-0.006414	-0.00537072
144	556	-0.0069083	-0.00683521	-0.00687176
145	555	-0.00745616	-0.00867047	-0.00806332
146	554	-0.00432033	-0.00520758	-0.00476395
147	553	-0.00620381	-0.00314578	-0.00467479
148	552	-0.00439679	-0.00439462	-0.0043957
149	551	-0.00339379	-0.0053605	-0.00437715
150	550	-0.00327196	-0.00590331	-0.00458764
151	549	-0.00424847	-0.00312477	-0.00368662
152	548	-0.00334377	-0.00612125	-0.00473251
153	547	-0.00331422	-0.00624814	-0.00478118
154	546	-0.000865256	-0.00390514	-0.0023852
155	545	-0.00484831	-0.00479684	-0.00482258
156	544	0.00016884	-0.00306413	-0.00144765
157	543	-0.00394074	-0.00370542	-0.00382308
158	542	-0.00481365	-0.00380665	-0.00431015
159	541	-0.00139147	-0.00446529	-0.00292838
160	540	-0.0005507	-0.00317169	-0.0018612
161	539	-0.00199691	-0.00199794	-0.00199742
162	538	-0.00140827	-0.00112595	-0.00126711
163	537	-0.00098019	-0.00264309	-0.00181164
164	536	-1.69962e-05	-0.00175638	-0.000886689
165	535	0.000272824	-0.00194373	-0.000835452
166	534	-0.00177715	-0.00327137	-0.00252426
167	533	0.000176785	-0.000744105	-0.00028366
168	532	-0.00167005	-0.00228776	-0.0019789
169	531	-0.00297648	-0.00212252	-0.0025495
170	530	-0.000506528	-0.00268574	-0.00159614
171	529	-0.000490198	0.000108529	-0.000190835
172	528	-0.000948367	0.00078122	-8.35738e-05
173	527	-0.000749408	-0.000501528	-0.000625468
174	526	-0.00136179	-0.0010999	-0.00123084
175	525	-0.0020983	-9.55896e-05	-0.00109694
176	524	-0.000667242	-0.00205643	-0.00136184
177	523	-0.00289597	-0.00128499	-0.00209048
178	522	-0.00320199	-0.00221872	-0.00271035
179	521	-0.00113828	-0.00198376	-0.00156102
180	520	-0.00229761	-0.00410294	-0.00320028
181	519	-0.00165533	-0.00111325	-0.00138429
182	518	-0.00215018	-0.00199001	-0.0020701
183	517	-0.00273746	-0.00400636	-0.00337191
184	516	-0.00428758	-0.00270736	-0.00349747
185	515	-0.00140504	-0.00193816	-0.0016716
186	514	-0.00112595	-0.00192672	-0.00152634
187	513	-0.00282933	-0.00254126	-0.00268529
188	512	-0.00241606	-0.000699303	-0.00155768
189	511	-0.00336492	-0.0027741	-0.00306951
190	510	-0.00245993	-0.0032272	-0.00284356
191	509	-0.00300676	-0.0026543	-0.00283053
192	508	-0.0026167	-0.00139287	-0.00200478
193	507	-0.00173771	-0.00315078	-0.00244424
194	506	-0.00299048	-0.00361257	-0.00330153
195	505	-0.00342395	-0.00287402	-0.00314899
196	504	-0.00229818	-0.00253931	-0.00241875
197	503	-0.00359503	-0.00431739	-0.00395621
198	502	-0.00537987	-0.00465134	-0.00501561
199	501	-0.00226075	-0.00292214	-0.00259144
200	500	-0.00325023	-0.00336806	-0.00330914
201	499	-0.00224249	-0.00358049	-0.00291149
202	498	-0.00380529	-0.00282106	-0.00331318
203	497	-0.00421895	-0.00419858	-0.00420877
204	496	-0.00372573	-0.00453127	-0.0041285
205	495	-0.00474389	-0.00292924	-0.00383657
206	494	-0.00518915	-0.00559522	-0.00539219
207	493	-0.00310555	-0.0039123	-0.00350892
208	492	-0.00429793	-0.00473868	-0.0045183
209	491	-0.00499735	-0.00451672	-0.00475703
210	490	-0.00348405	-0.00411643	-0.00380024
211	489	-0.00334137	-0.00462108	-0.00398123
212	488	-0.00240999	-0.00230699	-0.00235849
213	487	-0.00439674	-0.0052976	-0.00484717
214	486	-0.00467176	-0.0040729	-0.00437233
215	485	-0.00549239	-0.00388892	-0.00469066
216	484	-0.00487814	-0.00371052	-0.00429433
217	483	-0.00441698	-0.00481981	-0.0046184
218	482	-0.00350718	-0.00409615	-0.00380166
219	481	-0.00379541	-0.00319484	-0.00349513
220	480	-0.00342538	-0.00496148	-0.00419343
221	479	-0.00432942	-0.00476207	-0.00454574
222	478	-0.00492045	-0.00511387	-0.00501716
223	477	-0.00365101	-0.0052842	-0.0044676
224	476	-0.00311452	-0.00442299	-0.00376876
225	475	-0.00443389	-0.00406151	-0.0042477
226	474	-0.00392745	-0.00346422	-0.00369583
227	473	-0.00465238	-0.00628452	-0.00546845
228	472	-0.00465502	-0.00561468	-0.00513485
229	471	-0.00534814	-0.00507051	-0.00520932
230	470	-0.00432476	-0.00506847	-0.00469661
231	469	-0.00475232	-0.00412579	-0.00443905
232	468	-0.00453976	-0.00512765	-0.0048337
233	467	-0.00492413	-0.00438639	-0.00465526
234	466	-0.00411106	-0.00454708	-0.00432907
235	465	-0.0045389	-0.00427964	-0.00440927
236	464	-0.00329338	-0.00349891	-0.00339615
237	463	-0.00423687	-0.00428149	-0.00425918
238	462	-0.00424782	-0.00521115	-0.00472948
239	461	-0.00498822	-0.00444101	-0.00471461
240	460	-0.00472927	-0.0039648	-0.00434704
241	459	-0.00465125	-0.00458563	-0.00461844
242	458	-0.00520866	-0.00500193	-0.0051053
243	457	-0.00547566	-0.00597477	-0.00572522
244	456	-0.00558141	-0.00423447	-0.00490794
245	455	-0.00386683	-0.0048204	-0.00434361
246	454	-0.00496352	-0.00530163	-0.00513258
247	453	-0.00521658	-0.00483953	-0.00502806
248	452	-0.00435215	-0.0042686	-0.00431037
249	451	-0.00455288	-0.00440861	-0.00448075
250	450	-0.00369484	-0.00423872	-0.00396678
251	449	-0.00423009	-0.00542645	-0.00482827
252	448	-0.00370989	-0.00454496	-0.00412743
253	447	-0.0047965	-0.00508636	-0.00494143
254	446	-0.00389851	-0.00473599	-0.00431725
255	445	-0.00480476	-0.00474672	-0.00477574
256	444	-0.00350892	-0.00548317	-0.00449605
257	443	-0.00403817	-0.00474075	-0.00438946
258	442	-0.00490979	-0.00560195	-0.00525587
259	441	-0.00353778	-0.00349929	-0.00351853
260	440	-0.00404126	-0.00466712	-0.00435419
261	439	-0.00438735	-0.00550256	-0.00494495
262	438	-0.00539455	-0.00382328	-0.00460892
263	437	-0.00538547	-0.00465866	-0.00502206
264	436	-0.00409318	-0.00408546	-0.00408932
265	435	-0.0045212	-0.00377832	-0.00414976
266	434	-0.00447775	-0.00408069	-0.00427922
267	433	-0.00346711	-0.00368153	-0.00357432
268	432	-0.00454408	-0.00324962	-0.00389685
269	431	-0.00341871	-0.00416872	-0.00379372
270	430	-0.00517533	-0.00415122	-0.00466327
271	429	-0.00322536	-0.00447043	-0.0038479
272	428	-0.0029322	-0.00342062	-0.00317641
273	427	-0.00291594	-0.00387537	-0.00339566
274	426	-0.00351856	-0.00248023	-0.00299939
275	425	-0.00318042	-0.00428533	-0.00373287
276	424	-0.00292722	-0.00396298	-0.0034451
277	423	-0.00232279	-0.00449582	-0.00340931
278	422	-0.00326196	-0.00419955	-0.00373076
279	421	-0.00386145	-0.00356059	-0.00371102
280	420	-0.00379812	-0.00418668	-0.0039924
281	419	-0.00358422	-0.00315188	-0.00336805
282	418	-0.00302849	-0.00387157	-0.00345003
283	417	-0.00381679	-0.00285332	-0.00333505
284	416	-0.00406337	-0.00470057	-0.00438197
285	415	-0.00395058	-0.00394461	-0.0039476
286	414	-0.00438346	-0.00297282	-0.00367814
287	413	-0.00350842	-0.0039634	-0.00373591
288	412	-0.00490565	-0.00387332	-0.00438948
289	411	-0.00395654	-0.00435683	-0.00415669
290	410	-0.0044084	-0.0039456	-0.004177
291	409	-0.00480684	-0.00394899	-0.00437791
292	408	-0.0051654	-0.00389853	-0.00453197
293	407	-0.00510872	-0.00420222	-0.00465547
294	406	-0.0037634	-0.0047302	-0.0042468
295	405	-0.00488521	-0.00449498	-0.0046901
296	404	-0.00453017	-0.00352766	-0.00402892
297	403	-0.00506919	-0.00397461	-0.0045219
298	402	-0.00331452	-0.0035273	-0.00342091
299	401	-0.00416891	-0.0029622	-0.00356556
300	400	-0.00438985	-0.00448828	-0.00443907

## Sheet: CDind (mdeg)
	0	1	2	3
0	700	-112.21	-57.4956	-84.8528
1	699	4.7692	1.28082	3.02501
2	698	-47.377	38.5327	-4.42215
3	697	-59.5713	-81.5485	-70.5599
4	696	-58.6822	-106.066	-82.3742
5	695	-84.908	-69.3944	-77.1512
6	694	-28.8205	-69.3278	-49.0742
7	693	-72.0223	-86.8766	-79.4494
8	692	-89.591	-131.181	-110.386
9	691	-59.37	-9.71606	-34.543
10	690	-120.273	-38.3045	-79.2886
11	689	-146.435	-137.705	-142.07
12	688	-64.2733	-90.9158	-77.5945
13	687	-92.8439	-135.126	-113.985
14	686	-15.3768	-76.7993	-46.088
15	685	-79.6134	-35.2965	-57.4549
16	684	-20.0583	-40.3373	-30.1978
17	683	-78.3906	-84.8984	-81.6445
18	682	-22.7513	-65.6999	-44.2256
19	681	-37.5365	-1.73229	-19.6344
20	680	-22.5593	-95.752	-59.1556
21	679	-52.0039	-47.285	-49.6445
22	678	-51.8343	-42.2433	-47.0388
23	677	-55.7903	-31.2847	-43.5375
24	676	-96.2355	-87.5951	-91.9153
25	675	-87.3932	-96.0621	-91.7276
26	674	-5.00957	-72.2674	-38.6385
27	673	-115.113	-65.2677	-90.1903
28	672	-34.6931	-88.484	-61.5885
29	671	5.06809	-70.4829	-32.7074
30	670	-46.33	-81.4832	-63.9066
31	669	-5.91213	-73.8297	-39.8709
32	668	-38.0619	-93.7822	-65.922
33	667	-42.0682	-58.9119	-50.4901
34	666	-27.9862	-12.2062	-20.0962
35	665	56.1533	-27.5706	14.2913
36	664	27.5006	2.02497	14.7628
37	663	6.99267	-34.3705	-13.6889
38	662	0.226908	-51.4655	-25.6193
39	661	14.6846	3.39747	9.04104
40	660	13.154	3.08632	8.12015
41	659	-45.3389	37.8218	-3.75855
42	658	-3.53219	16.9562	6.71198
43	657	-61.2507	-17.0028	-39.1268
44	656	-10.2153	18.6119	4.19829
45	655	-29.743	-3.06934	-16.4062
46	654	-21.5026	-24.8119	-23.1572
47	653	-42.6015	25.829	-8.38625
48	652	-28.1987	-55.8074	-42.003
49	651	-10.4316	-13.5356	-11.9836
50	650	-10.3925	-11.0245	-10.7085
51	649	-12.5407	-19.3523	-15.9465
52	648	-23.293	-28.7184	-26.0057
53	647	27.7411	-2.38151	12.6798
54	646	-1.07323	-20.4039	-10.7386
55	645	72.7046	-56.2314	8.2366
56	644	90.3136	-56.8683	16.7226
57	643	41.3347	26.2905	33.8126
58	642	86.1243	68.501	77.3126
59	641	45.4179	27.7234	36.5707
60	640	82.2233	81.4031	81.8132
61	639	80.1105	37	58.5552
62	638	93.2214	54.2044	73.7129
63	637	70.3156	27.3565	48.836
64	636	38.9675	40.9297	39.9486
65	635	69.8518	75.0169	72.4344
66	634	57.274	75.5014	66.3877
67	633	21.4298	104.01	62.72
68	632	26.2403	99.4462	62.8433
69	631	26.0273	40.3785	33.2029
70	630	51.8548	42.473	47.1639
71	629	44.559	38.8561	41.7076
72	628	44.1707	31.7209	37.9458
73	627	74.242	41.4073	57.8246
74	626	27.8759	19.0666	23.4712
75	625	12.6148	53.7008	33.1578
76	624	21.864	55.4688	38.6664
77	623	12.0404	63.1582	37.5993
78	622	11.168	65.9218	38.5449
79	621	-15.3153	24.6946	4.68965
80	620	-32.5563	27.3459	-2.60521
81	619	-8.27696	9.9279	0.825466
82	618	-37.3383	-8.4958	-22.9171
83	617	-19.023	12.0197	-3.50165
84	616	-21.0035	-32.5413	-26.7724
85	615	-5.48087	4.82345	-0.328707
86	614	-10.6345	27.6865	8.526
87	613	-4.42889	-3.55251	-3.9907
88	612	16.1832	14.5338	15.3585
89	611	18.2336	-16.3853	0.924157
90	610	-20.4555	-21.6933	-21.0744
91	609	-31.0083	14.1339	-8.43722
92	608	7.74157	-29.1932	-10.7258
93	607	-22.3708	4.31167	-9.02958
94	606	7.76498	-27.7153	-9.97516
95	605	-13.7382	-38.2759	-26.007
96	604	35.8752	-7.10305	14.3861
97	603	-9.32726	-1.81644	-5.57185
98	602	-39.6108	-28.8265	-34.2186
99	601	-13.4023	-49.9242	-31.6633
100	600	-13.6341	-29.3414	-21.4878
101	599	22.5519	-9.47719	6.53735
102	598	-13.6136	-41.9963	-27.805
103	597	2.01574	-0.658696	0.678522
104	596	-29.477	-18.3799	-23.9284
105	595	-35.432	-0.806963	-18.1195
106	594	-35.7118	-38.5596	-37.1357
107	593	-37.8172	-18.6157	-28.2164
108	592	-37.8296	-24.3416	-31.0856
109	591	-55.3547	-55.6707	-55.5127
110	590	-18.3982	-24.0301	-21.2142
111	589	-26.9681	-8.20786	-17.588
112	588	-30.1215	-31.6751	-30.8983
113	587	-27.3703	-29.6984	-28.5344
114	586	-64.1968	-39.0672	-51.632
115	585	-63.5955	-4.60356	-34.0995
116	584	-35.3904	-43.9264	-39.6584
117	583	-49.0303	-56.6385	-52.8344
118	582	-65.971	-45.8092	-55.8901
119	581	-70.354	-57.6583	-64.0062
120	580	-43.971	-58.5701	-51.2706
121	579	-77.6735	-54.751	-66.2122
122	578	-58.053	-66.6758	-62.3644
123	577	-64.1074	-62.1317	-63.1196
124	576	-69.2701	-89.2567	-79.2634
125	575	-43.8002	-56.9185	-50.3594
126	574	-46.1483	-58.3484	-52.2484
127	573	-46.9614	-65.082	-56.0217
128	572	-59.5418	-83.79	-71.6659
129	571	-46.1289	-52.2111	-49.17
130	570	-66.4811	-70.4772	-68.4792
131	569	-64.0157	-95.2909	-79.6533
132	568	-82.5421	-74.2506	-78.3963
133	567	-51.4294	-70.7788	-61.1041
134	566	-73.3284	-57.9346	-65.6315
135	565	-56.1545	-69.3351	-62.7448
136	564	-44.8817	-64.7486	-54.8152
137	563	-55.6	-43.3103	-49.4551
138	562	-48.0944	-71.6108	-59.8526
139	561	-47.0143	-63.2686	-55.1415
140	560	-60.1792	-52.999	-56.5891
141	559	-29.7551	-55.8918	-42.8235
142	558	-37.8342	-53.9123	-45.8732
143	557	-36.9822	-55.2304	-46.1063
144	556	-59.499	-59.4505	-59.4748
145	555	-64.5735	-76.4728	-70.5232
146	554	-37.8692	-45.4642	-41.6667
147	553	-52.7832	-25.2809	-39.0321
148	552	-36.5696	-36.1287	-36.3492
149	551	-28.7559	-45.5195	-37.1377
150	550	-27.6782	-50.8149	-39.2465
151	549	-35.7476	-26.2946	-31.0211
152	548	-27.2655	-50.9148	-39.0901
153	547	-27.7517	-53.0105	-40.3811
154	546	-5.69625	-32.8596	-19.2779
155	545	-41.7653	-40.6286	-41.1969
156	544	2.31307	-25.8427	-11.7648
157	543	-34.6739	-32.7349	-33.7044
158	542	-44.033	-34.2728	-39.1529
159	541	-12.2119	-39.1705	-25.6912
160	540	-4.29371	-28.0291	-16.1614
161	539	-17.5435	-17.3917	-17.4676
162	538	-12.5164	-9.69714	-11.1068
163	537	-8.1675	-23.3868	-15.7772
164	536	0.534798	-15.7301	-7.59764
165	535	3.337	-17.7901	-7.22653
166	534	-16.1065	-31.134	-23.6203
167	533	2.4543	-6.42445	-1.98508
168	532	-15.8886	-21.2901	-18.5893
169	531	-28.1041	-19.7812	-23.9427
170	530	-4.18755	-25.4554	-14.8215
171	529	-4.47784	1.49274	-1.49255
172	528	-8.33853	7.71052	-0.314004
173	527	-6.4407	-3.92813	-5.18441
174	526	-12.7809	-10.1515	-11.4662
175	525	-18.9903	-0.44319	-9.71675
176	524	-5.76718	-17.8817	-11.8244
177	523	-25.9566	-11.6724	-18.8145
178	522	-29.2284	-20.5445	-24.8864
179	521	-9.82023	-16.3695	-13.0949
180	520	-19.2564	-34.889	-27.0727
181	519	-15.0916	-9.85712	-12.4744
182	518	-19.7598	-17.7087	-18.7343
183	517	-24.5806	-36.022	-30.3013
184	516	-39.876	-25.3336	-32.6048
185	515	-13.92	-18.7803	-16.3502
186	514	-11.1148	-18.8517	-14.9832
187	513	-28.9012	-25.3406	-27.1209
188	512	-24.2988	-6.47524	-15.387
189	511	-35.5848	-29.0751	-32.33
190	510	-26.981	-34.9071	-30.9441
191	509	-31.3091	-28.1744	-29.7417
192	508	-27.3911	-14.8277	-21.1094
193	507	-18.0009	-33.2133	-25.6071
194	506	-30.3343	-36.8917	-33.613
195	505	-35.318	-29.187	-32.2525
196	504	-23.3633	-25.6971	-24.5302
197	503	-36.7067	-44.0542	-40.3805
198	502	-54.804	-47.9488	-51.3764
199	501	-22.6435	-29.3707	-26.0071
200	500	-32.8025	-33.7505	-33.2765
201	499	-22.6402	-35.2117	-28.926
202	498	-37.9489	-28.2289	-33.0889
203	497	-42.1438	-41.9796	-42.0617
204	496	-37.4786	-45.384	-41.4313
205	495	-48.3773	-29.0309	-38.7041
206	494	-50.4273	-55.5076	-52.9675
207	493	-31.0463	-39.1044	-35.0753
208	492	-44.0627	-47.2703	-45.6665
209	491	-50.7848	-44.6134	-47.6991
210	490	-36.0317	-41.8676	-38.9497
211	489	-32.9568	-46.6448	-39.8008
212	488	-25.1408	-23.1175	-24.1292
213	487	-44.6866	-53.6822	-49.1844
214	486	-48.0862	-41.4881	-44.7872
215	485	-55.4122	-39.3349	-47.3735
216	484	-49.3843	-37.3377	-43.361
217	483	-45.2506	-49.1443	-47.1974
218	482	-37.5329	-43.6192	-40.576
219	481	-38.3972	-31.8964	-35.1468
220	480	-33.6445	-48.732	-41.1882
221	479	-43.5563	-48.2055	-45.8809
222	478	-50.2694	-52.2861	-51.2777
223	477	-35.6534	-53.2401	-44.4467
224	476	-30.7714	-44.4409	-37.6061
225	475	-45.2009	-41.2301	-43.2155
226	474	-40.2972	-35.2308	-37.764
227	473	-47.521	-64.8257	-56.1734
228	472	-47.2124	-56.9731	-52.0928
229	471	-54.277	-52.1382	-53.2076
230	470	-44.5417	-52.2938	-48.4177
231	469	-48.1044	-41.4744	-44.7894
232	468	-44.7239	-51.1646	-47.9443
233	467	-49.719	-43.9656	-46.8423
234	466	-41.4711	-46.0934	-43.7823
235	465	-45.3775	-42.4848	-43.9312
236	464	-33.0597	-34.5834	-33.8215
237	463	-42.4073	-42.5874	-42.4973
238	462	-42.1442	-51.2677	-46.706
239	461	-50.3458	-45.4466	-47.8962
240	460	-48.277	-39.7679	-44.0225
241	459	-46.0564	-46.3887	-46.2226
242	458	-51.9571	-49.5218	-50.7395
243	457	-55.0675	-60.1739	-57.6207
244	456	-56.2432	-43.155	-49.6991
245	455	-38.3824	-47.2682	-42.8253
246	454	-48.7944	-52.2019	-50.4981
247	453	-52.0028	-47.9988	-50.0008
248	452	-43.1973	-41.7644	-42.4809
249	451	-44.6864	-43.917	-44.3017
250	450	-35.7632	-41.6426	-38.7029
251	449	-41.7132	-54.1451	-47.9291
252	448	-36.7398	-45.5766	-41.1582
253	447	-48.0034	-50.6517	-49.3275
254	446	-38.1556	-46.6242	-42.3899
255	445	-48.3528	-47.0593	-47.706
256	444	-34.0447	-54.2847	-44.1647
257	443	-40.075	-46.8663	-43.4707
258	442	-48.6224	-55.9154	-52.2689
259	441	-34.6368	-34.0592	-34.348
260	440	-40.3258	-46.691	-43.5084
261	439	-44.0087	-55.5713	-49.79
262	438	-53.6703	-38.2089	-45.9396
263	437	-54.9458	-46.9682	-50.957
264	436	-42.6411	-42.4592	-42.5501
265	435	-46.9658	-38.9034	-42.9346
266	434	-46.8233	-42.2787	-44.551
267	433	-36.6987	-39.1409	-37.9198
268	432	-49.4365	-35.2502	-42.3433
269	431	-37.1336	-45.4828	-41.3082
270	430	-57.2167	-45.3944	-51.3055
271	429	-35.8477	-50.5045	-43.1761
272	428	-34.0235	-39.8786	-36.951
273	427	-33.1625	-44.2096	-38.686
274	426	-39.9737	-27.5413	-33.7575
275	425	-37.0081	-50.6646	-43.8364
276	424	-34.7639	-47.3755	-41.0697
277	423	-26.5803	-53.1965	-39.8884
278	422	-38.3379	-49.8254	-44.0816
279	421	-45.4352	-41.6354	-43.5353
280	420	-43.763	-48.0582	-45.9106
281	419	-41.4973	-36.3401	-38.9187
282	418	-35.8573	-46.2686	-41.0629
283	417	-43.9333	-32.6179	-38.2756
284	416	-45.5403	-52.9589	-49.2496
285	415	-44.8712	-44.66	-44.7656
286	414	-49.8574	-33.6625	-41.7599
287	413	-39.3972	-44.1093	-41.7532
288	412	-53.8221	-42.4747	-48.1484
289	411	-42.6549	-47.6536	-45.1543
290	410	-48.1719	-42.9254	-45.5486
291	409	-52.1642	-42.7456	-47.4549
292	408	-53.9448	-40.7109	-47.3279
293	407	-54.3165	-44.6996	-49.508
294	406	-39.5769	-50.2122	-44.8946
295	405	-50.9651	-47.1043	-49.0347
296	404	-48.5409	-38.3038	-43.4224
297	403	-52.7373	-41.2192	-46.9782
298	402	-32.6052	-35.3952	-34.0002
299	401	-43.3709	-30.4849	-36.9279
300	400	-46.6095	-48.552	-47.5808

## Sheet: CBind (mdeg)
	0	1	2	3
0	700	-71.8836	23.9948	-23.9444
1	699	-62.5206	104.673	21.0764
2	698	79.883	-98.9688	-9.54289
3	697	-13.4573	44.5499	15.5463
4	696	47.7663	170.899	109.332
5	695	-50.9893	-39.9765	-45.4829
6	694	63.866	62.4981	63.1821
7	693	137.301	-5.64185	65.8297
8	692	83.1238	6.12078	44.6223
9	691	86.374	-5.94598	40.214
10	690	-109.748	-124.403	-117.075
11	689	69.5278	100.245	84.8862
12	688	-119.588	-83.8817	-101.735
13	687	-47.7761	113.467	32.8456
14	686	-7.29144	-18.9768	-13.1341
15	685	48.5764	-61.8641	-6.64385
16	684	23.3311	85.8962	54.6137
17	683	-78.5924	42.8365	-17.8779
18	682	71.8212	31.6808	51.751
19	681	-27.0362	64.0047	18.4843
20	680	62.3499	44.9422	53.6461
21	679	106.638	107.681	107.159
22	678	64.1271	72.4998	68.3135
23	677	10.1191	35.4562	22.7876
24	676	57.2165	114.248	85.7321
25	675	26.3964	11.6929	19.0446
26	674	96.9848	50.235	73.6099
27	673	81.8186	-48.1185	16.8501
28	672	88.3217	-71.6414	8.34013
29	671	11.1244	34.7455	22.935
30	670	-42.9229	92.3935	24.7353
31	669	81.3588	26.4406	53.8997
32	668	131.484	97.3881	114.436
33	667	55.1214	74.1937	64.6576
34	666	102.814	58.3496	80.5818
35	665	73.8299	70.8034	72.3167
36	664	53.3412	203.832	128.587
37	663	143.223	109.216	126.219
38	662	90.6534	109.025	99.8394
39	661	156.708	34.8142	95.7611
40	660	98.7857	180.113	139.449
41	659	33.3015	95.2233	64.2624
42	658	52.9064	89.9077	71.4071
43	657	91.7554	68.0651	79.9102
44	656	145.947	74.3273	110.137
45	655	137.821	111.393	124.607
46	654	91.5839	112.555	102.07
47	653	149.849	157.933	153.891
48	652	163.043	77.8324	120.438
49	651	38.7462	113.278	76.0122
50	650	173.236	174.736	173.986
51	649	226.237	158.592	192.415
52	648	61.6557	63.4882	62.572
53	647	165.562	165.827	165.695
54	646	174.956	121.969	148.463
55	645	54.9543	154.646	104.8
56	644	171.998	180.083	176.041
57	643	79.8036	84.4939	82.1488
58	642	154.503	148.353	151.428
59	641	66.4144	134.769	100.591
60	640	94.6159	122.355	108.485
61	639	75.3907	156.779	116.085
62	638	96.9336	78.7981	87.8659
63	637	113.569	13.1297	63.3495
64	636	89.9391	111.597	100.768
65	635	47.8229	14.4056	31.1142
66	634	23.7519	48.3652	36.0585
67	633	74.8822	74.3868	74.6345
68	632	53.5683	76.3628	64.9655
69	631	-26.1806	47.3495	10.5844
70	630	87.5794	16.557	52.0682
71	629	6.30661	-0.00960508	3.1485
72	628	14.2308	63.3288	38.7798
73	627	-3.66688	4.11623	0.224676
74	626	58.6028	5.19009	31.8964
75	625	54.2376	47.5329	50.8852
76	624	-46.2195	12.2289	-16.9953
77	623	-27.3285	9.99336	-8.66756
78	622	-1.79846	1.77064	-0.0139116
79	621	45.8683	52.5227	49.1955
80	620	55.0777	-1.28057	26.8986
81	619	12.3687	-7.24356	2.56255
82	618	35.7623	-44.873	-4.55537
83	617	-1.89913	22.9789	10.5399
84	616	-2.93397	37.8292	17.4476
85	615	-5.51667	-6.05909	-5.78788
86	614	-3.86868	12.144	4.13765
87	613	32.8302	-12.2753	10.2775
88	612	33.735	-12.9032	10.4159
89	611	32.6586	10.0927	21.3756
90	610	33.8109	13.8742	23.8426
91	609	-5.3681	33.0572	13.8445
92	608	0.0872185	-27.2676	-13.5902
93	607	6.40031	23.1695	14.7849
94	606	26.7392	40.9881	33.8636
95	605	41.2645	29.4442	35.3543
96	604	65.7038	19.4472	42.5755
97	603	-18.3345	34.6492	8.15737
98	602	34.9412	45.8474	40.3943
99	601	5.15226	2.30243	3.72735
100	600	46.6273	16.2449	31.4361
101	599	4.00251	28.7168	16.3597
102	598	32.9898	-13.3509	9.81943
103	597	7.90597	0.183774	4.04487
104	596	-5.73656	8.91917	1.5913
105	595	-34.8324	24.4146	-5.20889
106	594	-25.6772	8.47291	-8.60215
107	593	-7.73337	13.3356	2.80111
108	592	38.6185	22.4633	30.5409
109	591	-2.37779	-3.34767	-2.86273
110	590	28.8636	8.52786	18.6957
111	589	-16.2685	20.7079	2.21969
112	588	-8.12384	-43.3234	-25.7236
113	587	0.632704	-27.2761	-13.3217
114	586	-33.4855	10.4505	-11.5175
115	585	1.22705	4.97845	3.10275
116	584	11.0194	-8.8352	1.09212
117	583	-16.7499	12.9726	-1.88864
118	582	33.9238	-23.2589	5.33244
119	581	45.2748	5.98062	25.6277
120	580	-43.6542	-23.921	-33.7876
121	579	13.5966	7.81897	10.7078
122	578	53.5121	-7.91966	22.7962
123	577	15.8841	21.4972	18.6907
124	576	10.9423	-6.4582	2.24203
125	575	21.5924	19.867	20.7297
126	574	-2.73636	49.4414	23.3525
127	573	19.4892	14.2157	16.8525
128	572	-0.206951	17.1107	8.45187
129	571	16.1874	22.9682	19.5778
130	570	67.855	49.9165	58.8858
131	569	10.8319	55.7651	33.2985
132	568	33.3068	25.5319	29.4194
133	567	24.4928	35.3311	29.9119
134	566	51.902	68.3328	60.1174
135	565	17.0475	52.6388	34.8431
136	564	57.3107	65.3429	61.3268
137	563	17.5325	104.08	60.8063
138	562	64.6009	82.45	73.5254
139	561	28.0976	58.4502	43.2739
140	560	37.5742	44.4648	41.0195
141	559	32.508	74.3375	53.4228
142	558	32.8019	82.0762	57.439
143	557	26.6551	48.8025	37.7288
144	556	44.2028	57.8639	51.0333
145	555	38.1702	50.8203	44.4952
146	554	54.0868	49.519	51.8029
147	553	47.3915	27.1922	37.2919
148	552	72.9156	113.731	93.3233
149	551	63.4868	49.5652	56.526
150	550	36.0233	37.9995	37.0114
151	549	84.4454	50.8467	67.6461
152	548	77.0971	73.7962	75.4467
153	547	65.273	70.1837	67.7284
154	546	60.6399	33.0367	46.8383
155	545	41.7469	46.0759	43.9114
156	544	43.8506	48.0895	45.9701
157	543	60.8725	76.2829	68.5777
158	542	69.1171	43.8316	56.4743
159	541	56.2936	69.7328	63.0132
160	540	58.5952	35.9492	47.2722
161	539	45.2416	37.2021	41.2219
162	538	39.004	40.7807	39.8924
163	537	49.1546	15.6441	32.3994
164	536	17.3649	53.0446	35.2048
165	535	23.5889	56.9064	40.2477
166	534	56.4115	75.7723	66.0919
167	533	19.4776	37.9469	28.7122
168	532	31.5176	41.302	36.4098
169	531	33.2513	72.4785	52.8649
170	530	37.272	40.0655	38.6688
171	529	36.3245	28.4825	32.4035
172	528	19.3691	39.4048	29.3869
173	527	28.5618	38.7191	33.6404
174	526	33.6756	18.3234	25.9995
175	525	7.92124	7.36532	7.64328
176	524	-9.67092	-2.48628	-6.0786
177	523	21.57	30.607	26.0885
178	522	24.3947	8.59333	16.494
179	521	13.9282	30.9763	22.4523
180	520	-0.705945	25.1928	12.2434
181	519	1.85938	10.7492	6.30428
182	518	-10.6269	12.2432	0.808174
183	517	21.4446	31.3082	26.3764
184	516	20.036	6.35744	13.1967
185	515	31.5912	19.7482	25.6697
186	514	6.59225	7.55893	7.07559
187	513	-0.0960369	8.58721	4.24559
188	512	18.1136	26.0619	22.0878
189	511	2.37332	-2.63103	-0.128856
190	510	12.032	35.2104	23.6212
191	509	1.30894	8.00468	4.65681
192	508	9.26546	21.0093	15.1374
193	507	2.04757	12.7886	7.41808
194	506	15.7985	-14.7196	0.539445
195	505	25.2886	33.3594	29.324
196	504	12.106	16.5009	14.3035
197	503	-0.890994	6.7235	2.91625
198	502	22.4628	27.9887	25.2257
199	501	-3.68475	7.15514	1.73519
200	500	34.7366	16.6153	25.676
201	499	36.5675	14.378	25.4727
202	498	19.874	17.0316	18.4528
203	497	6.84062	11.4151	9.12787
204	496	22.7983	36.3759	29.5871
205	495	3.31499	11.1121	7.21352
206	494	33.1998	23.9905	28.5951
207	493	-21.3937	7.82365	-6.78504
208	492	5.28186	-5.84799	-0.283067
209	491	11.7483	3.85797	7.80313
210	490	-1.5915	25.3448	11.8766
211	489	-2.36581	13.2689	5.45153
212	488	31.6026	49.0326	40.3176
213	487	15.4615	10.8202	13.1408
214	486	14.6151	1.53349	8.0743
215	485	8.62195	29.6112	19.1166
216	484	10.1132	0.603921	5.35857
217	483	15.2996	10.9503	13.125
218	482	3.69326	6.8616	5.27743
219	481	35.3616	11.1037	23.2327
220	480	35.0416	25.335	30.1883
221	479	35.2061	43.8053	39.5057
222	478	18.4597	29.3375	23.8986
223	477	30.5863	29.7576	30.172
224	476	24.5706	12.8508	18.7107
225	475	43.6115	15.4504	29.531
226	474	11.9476	38.5858	25.2667
227	473	23.837	45.1522	34.4946
228	472	27.5066	23.6722	25.5894
229	471	29.4594	30.0843	29.7719
230	470	33.5588	13.9735	23.7661
231	469	37.1255	21.3448	29.2351
232	468	37.2086	40.1985	38.7036
233	467	34.8695	29.3486	32.1091
234	466	37.9406	28.571	33.2558
235	465	39.9126	24.8414	32.377
236	464	36.9447	21.3324	29.1385
237	463	35.2663	36.7719	36.0191
238	462	24.9703	53.489	39.2297
239	461	38.8035	18.7626	28.783
240	460	19.0405	35.0783	27.0594
241	459	45.2711	30.0732	37.6721
242	458	52.1013	33.8379	42.9696
243	457	25.0072	34.309	29.6581
244	456	43.9159	39.6218	41.7689
245	455	45.6678	38.7026	42.1852
246	454	46.159	37.5186	41.8388
247	453	44.3579	30.8065	37.5822
248	452	46.6486	25.3824	36.0155
249	451	30.0455	47.8935	38.9695
250	450	29.6288	48.3621	38.9954
251	449	35.0703	34.5027	34.7865
252	448	43.5589	55.4341	49.4965
253	447	32.5419	47.8763	40.2091
254	446	42.1109	46.5324	44.3217
255	445	52.4602	52.8088	52.6345
256	444	51.068	47.3473	49.2077
257	443	36.5641	41.2062	38.8852
258	442	37.5759	51.275	44.4255
259	441	45.141	39.2892	42.2151
260	440	32.2808	41.5297	36.9053
261	439	42.9139	31.0358	36.9749
262	438	44.998	33.8909	39.4445
263	437	35.8501	33.4469	34.6485
264	436	54.3687	44.1628	49.2657
265	435	47.3769	43.1782	45.2776
266	434	32.1275	43.833	37.9803
267	433	48.4027	46.1164	47.2596
268	432	41.7848	39.6121	40.6985
269	431	24.6198	33.8205	29.2201
270	430	49.5651	53.8676	51.7163
271	429	43.5243	53.6722	48.5983
272	428	49.023	43.0458	46.0344
273	427	46.019	40.6988	43.3589
274	426	40.0151	44.6783	42.3467
275	425	24.4973	40.5955	32.5464
276	424	42.2856	45.5623	43.9239
277	423	44.5548	47.527	46.0409
278	422	29.5774	44.084	36.8307
279	421	32.6256	44.7388	38.6822
280	420	48.4913	52.132	50.3116
281	419	44.8021	49.4816	47.1419
282	418	58.0855	36.353	47.2193
283	417	43.2355	50.7815	47.0085
284	416	45.4983	52.6092	49.0537
285	415	55.0416	43.4833	49.2625
286	414	47.724	54.4726	51.0983
287	413	57.9116	49.194	53.5528
288	412	38.1597	33.3019	35.7308
289	411	23.1658	52.6196	37.8927
290	410	70.8946	57.6072	64.2509
291	409	53.7938	31.6765	42.7351
292	408	59.1777	56.5891	57.8834
293	407	52.1089	49.2653	50.6871
294	406	52.9518	42.5872	47.7695
295	405	35.6478	65.5408	50.5943
296	404	55.7026	74.1576	64.9301
297	403	43.4805	54.4097	48.9451
298	402	57.1932	69.6185	63.4059
299	401	61.9212	48.4945	55.2078
300	400	50.4462	51.335	50.8906

## Sheet: LDind (mdeg)
	0	1	2	3
0	700	-0.0415897	-0.0319052	-0.0367474
1	699	-0.0434159	-0.0317745	-0.0375952
2	698	-0.0476136	-0.0366216	-0.0421176
3	697	-0.0519914	-0.0379461	-0.0449688
4	696	-0.0577024	-0.0420189	-0.0498607
5	695	-0.0624354	-0.0475206	-0.054978
6	694	-0.0670976	-0.0539414	-0.0605195
7	693	-0.0731348	-0.0595268	-0.0663308
8	692	-0.0774249	-0.0646545	-0.0710397
9	691	-0.0829434	-0.0704	-0.0766717
10	690	-0.0854908	-0.0746456	-0.0800682
11	689	-0.0898227	-0.0805255	-0.0851741
12	688	-0.0913132	-0.0840935	-0.0877034
13	687	-0.0948411	-0.0877562	-0.0912987
14	686	-0.0924202	-0.0909281	-0.0916742
15	685	-0.0928082	-0.0936644	-0.0932363
16	684	-0.0924415	-0.0954427	-0.0939421
17	683	-0.0921029	-0.0960324	-0.0940677
18	682	-0.0889573	-0.0967993	-0.0928783
19	681	-0.0861377	-0.0954957	-0.0908167
20	680	-0.0820135	-0.0926893	-0.0873514
21	679	-0.0808529	-0.0896145	-0.0852337
22	678	-0.0762303	-0.0859937	-0.081112
23	677	-0.0748266	-0.082945	-0.0788858
24	676	-0.0744416	-0.0790155	-0.0767286
25	675	-0.0709857	-0.076028	-0.0735068
26	674	-0.0688924	-0.0738347	-0.0713635
27	673	-0.0682088	-0.0716026	-0.0699057
28	672	-0.0681592	-0.0705088	-0.069334
29	671	-0.0646588	-0.0688234	-0.0667411
30	670	-0.061986	-0.0674711	-0.0647286
31	669	-0.0592094	-0.0651926	-0.062201
32	668	-0.0562779	-0.0628961	-0.059587
33	667	-0.0526962	-0.0613307	-0.0570134
34	666	-0.0472388	-0.0579729	-0.0526059
35	665	-0.0421105	-0.0541726	-0.0481415
36	664	-0.0363584	-0.0501353	-0.0432469
37	663	-0.031285	-0.0429664	-0.0371257
38	662	-0.0247519	-0.0380925	-0.0314222
39	661	-0.0182114	-0.0320768	-0.0251441
40	660	-0.0118766	-0.0248601	-0.0183684
41	659	-0.0071695	-0.0176507	-0.0124101
42	658	-0.0017053	-0.0108145	-0.0062599
43	657	0.000182073	-0.00623277	-0.00302535
44	656	0.00373211	-0.00164221	0.00104495
45	655	0.00656126	0.00295311	0.00475718
46	654	0.00622393	0.00539302	0.00580848
47	653	0.00782561	0.006559	0.0071923
48	652	0.00911595	0.0080094	0.00856267
49	651	0.00960292	0.008251	0.00892696
50	650	0.0102709	0.00916056	0.00971574
51	649	0.0131713	0.00994103	0.0115562
52	648	0.0163839	0.0112158	0.0137998
53	647	0.0211987	0.0129106	0.0170546
54	646	0.0254624	0.0161742	0.0208183
55	645	0.0320725	0.0207406	0.0264066
56	644	0.035844	0.0253907	0.0306174
57	643	0.0416535	0.0311098	0.0363816
58	642	0.0456129	0.0373347	0.0414738
59	641	0.0492598	0.0424719	0.0458658
60	640	0.0522928	0.0470358	0.0496643
61	639	0.0528441	0.0496326	0.0512383
62	638	0.0530293	0.0522125	0.0526209
63	637	0.0518382	0.0533302	0.0525842
64	636	0.0516702	0.0554031	0.0535366
65	635	0.0498367	0.0533797	0.0516082
66	634	0.0474597	0.0525491	0.0500044
67	633	0.0442984	0.0485532	0.0464258
68	632	0.0422632	0.046049	0.0441561
69	631	0.0403341	0.045963	0.0431485
70	630	0.0381236	0.0423124	0.040218
71	629	0.0362829	0.0398847	0.0380838
72	628	0.034732	0.0368456	0.0357888
73	627	0.0335038	0.0370692	0.0352865
74	626	0.0318334	0.0347427	0.033288
75	625	0.0307752	0.033871	0.0323231
76	624	0.0296549	0.0326532	0.0311541
77	623	0.0277012	0.0320181	0.0298596
78	622	0.0272635	0.0292369	0.0282502
79	621	0.0259554	0.0286715	0.0273135
80	620	0.0238846	0.026869	0.0253768
81	619	0.0207692	0.0254596	0.0231144
82	618	0.0193188	0.0232295	0.0212742
83	617	0.017475	0.0206878	0.0190814
84	616	0.0160952	0.0179606	0.0170279
85	615	0.0136295	0.0175849	0.0156072
86	614	0.0114482	0.0148555	0.0131519
87	613	0.00953609	0.0122263	0.0108812
88	612	0.00668652	0.00906752	0.00787702
89	611	0.00240649	0.0062232	0.00431484
90	610	0.0018564	0.00360994	0.00273317
91	609	-0.00214271	0.000819461	-0.000661622
92	608	-0.00278052	-0.00141618	-0.00209835
93	607	-0.00352662	-0.00356847	-0.00354755
94	606	-0.00547682	-0.00555595	-0.00551638
95	605	-0.0070618	-0.00680451	-0.00693315
96	604	-0.0065622	-0.00861769	-0.00758995
97	603	-0.00826628	-0.00811168	-0.00818898
98	602	-0.0105328	-0.0110595	-0.0107962
99	601	-0.0100629	-0.0108893	-0.0104761
100	600	-0.0105461	-0.0125589	-0.0115525
101	599	-0.0120579	-0.0131234	-0.0125907
102	598	-0.0132592	-0.0139401	-0.0135996
103	597	-0.0148662	-0.0160191	-0.0154427
104	596	-0.0154081	-0.0167737	-0.0160909
105	595	-0.018368	-0.0178549	-0.0181115
106	594	-0.0209931	-0.0203216	-0.0206573
107	593	-0.0225154	-0.0221001	-0.0223077
108	592	-0.0249523	-0.0240146	-0.0244834
109	591	-0.0279289	-0.026721	-0.0273249
110	590	-0.0294943	-0.0296715	-0.0295829
111	589	-0.0334799	-0.032452	-0.0329659
112	588	-0.0356932	-0.0346624	-0.0351778
113	587	-0.0388272	-0.0372505	-0.0380388
114	586	-0.0421239	-0.0401721	-0.041148
115	585	-0.0437751	-0.0429984	-0.0433868
116	584	-0.0477891	-0.0468296	-0.0473093
117	583	-0.0496185	-0.0488123	-0.0492154
118	582	-0.0530124	-0.0530283	-0.0530203
119	581	-0.0534971	-0.0548882	-0.0541927
120	580	-0.0571047	-0.0571882	-0.0571465
121	579	-0.0590381	-0.0602259	-0.059632
122	578	-0.0604007	-0.0622566	-0.0613286
123	577	-0.060855	-0.0631357	-0.0619953
124	576	-0.063327	-0.0647217	-0.0640243
125	575	-0.063279	-0.0660342	-0.0646566
126	574	-0.0643881	-0.0683523	-0.0663702
127	573	-0.0654403	-0.0671973	-0.0663188
128	572	-0.0658659	-0.070763	-0.0683144
129	571	-0.0650974	-0.0688817	-0.0669895
130	570	-0.0654668	-0.070057	-0.0677619
131	569	-0.0633865	-0.0691754	-0.066281
132	568	-0.0652433	-0.0694791	-0.0673612
133	567	-0.0636749	-0.0685256	-0.0661002
134	566	-0.0624863	-0.0679371	-0.0652117
135	565	-0.0622318	-0.0669265	-0.0645791
136	564	-0.0599011	-0.0658656	-0.0628833
137	563	-0.0587639	-0.0650284	-0.0618961
138	562	-0.0575272	-0.0636147	-0.0605709
139	561	-0.0558021	-0.0625217	-0.0591619
140	560	-0.0547276	-0.0613541	-0.0580408
141	559	-0.0514824	-0.0595066	-0.0554945
142	558	-0.0502399	-0.0584964	-0.0543681
143	557	-0.0487719	-0.0558239	-0.0522979
144	556	-0.0468928	-0.0542179	-0.0505554
145	555	-0.044456	-0.0511203	-0.0477882
146	554	-0.042079	-0.0497029	-0.0458909
147	553	-0.0403249	-0.048306	-0.0443155
148	552	-0.0379269	-0.0450712	-0.0414991
149	551	-0.0354845	-0.0437564	-0.0396204
150	550	-0.0336913	-0.0417056	-0.0376984
151	549	-0.0317553	-0.0386709	-0.0352131
152	548	-0.0304372	-0.0370147	-0.0337259
153	547	-0.0285012	-0.0350633	-0.0317823
154	546	-0.0265975	-0.0331733	-0.0298854
155	545	-0.0253253	-0.0326081	-0.0289667
156	544	-0.0235893	-0.0305156	-0.0270525
157	543	-0.0231867	-0.0292055	-0.0261961
158	542	-0.0214667	-0.0276013	-0.024534
159	541	-0.0205972	-0.0263107	-0.023454
160	540	-0.019968	-0.0260184	-0.0229932
161	539	-0.0186051	-0.0239143	-0.0212597
162	538	-0.0184565	-0.023144	-0.0208003
163	537	-0.0181072	-0.0243912	-0.0212492
164	536	-0.017971	-0.0225332	-0.0202521
165	535	-0.0180553	-0.0228716	-0.0204635
166	534	-0.0178103	-0.021964	-0.0198872
167	533	-0.0182929	-0.0229548	-0.0206239
168	532	-0.0189756	-0.0218865	-0.020431
169	531	-0.0192305	-0.0222802	-0.0207554
170	530	-0.0184926	-0.0229211	-0.0207068
171	529	-0.020907	-0.0221078	-0.0215074
172	528	-0.0209654	-0.023277	-0.0221212
173	527	-0.0209211	-0.0232881	-0.0221046
174	526	-0.0218675	-0.0251615	-0.0235145
175	525	-0.0244359	-0.0250103	-0.0247231
176	524	-0.0239479	-0.0264001	-0.025174
177	523	-0.025928	-0.0273021	-0.026615
178	522	-0.026109	-0.0272306	-0.0266698
179	521	-0.0267383	-0.0291924	-0.0279653
180	520	-0.0280083	-0.0303244	-0.0291664
181	519	-0.0289343	-0.0298046	-0.0293695
182	518	-0.0312001	-0.0315588	-0.0313794
183	517	-0.0316172	-0.0340589	-0.0328381
184	516	-0.0325604	-0.0350382	-0.0337993
185	515	-0.0332926	-0.0343143	-0.0338034
186	514	-0.0367743	-0.0377182	-0.0372463
187	513	-0.0365125	-0.0365235	-0.036518
188	512	-0.0367694	-0.0389604	-0.0378649
189	511	-0.0376643	-0.0390944	-0.0383793
190	510	-0.0390577	-0.041059	-0.0400584
191	509	-0.0408199	-0.0417113	-0.0412656
192	508	-0.0420561	-0.0421766	-0.0421163
193	507	-0.0425519	-0.0436	-0.043076
194	506	-0.0431922	-0.0452736	-0.0442329
195	505	-0.0436759	-0.0450066	-0.0443413
196	504	-0.0454356	-0.04521	-0.0453228
197	503	-0.0450071	-0.047922	-0.0464645
198	502	-0.0467188	-0.0472308	-0.0469748
199	501	-0.0469372	-0.0491422	-0.0480397
200	500	-0.0480684	-0.048258	-0.0481632
201	499	-0.0481564	-0.0505296	-0.049343
202	498	-0.0495729	-0.0509474	-0.0502602
203	497	-0.0496921	-0.0515149	-0.0506035
204	496	-0.0508925	-0.0510851	-0.0509888
205	495	-0.051123	-0.0519292	-0.0515261
206	494	-0.0509701	-0.0524101	-0.0516901
207	493	-0.0516525	-0.0534912	-0.0525719
208	492	-0.0532112	-0.0534341	-0.0533226
209	491	-0.0530863	-0.0529144	-0.0530003
210	490	-0.0529275	-0.0548814	-0.0539045
211	489	-0.0534688	-0.0554106	-0.0544397
212	488	-0.0533449	-0.0550011	-0.054173
213	487	-0.0545365	-0.0550832	-0.0548098
214	486	-0.0541721	-0.0551584	-0.0546653
215	485	-0.0553423	-0.0555879	-0.0554651
216	484	-0.0547289	-0.0564665	-0.0555977
217	483	-0.05568	-0.0567036	-0.0561918
218	482	-0.0541548	-0.0567994	-0.0554771
219	481	-0.0558079	-0.0566415	-0.0562247
220	480	-0.055984	-0.0567806	-0.0563823
221	479	-0.0561012	-0.0566246	-0.0563629
222	478	-0.0562829	-0.0576443	-0.0569636
223	477	-0.0549576	-0.0567946	-0.0558761
224	476	-0.0557477	-0.0580002	-0.0568739
225	475	-0.0562208	-0.0573645	-0.0567926
226	474	-0.0561016	-0.0586158	-0.0573587
227	473	-0.057411	-0.0562318	-0.0568214
228	472	-0.0555156	-0.0581214	-0.0568185
229	471	-0.0564136	-0.0571899	-0.0568018
230	470	-0.0565721	-0.0574305	-0.0570013
231	469	-0.0567201	-0.057782	-0.057251
232	468	-0.0561376	-0.0575065	-0.0568221
233	467	-0.0565782	-0.0577019	-0.0571401
234	466	-0.0544523	-0.0575925	-0.0560224
235	465	-0.0560323	-0.0572505	-0.0566414
236	464	-0.0558786	-0.0573084	-0.0565935
237	463	-0.0562391	-0.0567159	-0.0564775
238	462	-0.0557819	-0.057416	-0.056599
239	461	-0.0557498	-0.0565732	-0.0561615
240	460	-0.0549144	-0.057626	-0.0562702
241	459	-0.0553013	-0.057888	-0.0565946
242	458	-0.0559326	-0.0567672	-0.0563499
243	457	-0.0559925	-0.0562673	-0.0561299
244	456	-0.0556131	-0.058443	-0.0570281
245	455	-0.0557913	-0.0567177	-0.0562545
246	454	-0.0556174	-0.0574489	-0.0565331
247	453	-0.0559982	-0.0557496	-0.0558739
248	452	-0.0559126	-0.0567631	-0.0563378
249	451	-0.0550252	-0.0573427	-0.0561839
250	450	-0.0544518	-0.0567836	-0.0556177
251	449	-0.0550129	-0.0558259	-0.0554194
252	448	-0.0553147	-0.0563661	-0.0558404
253	447	-0.0547762	-0.0575928	-0.0561845
254	446	-0.0538629	-0.0577605	-0.0558117
255	445	-0.0544193	-0.0561012	-0.0552602
256	444	-0.0545422	-0.0561934	-0.0553678
257	443	-0.0544679	-0.056019	-0.0552435
258	442	-0.0537302	-0.0559269	-0.0548285
259	441	-0.0554372	-0.0556925	-0.0555648
260	440	-0.0536367	-0.0564907	-0.0550637
261	439	-0.0540639	-0.0554003	-0.0547321
262	438	-0.052853	-0.0552705	-0.0540617
263	437	-0.0542354	-0.0557231	-0.0549792
264	436	-0.0520099	-0.0543607	-0.0531853
265	435	-0.0531776	-0.0541556	-0.0536666
266	434	-0.0531175	-0.0550008	-0.0540592
267	433	-0.0530157	-0.0545807	-0.0537982
268	432	-0.051906	-0.0546593	-0.0532827
269	431	-0.0528521	-0.054257	-0.0535546
270	430	-0.0509575	-0.0527481	-0.0518528
271	429	-0.0513648	-0.0527531	-0.0520589
272	428	-0.0506807	-0.0521802	-0.0514304
273	427	-0.0488668	-0.0504931	-0.0496799
274	426	-0.0495848	-0.0524623	-0.0510235
275	425	-0.0493139	-0.0508765	-0.0500952
276	424	-0.0489282	-0.0509521	-0.0499401
277	423	-0.0491825	-0.0498849	-0.0495337
278	422	-0.049836	-0.0499732	-0.0499046
279	421	-0.0475077	-0.0498164	-0.0486621
280	420	-0.0486035	-0.0496485	-0.049126
281	419	-0.0486919	-0.0493999	-0.0490459
282	418	-0.0482144	-0.0492933	-0.0487539
283	417	-0.0491982	-0.0502377	-0.0497179
284	416	-0.0490137	-0.0490662	-0.0490399
285	415	-0.0479812	-0.0495487	-0.0487649
286	414	-0.0479373	-0.0486086	-0.048273
287	413	-0.0492966	-0.0494717	-0.0493841
288	412	-0.0476771	-0.0490923	-0.0483847
289	411	-0.0489127	-0.050244	-0.0495783
290	410	-0.0478248	-0.049732	-0.0487784
291	409	-0.0475584	-0.0486622	-0.0481103
292	408	-0.048891	-0.0479766	-0.0484338
293	407	-0.0477902	-0.0479774	-0.0478838
294	406	-0.0487627	-0.0489188	-0.0488408
295	405	-0.0467942	-0.0484996	-0.0476469
296	404	-0.0473474	-0.0480461	-0.0476967
297	403	-0.0473475	-0.0474068	-0.0473772
298	402	-0.0483341	-0.0471693	-0.0477517
299	401	-0.0462087	-0.0478473	-0.047028
300	400	-0.0473684	-0.0473905	-0.0473795

[truncated: 35 more sheets: LBind (mdeg), LDp-ind (mdeg), LBp-ind (mdeg), G-factor-ind, mCD (mdeg), mCB (mdeg), mLB (mdeg), mLD (mdeg), mLBp (mdeg), mLDp (mdeg), mG_factor, aCD (mdeg), aCB (mdeg), aLB (mdeg), aLD (mdeg), aLBp (mdeg), aLDp (mdeg), aG-factor, Abs (au) (from M00), M00 …]
