# Supplementary material for: Metasurface analogues of molecular diastereomers from hierarchical multiscale chiral interactions with biomolecules
Source: Nat Commun. 2026 Apr 22;17:5541. doi: 10.1038/s41467-026-72200-6 (PMC13287669; doi:10.1038/s41467-026-72200-6)
Supplement: Supplementary file 6 — Source data [file 41467_2026_72200_MOESM6_ESM.zip › Source_Data/source-data_other_than_MMP.xlsx]

## Sheet: Figure 2
		X-Axis	Y-Axis	Y-Axis	Y-Axis		Y-Axis	Y-Axis	Y-Axis
Figure 2c		Wavelength (nm)	LH_0	LH_90	LH_0-LH_90		RH_0	RH_90	RH_0-RH_90
		345.454	1.00106	1.00003	0.00103		0.99897	0.9992	-0.0002308
		345.67	1.00105	1.00011	0.000938		0.99901	0.99918	-0.0001716
		345.886	1.00103	1.00018	0.0008506		0.99905	0.99915	-0.0001014
		346.102	1.00102	1.00025	0.0007684		0.99911	0.99913	-1.74e-05
		346.318	1.00101	1.00032	0.0006924		0.99917	0.99909	8.22e-05
		346.533	1.001	1.00037	0.0006266		0.99925	0.99905	0.000201
		346.749	1.00099	1.00041	0.0005736		0.99934	0.999	0.0003418
		346.965	1.00097	1.00044	0.0005366		0.99945	0.99894	0.0005094
		347.181	1.00096	1.00044	0.0005238		0.99957	0.99887	0.0007082
		347.397	1.00094	1.0004	0.00054		0.99972	0.99878	0.0009442
		347.613	1.00093	1.00034	0.0005938		0.9999	0.99868	0.00122
		347.829	1.00091	1.00022	0.0006956		1.00011	0.99856	0.00155
		348.045	1.0009	1.00004	0.0008572		1.00035	0.99841	0.00194
		348.26	1.00087	0.99978	0.00109		1.00063	0.99825	0.00239
		348.476	1.00085	0.99943	0.00141		1.00096	0.99805	0.0029
		348.692	1.00082	0.99898	0.00184		1.00133	0.99784	0.00349
		348.908	1.00078	0.99841	0.00238		1.00174	0.99759	0.00415
		349.124	1.00074	0.9977	0.00303		1.00219	0.99733	0.00486
		349.339	1.00068	0.99687	0.00381		1.00265	0.99705	0.0056
		349.555	1.00062	0.99594	0.00468		1.00312	0.99678	0.00634
		349.771	1.00054	0.99492	0.00562		1.00356	0.99652	0.00704
		349.987	1.00045	0.99388	0.00656		1.00394	0.99629	0.00765
		350.202	1.00035	0.99288	0.00747		1.00424	0.99612	0.00813
		350.418	1.00024	0.99198	0.00826		1.00444	0.996	0.00844
		350.634	1.00013	0.99123	0.0089		1.00453	0.99596	0.00857
		350.849	1.00002	0.99065	0.00936		1.00452	0.99598	0.00854
		351.065	0.9999	0.99027	0.00963		1.00442	0.99606	0.00836
		351.281	0.99979	0.99007	0.00972		1.00426	0.99619	0.00807
		351.496	0.99969	0.99003	0.00966		1.00405	0.99635	0.0077
		351.712	0.99958	0.99012	0.00946		1.00382	0.99653	0.00728
		351.928	0.99948	0.99031	0.00917		1.00357	0.99673	0.00685
		352.143	0.99898	0.98916	0.00982		1.00411	0.99708	0.00703
		352.359	0.99882	0.99379	0.00504		1.00236	0.99879	0.00357
		352.574	0.9982	0.994	0.0042		1.00195	0.9985	0.00345
		352.79	0.99792	0.99435	0.00358		1.00279	0.99823	0.00457
		353.006	0.99691	0.99398	0.00292		1.00344	0.99858	0.00487
		353.221	0.99735	0.9945	0.00285		1.00388	0.99821	0.00567
		353.437	0.99776	0.99468	0.00309		1.00354	0.99868	0.00486
		353.652	0.99689	0.99492	0.00196		1.00322	0.99876	0.00447
		353.868	0.99666	0.99505	0.00161		1.00272	0.99846	0.00426
		354.083	0.99586	0.99573	0.000129		1.00245	0.99964	0.00281
		354.299	0.99649	0.99533	0.00116		1.00215	0.99989	0.00226
		354.514	0.99577	0.99604	-0.000266		1.00223	0.9999	0.00233
		354.729	0.99623	0.99642	-0.0001934		1.00075	1.00043	0.0003182
		354.945	0.99562	0.99717	-0.00155		1.00145	1.00007	0.00138
		355.16	0.99457	0.99725	-0.00269		1.00077	0.99978	0.0009926
		355.376	0.99473	0.99811	-0.00338		1.00093	0.99959	0.00134
		355.591	0.99446	0.99839	-0.00393		1.00177	0.99874	0.00303
		355.806	0.99425	0.99836	-0.00411		1.00163	0.99941	0.00222
		356.022	0.99404	0.9987	-0.00467		1.00192	0.99856	0.00336
		356.237	0.99446	0.99851	-0.00405		1.00245	0.99864	0.00381
		356.453	0.9937	0.99879	-0.0051		1.00262	0.99904	0.00358
		356.668	0.99329	1.00039	-0.0071		1.00216	0.99959	0.00257
		356.883	0.99243	1.0012	-0.00877		1.00189	0.99977	0.00212
		357.098	0.99308	1.00197	-0.00889		1.00226	0.99992	0.00234
		357.314	0.99343	1.00282	-0.00939		1.00283	1.00046	0.00237
		357.529	0.99318	1.00372	-0.01054		1.00229	1.00073	0.00156
		357.744	0.993	1.00391	-0.01091		1.00276	1.00109	0.00168
		357.96	0.99239	1.00468	-0.0123		1.00287	1.00125	0.00162
		358.175	0.99106	1.00521	-0.01414		1.00303	1.00103	0.002
		358.39	0.99129	1.00527	-0.01398		1.00213	1.00064	0.00149
		358.605	0.99247	1.00618	-0.01371		1.00157	1.00037	0.00119
		358.82	0.99286	1.00669	-0.01383		1.001	1.00104	-3.86e-05
		359.036	0.99369	1.00643	-0.01274		1.00065	0.99985	0.0007968
		359.251	0.99452	1.00735	-0.01283		1.00076	0.99904	0.00172
		359.466	0.99463	1.00673	-0.0121		1.00161	1.00016	0.00145
		359.681	0.99484	1.00754	-0.0127		1.00171	1.00039	0.00132
		359.896	0.99464	1.00701	-0.01237		1.00119	1.00068	0.0005144
		360.111	0.99559	1.00783	-0.01224		1.00215	1.00028	0.00187
		360.326	0.99627	1.00751	-0.01124		1.00224	1.00022	0.00202
		360.542	0.99703	1.00782	-0.01078		1.0015	1.00034	0.00116
		360.757	0.99687	1.00676	-0.00989		1.00157	1.00015	0.00143
		360.972	0.99749	1.00658	-0.00909		1.00225	1.00022	0.00203
		361.187	0.99846	1.00688	-0.00842		1.00184	1.0002	0.00163
		361.402	0.9989	1.00638	-0.00748		1.00192	1.0004	0.00152
		361.617	0.99929	1.00568	-0.0064		1.00169	1.00002	0.00167
		361.832	0.99992	1.00543	-0.0055		1.00172	0.99967	0.00205
		362.047	1.00007	1.0055	-0.00543		1.0025	0.99986	0.00264
		362.262	1.00009	1.00541	-0.00532		1.00167	1.00033	0.00135
		362.477	0.99998	1.00492	-0.00494		1.00102	1.00134	-0.0003208
		362.692	1.00062	1.00463	-0.00401		0.99994	1.00073	-0.000783
		362.907	1.00026	1.00429	-0.00403		0.99983	1.0011	-0.00127
		363.122	1.00068	1.00424	-0.00356		1.00046	0.99994	0.0005138
		363.337	1.00159	1.00406	-0.00248		1.00123	1.00013	0.0011
		363.551	1.00222	1.00285	-0.0006298		1.0011	1.00008	0.00102
		363.766	1.0015	1.00169	-0.0001942		1.00087	0.99964	0.00123
		363.981	1.00161	1.00235	-0.0007374		1.0013	0.99935	0.00195
		364.196	1.00247	1.00294	-0.0004726		1.00103	1.0003	0.0007272
		364.411	1.00285	1.00344	-0.0005914		1.00034	1.00057	-0.0002308
		364.626	1.00297	1.00285	0.00012		1.0002	1.00048	-0.0002806
		364.841	1.00257	1.00241	0.000164		0.99997	1.0008	-0.0008326
		365.055	1.00214	1.00294	-0.000807		1.00083	1.00104	-0.000212
		365.27	1.00199	1.00313	-0.00114		1.0007	1.0011	-0.0004074
		365.485	1.00176	1.00337	-0.00161		1.00064	1.00029	0.0003554
		365.7	1.0017	1.00301	-0.00131		1.00074	1.00052	0.0002166
		365.915	1.00067	1.00252	-0.00185		1.00071	1.00053	0.0001884
		366.129	1.00099	1.00292	-0.00192		1.00064	1.00063	1.28e-05
		366.344	1.00042	1.00354	-0.00312		1.00095	1.00063	0.0003274
		366.559	1.00045	1.00365	-0.0032		1.00034	1.00013	0.0002128
		366.774	1.00016	1.0041	-0.00394		1.00048	0.99946	0.00101
		366.988	0.99994	1.00418	-0.00424		1.00007	0.99919	0.0008756
		367.203	0.99992	1.0042	-0.00428		0.99972	0.99882	0.0008912
		367.418	0.99962	1.00418	-0.00456		0.99952	0.999	0.000517
		367.632	0.99937	1.0036	-0.00423		0.99856	0.99848	7.88e-05
		367.847	0.99903	1.00263	-0.0036		0.99913	0.99811	0.00102
		368.062	0.99923	1.00175	-0.00252		0.99965	0.99871	0.00094
		368.276	0.9996	1.00105	-0.00145		1.0006	0.99861	0.00199
		368.491	0.99928	0.99985	-0.0005702		1.00082	0.99923	0.00159
		368.705	0.99903	0.99998	-0.0009572		1.00089	0.99951	0.00138
		368.92	0.99868	0.99986	-0.00118		1.00126	0.9989	0.00236
		369.135	0.99773	0.99976	-0.00204		1.00182	0.99941	0.00241
		369.349	0.99691	0.99982	-0.00291		1.00163	0.9986	0.00303
		369.564	0.99716	1.00017	-0.00301		1.00169	0.99893	0.00276
		369.778	0.99707	0.99995	-0.00289		1.00233	0.99965	0.00268
		369.993	0.99785	1.00031	-0.00246		1.00251	0.99985	0.00266
		370.207	0.99768	1.00048	-0.0028		1.00302	1.00071	0.00231
		370.422	0.998	1.00082	-0.00282		1.00223	1.00063	0.00161
		370.636	0.99754	1.00133	-0.0038		1.00299	1.00065	0.00234
		370.851	0.99717	1.00132	-0.00415		1.00323	1.00002	0.0032
		371.065	0.99717	1.00117	-0.004		1.0036	1.00035	0.00325
		371.28	0.99766	1.00143	-0.00377		1.00281	1.00059	0.00222
		371.494	0.99773	1.00194	-0.00422		1.00374	1.00033	0.00342
		371.708	0.99747	1.00171	-0.00425		1.00287	1.00055	0.00232
		371.923	0.99665	1.00152	-0.00487		1.00263	0.99989	0.00274
		372.137	0.99615	1.00224	-0.00609		1.00261	1.00054	0.00208
		372.352	0.99592	1.00184	-0.00592		1.00246	1.00149	0.0009684
		372.566	0.99608	1.00195	-0.00587		1.00149	1.00065	0.000835
		372.78	0.99598	1.0004	-0.00441		1.0019	1.00172	0.000181
		372.995	0.99588	0.99989	-0.00401		1.00308	1.00124	0.00184
		373.209	0.99547	0.99949	-0.00402		1.00329	1.00162	0.00167
		373.423	0.99495	0.9987	-0.00374		1.00361	1.00189	0.00172
		373.637	0.99544	0.99808	-0.00264		1.005	1.00148	0.00352
		373.852	0.99514	0.99825	-0.00311		1.00438	1.00099	0.00339
		374.066	0.99541	0.99773	-0.00233		1.00383	1.00112	0.00271
		374.28	0.99564	0.99756	-0.00192		1.00356	1.00191	0.00165
		374.495	0.99531	0.99745	-0.00213		1.00343	1.00124	0.00219
		374.709	0.99648	0.99818	-0.0017		1.00367	1.00247	0.0012
		374.923	0.9971	0.99807	-0.0009676		1.00354	1.00247	0.00106
		375.137	0.99675	0.99705	-0.0003008		1.00339	1.00302	0.0003666
		375.351	0.99716	0.99722	-5.92e-05		1.00326	1.00363	-0.0003698
		375.566	0.99772	0.99787	-0.0001514		1.00352	1.0032	0.000327
		375.78	0.99788	0.9974	0.000475		1.00444	1.004	0.0004416
		375.994	0.99878	0.99713	0.00165		1.00414	1.00356	0.000576
		376.208	0.99925	0.99721	0.00204		1.0036	1.00365	-4.8e-05
		376.422	0.99867	0.99793	0.0007442		1.00319	1.00429	-0.00111
		376.636	0.99842	0.99855	-0.0001268		1.00276	1.00497	-0.00221
		376.85	0.99888	0.99961	-0.0007374		1.00321	1.00522	-0.00201
		377.064	0.9986	1.00067	-0.00207		1.00259	1.00457	-0.00198
		377.279	0.99812	1.00117	-0.00305		1.00207	1.00352	-0.00145
		377.493	0.99801	1.00216	-0.00415		1.0022	1.00344	-0.00124
		377.707	0.9985	1.0021	-0.0036		1.00148	1.00286	-0.00138
		377.921	0.99859	1.00306	-0.00447		1.00129	1.00248	-0.00119
		378.135	0.99843	1.00276	-0.00433		1.00075	1.00258	-0.00182
		378.349	0.99798	1.00251	-0.00453		1.00065	1.00081	-0.0001528
		378.563	0.99863	1.00299	-0.00437		1.00049	1.00047	1.74e-05
		378.777	0.9987	1.00353	-0.00484		1.00074	0.99972	0.00102
		378.991	0.99918	1.00442	-0.00524		1.00006	0.99964	0.0004194
		379.205	0.99959	1.00399	-0.0044		0.99994	0.99953	0.0004164
		379.419	1.00051	1.00371	-0.0032		0.99853	0.99962	-0.0011
		379.633	0.99995	1.00313	-0.00318		0.99941	1.00028	-0.000872
		379.846	1.00034	1.0025	-0.00216		0.99886	1.00018	-0.00133
		380.06	1.00127	1.00199	-0.0007196		0.99865	1.00103	-0.00238
		380.274	1.00179	1.00182	-2.92e-05		0.99849	1.00103	-0.00254
		380.488	1.00217	1.00175	0.0004156		0.99847	1.0009	-0.00243
		380.702	1.00255	1.00119	0.00136		0.99944	1.00048	-0.00104
		380.916	1.00199	1.00122	0.0007674		0.99973	1.00045	-0.000728
		381.13	1.00171	1.00124	0.0004688		0.99942	1.00019	-0.0007768
		381.343	1.00173	1.00099	0.0007424		0.99878	1.00037	-0.00159
		381.557	1.00285	1.0015	0.00135		0.99939	0.99957	-0.000175
		381.771	1.00215	1.00113	0.00102		0.99999	0.99994	4.8e-05
		381.985	1.00157	1.00078	0.0007906		0.99977	1.00028	-0.000509
		382.199	1.00184	1.00166	0.0001726		0.99963	1.00111	-0.00148
		382.412	1.00167	1.00188	-0.0002156		0.99991	1.00108	-0.00117
		382.626	1.00087	1.00141	-0.0005428		1.00028	1.00111	-0.000837
		382.84	1.00121	1.00169	-0.0004814		1.00003	1.00062	-0.000588
		383.054	1.00063	1.00073	-9.3e-05		1.00022	1.00055	-0.000324
		383.267	1.00026	1.0001	0.0001592		1.00021	0.9995	0.0007122
		383.481	0.99983	0.99996	-0.0001258		1.00101	0.99992	0.00109
		383.695	0.99986	0.99971	0.0001508		1.00108	0.99949	0.00158
		383.908	1.00039	0.99992	0.000465		1.00037	1.00022	0.000142
		384.122	0.99957	0.99937	0.000206		0.99966	1.00003	-0.00037
		384.336	0.99991	0.99889	0.00102		1.00052	0.99971	0.0008054
		384.549	0.99973	0.99865	0.00108		0.99944	0.99991	-0.0004662
		384.763	0.99916	0.99846	0.0007004		0.99994	1.00008	-0.000145
		384.977	0.99997	0.99788	0.00208		1.00054	1.00034	0.0002038
		385.19	1.00034	0.99695	0.00339		1.00077	0.99966	0.0011
		385.404	1.00064	0.99629	0.00435		1.00189	0.99894	0.00295
		385.617	0.99999	0.99644	0.00355		1.00301	0.99875	0.00426
		385.831	1.00014	0.99742	0.00273		1.00294	0.99762	0.00533
		386.044	1.00166	0.99706	0.0046		1.00254	0.99775	0.00479
		386.258	1.00252	0.99618	0.00634		1.00235	0.99728	0.00507
		386.471	1.0036	0.99673	0.00687		1.00285	0.99748	0.00536
		386.685	1.00295	0.99676	0.00619		1.00271	0.99725	0.00546
		386.898	1.00479	0.99703	0.00776		1.00292	0.99743	0.00548
		387.112	1.00506	0.99728	0.00778		1.00312	0.99728	0.00584
		387.325	1.00488	0.99732	0.00755		1.00377	0.99722	0.00655
		387.539	1.0053	0.99767	0.00762		1.00413	0.99834	0.0058
		387.752	1.00422	0.99708	0.00714		1.00464	0.9978	0.00684
		387.966	1.00393	0.99673	0.0072		1.00533	0.9989	0.00643
		388.179	1.00403	0.99693	0.00711		1.00494	0.99939	0.00555
		388.392	1.00351	0.9975	0.00601		1.00448	0.9988	0.00569
		388.606	1.00326	0.99675	0.00651		1.00429	0.99903	0.00526
		388.819	1.00395	0.99757	0.00638		1.00383	0.99821	0.00562
		389.033	1.00335	0.99838	0.00497		1.00337	0.99863	0.00474
		389.246	1.0029	0.99932	0.00358		1.0033	0.99855	0.00475
		389.459	1.00293	0.99995	0.00299		1.0038	0.9972	0.0066
		389.673	1.00278	1.00067	0.00211		1.00372	0.99652	0.0072
		389.886	1.00172	1.0016	0.000124		1.00435	0.99535	0.009
		390.099	1.00159	1.00156	2.86e-05		1.00422	0.99545	0.00877
		390.312	1.00145	1.00137	7.78e-05		1.00413	0.99613	0.008
		390.526	1.00124	1.00093	0.0003106		1.00399	0.99495	0.00905
		390.739	1.00068	1.00167	-0.0009896		1.00352	0.99548	0.00804
		390.952	1.00079	1.00148	-0.0006902		1.00369	0.99552	0.00817
		391.165	1.00072	1.00232	-0.00161		1.00353	0.99434	0.00919
		391.379	1.00071	1.00326	-0.00254		1.00227	0.99549	0.00678
		391.592	0.9997	1.00346	-0.00376		1.0025	0.99508	0.00743
		391.805	0.99962	1.0031	-0.00348		1.00203	0.99587	0.00616
		392.018	0.99944	1.00217	-0.00273		1.00237	0.99688	0.00548
		392.231	0.99898	1.00258	-0.00359		1.00168	0.99742	0.00426
		392.444	0.998	1.00225	-0.00425		1.00288	0.99795	0.00493
		392.658	0.99818	1.00206	-0.00388		1.00257	0.99704	0.00553
		392.871	0.99835	1.00249	-0.00414		1.00283	0.99781	0.00502
		393.084	0.99802	1.00213	-0.00411		1.00318	0.99724	0.00594
		393.297	0.9976	1.00145	-0.00386		1.00345	0.9978	0.00565
		393.51	0.99698	1.00126	-0.00428		1.00347	0.99841	0.00506
		393.723	0.99623	1.00158	-0.00536		1.00326	0.99938	0.00388
		393.936	0.99603	1.00195	-0.00592		1.00336	0.99909	0.00427
		394.149	0.99556	1.00197	-0.00641		1.00298	0.99974	0.00324
		394.362	0.99519	1.00266	-0.00747		1.00386	0.99915	0.00471
		394.575	0.9945	1.00235	-0.00785		1.00371	0.99911	0.0046
		394.788	0.99454	1.00208	-0.00754		1.00389	0.99824	0.00565
		395.001	0.99509	1.00206	-0.00697		1.00292	0.99821	0.00472
		395.214	0.99574	1.00142	-0.00568		1.00267	0.99842	0.00425
		395.427	0.99662	1.00083	-0.00421		1.00272	0.99937	0.00336
		395.64	0.99718	1.00044	-0.00326		1.00184	0.99948	0.00236
		395.853	0.99772	0.99986	-0.00214		1.0014	0.99876	0.00264
		396.066	0.99778	1.00059	-0.00281		1.00139	0.99886	0.00254
		396.279	0.99783	1.00022	-0.00239		1.0011	0.99929	0.0018
		396.492	0.9986	1.00001	-0.00141		1.00086	0.99891	0.00194
		396.705	0.99947	0.99899	0.0004808		0.99993	0.9996	0.0003278
		396.917	0.99952	0.99835	0.00117		0.99947	0.99867	0.0008066
		397.13	1.00123	0.99721	0.00402		0.99984	0.998	0.00185
		397.343	1.00121	0.99734	0.00387		0.99949	0.99773	0.00176
		397.556	1.00177	0.99657	0.0052		0.99905	0.99875	0.0003008
		397.769	1.00312	0.99631	0.0068		0.99996	0.9985	0.00146
		397.982	1.00398	0.99662	0.00736		0.99977	0.99811	0.00166
		398.194	1.00404	0.99624	0.0078		1.00059	0.99909	0.0015
		398.407	1.00409	0.9961	0.00799		1.00023	0.99952	0.0007148
		398.62	1.00512	0.99592	0.00919		1.00013	0.9998	0.0003278
		398.833	1.00553	0.99503	0.0105		1.00092	0.99989	0.00103
		399.045	1.00437	0.99529	0.00908		1.00183	1.00051	0.00132
		399.258	1.00388	0.99604	0.00784		1.00205	1.00068	0.00137
		399.471	1.00394	0.99563	0.00831		1.00259	1.00054	0.00205
		399.684	1.00393	0.99598	0.00796		1.0023	1.00092	0.00138
		399.896	1.00365	0.99555	0.00811		1.00219	1.00047	0.00172
		400.109	1.00328	0.99467	0.0086		1.00222	1.00106	0.00117
		400.322	1.00386	0.99412	0.00974		1.00178	1.00075	0.00103
		400.534	1.00431	0.99332	0.01099		1.00229	1.00092	0.00137
		400.747	1.00477	0.99334	0.01143		1.00246	1.00131	0.00115
		400.959	1.00384	0.994	0.00984		1.00235	1.00094	0.00141
		401.172	1.0035	0.99549	0.00801		1.00292	1.00001	0.00291
		401.385	1.00325	0.99572	0.00754		1.00331	1.00018	0.00313
		401.597	1.00339	0.99637	0.00702		1.00309	0.99906	0.00403
		401.81	1.00233	0.99615	0.00619		1.00336	0.99851	0.00485
		402.022	1.00159	0.99631	0.00528		1.00434	0.9978	0.00655
		402.235	1.0006	0.99732	0.00328		1.00494	0.99825	0.00669
		402.447	0.99905	0.99748	0.00157		1.00459	0.99766	0.00693
		402.66	0.9985	0.99789	0.000612		1.00485	0.99716	0.00769
		402.872	0.99786	0.99686	0.001		1.0042	0.99831	0.00589
		403.085	0.99754	0.99714	0.0004022		1.00445	0.99856	0.00588
		403.297	0.99783	0.99795	-0.0001202		1.0042	0.99751	0.00669
		403.51	0.99704	0.99818	-0.00114		1.00445	0.99779	0.00666
		403.722	0.99667	0.9984	-0.00173		1.00572	0.99765	0.00807
		403.935	0.99582	0.99921	-0.00339		1.00612	0.99741	0.00871
		404.147	0.99536	0.99951	-0.00415		1.00611	0.99823	0.00788
		404.36	0.99465	0.99985	-0.0052		1.0074	0.99809	0.00931
		404.572	0.99492	0.99894	-0.00402		1.00791	0.99912	0.00878
		404.784	0.99402	0.99912	-0.00509		1.00857	0.99893	0.00964
		404.997	0.9941	0.9997	-0.0056		1.00886	0.99864	0.01022
		405.209	0.99458	0.99967	-0.00508		1.0095	0.99855	0.01095
		405.421	0.99433	1.00057	-0.00624		1.00918	0.99838	0.0108
		405.634	0.99414	1.00166	-0.00752		1.00912	0.99895	0.01017
		405.846	0.99343	1.00134	-0.0079		1.00848	0.99913	0.00935
		406.058	0.99246	1.00129	-0.00884		1.00733	1.00006	0.00727
		406.271	0.99208	1.00096	-0.00888		1.00628	0.99956	0.00673
		406.483	0.99225	1.00178	-0.00953		1.0067	0.99883	0.00787
		406.695	0.99296	1.00157	-0.00861		1.00676	0.99853	0.00823
		406.907	0.99347	1.001	-0.00753		1.00686	0.99879	0.00808
		407.12	0.99369	1.00066	-0.00698		1.00655	0.99859	0.00796
		407.332	0.99412	0.99961	-0.00549		1.00586	0.99874	0.00712
		407.544	0.994	0.99956	-0.00556		1.00577	0.99916	0.00661
		407.756	0.99471	0.99949	-0.00478		1.00459	0.99934	0.00525
		407.968	0.99583	0.99955	-0.00372		1.0044	0.99953	0.00487
		408.181	0.99513	0.99915	-0.00402		1.00372	0.99848	0.00524
		408.393	0.99509	0.99893	-0.00383		1.00262	0.99803	0.00458
		408.605	0.99529	0.99871	-0.00341		1.00257	0.99753	0.00504
		408.817	0.99534	0.99822	-0.00288		1.0025	0.99879	0.00371
		409.029	0.99587	0.99767	-0.0018		1.00232	0.99884	0.00348
		409.241	0.99713	0.99729	-0.0001682		1.00228	0.99849	0.00379
		409.453	0.99738	0.99641	0.0009632		1.00139	0.99829	0.0031
		409.665	0.99655	0.99672	-0.0001644		1.00156	0.99758	0.00398
		409.878	0.99691	0.99669	0.0002182		1.00213	0.9981	0.00404
		410.09	0.99711	0.99763	-0.0005204		1.00222	0.99798	0.00424
		410.302	0.99801	0.99774	0.0002736		1.00214	0.99793	0.00421
		410.514	0.99806	0.99885	-0.0007872		1.00287	0.99737	0.00551
		410.726	0.99852	0.99936	-0.0008376		1.00225	0.99698	0.00526
		410.938	0.99837	0.99898	-0.0006144		1.00301	0.99695	0.00606
		411.15	0.9985	0.99915	-0.0006464		1.00284	0.99691	0.00593
		411.362	0.99961	1.00034	-0.000725		1.00271	0.99744	0.00527
		411.574	0.99987	0.99979	7.84e-05		1.00237	0.9978	0.00456
		411.786	1.00056	1.00061	-5.24e-05		1.00209	0.99804	0.00405
		411.997	1.00168	1.00093	0.0007502		1.00103	0.99731	0.00372
		412.209	1.0022	1.00144	0.0007576		1.00133	0.99711	0.00422
		412.421	1.00214	1.00169	0.000447		1.00021	0.99731	0.0029
		412.633	1.00286	1.0016	0.00126		1.00086	0.99788	0.00298
		412.845	1.00258	1.00218	0.0004032		1.0009	0.99819	0.00271
		413.057	1.00374	1.00271	0.00103		1.00088	0.99832	0.00256
		413.269	1.00315	1.0035	-0.0003518		1.00119	0.99797	0.00322
		413.481	1.00298	1.0041	-0.00112		1.00127	0.99795	0.00332
		413.692	1.00219	1.0035	-0.00131		1.00161	0.99745	0.00416
		413.904	1.00168	1.00363	-0.00195		1.00166	0.99671	0.00496
		414.116	1.00203	1.00291	-0.000886		1.00139	0.99705	0.00434
		414.328	1.00265	1.00249	0.0001632		1.00135	0.99625	0.0051
		414.54	1.00165	1.00253	-0.0008786		1.0013	0.99566	0.00564
		414.751	1.00168	1.00225	-0.0005728		1.00186	0.99573	0.00613
		414.963	1.00113	1.00269	-0.00156		1.00252	0.99554	0.00698
		415.175	1.00145	1.00225	-0.0007924		1.00275	0.99495	0.00781
		415.387	1.00271	1.00238	0.0003234		1.00289	0.99597	0.00692
		415.598	1.00272	1.00205	0.0006732		1.00326	0.99714	0.00612
		415.81	1.00366	1.00307	0.0005916		1.00267	0.99689	0.00578
		416.022	1.00301	1.00268	0.000329		1.00382	0.99662	0.0072
		416.233	1.00211	1.00288	-0.0007698		1.00425	0.99706	0.00719
		416.445	1.00221	1.00356	-0.00135		1.0041	0.9975	0.0066
		416.657	1.00215	1.00279	-0.000638		1.00406	0.99722	0.00684
		416.868	1.00201	1.00279	-0.0007786		1.00464	0.9979	0.00674
		417.08	1.00183	1.00263	-0.0008036		1.00492	0.99773	0.0072
		417.292	1.00224	1.00196	0.0002748		1.00567	0.99729	0.00838
		417.503	1.00227	1.00252	-0.0002588		1.00558	0.99761	0.00797
		417.715	1.00209	1.00242	-0.0003354		1.00573	0.99826	0.00747
		417.926	1.00147	1.00228	-0.0008092		1.00574	0.9988	0.00693
		418.138	1.00021	1.00246	-0.00225		1.00553	0.99944	0.00608
		418.349	0.99977	1.00215	-0.00238		1.00602	0.99933	0.00669
		418.561	0.9991	1.0009	-0.0018		1.00604	0.99987	0.00617
		418.772	0.99898	1.00036	-0.00138		1.00541	1.00046	0.00496
		418.984	0.99916	1.00054	-0.00137		1.00545	0.99948	0.00597
		419.195	0.99957	1.00123	-0.00166		1.00687	0.99921	0.00766
		419.407	0.99921	1.00044	-0.00124		1.0065	0.99943	0.00707
		419.618	0.99898	0.99967	-0.0006842		1.00649	0.99915	0.00735
		419.83	0.9988	1.00012	-0.00132		1.00627	0.99856	0.00771
		420.041	0.99941	1.0005	-0.00109		1.00614	0.99821	0.00794
		420.253	1.00029	0.99955	0.0007366		1.00588	0.99847	0.00741
		420.464	1.00055	0.99914	0.00141		1.00405	0.99749	0.00656
		420.675	1.00068	0.99858	0.00209		1.00408	0.99692	0.00716
		420.887	1.00064	0.99738	0.00326		1.00423	0.99645	0.00778
		421.098	1.00132	0.99715	0.00417		1.0038	0.99674	0.00706
		421.31	1.00147	0.99658	0.00489		1.00491	0.99687	0.00804
		421.521	1.00168	0.99682	0.00486		1.00503	0.9969	0.00813
		421.732	1.00246	0.99756	0.00491		1.00562	0.99619	0.00943
		421.944	1.00277	0.99803	0.00474		1.00573	0.99611	0.00962
		422.155	1.0019	0.99819	0.00371		1.0063	0.99651	0.00979
		422.366	1.00147	0.99874	0.00273		1.00637	0.99707	0.0093
		422.577	1.00231	0.99811	0.0042		1.0063	0.99747	0.00884
		422.789	1.0019	0.99897	0.00293		1.00616	0.99748	0.00868
		423	1.00235	0.99936	0.00299		1.0057	0.99844	0.00726
		423.211	1.00242	0.99989	0.00252		1.00622	0.99966	0.00656
		423.422	1.00284	0.99948	0.00337		1.00595	0.99983	0.00612
		423.634	1.00246	0.99898	0.00349		1.00602	1.00085	0.00517
		423.845	1.00268	0.99977	0.00291		1.00541	1.00095	0.00445
		424.056	1.003	0.99958	0.00342		1.00492	1.0015	0.00341
		424.267	1.00268	0.99968	0.003		1.00512	1.00152	0.0036
		424.478	1.00319	0.99943	0.00376		1.00495	1.001	0.00395
		424.689	1.00361	0.99882	0.0048		1.00491	1.0017	0.00321
		424.901	1.00255	0.9986	0.00395		1.00551	1.00244	0.00306
		425.112	1.002	0.99861	0.0034		1.00524	1.00232	0.00291
		425.323	1.00179	0.99804	0.00375		1.00541	1.00188	0.00353
		425.534	1.00239	0.99771	0.00468		1.0049	1.00153	0.00337
		425.745	1.00194	0.99641	0.00553		1.00517	1.00194	0.00322
		425.956	1.00063	0.996	0.00464		1.00448	1.00121	0.00327
		426.167	1.0005	0.99447	0.00604		1.00489	1.00146	0.00342
		426.378	1.00039	0.9936	0.00679		1.00485	1.0006	0.00425
		426.589	1.00018	0.99382	0.00637		1.00449	1.00052	0.00398
		426.8	1.00092	0.99279	0.00813		1.00397	0.99985	0.00412
		427.011	1.0002	0.9921	0.00811		1.00383	0.99891	0.00492
		427.222	0.99976	0.99235	0.00741		1.00442	0.99876	0.00566
		427.433	1.00039	0.99281	0.00757		1.00497	0.99952	0.00544
		427.644	0.99972	0.99366	0.00606		1.00596	0.9994	0.00656
		427.855	1.00034	0.99379	0.00655		1.00574	0.99989	0.00585
		428.066	1.00017	0.99384	0.00633		1.00566	0.99939	0.00627
		428.277	0.99999	0.99361	0.00637		1.00607	0.9995	0.00657
		428.488	0.99909	0.99382	0.00527		1.00587	0.99849	0.00739
		428.699	0.99769	0.99466	0.00303		1.00668	0.99798	0.0087
		428.909	0.99809	0.99491	0.00318		1.00633	0.99753	0.0088
		429.12	0.99814	0.99475	0.00339		1.0073	0.99753	0.00978
		429.331	0.99865	0.99493	0.00372		1.0083	0.99746	0.01085
		429.542	0.99779	0.9963	0.00149		1.00811	0.99722	0.01089
		429.753	0.99868	0.99672	0.00195		1.00796	0.99652	0.01145
		429.964	0.9984	0.9971	0.00129		1.0079	0.99702	0.01088
		430.174	0.99805	0.99726	0.0007938		1.00758	0.99652	0.01106
		430.385	0.99714	0.99771	-0.000572		1.00756	0.99594	0.01162
		430.596	0.99734	0.99816	-0.0008198		1.00781	0.99633	0.01148
		430.807	0.99718	0.99848	-0.00129		1.0077	0.99596	0.01175
		431.017	0.99695	0.99867	-0.00172		1.00757	0.99542	0.01215
		431.228	0.9975	0.99818	-0.0006768		1.00734	0.99583	0.01151
		431.439	0.99841	0.99888	-0.0004704		1.00696	0.9955	0.01146
		431.65	0.99827	0.99919	-0.0009236		1.007	0.99406	0.01294
		431.86	0.99907	0.99909	-1.16e-05		1.00735	0.99373	0.01362
		432.071	0.99946	0.99873	0.0007294		1.00619	0.99395	0.01224
		432.282	1.00021	0.99899	0.00122		1.00591	0.99351	0.0124
		432.492	1.00049	0.99949	0.0009958		1.00535	0.99307	0.01228
		432.703	1.00117	0.99952	0.00164		1.00442	0.9929	0.01152
		432.914	1.00122	0.99966	0.00157		1.00411	0.99277	0.01134
		433.124	1.00085	1.00044	0.000419		1.00383	0.99239	0.01144
		433.335	1.00081	1.00086	-5.62e-05		1.00391	0.99285	0.01105
		433.545	1.00138	1.00158	-0.0001982		1.0041	0.99352	0.01058
		433.756	1.00158	1.00283	-0.00124		1.00406	0.99355	0.0105
		433.966	1.00219	1.00292	-0.0007392		1.00499	0.99373	0.01125
		434.177	1.00259	1.00321	-0.0006206		1.00455	0.99378	0.01078
		434.388	1.00315	1.00336	-0.0002152		1.0036	0.9949	0.0087
		434.598	1.00281	1.00277	3.6e-05		1.00281	0.99487	0.00794
		434.809	1.00255	1.00144	0.00111		1.00274	0.99542	0.00733
		435.019	1.00338	1.00116	0.00222		1.00256	0.99534	0.00721
		435.23	1.00312	1.00092	0.00221		1.00223	0.9954	0.00684
		435.44	1.00434	1.00139	0.00296		1.00203	0.99556	0.00647
		435.65	1.00457	1.0001	0.00447		1.00202	0.99515	0.00688
		435.861	1.00428	0.99983	0.00444		1.0022	0.99494	0.00727
		436.071	1.00407	0.99895	0.00512		1.00165	0.99523	0.00643
		436.282	1.00338	0.99776	0.00562		1.00189	0.99499	0.0069
		436.492	1.00356	0.99802	0.00553		1.00136	0.99533	0.00603
		436.703	1.00321	0.99683	0.00639		1.00069	0.99662	0.00407
		436.913	1.00302	0.99602	0.007		1.00072	0.99669	0.00402
		437.123	1.00302	0.99459	0.00843		1.00027	0.99628	0.00399
		437.334	1.00264	0.994	0.00864		1.00035	0.99698	0.00337
		437.544	1.00203	0.99342	0.00861		1.00029	0.99673	0.00356
		437.754	1.00179	0.99232	0.00948		0.99949	0.99582	0.00367
		437.965	1.00135	0.99092	0.01043		0.9994	0.99585	0.00355
		438.175	1.00121	0.99011	0.0111		0.99948	0.99551	0.00397
		438.385	1.00011	0.98934	0.01077		0.99895	0.99445	0.00449
		438.595	0.99978	0.98871	0.01107		0.99846	0.99329	0.00517
		438.806	0.99989	0.98876	0.01113		0.99858	0.99304	0.00554
		439.016	0.99943	0.98839	0.01104		0.99789	0.99305	0.00484
		439.226	0.99885	0.98882	0.01003		0.99841	0.9926	0.00581
		439.436	0.99892	0.98765	0.01126		0.99793	0.99239	0.00554
		439.647	0.99761	0.98812	0.00948		0.99824	0.9929	0.00535
		439.857	0.9975	0.98881	0.00869		0.99861	0.99329	0.00533
		440.067	0.99684	0.98914	0.0077		0.99858	0.99256	0.00603
		440.277	0.99545	0.98867	0.00678		0.99846	0.99168	0.00678
		440.487	0.99577	0.98805	0.00772		0.99759	0.99122	0.00636
		440.697	0.99605	0.98807	0.00798		0.99773	0.99124	0.0065
		440.907	0.99575	0.98822	0.00753		0.9975	0.99202	0.00548
		441.118	0.99472	0.98775	0.00697		0.99659	0.99195	0.00464
		441.328	0.99431	0.98765	0.00666		0.99644	0.99157	0.00487
		441.538	0.99461	0.98735	0.00726		0.99646	0.99138	0.00508
		441.748	0.99523	0.98823	0.00701		0.99661	0.99203	0.00458
		441.958	0.99503	0.98896	0.00607		0.99626	0.99171	0.00455
		442.168	0.99472	0.98869	0.00604		0.99533	0.99175	0.00358
		442.378	0.99414	0.98868	0.00546		0.99619	0.99193	0.00426
		442.588	0.99241	0.98879	0.00362		0.99513	0.99151	0.00362
		442.798	0.99207	0.98924	0.00284		0.99503	0.9907	0.00433
		443.008	0.9925	0.9892	0.0033		0.99502	0.99149	0.00353
		443.218	0.99269	0.98917	0.00352		0.99553	0.99164	0.00389
		443.428	0.99277	0.98974	0.00303		0.99564	0.9916	0.00404
		443.638	0.9933	0.99001	0.00329		0.99636	0.9922	0.00416
		443.848	0.99306	0.99034	0.00272		0.99633	0.99156	0.00477
		444.058	0.9928	0.99094	0.00186		0.99674	0.99099	0.00575
		444.268	0.99283	0.99049	0.00233		0.9964	0.99103	0.00537
		444.477	0.99349	0.99113	0.00236		0.99666	0.99179	0.00487
		444.687	0.99378	0.99155	0.00222		0.99649	0.99241	0.00408
		444.897	0.99398	0.99238	0.0016		0.99655	0.99156	0.005
		445.107	0.99424	0.99322	0.00101		0.99655	0.99149	0.00506
		445.317	0.9949	0.99393	0.00097		0.99636	0.99206	0.0043
		445.527	0.99535	0.99366	0.0017		0.99642	0.9927	0.00372
		445.737	0.99607	0.99338	0.00269		0.9963	0.99308	0.00322
		445.946	0.99662	0.99368	0.00294		0.99643	0.99347	0.00296
		446.156	0.9973	0.99402	0.00328		0.99739	0.99321	0.00418
		446.366	0.99784	0.99406	0.00378		0.99743	0.99263	0.00479
		446.576	0.99843	0.9935	0.00493		0.99717	0.99238	0.00479
		446.785	0.99887	0.9932	0.00567		0.99683	0.992	0.00484
		446.995	0.9986	0.99335	0.00526		0.9966	0.99228	0.00432
		447.205	0.99864	0.99337	0.00527		0.99752	0.99131	0.00621
		447.415	0.99885	0.99312	0.00573		0.99806	0.99169	0.00638
		447.624	0.99911	0.99336	0.00575		0.99858	0.99129	0.00728
		447.834	0.99903	0.99302	0.00601		0.99823	0.9912	0.00703
		448.044	0.9993	0.9936	0.0057		0.99832	0.99134	0.00698
		448.253	0.99872	0.99334	0.00538		0.99864	0.99194	0.0067
		448.463	0.99867	0.99341	0.00526		0.99843	0.99219	0.00624
		448.673	0.99818	0.99321	0.00497		0.99824	0.9922	0.00604
		448.882	0.99836	0.99239	0.00598		0.99774	0.99199	0.00574
		449.092	0.99857	0.99205	0.00652		0.99679	0.99256	0.00423
		449.301	0.99874	0.99108	0.00766		0.9977	0.99208	0.00561
		449.511	0.99894	0.9909	0.00804		0.99767	0.99164	0.00603
		449.721	0.99904	0.99164	0.0074		0.99744	0.99145	0.00599
		449.93	0.99921	0.99153	0.00768		0.99728	0.99109	0.00619
		450.14	0.99878	0.99213	0.00665		0.99711	0.99062	0.0065
		450.349	0.99771	0.99163	0.00608		0.99624	0.9898	0.00644
		450.559	0.99753	0.99276	0.00477		0.99646	0.98984	0.00661
		450.768	0.99815	0.99297	0.00518		0.99612	0.98997	0.00616
		450.978	0.99798	0.99345	0.00453		0.99544	0.98974	0.0057
		451.187	0.99774	0.99361	0.00413		0.99475	0.98973	0.00502
		451.397	0.99728	0.99327	0.00401		0.99471	0.99079	0.00392
		451.606	0.99658	0.99256	0.00402		0.99462	0.9912	0.00342
		451.815	0.99648	0.99255	0.00393		0.99465	0.99136	0.00329
		452.025	0.99596	0.99242	0.00354		0.9945	0.99138	0.00312
		452.234	0.99609	0.99275	0.00335		0.99436	0.99169	0.00267
		452.444	0.99677	0.9923	0.00447		0.99418	0.99119	0.00299
		452.653	0.99646	0.99244	0.00402		0.99386	0.99055	0.00331
		452.862	0.99681	0.99251	0.00431		0.99322	0.99085	0.00237
		453.072	0.99733	0.99179	0.00553		0.99325	0.99141	0.00183
		453.281	0.99672	0.99186	0.00487		0.99334	0.9923	0.00105
		453.49	0.99511	0.99172	0.00339		0.99241	0.99224	0.0001722
		453.7	0.99433	0.99128	0.00305		0.99256	0.99184	0.0007172
		453.909	0.99406	0.99217	0.00189		0.99292	0.991	0.00192
		454.118	0.99492	0.99313	0.00179		0.99331	0.99139	0.00193
		454.327	0.99462	0.99337	0.00125		0.99349	0.99173	0.00175
		454.537	0.99378	0.99259	0.00119		0.99263	0.99085	0.00178
		454.746	0.99348	0.99241	0.00107		0.99198	0.99054	0.00144
		454.955	0.99305	0.99227	0.0007734		0.99258	0.99056	0.00202
		455.164	0.99389	0.99222	0.00167		0.99229	0.99023	0.00205
		455.374	0.99414	0.9926	0.00154		0.99343	0.99109	0.00234
		455.583	0.99462	0.99256	0.00206		0.99452	0.99047	0.00405
		455.792	0.99448	0.99243	0.00205		0.99577	0.99024	0.00554
		456.001	0.99434	0.99266	0.00169		0.99622	0.99036	0.00586
		456.21	0.99453	0.99173	0.0028		0.9959	0.9904	0.0055
		456.419	0.99431	0.99155	0.00277		0.99525	0.98948	0.00577
		456.629	0.9952	0.99154	0.00366		0.99539	0.99015	0.00524
		456.838	0.99563	0.99163	0.00401		0.9953	0.98992	0.00538
		457.047	0.99625	0.9926	0.00365		0.99537	0.98978	0.00558
		457.256	0.99623	0.99197	0.00426		0.99552	0.98968	0.00584
		457.465	0.9961	0.99271	0.0034		0.9958	0.9891	0.0067
		457.674	0.99596	0.99219	0.00377		0.99674	0.98884	0.00789
		457.883	0.99676	0.99123	0.00553		0.99628	0.98869	0.00759
		458.092	0.99719	0.99045	0.00674		0.99637	0.9876	0.00876
		458.301	0.99727	0.99062	0.00665		0.99622	0.98723	0.00898
		458.51	0.99722	0.99138	0.00584		0.99607	0.98712	0.00894
		458.719	0.99754	0.99142	0.00613		0.99571	0.9862	0.00952
		458.928	0.99777	0.99149	0.00628		0.99589	0.98603	0.00987
		459.137	0.99762	0.99188	0.00575		0.99499	0.98604	0.00895
		459.346	0.99765	0.99137	0.00628		0.9959	0.98635	0.00955
		459.555	0.99749	0.99135	0.00614		0.99602	0.98703	0.00899
		459.764	0.99821	0.99154	0.00668		0.99605	0.98696	0.0091
		459.973	0.99857	0.99097	0.0076		0.99575	0.98662	0.00912
		460.182	0.99816	0.99013	0.00803		0.99573	0.98725	0.00848
		460.39	0.99845	0.99055	0.0079		0.99499	0.98678	0.00821
		460.599	0.99837	0.99038	0.00799		0.9951	0.987	0.0081
		460.808	0.99863	0.99011	0.00851		0.99562	0.98687	0.00876
		461.017	0.99842	0.98972	0.0087		0.99587	0.98663	0.00925
		461.226	0.99851	0.98943	0.00908		0.99646	0.98687	0.00958
		461.435	0.99831	0.98942	0.00889		0.99625	0.98712	0.00913
		461.643	0.99779	0.98955	0.00824		0.99562	0.98651	0.00911
		461.852	0.99697	0.98989	0.00709		0.99544	0.98649	0.00895
		462.061	0.99627	0.98983	0.00645		0.99489	0.98689	0.008
		462.27	0.99613	0.98966	0.00647		0.99501	0.98697	0.00803
		462.479	0.99551	0.98966	0.00585		0.99495	0.98636	0.00859
		462.687	0.99471	0.98997	0.00474		0.99473	0.98673	0.008
		462.896	0.99368	0.98946	0.00422		0.99423	0.98691	0.00732
		463.105	0.99366	0.99047	0.00319		0.99471	0.98776	0.00695
		463.313	0.9934	0.98931	0.00409		0.99476	0.98841	0.00635
		463.522	0.9931	0.98858	0.00453		0.99492	0.98848	0.00644
		463.731	0.99248	0.98745	0.00503		0.99485	0.98866	0.00619
		463.939	0.99187	0.98662	0.00525		0.99536	0.98914	0.00622
		464.148	0.99146	0.987	0.00446		0.99496	0.98855	0.00641
		464.357	0.9913	0.98693	0.00436		0.99597	0.98895	0.00703
		464.565	0.99054	0.98652	0.00402		0.99611	0.98907	0.00704
		464.774	0.9909	0.98592	0.00498		0.99622	0.9894	0.00682
		464.982	0.99006	0.98592	0.00414		0.9967	0.98977	0.00692
		465.191	0.98978	0.98668	0.0031		0.99762	0.99015	0.00748
		465.4	0.99007	0.98608	0.00399		0.99786	0.99017	0.00769
		465.608	0.98927	0.98535	0.00392		0.99766	0.9905	0.00716
		465.817	0.98896	0.98576	0.0032		0.99795	0.98993	0.00802
		466.025	0.98852	0.98594	0.00258		0.99805	0.99019	0.00786
		466.234	0.98891	0.98587	0.00304		0.99869	0.9903	0.00839
		466.442	0.98966	0.98606	0.0036		0.99814	0.98994	0.0082
		466.651	0.98981	0.98611	0.0037		0.99748	0.98976	0.00772
		466.859	0.98941	0.98572	0.00369		0.99727	0.98986	0.00741
		467.068	0.98897	0.98605	0.00292		0.99742	0.9897	0.00772
		467.276	0.98874	0.98627	0.00246		0.99805	0.9897	0.00835
		467.484	0.9885	0.98614	0.00236		0.99828	0.98949	0.00879
		467.693	0.9882	0.98683	0.00137		0.99836	0.98962	0.00873
		467.901	0.98789	0.98705	0.0008408		0.99852	0.98975	0.00877
		468.11	0.98823	0.98709	0.00114		0.99881	0.98902	0.0098
		468.318	0.98894	0.98652	0.00242		0.9979	0.9895	0.0084
		468.526	0.98912	0.98692	0.0022		0.99761	0.98951	0.00811
		468.735	0.98903	0.98682	0.00221		0.99727	0.9888	0.00847
		468.943	0.98872	0.98758	0.00114		0.9983	0.98792	0.01038
		469.151	0.98845	0.9878	0.0006492		0.99786	0.98844	0.00942
		469.36	0.98807	0.98842	-0.0003534		0.99848	0.98758	0.01089
		469.568	0.98741	0.98868	-0.00127		0.99744	0.98742	0.01002
		469.776	0.98626	0.98856	-0.0023		0.99745	0.98698	0.01047
		469.985	0.98695	0.98886	-0.00191		0.99685	0.98643	0.01042
		470.193	0.98766	0.98872	-0.00106		0.99577	0.98596	0.0098
		470.401	0.98822	0.98945	-0.00123		0.99482	0.98672	0.0081
		470.609	0.98772	0.99009	-0.00236		0.99479	0.98654	0.00824
		470.817	0.98765	0.99059	-0.00295		0.99377	0.98751	0.00626
		471.026	0.98844	0.99108	-0.00263		0.99324	0.98852	0.00472
		471.234	0.98873	0.99067	-0.00193		0.99341	0.98795	0.00545
		471.442	0.98963	0.99105	-0.00143		0.99368	0.98787	0.00581
		471.65	0.9898	0.99109	-0.00129		0.99277	0.98813	0.00463
		471.858	0.99049	0.9907	-0.0002148		0.9931	0.9887	0.00439
		472.066	0.99014	0.99107	-0.0009372		0.99217	0.9885	0.00368
		472.275	0.9903	0.9916	-0.0013		0.99186	0.98798	0.00388
		472.483	0.99028	0.99099	-0.0007164		0.9917	0.98752	0.00417
		472.691	0.99005	0.99134	-0.00128		0.99147	0.98766	0.00381
		472.899	0.99084	0.99197	-0.00113		0.99158	0.987	0.00457
		473.107	0.99073	0.99185	-0.00113		0.99154	0.98737	0.00416
		473.315	0.9907	0.99172	-0.00102		0.99122	0.98696	0.00426
		473.523	0.99053	0.99077	-0.000241		0.99092	0.98656	0.00436
		473.731	0.99027	0.99075	-0.0004782		0.99033	0.98592	0.00442
		473.939	0.98929	0.98986	-0.0005714		0.98912	0.98593	0.0032
		474.147	0.98966	0.9898	-0.0001372		0.98888	0.98577	0.00311
		474.355	0.98974	0.99	-0.0002616		0.98928	0.98625	0.00303
		474.563	0.9911	0.98948	0.00162		0.98945	0.98616	0.00328
		474.771	0.99125	0.98883	0.00242		0.98885	0.98562	0.00323
		474.979	0.99027	0.98888	0.00138		0.98832	0.98549	0.00283
		475.187	0.99049	0.98878	0.00171		0.98809	0.98552	0.00257
		475.395	0.99056	0.98835	0.00221		0.98796	0.98592	0.00204
		475.603	0.99121	0.98714	0.00406		0.98788	0.98585	0.00203
		475.811	0.99123	0.98588	0.00536		0.98777	0.98532	0.00245
		476.018	0.99135	0.98644	0.00492		0.98737	0.98506	0.00231
		476.226	0.99124	0.98635	0.00489		0.98704	0.98438	0.00267
		476.434	0.99119	0.98733	0.00386		0.98639	0.98453	0.00187
		476.642	0.99156	0.98746	0.0041		0.98662	0.98416	0.00246
		476.85	0.992	0.98697	0.00503		0.98733	0.98522	0.00211
		477.058	0.99217	0.98683	0.00535		0.98666	0.98511	0.00154
		477.265	0.99338	0.98751	0.00587		0.98683	0.98496	0.00187
		477.473	0.99323	0.98709	0.00614		0.98628	0.9847	0.00157
		477.681	0.99413	0.98718	0.00695		0.98668	0.98432	0.00236
		477.889	0.99426	0.98668	0.00758		0.98593	0.98355	0.00238
		478.096	0.99391	0.98686	0.00705		0.98561	0.98377	0.00184
		478.304	0.99406	0.98688	0.00718		0.98599	0.98331	0.00267
		478.512	0.99421	0.98731	0.00689		0.98572	0.98415	0.00157
		478.72	0.99387	0.9878	0.00606		0.98532	0.98421	0.00111
		478.927	0.99392	0.9883	0.00562		0.98529	0.98365	0.00164
		479.135	0.99327	0.98835	0.00492		0.9851	0.98422	0.0008808
		479.343	0.99278	0.98879	0.00399		0.98631	0.98414	0.00217
		479.55	0.99191	0.9893	0.0026		0.98577	0.98371	0.00205
		479.758	0.99228	0.98894	0.00334		0.98489	0.98302	0.00187
		479.966	0.99152	0.98895	0.00257		0.98449	0.98333	0.00117
		480.173	0.99143	0.98943	0.002		0.98385	0.98329	0.0005678
		480.381	0.99077	0.98952	0.00125		0.98388	0.98302	0.0008634
		480.588	0.99017	0.9897	0.00047		0.98351	0.98249	0.00102
		480.796	0.98956	0.98914	0.000421		0.98374	0.9818	0.00194
		481.003	0.98833	0.98931	-0.0009776		0.98424	0.98206	0.00218
		481.211	0.9876	0.98809	-0.000493		0.98422	0.98202	0.0022
		481.418	0.98672	0.98738	-0.000658		0.98446	0.98201	0.00245
		481.626	0.98562	0.98756	-0.00194		0.98369	0.9821	0.00158
		481.834	0.9852	0.98809	-0.00289		0.98404	0.98186	0.00219
		482.041	0.98551	0.98741	-0.0019		0.98316	0.98228	0.0008866
		482.248	0.98592	0.98676	-0.0008452		0.98386	0.98293	0.0009234
		482.456	0.98636	0.98626	0.0001026		0.98276	0.98296	-0.0001986
		482.663	0.98581	0.98613	-0.0003232		0.98314	0.98312	2.24e-05
		482.871	0.98454	0.98546	-0.0009188		0.98308	0.98328	-0.000198
		483.078	0.98454	0.98457	-3.2e-05		0.98314	0.9826	0.0005474
		483.286	0.98419	0.98389	0.0002972		0.98284	0.98314	-0.000299
		483.493	0.98418	0.98374	0.0004442		0.98307	0.98285	0.0002162
		483.7	0.98316	0.98283	0.0003314		0.98297	0.98227	0.0007034
		483.908	0.98272	0.98273	-9.2e-06		0.98239	0.98247	-8.46e-05
		484.115	0.98154	0.98247	-0.0009326		0.98187	0.98234	-0.0004656
		484.322	0.98171	0.9819	-0.000191		0.98202	0.98173	0.000283
		484.53	0.98147	0.98122	0.0002444		0.98125	0.98125	2.6e-06
		484.737	0.98173	0.9808	0.0009334		0.98142	0.98116	0.000255
		484.944	0.9818	0.98009	0.0017		0.98114	0.98111	3.12e-05
		485.152	0.98194	0.98032	0.00162		0.98117	0.98102	0.0001422
		485.359	0.98139	0.97894	0.00245		0.98139	0.98142	-3.24e-05
		485.566	0.98082	0.97828	0.00253		0.98107	0.98141	-0.0003386
		485.773	0.98026	0.97759	0.00266		0.98136	0.98156	-0.0001998
		485.981	0.98001	0.97672	0.0033		0.98157	0.9817	-0.0001324
		486.188	0.97992	0.97609	0.00382		0.98143	0.98236	-0.0009276
		486.395	0.97899	0.97578	0.00321		0.98132	0.98257	-0.00124
		486.602	0.97936	0.97624	0.00312		0.98129	0.98264	-0.00135
		486.81	0.97842	0.97577	0.00265		0.98132	0.9826	-0.00128
		487.017	0.97801	0.97552	0.00249		0.98083	0.98222	-0.00139
		487.224	0.97679	0.97536	0.00143		0.98072	0.98195	-0.00123
		487.431	0.97601	0.97571	0.0002936		0.98017	0.98232	-0.00215
		487.638	0.97606	0.9761	-4.48e-05		0.98002	0.98291	-0.0029
		487.845	0.97558	0.97547	0.0001114		0.98012	0.98277	-0.00265
		488.052	0.97551	0.97536	0.0001478		0.9794	0.98223	-0.00282
		488.259	0.97528	0.97668	-0.0014		0.97947	0.98187	-0.0024
		488.466	0.97505	0.97714	-0.00208		0.97944	0.98128	-0.00184
		488.674	0.97537	0.97709	-0.00172		0.97951	0.98074	-0.00124
		488.881	0.97515	0.97732	-0.00217		0.97957	0.98069	-0.00111
		489.088	0.97545	0.97727	-0.00181		0.98032	0.98048	-0.0001592
		489.295	0.9755	0.97756	-0.00207		0.98033	0.98102	-0.000693
		489.502	0.97516	0.97785	-0.00269		0.97987	0.98032	-0.0004504
		489.709	0.97552	0.978	-0.00248		0.97949	0.97994	-0.0004526
		489.916	0.97529	0.97775	-0.00246		0.97965	0.9795	0.0001546
		490.123	0.9755	0.97833	-0.00283		0.98021	0.97939	0.0008206
		490.329	0.97523	0.97883	-0.00361		0.97937	0.97843	0.000944
		490.536	0.97505	0.97956	-0.00452		0.9795	0.97821	0.00129
		490.743	0.97448	0.97992	-0.00544		0.9796	0.97837	0.00123
		490.95	0.97415	0.98124	-0.00709		0.97932	0.97866	0.0006614
		491.157	0.97348	0.98122	-0.00774		0.97873	0.97845	0.000278
		491.364	0.97312	0.98141	-0.0083		0.9787	0.97754	0.00116
		491.571	0.97257	0.98131	-0.00874		0.97828	0.97699	0.00129
		491.778	0.97186	0.98232	-0.01046		0.97797	0.97653	0.00143
		491.985	0.97118	0.98195	-0.01076		0.97697	0.97674	0.0002382
		492.191	0.97103	0.9817	-0.01068		0.97698	0.97668	0.0002908
		492.398	0.97015	0.98162	-0.01147		0.97676	0.97711	-0.0003454
		492.605	0.97021	0.98237	-0.01216		0.97626	0.97651	-0.000249
		492.812	0.97006	0.982	-0.01194		0.97655	0.97678	-0.0002286
		493.019	0.96996	0.98179	-0.01183		0.97607	0.9756	0.0004748
		493.225	0.97039	0.98132	-0.01093		0.97597	0.97563	0.0003378
		493.432	0.97047	0.98076	-0.0103		0.97574	0.97605	-0.0003118
		493.639	0.97031	0.97994	-0.00963		0.97532	0.97543	-0.0001166
		493.846	0.97081	0.98059	-0.00978		0.97528	0.9749	0.0003788
		494.052	0.97098	0.98125	-0.01027		0.97528	0.9748	0.00048
		494.259	0.97112	0.98064	-0.00952		0.97509	0.97471	0.0003818
		494.466	0.97088	0.98049	-0.00961		0.97472	0.97452	0.0002048
		494.672	0.9701	0.98013	-0.01003		0.97465	0.97429	0.0003646
		494.879	0.9694	0.97983	-0.01043		0.97366	0.97392	-0.0002644
		495.086	0.96917	0.97941	-0.01025		0.97428	0.97395	0.0003238
		495.292	0.96867	0.9787	-0.01003		0.97326	0.9738	-0.000537
		495.499	0.96948	0.97862	-0.00915		0.97336	0.974	-0.0006464
		495.705	0.96916	0.97837	-0.00921		0.97289	0.97452	-0.00163
		495.912	0.97003	0.97826	-0.00822		0.97178	0.97392	-0.00215
		496.119	0.96992	0.97782	-0.0079		0.97177	0.97379	-0.00203
		496.325	0.97	0.97791	-0.00791		0.97146	0.97349	-0.00203
		496.532	0.97091	0.9777	-0.00679		0.97102	0.97352	-0.00249
		496.738	0.97254	0.97781	-0.00526		0.97078	0.97356	-0.00279
		496.945	0.9724	0.97762	-0.00521		0.97048	0.97376	-0.00327
		497.151	0.97285	0.97747	-0.00461		0.97119	0.97379	-0.00261
		497.358	0.9732	0.9776	-0.0044		0.9718	0.97361	-0.00181
		497.564	0.97318	0.97731	-0.00413		0.97212	0.97363	-0.00151
		497.771	0.97279	0.97647	-0.00369		0.97189	0.97396	-0.00207
		497.977	0.97209	0.97663	-0.00454		0.97161	0.97441	-0.00281
		498.184	0.97182	0.977	-0.00518		0.97196	0.97492	-0.00296
		498.39	0.97153	0.97712	-0.00558		0.97179	0.97479	-0.003
		498.596	0.97111	0.97717	-0.00606		0.9716	0.97508	-0.00348
		498.803	0.97118	0.97716	-0.00598		0.97163	0.97517	-0.00354
		499.009	0.97068	0.97743	-0.00675		0.97127	0.97616	-0.00488
		499.216	0.97018	0.97725	-0.00707		0.97079	0.97562	-0.00484
		499.422	0.97078	0.9769	-0.00612		0.97035	0.9756	-0.00525
		499.628	0.97074	0.97628	-0.00554		0.97053	0.97597	-0.00544
		499.835	0.9706	0.97618	-0.00558		0.9706	0.97666	-0.00606
		500.041	0.97063	0.97569	-0.00506		0.97099	0.97674	-0.00575
		500.247	0.97082	0.97496	-0.00414		0.97068	0.97603	-0.00535
		500.454	0.97158	0.97521	-0.00363		0.96996	0.97639	-0.00643
		500.66	0.97132	0.97533	-0.00401		0.97031	0.97646	-0.00615
		500.866	0.97167	0.97488	-0.00322		0.96975	0.97663	-0.00688
		501.072	0.97162	0.97497	-0.00334		0.96964	0.97738	-0.00774
		501.279	0.97093	0.97482	-0.00389		0.96922	0.97709	-0.00788
		501.485	0.9705	0.97494	-0.00445		0.96837	0.97746	-0.00909
		501.691	0.96969	0.97508	-0.00539		0.9679	0.97769	-0.00979
		501.897	0.96937	0.97472	-0.00535		0.96801	0.97753	-0.00952
		502.103	0.96976	0.9746	-0.00484		0.96784	0.97803	-0.01019
		502.31	0.96932	0.97459	-0.00527		0.96801	0.97749	-0.00948
		502.516	0.96889	0.97461	-0.00572		0.96796	0.978	-0.01003
		502.722	0.96821	0.97531	-0.0071		0.96698	0.97757	-0.0106
		502.928	0.96792	0.97528	-0.00736		0.96739	0.97802	-0.01062
		503.134	0.96744	0.975	-0.00756		0.96711	0.9786	-0.01149
		503.34	0.96735	0.97563	-0.00827		0.96647	0.97806	-0.01159
		503.546	0.96721	0.97491	-0.0077		0.9665	0.97772	-0.01122
		503.752	0.96664	0.97587	-0.00923		0.96704	0.97694	-0.00991
		503.958	0.96694	0.97593	-0.00899		0.96655	0.9773	-0.01075
		504.164	0.96656	0.97637	-0.00981		0.96618	0.97786	-0.01168
		504.37	0.96681	0.97678	-0.00997		0.96626	0.97763	-0.01136
		504.576	0.96737	0.9775	-0.01014		0.96657	0.97746	-0.01089
		504.782	0.96662	0.9781	-0.01148		0.9661	0.97774	-0.01164
		504.988	0.96687	0.9786	-0.01173		0.96602	0.97683	-0.01081
		505.194	0.96702	0.97829	-0.01127		0.96601	0.97677	-0.01077
		505.4	0.9665	0.9785	-0.01199		0.96606	0.97569	-0.00962
		505.606	0.96726	0.97788	-0.01061		0.96674	0.97559	-0.00885
		505.812	0.96673	0.97783	-0.0111		0.96732	0.97529	-0.00797
		506.018	0.96663	0.97751	-0.01088		0.96727	0.97449	-0.00722
		506.224	0.96658	0.97765	-0.01107		0.96718	0.97409	-0.00691
		506.43	0.96559	0.9781	-0.01252		0.96674	0.97395	-0.00721
		506.636	0.96545	0.97825	-0.01281		0.96639	0.9739	-0.0075
		506.842	0.96548	0.97875	-0.01327		0.9666	0.97367	-0.00707
		507.048	0.96525	0.97857	-0.01332		0.9664	0.97394	-0.00753
		507.253	0.96497	0.97835	-0.01338		0.96635	0.97315	-0.00681
		507.459	0.96548	0.97838	-0.0129		0.96694	0.97298	-0.00605
		507.665	0.96519	0.97828	-0.01309		0.96686	0.97259	-0.00573
		507.871	0.96575	0.97853	-0.01277		0.96712	0.97194	-0.00482
		508.077	0.96541	0.97855	-0.01314		0.96744	0.9714	-0.00396
		508.282	0.96583	0.97899	-0.01316		0.96717	0.97095	-0.00378
		508.488	0.96499	0.97891	-0.01393		0.96761	0.97048	-0.00287
		508.694	0.96536	0.97873	-0.01337		0.96736	0.96991	-0.00255
		508.9	0.96562	0.97877	-0.01314		0.96756	0.96911	-0.00155
		509.105	0.96542	0.9791	-0.01368		0.96777	0.96854	-0.0007784
		509.311	0.96403	0.97897	-0.01494		0.96797	0.96833	-0.0003536
		509.517	0.96389	0.97884	-0.01496		0.96793	0.96842	-0.0004942
		509.723	0.96359	0.97889	-0.0153		0.96772	0.96798	-0.000266
		509.928	0.96258	0.97876	-0.01618		0.96614	0.96851	-0.00237
		510.134	0.96175	0.97829	-0.01654		0.96574	0.96837	-0.00263
		510.339	0.9614	0.97838	-0.01697		0.96582	0.96856	-0.00274
		510.545	0.9614	0.97831	-0.01692		0.96577	0.96808	-0.00231
		510.751	0.96113	0.97791	-0.01678		0.96547	0.96763	-0.00216
		510.956	0.96121	0.97698	-0.01577		0.96521	0.96783	-0.00263
		511.162	0.96164	0.97742	-0.01579		0.96444	0.96795	-0.0035
		511.367	0.96082	0.97697	-0.01615		0.96405	0.96758	-0.00354
		511.573	0.96134	0.97589	-0.01455		0.9636	0.96667	-0.00308
		511.779	0.96161	0.97574	-0.01413		0.96355	0.96674	-0.00319
		511.984	0.96112	0.97566	-0.01454		0.96303	0.96778	-0.00475
		512.19	0.96054	0.97522	-0.01468		0.96277	0.96795	-0.00518
		512.395	0.96037	0.97512	-0.01475		0.96181	0.96733	-0.00552
		512.601	0.96017	0.97525	-0.01508		0.96111	0.96737	-0.00626
		512.806	0.95944	0.97564	-0.01621		0.96041	0.96734	-0.00693
		513.012	0.95835	0.97524	-0.01689		0.96055	0.96731	-0.00677
		513.217	0.95756	0.97463	-0.01707		0.95984	0.96769	-0.00785
		513.422	0.95718	0.97391	-0.01672		0.95965	0.96782	-0.00817
		513.628	0.95759	0.97366	-0.01608		0.95868	0.96749	-0.00881
		513.833	0.95734	0.97321	-0.01588		0.95851	0.96821	-0.0097
		514.039	0.95788	0.97318	-0.0153		0.95808	0.96844	-0.01037
		514.244	0.95773	0.9721	-0.01436		0.95808	0.96844	-0.01036
		514.449	0.95741	0.9721	-0.01469		0.95722	0.96823	-0.01101
		514.655	0.95685	0.97219	-0.01534		0.95735	0.96784	-0.01049
		514.86	0.95681	0.97204	-0.01523		0.95658	0.96791	-0.01133
		515.065	0.95638	0.97224	-0.01586		0.95673	0.96689	-0.01016
		515.271	0.95629	0.97079	-0.0145		0.95677	0.96752	-0.01075
		515.476	0.956	0.97017	-0.01417		0.95636	0.96729	-0.01093
		515.681	0.95507	0.97054	-0.01547		0.95609	0.96697	-0.01088
		515.887	0.95482	0.9708	-0.01598		0.95652	0.9668	-0.01028
		516.092	0.95452	0.97111	-0.01659		0.95592	0.9674	-0.01148
		516.297	0.95466	0.97038	-0.01572		0.95553	0.96831	-0.01278
		516.502	0.95439	0.97037	-0.01598		0.95554	0.96818	-0.01264
		516.708	0.95456	0.97088	-0.01632		0.95554	0.96836	-0.01282
		516.913	0.95456	0.97059	-0.01602		0.95594	0.9683	-0.01236
		517.118	0.95411	0.97006	-0.01595		0.9552	0.96831	-0.01311
		517.323	0.95511	0.96963	-0.01452		0.95492	0.96775	-0.01283
		517.528	0.95509	0.96906	-0.01396		0.95502	0.96765	-0.01263
		517.734	0.95483	0.96888	-0.01405		0.95528	0.96715	-0.01187
		517.939	0.95543	0.9687	-0.01327		0.95576	0.96764	-0.01188
		518.144	0.95524	0.96899	-0.01374		0.95508	0.96817	-0.01309
		518.349	0.95505	0.9689	-0.01385		0.95527	0.96799	-0.01272
		518.554	0.95449	0.96893	-0.01444		0.95514	0.96781	-0.01267
		518.759	0.95538	0.96915	-0.01377		0.95537	0.96807	-0.0127
		518.964	0.95593	0.96836	-0.01243		0.95549	0.96822	-0.01273
		519.169	0.95624	0.96796	-0.01172		0.95521	0.96832	-0.0131
		519.374	0.95589	0.96775	-0.01187		0.95518	0.96853	-0.01335
		519.579	0.95635	0.96756	-0.01121		0.95568	0.96833	-0.01265
		519.784	0.95714	0.96783	-0.01069		0.95572	0.96854	-0.01282
		519.989	0.95707	0.96762	-0.01055		0.95528	0.96837	-0.01309
		520.194	0.95738	0.96785	-0.01047		0.95538	0.96827	-0.01289
		520.399	0.95736	0.9678	-0.01044		0.95526	0.96776	-0.0125
		520.604	0.95739	0.96755	-0.01016		0.95483	0.96717	-0.01235
		520.809	0.95714	0.96713	-0.00999		0.95473	0.96677	-0.01205
		521.014	0.95771	0.96686	-0.00915		0.95474	0.96664	-0.0119
		521.219	0.95806	0.96764	-0.00958		0.95513	0.96661	-0.01148
		521.424	0.95818	0.96766	-0.00948		0.95471	0.9673	-0.01259
		521.629	0.95786	0.96769	-0.00983		0.95411	0.96698	-0.01287
		521.834	0.95793	0.96765	-0.00971		0.9539	0.96677	-0.01287
		522.039	0.95826	0.96835	-0.01008		0.95381	0.96656	-0.01276
		522.243	0.95825	0.96862	-0.01037		0.95349	0.9671	-0.01361
		522.448	0.9584	0.96811	-0.00971		0.95397	0.96675	-0.01277
		522.653	0.95843	0.96853	-0.01011		0.95391	0.96658	-0.01268
		522.858	0.95781	0.96842	-0.01061		0.95322	0.96564	-0.01242
		523.063	0.95824	0.96858	-0.01034		0.95279	0.9652	-0.01241
		523.268	0.95842	0.96853	-0.01011		0.95247	0.96488	-0.01241
		523.472	0.95888	0.96888	-0.01		0.95222	0.96445	-0.01223
		523.677	0.95858	0.96802	-0.00944		0.95198	0.96382	-0.01184
		523.882	0.95882	0.96804	-0.00922		0.95177	0.96407	-0.0123
		524.087	0.95866	0.96832	-0.00966		0.95226	0.96416	-0.0119
		524.291	0.95835	0.96846	-0.01011		0.95244	0.96397	-0.01154
		524.496	0.95803	0.96892	-0.01089		0.95296	0.96345	-0.01049
		524.701	0.95753	0.96895	-0.01142		0.9536	0.96303	-0.00943
		524.905	0.95731	0.96878	-0.01147		0.95377	0.9631	-0.00933
		525.11	0.95725	0.96846	-0.01121		0.9535	0.96356	-0.01006
		525.315	0.95745	0.96759	-0.01014		0.95329	0.96353	-0.01024
		525.519	0.95735	0.96719	-0.00984		0.95236	0.96368	-0.01132
		525.724	0.95789	0.96667	-0.00878		0.95206	0.96307	-0.01101
		525.928	0.95791	0.96718	-0.00927		0.95256	0.96242	-0.00986
		526.133	0.95671	0.96718	-0.01047		0.9525	0.96222	-0.00971
		526.338	0.95676	0.96701	-0.01025		0.95152	0.9613	-0.00977
		526.542	0.95579	0.96693	-0.01113		0.95165	0.96125	-0.0096
		526.747	0.9561	0.96646	-0.01036		0.95135	0.96059	-0.00924
		526.951	0.95575	0.96634	-0.01059		0.95164	0.96061	-0.00898
		527.156	0.95561	0.96569	-0.01009		0.95115	0.96027	-0.00912
		527.36	0.95495	0.96596	-0.01101		0.95165	0.96081	-0.00916
		527.565	0.95557	0.96565	-0.01008		0.95078	0.96138	-0.0106
		527.769	0.95559	0.96652	-0.01093		0.95142	0.96102	-0.0096
		527.974	0.95521	0.96722	-0.012		0.95143	0.96063	-0.0092
		528.178	0.95502	0.96691	-0.01189		0.95097	0.96126	-0.01029
		528.383	0.95526	0.96657	-0.01131		0.95022	0.96173	-0.01151
		528.587	0.95497	0.9665	-0.01153		0.95082	0.96151	-0.01069
		528.792	0.95467	0.96672	-0.01205		0.95049	0.96166	-0.01118
		528.996	0.9544	0.9675	-0.0131		0.95067	0.96171	-0.01104
		529.2	0.95432	0.96751	-0.01319		0.95141	0.96224	-0.01083
		529.405	0.95395	0.96707	-0.01312		0.95089	0.9625	-0.01161
		529.609	0.95382	0.96636	-0.01254		0.95122	0.96246	-0.01123
		529.813	0.9537	0.96625	-0.01255		0.95153	0.96204	-0.01051
		530.018	0.95448	0.96622	-0.01175		0.95135	0.96211	-0.01075
		530.222	0.95466	0.96643	-0.01177		0.95119	0.96274	-0.01155
		530.426	0.95396	0.96681	-0.01285		0.951	0.96198	-0.01097
		530.631	0.95332	0.96638	-0.01306		0.95132	0.96148	-0.01016
		530.835	0.95349	0.96655	-0.01306		0.95064	0.96131	-0.01067
		531.039	0.9538	0.96644	-0.01263		0.95026	0.96238	-0.01212
		531.244	0.95354	0.96612	-0.01258		0.94966	0.96228	-0.01262
		531.448	0.95339	0.96631	-0.01293		0.94944	0.96192	-0.01248
		531.652	0.9525	0.96582	-0.01332		0.94902	0.96166	-0.01264
		531.856	0.95273	0.96547	-0.01274		0.94848	0.96157	-0.01309
		532.06	0.95272	0.96514	-0.01242		0.94889	0.96085	-0.01196
		532.265	0.95202	0.96514	-0.01312		0.94881	0.96017	-0.01136
		532.469	0.95211	0.9653	-0.01319		0.94895	0.95958	-0.01064
		532.673	0.95176	0.96483	-0.01306		0.9488	0.95962	-0.01082
		532.877	0.95126	0.96428	-0.01302		0.94809	0.96002	-0.01193
		533.081	0.95126	0.96418	-0.01292		0.9474	0.95982	-0.01242
		533.285	0.95125	0.96397	-0.01272		0.94737	0.9597	-0.01233
		533.489	0.95122	0.96482	-0.0136		0.94704	0.95959	-0.01255
		533.694	0.95068	0.96401	-0.01333		0.94609	0.95985	-0.01377
		533.898	0.95028	0.96413	-0.01384		0.94581	0.9596	-0.01378
		534.102	0.95017	0.96378	-0.01361		0.94618	0.95966	-0.01348
		534.306	0.95071	0.96417	-0.01346		0.94591	0.95956	-0.01365
		534.51	0.95024	0.96344	-0.0132		0.94567	0.95906	-0.01338
		534.714	0.9501	0.96316	-0.01306		0.94575	0.9581	-0.01236
		534.918	0.95077	0.9628	-0.01203		0.94569	0.95783	-0.01213
		535.122	0.95086	0.9624	-0.01154		0.94561	0.95742	-0.0118
		535.326	0.95113	0.96198	-0.01085		0.94598	0.9575	-0.01152
		535.53	0.9513	0.9614	-0.01009		0.94628	0.95766	-0.01138
		535.734	0.95123	0.96086	-0.00963		0.94663	0.95734	-0.01072
		535.938	0.95061	0.96025	-0.00964		0.94712	0.95704	-0.00991
		536.142	0.95047	0.96003	-0.00956		0.94749	0.95651	-0.00902
		536.346	0.94978	0.96006	-0.01028		0.94787	0.95571	-0.00784
		536.549	0.94987	0.96013	-0.01025		0.9476	0.95542	-0.00783
		536.753	0.94965	0.95931	-0.00967		0.94779	0.95582	-0.00803
		536.957	0.94944	0.95871	-0.00928		0.94746	0.95417	-0.00671
		537.161	0.95046	0.95835	-0.00789		0.94648	0.95397	-0.00749
		537.365	0.95047	0.95778	-0.00731		0.94676	0.95341	-0.00665
		537.569	0.95059	0.95746	-0.00687		0.94656	0.95251	-0.00595
		537.773	0.9503	0.95791	-0.00761		0.94697	0.95248	-0.00551
		537.976	0.95048	0.95738	-0.00691		0.94752	0.95237	-0.00485
		538.18	0.95056	0.95705	-0.00649		0.94812	0.95201	-0.00388
		538.384	0.95029	0.95712	-0.00682		0.94755	0.95211	-0.00456
		538.588	0.95092	0.95636	-0.00543		0.94739	0.95186	-0.00446
		538.791	0.95063	0.95594	-0.00531		0.94851	0.95252	-0.00402
		538.995	0.95095	0.95553	-0.00458		0.94823	0.95199	-0.00376
		539.199	0.95059	0.95651	-0.00592		0.9481	0.9523	-0.0042
		539.403	0.95092	0.95606	-0.00514		0.94807	0.9524	-0.00434
		539.606	0.95059	0.95564	-0.00505		0.94832	0.95299	-0.00466
		539.81	0.95096	0.95566	-0.0047		0.94827	0.9529	-0.00464
		540.014	0.9503	0.95619	-0.00589		0.94884	0.95302	-0.00418
		540.217	0.95018	0.95613	-0.00595		0.94833	0.95267	-0.00433
		540.421	0.95001	0.95505	-0.00504		0.948	0.95311	-0.00511
		540.625	0.95096	0.95514	-0.00418		0.94844	0.95322	-0.00478
		540.828	0.95077	0.95478	-0.00401		0.94914	0.95335	-0.00421
		541.032	0.951	0.95522	-0.00422		0.94895	0.95389	-0.00494
		541.235	0.95108	0.9551	-0.00402		0.94926	0.95364	-0.00438
		541.439	0.95136	0.95482	-0.00347		0.94958	0.95404	-0.00446
		541.643	0.95109	0.95438	-0.00329		0.94881	0.95348	-0.00467
		541.846	0.9513	0.95435	-0.00305		0.94842	0.95342	-0.005
		542.05	0.95128	0.95501	-0.00373		0.94841	0.95351	-0.00509
		542.253	0.95165	0.95544	-0.00379		0.9485	0.95311	-0.00461
		542.457	0.95071	0.9554	-0.00469		0.94882	0.95309	-0.00427
		542.66	0.95054	0.95507	-0.00453		0.94838	0.95268	-0.00431
		542.864	0.95079	0.95429	-0.0035		0.9474	0.95285	-0.00545
		543.067	0.95069	0.95467	-0.00398		0.9465	0.95242	-0.00592
		543.271	0.95068	0.95366	-0.00298		0.94639	0.95245	-0.00606
		543.474	0.95139	0.95404	-0.00265		0.94606	0.95141	-0.00535
		543.677	0.95164	0.95424	-0.0026		0.94637	0.95079	-0.00443
		543.881	0.95163	0.95397	-0.00234		0.94621	0.95074	-0.00453
		544.084	0.95208	0.95442	-0.00235		0.94734	0.95045	-0.00311
		544.288	0.9523	0.95486	-0.00256		0.94787	0.95023	-0.00236
		544.491	0.95247	0.95519	-0.00273		0.94679	0.95046	-0.00367
		544.694	0.95292	0.95515	-0.00223		0.9465	0.95083	-0.00433
		544.898	0.95323	0.95455	-0.00132		0.94575	0.95092	-0.00517
		545.101	0.95311	0.95435	-0.00124		0.94528	0.95077	-0.0055
		545.304	0.9533	0.95487	-0.00157		0.94594	0.95055	-0.00461
		545.508	0.95334	0.9551	-0.00176		0.94609	0.95133	-0.00524
		545.711	0.95324	0.95513	-0.00189		0.94578	0.95165	-0.00587
		545.914	0.95317	0.95498	-0.00181		0.94652	0.95188	-0.00537
		546.117	0.95339	0.95507	-0.00168		0.94667	0.95159	-0.00492
		546.321	0.95386	0.9547	-0.0008326		0.94699	0.95091	-0.00392
		546.524	0.95433	0.95472	-0.000398		0.94708	0.95087	-0.0038
		546.727	0.95421	0.95415	6.06e-05		0.94714	0.95068	-0.00353
		546.93	0.9555	0.954	0.0015		0.9477	0.95078	-0.00308
		547.134	0.95585	0.95392	0.00193		0.94754	0.95078	-0.00324
		547.337	0.95568	0.95402	0.00166		0.94747	0.95007	-0.0026
		547.54	0.95595	0.95399	0.00196		0.94775	0.94941	-0.00167
		547.743	0.95613	0.95437	0.00176		0.94805	0.94875	-0.000692
		547.946	0.95601	0.95442	0.00159		0.94822	0.94827	-4.96e-05
		548.149	0.95596	0.95468	0.00128		0.94858	0.94758	0.0009998
		548.352	0.95646	0.95486	0.00159		0.94879	0.94657	0.00222
		548.556	0.95628	0.955	0.00129		0.94878	0.94645	0.00233
		548.759	0.95663	0.95483	0.00179		0.94855	0.94629	0.00226
		548.962	0.95718	0.95486	0.00232		0.94859	0.94529	0.0033
		549.165	0.95765	0.9552	0.00245		0.94864	0.94438	0.00427
		549.368	0.95769	0.95452	0.00316		0.9491	0.94503	0.00408
		549.571	0.95758	0.95466	0.00292		0.94982	0.9447	0.00512
		549.774	0.95769	0.9548	0.00289		0.9498	0.94475	0.00506
		549.977	0.95739	0.95462	0.00276		0.95031	0.94485	0.00546
		550.18	0.95752	0.95358	0.00394		0.95092	0.94469	0.00623
		550.383	0.95765	0.95298	0.00467		0.95108	0.94405	0.00703
		550.586	0.95777	0.95335	0.00442		0.95069	0.94367	0.00702
		550.789	0.95761	0.95296	0.00465		0.95032	0.94335	0.00697
		550.992	0.95745	0.95336	0.0041		0.95064	0.94345	0.00718
		551.195	0.95794	0.95393	0.00401		0.95031	0.94339	0.00692
		551.397	0.95808	0.95401	0.00407		0.95065	0.94331	0.00734
		551.6	0.95834	0.953	0.00534		0.95139	0.94306	0.00833
		551.803	0.95817	0.95289	0.00529		0.95157	0.94327	0.0083
		552.006	0.95823	0.95337	0.00487		0.95142	0.94293	0.00849
		552.209	0.95826	0.95287	0.00539		0.95196	0.94237	0.00959
		552.412	0.95865	0.95258	0.00607		0.95182	0.9421	0.00972
		552.615	0.95865	0.952	0.00665		0.95141	0.94244	0.00897
		552.817	0.95911	0.95313	0.00598		0.95191	0.94275	0.00916
		553.02	0.95902	0.95355	0.00547		0.95225	0.94235	0.0099
		553.223	0.95902	0.95401	0.00501		0.95206	0.94285	0.00921
		553.426	0.95884	0.95385	0.00499		0.95249	0.94259	0.0099
		553.628	0.95894	0.95399	0.00496		0.95275	0.94277	0.00998
		553.831	0.95887	0.95408	0.00479		0.95261	0.94284	0.00977
		554.034	0.95906	0.95394	0.00512		0.95296	0.9431	0.00986
		554.237	0.9598	0.95391	0.00589		0.95347	0.94287	0.0106
		554.439	0.95964	0.95443	0.00521		0.95362	0.94256	0.01106
		554.642	0.9599	0.95381	0.00609		0.95324	0.94307	0.01017
		554.845	0.96037	0.95385	0.00652		0.953	0.94323	0.00977
		555.047	0.96087	0.95384	0.00703		0.95373	0.94335	0.01039
		555.25	0.96111	0.95393	0.00718		0.95417	0.94323	0.01093
		555.453	0.9619	0.95419	0.00771		0.95494	0.94388	0.01106
		555.655	0.96251	0.95418	0.00833		0.95513	0.94398	0.01115
		555.858	0.9624	0.95438	0.00801		0.95567	0.94416	0.01151
		556.06	0.96242	0.95474	0.00768		0.95583	0.94503	0.0108
		556.263	0.96263	0.95526	0.00737		0.95657	0.94536	0.01122
		556.466	0.96345	0.95498	0.00848		0.95675	0.94586	0.01088
		556.668	0.96376	0.95489	0.00887		0.95646	0.94632	0.01015
		556.871	0.96341	0.95507	0.00835		0.95699	0.94628	0.01071
		557.073	0.96377	0.95479	0.00898		0.95728	0.94618	0.0111
		557.276	0.96334	0.9553	0.00805		0.958	0.94697	0.01103
		557.478	0.9635	0.95559	0.00791		0.95827	0.9472	0.01107
		557.681	0.96333	0.95494	0.00839		0.95815	0.94764	0.01051
		557.883	0.96336	0.95444	0.00892		0.95869	0.94758	0.0111
		558.086	0.96369	0.95452	0.00917		0.9597	0.9478	0.0119
		558.288	0.96422	0.95444	0.00977		0.96014	0.94813	0.012
		558.49	0.96446	0.95477	0.0097		0.96036	0.94858	0.01178
		558.693	0.96509	0.95532	0.00977		0.96008	0.9488	0.01128
		558.895	0.96621	0.95542	0.01079		0.96028	0.94874	0.01155
		559.098	0.96723	0.95542	0.01181		0.96073	0.94877	0.01196
		559.3	0.96716	0.95637	0.01079		0.96052	0.94845	0.01207
		559.502	0.96736	0.9562	0.01116		0.96096	0.94853	0.01243
		559.705	0.96726	0.9567	0.01057		0.96166	0.94878	0.01288
		559.907	0.96798	0.95664	0.01134		0.96214	0.94936	0.01277
		560.109	0.96778	0.9563	0.01148		0.96225	0.94974	0.01251
		560.312	0.96839	0.9561	0.01229		0.96259	0.94931	0.01328
		560.514	0.96919	0.95623	0.01296		0.96245	0.9496	0.01285
		560.716	0.97002	0.95586	0.01417		0.96209	0.94987	0.01223
		560.919	0.97037	0.95603	0.01433		0.96255	0.95017	0.01238
		561.121	0.97164	0.95594	0.0157		0.9627	0.95067	0.01203
		561.323	0.97202	0.95556	0.01646		0.96334	0.95113	0.0122
		561.525	0.97172	0.9557	0.01603		0.96397	0.95142	0.01255
		561.727	0.97297	0.95642	0.01654		0.9643	0.95164	0.01266
		561.93	0.97349	0.95638	0.01711		0.96437	0.95172	0.01265
		562.132	0.97388	0.95604	0.01784		0.96463	0.95211	0.01252
		562.334	0.97487	0.95634	0.01854		0.96536	0.95208	0.01328
		562.536	0.97556	0.95667	0.01889		0.96533	0.95218	0.01315
		562.738	0.9762	0.95735	0.01885		0.9654	0.9525	0.01289
		562.94	0.97646	0.95747	0.01899		0.96622	0.95325	0.01297
		563.142	0.97757	0.95752	0.02005		0.96737	0.95335	0.01402
		563.345	0.97814	0.9576	0.02053		0.96785	0.95356	0.01429
		563.547	0.97877	0.95757	0.0212		0.96861	0.95328	0.01532
		563.749	0.97964	0.95774	0.0219		0.96978	0.95374	0.01605
		563.951	0.97978	0.95828	0.02151		0.97039	0.95478	0.01561
		564.153	0.98103	0.95844	0.0226		0.97075	0.95452	0.01624
		564.355	0.98234	0.95906	0.02327		0.97195	0.95478	0.01717
		564.557	0.98324	0.95976	0.02348		0.97209	0.95552	0.01658
		564.759	0.98338	0.95957	0.02382		0.97296	0.9556	0.01736
		564.961	0.98447	0.95991	0.02456		0.97454	0.95618	0.01837
		565.163	0.98517	0.95978	0.02538		0.97517	0.9567	0.01847
		565.365	0.98511	0.96001	0.02509		0.97608	0.95735	0.01873
		565.567	0.98611	0.96069	0.02542		0.97706	0.95796	0.0191
		565.769	0.98711	0.96121	0.02589		0.97753	0.95814	0.01939
		565.971	0.98795	0.96122	0.02673		0.97798	0.95803	0.01995
		566.172	0.98912	0.96133	0.0278		0.9786	0.95872	0.01988
		566.374	0.99038	0.96178	0.0286		0.97942	0.95903	0.02039
		566.576	0.9907	0.96193	0.02877		0.97967	0.95981	0.01986
		566.778	0.99292	0.96185	0.03107		0.98064	0.95973	0.02092
		566.98	0.99305	0.96293	0.03013		0.98165	0.96026	0.0214
		567.182	0.99363	0.96343	0.0302		0.98218	0.95984	0.02234
		567.384	0.99401	0.96391	0.0301		0.9828	0.95967	0.02313
		567.585	0.99464	0.96471	0.02993		0.98422	0.96029	0.02393
		567.787	0.99491	0.96511	0.02979		0.98517	0.96029	0.02488
		567.989	0.99538	0.96576	0.02962		0.98619	0.96084	0.02535
		568.191	0.99645	0.96646	0.02999		0.98701	0.9615	0.02551
		568.393	0.99685	0.9667	0.03016		0.98804	0.96126	0.02678
		568.594	0.99738	0.9665	0.03087		0.9887	0.96145	0.02725
		568.796	0.99761	0.96701	0.0306		0.98942	0.96174	0.02768
		568.998	0.99773	0.96733	0.0304		0.99089	0.96232	0.02857
		569.199	0.99846	0.96738	0.03108		0.99202	0.963	0.02903
		569.401	0.99872	0.96744	0.03129		0.99323	0.96384	0.02939
		569.603	0.99864	0.96802	0.03061		0.99422	0.96361	0.03061
		569.804	0.99914	0.9684	0.03074		0.9954	0.96351	0.03189
		570.006	1.00009	0.96972	0.03037		0.99647	0.96377	0.0327
		570.208	1.00049	0.97062	0.02987		0.99782	0.96408	0.03374
		570.409	1.00102	0.97155	0.02947		0.99804	0.96451	0.03353
		570.611	1.00171	0.97188	0.02983		0.99812	0.96443	0.03368
		570.812	1.00223	0.97237	0.02986		0.99975	0.9645	0.03524
		571.014	1.00282	0.97268	0.03014		1.00098	0.96532	0.03566
		571.216	1.003	0.97342	0.02958		1.00185	0.96563	0.03622
		571.417	1.0038	0.97454	0.02926		1.00284	0.96616	0.03668
		571.619	1.00444	0.97466	0.02978		1.00352	0.96648	0.03704
		571.82	1.00476	0.97523	0.02953		1.00449	0.96687	0.03762
		572.022	1.00608	0.97548	0.03059		1.00494	0.96721	0.03773
		572.223	1.00656	0.97647	0.03009		1.00543	0.96696	0.03848
		572.425	1.00789	0.97715	0.03074		1.00635	0.96728	0.03907
		572.626	1.0089	0.97788	0.03102		1.00664	0.96754	0.0391
		572.828	1.00979	0.97815	0.03164		1.00665	0.96759	0.03905
		573.029	1.00995	0.97891	0.03105		1.00715	0.96829	0.03887
		573.23	1.01143	0.9793	0.03213		1.00772	0.9693	0.03842
		573.432	1.01258	0.97989	0.03269		1.00883	0.96957	0.03926
		573.633	1.01384	0.98067	0.03317		1.00946	0.96984	0.03962
		573.835	1.0152	0.9809	0.0343		1.0103	0.9697	0.0406
		574.036	1.01602	0.98131	0.03471		1.01119	0.96953	0.04166
		574.237	1.01619	0.98152	0.03468		1.01228	0.96941	0.04287
		574.439	1.01704	0.9817	0.03534		1.01361	0.96978	0.04383
		574.64	1.01799	0.98208	0.03591		1.01413	0.9701	0.04403
		574.841	1.01855	0.98246	0.03609		1.01481	0.96988	0.04493
		575.043	1.0195	0.98332	0.03618		1.01577	0.97012	0.04566
		575.244	1.02074	0.98325	0.03749		1.01632	0.96983	0.04649
		575.445	1.02157	0.98332	0.03825		1.01695	0.97018	0.04677
		575.646	1.02288	0.98336	0.03952		1.01753	0.97094	0.0466
		575.848	1.02381	0.98396	0.03985		1.018	0.97133	0.04667
		576.049	1.02416	0.98425	0.0399		1.01834	0.97204	0.0463
		576.25	1.02568	0.98458	0.0411		1.01901	0.97151	0.0475
		576.451	1.02643	0.98511	0.04132		1.01956	0.97237	0.04719
		576.653	1.02686	0.98565	0.0412		1.02019	0.97254	0.04765
		576.854	1.02789	0.98575	0.04213		1.02116	0.97254	0.04862
		577.055	1.02895	0.98585	0.0431		1.02144	0.97303	0.04841
		577.256	1.02983	0.98625	0.04358		1.02152	0.97337	0.04815
		577.457	1.03065	0.98692	0.04373		1.02213	0.97334	0.04879
		577.658	1.03274	0.98656	0.04618		1.02251	0.97399	0.04852
		577.859	1.03314	0.98591	0.04723		1.02249	0.97444	0.04805
		578.061	1.03419	0.98598	0.04821		1.02269	0.97542	0.04727
		578.262	1.03501	0.98621	0.04879		1.02322	0.9765	0.04672
		578.463	1.03607	0.98643	0.04964		1.02391	0.97632	0.04759
		578.664	1.03737	0.98698	0.05038		1.02433	0.97696	0.04737
		578.865	1.03811	0.98783	0.05027		1.02514	0.97698	0.04817
		579.066	1.03764	0.98861	0.04903		1.02549	0.9774	0.04809
		579.267	1.03829	0.98825	0.05004		1.02615	0.97762	0.04853
		579.468	1.03918	0.98862	0.05056		1.02701	0.9786	0.0484
		579.669	1.04027	0.98939	0.05088		1.02749	0.97898	0.04851
		579.87	1.04173	0.98994	0.05179		1.02812	0.97978	0.04834
		580.071	1.04235	0.98998	0.05237		1.02866	0.9803	0.04836
		580.272	1.04306	0.99071	0.05234		1.02933	0.9806	0.04873
		580.473	1.04391	0.99185	0.05207		1.03099	0.98111	0.04988
		580.673	1.04465	0.9921	0.05255		1.03171	0.98177	0.04994
		580.874	1.04563	0.99309	0.05253		1.03303	0.98239	0.05064
		581.075	1.04581	0.99362	0.05219		1.03377	0.98282	0.05095
		581.276	1.04714	0.99421	0.05293		1.03472	0.98266	0.05207
		581.477	1.04742	0.99511	0.05231		1.03592	0.98244	0.05348
		581.678	1.04826	0.99634	0.05193		1.03719	0.98231	0.05488
		581.879	1.04921	0.99674	0.05248		1.03834	0.98357	0.05477
		582.079	1.04991	0.99714	0.05278		1.03892	0.98406	0.05485
		582.28	1.0505	0.99763	0.05288		1.03972	0.98481	0.05492
		582.481	1.05149	0.9988	0.05269		1.04041	0.98518	0.05523
		582.682	1.05307	0.99951	0.05356		1.04181	0.98562	0.05619
		582.883	1.05414	1.00054	0.0536		1.04312	0.98626	0.05685
		583.083	1.05597	1.00116	0.05481		1.04346	0.98673	0.05673
		583.284	1.05726	1.00169	0.05556		1.04347	0.9871	0.05637
		583.485	1.05893	1.00286	0.05607		1.04386	0.98737	0.05648
		583.686	1.05975	1.00296	0.05679		1.04502	0.98724	0.05778
		583.886	1.06072	1.00369	0.05703		1.04661	0.98781	0.0588
		584.087	1.06195	1.00426	0.05769		1.04727	0.98821	0.05907
		584.288	1.06245	1.00497	0.05748		1.04786	0.98839	0.05947
		584.488	1.06321	1.00505	0.05816		1.04812	0.98921	0.05891
		584.689	1.06425	1.00547	0.05878		1.04859	0.99017	0.05842
		584.889	1.06488	1.00611	0.05877		1.04978	0.99102	0.05876
		585.09	1.06575	1.00648	0.05927		1.05139	0.9917	0.05969
		585.291	1.06719	1.00694	0.06025		1.05255	0.99241	0.06014
		585.491	1.06822	1.00754	0.06068		1.05354	0.99208	0.06147
		585.692	1.06859	1.00801	0.06058		1.05451	0.99196	0.06255
		585.892	1.06829	1.00823	0.06005		1.05556	0.99213	0.06343
		586.093	1.06933	1.00863	0.0607		1.05633	0.99278	0.06356
		586.293	1.07017	1.00845	0.06172		1.05687	0.99321	0.06366
		586.494	1.07175	1.00901	0.06274		1.05792	0.99378	0.06414
		586.694	1.07324	1.00913	0.06411		1.05821	0.99356	0.06465
		586.895	1.07342	1.00951	0.06391		1.05923	0.99359	0.06563
		587.095	1.07394	1.00903	0.06491		1.06037	0.99444	0.06594
		587.296	1.07446	1.00944	0.06502		1.0612	0.99474	0.06646
		587.496	1.07532	1.01	0.06532		1.06199	0.99546	0.06653
		587.697	1.07602	1.01042	0.06559		1.06304	0.99592	0.06712
		587.897	1.07638	1.01101	0.06537		1.06441	0.99564	0.06878
		588.098	1.07761	1.01106	0.06654		1.06552	0.99637	0.06916
		588.298	1.07875	1.01078	0.06797		1.06645	0.99705	0.06941
		588.498	1.07901	1.01089	0.06812		1.06703	0.99771	0.06931
		588.699	1.0796	1.01101	0.06859		1.06812	0.99808	0.07004
		588.899	1.0801	1.01121	0.06889		1.0689	0.99831	0.07059
		589.099	1.08063	1.01158	0.06904		1.06951	0.99893	0.07057
		589.3	1.08196	1.01218	0.06979		1.07062	0.9995	0.07111
		589.5	1.08266	1.01249	0.07017		1.07179	1.00038	0.07141
		589.7	1.08327	1.01198	0.07129		1.07206	1.00109	0.07097
		589.901	1.08331	1.01298	0.07033		1.07225	1.00118	0.07107
		590.101	1.08492	1.0139	0.07102		1.07333	1.00137	0.07196
		590.301	1.08546	1.01444	0.07103		1.07429	1.00089	0.0734
		590.501	1.08659	1.01532	0.07128		1.07531	1.00134	0.07397
		590.702	1.08709	1.01636	0.07073		1.07577	1.0021	0.07367
		590.902	1.0871	1.01684	0.07026		1.07613	1.00209	0.07404
		591.102	1.08786	1.017	0.07085		1.07724	1.00315	0.07409
		591.302	1.08913	1.01722	0.07191		1.07852	1.00404	0.07447
		591.502	1.08999	1.0179	0.07209		1.07932	1.00444	0.07488
		591.702	1.09108	1.01871	0.07237		1.08022	1.00496	0.07526
		591.903	1.09178	1.01943	0.07235		1.08133	1.00634	0.07499
		592.103	1.09192	1.02014	0.07177		1.08188	1.00689	0.07499
		592.303	1.09322	1.02042	0.0728		1.08344	1.00732	0.07612
		592.503	1.09443	1.02159	0.07284		1.08447	1.00782	0.07665
		592.703	1.09441	1.02086	0.07354		1.08403	1.00787	0.07616
		592.903	1.09549	1.02098	0.07451		1.08544	1.00816	0.07728
		593.103	1.09599	1.02162	0.07437		1.08652	1.00857	0.07795
		593.303	1.09689	1.02214	0.07475		1.08746	1.00906	0.0784
		593.503	1.09761	1.0231	0.07451		1.08825	1.00967	0.07858
		593.703	1.09877	1.02299	0.07578		1.08851	1.01073	0.07778
		593.903	1.09954	1.0234	0.07613		1.08923	1.0112	0.07802
		594.103	1.10019	1.02414	0.07605		1.08961	1.01102	0.07859
		594.303	1.10122	1.02492	0.07629		1.09043	1.01164	0.07879
		594.503	1.10225	1.02561	0.07664		1.09072	1.01185	0.07886
		594.703	1.10317	1.02547	0.0777		1.09182	1.01278	0.07904
		594.903	1.1032	1.02572	0.07749		1.09252	1.01355	0.07897
		595.103	1.10377	1.02641	0.07736		1.09336	1.0143	0.07906
		595.303	1.10377	1.02639	0.07738		1.09442	1.01452	0.07989
		595.503	1.10393	1.02711	0.07682		1.09586	1.01495	0.08091
		595.703	1.10401	1.02715	0.07686		1.09739	1.01559	0.08179
		595.903	1.10384	1.02786	0.07598		1.09777	1.0165	0.08127
		596.102	1.1046	1.02797	0.07664		1.09779	1.01764	0.08015
		596.302	1.10541	1.02851	0.0769		1.0985	1.01847	0.08003
		596.502	1.10618	1.02882	0.07736		1.0993	1.01941	0.07989
		596.702	1.10703	1.02919	0.07784		1.10009	1.01979	0.0803
		596.902	1.10762	1.02912	0.0785		1.10056	1.0198	0.08076
		597.101	1.1087	1.02936	0.07934		1.1015	1.02007	0.08144
		597.301	1.10956	1.0291	0.08045		1.10209	1.02061	0.08147
		597.501	1.11034	1.02821	0.08214		1.10293	1.02064	0.08229
		597.701	1.11108	1.02823	0.08285		1.1039	1.02074	0.08316
		597.9	1.11178	1.02771	0.08407		1.1042	1.02117	0.08304
		598.1	1.11331	1.02786	0.08545		1.10502	1.02173	0.08329
		598.3	1.11403	1.02735	0.08667		1.10597	1.02136	0.08462
		598.499	1.11473	1.02789	0.08685		1.10763	1.02126	0.08637
		598.699	1.11553	1.02768	0.08785		1.1088	1.02178	0.08703
		598.899	1.11572	1.02818	0.08754		1.1105	1.02254	0.08796
		599.098	1.11669	1.02765	0.08905		1.11099	1.0233	0.08768
		599.298	1.11801	1.0282	0.08981		1.11167	1.02327	0.0884
		599.498	1.11879	1.02737	0.09142		1.11278	1.0232	0.08957
		599.697	1.11977	1.02751	0.09225		1.11367	1.0231	0.09057
		599.897	1.12137	1.02757	0.0938		1.11503	1.02349	0.09154
		600.096	1.12235	1.0276	0.09474		1.11595	1.02395	0.09201
		600.296	1.12304	1.02797	0.09508		1.11734	1.02395	0.09339
		600.496	1.12455	1.02827	0.09628		1.11816	1.02338	0.09478
		600.695	1.12537	1.02811	0.09726		1.11951	1.02356	0.09594
		600.895	1.12686	1.02862	0.09824		1.12131	1.02311	0.0982
		601.094	1.12899	1.02856	0.10042		1.12233	1.02349	0.09884
		601.294	1.13012	1.02819	0.10193		1.1234	1.02363	0.09978
		601.493	1.13065	1.02821	0.10244		1.12365	1.02348	0.10017
		601.693	1.13122	1.02773	0.10348		1.12429	1.02291	0.10138
		601.892	1.13279	1.02814	0.10465		1.12505	1.02295	0.1021
		602.091	1.1338	1.028	0.1058		1.12652	1.02344	0.10308
		602.291	1.13508	1.02859	0.10649		1.12716	1.02303	0.10413
		602.49	1.13601	1.02831	0.1077		1.12804	1.02366	0.10438
		602.69	1.13613	1.02828	0.10785		1.12785	1.02394	0.10391
		602.889	1.13619	1.02809	0.1081		1.12817	1.02449	0.10368
		603.088	1.13695	1.02749	0.10945		1.12861	1.02504	0.10357
		603.288	1.13734	1.0275	0.10983		1.12879	1.0243	0.10449
		603.487	1.13772	1.0273	0.11043		1.1287	1.02408	0.10462
		603.686	1.13846	1.02708	0.11137		1.12894	1.02389	0.10505
		603.886	1.13857	1.02663	0.11195		1.1293	1.02424	0.10506
		604.085	1.13868	1.02623	0.11244		1.12893	1.02372	0.10521
		604.284	1.13907	1.02587	0.11321		1.12903	1.02366	0.10536
		604.484	1.1394	1.02619	0.11321		1.12877	1.0239	0.10487
		604.683	1.1394	1.02598	0.11342		1.12918	1.02401	0.10517
		604.882	1.1404	1.0261	0.1143		1.12978	1.02426	0.10551
		605.081	1.14053	1.02623	0.1143		1.12985	1.02439	0.10546
		605.28	1.1411	1.026	0.11511		1.12952	1.02412	0.1054
		605.48	1.14151	1.02616	0.11536		1.12952	1.024	0.10552
		605.679	1.14154	1.0262	0.11534		1.1299	1.02376	0.10615
		605.878	1.14208	1.02665	0.11543		1.13061	1.02343	0.10718
		606.077	1.14186	1.02694	0.11492		1.13062	1.02362	0.10701
		606.276	1.1423	1.02635	0.11595		1.13037	1.0235	0.10687
		606.475	1.14166	1.02679	0.11487		1.13047	1.02379	0.10668
		606.675	1.14109	1.02702	0.11406		1.13115	1.02389	0.10727
		606.874	1.14104	1.0276	0.11344		1.13122	1.02368	0.10754
		607.073	1.14125	1.02753	0.11372		1.13092	1.02365	0.10727
		607.272	1.14107	1.02694	0.11413		1.13126	1.02367	0.10759
		607.471	1.14135	1.02725	0.1141		1.13029	1.02363	0.10666
		607.67	1.14204	1.02748	0.11456		1.13072	1.02328	0.10744
		607.869	1.14219	1.02776	0.11443		1.13064	1.02319	0.10745
		608.068	1.14259	1.02796	0.11463		1.13087	1.02289	0.10798
		608.267	1.14241	1.0283	0.1141		1.13125	1.02268	0.10857
		608.466	1.14222	1.02811	0.11411		1.13096	1.02225	0.10871
		608.665	1.14235	1.02768	0.11468		1.13078	1.02184	0.10895
		608.864	1.1426	1.02787	0.11473		1.13161	1.0223	0.10931
		609.063	1.14271	1.02808	0.11463		1.13228	1.02193	0.11035
		609.262	1.14297	1.02719	0.11579		1.13236	1.02174	0.11062
		609.461	1.14333	1.0274	0.11593		1.13275	1.0216	0.11115
		609.66	1.14359	1.02857	0.11502		1.13307	1.0217	0.11137
		609.859	1.14289	1.02765	0.11524		1.13324	1.02202	0.11122
		610.057	1.14336	1.02839	0.11497		1.13406	1.02155	0.11251
		610.256	1.14359	1.02817	0.11541		1.13519	1.02113	0.11406
		610.455	1.1439	1.02919	0.11471		1.13534	1.02164	0.1137
		610.654	1.14443	1.02925	0.11518		1.13606	1.02123	0.11483
		610.853	1.14458	1.02959	0.11499		1.13644	1.02109	0.11535
		611.052	1.14522	1.02956	0.11565		1.13644	1.02077	0.11568
		611.25	1.14573	1.0302	0.11552		1.13735	1.02074	0.11661
		611.449	1.14627	1.03092	0.11535		1.13734	1.02079	0.11655
		611.648	1.1472	1.03134	0.11585		1.13795	1.02092	0.11704
		611.847	1.14756	1.03153	0.11603		1.13874	1.021	0.11775
		612.045	1.14689	1.03209	0.11481		1.13862	1.02128	0.11734
		612.244	1.14767	1.03262	0.11505		1.13898	1.02129	0.11769
		612.443	1.14769	1.03262	0.11507		1.13912	1.02098	0.11813
		612.642	1.14738	1.03308	0.1143		1.13968	1.02116	0.11852
		612.84	1.14799	1.03339	0.1146		1.13997	1.02153	0.11844
		613.039	1.14727	1.03363	0.11364		1.13905	1.02174	0.11731
		613.238	1.1473	1.03304	0.11426		1.13913	1.02135	0.11779
		613.436	1.1468	1.03375	0.11305		1.13894	1.02126	0.11768
		613.635	1.14689	1.0344	0.1125		1.13946	1.02152	0.11794
		613.833	1.14778	1.03546	0.11232		1.13919	1.02212	0.11708
		614.032	1.14787	1.03676	0.11111		1.13961	1.02259	0.11702
		614.231	1.14797	1.03718	0.11079		1.13894	1.02284	0.1161
		614.429	1.14795	1.03726	0.11068		1.1388	1.02408	0.11472
		614.628	1.14823	1.03797	0.11026		1.1379	1.02428	0.11362
		614.826	1.14892	1.03858	0.11034		1.13819	1.02476	0.11343
		615.025	1.1499	1.03875	0.11115		1.1389	1.02529	0.11361
		615.223	1.15066	1.03907	0.11159		1.13884	1.02593	0.11291
		615.422	1.15095	1.03936	0.11159		1.1387	1.0269	0.1118
		615.62	1.15109	1.0403	0.11078		1.13846	1.0275	0.11096
		615.819	1.15129	1.04147	0.10982		1.13855	1.02827	0.11028
		616.017	1.15243	1.04209	0.11034		1.13785	1.02856	0.10929
		616.216	1.15362	1.04246	0.11116		1.13842	1.02951	0.10891
		616.414	1.15439	1.04313	0.11125		1.13855	1.0297	0.10885
		616.613	1.1554	1.04346	0.11194		1.13904	1.0305	0.10854
		616.811	1.15621	1.04407	0.11214		1.13912	1.03133	0.10779
		617.009	1.15625	1.04436	0.11188		1.13937	1.03167	0.1077
		617.208	1.1573	1.04495	0.11235		1.13967	1.03177	0.10791
		617.406	1.15826	1.04508	0.11319		1.14085	1.03221	0.10863
		617.604	1.15961	1.0455	0.11411		1.14074	1.03292	0.10783
		617.803	1.16055	1.04543	0.11512		1.14133	1.03349	0.10784
		618.001	1.16082	1.04561	0.11521		1.14177	1.03388	0.10789
		618.199	1.16183	1.04604	0.11578		1.14242	1.03426	0.10816
		618.398	1.16216	1.04673	0.11543		1.14346	1.03471	0.10875
		618.596	1.16391	1.04711	0.1168		1.14466	1.03515	0.10951
		618.794	1.16511	1.0468	0.11831		1.14565	1.03549	0.11016
		618.993	1.1664	1.04687	0.11953		1.14687	1.03548	0.11139
		619.191	1.16723	1.04675	0.12047		1.14854	1.03602	0.11251
		619.389	1.16936	1.04692	0.12244		1.14921	1.03628	0.11293
		619.587	1.17031	1.04712	0.12319		1.15155	1.03672	0.11483
		619.785	1.17075	1.04704	0.12371		1.15261	1.03732	0.11529
		619.984	1.17205	1.04698	0.12507		1.15376	1.03683	0.11693
		620.182	1.17338	1.04636	0.12702		1.15543	1.0372	0.11824
		620.38	1.17463	1.04632	0.12831		1.1564	1.03702	0.11938
		620.578	1.17641	1.04675	0.12966		1.1578	1.03747	0.12032
		620.776	1.17776	1.04688	0.13088		1.1597	1.03718	0.12253
		620.974	1.1788	1.046	0.1328		1.16134	1.03686	0.12449
		621.172	1.17971	1.04584	0.13386		1.16301	1.03648	0.12653
		621.37	1.18019	1.04568	0.13452		1.16422	1.03629	0.12793
		621.569	1.18173	1.04574	0.13599		1.16643	1.03559	0.13084
		621.767	1.18291	1.04516	0.13775		1.16801	1.03552	0.13249
		621.965	1.18486	1.04608	0.13878		1.16946	1.03514	0.13432
		622.163	1.1861	1.04569	0.14041		1.17156	1.03546	0.1361
		622.361	1.18744	1.04582	0.14162		1.17314	1.0358	0.13735
		622.559	1.1894	1.04564	0.14376		1.17568	1.03536	0.14032
		622.757	1.19147	1.04577	0.14571		1.17731	1.0359	0.14141
		622.955	1.19298	1.04549	0.14749		1.1782	1.03592	0.14228
		623.153	1.1949	1.04575	0.14914		1.18006	1.0357	0.14436
		623.351	1.19552	1.04539	0.15013		1.18162	1.03538	0.14624
		623.549	1.19777	1.04518	0.15258		1.18374	1.03549	0.14825
		623.746	1.19938	1.04522	0.15416		1.18555	1.03558	0.14997
		623.944	1.20124	1.04579	0.15545		1.1876	1.03533	0.15227
		624.142	1.20359	1.04524	0.15835		1.18974	1.03497	0.15477
		624.34	1.20527	1.04479	0.16049		1.19214	1.03515	0.15699
		624.538	1.20758	1.04457	0.16301		1.19429	1.03573	0.15856
		624.736	1.2098	1.04454	0.16526		1.19653	1.0361	0.16043
		624.934	1.21244	1.0444	0.16804		1.1986	1.03509	0.16351
		625.131	1.21494	1.04483	0.17011		1.20158	1.03501	0.16657
		625.329	1.21628	1.04602	0.17027		1.20357	1.03566	0.16791
		625.527	1.21961	1.04627	0.17334		1.2063	1.03585	0.17045
		625.725	1.22244	1.04687	0.17557		1.20835	1.03553	0.17281
		625.923	1.22527	1.04726	0.17801		1.21098	1.03511	0.17586
		626.12	1.22766	1.04741	0.18026		1.21315	1.03503	0.17812
		626.318	1.23038	1.04789	0.18249		1.2155	1.0353	0.1802
		626.516	1.2323	1.04809	0.18421		1.21795	1.03495	0.183
		626.714	1.23443	1.04807	0.18636		1.22115	1.0353	0.18585
		626.911	1.2372	1.04777	0.18943		1.22359	1.03532	0.18827
		627.109	1.24028	1.04809	0.19219		1.22517	1.03507	0.1901
		627.307	1.2425	1.04867	0.19384		1.2276	1.03492	0.19268
		627.504	1.24589	1.04866	0.19723		1.23044	1.03499	0.19545
		627.702	1.24847	1.04853	0.19994		1.23292	1.03483	0.1981
		627.9	1.25154	1.04918	0.20236		1.23579	1.03551	0.20028
		628.097	1.25425	1.04978	0.20447		1.23909	1.03638	0.20271
		628.295	1.25734	1.05002	0.20732		1.24124	1.03659	0.20466
		628.492	1.26028	1.05029	0.20999		1.24417	1.03693	0.20724
		628.69	1.26389	1.0508	0.21309		1.24632	1.03656	0.20976
		628.887	1.26715	1.05116	0.21599		1.24887	1.03655	0.21232
		629.085	1.27114	1.05181	0.21934		1.25155	1.03629	0.21526
		629.283	1.27423	1.05199	0.22224		1.25425	1.03673	0.21753
		629.48	1.27696	1.05218	0.22478		1.25667	1.03743	0.21924
		629.678	1.27985	1.05202	0.22783		1.26084	1.03731	0.22353
		629.875	1.28294	1.05208	0.23086		1.26358	1.03723	0.22634
		630.072	1.28632	1.05278	0.23354		1.26661	1.03725	0.22936
		630.27	1.28869	1.05212	0.23657		1.26918	1.03744	0.23175
		630.467	1.29197	1.05253	0.23944		1.27254	1.0376	0.23493
		630.665	1.29492	1.05232	0.2426		1.27556	1.0379	0.23766
		630.862	1.29828	1.05261	0.24567		1.27895	1.0381	0.24085
		631.06	1.30095	1.05271	0.24824		1.28155	1.03882	0.24273
		631.257	1.30555	1.05325	0.2523		1.28467	1.03836	0.24631
		631.454	1.30802	1.05298	0.25504		1.2877	1.03818	0.24952
		631.652	1.31114	1.05331	0.25784		1.29059	1.03825	0.25234
		631.849	1.31386	1.05302	0.26085		1.29311	1.03752	0.25559
		632.046	1.31588	1.05297	0.26291		1.29633	1.03788	0.25845
		632.244	1.31847	1.05369	0.26478		1.29875	1.03806	0.26069
		632.441	1.32097	1.05372	0.26725		1.30163	1.03783	0.2638
		632.638	1.3237	1.05317	0.27054		1.30498	1.03726	0.26772
		632.836	1.32727	1.0536	0.27368		1.30894	1.03757	0.27137
		633.033	1.33033	1.05387	0.27645		1.31195	1.03776	0.27418
		633.23	1.33403	1.05341	0.28063		1.31476	1.03824	0.27652
		633.427	1.33779	1.05388	0.28391		1.31853	1.03864	0.2799
		633.625	1.34086	1.05339	0.28747		1.32102	1.03952	0.2815
		633.822	1.34403	1.05345	0.29057		1.32448	1.03987	0.28461
		634.019	1.34774	1.0531	0.29464		1.32907	1.04045	0.28862
		634.216	1.35219	1.05343	0.29876		1.33324	1.04061	0.29264
		634.413	1.35579	1.05315	0.30265		1.33691	1.04059	0.29632
		634.61	1.35943	1.05322	0.30621		1.34011	1.04073	0.29938
		634.808	1.36253	1.05249	0.31004		1.34338	1.04102	0.30236
		635.005	1.36636	1.05205	0.31431		1.34836	1.04144	0.30691
		635.202	1.36934	1.05203	0.31732		1.35177	1.04162	0.31015
		635.399	1.37411	1.05269	0.32142		1.35576	1.04148	0.31428
		635.596	1.37765	1.0528	0.32485		1.36013	1.04154	0.31859
		635.793	1.3812	1.05268	0.32851		1.36402	1.04188	0.32214
		635.99	1.38497	1.05232	0.33265		1.36883	1.04159	0.32724
		636.187	1.38874	1.05271	0.33603		1.37362	1.0419	0.33172
		636.384	1.39192	1.05263	0.33929		1.37719	1.04196	0.33522
		636.581	1.39505	1.0525	0.34254		1.38049	1.04202	0.33846
		636.778	1.39726	1.05215	0.34511		1.38397	1.04201	0.34196
		636.975	1.39961	1.05236	0.34725		1.38765	1.04273	0.34492
		637.172	1.40214	1.0517	0.35045		1.39126	1.04263	0.34863
		637.369	1.40618	1.05138	0.3548		1.39488	1.04207	0.3528
		637.566	1.4084	1.05183	0.35657		1.3967	1.0417	0.35501
		637.763	1.41098	1.05147	0.35951		1.40001	1.04222	0.35779
		637.96	1.41307	1.05127	0.36181		1.40281	1.04249	0.36032
		638.157	1.41475	1.05119	0.36355		1.40563	1.04317	0.36246
		638.354	1.41717	1.05138	0.36579		1.40885	1.04343	0.36543
		638.551	1.41965	1.05112	0.36853		1.41228	1.04363	0.36866
		638.747	1.42172	1.05075	0.37097		1.41477	1.04388	0.3709
		638.944	1.42347	1.05135	0.37212		1.41719	1.04445	0.37274
		639.141	1.42534	1.05133	0.37402		1.41978	1.04466	0.37512
		639.338	1.42734	1.05155	0.37578		1.42275	1.0448	0.37795
		639.535	1.42877	1.05222	0.37654		1.42565	1.04513	0.38053
		639.731	1.43104	1.05238	0.37866		1.42803	1.04562	0.38241
		639.928	1.43306	1.05188	0.38118		1.42905	1.04569	0.38336
		640.125	1.43426	1.05198	0.38227		1.43022	1.04502	0.38521
		640.322	1.43423	1.05226	0.38197		1.43166	1.04479	0.38687
		640.518	1.43464	1.05284	0.38181		1.43329	1.04469	0.3886
		640.715	1.43527	1.05322	0.38205		1.43559	1.04491	0.39068
		640.912	1.43611	1.05288	0.38322		1.43768	1.04458	0.3931
		641.109	1.43632	1.05241	0.38391		1.43832	1.04499	0.39333
		641.305	1.43685	1.05247	0.38438		1.43977	1.04504	0.39472
		641.502	1.43651	1.05299	0.38352		1.44013	1.04439	0.39575
		641.699	1.43559	1.05279	0.3828		1.44027	1.04414	0.39614
		641.895	1.43519	1.05312	0.38207		1.44158	1.04444	0.39714
		642.092	1.4347	1.05278	0.38192		1.44338	1.04481	0.39857
		642.288	1.43492	1.05389	0.38103		1.44411	1.04491	0.3992
		642.485	1.43404	1.05373	0.38031		1.44416	1.04515	0.39902
		642.682	1.43244	1.05409	0.37835		1.44287	1.04485	0.39801
		642.878	1.43227	1.05487	0.3774		1.44389	1.04503	0.39886
		643.075	1.43115	1.05483	0.37632		1.4434	1.04522	0.39818
		643.271	1.42929	1.05508	0.37422		1.44259	1.04556	0.39703
		643.468	1.42707	1.05574	0.37133		1.44173	1.04542	0.39631
		643.664	1.42591	1.05611	0.3698		1.44029	1.04552	0.39477
		643.861	1.42427	1.05648	0.36779		1.43982	1.04577	0.39405
		644.057	1.42417	1.0575	0.36667		1.4402	1.0461	0.3941
		644.254	1.42398	1.05804	0.36594		1.44014	1.04651	0.39363
		644.45	1.42285	1.05843	0.36442		1.43956	1.04726	0.3923
		644.647	1.42179	1.05889	0.3629		1.439	1.0473	0.3917
		644.843	1.41978	1.05881	0.36098		1.43695	1.04745	0.38951
		645.039	1.41846	1.05861	0.35985		1.43643	1.04766	0.38877
		645.236	1.41745	1.05953	0.35793		1.43612	1.04756	0.38856
		645.432	1.41598	1.0595	0.35649		1.43483	1.04765	0.38717
		645.629	1.41497	1.06037	0.3546		1.4342	1.04767	0.38652
		645.825	1.41275	1.06095	0.3518		1.43295	1.04768	0.38527
		646.021	1.41045	1.06132	0.34913		1.43106	1.0475	0.38356
		646.218	1.40779	1.06187	0.34592		1.42848	1.04708	0.3814
		646.414	1.4065	1.06296	0.34354		1.42711	1.0468	0.38031
		646.61	1.40448	1.0635	0.34098		1.4254	1.04665	0.37875
		646.806	1.40273	1.06446	0.33827		1.42463	1.04693	0.3777
		647.003	1.40035	1.06585	0.3345		1.42235	1.04697	0.37538
		647.199	1.39717	1.06639	0.33078		1.42017	1.04734	0.37283
		647.395	1.39416	1.0667	0.32746		1.41798	1.04821	0.36977
		647.591	1.3907	1.06644	0.32427		1.4161	1.04845	0.36765
		647.788	1.38771	1.06685	0.32086		1.41412	1.04832	0.3658
		647.984	1.38519	1.06658	0.31861		1.4106	1.0496	0.36099
		648.18	1.38174	1.06644	0.3153		1.40688	1.05008	0.3568
		648.376	1.37952	1.06668	0.31285		1.40414	1.05009	0.35405
		648.572	1.37619	1.06673	0.30947		1.40097	1.05028	0.35068
		648.769	1.37363	1.06665	0.30698		1.39822	1.05054	0.34767
		648.965	1.36993	1.06699	0.30294		1.39466	1.05101	0.34366
		649.161	1.36772	1.06746	0.30026		1.39215	1.05167	0.34048
		649.357	1.36353	1.06813	0.2954		1.38845	1.05222	0.33623
		649.553	1.36	1.06821	0.29178		1.38655	1.05298	0.33357
		649.749	1.35663	1.06879	0.28784		1.38369	1.05346	0.33023
		649.945	1.35287	1.06889	0.28397		1.38034	1.05406	0.32628
		650.141	1.35004	1.06816	0.28187		1.37718	1.05429	0.32289
		650.337	1.34686	1.06766	0.2792		1.37402	1.05528	0.31874
		650.533	1.34348	1.06803	0.27545		1.37057	1.05558	0.31499
		650.729	1.34076	1.06847	0.27229		1.36756	1.0562	0.31136
		650.925	1.3374	1.06884	0.26857		1.36496	1.05666	0.3083
		651.121	1.33334	1.06916	0.26418		1.36237	1.05636	0.30601
		651.317	1.33008	1.06908	0.261		1.359	1.05693	0.30207
		651.513	1.32606	1.06975	0.25631		1.35576	1.05685	0.29892
		651.709	1.32264	1.06992	0.25272		1.35191	1.05704	0.29487
		651.905	1.31864	1.07034	0.24829		1.34869	1.05686	0.29183
		652.101	1.31531	1.0706	0.24471		1.34569	1.05738	0.28831
		652.297	1.31245	1.07118	0.24127		1.34312	1.05798	0.28514
		652.493	1.31059	1.07143	0.23917		1.33959	1.05838	0.28121
		652.688	1.30772	1.07131	0.23641		1.33574	1.05866	0.27708
		652.884	1.30505	1.07239	0.23266		1.33278	1.05905	0.27373
		653.08	1.30205	1.07342	0.22863		1.33108	1.0588	0.27228
		653.276	1.29911	1.07347	0.22564		1.32885	1.05878	0.27007
		653.472	1.29699	1.07387	0.22312		1.32689	1.05982	0.26708
		653.667	1.29425	1.07446	0.21979		1.32435	1.06017	0.26418
		653.863	1.29161	1.07528	0.21633		1.32199	1.06083	0.26116
		654.059	1.28914	1.07611	0.21303		1.31796	1.0604	0.25756
		654.255	1.28656	1.07641	0.21015		1.31487	1.06056	0.25431
		654.451	1.28446	1.0769	0.20756		1.31206	1.06103	0.25102
		654.646	1.28283	1.07762	0.20521		1.31062	1.06161	0.24902
		654.842	1.28058	1.07777	0.2028		1.30749	1.06197	0.24552
		655.038	1.27966	1.07828	0.20137		1.30579	1.06234	0.24345
		655.233	1.27748	1.07858	0.1989		1.30415	1.06213	0.24202
		655.429	1.27598	1.07933	0.19665		1.30226	1.0629	0.23936
		655.625	1.27319	1.07983	0.19336		1.30039	1.0633	0.23709
		655.82	1.27269	1.08103	0.19166		1.29915	1.06354	0.23562
		656.016	1.27087	1.08131	0.18957		1.29668	1.06454	0.23214
		656.211	1.26894	1.08112	0.18782		1.2946	1.0644	0.2302
		656.407	1.26752	1.08125	0.18627		1.29307	1.06397	0.2291
		656.603	1.26559	1.08164	0.18394		1.2913	1.06423	0.22706
		656.798	1.264	1.08209	0.18192		1.29069	1.06505	0.22565
		656.994	1.26257	1.08299	0.17958		1.28843	1.06486	0.22357
		657.189	1.26081	1.08314	0.17768		1.28646	1.06485	0.22162
		657.385	1.25952	1.08408	0.17544		1.28511	1.06548	0.21963
		657.58	1.25768	1.08415	0.17353		1.28401	1.0655	0.21851
		657.776	1.25688	1.08483	0.17205		1.28241	1.06608	0.21633
		657.971	1.25543	1.08572	0.16971		1.28065	1.06628	0.21436
		658.167	1.25464	1.08603	0.16862		1.2803	1.06701	0.21329
		658.362	1.25346	1.08652	0.16694		1.27948	1.06767	0.21181
		658.558	1.25171	1.08674	0.16498		1.27912	1.06884	0.21028
		658.753	1.24984	1.08732	0.16252		1.27787	1.06952	0.20835
		658.949	1.24801	1.08693	0.16107		1.27651	1.06943	0.20708
		659.144	1.2467	1.08687	0.15983		1.27531	1.06955	0.20576
		659.339	1.24523	1.08664	0.15859		1.2733	1.06978	0.20352
		659.535	1.24494	1.08678	0.15816		1.27192	1.07034	0.20158
		659.73	1.24387	1.08685	0.15701		1.27019	1.07103	0.19916
		659.925	1.24152	1.08659	0.15493		1.2685	1.07178	0.19672
		660.121	1.24049	1.08645	0.15404		1.26715	1.07231	0.19484
		660.316	1.23761	1.08592	0.15169		1.26549	1.07313	0.19236
		660.511	1.23623	1.08577	0.15046		1.2643	1.07392	0.19038
		660.707	1.23413	1.08558	0.14855		1.26324	1.07461	0.18863
		660.902	1.23381	1.08555	0.14825		1.26225	1.07555	0.1867
		661.097	1.23208	1.08579	0.14628		1.26046	1.07578	0.18467
		661.292	1.23078	1.08553	0.14526		1.25901	1.07585	0.18317
		661.488	1.2288	1.08535	0.14346		1.2579	1.07605	0.18185
		661.683	1.22768	1.08439	0.1433		1.25605	1.07594	0.18011
		661.878	1.22635	1.0839	0.14245		1.25513	1.07616	0.17897
		662.073	1.2252	1.08427	0.14093		1.25409	1.07658	0.1775
		662.268	1.22358	1.08491	0.13867		1.25293	1.07611	0.17682
		662.464	1.22208	1.085	0.13708		1.25173	1.07619	0.17554
		662.659	1.22092	1.08456	0.13636		1.25019	1.07635	0.17383
		662.854	1.22017	1.0842	0.13597		1.2488	1.07549	0.17331
		663.049	1.21963	1.08467	0.13496		1.24746	1.07659	0.17087
		663.244	1.21843	1.0856	0.13282		1.24702	1.0766	0.17042
		663.439	1.21806	1.08552	0.13254		1.24493	1.07645	0.16848
		663.634	1.21819	1.08597	0.13221		1.24412	1.07656	0.16756
		663.829	1.21829	1.08676	0.13152		1.24325	1.07719	0.16606
		664.024	1.2179	1.08741	0.13049		1.24241	1.07754	0.16488
		664.219	1.21877	1.0882	0.13057		1.24158	1.07759	0.16398
		664.414	1.21917	1.08809	0.13107		1.24194	1.07768	0.16426
		664.609	1.21883	1.08882	0.13002		1.24243	1.07772	0.16471
		664.804	1.21853	1.08848	0.13006		1.2421	1.07785	0.16425
		664.999	1.21887	1.08873	0.13013		1.24134	1.07799	0.16335
		665.194	1.21878	1.08916	0.12962		1.2404	1.07804	0.16236
		665.389	1.21851	1.08918	0.12933		1.24008	1.07766	0.16242
		665.584	1.21935	1.08946	0.12988		1.24	1.07804	0.16196
		665.779	1.21986	1.089	0.13086		1.2397	1.07792	0.16178
		665.974	1.22048	1.0888	0.13168		1.23979	1.07806	0.16173
		666.169	1.22132	1.08939	0.13193		1.24022	1.07839	0.16183
		666.364	1.22283	1.09012	0.13271		1.24124	1.07863	0.16261
		666.559	1.22397	1.09042	0.13354		1.24135	1.07859	0.16277
		666.753	1.22584	1.0905	0.13534		1.24199	1.07902	0.16297
		666.948	1.22618	1.09073	0.13545		1.24231	1.0788	0.16351
		667.143	1.22704	1.09112	0.13592		1.24243	1.07941	0.16302
		667.338	1.22787	1.09055	0.13731		1.24303	1.07966	0.16338
		667.533	1.23	1.09048	0.13952		1.24385	1.07928	0.16457
		667.727	1.23198	1.09078	0.1412		1.2445	1.07998	0.16451
		667.922	1.23329	1.09116	0.14214		1.24528	1.07916	0.16612
		668.117	1.23538	1.09133	0.14405		1.2464	1.07935	0.16705
		668.312	1.23677	1.09117	0.14559		1.24792	1.07988	0.16804
		668.506	1.23893	1.09168	0.14725		1.24874	1.08078	0.16796
		668.701	1.24097	1.0922	0.14877		1.24967	1.0807	0.16897
		668.896	1.24318	1.09267	0.15051		1.25065	1.081	0.16965
		669.09	1.24532	1.0931	0.15222		1.25178	1.08121	0.17057
		669.285	1.24777	1.09311	0.15466		1.25354	1.08106	0.17247
		669.48	1.2493	1.09358	0.15572		1.25432	1.08132	0.173
		669.674	1.25134	1.09376	0.15759		1.25576	1.08125	0.1745
		669.869	1.25354	1.0941	0.15944		1.2583	1.08115	0.17715
		670.064	1.25517	1.09383	0.16134		1.25949	1.08183	0.17765
		670.258	1.25633	1.09396	0.16237		1.26081	1.08184	0.17896
		670.453	1.25715	1.0936	0.16355		1.26113	1.08166	0.17948
		670.647	1.25909	1.09348	0.16561		1.26227	1.08113	0.18114
		670.842	1.26094	1.09308	0.16786		1.26377	1.08151	0.18226
		671.036	1.26258	1.0932	0.16939		1.26544	1.08221	0.18324
		671.231	1.26521	1.09309	0.17212		1.26721	1.08292	0.18429
		671.426	1.26643	1.09289	0.17355		1.26832	1.0835	0.18482
		671.62	1.26873	1.09243	0.1763		1.26986	1.08396	0.1859
		671.814	1.27086	1.09229	0.17857		1.27171	1.08408	0.18763
		672.009	1.27249	1.09173	0.18076		1.27326	1.08445	0.18881
		672.203	1.27542	1.09176	0.18367		1.2749	1.08513	0.18976
		672.398	1.27697	1.09143	0.18554		1.276	1.08505	0.19095
		672.592	1.2789	1.09116	0.18774		1.27679	1.08445	0.19234
		672.787	1.28049	1.09068	0.18981		1.27876	1.08355	0.19521
		672.981	1.28177	1.0901	0.19167		1.28012	1.08306	0.19706
		673.175	1.28333	1.08957	0.19376		1.28167	1.08314	0.19854
		673.37	1.28619	1.08883	0.19737		1.28252	1.08338	0.19914
		673.564	1.28766	1.08811	0.19955		1.28402	1.08344	0.20058
		673.759	1.28972	1.08806	0.20165		1.28598	1.083	0.20298
		673.953	1.29157	1.08797	0.2036		1.28801	1.08311	0.2049
		674.147	1.29459	1.0876	0.20698		1.29029	1.08293	0.20736
		674.341	1.29708	1.08704	0.21004		1.29223	1.08322	0.20901
		674.536	1.29938	1.08798	0.21139		1.29451	1.08323	0.21127
		674.73	1.30106	1.08788	0.21319		1.29634	1.08343	0.21291
		674.924	1.30332	1.08717	0.21615		1.29798	1.08307	0.21491
		675.118	1.30602	1.08652	0.2195		1.29954	1.08315	0.21639
		675.313	1.30764	1.08666	0.22098		1.30221	1.08365	0.21857
		675.507	1.30906	1.08712	0.22194		1.30468	1.08353	0.22115
		675.701	1.31125	1.08684	0.22442		1.30708	1.08342	0.22365
		675.895	1.31375	1.08681	0.22695		1.30856	1.08284	0.22572
		676.089	1.31602	1.08629	0.22973		1.31116	1.08231	0.22885
		676.284	1.31737	1.08616	0.23121		1.31278	1.0822	0.23058
		676.478	1.31904	1.08602	0.23302		1.31487	1.08184	0.23303
		676.672	1.32134	1.08573	0.23561		1.31703	1.08108	0.23596
		676.866	1.32328	1.08484	0.23844		1.31988	1.08093	0.23894
		677.06	1.32535	1.08556	0.23978		1.3222	1.0808	0.24141
		677.254	1.32723	1.08509	0.24214		1.32423	1.08129	0.24294
		677.448	1.32898	1.08543	0.24355		1.32593	1.08069	0.24524
		677.642	1.33081	1.08492	0.24589		1.328	1.0804	0.2476
		677.836	1.33292	1.08554	0.24739		1.32997	1.08071	0.24927
		678.03	1.33452	1.08475	0.24977		1.33221	1.08087	0.25134
		678.224	1.3356	1.08466	0.25094		1.33294	1.08026	0.25268
		678.418	1.33775	1.08443	0.25331		1.33532	1.08039	0.25493
		678.612	1.33824	1.08437	0.25387		1.33659	1.07997	0.25662
		678.806	1.34025	1.08422	0.25603		1.33808	1.08003	0.25805
		679	1.34211	1.08468	0.25743		1.33897	1.0807	0.25827
		679.194	1.34446	1.08613	0.25832		1.34086	1.08081	0.26005
		679.388	1.34633	1.08702	0.25931		1.34322	1.08142	0.26181
		679.582	1.34755	1.08745	0.2601		1.34616	1.08125	0.26491
		679.776	1.3484	1.08711	0.26129		1.34813	1.08182	0.26631
		679.97	1.34939	1.088	0.26139		1.34947	1.08221	0.26726
		680.164	1.35123	1.08844	0.26278		1.35119	1.08193	0.26926
		680.358	1.35263	1.08856	0.26406		1.35309	1.0815	0.2716
		680.551	1.35383	1.08832	0.26551		1.35387	1.08134	0.27254
		680.745	1.35455	1.08882	0.26574		1.3554	1.08164	0.27376
		680.939	1.355	1.08872	0.26628		1.35681	1.08207	0.27474
		681.133	1.35512	1.08889	0.26623		1.35814	1.08224	0.2759
		681.327	1.35607	1.08904	0.26702		1.35912	1.08244	0.27668
		681.52	1.3561	1.08906	0.26704		1.3601	1.08267	0.27742
		681.714	1.35665	1.08873	0.26792		1.36058	1.08293	0.27764
		681.908	1.35658	1.08946	0.26712		1.36161	1.08217	0.27944
		682.102	1.35639	1.08903	0.26735		1.36182	1.08262	0.2792
		682.295	1.35809	1.08961	0.26848		1.36319	1.08341	0.27978
		682.489	1.35781	1.08887	0.26894		1.36276	1.08381	0.27896
		682.683	1.35814	1.08956	0.26858		1.36267	1.08422	0.27845
		682.876	1.35875	1.08876	0.26999		1.36224	1.08484	0.27739
		683.07	1.35929	1.0883	0.27099		1.36267	1.08475	0.27792
		683.264	1.35942	1.0879	0.27152		1.36216	1.08456	0.2776
		683.457	1.35907	1.08764	0.27142		1.36137	1.08451	0.27686
		683.651	1.35921	1.08747	0.27174		1.36035	1.08431	0.27604
		683.845	1.35926	1.08716	0.27209		1.36023	1.0842	0.27603
		684.038	1.35941	1.08685	0.27256		1.35994	1.08389	0.27605
		684.232	1.35985	1.0865	0.27334		1.36056	1.08344	0.27713
		684.425	1.36072	1.08662	0.27411		1.36075	1.08402	0.27672
		684.619	1.36014	1.08639	0.27375		1.36034	1.08417	0.27616
		684.812	1.36138	1.0862	0.27518		1.3603	1.0841	0.27621
		685.006	1.36226	1.08609	0.27618		1.36087	1.08366	0.27721
		685.199	1.36214	1.08601	0.27614		1.3605	1.08263	0.27787
		685.393	1.36242	1.08603	0.27639		1.36092	1.08262	0.2783
		685.586	1.36293	1.0856	0.27733		1.35979	1.08295	0.27685
		685.78	1.36281	1.08521	0.2776		1.35947	1.08224	0.27723
		685.973	1.36247	1.08457	0.2779		1.35954	1.08248	0.27706
		686.167	1.36257	1.08429	0.27828		1.35884	1.08206	0.27678
		686.36	1.36291	1.08353	0.27938		1.35889	1.08177	0.27712
		686.554	1.3638	1.08337	0.28043		1.35936	1.08177	0.27759
		686.747	1.36309	1.08358	0.27951		1.35968	1.08157	0.27811
		686.94	1.36288	1.08411	0.27877		1.36026	1.08109	0.27917
		687.134	1.36399	1.08384	0.28015		1.36043	1.08058	0.27986
		687.327	1.36511	1.08357	0.28154		1.36042	1.08039	0.28003
		687.52	1.36578	1.0836	0.28218		1.36109	1.0797	0.28139
		687.714	1.36646	1.08316	0.28331		1.36301	1.0791	0.28391
		687.907	1.36644	1.08288	0.28356		1.36269	1.0788	0.28389
		688.1	1.36663	1.08265	0.28398		1.36356	1.07817	0.28539
		688.294	1.36781	1.08252	0.28529		1.36428	1.07826	0.28602
		688.487	1.36765	1.08266	0.28499		1.36471	1.07845	0.28626
		688.68	1.36801	1.08308	0.28492		1.3644	1.07848	0.28592
		688.873	1.36794	1.08242	0.28552		1.36494	1.07843	0.2865
		689.067	1.36869	1.08213	0.28656		1.36476	1.07768	0.28708
		689.26	1.36966	1.08199	0.28767		1.36641	1.07742	0.28899
		689.453	1.3696	1.08221	0.28739		1.36576	1.07709	0.28867
		689.646	1.36962	1.0822	0.28742		1.36591	1.07755	0.28837
		689.839	1.37002	1.08241	0.28761		1.36592	1.07695	0.28897
		690.032	1.36997	1.08173	0.28824		1.36671	1.07714	0.28958
		690.226	1.37032	1.08163	0.28869		1.36695	1.07675	0.2902
		690.419	1.37112	1.08214	0.28898		1.36745	1.07692	0.29053
		690.612	1.371	1.08228	0.28871		1.36797	1.07691	0.29106
		690.805	1.37046	1.08224	0.28822		1.36921	1.07615	0.29306
		690.998	1.37075	1.08181	0.28893		1.37052	1.07593	0.29459
		691.191	1.37018	1.08149	0.28869		1.37065	1.07566	0.29499
		691.384	1.36969	1.08114	0.28855		1.3699	1.07567	0.29423
		691.577	1.36985	1.08098	0.28887		1.37031	1.07553	0.29478
		691.77	1.36925	1.08026	0.28899		1.37068	1.07507	0.29562
		691.963	1.36833	1.07985	0.28848		1.37011	1.07589	0.29422
		692.156	1.36721	1.08009	0.28712		1.36938	1.07589	0.2935
		692.349	1.36653	1.08009	0.28644		1.36869	1.07613	0.29256
		692.542	1.36569	1.08002	0.28567		1.36893	1.07525	0.29368
		692.735	1.36471	1.08046	0.28425		1.36745	1.07518	0.29227
		692.928	1.3641	1.08028	0.28382		1.36635	1.0748	0.29155
		693.121	1.36304	1.08075	0.28229		1.36639	1.0746	0.29179
		693.314	1.36139	1.08074	0.28065		1.36598	1.0741	0.29188
		693.507	1.36021	1.08096	0.27925		1.36507	1.07431	0.29076
		693.7	1.35853	1.08056	0.27797		1.36357	1.07465	0.28892
		693.892	1.35698	1.08032	0.27666		1.36274	1.07482	0.28792
		694.085	1.35483	1.07926	0.27557		1.36068	1.07414	0.28654
		694.278	1.35299	1.0787	0.27429		1.35938	1.07345	0.28593
		694.471	1.35029	1.07801	0.27228		1.35721	1.07333	0.28388
		694.664	1.34811	1.07814	0.26997		1.35543	1.07323	0.2822
		694.857	1.34481	1.07807	0.26673		1.35318	1.07307	0.28011
		695.049	1.34253	1.07796	0.26457		1.35166	1.07255	0.27911
		695.242	1.33983	1.07755	0.26228		1.34971	1.07261	0.27711
		695.435	1.33793	1.0776	0.26033		1.34828	1.07281	0.27547
		695.628	1.33576	1.0779	0.25786		1.34621	1.07269	0.27351
		695.82	1.33411	1.07772	0.25639		1.3439	1.07226	0.27163
		696.013	1.33151	1.07765	0.25386		1.34118	1.07225	0.26893
		696.206	1.32946	1.07729	0.25218		1.33905	1.07175	0.2673
		696.398	1.32782	1.07717	0.25065		1.33677	1.07134	0.26543
		696.591	1.32536	1.07715	0.24821		1.33482	1.07099	0.26383
		696.784	1.32261	1.07642	0.24619		1.33184	1.07131	0.26054
		696.976	1.32038	1.07623	0.24414		1.32974	1.07166	0.25808
		697.169	1.31857	1.0758	0.24277		1.32696	1.07093	0.25603
		697.362	1.31626	1.07572	0.24054		1.32623	1.07095	0.25528
		697.554	1.31493	1.07541	0.23952		1.32475	1.07119	0.25356
		697.747	1.31291	1.07563	0.23728		1.32299	1.07071	0.25228
		697.939	1.31135	1.07592	0.23543		1.32171	1.07061	0.25111
		698.132	1.30882	1.07549	0.23333		1.31999	1.07087	0.24912
		698.324	1.3063	1.07631	0.22999		1.31791	1.07146	0.24645
		698.517	1.30486	1.07593	0.22893		1.31627	1.07127	0.245
		698.709	1.30334	1.07532	0.22802		1.31447	1.07117	0.2433
		698.902	1.30155	1.0749	0.22665		1.31274	1.07053	0.24221
		699.094	1.299	1.07459	0.22441		1.31162	1.07023	0.2414
		699.287	1.29633	1.07404	0.22229		1.30955	1.06985	0.2397
		699.479	1.29406	1.07363	0.22043		1.30816	1.06986	0.2383
		699.672	1.29238	1.07374	0.21864		1.30706	1.0697	0.23736
		699.864	1.29103	1.07413	0.2169		1.30542	1.0697	0.23571
		700.057	1.28963	1.07336	0.21627		1.30369	1.06926	0.23444
		700.249	1.28806	1.07278	0.21528		1.30147	1.06966	0.23181
		700.441	1.28631	1.07192	0.2144		1.30048	1.06948	0.231
		700.634	1.28514	1.07125	0.21389		1.2994	1.06907	0.23033
		700.826	1.28281	1.07122	0.21159		1.29835	1.06917	0.22918
		701.019	1.28059	1.07033	0.21026		1.29542	1.06892	0.2265
		701.211	1.27912	1.07024	0.20888		1.29472	1.06841	0.2263
		701.403	1.27737	1.06952	0.20785		1.29294	1.06769	0.22525
		701.595	1.27556	1.06876	0.2068		1.29107	1.06733	0.22374
		701.788	1.27467	1.06847	0.2062		1.2896	1.06694	0.22266
		701.98	1.27298	1.06812	0.20485		1.28827	1.06665	0.22162
		702.172	1.27131	1.06743	0.20388		1.28743	1.06651	0.22093
		702.364	1.27048	1.06744	0.20304		1.28713	1.06648	0.22065
		702.557	1.26932	1.06692	0.20241		1.28652	1.06655	0.21997
		702.749	1.26762	1.06633	0.20129		1.28423	1.06635	0.21788
		702.941	1.26511	1.06551	0.1996		1.28252	1.06634	0.21618
		703.133	1.26305	1.0655	0.19755		1.28164	1.06627	0.21538
		703.325	1.26154	1.06567	0.19587		1.2796	1.06628	0.21332
		703.518	1.25965	1.06533	0.19433		1.27838	1.06641	0.21197
		703.71	1.25798	1.06645	0.19154		1.27661	1.06551	0.2111
		703.902	1.25669	1.06634	0.19035		1.27545	1.0652	0.21025
		704.094	1.25502	1.06669	0.18833		1.2745	1.06481	0.20969
		704.286	1.25376	1.06613	0.18763		1.27253	1.06446	0.20807
		704.478	1.25187	1.06516	0.18671		1.27159	1.06382	0.20777
		704.67	1.24972	1.06449	0.18523		1.27	1.06304	0.20696
		704.862	1.24733	1.0634	0.18392		1.26702	1.0626	0.20442
		705.054	1.24515	1.06242	0.18272		1.26487	1.06212	0.20275
		705.246	1.24281	1.06174	0.18107		1.26213	1.06056	0.20157
		705.438	1.24022	1.06062	0.1796		1.25953	1.05994	0.19959
		705.63	1.23834	1.05969	0.17865		1.25633	1.05894	0.19739
		705.822	1.2362	1.05936	0.17684		1.25382	1.05816	0.19566
		706.014	1.23319	1.05958	0.17361		1.25128	1.05812	0.19316
		706.206	1.23099	1.05907	0.17191		1.24915	1.05727	0.19188
		706.398	1.22957	1.05894	0.17062		1.24713	1.05616	0.19097
		706.59	1.22821	1.05899	0.16922		1.24492	1.05589	0.18903
		706.782	1.22663	1.05841	0.16823		1.24226	1.05613	0.18612
		706.974	1.225	1.05792	0.16708		1.23969	1.05568	0.18401
		707.166	1.22346	1.05727	0.16619		1.23754	1.05512	0.18241
		707.358	1.22238	1.05721	0.16517		1.23532	1.05433	0.18099
		707.55	1.22	1.05702	0.16297		1.23263	1.05346	0.17916
		707.741	1.21893	1.05692	0.16201		1.23036	1.053	0.17736
		707.933	1.21609	1.05662	0.15947		1.22767	1.05252	0.17515
		708.125	1.21428	1.05649	0.15778		1.22494	1.05229	0.17265
		708.317	1.21159	1.0554	0.15619		1.22155	1.05212	0.16942
		708.509	1.21004	1.0554	0.15464		1.2195	1.05137	0.16813
		708.7	1.20799	1.05466	0.15334		1.21757	1.05101	0.16656
		708.892	1.20619	1.05421	0.15199		1.21607	1.0513	0.16477
		709.084	1.20472	1.05421	0.15051		1.21334	1.05157	0.16177
		709.276	1.20237	1.05448	0.14788		1.21131	1.05097	0.16035
		709.467	1.20004	1.05387	0.14618		1.20853	1.05103	0.15751
		709.659	1.19793	1.05356	0.14436		1.20614	1.05118	0.15496
		709.851	1.19642	1.05329	0.14313		1.20455	1.05098	0.15357
		710.042	1.19426	1.05258	0.14168		1.20287	1.05039	0.15248
		710.234	1.19231	1.0524	0.13992		1.20073	1.05007	0.15066
		710.426	1.19027	1.05254	0.13772		1.19825	1.04973	0.14852
		710.617	1.18853	1.05226	0.13627		1.19619	1.04957	0.14662
		710.809	1.18717	1.05225	0.13492		1.19428	1.04919	0.14509
		711.001	1.18637	1.05211	0.13426		1.1924	1.04953	0.14286
		711.192	1.18486	1.05188	0.13298		1.18988	1.04978	0.1401
		711.384	1.18271	1.05105	0.13166		1.18869	1.04993	0.13876
		711.575	1.18099	1.05015	0.13084		1.18646	1.04944	0.13702
		711.767	1.17841	1.04991	0.1285		1.18419	1.04938	0.13481
		711.958	1.17716	1.04962	0.12753		1.18382	1.04811	0.13572
		712.15	1.17536	1.05027	0.12509		1.1827	1.04768	0.13502
		712.341	1.17367	1.05046	0.12321		1.18025	1.04783	0.13242
		712.533	1.17179	1.04959	0.1222		1.17825	1.04738	0.13087
		712.724	1.17041	1.04921	0.1212		1.17709	1.04728	0.12981
		712.916	1.16913	1.04838	0.12075		1.17472	1.0475	0.12722
		713.107	1.16747	1.04802	0.11945		1.17364	1.04725	0.12639
		713.299	1.16639	1.04776	0.11863		1.17275	1.04764	0.12511
		713.49	1.16456	1.04803	0.11653		1.17171	1.0473	0.12441
		713.681	1.16313	1.04789	0.11523		1.17056	1.04687	0.12369
		713.873	1.16197	1.04756	0.11441		1.16949	1.04658	0.12291
		714.064	1.16047	1.04742	0.11305		1.16837	1.0471	0.12127
		714.255	1.15901	1.04728	0.11173		1.16655	1.04717	0.11939
		714.447	1.15709	1.04773	0.10935		1.16593	1.04688	0.11905
		714.638	1.15669	1.04826	0.10844		1.16506	1.04675	0.11832
		714.829	1.15505	1.04768	0.10737		1.16382	1.04615	0.11767
		715.021	1.15332	1.04736	0.10596		1.1631	1.04546	0.11763
		715.212	1.15174	1.04734	0.1044		1.16221	1.04446	0.11775
		715.403	1.15056	1.046	0.10457		1.16052	1.04381	0.11671
		715.595	1.14896	1.04504	0.10392		1.1588	1.04342	0.11538
		715.786	1.14749	1.04383	0.10366		1.15735	1.04188	0.11547
		715.977	1.14517	1.04312	0.10206		1.15552	1.04178	0.11374
		716.168	1.14459	1.04301	0.10158		1.15471	1.04089	0.11382
		716.359	1.1434	1.04308	0.10032		1.15308	1.04012	0.11296
		716.551	1.1424	1.04226	0.10013		1.15171	1.03932	0.1124
		716.742	1.14146	1.04229	0.09917		1.15045	1.03823	0.11223
		716.933	1.13999	1.04141	0.09858		1.14896	1.03837	0.11059
		717.124	1.13864	1.0413	0.09734		1.14797	1.03747	0.1105
		717.315	1.13702	1.04113	0.09589		1.14698	1.03668	0.11031
		717.506	1.1355	1.0407	0.09481		1.14597	1.03568	0.11029
		717.697	1.13443	1.04031	0.09412		1.14475	1.03474	0.11002
		717.889	1.13338	1.04015	0.09323		1.14395	1.03457	0.10938
		718.08	1.13149	1.03961	0.09188		1.14221	1.03348	0.10873
		718.271	1.13009	1.03872	0.09137		1.14028	1.03266	0.10762
		718.462	1.12903	1.03877	0.09025		1.13874	1.03141	0.10733
		718.653	1.12811	1.03873	0.08939		1.13778	1.03057	0.10721
		718.844	1.12609	1.03885	0.08725		1.13639	1.02987	0.10652
		719.035	1.12491	1.03801	0.0869		1.13437	1.02882	0.10555
		719.226	1.12369	1.03766	0.08603		1.13241	1.02851	0.1039
		719.417	1.12122	1.03675	0.08447		1.13074	1.0277	0.10305
		719.608	1.12065	1.03647	0.08418		1.1296	1.02706	0.10254
		719.799	1.11901	1.03587	0.08315		1.12832	1.02634	0.10198
		719.99	1.11841	1.03539	0.08302		1.12798	1.02536	0.10261
		720.18	1.11732	1.035	0.08232		1.12605	1.02495	0.1011
		720.371	1.11608	1.03486	0.08122		1.12433	1.02401	0.10032
		720.562	1.11458	1.03482	0.07976		1.12244	1.02275	0.09969
		720.753	1.11318	1.03417	0.07901		1.1202	1.02166	0.09855
		720.944	1.11212	1.03391	0.07821		1.11831	1.02158	0.09673
		721.135	1.11092	1.0336	0.07733		1.1169	1.02097	0.09593
		721.326	1.10991	1.03263	0.07728		1.115	1.02031	0.09469
		721.516	1.10826	1.03283	0.07543		1.11287	1.01972	0.09315
		721.707	1.10705	1.03221	0.07484		1.11099	1.01854	0.09245
		721.898	1.1055	1.03178	0.07371		1.10986	1.01806	0.09179
		722.089	1.10412	1.03104	0.07309		1.10861	1.01718	0.09143
		722.28	1.10275	1.03091	0.07183		1.10729	1.01606	0.09123
		722.47	1.1016	1.0306	0.071		1.10575	1.0159	0.08985
		722.661	1.09971	1.02995	0.06976		1.10428	1.01489	0.08939
		722.852	1.09862	1.02938	0.06924		1.10279	1.014	0.08879
		723.042	1.09783	1.02918	0.06865		1.10091	1.01299	0.08792
		723.233	1.09704	1.02881	0.06823		1.10014	1.01251	0.08762
		723.424	1.09595	1.02886	0.0671		1.09938	1.01223	0.08714
		723.614	1.09437	1.02875	0.06562		1.09735	1.01186	0.08549
		723.805	1.09355	1.02846	0.06509		1.09523	1.01133	0.0839
		723.996	1.09203	1.02774	0.06429		1.09357	1.01049	0.08308
		724.186	1.09158	1.02708	0.0645		1.09227	1.00953	0.08274
		724.377	1.09046	1.02701	0.06345		1.09089	1.00907	0.08182
		724.567	1.0893	1.02668	0.06262		1.09023	1.00852	0.08171
		724.758	1.0885	1.02612	0.06238		1.08872	1.00799	0.08074
		724.949	1.08704	1.02578	0.06126		1.0878	1.00738	0.08043
		725.139	1.08648	1.02495	0.06153		1.08641	1.00727	0.07914
		725.33	1.08587	1.02453	0.06133		1.08581	1.007	0.0788
		725.52	1.08508	1.02529	0.0598		1.08494	1.00623	0.0787
		725.711	1.08366	1.02464	0.05902		1.08353	1.00522	0.0783
		725.901	1.08246	1.02385	0.0586		1.08254	1.00446	0.07808
		726.092	1.08142	1.02277	0.05864		1.08134	1.00404	0.0773
		726.282	1.08073	1.02233	0.0584		1.0805	1.00304	0.07747
		726.473	1.08039	1.02203	0.05836		1.07935	1.0025	0.07686
		726.663	1.08009	1.02105	0.05904		1.07838	1.00164	0.07674
		726.853	1.07954	1.02061	0.05894		1.0768	1.00159	0.07521
		727.044	1.07941	1.02054	0.05887		1.0762	1.00122	0.07498
		727.234	1.07856	1.02048	0.05809		1.07558	1.00004	0.07555
		727.424	1.07755	1.02047	0.05708		1.07465	1.0001	0.07454
		727.615	1.07735	1.02004	0.05731		1.07357	0.99937	0.0742
		727.805	1.07634	1.01905	0.05729		1.07233	0.99884	0.07349
		727.996	1.07518	1.01789	0.05729		1.07109	0.99846	0.07263
		728.186	1.07386	1.01777	0.0561		1.07019	0.99818	0.07201
		728.376	1.07246	1.01692	0.05554		1.06871	0.99794	0.07077
		728.566	1.0715	1.01663	0.05487		1.06762	0.99701	0.07062
		728.757	1.07085	1.01653	0.05432		1.06651	0.9966	0.06991
		728.947	1.06991	1.01638	0.05353		1.06582	0.9959	0.06992
		729.137	1.06896	1.01681	0.05215		1.06483	0.99551	0.06932
		729.327	1.06829	1.01692	0.05137		1.06471	0.99533	0.06937
		729.518	1.06786	1.01642	0.05143		1.06353	0.99488	0.06865
		729.708	1.06732	1.01653	0.0508		1.06326	0.99487	0.06839
		729.898	1.06668	1.01644	0.05025		1.06259	0.99434	0.06825
		730.088	1.06537	1.01626	0.04911		1.06228	0.99426	0.06802
		730.278	1.06464	1.01632	0.04832		1.06113	0.99359	0.06755
		730.468	1.06449	1.01571	0.04878		1.06018	0.99314	0.06705
		730.659	1.06342	1.01544	0.04798		1.05955	0.99289	0.06666
		730.849	1.06238	1.01468	0.0477		1.05906	0.99252	0.06654
		731.039	1.06171	1.01458	0.04713		1.05887	0.99277	0.0661
		731.229	1.06117	1.01426	0.04691		1.05776	0.99243	0.06533
		731.419	1.06043	1.01401	0.04642		1.05667	0.99196	0.06472
		731.609	1.05979	1.01405	0.04574		1.05551	0.9921	0.06341
		731.799	1.0589	1.0141	0.0448		1.0551	0.99165	0.06345
		731.989	1.0586	1.01365	0.04495		1.05399	0.9917	0.06229
		732.179	1.05791	1.01371	0.04421		1.05262	0.99235	0.06027
		732.369	1.05703	1.01366	0.04337		1.05223	0.9926	0.05964
		732.559	1.05574	1.01323	0.04252		1.05104	0.99266	0.05838
		732.749	1.05524	1.01282	0.04242		1.04998	0.99223	0.05775
		732.939	1.05432	1.01281	0.04151		1.04998	0.99293	0.05705
		733.129	1.05333	1.01244	0.04088		1.04894	0.993	0.05594
		733.319	1.05233	1.01249	0.03984		1.04854	0.9931	0.05544
		733.509	1.05211	1.0128	0.03931		1.04764	0.99259	0.05506
		733.699	1.05068	1.01259	0.03809		1.04711	0.99267	0.05444
		733.888	1.04979	1.01259	0.0372		1.04631	0.99391	0.0524
		734.078	1.04863	1.01235	0.03629		1.04517	0.9939	0.05127
		734.268	1.04796	1.01269	0.03527		1.04484	0.99384	0.05101
		734.458	1.04745	1.01353	0.03392		1.04404	0.99396	0.05008
		734.648	1.04642	1.01368	0.03275		1.04297	0.99444	0.04853
		734.838	1.04475	1.0142	0.03055		1.04216	0.99428	0.04788
		735.027	1.04461	1.01463	0.02998		1.04116	0.9942	0.04695
		735.217	1.04441	1.01511	0.0293		1.04099	0.9943	0.04669
		735.407	1.0435	1.01456	0.02894		1.04012	0.99466	0.04546
		735.597	1.04324	1.01514	0.02811		1.03927	0.99512	0.04415
		735.787	1.04303	1.01598	0.02706		1.039	0.99542	0.04358
		735.976	1.04234	1.01551	0.02683		1.0381	0.99614	0.04196
		736.166	1.04175	1.01606	0.02568		1.03702	0.9965	0.04052
		736.356	1.04107	1.01665	0.02441		1.03599	0.99663	0.03936
		736.545	1.04132	1.0168	0.02451		1.03472	0.99639	0.03833
		736.735	1.04014	1.0175	0.02264		1.03395	0.99652	0.03743
		736.925	1.03927	1.01807	0.0212		1.03314	0.99706	0.03608
		737.114	1.03836	1.01756	0.0208		1.03222	0.99696	0.03526
		737.304	1.03825	1.01752	0.02073		1.03149	0.99765	0.03384
		737.493	1.03789	1.01775	0.02014		1.03141	0.99789	0.03352
		737.683	1.03754	1.0178	0.01974		1.03063	0.99795	0.03268
		737.873	1.03637	1.01802	0.01835		1.03026	0.99802	0.03223
		738.062	1.03541	1.01814	0.01727		1.02924	0.99822	0.03101
		738.252	1.0349	1.01853	0.01636		1.02834	0.99936	0.02898
		738.441	1.03423	1.01851	0.01572		1.02784	0.99975	0.02809
		738.631	1.03297	1.01834	0.01463		1.0267	1.00014	0.02656
		738.82	1.03246	1.01866	0.0138		1.02509	1.00111	0.02397
		739.01	1.03199	1.01775	0.01424		1.02396	1.00183	0.02213
		739.199	1.03163	1.0177	0.01393		1.02327	1.00216	0.02111
		739.389	1.03081	1.01804	0.01277		1.02209	1.00258	0.01951
		739.578	1.03008	1.01876	0.01132		1.02152	1.00297	0.01855
		739.768	1.02927	1.0197	0.00957		1.02075	1.00269	0.01806
		739.957	1.02897	1.02046	0.00851		1.0201	1.00263	0.01746
		740.146	1.02853	1.02066	0.00787		1.02027	1.00286	0.01741
		740.336	1.02789	1.02116	0.00673		1.01983	1.00332	0.01651
		740.525	1.02729	1.0222	0.00508		1.01966	1.00363	0.01603
		740.715	1.02677	1.02233	0.00444		1.01951	1.00383	0.01568
		740.904	1.02618	1.02195	0.00423		1.01826	1.00384	0.01442
		741.093	1.02533	1.02236	0.00297		1.01785	1.00407	0.01378
		741.283	1.02471	1.02266	0.00206		1.0167	1.00497	0.01173
		741.472	1.02364	1.02258	0.00106		1.01617	1.00492	0.01125
		741.661	1.02331	1.0228	0.000506		1.01527	1.00598	0.00929
		741.85	1.02222	1.02257	-0.0003506		1.01537	1.0068	0.00857
		742.04	1.02192	1.02292	-0.001		1.01504	1.00711	0.00793
		742.229	1.02078	1.02367	-0.00289		1.01449	1.00759	0.0069
		742.418	1.02107	1.02431	-0.00325		1.01434	1.00838	0.00596
		742.607	1.02079	1.02445	-0.00366		1.01309	1.00909	0.004
		742.797	1.02026	1.02467	-0.00441		1.01287	1.01007	0.00281
		742.986	1.01997	1.02458	-0.00461		1.01264	1.01046	0.00218
		743.175	1.01926	1.02541	-0.00615		1.01245	1.01081	0.00163
		743.364	1.01881	1.02504	-0.00623		1.012	1.01235	-0.0003438
		743.553	1.01816	1.02529	-0.00713		1.01161	1.01317	-0.00156
		743.742	1.01827	1.02524	-0.00697		1.01212	1.01367	-0.00155
		743.932	1.01754	1.02554	-0.008		1.01182	1.01378	-0.00196
		744.121	1.01773	1.025	-0.00727		1.01144	1.01426	-0.00282
		744.31	1.01715	1.02596	-0.00881		1.01162	1.01493	-0.00331
		744.499	1.01645	1.0263	-0.00984		1.0109	1.0148	-0.0039
		744.688	1.01622	1.02729	-0.01107		1.01097	1.01486	-0.00389
		744.877	1.01612	1.02804	-0.01193		1.01031	1.01497	-0.00466
		745.066	1.01574	1.0284	-0.01266		1.01004	1.01571	-0.00567
		745.255	1.01611	1.02868	-0.01256		1.0093	1.01647	-0.00716
		745.444	1.01588	1.02941	-0.01353		1.00889	1.01643	-0.00754
		745.633	1.01565	1.02997	-0.01432		1.00911	1.01654	-0.00743
		745.822	1.01558	1.02981	-0.01423		1.00847	1.01684	-0.00837
		746.011	1.01486	1.0296	-0.01474		1.00846	1.01658	-0.00812
		746.2	1.01501	1.0299	-0.01489		1.00864	1.01672	-0.00808
		746.389	1.01504	1.02978	-0.01475		1.0084	1.01781	-0.00942
		746.578	1.01436	1.02999	-0.01563		1.00833	1.01799	-0.00966
		746.767	1.01435	1.03051	-0.01616		1.00745	1.01854	-0.01109
		746.956	1.01421	1.03131	-0.0171		1.00758	1.01838	-0.01081
		747.144	1.01324	1.0309	-0.01766		1.00742	1.01862	-0.0112
		747.333	1.0125	1.0308	-0.01831		1.00637	1.01881	-0.01244
		747.522	1.01196	1.03115	-0.01919		1.00601	1.01918	-0.01317
		747.711	1.01135	1.03085	-0.0195		1.00598	1.01915	-0.01318
		747.9	1.01083	1.03081	-0.01998		1.00554	1.01924	-0.01369
		748.089	1.01028	1.03127	-0.021		1.00556	1.01938	-0.01382
		748.277	1.01044	1.03079	-0.02035		1.00606	1.01945	-0.01339
		748.466	1.01052	1.03084	-0.02032		1.00633	1.01934	-0.01301
		748.655	1.00971	1.03097	-0.02126		1.00609	1.02037	-0.01428
		748.844	1.00833	1.03083	-0.0225		1.00565	1.02027	-0.01462
		749.032	1.00732	1.03098	-0.02366		1.00505	1.0201	-0.01505
		749.221	1.00682	1.0315	-0.02468		1.00463	1.02052	-0.01589
		749.41	1.00638	1.03183	-0.02545		1.00391	1.02086	-0.01695
		749.598	1.00636	1.0318	-0.02545		1.00396	1.02116	-0.01719
		749.787	1.00574	1.03215	-0.02641		1.00351	1.02137	-0.01786
		749.976	1.00544	1.03193	-0.02649		1.00239	1.02148	-0.0191
[truncated: 1,650 more rows]

## Sheet: Figure 3
		X-Axis	Y-Axis	Y-Axis			X-Axis	Y-Axis	Y-Axis	Y-Axis			X-Axis	Y-Axis	Y-Axis	Y-Axis
Figure 3a		Wavelength (nm)	Buffer_LH	rac_2_butanol		Figure 3b	Wavelength (nm)	LH PBS	LH Streptavidin	LH Anti-streptavidin		Figure 3c	Wavelength (nm)	buffer_LH	streptavidin ph 5.5 denatured	streptavidin ph 7.4 denatured		Figure 3d	Wavelength (nm)	LH_buffer	anti-sreptavidin	streptavidin
		345.454	1.00199	0.99826			345.454	0.996424	0.997416	0.999727			345.454	1.00034	1.00309	1.00005			345.454	1.00106	1.00042	0.99862
		345.67	1.00196	0.99808			345.67	0.997016	0.997983	0.999874			345.67	1.00033	1.00289	1.00002			345.67	1.00105	1.00058	0.998631
		345.886	1.00192	0.99789			345.886	0.997672	0.998609	1.00003			345.886	1.00033	1.00267	0.999981			345.886	1.00103	1.00075	0.998643
		346.102	1.00188	0.9977			346.102	0.998403	0.999299	1.0002			346.102	1.00033	1.00243	0.99994			346.102	1.00102	1.00093	0.998658
		346.318	1.00183	0.9975			346.318	0.999217	1.00006	1.00037			346.318	1.00034	1.00216	0.999894			346.318	1.00101	1.00113	0.998676
		346.533	1.00177	0.99731			346.533	1.00013	1.00091	1.00056			346.533	1.00035	1.00186	0.999844			346.533	1.001	1.00134	0.998698
		346.749	1.0017	0.99712			346.749	1.00115	1.00185	1.00076			346.749	1.00037	1.00152	0.999787			346.749	1.00099	1.00157	0.998724
		346.965	1.00161	0.99693			346.965	1.00229	1.0029	1.00097			346.965	1.0004	1.00115	0.999725			346.965	1.00097	1.00181	0.998756
		347.181	1.00151	0.99676			347.181	1.00357	1.00406	1.0012			347.181	1.00044	1.00073	0.999657			347.181	1.00096	1.00207	0.998795
		347.397	1.00139	0.9966			347.397	1.00501	1.00536	1.00143			347.397	1.00049	1.00027	0.999581			347.397	1.00094	1.00234	0.998841
		347.613	1.00124	0.99648			347.613	1.00663	1.0068	1.00167			347.613	1.00056	0.999754	0.999499			347.613	1.00093	1.00263	0.998897
		347.829	1.00107	0.9964			347.829	1.00843	1.00839	1.00192			347.829	1.00065	0.999186	0.999409			347.829	1.00091	1.00293	0.998963
		348.045	1.00087	0.99639			348.045	1.01045	1.01014	1.00217			348.045	1.00077	0.998562	0.999313			348.045	1.0009	1.00323	0.999042
		348.26	1.00064	0.99647			348.26	1.01267	1.01205	1.00241			348.26	1.0009	0.997886	0.999212			348.26	1.00087	1.00353	0.999136
		348.476	1.00037	0.99667			348.476	1.01509	1.0141	1.00263			348.476	1.00106	0.997162	0.999106			348.476	1.00085	1.00383	0.999246
		348.692	1.00005	0.99702			348.692	1.01768	1.01626	1.00282			348.692	1.00125	0.996403	0.998999			348.692	1.00082	1.0041	0.999373
		348.908	0.99971	0.99757			348.908	1.02038	1.01848	1.00296			348.908	1.00147	0.995628	0.998895			348.908	1.00078	1.00432	0.999517
		349.124	0.99933	0.99835			349.124	1.0231	1.02064	1.00304			349.124	1.00171	0.994863	0.998799			349.124	1.00074	1.00448	0.999676
		349.339	0.99893	0.99941			349.339	1.0257	1.02264	1.00302			349.339	1.00197	0.994145	0.998716			349.339	1.00068	1.00454	0.999846
		349.555	0.99854	1.00074			349.555	1.02799	1.02431	1.00289			349.555	1.00223	0.993515	0.998651			349.555	1.00062	1.00449	1.00002
		349.771	0.99817	1.00233			349.771	1.02977	1.02548	1.00264			349.771	1.0025	0.993015	0.998612			349.771	1.00054	1.00431	1.0002
		349.987	0.99786	1.00412			349.987	1.03085	1.026	1.00227			349.987	1.00275	0.992683	0.998601			349.987	1.00045	1.00399	1.00036
		350.202	0.99764	1.00601			350.202	1.03111	1.02577	1.00179			350.202	1.00296	0.992544	0.99862			350.202	1.00035	1.00353	1.00049
		350.418	0.99753	1.00787			350.418	1.0305	1.0248	1.00124			350.418	1.00314	0.992605	0.99867			350.418	1.00024	1.00297	1.0006
		350.634	0.99752	1.00958			350.634	1.0291	1.02316	1.00065			350.634	1.00326	0.992856	0.998748			350.634	1.00013	1.00234	1.00067
		350.849	0.99762	1.01104			350.849	1.02706	1.021	1.00007			350.849	1.00334	0.993268	0.998849			350.849	1.00002	1.00168	1.0007
		351.065	0.9978	1.0122			351.065	1.02458	1.01852	0.999523			351.065	1.00336	0.993804	0.998968			351.065	0.999905	1.00104	1.0007
		351.281	0.99805	1.01305			351.281	1.02186	1.01589	0.999038			351.281	1.00333	0.994424	0.999097			351.281	0.999794	1.00044	1.00067
		351.496	0.99833	1.01361			351.496	1.01908	1.01329	0.998628			351.496	1.00326	0.995088	0.999233			351.496	0.999687	0.999902	1.00063
		351.712	0.99862	1.01393			351.712	1.01638	1.0108	0.998297			351.712	1.00316	0.995764	0.99937			351.712	0.999582	0.999439	1.00057
		351.928	0.99893	1.01404			351.928	1.01384	1.0085	0.998042			351.928	1.00303	0.996428	0.999505			351.928	0.999478	0.999054	1.0005
		352.143	0.99883	1.01924			352.143	1.01597	1.01076	0.998355			352.143	1.00385	0.995918	0.999198			352.143	0.998977	0.999142	1.00086
		352.359	0.99933	1.0103			352.359	1.00839	1.00542	0.999379			352.359	1.00187	0.996891	0.999651			352.359	0.998823	0.999301	1.00022
		352.574	0.99974	1.00993			352.574	1.00747	1.00336	1.00019			352.574	1.00169	0.997884	0.999927			352.574	0.998202	0.999524	1.00046
		352.79	0.99999	1.0094			352.79	1.0068	1.00228	1.0001			352.79	1.00152	0.998202	1.00054			352.79	0.997924	0.999045	1.00112
		353.006	0.99957	1.0104			353.006	1.00697	1.00294	1.00115			353.006	1.00133	0.997903	1.00065			353.006	0.996906	0.999502	1.0009
		353.221	1.00042	1.01059			353.221	1.00511	1.00137	1.00071			353.221	1.00083	0.997235	1.00095			353.221	0.99735	0.999407	1.00115
		353.437	0.99857	1.0113			353.437	1.00517	1.00151	1.00069			353.437	1.00028	0.997277	1.0007			353.437	0.997764	0.999969	1.00065
		353.652	0.9986	1.01237			353.652	1.00457	0.999727	1.00065			353.652	1.00038	0.998107	1.00141			353.652	0.996889	0.999857	1.00103
		353.868	1.00013	1.01188			353.868	1.0044	0.998797	1.00026			353.868	1.00079	0.99846	1.00152			353.868	0.996661	0.999305	1.00103
		354.083	1.00092	1.01294			354.083	1.00328	0.997818	1.00012			354.083	1.00138	0.99867	1.0018			354.083	0.99586	0.999908	0.999922
		354.299	1.00306	1.01442			354.299	1.0013	0.997506	1.0014			354.299	1.0013	0.999352	1.00166			354.299	0.996486	0.999575	1.00004
		354.514	1.00264	1.01581			354.514	1.00084	0.996591	1.00221			354.514	1.00053	0.99896	1.00156			354.514	0.995773	1.00043	0.999841
		354.729	1.00216	1.01362			354.729	1.00115	0.996515	1.00142			354.729	1.00027	0.999609	1.00044			354.729	0.996226	1.00081	0.999504
		354.945	1.00429	1.01179			354.945	1.0006	0.995555	1.0015			354.945	0.999797	0.999532	1.00016			354.945	0.995616	1.00021	0.999858
		355.16	1.00447	1.01179			355.16	0.999976	0.995466	1.00112			355.16	0.99921	0.999621	1.00019			355.16	0.994567	1.001	0.999805
		355.376	1.00356	1.01146			355.376	0.999023	0.996332	1.00128			355.376	0.999402	1.00058	1.00065			355.376	0.994728	1.00173	0.999322
		355.591	1.00336	1.0121			355.591	0.997447	0.996425	1.00053			355.591	0.998859	1.0002	1.00091			355.591	0.994462	1.00095	0.999606
		355.806	1.00275	1.01213			355.806	0.997117	0.997709	1.00057			355.806	0.998369	0.999445	1.00084			355.806	0.994252	1.00109	0.999623
		356.022	1.0024	1.01119			356.022	0.997965	0.9975	1.00124			356.022	0.99844	1.00009	1.00086			356.022	0.994037	1.00053	1.00019
		356.237	1.00414	1.00866			356.237	0.99726	0.998476	1.00249			356.237	0.997912	1.00075	1.00115			356.237	0.994458	1.00084	1.00056
		356.453	1.0052	1.00706			356.453	0.998182	0.999849	1.00194			356.453	0.997069	1.00106	1.00081			356.453	0.993698	1.00162	1.00149
		356.668	1.00476	1.00563			356.668	1.00015	1.00045	1.00117			356.668	0.995897	1.00167	1.00034			356.668	0.993287	1.00131	1.00144
		356.883	1.0047	1.00619			356.883	0.999876	1.00083	1.00139			356.883	0.995736	1.0014	1.00059			356.883	0.992431	1.00113	1.00128
		357.098	1.00636	1.00672			357.098	1.00081	1.00195	1.00141			357.098	0.996497	1.00177	1.00042			357.098	0.993082	1.00077	1.00004
		357.314	1.00669	1.0066			357.314	1.00091	1.00155	1.00135			357.314	0.996558	1.0016	1.00109			357.314	0.993431	1.00162	0.99947
		357.529	1.00749	1.0063			357.529	1.0014	1.00346	1.00115			357.529	0.997032	1.00168	1.00048			357.529	0.993176	1.00197	0.999547
		357.744	1.00737	1.00698			357.744	1.00133	1.00423	1.00168			357.744	0.997571	1.00112	0.999648			357.744	0.993002	1.00174	0.998929
		357.96	1.00763	1.00759			357.96	1.00105	1.0035	1.00143			357.96	0.99722	1.00068	1.0004			357.96	0.992386	1.00193	0.999299
		358.175	1.00905	1.00547			358.175	1.00152	1.00304	1.00233			358.175	0.996804	1.00049	1.00024			358.175	0.991062	1.00174	0.999362
		358.39	1.00736	1.00474			358.39	1.00237	1.00199	1.00158			358.39	0.997856	1.0001	0.999138			358.39	0.991292	1.00198	0.999078
		358.605	1.00679	1.00671			358.605	1.00199	1.00266	1.00062			358.605	0.99711	0.999829	0.99915			358.605	0.99247	1.00059	0.998721
		358.82	1.00785	1.00733			358.82	1.00116	1.00269	1.0007			358.82	0.9969	0.999433	0.99861			358.82	0.99286	0.999886	0.999097
		359.036	1.00846	1.00531			359.036	1.00097	1.00218	1.00202			359.036	0.997209	0.999576	0.998853			359.036	0.993693	0.999856	0.999119
		359.251	1.00892	1.00412			359.251	1.00147	1.00277	1.00094			359.251	0.997521	0.999471	0.998655			359.251	0.994515	0.998871	0.998886
		359.466	1.00754	1.00429			359.466	1.00279	1.00424	1.00085			359.466	0.996713	0.999783	0.99786			359.466	0.994632	0.999516	0.997835
		359.681	1.0083	1.00205			359.681	1.00279	1.00499	1.0008			359.681	0.996551	0.999005	0.998827			359.681	0.994842	0.999383	0.997296
		359.896	1.00698	1.00244			359.896	1.00424	1.00409	1.00205			359.896	0.995628	0.999505	0.999267			359.896	0.99464	0.999483	0.997628
		360.111	1.00625	1.00101			360.111	1.00446	1.00327	1.00025			360.111	0.996339	0.999178	0.99931			360.111	0.995585	0.999865	0.997668
		360.326	1.00434	1.00227			360.326	1.00328	1.0016	0.99858			360.326	0.996396	0.999198	0.999985			360.326	0.996265	0.999376	0.997581
		360.542	1.004	1.00219			360.542	1.00341	1.00095	0.997915			360.542	0.996665	0.999647	0.999289			360.542	0.997034	0.999708	0.99776
		360.757	1.00575	1.00084			360.757	1.00362	0.999662	0.997053			360.757	0.996891	1.00092	0.999097			360.757	0.996875	0.999809	0.998364
		360.972	1.007	1.00019			360.972	1.00328	0.999216	0.996003			360.972	0.996498	1.00189	0.999505			360.972	0.99749	0.999544	0.998362
		361.187	1.00629	1.00003			361.187	1.00337	0.998433	0.994261			361.187	0.996928	1.00195	0.999594			361.187	0.998459	0.998726	0.998197
		361.402	1.00571	1.00113			361.402	1.00423	0.999668	0.99303			361.402	0.996905	1.00198	0.999734			361.402	0.998901	0.998787	0.997477
		361.617	1.00506	1.00142			361.617	1.00416	1.00086	0.991281			361.617	0.996486	1.00238	0.999792			361.617	0.999287	0.998631	0.997606
		361.832	1.00517	1.00104			361.832	1.00236	0.999648	0.991322			361.832	0.996238	1.00212	0.999698			361.832	0.999923	0.999143	0.996741
		362.047	1.00557	1.00104			362.047	1.00253	0.9991	0.993545			362.047	0.997022	1.00231	0.999647			362.047	1.00007	0.998356	0.996961
		362.262	1.0052	1.00136			362.262	1.00333	1.00015	0.99353			362.262	0.99742	1.00345	1.00028			362.262	1.00009	0.998986	0.997871
		362.477	1.0052	1.00113			362.477	1.00477	0.999807	0.993724			362.477	0.997683	1.00417	0.999851			362.477	0.999981	0.999002	0.997125
		362.692	1.00416	1.00076			362.692	1.00466	0.997263	0.994308			362.692	0.997582	1.005	0.999357			362.692	1.00062	0.998226	0.99571
		362.907	1.00278	1.0017			362.907	1.00456	0.997372	0.99563			362.907	0.99734	1.00495	0.999746			362.907	1.00026	0.997255	0.995742
		363.122	1.0032	1.00211			363.122	1.0057	0.997059	0.996121			363.122	0.996886	1.00556	0.999253			363.122	1.00068	0.997345	0.99496
		363.337	1.00261	1.00089			363.337	1.00602	0.995622	0.994505			363.337	0.996601	1.0053	0.998653			363.337	1.00159	0.996802	0.994641
		363.551	1.00303	1.00019			363.551	1.00723	0.994375	0.995527			363.551	0.99644	1.00626	0.998516			363.551	1.00222	0.996669	0.994574
		363.766	1.00337	1.0011			363.766	1.00773	0.992548	0.994884			363.766	0.996522	1.00621	0.998161			363.766	1.0015	0.997489	0.994272
		363.981	1.00536	1.0016			363.981	1.00794	0.991339	0.995016			363.981	0.996476	1.00625	0.998496			363.981	1.00161	0.99771	0.994459
		364.196	1.00522	1.0012			364.196	1.00764	0.99143	0.995039			364.196	0.99656	1.00689	0.998714			364.196	1.00247	0.998513	0.993932
		364.411	1.00485	1.0007			364.411	1.00817	0.991869	0.994958			364.411	0.996873	1.00682	0.999842			364.411	1.00285	0.997477	0.994343
		364.626	1.00408	1.00088			364.626	1.00885	0.990608	0.995136			364.626	0.997367	1.00686	1.00042			364.626	1.00297	0.997319	0.994524
		364.841	1.0026	1.00076			364.841	1.00854	0.990219	0.995391			364.841	0.997034	1.00738	1.00066			364.841	1.00257	0.997422	0.995072
		365.055	1.00288	0.99947			365.055	1.00796	0.989762	0.996382			365.055	0.996977	1.00688	0.999967			365.055	1.00214	0.998565	0.995559
		365.27	1.00199	0.99909			365.27	1.00808	0.987941	0.996563			365.27	0.996666	1.00677	1.00094			365.27	1.00199	0.998466	0.995226
		365.485	1.00124	1.0004			365.485	1.00731	0.988583	0.997766			365.485	0.996231	1.00685	1.0007			365.485	1.00176	0.998661	0.995492
		365.7	1.00094	1.00105			365.7	1.00572	0.989815	0.999481			365.7	0.997189	1.00583	1.0011			365.7	1.0017	0.997859	0.995322
		365.915	1.00012	1.00246			365.915	1.00608	0.9895	1.00083			365.915	0.997686	1.00555	1.00104			365.915	1.00067	0.997904	0.994949
		366.129	0.99983	1.00267			366.129	1.00585	0.988522	1.00136			366.129	0.998216	1.00467	1.00102			366.129	1.00099	0.997693	0.99521
		366.344	1.00003	1.00403			366.344	1.00627	0.988958	1.00183			366.344	0.998631	1.00498	1.00013			366.344	1.00042	0.998288	0.995843
		366.559	1.00108	1.00353			366.559	1.00614	0.98841	1.00256			366.559	0.999211	1.00509	1.00065			366.559	1.00045	0.998063	0.996416
		366.774	1.00185	1.00384			366.774	1.00758	0.989553	1.0019			366.774	0.999998	1.00495	1.00043			366.774	1.00016	0.998275	0.996933
		366.988	1.00228	1.00505			366.988	1.00826	0.991135	1.00341			366.988	0.999185	1.00383	1.00034			366.988	0.999944	0.998428	0.997143
		367.203	1.00067	1.00574			367.203	1.0074	0.992123	1.00559			367.203	0.999298	1.00374	1.00054			367.203	0.999919	0.998741	0.998199
		367.418	0.99824	1.00502			367.418	1.00778	0.993046	1.00451			367.418	0.999233	1.00327	1.00081			367.418	0.99962	0.999396	0.998569
		367.632	0.99759	1.00466			367.632	1.00795	0.993397	1.00388			367.632	0.999813	1.00302	1.00067			367.632	0.999369	0.999248	0.99786
		367.847	0.99754	1.00669			367.847	1.0067	0.99381	1.00447			367.847	1.00007	1.00225	1.00121			367.847	0.999028	0.999265	0.998581
		368.062	0.99752	1.00828			368.062	1.00674	0.994129	1.00565			368.062	1.00026	1.00207	1.00144			368.062	0.99923	0.999479	0.998895
		368.276	0.99771	1.00943			368.276	1.00618	0.994254	1.0053			368.276	1.00033	1.00168	1.00187			368.276	0.999601	0.998848	0.99924
		368.491	0.99701	1.01015			368.491	1.00552	0.993737	1.00455			368.491	1.00005	1.00023	1.00212			368.491	0.99928	0.998604	0.999466
		368.705	0.99655	1.01003			368.705	1.00578	0.993128	1.00431			368.705	1.00012	1.00061	1.00223			368.705	0.999026	0.999839	0.999298
		368.92	0.99626	1.00974			368.92	1.00671	0.993467	1.00387			368.92	1.00059	1.00058	1.00209			368.92	0.998681	0.999938	0.99952
		369.135	0.99657	1.00996			369.135	1.00538	0.993841	1.00281			369.135	1.00027	0.999565	1.00167			369.135	0.997726	1.0012	0.99882
		369.349	0.99586	1.00983			369.349	1.0057	0.994919	1.00245			369.349	1.00005	0.999239	1.00163			369.349	0.996911	1.00166	0.998187
		369.564	0.99615	1.01073			369.564	1.00456	0.994563	1.00375			369.564	1.00035	0.999034	1.00201			369.564	0.99716	1.00134	0.999129
		369.778	0.99868	1.01044			369.778	1.00372	0.995164	1.00377			369.778	1.00171	0.998724	1.002			369.778	0.997069	1.00103	0.999739
		369.993	0.99988	1.00898			369.993	1.00237	0.996291	1.00381			369.993	1.00159	0.998557	1.00179			369.993	0.99785	1.00134	0.999596
		370.207	0.99841	1.00936			370.207	1.00195	0.996409	1.0043			370.207	1.00088	0.997472	1.00137			370.207	0.99768	1.00181	0.999938
		370.422	0.99892	1.00932			370.422	1.00104	0.997988	1.005			370.422	1.00127	0.997349	1.00064			370.422	0.997997	1.00129	1.00065
		370.636	0.99905	1.00949			370.636	0.999648	0.997118	1.00563			370.636	1.00118	0.996648	1.00017			370.636	0.997537	1.00143	1.00068
		370.851	0.99938	1.0084			370.851	0.99962	0.995618	1.00395			370.851	1.0007	0.99666	1.00115			370.851	0.997167	1.00209	1.00094
		371.065	1.00014	1.00751			371.065	1.00062	0.996234	1.00383			371.065	1.00041	0.997006	1.00069			371.065	0.997174	1.00219	1.00052
		371.28	0.99931	1.0085			371.28	0.999903	0.997977	1.0035			371.28	1.00024	0.997245	1.00001			371.28	0.997659	1.00213	1.00132
		371.494	0.99863	1.008			371.494	0.999641	0.998749	1.00306			371.494	1.00016	0.99634	1.00082			371.494	0.997727	1.00217	1.00101
		371.708	0.99895	1.006			371.708	0.999781	0.998665	1.00357			371.708	1.00075	0.996567	1.00114			371.708	0.997466	1.0033	1.00082
		371.923	0.99956	1.00416			371.923	1.00035	0.998807	1.0025			371.923	1.00061	0.996692	1.00158			371.923	0.996645	1.00385	1.00014
		372.137	1.0005	1.00434			372.137	1.00023	0.999482	1.00191			372.137	1.00069	0.996748	1.00117			372.137	0.996147	1.00372	1.00035
		372.352	1.00004	1.00414			372.352	1.00002	0.998773	0.999953			372.352	1.00071	0.99638	1.001			372.352	0.995915	1.00412	1.00017
		372.566	1.00113	1.00247			372.566	0.998355	0.997374	0.998521			372.566	1.00128	0.996378	1.00151			372.566	0.996084	1.00387	1.0012
		372.78	1.00215	1.0016			372.78	0.997135	0.997013	0.997926			372.78	1.00137	0.996834	1.00109			372.78	0.995984	1.00401	1.00152
		372.995	1.0034	1.00234			372.995	0.997313	0.99886	0.996668			372.995	1.00255	0.997098	1.00078			372.995	0.995883	1.00385	1.00084
		373.209	1.00463	1.00208			373.209	0.996826	0.997668	0.997693			373.209	1.00247	0.997624	1.00116			373.209	0.995467	1.00389	1.00027
		373.423	1.00694	1.00113			373.423	0.997733	0.998979	0.998599			373.423	1.00232	0.997616	1.00093			373.423	0.994954	1.00299	0.999911
		373.637	1.00778	1.00057			373.637	0.996493	0.997869	0.997911			373.637	1.00343	0.998111	1.00115			373.637	0.99544	1.00314	0.999784
		373.852	1.00549	0.99948			373.852	0.996078	0.999568	0.996684			373.852	1.00371	0.997671	1.00192			373.852	0.995141	1.00304	0.999946
		374.066	1.00482	0.99941			374.066	0.99606	1.0008	0.997114			374.066	1.00379	0.996888	1.00207			374.066	0.995405	1.00262	0.999641
		374.28	1.00555	1.00001			374.28	0.996788	1.00235	0.998158			374.28	1.00307	0.997404	1.00169			374.28	0.995638	1.00308	1.00056
		374.495	1.00698	0.99885			374.495	0.996434	1.00219	0.998749			374.495	1.00319	0.997261	1.00165			374.495	0.995313	1.00337	0.999923
		374.709	1.00731	0.99764			374.709	0.997228	1.00099	0.99919			374.709	1.00387	0.996881	1.00154			374.709	0.996475	1.00294	1.00005
		374.923	1.0065	0.99855			374.923	0.998138	1.00285	0.999179			374.923	1.0033	0.997163	1.00194			374.923	0.997101	1.00163	0.999703
		375.137	1.00591	0.99758			375.137	0.998208	1.00294	0.997582			375.137	1.00358	0.997265	1.00137			375.137	0.996753	1.00197	0.99864
		375.351	1.00527	0.99657			375.351	0.998854	1.00275	0.997314			375.351	1.00308	0.997194	1.0007			375.351	0.997162	1.00107	0.997495
		375.566	1.00513	0.99601			375.566	0.997554	1.00372	0.997245			375.566	1.00359	0.998368	1.00101			375.566	0.997718	0.999949	0.997037
		375.78	1.00611	0.99613			375.78	0.998336	1.00527	0.997179			375.78	1.00346	0.998481	1.00019			375.78	0.997875	0.999972	0.997341
		375.994	1.00535	0.99595			375.994	0.998085	1.00602	0.996848			375.994	1.0033	0.998529	1.00087			375.994	0.998784	1.00001	0.99747
		376.208	1.00561	0.99433			376.208	0.998086	1.00666	0.997559			376.208	1.00389	0.998729	1.0019			376.208	0.999247	0.99991	0.997059
		376.422	1.00624	0.99424			376.422	0.998881	1.00734	0.999192			376.422	1.00393	0.9992	1.00245			376.422	0.998672	0.999876	0.99754
		376.636	1.00545	0.99438			376.636	0.997139	1.00674	1.00001			376.636	1.00436	0.998865	1.00268			376.636	0.998419	0.999383	0.997641
		376.85	1.00492	0.99311			376.85	0.999582	1.00741	1.00146			376.85	1.00454	0.999734	1.00357			376.85	0.998876	0.998268	0.997658
		377.064	1.003	0.99197			377.064	0.998284	1.00709	1.00142			377.064	1.00486	0.999906	1.00358			377.064	0.998601	0.997232	0.997926
		377.279	1.00331	0.99167			377.279	0.997385	1.0064	1.00167			377.279	1.00442	0.999892	1.0041			377.279	0.998117	0.996248	0.998224
		377.493	1.00247	0.99168			377.493	0.998058	1.00689	1.00108			377.493	1.00415	1.00002	1.00384			377.493	0.998011	0.996988	0.997369
		377.707	1.00241	0.99295			377.707	0.996748	1.00541	1.00162			377.707	1.00364	1.00009	1.00334			377.707	0.998499	0.996743	0.99692
		377.921	1.00214	0.99206			377.921	0.996561	1.00534	1.00454			377.921	1.00402	0.999898	1.00398			377.921	0.998586	0.995467	0.996983
		378.135	1.00004	0.9925			378.135	0.996514	1.00497	1.0049			378.135	1.0043	1.00068	1.00497			378.135	0.998431	0.995185	0.996828
		378.349	0.99943	0.99471			378.349	0.996223	1.00473	1.00668			378.349	1.00385	1.00014	1.00493			378.349	0.99798	0.994503	0.997125
		378.563	0.99939	0.9958			378.563	0.998501	1.00234	1.00701			378.563	1.00461	1.00045	1.00549			378.563	0.998626	0.994223	0.997785
		378.777	0.99937	0.99655			378.777	0.999016	1.00146	1.00685			378.777	1.00394	1.00053	1.00475			378.777	0.998697	0.994234	0.99817
		378.991	1.0001	0.99793			378.991	0.999419	1.00223	1.00674			378.991	1.00373	1.00057	1.00477			378.991	0.999183	0.994065	0.998821
		379.205	1.00185	0.999			379.205	1.00082	1.00279	1.00694			379.205	1.00378	1.00157	1.0049			379.205	0.999592	0.994285	0.998648
		379.419	1.00036	0.99996			379.419	1.00186	1.00337	1.00824			379.419	1.00329	1.00191	1.00609			379.419	1.00051	0.99399	0.998427
		379.633	1.00062	1.00254			379.633	1.00152	1.00424	1.00786			379.633	1.00261	1.0015	1.00588			379.633	0.99995	0.994113	0.998528
		379.846	1.00083	1.00439			379.846	1.00163	1.00372	1.00929			379.846	1.0016	1.00215	1.00559			379.846	1.00034	0.994577	0.998169
		380.06	0.9983	1.00573			380.06	1.00059	1.00347	1.00913			380.06	1.00162	1.00281	1.00633			380.06	1.00127	0.994737	0.9983
		380.274	0.99829	1.00666			380.274	0.999578	1.0029	1.00891			380.274	1.00032	1.00301	1.00536			380.274	1.00179	0.994194	0.999079
		380.488	0.99872	1.00801			380.488	0.998792	1.0016	1.01164			380.488	1.00084	1.00303	1.00435			380.488	1.00217	0.994131	0.99901
		380.702	0.99942	1.00982			380.702	0.99964	1.00148	1.01318			380.702	1.00004	1.00312	1.00478			380.702	1.00255	0.994001	0.999748
		380.916	1.00167	1.01051			380.916	0.99997	1.00072	1.01297			380.916	0.999873	1.00275	1.00445			380.916	1.00199	0.994086	0.999776
		381.13	1.00135	1.01104			381.13	0.999698	1.00013	1.01238			381.13	0.999849	1.00209	1.00394			381.13	1.00171	0.994524	0.999379
		381.343	1.00129	1.01097			381.343	0.998939	0.999726	1.01197			381.343	0.999621	1.00172	1.00457			381.343	1.00173	0.99504	1.00046
		381.557	1.00194	1.01079			381.557	0.999809	1.00027	1.01059			381.557	1.00002	1.00213	1.00363			381.557	1.00285	0.995884	1.00092
		381.771	1.00252	1.01002			381.771	1.00022	1.00153	1.01209			381.771	0.999415	1.00122	1.00346			381.771	1.00215	0.995569	1.00082
		381.985	1.0037	1.01038			381.985	0.9992	1.00123	1.01333			381.985	0.998682	1.00075	1.0037			381.985	1.00157	0.995804	1.00171
		382.199	1.00395	1.00902			382.199	1.00052	1.00155	1.0147			382.199	0.99865	1.00087	1.00425			382.199	1.00184	0.995821	1.00199
		382.412	1.00513	1.0089			382.412	1.00138	1.00134	1.0157			382.412	0.998915	1.00015	1.00361			382.412	1.00167	0.996613	1.00237
		382.626	1.00631	1.0079			382.626	1.00268	1.00152	1.01661			382.626	0.998532	1.00008	1.00256			382.626	1.00087	0.997633	1.00229
		382.84	1.00475	1.00888			382.84	1.00172	1.00184	1.01599			382.84	0.997963	0.999975	1.00164			382.84	1.00121	0.998186	1.00168
		383.054	1.00368	1.00993			383.054	1.00213	1.00115	1.01514			383.054	0.997365	0.998995	1.00074			383.054	1.00063	0.998804	1.00085
		383.267	1.00452	1.00932			383.267	1.00384	1.00168	1.01437			383.267	0.99754	0.999016	1.00075			383.267	1.00026	0.999345	1.00068
		383.481	1.00477	1.00845			383.481	1.00369	1.00105	1.01329			383.481	0.99771	0.998332	1.00038			383.481	0.999832	1.00023	1.00109
		383.695	1.00576	1.00708			383.695	1.00589	1.00192	1.01257			383.695	0.997223	0.998508	1.00064			383.695	0.999862	1.00089	1.00159
		383.908	1.00671	1.00656			383.908	1.00706	1.00219	1.01324			383.908	0.997064	0.998675	0.999224			383.908	1.00039	1.00149	1.00204
		384.122	1.00652	1.00553			384.122	1.00595	1.00283	1.01291			384.122	0.996972	0.997093	0.999353			384.122	0.999572	1.00194	1.00208
		384.336	1.00674	1.00606			384.336	1.00646	1.00222	1.01246			384.336	0.996864	0.995955	0.999409			384.336	0.999907	1.00244	1.0014
		384.549	1.00814	1.00713			384.549	1.00616	1.00252	1.01386			384.549	0.997007	0.9972	0.999767			384.549	0.99973	1.00258	1.00204
		384.763	1.00884	1.00728			384.763	1.00614	1.00263	1.01376			384.763	0.997126	0.996155	0.998774			384.763	0.999165	1.00222	1.00315
		384.977	1.00923	1.00757			384.977	1.00702	1.00182	1.01392			384.977	0.997364	0.996191	0.999054			384.977	0.999966	1.00229	1.00298
		385.19	1.00979	1.00766			385.19	1.0074	1.00182	1.01232			385.19	0.997	0.996136	0.998989			385.19	1.00034	1.00184	1.00221
		385.404	1.01149	1.00687			385.404	1.0078	1.00266	1.01215			385.404	0.99744	0.996131	0.999437			385.404	1.00064	1.00204	1.00163
		385.617	1.01251	1.00633			385.617	1.00852	1.00486	1.01242			385.617	0.998623	0.996432	0.999502			385.617	0.999994	1.00214	1.00065
		385.831	1.01275	1.00613			385.831	1.00898	1.0067	1.01338			385.831	0.998667	0.996255	0.999795			385.831	1.00014	1.0024	1.00014
		386.044	1.01374	1.00559			386.044	1.00867	1.00542	1.01349			386.044	0.998404	0.995794	1.00017			386.044	1.00166	1.0013	1.00119
		386.258	1.01257	1.00552			386.258	1.00909	1.00671	1.01295			386.258	0.997709	0.995724	1.00054			386.258	1.00252	1.00192	1.00113
		386.471	1.01264	1.00495			386.471	1.00984	1.00656	1.01175			386.471	0.997311	0.995216	1.00094			386.471	1.0036	1.00284	1.00101
		386.685	1.01287	1.00488			386.685	1.01102	1.00876	1.01195			386.685	0.997903	0.99524	1.00159			386.685	1.00295	1.00194	1.0017
		386.898	1.01346	1.00512			386.898	1.01058	1.00913	1.01224			386.898	0.997233	0.995398	1.00137			386.898	1.00479	1.0018	1.00133
		387.112	1.01412	1.00477			387.112	1.01107	1.0102	1.01237			387.112	0.997312	0.995383	1.00129			387.112	1.00506	1.00182	1.00103
		387.325	1.01326	1.00471			387.325	1.01127	1.01074	1.01166			387.325	0.99753	0.994364	1.00198			387.325	1.00488	1.00246	0.999383
		387.539	1.01351	1.00548			387.539	1.01134	1.01194	1.01144			387.539	0.998116	0.993699	1.0027			387.539	1.0053	1.00156	0.999984
		387.752	1.01405	1.00526			387.752	1.01141	1.01398	1.0109			387.752	0.998246	0.993909	1.00293			387.752	1.00422	1.00053	1.00009
		387.966	1.01452	1.00446			387.966	1.01119	1.01404	1.01207			387.966	0.999095	0.994547	1.00268			387.966	1.00393	1.0016	1.00005
		388.179	1.01372	1.00361			388.179	1.01124	1.01476	1.01217			388.179	0.998913	0.994985	1.00303			388.179	1.00403	1.00058	1.00029
		388.392	1.01446	1.00391			388.392	1.01092	1.01489	1.01239			388.392	0.998928	0.994735	1.00363			388.392	1.00351	1.00183	1.00032
		388.606	1.01318	1.00455			388.606	1.0118	1.01447	1.01332			388.606	0.998855	0.993614	1.00337			388.606	1.00326	1.0021	1.00045
		388.819	1.01261	1.00507			388.819	1.01149	1.01451	1.01467			388.819	0.99898	0.994443	1.00515			388.819	1.00395	1.00203	1.00074
		389.033	1.01303	1.00441			389.033	1.01225	1.01394	1.01489			389.033	0.99858	0.99478	1.00551			389.033	1.00335	1.002	1.00059
		389.246	1.01192	1.00483			389.246	1.01101	1.01196	1.01446			389.246	0.998872	0.994282	1.00584			389.246	1.0029	1.00178	1.00068
		389.459	1.01336	1.00439			389.459	1.01062	1.01036	1.01281			389.459	0.99912	0.994274	1.0069			389.459	1.00293	1.00091	1.0001
		389.673	1.01385	1.00371			389.672	1.01151	1.00937	1.01315			389.672	0.999325	0.994118	1.00674			389.672	1.00278	1.00099	1.0004
		389.886	1.01421	1.00276			389.886	1.00926	1.0075	1.01207			389.886	0.999222	0.993141	1.00632			389.886	1.00172	1.00173	1.00076
		390.099	1.01272	1.00315			390.099	1.00969	1.00669	1.01179			390.099	0.999698	0.99368	1.006			390.099	1.00159	1.00248	0.999971
		390.312	1.01125	1.00327			390.312	1.01024	1.00637	1.01169			390.312	0.999813	0.993474	1.00624			390.312	1.00145	1.00326	1.00012
		390.526	1.01255	1.00493			390.526	1.01057	1.00507	1.01357			390.526	1.00032	0.993701	1.00609			390.526	1.00124	1.00299	1.00082
		390.739	1.01188	1.00586			390.739	1.01104	1.00568	1.01465			390.739	1.00043	0.994442	1.00635			390.739	1.00068	1.00296	1.00159
		390.952	1.01253	1.00636			390.952	1.01187	1.00499	1.01271			390.952	1.00032	0.994666	1.00614			390.952	1.00079	1.00314	1.00207
		391.165	1.01241	1.00881			391.165	1.01163	1.00538	1.01314			391.165	1.00021	0.993939	1.00591			391.165	1.00072	1.00242	1.00247
		391.379	1.01408	1.00887			391.379	1.01278	1.00534	1.01291			391.379	1.00023	0.994982	1.0061			391.379	1.00071	1.00251	1.00265
		391.592	1.01458	1.0086			391.592	1.01155	1.00723	1.01393			391.592	1.00054	0.995338	1.00634			391.592	0.999699	1.00269	1.0032
		391.805	1.01494	1.01007			391.805	1.01325	1.0072	1.01397			391.805	1.00005	0.996482	1.00715			391.805	0.999618	1.00252	1.00303
		392.018	1.01469	1.00946			392.018	1.0138	1.007	1.01584			392.018	0.999799	0.997201	1.00732			392.018	0.99944	1.0027	1.00277
		392.231	1.01371	1.01057			392.231	1.01253	1.00673	1.0161			392.231	0.999177	0.997081	1.00707			392.231	0.998982	1.00243	1.003
		392.444	1.0143	1.01062			392.444	1.01252	1.00608	1.01547			392.444	1.00023	0.996976	1.00721			392.444	0.998	1.00325	1.00313
		392.658	1.01433	1.0101			392.658	1.01309	1.00709	1.01686			392.658	1.00057	0.997526	1.00634			392.658	0.998182	1.00326	1.00416
		392.871	1.01365	1.00941			392.871	1.01181	1.00749	1.01737			392.871	1.00045	0.996664	1.00645			392.871	0.998351	1.00161	1.00401
		393.084	1.01307	1.01006			393.084	1.01209	1.00663	1.01843			393.084	1.00029	0.996978	1.00645			393.084	0.998023	1.00184	1.00384
		393.297	1.0143	1.0098			393.297	1.01317	1.00624	1.01843			393.297	1.00147	0.996626	1.00707			393.297	0.997595	1.00148	1.00283
		393.51	1.0152	1.00985			393.51	1.01406	1.00594	1.01666			393.51	1.00106	0.996598	1.00717			393.51	0.996979	1.00139	1.00281
		393.723	1.01602	1.0086			393.723	1.01348	1.0072	1.01594			393.723	1.00166	0.996462	1.00702			393.723	0.996227	1.00227	1.00237
		393.936	1.01486	1.00849			393.936	1.01441	1.00778	1.01514			393.936	1.00151	0.996581	1.00724			393.936	0.996032	1.00267	1.00245
		394.149	1.01556	1.009			394.149	1.01468	1.00831	1.01503			394.149	1.00101	0.997076	1.00797			394.149	0.995561	1.00281	1.00233
		394.362	1.01492	1.0081			394.362	1.01651	1.00841	1.01587			394.362	1.00097	0.99707	1.00676			394.362	0.995192	1.00342	1.00201
		394.575	1.0157	1.00793			394.575	1.01696	1.00857	1.01812			394.575	1.00067	0.997305	1.00653			394.575	0.994501	1.00225	1.00114
		394.788	1.01497	1.00881			394.788	1.01732	1.00848	1.01931			394.788	1.00063	0.998005	1.00621			394.788	0.994541	1.00275	1.00039
		395.001	1.01386	1.00869			395.001	1.01867	1.00827	1.01815			395.001	1.00026	0.998513	1.00536			395.001	0.995091	1.00287	0.999988
		395.214	1.01415	1.01022			395.214	1.01879	1.00753	1.0184			395.214	1.00057	0.998587	1.00525			395.214	0.995739	1.00359	0.999767
		395.427	1.01491	1.01013			395.427	1.01918	1.00867	1.01738			395.427	1.00011	0.99932	1.00488			395.427	0.996617	1.00225	1.00025
		395.64	1.01425	1.01125			395.64	1.01963	1.00811	1.0158			395.64	1.00047	0.999217	1.00466			395.64	0.99718	1.00173	0.998611
		395.853	1.01519	1.01155			395.853	1.02134	1.00795	1.01794			395.853	0.999898	0.998957	1.00419			395.853	0.997721	1.00239	0.998864
		396.066	1.01633	1.01218			396.066	1.02279	1.00926	1.01812			396.066	1.00065	0.998709	1.00436			396.066	0.997778	1.00176	1.00011
		396.279	1.01751	1.01232			396.279	1.02209	1.00817	1.02005			396.279	1.00034	0.999024	1.00441			396.279	0.99783	1.00214	0.99979
		396.492	1.01698	1.01392			396.492	1.0234	1.00863	1.02109			396.492	0.999948	0.999393	1.00438			396.492	0.998603	1.00273	0.999946
		396.705	1.01649	1.01484			396.705	1.02262	1.00917	1.02191			396.705	1.00065	0.999338	1.00401			396.705	0.999474	1.00298	0.998942
		396.917	1.01631	1.01506			396.917	1.02387	1.01039	1.02133			396.917	1.00075	0.999576	1.00489			396.917	0.999524	1.00252	0.998545
		397.13	1.0167	1.01623			397.13	1.02628	1.01098	1.02177			397.13	1.00031	1.0005	1.00445			397.13	1.00123	1.00215	0.997874
		397.343	1.01673	1.01764			397.343	1.02668	1.00992	1.0217			397.343	1.00086	1.00088	1.00447			397.343	1.00121	1.00132	0.997237
		397.556	1.01638	1.01814			397.556	1.02849	1.00828	1.02004			397.556	1.00096	1.00019	1.0039			397.556	1.00177	1.0014	0.997001
		397.769	1.01702	1.02037			397.769	1.02927	1.00887	1.01939			397.769	1.00074	1.00117	1.00426			397.769	1.00312	1.00099	0.995406
		397.982	1.01652	1.02191			397.982	1.02989	1.01072	1.01936			397.982	1.0009	1.00153	1.00389			397.982	1.00398	1.00015	0.994669
		398.194	1.01677	1.0216			398.194	1.03178	1.01008	1.02047			398.194	1.00103	1.00185	1.00512			398.194	1.00404	0.999886	0.994909
		398.407	1.01811	1.02259			398.407	1.0322	1.01143	1.02146			398.407	1.00062	1.00185	1.00502			398.407	1.00409	0.999383	0.995276
		398.62	1.01784	1.02272			398.62	1.03372	1.01119	1.02231			398.62	0.999486	1.00168	1.00641			398.62	1.00511	0.998187	0.99485
		398.833	1.01681	1.02438			398.833	1.03631	1.00952	1.02206			398.833	0.999779	1.00148	1.00679			398.833	1.00553	0.997097	0.99601
		399.045	1.01722	1.02606			399.045	1.03755	1.00996	1.02139			399.045	1.00029	1.00171	1.00693			399.045	1.00437	0.997614	0.995128
		399.258	1.01671	1.02685			399.258	1.03966	1.01066	1.02193			399.258	1.0008	1.00138	1.00766			399.258	1.00388	0.997158	0.995553
		399.471	1.0161	1.02791			399.471	1.03974	1.01204	1.02264			399.471	1.00179	1.00217	1.0076			399.471	1.00394	0.996969	0.995591
		399.684	1.01572	1.02757			399.684	1.0397	1.01264	1.02356			399.684	1.00068	1.00158	1.00711			399.684	1.00393	0.998461	0.995449
		399.896	1.01555	1.02728			399.896	1.03992	1.01276	1.02489			399.896	1.00107	1.00096	1.00711			399.896	1.00365	0.998104	0.995126
		400.109	1.01497	1.02739			400.109	1.04066	1.01245	1.02367			400.109	1.00102	1.00134	1.00747			400.109	1.00328	0.998765	0.995429
		400.322	1.01598	1.0272			400.322	1.04199	1.01214	1.02416			400.322	1.00117	1.00161	1.00725			400.322	1.00386	0.998152	0.99649
		400.534	1.01499	1.02782			400.534	1.04207	1.01148	1.02498			400.534	1.00006	1.002	1.0069			400.534	1.00431	0.998507	0.996604
		400.747	1.01578	1.02744			400.747	1.04185	1.01054	1.02563			400.747	0.999898	1.00207	1.00633			400.747	1.00477	0.999543	0.996848
		400.959	1.01527	1.02701			400.959	1.04276	1.01022	1.02568			400.959	1.00007	1.00143	1.0063			400.959	1.00384	0.999807	0.997373
		401.172	1.01567	1.02755			401.172	1.04265	1.01018	1.02675			401.172	0.999933	1.00126	1.00575			401.172	1.0035	1.0012	0.997688
		401.385	1.01564	1.02792			401.385	1.04182	1.01091	1.02813			401.385	0.999966	1.00118	1.00551			401.385	1.00325	1.00093	0.997606
		401.597	1.01737	1.02824			401.597	1.04112	1.01161	1.02783			401.597	0.9997	1.00123	1.006			401.597	1.00339	1.00089	0.997589
		401.81	1.01677	1.02833			401.81	1.04092	1.0107	1.02799			401.81	0.999611	1.00034	1.00573			401.81	1.00233	1.00115	0.998031
		402.022	1.01693	1.02864			402.022	1.04025	1.01003	1.02669			402.022	1.00006	1.00031	1.00568			402.022	1.00159	1.00088	0.998142
		402.235	1.01819	1.02711			402.235	1.04329	1.01021	1.02567			402.235	0.999776	1.00092	1.00561			402.235	1.0006	1.00076	0.998311
		402.447	1.01765	1.02801			402.447	1.04472	1.01019	1.02568			402.447	1.00009	1.00117	1.0047			402.447	0.99905	1.00139	0.999236
		402.66	1.01734	1.02804			402.66	1.04431	1.01035	1.02525			402.66	1.00069	1.00166	1.00442			402.66	0.9985	1.002	0.998722
		402.872	1.0167	1.02833			402.872	1.04574	1.01207	1.02649			402.872	1.00083	1.0017	1.00447			402.872	0.997862	1.00144	0.999298
		403.085	1.01812	1.02837			403.085	1.04585	1.01463	1.02757			403.085	0.99956	1.00189	1.00498			403.085	0.997538	1.0013	1.00111
		403.297	1.02059	1.02883			403.297	1.04559	1.01486	1.02712			403.297	0.999975	1.00234	1.00453			403.297	0.997827	1.00023	1.00171
		403.51	1.0204	1.02794			403.51	1.04554	1.01449	1.02514			403.51	0.99952	1.00192	1.00423			403.51	0.997041	1.00047	1.00228
		403.722	1.02071	1.02641			403.722	1.04545	1.01428	1.02463			403.722	0.999581	1.00245	1.00488			403.722	0.996668	1.00032	1.00324
		403.935	1.02129	1.02744			403.935	1.0452	1.01591	1.02489			403.935	0.999334	1.00199	1.00484			403.935	0.995821	0.999847	1.00364
		404.147	1.02167	1.02692			404.147	1.04622	1.01559	1.0253			404.147	0.998498	1.00281	1.00414			404.147	0.995359	0.999802	1.00385
		404.36	1.02178	1.02577			404.36	1.04561	1.01715	1.02516			404.36	0.998451	1.00204	1.00369			404.36	0.994649	1.00108	1.00485
		404.572	1.02209	1.02674			404.572	1.04577	1.01752	1.02517			404.572	0.997497	1.00225	1.00337			404.572	0.994918	1.00085	1.00465
		404.784	1.02311	1.02723			404.784	1.04558	1.01926	1.02552			404.784	0.997369	1.00199	1.00298			404.784	0.994022	1.00141	1.00608
		404.997	1.02381	1.02723			404.997	1.04632	1.01943	1.02523			404.997	0.997854	1.00145	1.00249			404.997	0.994096	1.00119	1.00626
		405.209	1.02394	1.02743			405.209	1.04692	1.01912	1.0259			405.209	0.99798	1.00109	1.0024			405.209	0.994583	1.00234	1.00538
		405.421	1.02419	1.02789			405.421	1.04716	1.02112	1.02677			405.421	0.997528	1.00129	1.00098			405.421	0.994331	1.00225	1.00597
		405.634	1.02395	1.02817			405.634	1.04686	1.01981	1.026			405.634	0.997068	1.00151	1.00137			405.634	0.99414	1.0022	1.00533
		405.846	1.02561	1.0287			405.846	1.04699	1.02137	1.0252			405.846	0.996852	1.002	1.00106			405.846	0.993434	1.00346	1.00481
		406.058	1.02898	1.02895			406.058	1.04555	1.02279	1.02672			406.058	0.997442	1.00182	1.00063			406.058	0.992457	1.00361	1.00448
		406.271	1.03001	1.02899			406.271	1.04541	1.02403	1.02699			406.271	0.997784	1.00174	1.00009			406.271	0.992083	1.004	1.00447
		406.483	1.03096	1.02995			406.483	1.04535	1.02485	1.02799			406.483	0.997879	1.0012	0.999897			406.483	0.99225	1.00428	1.00433
		406.695	1.03124	1.03096			406.695	1.04534	1.02435	1.02853			406.695	0.997443	1.00135	0.999172			406.695	0.99296	1.00375	1.00448
		406.907	1.03285	1.03249			406.907	1.04654	1.02543	1.03068			406.907	0.997209	1.00106	0.998809			406.907	0.993468	1.00338	1.00379
		407.12	1.03431	1.03257			407.12	1.04638	1.02629	1.03049			407.12	0.996815	1.00065	0.997687			407.12	0.993686	1.00356	1.00413
		407.332	1.03649	1.03481			407.332	1.0464	1.02655	1.03127			407.332	0.996826	1.00065	0.997819			407.332	0.994118	1.00295	1.00339
		407.544	1.03724	1.03658			407.544	1.04658	1.02588	1.03158			407.544	0.996375	1.00107	0.997731			407.544	0.994004	1.00363	1.0035
		407.756	1.03849	1.03486			407.756	1.04649	1.02643	1.031			407.756	0.996774	1.00025	0.997554			407.756	0.994709	1.00388	1.0039
		407.968	1.03975	1.03582			407.968	1.04532	1.02645	1.03234			407.968	0.997345	0.999363	0.997437			407.968	0.995833	1.00393	1.00296
		408.181	1.0413	1.03737			408.181	1.04564	1.02749	1.03175			408.181	0.996945	0.998786	0.996736			408.181	0.995128	1.00282	1.00309
		408.393	1.04217	1.03917			408.393	1.04694	1.02562	1.03448			408.393	0.997399	0.998672	0.997615			408.393	0.995092	1.00365	1.0025
		408.605	1.04354	1.04037			408.605	1.04753	1.02479	1.03457			408.605	0.997432	0.998256	0.997886			408.605	0.995295	1.00426	1.00341
		408.817	1.04455	1.04197			408.817	1.04759	1.02442	1.03341			408.817	0.998024	0.998214	0.998944			408.817	0.995343	1.00365	1.00235
		409.029	1.04621	1.04167			409.029	1.04885	1.02314	1.0338			409.029	0.997663	0.999053	0.999471			409.029	0.99587	1.00405	1.00186
		409.241	1.04764	1.04354			409.241	1.05027	1.02489	1.03432			409.241	0.999	0.999246	0.999477			409.241	0.997126	1.0032	1.0024
		409.453	1.04774	1.04443			409.453	1.05205	1.02388	1.03379			409.453	0.99968	0.999516	0.999903			409.453	0.997376	1.00226	1.00113
		409.665	1.04927	1.04517			409.665	1.05355	1.0236	1.03278			409.665	0.999311	0.999732	1.00044			409.665	0.996552	1.00178	1.00134
		409.878	1.04973	1.04759			409.878	1.05495	1.02395	1.03416			409.878	0.999396	0.99963	1.00041			409.878	0.996912	1.00169	1.00185
		410.09	1.0491	1.04946			410.09	1.05553	1.02169	1.0336			410.09	0.999686	0.999229	1.00047			410.09	0.99711	1.00133	1.00221
		410.302	1.04889	1.05094			410.302	1.05684	1.02257	1.03408			410.302	1.00032	0.999182	1.00111			410.302	0.998013	1.00083	1.00247
		410.514	1.04889	1.05094			410.514	1.0566	1.02314	1.03425			410.514	1.00012	0.999293	1.00141			410.514	0.998065	1.00015	1.00217
		410.726	1.04951	1.05114			410.726	1.0581	1.02215	1.03532			410.726	0.999613	0.998649	1.00174			410.726	0.998518	0.999768	1.00249
		410.938	1.05141	1.05039			410.938	1.05954	1.02012	1.03609			410.938	1.00014	0.997983	1.00246			410.938	0.998369	0.998959	1.00324
		411.15	1.05229	1.05243			411.15	1.06071	1.02151	1.03539			411.15	1.00002	0.997516	1.00241			411.15	0.998501	0.998249	1.00334
		411.362	1.05154	1.05306			411.362	1.06252	1.02046	1.03545			411.362	1.0002	0.997752	1.00279			411.362	0.999612	0.997729	1.00323
		411.574	1.05172	1.0538			411.574	1.06282	1.01938	1.03545			411.574	0.999992	0.997435	1.00229			411.574	0.999867	0.999287	1.00342
		411.786	1.05236	1.05229			411.786	1.06333	1.01987	1.03651			411.786	0.999449	0.998281	1.0024			411.786	1.00056	0.999831	1.00256
		411.997	1.05088	1.05099			411.997	1.06247	1.01929	1.03784			411.997	0.998816	0.997164	1.00225			411.997	1.00168	0.999884	1.00312
		412.209	1.05211	1.05009			412.209	1.06175	1.01769	1.03736			412.209	0.998885	0.997476	1.00122			412.209	1.0022	0.999935	1.00259
		412.421	1.05276	1.05058			412.421	1.06159	1.01584	1.03753			412.421	0.998651	0.997172	1.00063			412.421	1.00214	1.00017	1.00293
		412.633	1.05325	1.05055			412.633	1.06162	1.01485	1.03772			412.633	0.999636	0.997297	1.00129			412.633	1.00286	0.999048	1.00283
		412.845	1.05466	1.05315			412.845	1.0629	1.01327	1.0381			412.845	0.999813	0.997558	1.00139			412.845	1.00258	0.998958	1.00346
		413.057	1.05637	1.05444			413.057	1.06272	1.01116	1.03915			413.057	1.00008	0.99738	1.00073			413.057	1.00374	0.999766	1.00377
		413.269	1.05685	1.05522			413.269	1.06395	1.01069	1.04088			413.269	1.00018	0.99776	1.00056			413.269	1.00315	1.00013	1.00351
		413.481	1.05808	1.05372			413.481	1.06523	1.00965	1.03972			413.481	1.00107	0.997343	0.999673			413.481	1.00298	0.999748	1.00406
		413.692	1.05781	1.05318			413.692	1.06581	1.00892	1.03865			413.692	1.00055	0.997424	0.999645			413.692	1.00219	0.999745	1.0032
		413.904	1.05905	1.05424			413.904	1.06614	1.00863	1.03901			413.904	1.00005	0.997151	0.9995			413.904	1.00168	0.998745	1.00288
		414.116	1.05916	1.05449			414.116	1.0665	1.00963	1.03873			414.116	1.00059	0.997038	1.00057			414.116	1.00203	0.999058	1.00222
		414.328	1.05882	1.05524			414.328	1.06719	1.0097	1.03757			414.328	1.00072	0.997884	1.00117			414.328	1.00265	0.99875	1.00198
		414.54	1.05827	1.05533			414.54	1.0682	1.0072	1.03749			414.54	1.00149	0.998539	1.00179			414.54	1.00165	0.998964	1.00258
		414.751	1.06038	1.0565			414.751	1.06866	1.00843	1.0363			414.751	1.0018	0.998645	1.00171			414.751	1.00168	0.999936	1.00243
		414.963	1.061	1.05721			414.963	1.07069	1.00968	1.0359			414.963	1.00211	0.998509	1.0012			414.963	1.00113	0.999875	1.00265
		415.175	1.06222	1.05845			415.175	1.06832	1.01083	1.03557			415.175	1.00257	0.998137	1.0011			415.175	1.00145	1.0007	1.00373
		415.387	1.06365	1.05802			415.387	1.06799	1.0108	1.03541			415.387	1.00261	0.998091	1.00167			415.387	1.00271	1.00096	1.00385
		415.598	1.06437	1.058			415.598	1.06906	1.01225	1.03619			415.598	1.0013	0.998655	1.00092			415.598	1.00272	1.00089	1.0047
		415.81	1.06469	1.06003			415.81	1.06841	1.01274	1.03495			415.81	1.00061	0.999605	1.00102			415.81	1.00366	1.00069	1.00489
		416.022	1.06613	1.06105			416.022	1.07043	1.01229	1.03353			416.022	1.00024	0.999344	1.00084			416.022	1.00301	1.00117	1.00502
		416.233	1.06586	1.06075			416.233	1.07131	1.01211	1.03193			416.233	1.00005	0.999454	1.00084			416.233	1.00211	1.00202	1.00521
		416.445	1.06713	1.06194			416.445	1.07082	1.01322	1.03325			416.445	1.00045	1.00018	1.00106			416.445	1.00221	1.00262	1.00572
		416.657	1.06768	1.06384			416.657	1.07219	1.01607	1.03303			416.657	1.00036	0.999392	1.00089			416.657	1.00215	1.00264	1.00551
		416.868	1.06706	1.06354			416.868	1.07329	1.01566	1.03284			416.868	1.00079	0.99914	1.00101			416.868	1.00201	1.00397	1.00574
		417.08	1.07178	1.06388			417.08	1.07468	1.01743	1.03295			417.08	1.00121	0.998547	1.00164			417.08	1.00183	1.00533	1.00573
		417.292	1.07217	1.06494			417.292	1.07469	1.01803	1.03462			417.292	1.00153	0.998691	1.00068			417.292	1.00224	1.00476	1.00503
		417.503	1.07227	1.06409			417.503	1.07688	1.01816	1.03449			417.503	1.00135	0.998419	1.00087			417.503	1.00227	1.00546	1.00471
		417.715	1.07358	1.06355			417.715	1.07737	1.01892	1.03479			417.715	1.00151	0.997955	1.00111			417.715	1.00209	1.00582	1.00264
		417.926	1.07461	1.06514			417.926	1.07778	1.02021	1.0348			417.926	1.00048	0.998485	1.00142			417.926	1.00147	1.00664	1.00303
		418.138	1.07641	1.06438			418.138	1.07818	1.02312	1.0344			418.138	1.00056	0.998041	1.0012			418.138	1.00021	1.00724	1.00372
		418.349	1.07887	1.06446			418.349	1.07824	1.02396	1.03432			418.349	1.00053	0.997528	1.00135			418.349	0.999771	1.00726	1.0024
		418.561	1.08096	1.06466			418.561	1.07915	1.0254	1.03464			418.561	1.00066	0.997253	1.00153			418.561	0.999104	1.00784	1.00187
		418.772	1.08194	1.06529			418.772	1.07985	1.02546	1.0367			418.772	1.00098	0.997323	1.00144			418.772	0.998983	1.00822	1.0025
		418.984	1.08233	1.06641			418.984	1.08217	1.02543	1.03525			418.984	1.00112	0.996934	1.00172			418.984	0.999162	1.00791	1.00195
		419.195	1.08354	1.06882			419.195	1.0832	1.02614	1.03596			419.195	1.00107	0.996837	1.00188			419.195	0.999573	1.00814	1.00228
		419.407	1.08564	1.06864			419.407	1.08409	1.02773	1.03602			419.407	1.00019	0.996783	1.00164			419.407	0.999206	1.00788	1.00183
		419.618	1.08774	1.07059			419.618	1.08505	1.02938	1.03518			419.618	1.0005	0.996429	1.00157			419.618	0.998981	1.00846	1.00201
		419.83	1.08923	1.07051			419.83	1.08383	1.03008	1.03386			419.83	1.0003	0.996349	1.00124			419.83	0.998798	1.00876	1.00158
		420.041	1.08951	1.07324			420.041	1.08478	1.0304	1.03455			420.041	1.00112	0.996021	1.00174			420.041	0.99941	1.00888	1.00121
		420.253	1.0902	1.07358			420.253	1.08456	1.03135	1.03476			420.253	1.00132	0.996138	1.0022			420.253	1.00029	1.00865	1.00116
		420.464	1.09273	1.07348			420.464	1.08561	1.03449	1.03494			420.464	1.00153	0.995906	1.00264			420.464	1.00055	1.0081	1.00128
		420.675	1.09463	1.07637			420.675	1.08643	1.03458	1.03411			420.675	1.00159	0.99655	1.00298			420.675	1.00068	1.0072	1.00109
		420.887	1.09797	1.07738			420.887	1.08765	1.03609	1.0342			420.887	1.00168	0.99703	1.00325			420.887	1.00064	1.00639	1.00102
		421.098	1.10016	1.07725			421.098	1.08921	1.03717	1.03486			421.098	1.00192	0.997054	1.00361			421.098	1.00131	1.00711	1.0013
		421.31	1.10248	1.07669			421.31	1.08962	1.03878	1.03384			421.31	1.00149	0.996881	1.00261			421.31	1.00147	1.00695	1.00166
		421.521	1.10336	1.07795			421.521	1.09048	1.04104	1.03469			421.521	1.00136	0.996715	1.00247			421.521	1.00168	1.00657	1.00201
		421.732	1.10428	1.07844			421.732	1.0927	1.04273	1.03516			421.732	1.00203	0.99677	1.00252			421.732	1.00246	1.00654	1.00305
		421.944	1.10555	1.08163			421.944	1.09425	1.04451	1.03642			421.944	1.0026	0.99652	1.00181			421.944	1.00277	1.00702	1.00297
		422.155	1.10584	1.08318			422.155	1.09547	1.04391	1.03529			422.155	1.0012	0.996068	1.00077			422.155	1.0019	1.00768	1.00321
		422.366	1.10904	1.08439			422.366	1.09638	1.04499	1.03559			422.366	1.00054	0.995433	1.00008			422.366	1.00147	1.00731	1.00349
		422.577	1.11082	1.08548			422.577	1.09875	1.04492	1.03494			422.577	1.00105	0.994812	0.999551			422.577	1.00231	1.00726	1.00344
		422.789	1.11315	1.08719			422.789	1.09949	1.04481	1.03301			422.789	1.00073	0.994322	0.999818			422.789	1.0019	1.0057	1.00272
		423	1.11527	1.08947			423	1.10026	1.04617	1.03335			423	1.00145	0.994731	1.00009			423	1.00235	1.00516	1.00158
		423.211	1.11785	1.08938			423.211	1.09997	1.04554	1.03307			423.211	1.00075	0.994187	1.00014			423.211	1.00242	1.00501	1.00233
		423.422	1.12106	1.09098			423.422	1.10086	1.04507	1.0333			423.422	1.00013	0.993928	1.00023			423.422	1.00284	1.00464	1.00263
		423.634	1.12221	1.09131			423.634	1.10306	1.04623	1.03215			423.634	1.00067	0.994227	0.999806			423.634	1.00246	1.00476	1.00186
		423.845	1.12227	1.09183			423.845	1.10526	1.04593	1.03206			423.845	1.00001	0.994465	0.999399			423.845	1.00268	1.00502	1.0013
		424.056	1.12331	1.09195			424.056	1.10584	1.0452	1.03354			424.056	1.00024	0.994916	0.999602			424.056	1.003	1.00517	1.00085
		424.267	1.12507	1.09312			424.267	1.10634	1.04636	1.03317			424.267	1.00085	0.994799	0.999312			424.267	1.00268	1.0051	1.00097
		424.478	1.12673	1.09449			424.478	1.1074	1.04511	1.03151			424.478	1.00159	0.995037	0.99937			424.478	1.00319	1.00424	1.00033
		424.689	1.12756	1.09719			424.689	1.10807	1.04271	1.03183			424.689	1.00189	0.994541	0.999043			424.689	1.00361	1.00332	0.999783
		424.901	1.13158	1.10012			424.901	1.10947	1.04141	1.03144			424.901	1.00251	0.995026	0.99894			424.901	1.00255	1.00306	0.999513
		425.112	1.13466	1.10273			425.112	1.11209	1.04103	1.03324			425.112	1.0026	0.994819	0.999341			425.112	1.002	1.00216	0.999276
		425.323	1.13654	1.10341			425.323	1.11346	1.04079	1.03393			425.323	1.00283	0.995384	0.999753			425.323	1.00179	1.00142	0.999467
		425.534	1.13724	1.10486			425.534	1.1145	1.04062	1.03419			425.534	1.00218	0.99527	0.999587			425.534	1.00239	1.00137	0.999137
		425.745	1.13803	1.10503			425.745	1.1153	1.04113	1.03289			425.745	1.00251	0.994999	0.999881			425.745	1.00194	1.0022	0.998713
		425.956	1.13776	1.10478			425.956	1.11573	1.04346	1.03329			425.956	1.00289	0.995184	0.999359			425.956	1.00063	1.00165	0.99796
		426.167	1.13916	1.10512			426.167	1.11516	1.04216	1.03151			426.167	1.00327	0.994897	0.999885			426.167	1.0005	1.0007	0.998244
		426.378	1.14071	1.10643			426.378	1.1152	1.0419	1.03191			426.378	1.00316	0.99544	1.00067			426.378	1.00039	1.00013	0.99752
		426.589	1.14297	1.10949			426.589	1.11579	1.04152	1.03347			426.589	1.00425	0.996812	1.00147			426.589	1.00018	1.00011	0.997699
		426.8	1.14392	1.10909			426.8	1.11596	1.04224	1.03294			426.8	1.0047	0.997284	1.00192			426.8	1.00091	1.00032	0.997768
		427.011	1.14646	1.11048			427.011	1.11694	1.04218	1.03211			427.011	1.00422	0.998342	1.00158			427.011	1.0002	0.999806	0.998515
		427.222	1.14881	1.11257			427.222	1.11705	1.04116	1.03246			427.222	1.00491	0.999201	1.00172			427.222	0.999761	0.999088	0.998421
		427.433	1.14961	1.11279			427.433	1.11603	1.04311	1.03113			427.433	1.00418	0.998984	1.00173			427.433	1.00039	0.999866	0.997669
		427.644	1.15106	1.11414			427.644	1.11638	1.04302	1.02902			427.644	1.00453	0.999648	1.00168			427.644	0.999721	0.999196	0.997563
		427.855	1.15291	1.11608			427.855	1.11691	1.04113	1.02872			427.855	1.00421	0.999912	1.00307			427.855	1.00034	0.999931	0.998255
		428.066	1.15357	1.11665			428.066	1.11901	1.03924	1.02911			428.066	1.00365	1.00037	1.0035			428.066	1.00017	0.999209	0.997413
		428.277	1.15373	1.11879			428.277	1.1203	1.03974	1.0299			428.277	1.00304	1.00074	1.00326			428.277	0.999986	0.998714	0.997096
		428.488	1.15465	1.12036			428.488	1.1214	1.03907	1.02872			428.488	1.00331	1.00025	1.00361			428.488	0.999087	0.998239	0.996285
		428.699	1.1564	1.12051			428.699	1.12373	1.03829	1.02763			428.699	1.00342	1.00101	1.0035			428.699	0.99769	0.999041	0.99647
		428.909	1.15777	1.12308			428.909	1.12374	1.03657	1.02854			428.909	1.00364	1.00146	1.00287			428.909	0.998086	0.999574	0.995309
		429.12	1.15867	1.12386			429.12	1.12319	1.03598	1.03072			429.12	1.00376	1.00119	1.00256			429.12	0.998139	0.99926	0.995197
		429.331	1.15923	1.12417			429.331	1.12507	1.03513	1.03069			429.331	1.00344	1.00059	1.00255			429.331	0.998648	0.998702	0.995193
		429.542	1.16146	1.12289			429.542	1.12446	1.03337	1.03148			429.542	1.00312	1.00029	1.00157			429.542	0.997786	0.998362	0.995233
		429.753	1.16276	1.12413			429.753	1.12442	1.03388	1.03171			429.753	1.00195	1.00074	1.00078			429.753	0.998679	0.998805	0.995014
		429.964	1.16133	1.12548			429.964	1.125	1.03343	1.03296			429.964	1.00203	1.00036	0.999917			429.964	0.998399	0.998594	0.994384
		430.174	1.16128	1.12595			430.174	1.12664	1.03265	1.03218			430.174	1.00156	1.00039	1.00036			430.174	0.998052	0.99792	0.994382
		430.385	1.16271	1.12717			430.385	1.12545	1.03315	1.03226			430.385	1.00138	1.00076	1.00013			430.385	0.997137	0.99743	0.994918
		430.596	1.1639	1.12867			430.596	1.12549	1.03215	1.03349			430.596	1.00194	1.0013	0.999966			430.596	0.997343	0.996509	0.99577
		430.807	1.16536	1.12873			430.807	1.12558	1.03141	1.03376			430.807	1.00214	1.00069	0.99972			430.807	0.997181	0.996809	0.99591
		431.017	1.16705	1.13061			431.017	1.12662	1.02999	1.03454			431.017	1.00216	1.0018	0.999368			431.017	0.996953	0.997001	0.995959
		431.228	1.16806	1.13216			431.228	1.12685	1.02743	1.03456			431.228	1.00136	1.00214	0.99923			431.228	0.997499	0.997344	0.996324
		431.439	1.17038	1.13395			431.439	1.12727	1.02907	1.03561			431.439	1.0017	1.00241	0.998235			431.439	0.998406	0.997257	0.996394
		431.65	1.17076	1.1356			431.65	1.12794	1.02827	1.03453			431.65	1.00137	1.00223	0.997653			431.65	0.998266	0.997121	0.996254
		431.86	1.17126	1.1379			431.86	1.12759	1.02764	1.03495			431.86	1.00141	1.00181	0.996077			431.86	0.999074	0.996352	0.996284
		432.071	1.17426	1.13874			432.071	1.12603	1.02868	1.03364			432.071	1.00111	1.00123	0.995542			432.071	0.999461	0.99637	0.995755
		432.282	1.1751	1.14166			432.282	1.12528	1.02962	1.03285			432.282	1.00102	1.00108	0.995487			432.282	1.00021	0.996588	0.995691
		432.492	1.17668	1.14188			432.492	1.12489	1.02964	1.03319			432.492	1.00201	1.00094	0.995132			432.492	1.00049	0.996016	0.996079
		432.703	1.17878	1.14332			432.703	1.12523	1.03042	1.0344			432.703	1.00291	1.00097	0.994852			432.703	1.00117	0.995597	0.996403
		432.914	1.18096	1.14139			432.914	1.12572	1.03158	1.03325			432.914	1.00211	1.00132	0.994396			432.914	1.00122	0.995423	0.997632
		433.124	1.18338	1.14233			433.124	1.12571	1.03252	1.0348			433.124	1.0013	1.00162	0.993738			433.124	1.00085	0.995703	0.998303
		433.335	1.18299	1.14456			433.335	1.12509	1.03093	1.03449			433.335	1.00069	1.00052	0.992672			433.335	1.00081	0.995902	0.998219
		433.545	1.18602	1.14641			433.545	1.12666	1.0312	1.03635			433.545	1.00048	1.00021	0.992471			433.545	1.00138	0.996861	0.998257
		433.756	1.18686	1.14807			433.756	1.12771	1.03085	1.03537			433.756	0.999996	0.999754	0.99232			433.756	1.00158	0.998061	0.999024
		433.966	1.18809	1.14978			433.966	1.12899	1.03057	1.03658			433.966	0.999574	0.999949	0.991812			433.966	1.00219	0.997881	0.999906
		434.177	1.18853	1.15224			434.177	1.12949	1.03036	1.03579			434.177	0.999582	0.999798	0.991918			434.177	1.00259	0.998135	1.00044
		434.388	1.19165	1.15349			434.388	1.12933	1.02884	1.03455			434.388	0.999055	0.999792	0.991517			434.388	1.00315	0.998021	1.0006
		434.598	1.19594	1.1545			434.598	1.13044	1.02907	1.0342			434.598	0.998709	0.99906	0.99099			434.598	1.00281	0.997766	1.00049
		434.809	1.19828	1.15546			434.809	1.131	1.02956	1.03169			434.809	0.998508	0.998517	0.991135			434.809	1.00255	0.998639	1.00019
		435.019	1.20158	1.1555			435.019	1.13333	1.03097	1.03132			435.019	0.99891	0.999019	0.991684			435.019	1.00338	0.99887	0.999893
		435.23	1.20409	1.15711			435.23	1.13429	1.03017	1.03023			435.23	0.99928	0.999594	0.991575			435.23	1.00312	0.998892	0.99979
		435.44	1.20614	1.15805			435.44	1.1343	1.03044	1.02999			435.44	0.999359	1.00007	0.991436			435.44	1.00434	0.998938	0.999416
		435.65	1.20692	1.15795			435.65	1.13516	1.02992	1.02942			435.65	0.999583	1.00002	0.991181			435.65	1.00457	0.999157	0.999661
		435.861	1.20791	1.15834			435.861	1.13524	1.02976	1.02917			435.861	0.999352	0.999265	0.991011			435.861	1.00428	0.99995	1.0014
		436.071	1.20984	1.15932			436.071	1.13694	1.03072	1.02875			436.071	0.998802	0.998714	0.990947			436.071	1.00407	1.00075	1.0005
		436.282	1.21178	1.15936			436.282	1.13996	1.03093	1.02791			436.282	0.999357	0.998273	0.99122			436.282	1.00338	1.00037	1.00048
		436.492	1.21337	1.16045			436.492	1.13917	1.03029	1.02834			436.492	0.9986	0.998375	0.991499			436.492	1.00356	1.00051	1.00121
		436.703	1.21555	1.16216			436.703	1.13845	1.032	1.02829			436.703	0.998644	0.998307	0.992629			436.703	1.00321	1.00099	1.00224
		436.913	1.21737	1.1641			436.913	1.13941	1.03147	1.02711			436.913	0.999449	0.997803	0.992956			436.913	1.00302	1.00114	1.00247
		437.123	1.21894	1.16448			437.123	1.14102	1.03073	1.02617			437.123	0.99915	0.997538	0.99337			437.123	1.00302	1.00199	1.00238
		437.334	1.22101	1.16586			437.334	1.14194	1.03153	1.02693			437.334	0.999527	0.997163	0.993322			437.334	1.00264	1.00202	1.00329
		437.544	1.22521	1.16759			437.544	1.14269	1.03187	1.02505			437.544	0.999749	0.996396	0.993746			437.544	1.00203	1.00192	1.00411
		437.754	1.2273	1.16829			437.754	1.14407	1.03189	1.02498			437.754	1.0001	0.996589	0.993735			437.754	1.00179	1.00189	1.00463
		437.965	1.22731	1.16948			437.965	1.14315	1.03168	1.02349			437.965	1.00054	0.996624	0.993517			437.965	1.00135	1.00243	1.00489
		438.175	1.22749	1.17009			438.175	1.14366	1.03183	1.0225			438.175	1.00081	0.996247	0.994162			438.175	1.00121	1.00292	1.00483
		438.385	1.229	1.17137			438.385	1.14349	1.03006	1.02039			438.385	1.00181	0.996492	0.994724			438.385	1.00011	1.00363	1.00488
		438.595	1.23135	1.17184			438.595	1.14306	1.03014	1.02047			438.595	1.0016	0.996742	0.994664			438.595	0.999781	1.00361	1.00453
		438.806	1.23438	1.17334			438.806	1.14471	1.02868	1.0189			438.806	1.00109	0.996689	0.995786			438.806	0.999889	1.00321	1.005
		439.016	1.23675	1.17528			439.016	1.1449	1.02846	1.01878			439.016	1.00098	0.996144	0.995954			439.016	0.999432	1.00344	1.00414
		439.226	1.23758	1.17805			439.226	1.14505	1.02915	1.01715			439.226	1.00116	0.99605	0.996579			439.226	0.998851	1.00379	1.00427
		439.436	1.2378	1.17831			439.436	1.14675	1.02923	1.01556			439.436	1.00034	0.99478	0.996294			439.436	0.998915	1.0039	1.00379
		439.647	1.23941	1.18285			439.647	1.14651	1.02805	1.01363			439.647	1.00105	0.994844	0.996603			439.647	0.997607	1.00409	1.00296
		439.857	1.24014	1.18548			439.857	1.14723	1.02628	1.01298			439.857	1.00134	0.993863	0.997758			439.857	0.997497	1.00414	1.00181
		440.067	1.24027	1.18696			440.067	1.14776	1.02623	1.01101			440.067	1.00006	0.992927	0.997724			440.067	0.99684	1.00548	1.0023
		440.277	1.2416	1.19057			440.277	1.14969	1.02571	1.01077			440.277	1.00057	0.993443	0.997815			440.277	0.995452	1.00579	1.0026
		440.487	1.24185	1.19203			440.487	1.15195	1.02449	1.0112			440.487	1.0003	0.992777	0.998			440.487	0.995768	1.00592	1.00265
		440.697	1.24057	1.19377			440.697	1.15295	1.02385	1.01209			440.697	1.00013	0.993536	0.996818			440.697	0.996052	1.00519	1.00128
		440.907	1.24096	1.19705			440.907	1.15389	1.02406	1.01143			440.907	1.00035	0.993964	0.996555			440.907	0.995748	1.00516	1.00098
		441.118	1.24167	1.19815			441.118	1.1553	1.02384	1.01134			441.118	1.00052	0.99439	0.995949			441.118	0.994718	1.00574	1.00112
		441.328	1.24242	1.1994			441.328	1.15546	1.02345	1.01196			441.328	1.00013	0.994905	0.996141			441.328	0.994308	1.00571	1.00166
		441.538	1.24323	1.20009			441.538	1.15531	1.02285	1.01142			441.538	1.00048	0.994376	0.995092			441.538	0.99461	1.00536	1.00066
		441.748	1.24287	1.19889			441.748	1.15545	1.02236	1.01162			441.748	1.00062	0.99365	0.99462			441.748	0.995235	1.00408	1.0007
		441.958	1.24417	1.19927			441.958	1.15695	1.02222	1.01038			441.958	1.00039	0.993465	0.994985			441.958	0.995029	1.00392	1.00067
		442.168	1.24443	1.20031			442.168	1.15747	1.02211	1.00928			442.168	1.00037	0.993655	0.994104			442.168	0.994722	1.0038	1.00001
		442.378	1.24423	1.20224			442.378	1.15859	1.02183	1.0099			442.378	1.00001	0.993274	0.994289			442.378	0.99414	1.00333	0.999719
		442.588	1.24694	1.20297			442.588	1.15918	1.02054	1.00892			442.588	1.00117	0.992909	0.994488			442.588	0.992413	1.00199	0.999177
		442.798	1.24847	1.204			442.798	1.15857	1.01839	1.00724			442.798	1.001	0.992871	0.995358			442.798	0.992073	1.00091	0.999248
		443.008	1.25001	1.20579			443.008	1.15814	1.01708	1.00678			443.008	1.00072	0.993337	0.995191			443.008	0.992504	1.00042	0.999272
		443.218	1.25211	1.20856			443.218	1.15882	1.01501	1.0069			443.218	1.00162	0.993115	0.995428			443.218	0.99269	1.00036	0.998722
		443.428	1.25247	1.20992			443.428	1.16081	1.01405	1.00563			443.428	1.00135	0.992749	0.995427			443.428	0.992768	1.00069	0.99843
		443.638	1.25261	1.21129			443.638	1.16103	1.01227	1.0053			443.638	1.00128	0.99306	0.994999			443.638	0.9933	1.00059	0.996793
		443.848	1.25208	1.21413			443.848	1.16045	1.01199	1.00298			443.848	1.00096	0.992442	0.994479			443.848	0.993064	0.999611	0.996675
		444.058	1.25237	1.21539			444.058	1.15988	1.01273	1.00317			444.058	1.00128	0.992289	0.994069			444.058	0.992797	0.998947	0.996523
		444.268	1.2508	1.21588			444.268	1.15923	1.01034	1.00182			444.268	1.00089	0.992408	0.994019			444.268	0.992827	0.998477	0.996021
		444.477	1.25114	1.21789			444.477	1.15811	1.0103	1.0019			444.477	1.00133	0.992692	0.993633			444.477	0.993494	0.997611	0.995201
		444.687	1.25336	1.2185			444.687	1.15771	1.01178	1.00166			444.687	1.00123	0.99322	0.993894			444.687	0.993776	0.99785	0.995258
		444.897	1.25259	1.21865			444.897	1.15877	1.01183	1.00165			444.897	1.00087	0.993107	0.994012			444.897	0.993976	0.997669	0.995117
		445.107	1.25169	1.21714			445.107	1.15978	1.0119	1.00171			445.107	1.00102	0.993547	0.993866			445.107	0.994235	0.99676	0.995651
		445.317	1.25317	1.21802			445.317	1.16093	1.01362	1.00267			445.317	0.999788	0.993839	0.994286			445.317	0.994898	0.996185	0.995607
		445.527	1.2532	1.2196			445.527	1.16126	1.01231	1.0019			445.527	0.998388	0.994564	0.994006			445.527	0.995354	0.996506	0.996683
		445.737	1.2555	1.22216			445.737	1.16119	1.01079	1.00169			445.737	0.998176	0.994617	0.994354			445.737	0.996066	0.99619	0.996095
		445.946	1.25549	1.22153			445.946	1.1615	1.01092	0.999524			445.946	0.998128	0.995272	0.993748			445.946	0.996622	0.99554	0.995979
		446.156	1.25643	1.22011			446.156	1.1614	1.01086	0.999028			446.156	0.998439	0.996488	0.993801			446.156	0.997303	0.995936	0.996196
		446.366	1.25496	1.21997			446.366	1.16041	1.0117	0.996905			446.366	0.997914	0.996032	0.993604			446.366	0.997841	0.995414	0.995775
		446.576	1.25459	1.21941			446.576	1.16103	1.01034	0.997636			446.576	0.997484	0.995738	0.993103			446.576	0.998429	0.995118	0.996475
		446.785	1.25684	1.21947			446.785	1.16024	1.011	0.995463			446.785	0.997042	0.995972	0.992472			446.785	0.998868	0.994852	0.995954
		446.995	1.26046	1.21921			446.995	1.16131	1.01157	0.994769			446.995	0.996845	0.995067	0.992328			446.995	0.998602	0.994867	0.995923
		447.205	1.26138	1.21924			447.205	1.16232	1.01349	0.994228			447.205	0.997799	0.995655	0.992243			447.205	0.998641	0.994794	0.996026
		447.415	1.26221	1.22068			447.415	1.16177	1.0137	0.992575			447.415	0.99758	0.996479	0.992856			447.415	0.998847	0.995256	0.996401
		447.624	1.26292	1.21969			447.624	1.16183	1.01279	0.993152			447.624	0.99757	0.997759	0.992087			447.624	0.999111	0.994668	0.99684
		447.834	1.26344	1.21929			447.834	1.15998	1.01083	0.99241			447.834	0.99798	0.997987	0.991601			447.834	0.999034	0.993897	0.996462
		448.044	1.26469	1.21843			448.044	1.15939	1.01081	0.992012			448.044	0.998091	0.997503	0.991822			448.044	0.999301	0.994355	0.997162
		448.253	1.26584	1.21891			448.253	1.15899	1.01064	0.99129			448.253	0.997495	0.99752	0.992281			448.253	0.998724	0.99408	0.998064
		448.463	1.26723	1.21914			448.463	1.15731	1.0099	0.991474			448.463	0.997009	0.997314	0.992685			448.463	0.998669	0.994966	0.997894
		448.673	1.27073	1.2203			448.673	1.15853	1.00954	0.990162			448.673	0.996281	0.997304	0.993242			448.673	0.998182	0.994976	0.998494
		448.882	1.27117	1.21974			448.882	1.15825	1.00808	0.98927			448.882	0.997136	0.997994	0.99324			448.882	0.998365	0.995338	0.998897
		449.092	1.27283	1.22171			449.092	1.15837	1.00809	0.98898			449.092	0.996645	0.998573	0.992719			449.092	0.998567	0.995536	0.998428
		449.301	1.27555	1.22163			449.301	1.15901	1.00799	0.988325			449.301	0.997232	0.997613	0.993255			449.301	0.998741	0.995977	0.999065
		449.511	1.27802	1.22238			449.511	1.15882	1.00678	0.985765			449.511	0.997385	0.998243	0.992797			449.511	0.998939	0.995461	0.999267
		449.721	1.27892	1.2236			449.721	1.15914	1.00744	0.984136			449.721	0.997033	0.998632	0.992403			449.721	0.999043	0.99578	0.999006
		449.93	1.28076	1.22464			449.93	1.15877	1.00656	0.983017			449.93	0.997153	0.998391	0.992564			449.93	0.999209	0.99582	0.998881
		450.14	1.28299	1.22571			450.14	1.15942	1.00447	0.982291			450.14	0.997771	0.998606	0.992738			450.14	0.998784	0.996292	0.998974
		450.349	1.28377	1.22783			450.349	1.15857	1.00437	0.979982			450.349	0.997735	0.999018	0.992408			450.349	0.997707	0.995962	0.999084
		450.559	1.28237	1.22717			450.559	1.15627	1.00343	0.978185			450.559	0.997195	0.999343	0.991751			450.559	0.997526	0.995892	0.998716
		450.768	1.28487	1.22941			450.768	1.1554	1.00274	0.977			450.768	0.996879	0.999202	0.992581			450.768	0.998151	0.996141	0.998999
		450.978	1.28643	1.23116			450.978	1.15519	1.00267	0.975789			450.978	0.996554	0.998115	0.992974			450.978	0.997983	0.995862	0.999173
		451.187	1.28732	1.23344			451.187	1.15663	1.00228	0.976398			451.187	0.996049	0.997536	0.993199			451.187	0.997739	0.996482	0.999545
		451.397	1.28746	1.23526			451.397	1.15698	1.00238	0.975028			451.397	0.996313	0.996758	0.993568			451.397	0.997276	0.996477	0.999671
		451.606	1.2877	1.23841			451.606	1.15679	1.00152	0.975186			451.606	0.997157	0.995701	0.993591			451.606	0.996581	0.996859	0.999743
		451.815	1.2877	1.23925			451.815	1.15648	1.00064	0.97428			451.815	0.997299	0.996489	0.993828			451.815	0.996483	0.996628	0.999868
		452.025	1.28866	1.24076			452.025	1.15601	0.999481	0.974808			452.025	0.997718	0.996431	0.9939			452.025	0.99596	0.997086	0.999174
		452.234	1.29115	1.24354			452.234	1.15503	0.998579	0.973613			452.234	0.998878	0.996045	0.993695			452.234	0.996093	0.997059	0.999232
		452.444	1.29193	1.24361			452.444	1.156	0.998684	0.974372			452.444	0.998253	0.99616	0.993699			452.444	0.996774	0.99765	1.00049
		452.653	1.29227	1.24384			452.653	1.1551	0.998315	0.974382			452.653	0.998347	0.996491	0.993065			452.653	0.996463	0.997294	1.00052
		452.862	1.29404	1.24454			452.862	1.15572	0.996766	0.973289			452.862	0.999305	0.996156	0.993381			452.862	0.996814	0.996723	1.00008
		453.072	1.29588	1.24663			453.072	1.15675	0.995215	0.973781			453.072	0.999117	0.995514	0.992673			453.072	0.997326	0.996286	0.999838
		453.281	1.29708	1.24801			453.281	1.1572	0.99488	0.973176			453.281	0.999957	0.995193	0.992809			453.281	0.996723	0.996012	0.99962
		453.49	1.29914	1.24867			453.49	1.15701	0.994	0.972158			453.49	1.00059	0.994279	0.992845			453.49	0.995106	0.996771	0.999635
		453.7	1.30112	1.24993			453.7	1.15799	0.993463	0.972132			453.7	1.00044	0.994035	0.992455			453.7	0.994334	0.995842	0.999167
		453.909	1.30314	1.25191			453.909	1.1584	0.993064	0.970454			453.909	1.00016	0.993331	0.992083			453.909	0.994064	0.994607	0.998935
		454.118	1.30618	1.25307			454.118	1.15949	0.992172	0.968931			454.118	1.00077	0.993334	0.991718			454.118	0.994917	0.994481	0.998321
		454.327	1.30425	1.2528			454.327	1.15998	0.990927	0.969617			454.327	1.00138	0.992624	0.991775			454.327	0.994618	0.994332	0.997869
		454.537	1.30656	1.2548			454.537	1.15921	0.989857	0.969145			454.537	1.00192	0.993068	0.992194			454.537	0.993779	0.99375	0.997954
		454.746	1.30751	1.25681			454.746	1.15954	0.988614	0.969418			454.746	1.00205	0.992733	0.99202			454.746	0.993485	0.993488	0.997457
		454.955	1.30921	1.25784			454.955	1.15942	0.987058	0.96956			454.955	1.00267	0.991996	0.992374			454.955	0.993045	0.993195	0.997418
		455.164	1.31127	1.25915			455.164	1.16012	0.985269	0.968085			455.164	1.00299	0.991726	0.991956			455.164	0.993888	0.9936	0.997183
		455.374	1.31267	1.26176			455.374	1.1598	0.983617	0.967626			455.374	1.00313	0.991244	0.991912			455.374	0.994141	0.99382	0.996776
		455.583	1.31212	1.26259			455.583	1.15971	0.984216	0.969125			455.583	1.00273	0.991026	0.991293			455.583	0.994619	0.994264	0.995745
		455.792	1.31472	1.26462			455.792	1.16155	0.983248	0.969549			455.792	1.00325	0.991187	0.991828			455.792	0.994482	0.994733	0.995401
		456.001	1.31389	1.26684			456.001	1.16096	0.982891	0.969908			456.001	1.00318	0.991148	0.991273			456.001	0.994345	0.994527	0.995669
		456.21	1.31563	1.26867			456.21	1.16014	0.982731	0.970035			456.21	1.00299	0.991568	0.990574			456.21	0.994532	0.994766	0.995613
		456.419	1.31603	1.2711			456.419	1.16016	0.984159	0.96963			456.419	1.00315	0.991439	0.990508			456.419	0.994312	0.994397	0.995801
		456.629	1.3169	1.27106			456.629	1.16008	0.984105	0.971442			456.629	1.0041	0.990819	0.990569			456.629	0.995195	0.994434	0.995323
		456.838	1.31797	1.27366			456.838	1.16052	0.984214	0.971036			456.838	1.00389	0.991766	0.990703			456.838	0.995632	0.994054	0.99498
		457.047	1.31896	1.27477			457.047	1.16081	0.984922	0.970606			457.047	1.00404	0.991588	0.990662			457.047	0.996248	0.993904	0.995428
		457.256	1.32124	1.27502			457.256	1.16142	0.98588	0.969327			457.256	1.00421	0.990948	0.991447			457.256	0.996226	0.993868	0.99549
		457.465	1.32186	1.27634			457.465	1.16213	0.985402	0.96782			457.465	1.00427	0.990143	0.99141			457.465	0.996104	0.993402	0.995882
		457.674	1.32417	1.2763			457.674	1.16282	0.984406	0.967302			457.674	1.00364	0.990692	0.991048			457.674	0.995958	0.992429	0.99666
		457.883	1.32743	1.27815			457.883	1.16281	0.983691	0.965807			457.883	1.00395	0.99118	0.990642			457.883	0.996765	0.992543	0.996876
		458.092	1.3268	1.28001			458.092	1.16197	0.982391	0.965337			458.092	1.00366	0.991946	0.989404			458.092	0.997191	0.992837	0.99641
		458.301	1.33021	1.28213			458.301	1.16279	0.982271	0.964024			458.301	1.0039	0.992044	0.989352			458.301	0.99727	0.992638	0.996607
		458.51	1.3299	1.28242			458.51	1.16148	0.983552	0.964619			458.51	1.0035	0.991861	0.98885			458.51	0.997223	0.992859	0.996668
		458.719	1.33035	1.28385			458.719	1.16168	0.984379	0.963993			458.719	1.00409	0.991963	0.989167			458.719	0.997544	0.992997	0.995479
		458.928	1.33236	1.28603			458.928	1.16255	0.984818	0.963057			458.928	1.0033	0.991363	0.988959			458.928	0.997768	0.992848	0.995646
		459.137	1.33512	1.28837			459.137	1.16382	0.983967	0.963376			459.137	1.00312	0.991231	0.988647			459.137	0.997623	0.992433	0.996097
		459.346	1.3388	1.29007			459.346	1.16272	0.984896	0.961981			459.346	1.00265	0.992177	0.98906			459.346	0.997654	0.992459	0.994815
		459.555	1.3406	1.28997			459.555	1.16226	0.983764	0.960984			459.555	1.00287	0.992523	0.989899			459.555	0.997486	0.991409	0.995167
		459.764	1.34261	1.2925			459.764	1.16196	0.983657	0.959704			459.764	1.00235	0.994617	0.989986			459.764	0.998212	0.991963	0.994694
		459.973	1.34537	1.293			459.973	1.16208	0.982221	0.95822			459.973	1.00224	0.994782	0.990692			459.973	0.998572	0.992181	0.994224
		460.182	1.34676	1.29358			460.182	1.16248	0.980735	0.958201			460.182	1.0025	0.995786	0.989881			460.182	0.998159	0.992783	0.994255
		460.39	1.35128	1.29653			460.39	1.16362	0.979761	0.957071			460.39	1.00219	0.994455	0.989629			460.39	0.998448	0.992046	0.994121
		460.599	1.3546	1.29898			460.599	1.16505	0.978781	0.956025			460.599	1.00218	0.99451	0.990469			460.599	0.998367	0.992469	0.993833
		460.808	1.35613	1.30092			460.808	1.16605	0.978163	0.955465			460.808	1.00167	0.995304	0.990879			460.808	0.998628	0.992529	0.993293
		461.017	1.35783	1.30148			461.017	1.16697	0.977083	0.954877			461.017	1.00125	0.995011	0.991099			461.017	0.998418	0.993049	0.993385
		461.226	1.35971	1.30467			461.226	1.16813	0.976997	0.954403			461.226	1.00078	0.995259	0.991403			461.226	0.998509	0.993205	0.994349
		461.435	1.36001	1.30407			461.435	1.16851	0.97658	0.953075			461.435	1.00136	0.99584	0.990816			461.435	0.998307	0.99324	0.993764
		461.643	1.36336	1.30747			461.643	1.17129	0.976788	0.951558			461.643	1.00077	0.996205	0.990647			461.643	0.997792	0.992242	0.994106
		461.852	1.36533	1.30843			461.852	1.17308	0.976911	0.949503			461.852	1.00087	0.996154	0.991088			461.852	0.996972	0.992733	0.993611
		462.061	1.36578	1.31141			462.061	1.17557	0.976301	0.947063			462.061	1.00149	0.996991	0.991677			462.061	0.996273	0.991857	0.99364
		462.27	1.36627	1.31491			462.27	1.17754	0.974534	0.946067			462.27	1.00167	0.996464	0.99179			462.27	0.996131	0.991972	0.99354
		462.479	1.36925	1.31697			462.479	1.178	0.97284	0.944816			462.479	1.0019	0.995854	0.991935			462.479	0.995512	0.991573	0.993211
		462.687	1.37168	1.31921			462.687	1.17858	0.971644	0.943798			462.687	1.0025	0.996022	0.992588			462.687	0.994709	0.991824	0.993148
		462.896	1.37319	1.32221			462.896	1.17797	0.971246	0.941883			462.896	1.00154	0.99511	0.99278			462.896	0.993678	0.990947	0.993516
		463.105	1.37487	1.32449			463.105	1.17825	0.969147	0.94176			463.105	1.00119	0.994636	0.993194			463.105	0.993659	0.991176	0.993119
		463.313	1.37668	1.32948			463.313	1.18099	0.967939	0.942859			463.313	1.00123	0.994359	0.994087			463.313	0.993395	0.991932	0.992936
		463.522	1.37757	1.33073			463.522	1.1826	0.968329	0.942643			463.522	1.00191	0.993708	0.994619			463.522	0.993104	0.992087	0.992993
		463.731	1.37934	1.33392			463.731	1.18377	0.966267	0.94181			463.731	1.00301	0.9939	0.994339			463.731	0.992483	0.992482	0.992619
		463.939	1.38155	1.33597			463.939	1.18382	0.965948	0.941019			463.939	1.00348	0.993689	0.994348			463.939	0.991871	0.992012	0.991675
		464.148	1.38429	1.34002			464.148	1.18554	0.963556	0.939747			464.148	1.00377	0.993244	0.993977			464.148	0.991464	0.991506	0.991383
		464.357	1.38637	1.3404			464.357	1.1875	0.962055	0.93884			464.357	1.00378	0.993494	0.994427			464.357	0.991298	0.991061	0.990932
		464.565	1.38974	1.34579			464.565	1.18958	0.960375	0.938415			464.565	1.00506	0.992528	0.994601			464.565	0.990542	0.991224	0.990952
		464.774	1.39327	1.34731			464.774	1.19308	0.958957	0.936159			464.774	1.00453	0.992275	0.993986			464.774	0.990902	0.990992	0.991715
		464.982	1.39473	1.34809			464.982	1.19505	0.959811	0.935812			464.982	1.00428	0.992243	0.99445			464.982	0.990062	0.990125	0.992404
		465.191	1.39821	1.35095			465.191	1.19631	0.95833	0.934958			465.191	1.00476	0.991438	0.994076			465.191	0.989781	0.989735	0.990715
		465.4	1.39985	1.35281			465.4	1.19826	0.958519	0.934248			465.4	1.00457	0.991249	0.994298			465.4	0.990074	0.990421	0.991069
		465.608	1.40269	1.35519			465.608	1.20021	0.957373	0.933919			465.608	1.0043	0.99124	0.992917			465.608	0.989272	0.990675	0.990388
		465.817	1.40443	1.35646			465.817	1.20152	0.956829	0.933071			465.817	1.00431	0.990168	0.992898			465.817	0.98896	0.990706	0.990092
		466.025	1.40549	1.35949			466.025	1.20252	0.954849	0.93306			466.025	1.00299	0.990128	0.992488			466.025	0.988523	0.990684	0.989758
		466.234	1.4076	1.3629			466.234	1.20427	0.954519	0.932948			466.234	1.00258	0.989606	0.992467			466.234	0.98891	0.989297	0.990167
		466.442	1.40917	1.36464			466.442	1.20472	0.953419	0.931628			466.442	1.00262	0.98961	0.991937			466.442	0.989661	0.989648	0.989898
		466.651	1.41145	1.36547			466.651	1.20448	0.952205	0.931729			466.651	1.0036	0.989598	0.992048			466.651	0.989807	0.990027	0.988957
		466.859	1.41165	1.36764			466.859	1.20536	0.951039	0.932679			466.859	1.00335	0.988989	0.992023			466.859	0.989408	0.990364	0.989162
		467.068	1.41776	1.3714			467.068	1.20498	0.950609	0.932261			467.068	1.00288	0.988888	0.992023			467.068	0.988974	0.990419	0.989024
		467.276	1.42011	1.37146			467.276	1.20706	0.950294	0.93209			467.276	1.00187	0.988326	0.992086			467.276	0.988737	0.991374	0.989562
		467.484	1.42328	1.37521			467.484	1.20687	0.949002	0.932132			467.484	1.00161	0.98822	0.991914			467.484	0.988503	0.992451	0.989474
		467.693	1.42842	1.37792			467.693	1.20877	0.948329	0.931366			467.693	1.00061	0.987909	0.991686			467.693	0.988198	0.992671	0.989753
		467.901	1.43334	1.38057			467.901	1.20892	0.947106	0.931245			467.901	1.00134	0.987924	0.992019			467.901	0.987894	0.992663	0.989362
		468.11	1.43413	1.38526			468.11	1.21136	0.947001	0.931322			468.11	1.00095	0.988089	0.99227			468.11	0.988226	0.991954	0.98913
		468.318	1.43837	1.39031			468.318	1.21308	0.946763	0.929951			468.318	1.00137	0.98881	0.99229			468.318	0.988941	0.991808	0.989796
		468.526	1.43991	1.39371			468.526	1.21107	0.946666	0.929435			468.526	1.00135	0.988442	0.992076			468.526	0.989124	0.991075	0.990556
		468.735	1.44485	1.39794			468.735	1.21234	0.946145	0.928775			468.735	1.00126	0.988152	0.992303			468.735	0.989032	0.990601	0.990126
		468.943	1.44702	1.40275			468.943	1.212	0.946006	0.92848			468.943	1.00148	0.987695	0.992405			468.943	0.988717	0.99085	0.991296
		469.151	1.45136	1.40609			469.151	1.21174	0.945187	0.927611			469.151	1.00157	0.987433	0.99164			469.151	0.988452	0.990823	0.991393
		469.36	1.45438	1.4092			469.36	1.21279	0.944028	0.926107			469.36	1.00035	0.98752	0.991654			469.36	0.98807	0.989794	0.991534
		469.568	1.45736	1.41031			469.568	1.21354	0.943585	0.924753			469.568	1.00039	0.986354	0.991416			469.568	0.987409	0.990031	0.991564
		469.776	1.46454	1.41523			469.776	1.21435	0.942974	0.924396			469.776	1.0005	0.986245	0.991218			469.776	0.986264	0.989762	0.991572
		469.985	1.46795	1.41845			469.985	1.21477	0.94124	0.924674			469.985	0.99942	0.986343	0.990447			469.985	0.986946	0.989734	0.992113
		470.193	1.47137	1.42033			470.193	1.21362	0.942222	0.924848			470.193	0.998768	0.98711	0.98988			470.193	0.987658	0.990039	0.991847
		470.401	1.47358	1.4244			470.401	1.21263	0.941635	0.924721			470.401	0.997962	0.987571	0.990085			470.401	0.988218	0.990166	0.991416
		470.609	1.47673	1.42842			470.609	1.21212	0.940901	0.924743			470.609	0.997761	0.987535	0.990029			470.609	0.987723	0.989904	0.99141
		470.817	1.4823	1.42975			470.817	1.21266	0.939601	0.923561			470.817	0.997752	0.987149	0.990193			470.817	0.987645	0.989868	0.991519
		471.026	1.48251	1.43085			471.026	1.21189	0.939289	0.922952			471.026	0.997255	0.986451	0.990615			471.026	0.988444	0.989844	0.990615
		471.234	1.48414	1.43362			471.234	1.21398	0.939724	0.921685			471.234	0.997332	0.987247	0.990366			471.234	0.988732	0.989964	0.990251
		471.442	1.48854	1.43449			471.442	1.21348	0.938366	0.92103			471.442	0.995732	0.986569	0.990488			471.442	0.989629	0.99009	0.991494
		471.65	1.49179	1.43814			471.65	1.21412	0.937144	0.92094			471.65	0.996042	0.986893	0.991045			471.65	0.989803	0.989387	0.990749
		471.858	1.49644	1.44083			471.858	1.21232	0.935284	0.919291			471.858	0.996185	0.987883	0.991576			471.858	0.990486	0.989837	0.990545
		472.066	1.5014	1.44388			472.066	1.21382	0.935298	0.918871			472.066	0.996831	0.988354	0.991014			472.066	0.990137	0.989529	0.990992
		472.275	1.5052	1.44711			472.275	1.21465	0.935427	0.919466			472.275	0.996444	0.988048	0.990395			472.275	0.990299	0.990132	0.990711
		472.483	1.50841	1.44912			472.483	1.21426	0.933014	0.91858			472.483	0.99714	0.987763	0.990449			472.483	0.990276	0.989391	0.991389
		472.691	1.51144	1.45141			472.691	1.2145	0.931266	0.919389			472.691	0.997383	0.987684	0.989656			472.691	0.990055	0.988888	0.992116
		472.899	1.51408	1.45317			472.899	1.21519	0.930387	0.919206			472.899	0.997547	0.986876	0.98953			472.899	0.990841	0.989264	0.990641
		473.107	1.51555	1.45514			473.107	1.21461	0.928714	0.919113			473.107	0.997223	0.988301	0.989845			473.107	0.990725	0.989856	0.990774
		473.315	1.5195	1.45874			473.315	1.21475	0.92715	0.918773			473.315	0.997005	0.988245	0.989475			473.315	0.990697	0.989609	0.991191
		473.523	1.52263	1.46173			473.523	1.21537	0.926494	0.917544			473.523	0.996915	0.987823	0.989192			473.523	0.990531	0.989492	0.991589
		473.731	1.52674	1.46606			473.731	1.21662	0.92643	0.915663			473.731	0.997666	0.988371	0.990141			473.731	0.990271	0.98928	0.991802
		473.939	1.53026	1.46792			473.939	1.21777	0.925072	0.914244			473.939	0.998877	0.98801	0.990116			473.939	0.989286	0.989468	0.991366
		474.147	1.53341	1.47298			474.147	1.22028	0.923162	0.913547			474.147	0.999039	0.987199	0.990961			474.147	0.989661	0.989395	0.991107
		474.355	1.53636	1.47621			474.355	1.22038	0.920287	0.913515			474.355	0.999714	0.986149	0.990971			474.355	0.989743	0.990035	0.990237
		474.563	1.53867	1.47926			474.563	1.21918	0.919112	0.913246			474.563	1.00013	0.986109	0.991441			474.563	0.991096	0.989726	0.991132
		474.771	1.54048	1.48071			474.771	1.21769	0.918475	0.913687			474.771	1.00083	0.985939	0.990926			474.771	0.991249	0.990369	0.991194
		474.979	1.54479	1.48428			474.979	1.21946	0.91847	0.913044			474.979	1.00099	0.985675	0.991062			474.979	0.990266	0.990777	0.990866
		475.187	1.5471	1.4858			475.187	1.21917	0.916595	0.91233			475.187	1.0012	0.985569	0.991017			475.187	0.990487	0.991481	0.991038
		475.395	1.55101	1.49072			475.395	1.22008	0.914778	0.911318			475.395	1.00093	0.985212	0.990219			475.395	0.990564	0.991256	0.990486
		475.603	1.55369	1.49329			475.603	1.22062	0.913278	0.911694			475.603	1.00101	0.985681	0.989156			475.603	0.991205	0.990738	0.989631
		475.811	1.55601	1.49582			475.811	1.22164	0.912945	0.911513			475.811	1.00164	0.986257	0.988712			475.811	0.991233	0.990596	0.990029
		476.018	1.55968	1.49759			476.018	1.22231	0.912887	0.911092			476.018	1.00239	0.985261	0.989083			476.018	0.991352	0.990613	0.989995
		476.226	1.56276	1.49998			476.226	1.22352	0.911004	0.910616			476.226	1.00199	0.985098	0.988687			476.226	0.991239	0.99001	0.989309
		476.434	1.56527	1.50239			476.434	1.22343	0.910353	0.910158			476.434	1.00168	0.984736	0.988423			476.434	0.99119	0.990485	0.988917
		476.642	1.56795	1.50519			476.642	1.22424	0.908582	0.909039			476.642	1.00165	0.983882	0.988422			476.642	0.991561	0.989869	0.98843
		476.85	1.57192	1.50719			476.85	1.2244	0.907636	0.909261			476.85	1.00169	0.983471	0.987624			476.85	0.991997	0.990412	0.988746
		477.058	1.57719	1.5126			477.058	1.22433	0.906012	0.90978			477.058	1.00196	0.98329	0.987293			477.058	0.992174	0.990184	0.988371
		477.265	1.5797	1.51242			477.265	1.22295	0.906028	0.909473			477.265	1.00096	0.983026	0.987168			477.265	0.993381	0.990556	0.98827
		477.473	1.5823	1.51552			477.473	1.22209	0.905906	0.910582			477.473	1.00122	0.982756	0.986729			477.473	0.993234	0.99056	0.987997
		477.681	1.58466	1.51657			477.681	1.22135	0.904236	0.910709			477.681	1.00072	0.9823	0.985992			477.681	0.994126	0.991034	0.987631
		477.889	1.58639	1.51909			477.889	1.22244	0.902618	0.910035			477.889	1.00038	0.982522	0.98553			477.889	0.994264	0.991348	0.987928
		478.096	1.59109	1.52107			478.096	1.22208	0.900557	0.908993			478.096	1.00009	0.982191	0.98493			478.096	0.993911	0.990494	0.987486
		478.304	1.59199	1.5248			478.304	1.2218	0.899849	0.909639			478.304	1.00009	0.982594	0.985547			478.304	0.994062	0.990451	0.988115
		478.512	1.59592	1.52745			478.512	1.22237	0.898976	0.908394			478.512	0.999713	0.983035	0.985353			478.512	0.994209	0.990294	0.987453
		478.72	1.59955	1.52955			478.72	1.22301	0.898258	0.908297			478.72	1.00011	0.983205	0.984655			478.72	0.993867	0.989832	0.987043
		478.927	1.6028	1.53253			478.927	1.22364	0.897872	0.907016			478.927	0.999507	0.983029	0.984023			478.927	0.993922	0.990133	0.986077
		479.135	1.60712	1.53612			479.135	1.22289	0.898196	0.90756			479.135	0.999576	0.982578	0.983811			479.135	0.993274	0.990212	0.986335
		479.343	1.61027	1.53891			479.343	1.22086	0.898037	0.908455			479.343	0.998176	0.983227	0.984059			479.343	0.992781	0.990148	0.98633
		479.55	1.61273	1.54111			479.55	1.21915	0.896955	0.90815			479.55	0.997958	0.983486	0.984001			479.55	0.991905	0.990139	0.985586
		479.758	1.61501	1.54538			479.758	1.21935	0.895938	0.90759			479.758	0.997498	0.983923	0.98428			479.758	0.992277	0.990097	0.985711
		479.966	1.61809	1.54996			479.966	1.21817	0.89486	0.90771			479.966	0.997827	0.983312	0.984653			479.966	0.991518	0.989994	0.984033
		480.173	1.62167	1.55185			480.173	1.21709	0.894991	0.906404			480.173	0.997791	0.98299	0.984082			480.173	0.991432	0.988923	0.98452
		480.381	1.62549	1.55578			480.381	1.21659	0.895051	0.906425			480.381	0.998018	0.982576	0.984557			480.381	0.990766	0.98836	0.984062
		480.588	1.63029	1.562			480.588	1.217	0.895563	0.905601			480.588	0.997488	0.982013	0.983997			480.588	0.990167	0.988188	0.984053
		480.796	1.63513	1.56361			480.796	1.21427	0.895219	0.906064			480.796	0.997746	0.982286	0.983974			480.796	0.989558	0.988365	0.984824
		481.003	1.63809	1.5678			481.003	1.21304	0.894163	0.906779			481.003	0.99817	0.981823	0.983528			481.003	0.988331	0.987268	0.984862
		481.211	1.64103	1.57192			481.211	1.21308	0.894703	0.907417			481.211	0.997402	0.981444	0.98329			481.211	0.987598	0.987912	0.985068
		481.418	1.64339	1.57448			481.418	1.21227	0.895063	0.907592			481.418	0.997499	0.981191	0.983362			481.418	0.986718	0.987944	0.985624
		481.626	1.64742	1.57596			481.626	1.21204	0.89476	0.907598			481.626	0.997098	0.981278	0.983088			481.626	0.98562	0.98695	0.983965
		481.834	1.64841	1.57741			481.834	1.21072	0.894381	0.908653			481.834	0.996808	0.980218	0.982717			481.834	0.985195	0.985877	0.983927
		482.041	1.65266	1.58126			482.041	1.21006	0.894601	0.908777			482.041	0.996899	0.980444	0.982343			482.041	0.985511	0.9864	0.984074
		482.248	1.6565	1.58417			482.248	1.20873	0.895161	0.908784			482.248	0.996653	0.980839	0.98213			482.248	0.985917	0.98572	0.983602
		482.456	1.65595	1.58583			482.456	1.20748	0.894956	0.909547			482.456	0.995889	0.980823	0.982254			482.456	0.986361	0.985584	0.983612
		482.663	1.65751	1.58928			482.663	1.20707	0.896087	0.909998			482.663	0.996162	0.98107	0.98209			482.663	0.985811	0.985377	0.983012
		482.871	1.66132	1.59116			482.871	1.20733	0.894557	0.909785			482.871	0.996144	0.98121	0.982523			482.871	0.984544	0.984847	0.983582
		483.078	1.66425	1.59194			483.078	1.20612	0.894112	0.910184			483.078	0.996972	0.98093	0.982318			483.078	0.984536	0.985228	0.983512
		483.286	1.66612	1.59528			483.286	1.20648	0.894321	0.91037			483.286	0.996836	0.981196	0.981883			483.286	0.984188	0.985931	0.983151
		483.493	1.66712	1.6003			483.493	1.20639	0.894071	0.91027			483.493	0.997154	0.981126	0.981469			483.493	0.984184	0.986093	0.983558
		483.7	1.66953	1.60216			483.7	1.20493	0.894067	0.910877			483.7	0.99711	0.982364	0.980707			483.7	0.983157	0.985917	0.983825
		483.908	1.67496	1.60575			483.908	1.202	0.893229	0.911923			483.908	0.996646	0.982673	0.981076			483.908	0.982717	0.98547	0.983732
		484.115	1.67676	1.61048			484.115	1.20047	0.891547	0.913266			484.115	0.998045	0.982872	0.980375			484.115	0.981535	0.985649	0.982743
		484.322	1.67887	1.61366			484.322	1.19884	0.889563	0.913652			484.322	0.997977	0.983357	0.980152			484.322	0.981713	0.985486	0.982082
		484.53	1.68086	1.61771			484.53	1.19894	0.888614	0.914712			484.53	0.998548	0.982937	0.979696			484.53	0.981468	0.984631	0.981519
		484.737	1.68251	1.61951			484.737	1.19607	0.887055	0.915362			484.737	0.999065	0.98219	0.979352			484.737	0.98173	0.984249	0.982407
		484.944	1.6863	1.62395			484.944	1.19524	0.885558	0.914482			484.944	0.999762	0.982247	0.979893			484.944	0.981796	0.983713	0.982242
		485.152	1.68693	1.62686			485.152	1.19526	0.885081	0.915766			485.152	1.00032	0.981718	0.979629			485.152	0.981945	0.983733	0.981786
		485.359	1.68861	1.62991			485.359	1.194	0.883974	0.91643			485.359	1.00037	0.981588	0.9796			485.359	0.981392	0.985222	0.98126
		485.566	1.69078	1.63539			485.566	1.19205	0.883426	0.916736			485.566	0.999827	0.981754	0.980254			485.566	0.980815	0.98438	0.981994
		485.773	1.69394	1.63876			485.773	1.19166	0.883601	0.916265			485.773	1.00079	0.981307	0.980585			485.773	0.980255	0.984589	0.98193
		485.981	1.69596	1.64233			485.981	1.19055	0.883557	0.915627			485.981	1.00116	0.981297	0.980716			485.981	0.980014	0.985063	0.981814
		486.188	1.69782	1.64506			486.188	1.18933	0.88239	0.915772			486.188	1.0017	0.980686	0.980775			486.188	0.979917	0.985004	0.981205
		486.395	1.69844	1.64778			486.395	1.1889	0.880996	0.919187			486.395	1.00229	0.980616	0.980048			486.395	0.978991	0.985288	0.981006
		486.602	1.69984	1.6515			486.602	1.18818	0.880444	0.920018			486.602	1.00235	0.98052	0.979582			486.602	0.97936	0.98509	0.981572
		486.81	1.70342	1.65466			486.81	1.18589	0.880555	0.920814			486.81	1.00219	0.979853	0.97882			486.81	0.97842	0.984986	0.981276
		487.017	1.70603	1.65879			487.017	1.18565	0.881012	0.921115			487.017	1.00154	0.979199	0.978599			487.017	0.978014	0.984423	0.981621
		487.224	1.70827	1.66191			487.224	1.18564	0.880727	0.920647			487.224	1.0017	0.978664	0.978056			487.224	0.976786	0.984446	0.981527
		487.431	1.71175	1.66593			487.431	1.18555	0.879022	0.921068			487.431	1.00139	0.978021	0.977873			487.431	0.976006	0.983779	0.980596
		487.638	1.71407	1.66734			487.638	1.18404	0.878047	0.921813			487.638	1.00153	0.977501	0.977858			487.638	0.976057	0.983515	0.980123
		487.845	1.71658	1.67151			487.845	1.18249	0.878235	0.922713			487.845	1.00181	0.977505	0.977348			487.845	0.97558	0.98343	0.979937
		488.052	1.71733	1.67299			488.052	1.17984	0.877935	0.924361			488.052	1.00181	0.97752	0.977208			488.052	0.975506	0.982307	0.980709
		488.259	1.71854	1.6753			488.259	1.17722	0.87754	0.924259			488.259	1.00235	0.977567	0.978199			488.259	0.975283	0.982444	0.980828
		488.466	1.72198	1.67701			488.466	1.17504	0.877885	0.925847			488.466	1.00164	0.976651	0.978052			488.466	0.975052	0.983201	0.980419
		488.674	1.7252	1.67891			488.674	1.1741	0.877278	0.925616			488.674	1.00098	0.976453	0.978192			488.674	0.975373	0.982526	0.979763
		488.881	1.72808	1.68161			488.881	1.17238	0.877023	0.926245			488.881	1.00058	0.976082	0.977303			488.881	0.975146	0.982404	0.979618
		489.088	1.73129	1.68514			489.088	1.17157	0.876817	0.927608			489.088	1.00064	0.975775	0.977409			489.088	0.975452	0.981687	0.979462
		489.295	1.73269	1.68554			489.295	1.16955	0.877495	0.929655			489.295	1.00052	0.975873	0.976856			489.295	0.975496	0.980857	0.979563
		489.502	1.73615	1.68832			489.502	1.16763	0.876823	0.931132			489.502	1.00019	0.97608	0.977486			489.502	0.975159	0.980639	0.978921
		489.709	1.73722	1.68823			489.709	1.16603	0.876661	0.932365			489.709	1.00001	0.975631	0.977632			489.709	0.975519	0.98085	0.978808
		489.916	1.7401	1.69128			489.916	1.16564	0.876154	0.933598			489.916	1	0.976133	0.977208			489.916	0.97529	0.980434	0.978535
		490.123	1.74236	1.69132			490.123	1.16442	0.876096	0.933806			490.123	0.999346	0.976233	0.977262			490.123	0.975504	0.979459	0.978129
		490.329	1.74589	1.69487			490.329	1.16361	0.874995	0.93554			490.329	0.999542	0.976565	0.976888			490.329	0.975226	0.979432	0.977549
		490.536	1.74933	1.69525			490.536	1.16114	0.874599	0.936812			490.536	0.998709	0.976174	0.976715			490.536	0.975045	0.9792	0.977878
		490.743	1.75008	1.69697			490.743	1.15917	0.874796	0.938117			490.743	0.998254	0.975835	0.9773			490.743	0.974481	0.979216	0.977657
		490.95	1.75328	1.69708			490.95	1.15765	0.875645	0.938723			490.95	0.997303	0.974667	0.976854			490.95	0.974146	0.97885	0.976798
		491.157	1.75373	1.69847			491.157	1.15544	0.875771	0.941765			491.157	0.997341	0.974638	0.976465			491.157	0.973483	0.978609	0.976981
		491.364	1.75648	1.69984			491.364	1.15245	0.876792	0.942669			491.364	0.997117	0.974142	0.977105			491.364	0.973115	0.978715	0.976522
		491.571	1.76016	1.69897			491.571	1.14884	0.877268	0.944944			491.571	0.996459	0.975148	0.977052			491.571	0.972567	0.97811	0.97628
		491.778	1.76071	1.69842			491.778	1.14715	0.87688	0.946428			491.778	0.99575	0.975455	0.977505			491.778	0.97186	0.977778	0.97606
		491.985	1.76313	1.70035			491.985	1.14656	0.876219	0.946634			491.985	0.99572	0.974441	0.977359			491.985	0.971183	0.977797	0.975473
		492.191	1.76646	1.70229			492.191	1.14504	0.876925	0.948547			492.191	0.995305	0.974245	0.977837			492.191	0.971026	0.977379	0.975008
		492.398	1.76727	1.7018			492.398	1.14272	0.87762	0.949769			492.398	0.995355	0.97328	0.978033			492.398	0.97015	0.97738	0.974362
		492.605	1.76957	1.70329			492.605	1.14086	0.878286	0.951048			492.605	0.9949	0.973871	0.977838			492.605	0.970209	0.977436	0.975388
		492.812	1.77457	1.70619			492.812	1.14013	0.878238	0.9536			492.812	0.994843	0.97318	0.977581			492.812	0.970059	0.977455	0.974867
		493.019	1.77669	1.70815			493.019	1.13781	0.878538	0.955285			493.019	0.994381	0.97327	0.977911			493.019	0.969956	0.976854	0.974668
		493.225	1.77776	1.70974			493.225	1.13647	0.878251	0.957488			493.225	0.994011	0.974021	0.978175			493.225	0.970389	0.975983	0.974881
		493.432	1.77653	1.7108			493.432	1.13372	0.879034	0.958924			493.432	0.994189	0.974563	0.97761			493.432	0.970466	0.975264	0.974214
		493.639	1.77866	1.71032			493.639	1.13082	0.88037	0.960662			493.639	0.993724	0.97445	0.978095			493.639	0.970311	0.975191	0.974029
		493.846	1.78106	1.7104			493.846	1.12905	0.880718	0.9617			493.846	0.994409	0.974942	0.978084			493.846	0.97081	0.974735	0.973602
		494.052	1.78267	1.71145			494.052	1.12606	0.879871	0.963851			494.052	0.99394	0.974841	0.977342			494.052	0.970981	0.974229	0.973352
		494.259	1.78372	1.71255			494.259	1.1228	0.880915	0.966454			494.259	0.994009	0.974506	0.97745			494.259	0.971118	0.974274	0.973628
		494.466	1.78848	1.71568			494.466	1.12208	0.88123	0.968507			494.466	0.993945	0.97571	0.978172			494.466	0.970881	0.974387	0.973412
		494.672	1.78996	1.71662			494.672	1.11857	0.881384	0.970575			494.672	0.994124	0.975662	0.978568			494.672	0.970099	0.97352	0.972725
		494.879	1.7909	1.71982			494.879	1.11675	0.880364	0.973699			494.879	0.994223	0.975827	0.978583			494.879	0.969396	0.973357	0.973164
		495.086	1.79128	1.72038			495.086	1.11377	0.880174	0.975202			495.086	0.99429	0.976217	0.978139			495.086	0.969165	0.973581	0.972532
		495.292	1.79368	1.72095			495.292	1.11133	0.879891	0.977215			495.292	0.994665	0.976707	0.978139			495.292	0.96867	0.973386	0.97279
		495.499	1.79194	1.7212			495.499	1.10835	0.879111	0.980476			495.499	0.994713	0.976781	0.978262			495.499	0.969476	0.973362	0.972259
		495.705	1.79317	1.72419			495.705	1.10737	0.878217	0.98276			495.705	0.994964	0.976849	0.978136			495.705	0.969163	0.97312	0.972381
		495.912	1.79503	1.72631			495.912	1.10452	0.877448	0.985622			495.912	0.995	0.976541	0.977842			495.912	0.970034	0.972314	0.972186
		496.119	1.79475	1.72672			496.119	1.10128	0.877526	0.987335			496.119	0.995781	0.977269	0.978383			496.119	0.969916	0.972084	0.971304
		496.325	1.79538	1.72946			496.325	1.09967	0.876594	0.990516			496.325	0.996527	0.976718	0.978434			496.325	0.970005	0.971559	0.970408
		496.532	1.7948	1.72964			496.532	1.09677	0.875593	0.99303			496.532	0.99723	0.976485	0.978633			496.532	0.970912	0.971602	0.969666
		496.738	1.7969	1.73186			496.738	1.09388	0.876296	0.994557			496.738	0.997653	0.976513	0.978788			496.738	0.972544	0.970887	0.969492
		496.945	1.79874	1.73388			496.945	1.09073	0.877278	0.996714			496.945	0.998569	0.975949	0.978986			496.945	0.972404	0.970812	0.9695
		497.151	1.80024	1.73482			497.151	1.08718	0.878804	1.0006			497.151	0.99831	0.975559	0.97886			497.151	0.972854	0.971154	0.969572
		497.358	1.80165	1.73829			497.358	1.08565	0.879834	1.00213			497.358	0.997919	0.975815	0.97915			497.358	0.973201	0.970818	0.968735
		497.564	1.803	1.73892			497.564	1.08362	0.880676	1.00612			497.564	0.998531	0.975711	0.978578			497.564	0.973182	0.971586	0.968461
		497.771	1.80423	1.73934			497.771	1.07945	0.881992	1.00859			497.771	0.998356	0.975661	0.978149			497.771	0.972787	0.971981	0.968752
		497.977	1.80569	1.7409			497.977	1.07591	0.884301	1.01014			497.977	0.99855	0.975555	0.978333			497.977	0.972087	0.970955	0.968547
		498.184	1.80827	1.74169			498.184	1.0737	0.884695	1.01162			498.184	0.999852	0.975303	0.977763			498.184	0.97182	0.971671	0.968606
		498.39	1.80953	1.74317			498.39	1.06987	0.884516	1.01492			498.39	0.999755	0.974994	0.977516			498.39	0.971534	0.971537	0.9684
		498.596	1.81122	1.74572			498.596	1.0676	0.886036	1.01828			498.596	1.00077	0.974481	0.97768			498.596	0.971112	0.970542	0.96849
		498.803	1.81297	1.74788			498.803	1.06468	0.887166	1.02132			498.803	1.00147	0.974485	0.977526			498.803	0.97118	0.970323	0.968819
		499.009	1.81481	1.75112			499.009	1.0612	0.888702	1.02087			499.009	1.00116	0.973462	0.977656			499.009	0.970683	0.969941	0.969016
		499.216	1.8161	1.75362			499.216	1.05875	0.890068	1.02283			499.216	1.00068	0.972592	0.977356			499.216	0.97018	0.969259	0.968712
		499.422	1.81708	1.75638			499.422	1.05618	0.890569	1.02529			499.422	1.00078	0.972047	0.977279			499.422	0.970784	0.968674	0.96894
		499.628	1.81785	1.75616			499.628	1.05319	0.891983	1.02725			499.628	1.00096	0.972304	0.977493			499.628	0.970745	0.968782	0.968935
		499.835	1.81899	1.75682			499.835	1.04952	0.893744	1.02979			499.835	1.00107	0.972505	0.977331			499.835	0.9706	0.968413	0.968912
		500.041	1.82108	1.75708			500.041	1.04625	0.895432	1.0323			500.041	1.00091	0.973059	0.977239			500.041	0.970633	0.968528	0.968294
		500.247	1.82151	1.75822			500.247	1.04167	0.896742	1.03553			500.247	1.00136	0.973418	0.976831			500.247	0.970821	0.967916	0.968265
		500.454	1.82378	1.75802			500.454	1.03962	0.897644	1.03838			500.454	1.00059	0.97295	0.976557			500.454	0.971584	0.968585	0.968496
		500.66	1.82615	1.75909			500.66	1.03747	0.898891	1.04083			500.66	1.00041	0.972183	0.976194			500.66	0.971323	0.968816	0.967148
		500.866	1.82935	1.76097			500.866	1.03534	0.900486	1.04458			500.866	0.99991	0.971798	0.975078			500.866	0.971666	0.968828	0.967072
		501.072	1.83102	1.76115			501.072	1.03327	0.900787	1.0477			501.072	1.00019	0.971425	0.974903			501.072	0.971623	0.968202	0.966401
		501.279	1.83146	1.76342			501.279	1.03049	0.902045	1.0507			501.279	1.00012	0.9709	0.973968			501.279	0.970932	0.968026	0.966384
		501.485	1.83227	1.76497			501.485	1.0276	0.902659	1.05399			501.485	1.00024	0.971075	0.974463			501.485	0.970497	0.968044	0.96641
		501.691	1.83414	1.76594			501.691	1.02461	0.903273	1.05738			501.691	0.999734	0.970488	0.974812			501.691	0.969692	0.968022	0.966277
		501.897	1.83681	1.7679			501.897	1.02217	0.903563	1.05986			501.897	0.99982	0.969913	0.974738			501.897	0.969371	0.968728	0.965889
		502.103	1.83686	1.76952			502.103	1.02049	0.905402	1.063			502.103	1.00039	0.969653	0.974477			502.103	0.969758	0.968705	0.965678
		502.31	1.83976	1.77144			502.31	1.01811	0.908042	1.06634			502.31	0.999682	0.969687	0.97406			502.31	0.969322	0.968229	0.965957
		502.516	1.83885	1.77007			502.516	1.01693	0.910176	1.06946			502.516	0.99891	0.969405	0.973092			502.516	0.968892	0.967869	0.965772
		502.722	1.84038	1.77239			502.722	1.01456	0.910176	1.07344			502.722	0.999095	0.969625	0.973477			502.722	0.96821	0.96772	0.965608
		502.928	1.83903	1.77315			502.928	1.01069	0.911695	1.0763			502.928	0.997833	0.969259	0.973973			502.928	0.967919	0.967992	0.965524
		503.134	1.83827	1.77309			503.134	1.00872	0.913245	1.07996			503.134	0.997884	0.969142	0.974567			503.134	0.967438	0.967434	0.964368
		503.34	1.8392	1.77498			503.34	1.00623	0.91433	1.08376			503.34	0.997257	0.969287	0.973769			503.34	0.967352	0.967214	0.963477
		503.546	1.84168	1.77719			503.546	1.00367	0.915033	1.0889			503.546	0.997126	0.968885	0.974212			503.546	0.96721	0.966997	0.963531
		503.752	1.84379	1.77827			503.752	1.00123	0.915145	1.0918			503.752	0.996302	0.968315	0.974078			503.752	0.966644	0.967227	0.962987
		503.958	1.84343	1.77946			503.958	0.999602	0.915983	1.0952			503.958	0.994978	0.967906	0.973447			503.958	0.966943	0.966899	0.962521
		504.164	1.84214	1.77996			504.164	0.997139	0.917407	1.09907			504.164	0.995323	0.967355	0.973506			504.164	0.966559	0.966815	0.962286
		504.37	1.84303	1.7815			504.37	0.994894	0.919485	1.10223			504.37	0.995412	0.967446	0.973801			504.37	0.966813	0.966519	0.961822
		504.576	1.8414	1.78164			504.576	0.991763	0.921817	1.10703			504.576	0.99534	0.968272	0.97459			504.576	0.967365	0.966209	0.961536
		504.782	1.84181	1.78349			504.782	0.989902	0.923473	1.11048			504.782	0.994921	0.96793	0.973948			504.782	0.966622	0.965812	0.961771
		504.988	1.84473	1.78644			504.988	0.987108	0.924145	1.11391			504.988	0.993679	0.967789	0.973521			504.988	0.966867	0.965008	0.961856
		505.194	1.84659	1.78898			505.194	0.984861	0.925862	1.11763			505.194	0.993263	0.96703	0.973306			505.194	0.967017	0.964022	0.961542
		505.4	1.84655	1.7895			505.4	0.982785	0.92711	1.12152			505.4	0.992731	0.967866	0.974072			505.4	0.966504	0.963504	0.961092
		505.606	1.84689	1.79007			505.606	0.98046	0.928376	1.12568			505.606	0.992651	0.968603	0.97394			505.606	0.967263	0.962937	0.960936
		505.812	1.84487	1.79109			505.812	0.97666	0.92886	1.12908			505.812	0.993208	0.968762	0.973332			505.812	0.966731	0.963341	0.960637
		506.018	1.84717	1.79292			506.018	0.974512	0.928897	1.13461			506.018	0.992738	0.96753	0.974076			506.018	0.966634	0.963551	0.960691
		506.224	1.84703	1.79592			506.224	0.972856	0.929185	1.13899			506.224	0.992845	0.968038	0.974031			506.224	0.966578	0.963104	0.961031
		506.43	1.8467	1.79877			506.43	0.969314	0.930416	1.14442			506.43	0.992862	0.967821	0.973879			506.43	0.965588	0.962336	0.960523
		506.636	1.84735	1.79865			506.636	0.967995	0.933079	1.14867			506.636	0.992589	0.968061	0.974208			506.636	0.965449	0.962637	0.96015
		506.842	1.84865	1.80177			506.842	0.966265	0.934434	1.15323			506.842	0.992225	0.967888	0.974366			506.842	0.965479	0.962272	0.960518
		507.048	1.84644	1.80128			507.048	0.963416	0.935362	1.1581			507.048	0.99147	0.96729	0.974419			507.048	0.965252	0.962468	0.960976
		507.253	1.8475	1.80291			507.253	0.962132	0.936064	1.16338			507.253	0.991267	0.967509	0.974131			507.253	0.964973	0.962441	0.961287
		507.459	1.84872	1.80197			507.459	0.958993	0.938334	1.168			507.459	0.991219	0.967875	0.974422			507.459	0.965482	0.962381	0.960816
		507.665	1.85022	1.80339			507.665	0.957662	0.939675	1.1743			507.665	0.99184	0.967582	0.974258			507.665	0.965193	0.962407	0.960722
		507.871	1.84958	1.80415			507.871	0.955176	0.940351	1.17959			507.871	0.992031	0.967201	0.97407			507.871	0.965753	0.962484	0.960898
		508.077	1.85025	1.80647			508.077	0.952627	0.941931	1.18458			508.077	0.992106	0.967236	0.973771			508.077	0.965412	0.96222	0.960873
		508.282	1.85163	1.80893			508.282	0.95047	0.944389	1.18943			508.282	0.992176	0.967059	0.973481			508.282	0.965834	0.962138	0.96077
		508.488	1.85126	1.80824			508.488	0.94733	0.946237	1.19339			508.488	0.992535	0.967271	0.974259			508.488	0.964985	0.962962	0.960335
		508.694	1.85363	1.80835			508.694	0.944292	0.947611	1.20015			508.694	0.991737	0.966665	0.974183			508.694	0.96536	0.962878	0.960193
		508.9	1.8561	1.80877			508.9	0.940061	0.949728	1.20465			508.9	0.991658	0.966924	0.97495			508.9	0.965624	0.96343	0.96052
		509.105	1.85763	1.81032			509.105	0.937963	0.952126	1.20932			509.105	0.991601	0.966605	0.974571			509.105	0.965415	0.962984	0.960705
		509.311	1.85911	1.81313			509.311	0.93576	0.95338	1.21465			509.311	0.99169	0.966253	0.974746			509.311	0.964026	0.963011	0.960954
		509.517	1.86017	1.81296			509.517	0.933671	0.956031	1.22091			509.517	0.991035	0.966586	0.975545			509.517	0.963885	0.963104	0.961343
		509.723	1.86288	1.81405			509.723	0.930578	0.95731	1.22524			509.723	0.990853	0.966929	0.974613			509.723	0.963586	0.962764	0.961748
		509.928	1.86408	1.81445			509.928	0.927288	0.959836	1.23099			509.928	0.991209	0.966602	0.974118			509.928	0.962577	0.962712	0.962283
		510.134	1.8648	1.81519			510.134	0.923605	0.962251	1.23678			510.134	0.991005	0.966471	0.974374			510.134	0.961753	0.962464	0.962682
		510.339	1.8664	1.81497			510.339	0.921222	0.964489	1.24149			510.339	0.991236	0.966997	0.974869			510.339	0.961403	0.961704	0.962731
		510.545	1.8683	1.81948			510.545	0.91842	0.966018	1.24574			510.545	0.991889	0.96746	0.974696			510.545	0.961396	0.96149	0.962993
		510.751	1.86869	1.82035			510.751	0.91515	0.968257	1.25201			510.751	0.990751	0.967421	0.974716			510.751	0.961129	0.959829	0.963468
		510.956	1.86888	1.82189			510.956	0.913099	0.971058	1.25767			510.956	0.990714	0.967263	0.974507			510.956	0.961209	0.959213	0.963528
		511.162	1.86874	1.82138			511.162	0.909973	0.972393	1.26267			511.162	0.990064	0.96755	0.974007			511.162	0.961637	0.959492	0.96396
		511.367	1.87041	1.82372			511.367	0.907098	0.974604	1.26948			511.367	0.98949	0.967666	0.974245			511.367	0.96082	0.959551	0.964381
		511.573	1.8703	1.82474			511.573	0.904937	0.976604	1.27675			511.573	0.988931	0.967571	0.973718			511.573	0.961338	0.95958	0.964858
		511.779	1.87158	1.82684			511.779	0.902782	0.977433	1.28432			511.779	0.988007	0.968131	0.973436			511.779	0.961613	0.960238	0.964714
		511.984	1.87334	1.82582			511.984	0.901011	0.979785	1.29139			511.984	0.988226	0.968857	0.972947			511.984	0.961119	0.96061	0.964553
		512.19	1.87365	1.82501			512.19	0.898401	0.982163	1.29679			512.19	0.988519	0.969405	0.972385			512.19	0.96054	0.961005	0.964646
		512.395	1.87334	1.82554			512.395	0.896987	0.984196	1.3038			512.395	0.988637	0.969453	0.971727			512.395	0.960371	0.961152	0.964385
		512.601	1.87358	1.82655			512.601	0.894825	0.986529	1.31025			512.601	0.988475	0.9692	0.970999			512.601	0.960173	0.961336	0.96486
		512.806	1.87424	1.82599			512.806	0.892987	0.988651	1.31701			512.806	0.988207	0.968767	0.970381			512.806	0.959436	0.961937	0.965133
		513.012	1.87237	1.82662			513.012	0.890867	0.991152	1.3232			513.012	0.987538	0.969361	0.96993			513.012	0.958355	0.960556	0.964365
		513.217	1.8711	1.82672			513.217	0.888405	0.993328	1.32959			513.217	0.987171	0.969904	0.970118			513.217	0.957556	0.960002	0.964756
		513.422	1.872	1.82729			513.422	0.885177	0.995354	1.33655			513.422	0.986976	0.970301	0.970451			513.422	0.957183	0.959715	0.963571
		513.628	1.87146	1.82856			513.628	0.882686	0.99824	1.34379			513.628	0.986525	0.970067	0.97011			513.628	0.957587	0.959488	0.964185
		513.833	1.87257	1.82892			513.833	0.880513	1.0009	1.35108			513.833	0.986589	0.970737	0.970457			513.833	0.957336	0.959325	0.96394
		514.039	1.87292	1.83006			514.039	0.878594	1.00417	1.35741			514.039	0.986406	0.970402	0.970605			514.039	0.957878	0.959408	0.963389
		514.244	1.8719	1.82968			514.244	0.876347	1.00748	1.36397			514.244	0.985743	0.970406	0.969822			514.244	0.957735	0.958633	0.963129
		514.449	1.87393	1.83132			514.449	0.873965	1.01041	1.37068			514.449	0.985388	0.970864	0.969851			514.449	0.957412	0.958388	0.96306
		514.655	1.87375	1.8288			514.655	0.871874	1.01273	1.37805			514.655	0.985192	0.970856	0.969253			514.655	0.956852	0.958005	0.962539
		514.86	1.87328	1.83011			514.86	0.869305	1.01478	1.38451			514.86	0.985111	0.971252	0.969334			514.86	0.956806	0.958022	0.961976
		515.065	1.87397	1.83144			515.065	0.86644	1.01731	1.39269			515.065	0.984998	0.971245	0.96965			515.065	0.95638	0.958248	0.962195
		515.271	1.87333	1.83028			515.271	0.863962	1.02016	1.39939			515.271	0.984225	0.971173	0.969391			515.271	0.956286	0.959012	0.962161
		515.476	1.87489	1.83011			515.476	0.862564	1.02283	1.40575			515.476	0.984326	0.971432	0.968903			515.476	0.955997	0.958795	0.96213
		515.681	1.87623	1.83095			515.681	0.859539	1.0261	1.41281			515.681	0.983641	0.971098	0.968312			515.681	0.955072	0.958961	0.961595
		515.887	1.87684	1.8311			515.887	0.857652	1.02968	1.41957			515.887	0.984166	0.970302	0.968727			515.887	0.95482	0.958596	0.961644
		516.092	1.87569	1.83078			516.092	0.856596	1.03306	1.42561			516.092	0.983855	0.970886	0.968548			516.092	0.954522	0.958933	0.961279
		516.297	1.87699	1.83107			516.297	0.854321	1.03739	1.43189			516.297	0.983831	0.970321	0.968529			516.297	0.954657	0.958227	0.960682
		516.502	1.87723	1.83057			516.502	0.852699	1.04064	1.43871			516.502	0.984343	0.971095	0.969237			516.502	0.954389	0.958112	0.960502
		516.708	1.87609	1.8322			516.708	0.851019	1.04365	1.44591			516.708	0.984149	0.97151	0.969468			516.708	0.95456	0.958153	0.959753
		516.913	1.87613	1.83384			516.913	0.848946	1.047	1.45275			516.913	0.983641	0.971405	0.969955			516.913	0.954563	0.958289	0.959344
		517.118	1.87794	1.836			517.118	0.847685	1.04968	1.45956			517.118	0.983112	0.970389	0.969291			517.118	0.95411	0.958532	0.959728
		517.323	1.87709	1.83677			517.323	0.845624	1.05363	1.46605			517.323	0.982998	0.97038	0.969638			517.323	0.955111	0.958953	0.959487
		517.528	1.87802	1.83796			517.528	0.845888	1.05701	1.4736			517.528	0.983291	0.970805	0.970147			517.528	0.955092	0.959377	0.959531
		517.734	1.87842	1.83763			517.734	0.844917	1.06031	1.4811			517.734	0.983203	0.971435	0.970232			517.734	0.954827	0.960274	0.959312
		517.939	1.87855	1.83839			517.939	0.843249	1.06436	1.48698			517.939	0.983407	0.971029	0.969766			517.939	0.95543	0.960327	0.959376
		518.144	1.87794	1.8402			518.144	0.841395	1.06817	1.4954			518.144	0.983797	0.971162	0.969468			518.144	0.955243	0.9613	0.959132
		518.349	1.87983	1.84024			518.349	0.839746	1.0728	1.50431			518.349	0.983518	0.970826	0.970047			518.349	0.955053	0.961812	0.958618
		518.554	1.88232	1.84291			518.554	0.838045	1.07866	1.51264			518.554	0.98337	0.971989	0.969462			518.554	0.954492	0.961733	0.958597
		518.759	1.88297	1.84403			518.759	0.836059	1.08317	1.52178			518.759	0.982844	0.972302	0.969612			518.759	0.955376	0.962921	0.958591
		518.964	1.88331	1.84343			518.964	0.834427	1.08614	1.53183			518.964	0.982366	0.972727	0.970055			518.964	0.955929	0.964063	0.95887
		519.169	1.8848	1.84529			519.169	0.832149	1.09035	1.5424			519.169	0.982333	0.973189	0.970377			519.169	0.956242	0.963931	0.959001
		519.374	1.88305	1.84319			519.374	0.83011	1.09399	1.55052			519.374	0.982116	0.973884	0.9705			519.374	0.955889	0.963411	0.958021
		519.579	1.88496	1.84453			519.579	0.828496	1.09741	1.55911			519.579	0.98271	0.974277	0.970571			519.579	0.95635	0.963143	0.957316
		519.784	1.88525	1.84394			519.784	0.826456	1.10158	1.568			519.784	0.982844	0.973861	0.970144			519.784	0.957137	0.963317	0.957172
		519.989	1.88387	1.84482			519.989	0.825963	1.10418	1.57746			519.989	0.983821	0.973549	0.969585			519.989	0.957067	0.963904	0.957278
		520.194	1.88299	1.84625			520.194	0.824065	1.10865	1.5853			520.194	0.983158	0.973471	0.969982			520.194	0.957377	0.963831	0.957765
		520.399	1.88343	1.84503			520.399	0.823021	1.1137	1.59284			520.399	0.983411	0.9731	0.971077			520.399	0.957359	0.964033	0.957591
		520.604	1.8848	1.84432			520.604	0.821454	1.11879	1.60011			520.604	0.983391	0.973278	0.971195			520.604	0.957389	0.963618	0.957316
		520.809	1.88379	1.84417			520.809	0.819164	1.12266	1.60838			520.809	0.983382	0.973345	0.971483			520.809	0.957137	0.963999	0.956464
		521.014	1.88443	1.84488			521.014	0.818184	1.12653	1.61745			521.014	0.983256	0.973648	0.971315			521.014	0.957709	0.96363	0.956898
		521.219	1.88385	1.84651			521.219	0.816086	1.13015	1.62636			521.219	0.983505	0.973731	0.971527			521.219	0.958064	0.963469	0.95725
		521.424	1.88318	1.84719			521.424	0.814908	1.13435	1.63545			521.424	0.982927	0.97329	0.971584			521.424	0.958184	0.962891	0.957784
		521.629	1.88361	1.84874			521.629	0.812487	1.1386	1.64566			521.629	0.983817	0.973531	0.97138			521.629	0.957859	0.962582	0.957599
		521.834	1.88215	1.84745			521.834	0.811215	1.14455	1.65598			521.834	0.983465	0.973924	0.971139			521.834	0.957933	0.962159	0.957565
		522.039	1.88384	1.85042			522.039	0.808751	1.14927	1.66606			522.039	0.983842	0.973486	0.97046			522.039	0.958265	0.961334	0.957218
		522.243	1.8825	1.85019			522.243	0.80679	1.15474	1.6745			522.243	0.984074	0.973872	0.971049			522.243	0.958253	0.960994	0.957569
		522.448	1.88289	1.84978			522.448	0.805606	1.15989	1.68474			522.448	0.984578	0.974023	0.97132			522.448	0.958397	0.961045	0.95724
		522.653	1.88053	1.84877			522.653	0.804943	1.16399	1.69275			522.653	0.984324	0.974191	0.971409			522.653	0.958426	0.960553	0.957068
		522.858	1.88038	1.85206			522.858	0.802443	1.16843	1.70374			522.858	0.98455	0.97439	0.971383			522.858	0.957808	0.960595	0.956771
		523.063	1.88017	1.85031			523.063	0.801713	1.17194	1.7146			523.063	0.98403	0.974394	0.97141			523.063	0.958244	0.960592	0.956978
		523.268	1.88031	1.85165			523.268	0.80108	1.17728	1.72517			523.268	0.984207	0.974903	0.971228			523.268	0.958423	0.960743	0.956388
		523.472	1.88073	1.85225			523.472	0.800353	1.18252	1.73465			523.472	0.98398	0.975161	0.970784			523.472	0.958878	0.959777	0.956516
		523.677	1.88208	1.85471			523.677	0.799174	1.18708	1.74671			523.677	0.983707	0.974848	0.97041			523.677	0.958579	0.959871	0.956952
		523.882	1.88028	1.85604			523.882	0.798851	1.19115	1.75617			523.882	0.983223	0.974472	0.969907			523.882	0.958825	0.959837	0.956944
		524.087	1.88025	1.85579			524.087	0.797527	1.1962	1.76711			524.087	0.983306	0.97475	0.969885			524.087	0.958661	0.959216	0.956277
		524.291	1.87962	1.85455			524.291	0.796835	1.20209	1.77688			524.291	0.984415	0.974759	0.97038			524.291	0.958347	0.9586	0.955949
		524.496	1.87835	1.85417			524.496	0.795635	1.20842	1.78627			524.496	0.984312	0.974522	0.970048			524.496	0.958034	0.957865	0.9555
		524.701	1.87744	1.85421			524.701	0.795164	1.21478	1.79686			524.701	0.984334	0.974554	0.970133			524.701	0.957533	0.957033	0.954808
		524.905	1.87876	1.85476			524.905	0.793918	1.22017	1.80868			524.905	0.983772	0.974994	0.970017			524.905	0.95731	0.956851	0.954793
		525.11	1.87881	1.85465			525.11	0.79154	1.22477	1.81964			525.11	0.983365	0.974894	0.969584			525.11	0.957249	0.956156	0.954135
		525.315	1.87945	1.85579			525.315	0.790906	1.23083	1.83038			525.315	0.982547	0.975256	0.969747			525.315	0.957449	0.955446	0.953624
		525.519	1.88159	1.85656			525.519	0.788966	1.23734	1.84028			525.519	0.983253	0.975275	0.970394			525.519	0.957354	0.955951	0.95378
		525.724	1.88372	1.85775			525.724	0.78736	1.2425	1.85026			525.724	0.983434	0.975285	0.970584			525.724	0.957886	0.956055	0.953655
		525.928	1.88389	1.85871			525.928	0.787083	1.24827	1.85924			525.928	0.98301	0.974949	0.970678			525.928	0.957906	0.956062	0.954343
		526.133	1.88427	1.85766			526.133	0.786443	1.25441	1.86846			526.133	0.982725	0.97489	0.970983			526.133	0.956713	0.955783	0.953837
		526.338	1.88396	1.85655			526.338	0.785151	1.25971	1.87683			526.338	0.982072	0.97447	0.971485			526.338	0.95676	0.95521	0.954057
		526.542	1.88389	1.85644			526.542	0.783554	1.26478	1.88647			526.542	0.981794	0.974301	0.970742			526.542	0.955791	0.954576	0.954216
		526.747	1.88542	1.85605			526.747	0.782871	1.27021	1.89411			526.747	0.981939	0.974582	0.970621			526.747	0.9561	0.955152	0.953852
		526.951	1.88267	1.85439			526.951	0.78195	1.27592	1.90485			526.951	0.982228	0.974613	0.970698			526.951	0.955745	0.955356	0.953745
		527.156	1.88302	1.8564			527.156	0.780259	1.28212	1.91402			527.156	0.981817	0.974826	0.971155			527.156	0.955605	0.955814	0.953538
		527.36	1.88171	1.85629			527.36	0.779605	1.2863	1.92246			527.36	0.981707	0.974972	0.971136			527.36	0.954951	0.956097	0.953719
		527.565	1.88197	1.8574			527.565	0.77791	1.29185	1.93093			527.565	0.981415	0.975075	0.97158			527.565	0.955567	0.955938	0.953429
		527.769	1.88298	1.85989			527.769	0.776829	1.29893	1.94123			527.769	0.981292	0.974231	0.971813			527.769	0.955587	0.955555	0.953277
		527.974	1.88239	1.86086			527.974	0.775957	1.3051	1.94986			527.974	0.9812	0.973762	0.972194			527.974	0.955213	0.954643	0.952759
		528.178	1.88357	1.86252			528.178	0.775255	1.31217	1.96113			528.178	0.981697	0.973851	0.972985			528.178	0.955017	0.954381	0.953448
		528.383	1.88276	1.8645			528.383	0.775664	1.31729	1.97128			528.383	0.981097	0.974578	0.973427			528.383	0.955262	0.955039	0.953843
		528.587	1.88245	1.86592			528.587	0.774728	1.32287	1.97977			528.587	0.981069	0.974294	0.973439			528.587	0.954966	0.955207	0.953774
		528.792	1.87987	1.86561			528.792	0.775563	1.3282	1.98647			528.792	0.980865	0.975361	0.974404			528.792	0.954673	0.955179	0.953602
		528.996	1.87872	1.86573			528.996	0.775035	1.33416	1.99542			528.996	0.980146	0.975563	0.974225			528.996	0.9544	0.955089	0.953742
		529.2	1.87899	1.86627			529.2	0.77572	1.34123	2.00095			529.2	0.979643	0.97559	0.974764			529.2	0.954318	0.955366	0.953965
		529.405	1.87926	1.86705			529.405	0.775497	1.34886	2.01081			529.405	0.979488	0.975661	0.974859			529.405	0.953953	0.955225	0.954177
		529.609	1.88016	1.86725			529.609	0.775613	1.35618	2.01847			529.609	0.979323	0.976423	0.975534			529.609	0.953817	0.955864	0.954225
		529.813	1.87927	1.86783			529.813	0.775876	1.36211	2.02799			529.813	0.979393	0.97657	0.975423			529.813	0.953697	0.95571	0.954227
		530.018	1.87864	1.86731			530.018	0.775053	1.36956	2.03843			530.018	0.979428	0.977122	0.975295			530.018	0.954475	0.955994	0.954232
		530.222	1.8768	1.86766			530.222	0.774652	1.37626	2.04788			530.222	0.979805	0.977527	0.975232			530.222	0.954655	0.955753	0.954281
		530.426	1.87522	1.86959			530.426	0.774369	1.38203	2.05809			530.426	0.979408	0.978695	0.975922			530.426	0.953961	0.956314	0.953821
		530.631	1.87495	1.87001			530.631	0.773755	1.38837	2.0685			530.631	0.979251	0.978861	0.97608			530.631	0.953315	0.956788	0.954434
		530.835	1.87428	1.87099			530.835	0.773708	1.39584	2.0787			530.835	0.978634	0.979701	0.97647			530.835	0.953489	0.957197	0.954738
		531.039	1.87112	1.86971			531.039	0.77345	1.40253	2.0886			531.039	0.97849	0.980394	0.977044			531.039	0.953805	0.957597	0.954656
		531.244	1.86955	1.86828			531.244	0.773377	1.40928	2.09851			531.244	0.978524	0.980644	0.976853			531.244	0.953538	0.957093	0.954495
		531.448	1.87031	1.87052			531.448	0.773702	1.41839	2.10817			531.448	0.978909	0.98003	0.976977			531.448	0.953385	0.956234	0.954491
		531.652	1.86975	1.87091			531.652	0.77362	1.42471	2.11655			531.652	0.978794	0.980185	0.977028			531.652	0.9525	0.956195	0.954162
		531.856	1.86977	1.87154			531.856	0.774728	1.43011	2.12619			531.856	0.97973	0.979673	0.976782			531.856	0.952732	0.956954	0.954791
		532.06	1.86831	1.87157			532.06	0.774822	1.43841	2.13375			532.06	0.979824	0.979711	0.975952			532.06	0.95272	0.956933	0.954799
		532.265	1.86697	1.87156			532.265	0.776192	1.44542	2.14196			532.265	0.980121	0.979924	0.9761			532.265	0.952022	0.95731	0.95483
		532.469	1.8676	1.87126			532.469	0.776073	1.45389	2.14999			532.469	0.979458	0.980544	0.976193			532.469	0.952114	0.957174	0.955757
		532.673	1.86851	1.87096			532.673	0.776014	1.46123	2.16054			532.673	0.979806	0.980669	0.976567			532.673	0.951761	0.957058	0.955646
		532.877	1.86786	1.874			532.877	0.775509	1.4676	2.17145			532.877	0.978894	0.981361	0.97591			532.877	0.951262	0.957058	0.955479
		533.081	1.86815	1.87541			533.081	0.776012	1.47493	2.1825			533.081	0.978677	0.981148	0.975675			533.081	0.951263	0.957366	0.955313
		533.285	1.86945	1.87672			533.285	0.77543	1.48205	2.19263			533.285	0.97901	0.981434	0.976228			533.285	0.951245	0.956879	0.955992
		533.489	1.86901	1.8773			533.489	0.775521	1.48893	2.20228			533.489	0.979051	0.981003	0.97604			533.489	0.951224	0.956829	0.955829
		533.694	1.87005	1.87938			533.694	0.775415	1.49675	2.21272			533.694	0.978209	0.981096	0.975801			533.694	0.950679	0.956506	0.956108
		533.898	1.87086	1.88109			533.898	0.77516	1.50538	2.22111			533.898	0.978647	0.981521	0.975481			533.898	0.950284	0.956805	0.955876
		534.102	1.871	1.88103			534.102	0.776249	1.51402	2.22826			534.102	0.978284	0.981636	0.976077			534.102	0.950174	0.956647	0.955994
		534.306	1.87257	1.88244			534.306	0.776467	1.52112	2.23778			534.306	0.978221	0.9814	0.976791			534.306	0.950714	0.956387	0.955909
		534.51	1.87157	1.88304			534.51	0.777228	1.52757	2.24544			534.51	0.977861	0.982152	0.976454			534.51	0.950243	0.956536	0.955759
		534.714	1.87249	1.88682			534.714	0.778121	1.53489	2.25645			534.714	0.977865	0.981609	0.977059			534.714	0.950104	0.956017	0.955434
		534.918	1.87228	1.88684			534.918	0.779496	1.53933	2.26236			534.918	0.977367	0.98207	0.977359			534.918	0.950767	0.95543	0.955674
		535.122	1.87448	1.88943			535.122	0.779293	1.54794	2.27277			535.122	0.977161	0.982449	0.976899			535.122	0.950865	0.955165	0.955928
		535.326	1.87533	1.89093			535.326	0.781205	1.55687	2.28104			535.326	0.976386	0.982047	0.976148			535.326	0.951133	0.954913	0.95675
		535.53	1.87619	1.89347			535.53	0.782482	1.5649	2.29021			535.53	0.975783	0.981867	0.976251			535.53	0.951302	0.953719	0.956744
		535.734	1.87791	1.89562			535.734	0.783365	1.57252	2.30024			535.734	0.975651	0.981188	0.976131			535.734	0.951231	0.953417	0.957556
		535.938	1.87895	1.89813			535.938	0.784374	1.57907	2.30822			535.938	0.975944	0.981278	0.976359			535.938	0.950612	0.954123	0.957363
		536.142	1.87848	1.89967			536.142	0.786033	1.58746	2.3163			536.142	0.97557	0.98151	0.977057			536.142	0.950473	0.953874	0.956594
		536.346	1.87983	1.90036			536.346	0.787662	1.59601	2.32395			536.346	0.975959	0.981682	0.976663			536.346	0.949784	0.953663	0.95616
		536.549	1.88209	1.90215			536.549	0.788852	1.60329	2.33112			536.549	0.976047	0.981932	0.977003			536.549	0.949874	0.953713	0.956283
		536.753	1.88394	1.90325			536.753	0.789737	1.61285	2.33902			536.753	0.975677	0.982036	0.976284			536.753	0.949647	0.953863	0.956517
		536.957	1.88484	1.90533			536.957	0.792227	1.61824	2.34604			536.957	0.975261	0.982045	0.976734			536.957	0.949437	0.954419	0.956824
		537.161	1.88829	1.91038			537.161	0.792019	1.62574	2.3567			537.161	0.974495	0.982142	0.976678			537.161	0.950458	0.954555	0.957296
		537.365	1.88912	1.91109			537.365	0.792728	1.63183	2.36448			537.365	0.974932	0.981783	0.976652			537.365	0.950472	0.954434	0.956554
		537.569	1.89064	1.91453			537.569	0.794197	1.63958	2.37104			537.569	0.975256	0.981882	0.977269			537.569	0.950585	0.954844	0.956961
		537.773	1.8919	1.91536			537.773	0.795459	1.64571	2.37819			537.773	0.975801	0.982201	0.977634			537.773	0.950296	0.955172	0.9568
		537.976	1.89345	1.91927			537.976	0.796404	1.65277	2.38701			537.976	0.975635	0.981951	0.977935			537.976	0.950475	0.954817	0.956601
		538.18	1.89395	1.92123			538.18	0.79824	1.65937	2.39546			538.18	0.974778	0.981465	0.97804			538.18	0.950556	0.95464	0.956596
		538.384	1.89417	1.92062			538.384	0.799809	1.66738	2.40422			538.384	0.974339	0.980827	0.977645			538.384	0.950294	0.95476	0.956496
		538.588	1.89523	1.92428			538.588	0.801161	1.67359	2.41169			538.588	0.97425	0.980972	0.978047			538.588	0.950925	0.954754	0.955972
		538.791	1.8963	1.92898			538.791	0.802562	1.68084	2.42121			538.791	0.973922	0.980756	0.977663			538.791	0.950632	0.954983	0.956268
		538.995	1.89804	1.93206			538.995	0.804211	1.68778	2.42775			538.995	0.973634	0.981603	0.978494			538.995	0.950954	0.955106	0.956473
		539.199	1.89876	1.93641			539.199	0.805678	1.69478	2.43716			539.199	0.973818	0.981788	0.979422			539.199	0.950589	0.954989	0.956825
		539.403	1.90159	1.94072			539.403	0.806876	1.70293	2.44664			539.403	0.973388	0.981642	0.979526			539.403	0.95092	0.954468	0.956814
		539.606	1.9038	1.94464			539.606	0.807338	1.70972	2.45619			539.606	0.972838	0.981855	0.980745			539.606	0.950594	0.95397	0.957674
		539.81	1.90452	1.94722			539.81	0.809285	1.71826	2.46454			539.81	0.973316	0.981361	0.982056			539.81	0.950963	0.953986	0.9576
		540.014	1.90608	1.94967			540.014	0.811891	1.72457	2.47244			540.014	0.973898	0.98143	0.982454			540.014	0.950299	0.954043	0.95789
		540.217	1.90794	1.95137			540.217	0.814049	1.73074	2.4774			540.217	0.973964	0.982181	0.982905			540.217	0.950178	0.953648	0.957573
		540.421	1.9086	1.95408			540.421	0.816365	1.73746	2.48384			540.421	0.973869	0.981988	0.983822			540.421	0.950005	0.954311	0.957758
		540.625	1.90705	1.95721			540.625	0.819326	1.74366	2.48496			540.625	0.973439	0.982079	0.984161			540.625	0.950958	0.954637	0.957719
		540.828	1.90879	1.95668			540.828	0.821272	1.74995	2.49069			540.828	0.973052	0.981929	0.984351			540.828	0.950772	0.95429	0.957468
		541.032	1.9092	1.95796			541.032	0.824017	1.75488	2.49329			541.032	0.973673	0.982041	0.984906			541.032	0.950996	0.953924	0.957044
		541.235	1.91149	1.96186			541.235	0.825392	1.76258	2.50132			541.235	0.973279	0.981573	0.985473			541.235	0.951083	0.953976	0.956818
		541.439	1.91446	1.96618			541.439	0.828356	1.77103	2.50854			541.439	0.974126	0.982062	0.986259			541.439	0.951356	0.954335	0.956799
		541.643	1.91717	1.97119			541.643	0.830294	1.77933	2.51849			541.643	0.974141	0.98158	0.986051			541.643	0.95109	0.9545	0.956797
		541.846	1.91788	1.9736			541.846	0.832171	1.78429	2.52354			541.846	0.973611	0.981299	0.985808			541.846	0.951297	0.955026	0.957445
		542.05	1.91878	1.979			542.05	0.834126	1.79214	2.53361			542.05	0.973843	0.9808	0.985678			542.05	0.951279	0.954626	0.957444
		542.253	1.92116	1.98213			542.253	0.836839	1.79824	2.53859			542.253	0.973838	0.981055	0.986444			542.253	0.951651	0.955042	0.957884
		542.457	1.92087	1.98731			542.457	0.838904	1.80587	2.54551			542.457	0.973671	0.981338	0.987003			542.457	0.950709	0.95515	0.957892
		542.66	1.92483	1.99104			542.66	0.841279	1.81295	2.55198			542.66	0.972895	0.981503	0.987608			542.66	0.950539	0.95612	0.95721
		542.864	1.92718	1.99435			542.864	0.843616	1.82056	2.5603			542.864	0.973334	0.981303	0.987814			542.864	0.950792	0.956393	0.957538
		543.067	1.92999	1.99842			543.067	0.845715	1.8283	2.56956			543.067	0.973243	0.981213	0.987534			543.067	0.950689	0.95641	0.95739
		543.271	1.93275	2.00393			543.271	0.848168	1.83549	2.5764			543.271	0.973534	0.981681	0.98748			543.271	0.950681	0.955943	0.957539
		543.474	1.93728	2.00784			543.474	0.851398	1.84157	2.58008			543.474	0.973995	0.981297	0.987287			543.474	0.951386	0.955843	0.957531
		543.677	1.94154	2.01292			543.677	0.853657	1.84904	2.58527			543.677	0.973819	0.981178	0.988184			543.677	0.95164	0.955586	0.957397
		543.881	1.94485	2.01595			543.881	0.855729	1.85396	2.58975			543.881	0.973118	0.982183	0.987677			543.881	0.951631	0.956298	0.957493
		544.084	1.94772	2.02084			544.084	0.858586	1.86142	2.59383			544.084	0.973197	0.98168	0.987559			544.084	0.952077	0.956096	0.957304
		544.288	1.95257	2.02574			544.288	0.860952	1.87077	2.60018			544.288	0.972152	0.982318	0.987157			544.288	0.952297	0.956361	0.957396
		544.491	1.95531	2.02898			544.491	0.864222	1.87814	2.60667			544.491	0.97146	0.98268	0.987783			544.491	0.952465	0.956801	0.958171
		544.694	1.95894	2.03463			544.694	0.865675	1.88503	2.61553			544.694	0.970901	0.983503	0.987772			544.694	0.95292	0.957217	0.958434
		544.898	1.96157	2.04032			544.898	0.868845	1.89305	2.62365			544.898	0.970274	0.98341	0.98837			544.898	0.95323	0.95756	0.957965
		545.101	1.96546	2.04568			545.101	0.871916	1.90054	2.62867			545.101	0.970232	0.983758	0.988313			545.101	0.95311	0.957921	0.957961
		545.304	1.96968	2.04996			545.304	0.874756	1.90847	2.63544			545.304	0.970161	0.983634	0.988339			545.304	0.9533	0.957498	0.958401
		545.508	1.97158	2.05615			545.508	0.877911	1.91287	2.64012			545.508	0.970162	0.983991	0.989029			545.508	0.953343	0.95773	0.95937
		545.711	1.97343	2.06128			545.711	0.882166	1.91873	2.64326			545.711	0.970328	0.984606	0.989069			545.711	0.953237	0.958031	0.959722
		545.914	1.97581	2.06762			545.914	0.886054	1.92372	2.64642			545.914	0.970074	0.985033	0.989441			545.914	0.953166	0.958118	0.960761
		546.117	1.97805	2.07242			546.117	0.890108	1.9307	2.64883			546.117	0.97049	0.985384	0.990054			546.117	0.953392	0.958325	0.960557
		546.321	1.98047	2.07575			546.321	0.894204	1.93557	2.65436			546.321	0.970829	0.985664	0.990109			546.321	0.953864	0.958166	0.961058
		546.524	1.9844	2.08194			546.524	0.898253	1.93992	2.65969			546.524	0.971113	0.986445	0.989754			546.524	0.954326	0.958137	0.961539
		546.727	1.98802	2.08969			546.727	0.902775	1.94676	2.6663			546.727	0.970507	0.987306	0.989519			546.727	0.954213	0.958324	0.961535
		546.93	1.9908	2.09298			546.93	0.906899	1.95207	2.6692			546.93	0.970016	0.987267	0.989717			546.93	0.955499	0.958379	0.962254
		547.134	1.99325	2.09552			547.134	0.911578	1.95727	2.67029			547.134	0.969879	0.98815	0.98915			547.134	0.955849	0.958758	0.962359
		547.337	1.99756	2.10351			547.337	0.915376	1.96619	2.67789			547.337	0.970032	0.988445	0.98902			547.337	0.955679	0.959315	0.962229
		547.54	2.00014	2.10867			547.54	0.920515	1.97114	2.67734			547.54	0.96955	0.9892	0.989522			547.54	0.955952	0.95977	0.962763
		547.743	2.00198	2.11323			547.743	0.925493	1.97547	2.67983			547.743	0.969038	0.989706	0.990014			547.743	0.956131	0.959663	0.962565
		547.946	2.00398	2.11854			547.946	0.929959	1.98237	2.6835			547.946	0.969139	0.990339	0.989364			547.946	0.956014	0.960062	0.962627
		548.149	2.00472	2.1222			548.149	0.934523	1.98474	2.68295			548.149	0.9697	0.991081	0.990086			548.149	0.955961	0.960794	0.962309
		548.352	2.00754	2.1269			548.352	0.938805	1.99009	2.68552			548.352	0.969461	0.991563	0.990078			548.352	0.956458	0.96145	0.96284
		548.556	2.01146	2.13389			548.556	0.943658	1.99701	2.69224			548.556	0.969414	0.99266	0.990192			548.556	0.956281	0.961677	0.963344
		548.759	2.01325	2.1388			548.759	0.947991	2.00233	2.69615			548.759	0.969299	0.993613	0.990958			548.759	0.956625	0.961896	0.963752
		548.962	2.01481	2.14386			548.962	0.953383	2.00725	2.70003			548.962	0.969494	0.994202	0.990939			548.962	0.957178	0.962803	0.963953
		549.165	2.01742	2.14966			549.165	0.958652	2.00979	2.7038			549.165	0.969397	0.994386	0.990837			549.165	0.957651	0.963794	0.964336
		549.368	2.02011	2.1566			549.368	0.963073	2.01738	2.70866			549.368	0.969151	0.994966	0.990954			549.368	0.957687	0.96397	0.964327
		549.571	2.02182	2.15963			549.571	0.969409	2.02108	2.71019			549.571	0.969802	0.994882	0.991126			549.571	0.957581	0.963968	0.964326
		549.774	2.02291	2.16607			549.774	0.975236	2.02591	2.71152			549.774	0.969369	0.995183	0.991475			549.774	0.957694	0.9643	0.965156
		549.977	2.02468	2.17113			549.977	0.981317	2.03067	2.71787			549.977	0.968995	0.995571	0.991733			549.977	0.957386	0.964967	0.965597
		550.18	2.02577	2.17689			550.18	0.986489	2.03613	2.7217			550.18	0.968766	0.995387	0.992364			550.18	0.957519	0.964592	0.966186
		550.383	2.0265	2.17949			550.383	0.993093	2.03948	2.72594			550.383	0.968004	0.995531	0.99219			550.383	0.957648	0.965037	0.966715
		550.586	2.02755	2.18498			550.586	0.999035	2.04552	2.72929			550.586	0.968394	0.996468	0.992638			550.586	0.957768	0.965241	0.966762
		550.789	2.02892	2.19038			550.789	1.00509	2.04854	2.73224			550.789	0.96884	0.997247	0.993979			550.789	0.957613	0.965072	0.967058
		550.992	2.03115	2.19482			550.992	1.0102	2.05391	2.73829			550.992	0.968496	0.997669	0.994225			550.992	0.957454	0.964741	0.968245
		551.195	2.03397	2.19954			551.195	1.01578	2.05945	2.74225			551.195	0.969032	0.998433	0.99464			551.195	0.957942	0.964843	0.968122
		551.397	2.03569	2.20595			551.397	1.02175	2.0655	2.74922			551.397	0.9691	0.998168	0.995047			551.397	0.958081	0.964714	0.968411
		551.6	2.03735	2.21054			551.6	1.0282	2.07124	2.75597			551.6	0.969098	0.997974	0.99551			551.6	0.958341	0.96445	0.968814
		551.803	2.03647	2.21392			551.803	1.03389	2.07586	2.7566			551.803	0.969246	0.998816	0.996239			551.803	0.958171	0.964886	0.969033
		552.006	2.03641	2.21823			552.006	1.04229	2.08121	2.7599			552.006	0.969292	0.999162	0.996465			552.006	0.958232	0.964859	0.968875
		552.209	2.03847	2.22204			552.209	1.04928	2.08596	2.76282			552.209	0.968839	0.999647	0.995798			552.209	0.958256	0.964915	0.969682
		552.412	2.03919	2.22589			552.412	1.05531	2.09062	2.76448			552.412	0.968624	0.999569	0.996087			552.412	0.958648	0.964315	0.969977
		552.615	2.03939	2.23056			552.615	1.06117	2.09543	2.76557			552.615	0.96896	0.999318	0.996352			552.615	0.958652	0.964313	0.970209
		552.817	2.04033	2.23645			552.817	1.06822	2.10006	2.77047			552.817	0.968787	0.999332	0.996317			552.817	0.959112	0.96406	0.970374
		553.02	2.04129	2.23821			553.02	1.07404	2.10094	2.77431			553.02	0.968881	0.998596	0.996587			553.02	0.959022	0.964141	0.970542
		553.223	2.04172	2.24386			553.223	1.08148	2.1023	2.77549			553.223	0.969269	0.998003	0.996747			553.223	0.959017	0.963393	0.969967
		553.426	2.04418	2.24822			553.426	1.08818	2.10854	2.77948			553.426	0.968673	0.998285	0.996739			553.426	0.958837	0.963355	0.970625
		553.628	2.04418	2.25268			553.628	1.09641	2.11317	2.78275			553.628	0.968485	0.998662	0.996834			553.628	0.958942	0.963837	0.971337
		553.831	2.04468	2.2578			553.831	1.10283	2.11653	2.78641			553.831	0.967921	0.997823	0.996134			553.831	0.958871	0.963999	0.971577
		554.034	2.04437	2.25914			554.034	1.10903	2.1184	2.78641			554.034	0.9681	0.998274	0.996411			554.034	0.959058	0.963978	0.972518
		554.237	2.04633	2.26343			554.237	1.11655	2.12281	2.78823			554.237	0.968651	0.997901	0.996544			554.237	0.9598	0.964353	0.972384
		554.439	2.04455	2.26503			554.439	1.12318	2.12401	2.78776			554.439	0.968893	0.998085	0.996878			554.439	0.959639	0.964214	0.971815
		554.642	2.04487	2.26836			554.642	1.12999	2.12893	2.79186			554.642	0.969194	0.997805	0.996479			554.642	0.959899	0.964475	0.971642
		554.845	2.04707	2.27079			554.845	1.13691	2.13174	2.79363			554.845	0.969221	0.99747	0.996799			554.845	0.960374	0.964749	0.971782
		555.047	2.04613	2.27436			555.047	1.14389	2.13646	2.79696			555.047	0.969613	0.997276	0.996708			555.047	0.960865	0.9646	0.972598
		555.25	2.04612	2.27726			555.25	1.15075	2.14166	2.80106			555.25	0.968827	0.99732	0.995969			555.25	0.96111	0.964922	0.973371
		555.453	2.04519	2.27926			555.453	1.15912	2.1445	2.79932			555.453	0.968806	0.997724	0.996368			555.453	0.961901	0.965003	0.973735
		555.655	2.04277	2.27847			555.655	1.16582	2.14596	2.79944			555.655	0.969054	0.997978	0.996081			555.655	0.962511	0.965084	0.974237
		555.858	2.04116	2.28098			555.858	1.17369	2.14977	2.80329			555.858	0.968484	0.998075	0.996244			555.858	0.962395	0.965282	0.974258
		556.06	2.0409	2.2821			556.06	1.18191	2.15447	2.80906			556.06	0.968216	0.998233	0.995572			556.06	0.96242	0.966601	0.974321
		556.263	2.03937	2.28402			556.263	1.18918	2.15842	2.81263			556.263	0.968228	0.998229	0.996374			556.263	0.962635	0.96614	0.974892
		556.466	2.0375	2.28332			556.466	1.1972	2.16207	2.81535			556.466	0.968057	0.998812	0.996692			556.466	0.963452	0.966999	0.975914
		556.668	2.03537	2.28381			556.668	1.20554	2.16316	2.81995			556.668	0.968181	0.99886	0.997133			556.668	0.963759	0.967314	0.976683
		556.871	2.03586	2.28696			556.871	1.21408	2.167	2.8253			556.871	0.968466	0.998853	0.997378			556.871	0.963414	0.967929	0.977022
		557.073	2.0352	2.28769			557.073	1.2236	2.17236	2.82746			557.073	0.968544	0.998626	0.998025			557.073	0.963768	0.967706	0.977456
		557.276	2.03441	2.29001			557.276	1.23238	2.17747	2.83137			557.276	0.968526	0.998507	0.998114			557.276	0.963341	0.967879	0.978031
		557.478	2.0309	2.2909			557.478	1.24138	2.17963	2.83551			557.478	0.968039	0.998977	0.998394			557.478	0.963496	0.96784	0.979153
		557.681	2.02771	2.29086			557.681	1.25073	2.17989	2.83722			557.681	0.9687	0.999138	0.998671			557.681	0.963332	0.968321	0.979491
		557.883	2.02569	2.29004			557.883	1.25924	2.18397	2.8385			557.883	0.969067	0.998927	0.999291			557.883	0.96336	0.968585	0.979856
		558.086	2.02256	2.28954			558.086	1.26831	2.18563	2.83931			558.086	0.968654	0.998163	0.999551			558.086	0.963687	0.968983	0.979895
		558.288	2.01955	2.2896			558.288	1.27823	2.19211	2.8444			558.288	0.968858	0.997834	0.99963			558.288	0.964217	0.968412	0.980402
		558.49	2.01526	2.28844			558.49	1.28801	2.19462	2.84924			558.49	0.968413	0.998322	0.999471			558.49	0.964464	0.968787	0.980928
		558.693	2.01262	2.28987			558.693	1.29874	2.19778	2.85203			558.693	0.967367	0.99845	0.99956			558.693	0.965086	0.969568	0.980805
		558.895	2.00778	2.2889			558.895	1.30808	2.20063	2.85624			558.895	0.966894	0.998496	0.999966			558.895	0.96621	0.96939	0.981249
		559.098	2.0035	2.28608			559.098	1.31687	2.20379	2.85601			559.098	0.967018	0.998283	1.00065			559.098	0.967233	0.969656	0.981793
		559.3	1.99722	2.28452			559.3	1.32685	2.20686	2.85638			559.3	0.967638	0.998767	1.00118			559.3	0.967161	0.970937	0.98196
		559.502	1.9935	2.28369			559.502	1.33783	2.21012	2.8592			559.502	0.96731	0.99932	1.00172			559.502	0.967358	0.97113	0.982275
		559.705	1.98726	2.28072			559.705	1.3484	2.21113	2.85932			559.705	0.966446	0.999499	1.00171			559.705	0.967263	0.971602	0.982855
		559.907	1.98217	2.27918			559.907	1.35852	2.21446	2.8653			559.907	0.966766	0.998974	1.00197			559.907	0.967982	0.972091	0.983407
		560.109	1.97788	2.27694			560.109	1.36989	2.21823	2.86788			560.109	0.967093	0.999124	1.00239			560.109	0.967783	0.972697	0.984279
		560.312	1.97216	2.27534			560.312	1.38127	2.21859	2.86974			560.312	0.96691	0.999179	1.00279			560.312	0.968388	0.97372	0.985229
		560.514	1.96792	2.27392			560.514	1.39184	2.22311	2.87322			560.514	0.966514	0.999116	1.0023			560.514	0.969188	0.974144	0.986002
		560.716	1.96081	2.27221			560.716	1.40415	2.22517	2.87739			560.716	0.96663	0.99923	1.00312			560.716	0.970023	0.974429	0.986101
		560.919	1.95386	2.26663			560.919	1.415	2.22495	2.87662			560.919	0.966881	0.998536	1.0026			560.919	0.970367	0.975086	0.986334
		561.121	1.94877	2.26615			561.121	1.42527	2.22666	2.88008			561.121	0.967022	0.997962	1.00255			561.121	0.971642	0.97593	0.986985
		561.323	1.94262	2.26555			561.323	1.4365	2.23051	2.887			561.323	0.966642	0.997793	1.00223			561.323	0.972015	0.975944	0.987392
		561.525	1.93629	2.26476			561.525	1.44969	2.23439	2.8906			561.525	0.966837	0.997417	1.00249			561.525	0.971724	0.975613	0.988095
		561.727	1.9292	2.26105			561.727	1.46022	2.23591	2.89323			561.727	0.967264	0.997285	1.00223			561.727	0.972965	0.975888	0.988815
		561.93	1.92296	2.26177			561.93	1.47155	2.24224	2.89922			561.93	0.966866	0.997612	1.00238			561.93	0.97349	0.976357	0.989335
		562.132	1.9179	2.2588			562.132	1.48423	2.24623	2.90584			562.132	0.966866	0.997875	1.00256			562.132	0.973876	0.9764	0.98923
		562.334	1.90878	2.25299			562.334	1.49601	2.24695	2.90816			562.334	0.966976	0.997895	1.00318			562.334	0.974875	0.976202	0.989513
		562.536	1.90303	2.24962			562.536	1.50809	2.24934	2.91295			562.536	0.966759	0.99844	1.00262			562.536	0.97556	0.977206	0.989858
		562.738	1.89633	2.24637			562.738	1.51903	2.2513	2.91786			562.738	0.967072	0.998709	1.00243			562.738	0.976204	0.976507	0.989719
		562.94	1.89077	2.24195			562.94	1.53177	2.2532	2.92415			562.94	0.967016	0.998468	1.00243			562.94	0.976457	0.976512	0.990222
		563.142	1.8852	2.23902			563.142	1.54368	2.25712	2.93005			563.142	0.96626	0.997807	1.002			563.142	0.977568	0.976619	0.990766
		563.345	1.87826	2.23427			563.345	1.55651	2.25993	2.9329			563.345	0.966851	0.997467	1.00202			563.345	0.978136	0.976903	0.991146
		563.547	1.8715	2.23063			563.547	1.56933	2.26201	2.93844			563.547	0.966317	0.997564	1.00241			563.547	0.978773	0.976835	0.991807
		563.749	1.86389	2.22397			563.749	1.58134	2.2623	2.94092			563.749	0.966495	0.997524	1.00294			563.749	0.979637	0.976994	0.992391
		563.951	1.85716	2.21817			563.951	1.59333	2.26398	2.94444			563.951	0.966747	0.9974	1.00302			563.951	0.979785	0.977359	0.992781
		564.153	1.85223	2.21431			564.153	1.60672	2.26347	2.95115			564.153	0.966688	0.996624	1.00305			564.153	0.981031	0.977578	0.993433
		564.355	1.8477	2.21066			564.355	1.6197	2.26397	2.95552			564.355	0.966382	0.99609	1.00346			564.355	0.982336	0.978007	0.994187
		564.557	1.84124	2.20567			564.557	1.63202	2.26545	2.96046			564.557	0.966208	0.995718	1.00323			564.557	0.983238	0.978171	0.993898
		564.759	1.83599	2.20334			564.759	1.6452	2.26781	2.96637			564.759	0.965621	0.995202	1.00302			564.759	0.983384	0.978453	0.993672
		564.961	1.83022	2.19725			564.961	1.65895	2.26884	2.97523			564.961	0.96474	0.994463	1.00286			564.961	0.984471	0.979463	0.994103
		565.163	1.82359	2.19096			565.163	1.67049	2.26881	2.97734			565.163	0.964941	0.994473	1.00327			565.163	0.985166	0.980178	0.994255
		565.365	1.81817	2.18645			565.365	1.68483	2.27168	2.98336			565.365	0.964823	0.995007	1.00301			565.365	0.985105	0.979856	0.994752
		565.567	1.81257	2.18139			565.567	1.69881	2.27713	2.98803			565.567	0.964808	0.99529	1.00322			565.567	0.986107	0.981017	0.995649
		565.769	1.80501	2.17605			565.769	1.71229	2.27844	2.99146			565.769	0.964665	0.995068	1.00317			565.769	0.987106	0.981119	0.99602
		565.971	1.79929	2.17071			565.971	1.72414	2.27793	2.99321			565.971	0.965474	0.995093	1.00248			565.971	0.987951	0.981727	0.996601
		566.172	1.79186	2.16343			566.172	1.73762	2.27817	2.99384			566.172	0.965417	0.995082	1.0025			566.172	0.989123	0.982771	0.997471
		566.374	1.7856	2.15831			566.374	1.75162	2.28006	2.9985			566.374	0.964945	0.994785	1.00256			566.374	0.99038	0.9837	0.997739
		566.576	1.77784	2.15276			566.576	1.76524	2.28223	3.00479			566.576	0.96466	0.995076	1.00296			566.576	0.990698	0.984318	0.99856
		566.778	1.77151	2.14647			566.778	1.77922	2.28504	3.00843			566.778	0.964431	0.995293	1.00259			566.778	0.992915	0.985602	1.00015
		566.98	1.76415	2.14002			566.98	1.79176	2.28646	3.01011			566.98	0.964161	0.995758	1.00299			566.98	0.993053	0.98653	1.0011
		567.182	1.75699	2.13185			567.182	1.80584	2.29024	3.01744			567.182	0.964083	0.996373	1.00261			567.182	0.993631	0.987851	1.00142
		567.384	1.74962	2.12468			567.384	1.81917	2.29044	3.02187			567.384	0.963878	0.996889	1.00242			567.384	0.994008	0.988809	1.00215
		567.585	1.74354	2.11636			567.585	1.83201	2.29313	3.02526			567.585	0.964343	0.997025	1.00281			567.585	0.994639	0.9891	1.00269
		567.787	1.73741	2.11022			567.787	1.84506	2.29658	3.03159			567.787	0.964202	0.997424	1.00248			567.787	0.994905	0.990057	1.00349
		567.989	1.73378	2.105			567.989	1.86031	2.30228	3.04087			567.989	0.964383	0.99751	1.00354			567.989	0.995379	0.991515	1.0034
		568.191	1.72757	2.09714			568.191	1.87202	2.30539	3.04547			568.191	0.964624	0.997865	1.00433			568.191	0.996451	0.992454	1.00392
		568.393	1.72166	2.09025			568.393	1.88676	2.30988	3.05171			568.393	0.964892	0.998585	1.00497			568.393	0.996853	0.992338	1.00471
		568.594	1.71601	2.08267			568.594	1.90142	2.31345	3.05886			568.594	0.965252	0.998568	1.00505			568.594	0.997375	0.994073	1.00507
		568.796	1.70988	2.07682			568.796	1.91665	2.31766	3.06777			568.796	0.965399	0.998627	1.00498			568.796	0.99761	0.994845	1.00596
		568.998	1.70286	2.06989			568.998	1.93062	2.32214	3.07288			568.998	0.96552	0.999055	1.00538			568.998	0.997725	0.995497	1.00586
		569.199	1.69564	2.06235			569.199	1.94381	2.32656	3.07814			569.199	0.96546	0.999599	1.00529			569.199	0.998461	0.996141	1.00639
		569.401	1.68735	2.05528			569.401	1.95629	2.32846	3.08293			569.401	0.965492	0.999974	1.00588			569.401	0.998723	0.997619	1.00734
		569.603	1.67967	2.04774			569.603	1.97025	2.32957	3.09118			569.603	0.966237	1.00052	1.0065			569.603	0.998637	0.997972	1.00808
		569.804	1.67206	2.03888			569.804	1.98444	2.33085	3.09486			569.804	0.966902	1.00062	1.00646			569.804	0.999135	0.999118	1.00789
		570.006	1.66481	2.0314			570.006	1.99881	2.33419	3.0993			570.006	0.966728	1.0013	1.0072			570.006	1.00009	0.999757	1.0084
		570.208	1.65574	2.02395			570.208	2.0135	2.33729	3.10385			570.208	0.96677	1.00144	1.00724			570.208	1.00049	1.00083	1.00925
		570.409	1.64887	2.01636			570.409	2.02736	2.34262	3.11147			570.409	0.966374	1.00267	1.00768			570.409	1.00102	1.00145	1.01018
		570.611	1.64122	2.0074			570.611	2.03992	2.34347	3.11483			570.611	0.966435	1.00401	1.00842			570.611	1.00171	1.00263	1.01095
		570.812	1.63379	1.99861			570.812	2.05519	2.34664	3.11701			570.812	0.966528	1.00468	1.00912			570.812	1.00223	1.00373	1.01192
		571.014	1.62582	1.99025			571.014	2.06783	2.35183	3.12513			571.014	0.967008	1.00542	1.01003			571.014	1.00282	1.00447	1.01252
		571.216	1.61856	1.98229			571.216	2.08322	2.35599	3.1311			571.216	0.966786	1.0059	1.01058			571.216	1.003	1.00652	1.01288
		571.417	1.60948	1.97319			571.417	2.09775	2.35719	3.13434			571.417	0.966521	1.00702	1.01035			571.417	1.0038	1.00777	1.01379
		571.619	1.60441	1.96675			571.619	2.11337	2.36228	3.14552			571.619	0.966121	1.00699	1.01063			571.619	1.00444	1.00814	1.01444
		571.82	1.59638	1.95737			571.82	2.12775	2.36475	3.15115			571.82	0.965787	1.00678	1.01039			571.82	1.00476	1.00989	1.01543
		572.022	1.58866	1.94992			572.022	2.143	2.36972	3.1601			572.022	0.966528	1.00693	1.01023			572.022	1.00608	1.01086	1.01606
		572.223	1.58004	1.94063			572.223	2.15763	2.37286	3.16332			572.223	0.966489	1.0072	1.00994			572.223	1.00656	1.01095	1.01634
		572.425	1.57228	1.93328			572.425	2.17018	2.37451	3.16964			572.425	0.966434	1.0075	1.01033			572.425	1.00789	1.01218	1.01695
		572.626	1.56388	1.92442			572.626	2.1818	2.37801	3.1736			572.626	0.966605	1.0079	1.01053			572.626	1.0089	1.01305	1.01745
		572.828	1.55574	1.9174			572.828	2.19755	2.38097	3.17814			572.828	0.966257	1.00852	1.01084			572.828	1.00979	1.01385	1.01792
		573.029	1.54842	1.90947			573.029	2.21082	2.38331	3.1822			573.029	0.965749	1.00879	1.01043			573.029	1.00995	1.01444	1.01862
		573.23	1.54115	1.90404			573.23	2.22531	2.3873	3.18882			573.23	0.966023	1.0094	1.01075			573.23	1.01143	1.01473	1.01936
		573.432	1.53277	1.89429			573.432	2.23843	2.39077	3.19448			573.432	0.96562	1.00946	1.01051			573.432	1.01258	1.01604	1.0201
		573.633	1.52556	1.8859			573.633	2.25283	2.39276	3.19499			573.633	0.965798	1.00929	1.01066			573.633	1.01384	1.01703	1.02047
		573.835	1.51838	1.87839			573.835	2.26393	2.3965	3.19836			573.835	0.966434	1.00995	1.01088			573.835	1.0152	1.01746	1.02051
		574.036	1.5121	1.87151			574.036	2.2777	2.39927	3.20575			574.036	0.9666	1.01048	1.01172			574.036	1.01602	1.01822	1.0207
		574.237	1.50395	1.86111			574.237	2.29004	2.39886	3.20976			574.237	0.966604	1.00999	1.01221			574.237	1.01619	1.01814	1.02044
		574.439	1.49617	1.85212			574.439	2.30071	2.40177	3.21537			574.439	0.96658	1.01029	1.012			574.439	1.01704	1.01924	1.02159
		574.64	1.49166	1.84465			574.64	2.31416	2.40561	3.22128			574.64	0.966053	1.01042	1.01187			574.64	1.01799	1.01957	1.02225
		574.841	1.485	1.83798			574.841	2.32744	2.40825	3.22923			574.841	0.966077	1.01013	1.01232			574.841	1.01855	1.01992	1.0223
		575.043	1.47965	1.83138			575.043	2.34314	2.4128	3.23611			575.043	0.965348	1.00979	1.01301			575.043	1.0195	1.02105	1.02316
		575.244	1.47381	1.82483			575.244	2.35477	2.41932	3.24218			575.244	0.964962	1.0092	1.01391			575.244	1.02074	1.02212	1.02413
		575.445	1.46828	1.81807			575.445	2.36673	2.42212	3.25102			575.445	0.96502	1.00863	1.01431			575.445	1.02157	1.02297	1.02545
		575.646	1.46355	1.81261			575.646	2.38004	2.42642	3.26066			575.646	0.963984	1.0084	1.01518			575.646	1.02288	1.02424	1.02613
		575.848	1.45821	1.80553			575.848	2.39383	2.42983	3.26718			575.848	0.963791	1.00825	1.01571			575.848	1.02381	1.02483	1.02658
		576.049	1.45392	1.80018			576.049	2.40848	2.43455	3.27663			576.049	0.962998	1.00807	1.01607			576.049	1.02416	1.02572	1.02665
		576.25	1.44875	1.79443			576.25	2.42248	2.44052	3.28476			576.25	0.962212	1.00823	1.01597			576.25	1.02568	1.02665	1.02736
		576.451	1.44386	1.78818			576.451	2.43603	2.4463	3.29165			576.451	0.961943	1.00829	1.01632			576.451	1.02643	1.02761	1.02794
		576.653	1.43877	1.78132			576.653	2.44678	2.45117	3.29785			576.653	0.962654	1.00862	1.01604			576.653	1.02686	1.0284	1.02745
		576.854	1.43462	1.77541			576.854	2.45695	2.45523	3.30334			576.854	0.962752	1.00841	1.01669			576.854	1.02789	1.02927	1.02826
		577.055	1.42966	1.76863			577.055	2.46903	2.4589	3.30867			577.055	0.962999	1.0089	1.01751			577.055	1.02895	1.03014	1.02978
		577.256	1.42282	1.7628			577.256	2.47851	2.46171	3.30926			577.256	0.963211	1.00899	1.0178			577.256	1.02983	1.03085	1.03031
		577.457	1.4179	1.75714			577.457	2.49219	2.46546	3.31518			577.457	0.962909	1.00869	1.018			577.457	1.03065	1.03196	1.03204
		577.658	1.41252	1.75207			577.658	2.50338	2.47007	3.31933			577.658	0.962623	1.00881	1.01833			577.658	1.03274	1.03297	1.03256
		577.859	1.40677	1.7458			577.859	2.51103	2.47201	3.32128			577.859	0.962301	1.00886	1.01802			577.859	1.03314	1.0334	1.03327
		578.061	1.40236	1.74004			578.061	2.52186	2.47512	3.32542			578.061	0.961953	1.00894	1.01847			578.061	1.03419	1.03474	1.03441
		578.262	1.39729	1.73344			578.262	2.53072	2.47876	3.33009			578.262	0.961524	1.00948	1.0184			578.262	1.03501	1.03578	1.03489
		578.463	1.39295	1.72637			578.463	2.53899	2.48301	3.33505			578.463	0.961267	1.0096	1.01894			578.463	1.03607	1.03692	1.03532
		578.664	1.38732	1.71988			578.664	2.54705	2.48811	3.3391			578.664	0.961374	1.00992	1.01954			578.664	1.03737	1.03781	1.03615
		578.865	1.38264	1.71289			578.865	2.55301	2.49067	3.34038			578.865	0.961837	1.00999	1.01952			578.865	1.03811	1.03864	1.03667
		579.066	1.37836	1.70624			579.066	2.56266	2.49532	3.34774			579.066	0.962266	1.01039	1.02043			579.066	1.03764	1.03982	1.03766
		579.267	1.37321	1.70008			579.267	2.57365	2.50156	3.35609			579.267	0.962193	1.01078	1.02113			579.267	1.03829	1.04131	1.03846
		579.468	1.36667	1.69438			579.468	2.5829	2.50698	3.35596			579.468	0.961901	1.01115	1.0212			579.468	1.03918	1.04152	1.03948
		579.669	1.36231	1.68764			579.669	2.59153	2.51315	3.36053			579.669	0.961935	1.01115	1.02155			579.669	1.04027	1.04227	1.04019
		579.87	1.35697	1.68254			579.87	2.59999	2.5164	3.36628			579.87	0.962222	1.01143	1.02194			579.87	1.04173	1.04362	1.04066
		580.071	1.35147	1.67601			580.071	2.60588	2.52192	3.37173			580.071	0.962682	1.01168	1.02283			580.071	1.04235	1.04445	1.04082
		580.272	1.34497	1.67003			580.272	2.61316	2.52532	3.37331			580.272	0.962498	1.01175	1.02286			580.272	1.04306	1.04467	1.04101
		580.473	1.34104	1.66715			580.473	2.62777	2.53498	3.39111			580.473	0.962097	1.01173	1.02311			580.473	1.04391	1.04579	1.04194
		580.673	1.33464	1.66092			580.673	2.63167	2.53857	3.39057			580.673	0.962041	1.0117	1.02319			580.673	1.04465	1.04721	1.04262
		580.874	1.32839	1.6551			580.874	2.63865	2.54126	3.39098			580.874	0.96186	1.01254	1.02301			580.874	1.04563	1.0473	1.04288
		581.075	1.32289	1.648			581.075	2.64253	2.54247	3.39176			581.075	0.962365	1.01287	1.02324			581.075	1.04581	1.04813	1.0433
		581.276	1.31681	1.64193			581.276	2.64959	2.5446	3.39347			581.276	0.961881	1.01381	1.02363			581.276	1.04714	1.04948	1.04393
		581.477	1.31053	1.63542			581.477	2.65729	2.54586	3.39814			581.477	0.962017	1.01466	1.02408			581.477	1.04742	1.05083	1.04523
		581.678	1.30514	1.62963			581.678	2.66664	2.54979	3.40523			581.678	0.961794	1.01587	1.02404			581.678	1.04826	1.05136	1.04622
		581.879	1.29927	1.62335			581.879	2.6743	2.55504	3.40665			581.879	0.961664	1.01605	1.02396			581.879	1.04921	1.05238	1.04689
		582.079	1.29372	1.61751			582.079	2.68185	2.55972	3.40968			582.079	0.961833	1.01686	1.0248			582.079	1.04991	1.05252	1.04817
		582.28	1.28702	1.61141			582.28	2.68655	2.56478	3.41269			582.28	0.961723	1.01711	1.02494			582.28	1.0505	1.05372	1.04921
		582.481	1.28149	1.60537			582.481	2.69291	2.56989	3.41561			582.481	0.961691	1.01796	1.02513			582.481	1.05149	1.05376	1.04988
		582.682	1.27484	1.59844			582.682	2.69865	2.57194	3.41679			582.682	0.961431	1.01783	1.02505			582.682	1.05307	1.05463	1.05063
		582.883	1.26956	1.59223			582.883	2.70724	2.57785	3.42288			582.883	0.960857	1.01831	1.02435			582.883	1.05414	1.05517	1.05096
		583.083	1.26516	1.58503			583.083	2.71315	2.58203	3.43032			583.083	0.96074	1.01848	1.02375			583.083	1.05597	1.05585	1.05138
		583.284	1.26005	1.57838			583.284	2.72097	2.58462	3.43127			583.284	0.960882	1.01909	1.0234			583.284	1.05726	1.05659	1.05197
		583.485	1.25491	1.57133			583.485	2.72761	2.58831	3.43342			583.485	0.960908	1.01914	1.02268			583.485	1.05893	1.05683	1.0527
		583.686	1.24929	1.56588			583.686	2.73468	2.59225	3.44007			583.686	0.961397	1.01942	1.02274			583.686	1.05975	1.05737	1.05321
		583.886	1.24306	1.55981			583.886	2.73922	2.59372	3.43797			583.886	0.961584	1.01992	1.02159			583.886	1.06072	1.05771	1.05387
		584.087	1.23788	1.55389			584.087	2.74403	2.59884	3.44164			584.087	0.962079	1.01999	1.02119			584.087	1.06195	1.05766	1.0548
		584.288	1.23296	1.54722			584.288	2.74999	2.60134	3.44103			584.288	0.960894	1.01984	1.02087			584.288	1.06245	1.05769	1.05519
		584.488	1.22851	1.54136			584.488	2.75523	2.60387	3.44347			584.488	0.960284	1.02118	1.0205			584.488	1.06321	1.0587	1.05594
		584.689	1.22306	1.53656			584.689	2.76151	2.60939	3.44782			584.689	0.960324	1.02112	1.01971			584.689	1.06425	1.05881	1.05663
		584.889	1.21883	1.53177			584.889	2.76787	2.61269	3.4518			584.889	0.960198	1.0213	1.01939			584.889	1.06488	1.0592	1.05724
		585.09	1.21374	1.52533			585.09	2.77336	2.61549	3.45441			585.09	0.960147	1.02164	1.01887			585.09	1.06575	1.05928	1.0576
		585.291	1.20932	1.51857			585.291	2.77725	2.61889	3.46107			585.291	0.960734	1.02114	1.01839			585.291	1.06719	1.05973	1.0588
		585.491	1.20427	1.51181			585.491	2.77969	2.62193	3.46096			585.491	0.960976	1.02064	1.01801			585.491	1.06822	1.06044	1.05955
		585.692	1.20099	1.5065			585.692	2.78535	2.62654	3.46499			585.692	0.96118	1.02147	1.01747			585.692	1.06859	1.05992	1.06036
		585.892	1.19736	1.50113			585.892	2.78801	2.6299	3.46922			585.892	0.961441	1.02197	1.01735			585.892	1.06829	1.06057	1.0615
		586.093	1.19381	1.49499			586.093	2.79188	2.63425	3.47622			586.093	0.960575	1.02185	1.01727			586.093	1.06933	1.06145	1.06211
		586.293	1.18953	1.48832			586.293	2.79708	2.63936	3.48101			586.293	0.960308	1.02158	1.0167			586.293	1.07017	1.06187	1.06263
		586.494	1.18706	1.48263			586.494	2.8007	2.64287	3.48782			586.494	0.959983	1.02248	1.01639			586.494	1.07175	1.06349	1.06358
		586.694	1.18512	1.47733			586.694	2.80322	2.64529	3.49414			586.694	0.96014	1.02252	1.01679			586.694	1.07324	1.06461	1.06414
		586.895	1.18229	1.47244			586.895	2.80842	2.65087	3.50325			586.895	0.960417	1.02196	1.01669			586.895	1.07342	1.06595	1.06495
		587.095	1.17993	1.46588			587.095	2.81198	2.65429	3.5055			587.095	0.960774	1.02148	1.01669			587.095	1.07394	1.06699	1.06559
		587.296	1.17739	1.46029			587.296	2.81486	2.65781	3.51444			587.296	0.961431	1.02092	1.01682			587.296	1.07446	1.06778	1.06673
		587.496	1.17559	1.45476			587.496	2.81731	2.6571	3.52183			587.496	0.9616	1.02033	1.01637			587.496	1.07532	1.06811	1.06707
		587.697	1.17392	1.44944			587.697	2.82152	2.66104	3.52736			587.697	0.961208	1.02116	1.01653			587.697	1.07602	1.0689	1.0673
		587.897	1.17139	1.44402			587.897	2.82423	2.6637	3.5317			587.897	0.96176	1.02138	1.01593			587.897	1.07638	1.06928	1.06794
		588.098	1.17002	1.43828			588.098	2.82726	2.66712	3.54071			588.098	0.961543	1.02123	1.01598			588.098	1.07761	1.07059	1.06903
		588.298	1.16814	1.4318			588.298	2.83117	2.67026	3.54843			588.298	0.962281	1.02087	1.01563			588.298	1.07875	1.07154	1.07035
		588.498	1.16736	1.42638			588.498	2.82933	2.67185	3.55398			588.498	0.962907	1.02044	1.016			588.498	1.07901	1.0727	1.07089
		588.699	1.16579	1.42081			588.699	2.83067	2.67345	3.55887			588.699	0.963582	1.02011	1.01604			588.699	1.0796	1.07359	1.07129
		588.899	1.16353	1.41489			588.899	2.83114	2.67562	3.56566			588.899	0.962979	1.01918	1.01526			588.899	1.0801	1.07491	1.07277
		589.099	1.16202	1.40995			589.099	2.83542	2.67701	3.57052			589.099	0.962604	1.01898	1.01549			589.099	1.08063	1.0762	1.07413
		589.3	1.16068	1.40479			589.3	2.83698	2.67855	3.57649			589.3	0.962573	1.0182	1.01545			589.3	1.08196	1.07816	1.07451
		589.5	1.15979	1.40046			589.5	2.8392	2.68152	3.58249			589.5	0.962648	1.01826	1.01566			589.5	1.08266	1.07889	1.07575
		589.7	1.15948	1.39559			589.7	2.83888	2.6831	3.59052			589.7	0.962187	1.01832	1.0149			589.7	1.08327	1.07918	1.07617
		589.901	1.15914	1.39			589.901	2.83842	2.68395	3.59118			589.901	0.961996	1.01822	1.01471			589.901	1.08331	1.07984	1.07718
		590.101	1.16002	1.38562			590.101	2.8425	2.68823	3.59997			590.101	0.961395	1.01783	1.01443			590.101	1.08492	1.08176	1.0783
		590.301	1.15997	1.38199			590.301	2.84417	2.69176	3.60774			590.301	0.961698	1.01764	1.01405			590.301	1.08546	1.08316	1.07867
		590.501	1.16045	1.37683			590.501	2.84804	2.69714	3.61769			590.501	0.961485	1.01664	1.01422			590.501	1.08659	1.08478	1.07989
		590.702	1.16023	1.37308			590.702	2.85005	2.70116	3.62605			590.702	0.961797	1.01625	1.01454			590.702	1.08709	1.08597	1.08096
		590.902	1.16093	1.36927			590.902	2.85285	2.70318	3.63218			590.902	0.961847	1.01577	1.01438			590.902	1.0871	1.08699	1.08249
		591.102	1.16082	1.36543			591.102	2.86122	2.7093	3.64323			591.102	0.961853	1.01579	1.01457			591.102	1.08786	1.08838	1.08372
		591.302	1.16041	1.3615			591.302	2.86727	2.71532	3.65237			591.302	0.961365	1.01539	1.01425			591.302	1.08913	1.08997	1.08415
		591.502	1.16069	1.35926			591.502	2.8698	2.71816	3.65818			591.502	0.961251	1.01558	1.01413			591.502	1.08999	1.09033	1.08491
		591.702	1.16321	1.35563			591.702	2.86997	2.71716	3.66819			591.702	0.961039	1.01473	1.01433			591.702	1.09108	1.0918	1.08545
		591.903	1.16386	1.3541			591.903	2.87475	2.72011	3.68072			591.903	0.960797	1.01441	1.01449			591.903	1.09178	1.09262	1.08598
		592.103	1.16521	1.35166			592.103	2.87838	2.72265	3.68932			592.103	0.961176	1.0142	1.01462			592.103	1.09192	1.09326	1.08632
		592.303	1.16747	1.34912			592.303	2.88425	2.72436	3.69971			592.303	0.961142	1.01385	1.01461			592.303	1.09322	1.09443	1.08742
		592.503	1.17	1.34678			592.503	2.88952	2.72822	3.71129			592.503	0.961249	1.01404	1.01454			592.503	1.09443	1.09566	1.08883
		592.703	1.17196	1.34244			592.703	2.88542	2.72534	3.70408			592.703	0.961935	1.01472	1.01448			592.703	1.09441	1.09572	1.08903
		592.903	1.17451	1.34028			592.903	2.89198	2.72816	3.71589			592.903	0.961576	1.01463	1.01459			592.903	1.09549	1.09636	1.09015
		593.103	1.17695	1.3379			593.103	2.89597	2.73017	3.72649			593.103	0.96133	1.01438	1.015			593.103	1.09599	1.0979	1.09089
		593.303	1.17994	1.33718			593.303	2.90162	2.7324	3.73821			593.303	0.960543	1.01459	1.01571			593.303	1.09689	1.09873	1.09158
		593.503	1.1835	1.33493			593.503	2.90317	2.7378	3.7483			593.503	0.960704	1.01453	1.01517			593.503	1.09761	1.09928	1.09311
		593.703	1.18681	1.33383			593.703	2.90869	2.74193	3.75923			593.703	0.960951	1.01453	1.01481			593.703	1.09877	1.09921	1.0934
		593.903	1.19046	1.33225			593.903	2.91308	2.74574	3.77108			593.903	0.961501	1.01428	1.01489			593.903	1.09954	1.10005	1.09321
		594.103	1.19409	1.33129			594.103	2.91351	2.74795	3.77765			594.103	0.961194	1.01431	1.01457			594.103	1.10019	1.10056	1.09363
		594.303	1.19766	1.33049			594.303	2.91738	2.75247	3.78681			594.303	0.961015	1.01399	1.01406			594.303	1.10122	1.10175	1.09394
		594.503	1.20251	1.33158			594.503	2.92205	2.75782	3.79896			594.503	0.960806	1.01346	1.01407			594.503	1.10225	1.10182	1.09351
		594.703	1.20842	1.33168			594.703	2.92523	2.76001	3.81038			594.703	0.960473	1.01327	1.01354			594.703	1.10317	1.10276	1.09413
		594.903	1.21389	1.33097			594.903	2.9306	2.7637	3.82261			594.903	0.960975	1.01383	1.01306			594.903	1.1032	1.10282	1.09487
		595.103	1.21984	1.33153			595.103	2.93323	2.76878	3.8342			595.103	0.96114	1.01391	1.01277			595.103	1.10377	1.10419	1.09535
		595.303	1.22454	1.33307			595.303	2.94042	2.77391	3.84466			595.303	0.962051	1.01392	1.01267			595.303	1.10377	1.10505	1.09636
		595.503	1.23006	1.33411			595.503	2.943	2.77835	3.85458			595.503	0.96224	1.01285	1.01193			595.503	1.10393	1.10534	1.09716
		595.703	1.23541	1.33514			595.703	2.94623	2.78348	3.86454			595.703	0.962672	1.01276	1.01177			595.703	1.10401	1.10524	1.09803
		595.903	1.24273	1.33699			595.902	2.94751	2.78811	3.87296			595.902	0.962438	1.01219	1.01111			595.902	1.10384	1.10582	1.09837
		596.102	1.24967	1.33842			596.102	2.95351	2.79294	3.88837			596.102	0.962593	1.01225	1.01133			596.102	1.1046	1.10676	1.09912
		596.302	1.25656	1.34132			596.302	2.9585	2.79735	3.90071			596.302	0.962815	1.01194	1.01113			596.302	1.10541	1.10722	1.09907
		596.502	1.26326	1.34428			596.502	2.96035	2.80166	3.91541			596.502	0.963313	1.01237	1.01156			596.502	1.10618	1.10777	1.10042
		596.702	1.27026	1.34846			596.702	2.96308	2.80533	3.92815			596.702	0.963535	1.01152	1.01118			596.702	1.10703	1.10778	1.10129
		596.902	1.27874	1.35056			596.902	2.96404	2.80456	3.93453			596.902	0.963599	1.01179	1.01114			596.902	1.10762	1.10818	1.10138
		597.101	1.28664	1.35275			597.101	2.97068	2.8103	3.94551			597.101	0.963515	1.01126	1.01113			597.101	1.1087	1.10867	1.10197
		597.301	1.29498	1.35587			597.301	2.96979	2.81283	3.95689			597.301	0.964271	1.01079	1.01101			597.301	1.10956	1.10922	1.10287
		597.501	1.30416	1.35976			597.501	2.97463	2.82063	3.96683			597.501	0.964747	1.01119	1.01141			597.501	1.11034	1.10985	1.10344
		597.701	1.31392	1.3653			597.701	2.97843	2.82797	3.98275			597.701	0.965183	1.01209	1.01102			597.701	1.11108	1.11072	1.10403
		597.9	1.32304	1.37037			597.9	2.98065	2.83202	3.99344			597.9	0.966058	1.01195	1.01208			597.9	1.11178	1.11186	1.1039
		598.1	1.33374	1.37547			598.1	2.98367	2.83973	4.00622			598.1	0.965864	1.01153	1.01219			598.1	1.11331	1.1124	1.10438
		598.3	1.34475	1.3813			598.3	2.98725	2.84519	4.02103			598.3	0.966364	1.01147	1.01238			598.3	1.11403	1.11345	1.10488
		598.499	1.35706	1.38626			598.499	2.99021	2.85149	4.03569			598.499	0.966633	1.01186	1.01278			598.499	1.11473	1.11457	1.10573
		598.699	1.36785	1.39216			598.699	2.99574	2.8591	4.05089			598.699	0.967816	1.0117	1.0126			598.699	1.11553	1.11646	1.10656
		598.899	1.37845	1.39832			598.899	3.00129	2.86609	4.06052			598.899	0.968175	1.01113	1.01246			598.899	1.11572	1.11679	1.10687
		599.098	1.38851	1.4044			599.098	3.00362	2.86965	4.07074			599.098	0.968687	1.01105	1.01217			599.098	1.11669	1.1172	1.10712
		599.298	1.39985	1.41264			599.298	3.01075	2.87746	4.08552			599.298	0.967975	1.01111	1.0124			599.298	1.11801	1.1176	1.10806
		599.498	1.41068	1.41951			599.498	3.01012	2.88243	4.09295			599.498	0.968084	1.0112	1.01243			599.498	1.11879	1.11887	1.10837
		599.697	1.42272	1.42796			599.697	3.01536	2.89331	4.10889			599.697	0.968202	1.01154	1.01204			599.697	1.11977	1.11988	1.10861
		599.897	1.43468	1.43631			599.897	3.02236	2.90231	4.12415			599.897	0.968301	1.01107	1.01125			599.897	1.12137	1.12079	1.10894
		600.096	1.44763	1.44538			600.096	3.02765	2.9096	4.14108			600.096	0.968949	1.01069	1.01145			600.096	1.12235	1.1218	1.10909
		600.296	1.45957	1.45466			600.296	3.03406	2.91816	4.15727			600.296	0.969145	1.01022	1.01121			600.296	1.12304	1.12248	1.1098
		600.496	1.47133	1.46449			600.496	3.03789	2.92607	4.16709			600.496	0.969004	1.01007	1.01094			600.496	1.12455	1.12371	1.10987
		600.695	1.48372	1.47308			600.695	3.04573	2.9312	4.17783			600.695	0.969247	1.00981	1.01035			600.695	1.12537	1.12433	1.10995
		600.895	1.49683	1.48314			600.895	3.05372	2.94342	4.19678			600.895	0.969561	1.01044	1.01014			600.895	1.12686	1.12536	1.11096
		601.094	1.51068	1.49464			601.094	3.06061	2.95343	4.20712			601.094	0.970335	1.01032	1.01045			601.094	1.12899	1.12626	1.11134
		601.294	1.52384	1.50477			601.294	3.065	2.96207	4.22156			601.294	0.970921	1.01068	1.0096			601.294	1.13012	1.12695	1.11189
		601.493	1.53699	1.51449			601.493	3.07078	2.97166	4.2313			601.493	0.971058	1.01074	1.00944			601.493	1.13065	1.12727	1.11208
		601.693	1.54982	1.52443			601.693	3.0799	2.98114	4.24605			601.693	0.971177	1.01095	1.00911			601.693	1.13122	1.12831	1.11288
		601.892	1.56329	1.53417			601.892	3.0875	2.99319	4.2565			601.892	0.972292	1.01074	1.00879			601.892	1.13279	1.12971	1.1134
		602.091	1.57822	1.54603			602.091	3.09646	3.00632	4.27166			602.091	0.973321	1.01052	1.0087			602.091	1.1338	1.13065	1.11432
		602.291	1.59039	1.55708			602.291	3.10559	3.01474	4.28343			602.291	0.974476	1.01109	1.00892			602.291	1.13508	1.13102	1.11509
		602.49	1.60382	1.5681			602.49	3.11671	3.02577	4.29738			602.49	0.975042	1.01107	1.0098			602.49	1.13601	1.13198	1.11581
		602.69	1.61619	1.57889			602.69	3.1245	3.03489	4.30623			602.69	0.975014	1.01137	1.01011			602.69	1.13613	1.13213	1.11607
		602.889	1.63031	1.58992			602.889	3.13009	3.04508	4.31557			602.889	0.975569	1.0118	1.0103			602.889	1.13619	1.13211	1.11665
		603.088	1.64367	1.60209			603.088	3.13866	3.05454	4.33067			603.088	0.976509	1.01208	1.01057			603.088	1.13695	1.13319	1.11692
		603.288	1.65693	1.61439			603.288	3.14429	3.06474	4.34174			603.288	0.976945	1.01247	1.01042			603.288	1.13734	1.1333	1.1173
		603.487	1.67013	1.62714			603.487	3.14953	3.07317	4.3517			603.487	0.976977	1.01301	1.01068			603.487	1.13772	1.13293	1.11865
		603.686	1.68519	1.63783			603.686	3.15619	3.0852	4.36774			603.686	0.977662	1.01338	1.01068			603.686	1.13846	1.13379	1.11888
		603.886	1.69907	1.65126			603.886	3.16527	3.09709	4.37707			603.886	0.978247	1.01375	1.01068			603.886	1.13857	1.13349	1.11885
		604.085	1.71386	1.66161			604.085	3.1695	3.10637	4.38638			604.085	0.979493	1.01407	1.011			604.085	1.13868	1.13361	1.11935
		604.284	1.7279	1.67284			604.284	3.17604	3.11849	4.39695			604.284	0.979856	1.01432	1.01172			604.284	1.13907	1.13402	1.12
		604.484	1.74303	1.68666			604.484	3.18362	3.12939	4.40874			604.484	0.980462	1.01491	1.01176			604.484	1.1394	1.13383	1.11971
		604.683	1.75618	1.69869			604.683	3.18818	3.14025	4.41901			604.683	0.981562	1.01489	1.01224			604.683	1.1394	1.13348	1.11941
		604.882	1.76974	1.71232			604.882	3.19726	3.15487	4.4394			604.882	0.981734	1.01499	1.01195			604.882	1.1404	1.13487	1.1194
		605.081	1.78306	1.72513			605.081	3.20162	3.16475	4.45109			605.081	0.982765	1.01517	1.01208			605.081	1.14053	1.13482	1.11909
		605.28	1.79644	1.73809			605.28	3.20621	3.17927	4.46434			605.28	0.983328	1.01502	1.01224			605.28	1.1411	1.13525	1.11949
		605.48	1.80923	1.74914			605.48	3.20902	3.19069	4.47362			605.48	0.983892	1.01556	1.01169			605.48	1.14151	1.1359	1.11957
		605.679	1.82275	1.76432			605.679	3.2173	3.20323	4.48463			605.679	0.984693	1.01619	1.01226			605.679	1.14154	1.13651	1.11928
		605.878	1.83647	1.77797			605.878	3.22226	3.21778	4.4935			605.878	0.985519	1.01609	1.01281			605.878	1.14208	1.13737	1.11937
		606.077	1.84978	1.79153			606.077	3.22854	3.23541	4.5042			606.077	0.98613	1.01604	1.01276			606.077	1.14186	1.13675	1.11982
		606.276	1.86211	1.80437			606.276	3.23604	3.24905	4.51378			606.276	0.987079	1.01664	1.01273			606.276	1.1423	1.13705	1.11921
		606.475	1.87596	1.81799			606.475	3.24004	3.26044	4.52452			606.475	0.988365	1.01661	1.01251			606.475	1.14166	1.13689	1.11942
		606.675	1.88945	1.83012			606.675	3.24531	3.27172	4.52862			606.675	0.989845	1.01706	1.0123			606.675	1.14109	1.13738	1.12075
		606.874	1.90132	1.84293			606.874	3.24885	3.28513	4.53507			606.874	0.991384	1.01741	1.01274			606.874	1.14104	1.13765	1.12088
		607.073	1.91312	1.85692			607.073	3.25434	3.29792	4.53803			607.073	0.993248	1.01709	1.01266			607.073	1.14125	1.13804	1.12102
		607.272	1.92496	1.86971			607.272	3.26111	3.30903	4.54115			607.272	0.994522	1.01708	1.01377			607.272	1.14107	1.138	1.12128
		607.471	1.93788	1.88204			607.471	3.26196	3.32131	4.54396			607.471	0.995261	1.01672	1.01403			607.471	1.14135	1.13814	1.12083
		607.67	1.95101	1.89696			607.67	3.27279	3.33741	4.55387			607.67	0.996369	1.01731	1.0146			607.67	1.14204	1.13853	1.12218
		607.869	1.96417	1.91301			607.869	3.27772	3.34964	4.55838			607.869	0.997072	1.01786	1.01487			607.869	1.14219	1.13876	1.12223
		608.068	1.97714	1.92709			608.068	3.28786	3.36506	4.56418			608.068	0.998132	1.01743	1.01516			608.068	1.14259	1.13872	1.12252
		608.267	1.98898	1.94256			608.267	3.29204	3.37875	4.56483			608.267	0.998717	1.01684	1.01532			608.267	1.14241	1.1383	1.12303
		608.466	2.00031	1.95683			608.466	3.29398	3.39121	4.56516			608.466	0.998776	1.01763	1.01545			608.466	1.14222	1.13832	1.12321
		608.665	2.01359	1.97014			608.665	3.30011	3.40367	4.56373			608.665	0.999386	1.01792	1.0153			608.665	1.14235	1.13825	1.12319
		608.864	2.02661	1.98513			608.864	3.3083	3.42147	4.56796			608.864	1.00042	1.01816	1.01576			608.864	1.1426	1.13875	1.12302
		609.063	2.03899	1.99936			609.063	3.31478	3.43837	4.57141			609.063	1.00145	1.01858	1.0165			609.063	1.14271	1.1379	1.12335
		609.262	2.05078	2.0126			609.262	3.3168	3.45321	4.57372			609.262	1.00242	1.01922	1.01639			609.262	1.14297	1.13708	1.12311
		609.461	2.06374	2.02889			609.461	3.32581	3.47336	4.57652			609.461	1.00289	1.01939	1.01675			609.461	1.14333	1.13688	1.12281
		609.66	2.07786	2.04422			609.66	3.33193	3.48904	4.57876			609.66	1.00316	1.02	1.0163			609.66	1.14359	1.13697	1.12234
		609.859	2.09012	2.05618			609.859	3.33507	3.50578	4.57726			609.859	1.00346	1.01995	1.01678			609.859	1.14289	1.1373	1.12228
		610.057	2.10404	2.07142			610.057	3.34351	3.52245	4.57698			610.057	1.00341	1.02064	1.01639			610.057	1.14336	1.13772	1.12252
		610.256	2.11775	2.08626			610.256	3.35013	3.53749	4.57964			610.256	1.0042	1.02145	1.01631			610.256	1.14359	1.13828	1.12231
		610.455	2.13017	2.10058			610.455	3.35792	3.5518	4.57695			610.455	1.00493	1.02227	1.01627			610.455	1.1439	1.13856	1.12298
		610.654	2.14237	2.11744			610.654	3.36494	3.57078	4.57837			610.654	1.00557	1.02231	1.01649			610.654	1.14443	1.13897	1.12318
		610.853	2.15514	2.13371			610.853	3.37291	3.58708	4.57596			610.853	1.00565	1.02231	1.0164			610.853	1.14458	1.13811	1.12335
		611.052	2.16851	2.14994			611.052	3.38223	3.6062	4.57672			611.052	1.0055	1.0225	1.01632			611.052	1.14522	1.13879	1.12446
		611.25	2.18146	2.16697			611.25	3.39197	3.62486	4.57978			611.25	1.00602	1.02271	1.01674			611.25	1.14573	1.13912	1.12471
		611.449	2.1932	2.18232			611.449	3.39656	3.64124	4.57792			611.449	1.00623	1.02279	1.01627			611.449	1.14627	1.13962	1.12492
		611.648	2.20618	2.19729			611.648	3.40997	3.66334	4.58427			611.648	1.007	1.02293	1.01608			611.648	1.1472	1.13959	1.12485
		611.847	2.21397	2.20763			611.847	3.41544	3.67606	4.57722			611.847	1.0066	1.02296	1.01624			611.847	1.14756	1.13989	1.12503
		612.045	2.22172	2.21897			612.045	3.42397	3.69155	4.57342			612.045	1.00783	1.02325	1.01658			612.045	1.14689	1.14006	1.12539
		612.244	2.22992	2.22983			612.244	3.43477	3.70899	4.56638			612.244	1.00777	1.02389	1.01679			612.244	1.14767	1.14019	1.12601
		612.443	2.23734	2.24163			612.443	3.44337	3.72375	4.55418			612.443	1.00905	1.02466	1.01659			612.443	1.14769	1.1412	1.12648
		612.642	2.24323	2.25194			612.642	3.45008	3.73766	4.5424			612.642	1.00993	1.02516	1.01705			612.642	1.14738	1.14172	1.12714
		612.84	2.24996	2.26422			612.84	3.45823	3.75486	4.53621			612.84	1.01062	1.02597	1.01755			612.84	1.14799	1.14222	1.12795
		613.039	2.25566	2.27435			613.039	3.46493	3.76555	4.5205			613.039	1.01056	1.02598	1.01764			613.039	1.14727	1.14218	1.12866
		613.238	2.26334	2.28598			613.238	3.47483	3.78298	4.51558			613.238	1.01098	1.02684	1.01822			613.238	1.1473	1.14234	1.13002
		613.436	2.26804	2.29554			613.436	3.48577	3.79846	4.50587			613.436	1.01104	1.02729	1.01862			613.436	1.1468	1.14248	1.13047
		613.635	2.27431	2.30612			613.635	3.49626	3.81338	4.49754			613.635	1.01194	1.02769	1.01894			613.635	1.14689	1.14333	1.13172
		613.833	2.28112	2.31596			613.833	3.50227	3.82586	4.48285			613.833	1.01305	1.02755	1.01954			613.833	1.14778	1.14291	1.13268
		614.032	2.28857	2.32678			614.032	3.51067	3.839	4.47048			614.032	1.01371	1.02839	1.02			614.032	1.14787	1.14256	1.13347
		614.231	2.29243	2.33482			614.231	3.51915	3.84745	4.45901			614.231	1.0141	1.02881	1.02034			614.231	1.14797	1.14306	1.13408
		614.429	2.29927	2.34466			614.429	3.52806	3.86424	4.45004			614.429	1.0144	1.0293	1.02035			614.429	1.14795	1.14406	1.1351
		614.628	2.30458	2.35072			614.628	3.53068	3.87395	4.43375			614.628	1.0143	1.02977	1.01953			614.628	1.14823	1.14454	1.13584
		614.826	2.30969	2.3602			614.826	3.53394	3.88252	4.42035			614.826	1.01551	1.02985	1.02004			614.826	1.14892	1.14524	1.13662
		615.025	2.31339	2.3694			615.025	3.54204	3.89315	4.41013			615.025	1.01544	1.03035	1.0203			615.025	1.1499	1.14565	1.13786
		615.223	2.31689	2.37539			615.223	3.54848	3.90336	4.39305			615.223	1.01588	1.03104	1.02033			615.223	1.15066	1.14574	1.13916
		615.422	2.32168	2.3827			615.422	3.55566	3.91451	4.3776			615.422	1.01693	1.0313	1.02111			615.422	1.15095	1.14637	1.14079
		615.62	2.32551	2.388			615.62	3.56119	3.92038	4.36168			615.62	1.01785	1.03125	1.02171			615.62	1.15109	1.14706	1.14157
		615.819	2.32724	2.3936			615.819	3.56586	3.92372	4.34154			615.819	1.01826	1.03106	1.02215			615.819	1.15129	1.14707	1.14225
		616.017	2.32966	2.39837			616.017	3.57152	3.93597	4.33067			616.017	1.01921	1.03096	1.02268			616.017	1.15243	1.14769	1.14421
		616.216	2.33217	2.40651			616.216	3.5789	3.94659	4.31623			616.216	1.02039	1.03138	1.02295			616.216	1.15362	1.14866	1.14539
		616.414	2.33273	2.41336			616.414	3.58602	3.95423	4.30142			616.414	1.02088	1.03188	1.02317			616.414	1.15439	1.14993	1.14691
		616.613	2.33228	2.41647			616.613	3.58926	3.96215	4.28302			616.613	1.02145	1.03251	1.02367			616.613	1.1554	1.1511	1.1479
		616.811	2.33418	2.42123			616.811	3.59253	3.97169	4.26752			616.811	1.02168	1.03283	1.02383			616.811	1.15621	1.15218	1.14996
		617.009	2.3349	2.42553			617.009	3.59971	3.9784	4.24893			617.009	1.02256	1.03286	1.02456			617.009	1.15625	1.15203	1.15165
		617.208	2.33685	2.43046			617.208	3.60663	3.98687	4.2346			617.208	1.02365	1.03341	1.02499			617.208	1.1573	1.15391	1.15324
		617.406	2.33822	2.43563			617.406	3.61198	3.99302	4.21726			617.406	1.02513	1.03432	1.02531			617.406	1.15826	1.15485	1.155
		617.604	2.34018	2.44113			617.604	3.62055	4.00326	4.20125			617.604	1.02652	1.03525	1.02553			617.604	1.15961	1.15571	1.1561
		617.803	2.34024	2.44434			617.803	3.62724	4.00991	4.18494			617.803	1.02749	1.03517	1.02558			617.803	1.16054	1.15692	1.15782
		618.001	2.34042	2.44835			618.001	3.63324	4.01489	4.17005			618.001	1.02895	1.03589	1.02567			618.001	1.16082	1.15796	1.15902
		618.199	2.33975	2.4529			618.199	3.6356	4.01684	4.14813			618.199	1.03068	1.03607	1.02577			618.199	1.16183	1.16021	1.16034
		618.398	2.34143	2.45812			618.398	3.64099	4.02143	4.13042			618.398	1.03205	1.0357	1.0269			618.398	1.16216	1.16171	1.16237
		618.596	2.34135	2.46334			618.596	3.64863	4.0258	4.11224			618.596	1.03306	1.03583	1.02795			618.596	1.16391	1.16278	1.16378
		618.794	2.34201	2.46912			618.794	3.65215	4.02895	4.0959			618.794	1.03447	1.03585	1.02888			618.794	1.16511	1.16371	1.16541
		618.993	2.34281	2.47416			618.993	3.66228	4.03427	4.08076			618.993	1.0352	1.03626	1.02944			618.993	1.1664	1.16512	1.16719
		619.191	2.34431	2.47911			619.191	3.66724	4.03861	4.06464			619.191	1.0352	1.0372	1.03051			619.191	1.16723	1.16616	1.16877
		619.389	2.3451	2.48555			619.389	3.67832	4.04731	4.0535			619.389	1.03647	1.03733	1.03052			619.389	1.16936	1.16734	1.17078
		619.587	2.34519	2.49233			619.587	3.68839	4.0521	4.04036			619.587	1.03714	1.03789	1.03071			619.587	1.17031	1.16853	1.1732
		619.785	2.34496	2.49701			619.785	3.68966	4.05119	4.02559			619.785	1.0381	1.03828	1.03116			619.785	1.17075	1.16832	1.17373
		619.984	2.34427	2.50157			619.984	3.69391	4.05121	4.01167			619.984	1.03861	1.03777	1.03158			619.984	1.17205	1.16966	1.17497
		620.182	2.34522	2.50608			620.182	3.69466	4.04816	3.99813			620.182	1.03973	1.03851	1.03186			620.182	1.17338	1.17092	1.17673
		620.38	2.34627	2.51085			620.38	3.69968	4.04851	3.98964			620.38	1.03966	1.03973	1.03233			620.38	1.17463	1.17186	1.17789
		620.578	2.34953	2.51595			620.578	3.70919	4.05269	3.98153			620.578	1.0403	1.04	1.03272			620.578	1.17641	1.17325	1.17973
		620.776	2.3509	2.52209			620.776	3.71519	4.0566	3.97321			620.776	1.0413	1.0404	1.03311			620.776	1.17776	1.17421	1.18112
		620.974	2.35176	2.52633			620.974	3.71958	4.05617	3.96428			620.974	1.04162	1.04092	1.03359			620.974	1.1788	1.17567	1.18318
		621.172	2.35222	2.53118			621.172	3.72534	4.05852	3.95695			621.172	1.04218	1.04078	1.03367			621.172	1.17971	1.17744	1.1843
		621.37	2.35424	2.53559			621.371	3.73128	4.05478	3.94363			621.371	1.04243	1.04083	1.03387			621.371	1.18019	1.17896	1.18615
		621.569	2.35663	2.53902			621.569	3.73683	4.05089	3.93611			621.569	1.04381	1.04152	1.03471			621.569	1.18173	1.18046	1.18875
		621.767	2.35705	2.54541			621.767	3.74482	4.05	3.92748			621.767	1.04479	1.04205	1.03595			621.767	1.18291	1.18269	1.19182
		621.965	2.35927	2.55159			621.965	3.75129	4.04266	3.92032			621.965	1.04498	1.04255	1.03636			621.965	1.18486	1.18439	1.19387
		622.163	2.3607	2.55598			622.163	3.75699	4.0355	3.91493			622.163	1.04582	1.04262	1.03646			622.163	1.1861	1.18579	1.19687
		622.361	2.36075	2.56141			622.361	3.76515	4.03278	3.91067			622.361	1.04668	1.043	1.03757			622.361	1.18744	1.18741	1.19954
		622.559	2.36168	2.5678			622.559	3.77243	4.03161	3.90689			622.559	1.04714	1.04275	1.03873			622.559	1.1894	1.18909	1.20203
		622.757	2.36229	2.57237			622.757	3.77953	4.02646	3.90162			622.757	1.04751	1.04231	1.03909			622.757	1.19147	1.191	1.20439
		622.955	2.36096	2.57507			622.955	3.7822	4.01922	3.89292			622.955	1.04785	1.04285	1.0399			622.955	1.19298	1.19256	1.20713
		623.153	2.35797	2.57886			623.153	3.7911	4.01393	3.89198			623.153	1.04918	1.04323	1.04069			623.153	1.1949	1.19507	1.20927
		623.351	2.35442	2.58019			623.351	3.79511	4.00351	3.88304			623.351	1.04923	1.04423	1.04085			623.351	1.19552	1.19664	1.21074
		623.549	2.35322	2.58147			623.549	3.80271	3.9981	3.88289			623.549	1.05037	1.04499	1.04208			623.549	1.19777	1.19793	1.21304
		623.746	2.35048	2.58479			623.746	3.80708	3.98329	3.87775			623.746	1.05025	1.04562	1.0424			623.746	1.19938	1.20034	1.21509
		623.944	2.35047	2.58979			623.944	3.81895	3.97493	3.8783			623.944	1.05195	1.0467	1.04293			623.944	1.20124	1.2032	1.21859
		624.142	2.34945	2.59269			624.142	3.82435	3.95974	3.87552			624.142	1.05256	1.04709	1.04376			624.142	1.20359	1.20567	1.2204
		624.34	2.34773	2.59617			624.34	3.83054	3.94574	3.87846			624.34	1.05325	1.04771	1.04445			624.34	1.20527	1.20786	1.22265
		624.538	2.34685	2.59907			624.538	3.83766	3.93102	3.88257			624.538	1.05362	1.04819	1.04561			624.538	1.20758	1.20949	1.2243
		624.736	2.35044	2.60572			624.736	3.85024	3.92298	3.89377			624.736	1.05434	1.04908	1.04611			624.736	1.2098	1.21152	1.2278
		624.934	2.3504	2.60841			624.934	3.85755	3.91061	3.89935			624.934	1.05527	1.04945	1.0463			624.934	1.21244	1.21349	1.23084
		625.131	2.35098	2.61108			625.131	3.8661	3.89883	3.90657			625.131	1.05625	1.05033	1.04658			625.131	1.21494	1.21555	1.23295
		625.329	2.34959	2.61064			625.329	3.87165	3.879	3.91014			625.329	1.05753	1.05092	1.04634			625.329	1.21628	1.21782	1.2346
		625.527	2.35247	2.61548			625.527	3.8802	3.86518	3.91884			625.527	1.05962	1.05122	1.04729			625.527	1.21961	1.2209	1.2373
		625.725	2.35327	2.61845			625.725	3.88772	3.84772	3.92581			625.725	1.06091	1.05177	1.04767			625.725	1.22244	1.22313	1.23957
		625.923	2.3554	2.62121			625.923	3.90114	3.83373	3.93945			625.923	1.06131	1.05281	1.04812			625.923	1.22527	1.22612	1.2415
		626.12	2.35576	2.62463			626.12	3.9124	3.81794	3.95035			626.12	1.0617	1.05338	1.04848			626.12	1.22766	1.22915	1.24399
		626.318	2.35734	2.62745			626.318	3.92199	3.80271	3.96196			626.318	1.06279	1.05372	1.04869			626.318	1.23038	1.23217	1.24661
		626.516	2.35696	2.62913			626.516	3.92782	3.78261	3.9706			626.516	1.0636	1.05376	1.04955			626.516	1.2323	1.2339	1.24916
		626.714	2.35824	2.63287			626.714	3.93665	3.7645	3.98744			626.714	1.0648	1.05443	1.05051			626.714	1.23443	1.23592	1.25147
		626.911	2.36014	2.63554			626.911	3.95071	3.75143	4.00366			626.911	1.0657	1.05555	1.0511			626.911	1.2372	1.23873	1.25411
		627.109	2.36105	2.63715			627.109	3.96371	3.73515	4.01966			627.109	1.06739	1.05633	1.05141			627.109	1.24028	1.24159	1.25674
		627.307	2.36337	2.63871			627.307	3.97979	3.71858	4.03701			627.307	1.06839	1.05681	1.05273			627.307	1.2425	1.24434	1.25905
		627.504	2.36421	2.64138			627.504	3.98866	3.69966	4.05569			627.504	1.06897	1.05767	1.05308			627.504	1.24589	1.24674	1.26098
		627.702	2.36588	2.64442			627.702	4.00348	3.68644	4.07729			627.702	1.06987	1.05843	1.0541			627.702	1.24847	1.24964	1.26271
		627.9	2.36829	2.65003			627.9	4.01961	3.67574	4.10242			627.9	1.071	1.05881	1.05436			627.9	1.25154	1.25289	1.26543
		628.097	2.36986	2.65418			628.097	4.03416	3.65783	4.12455			628.097	1.0724	1.06008	1.05495			628.097	1.25425	1.25658	1.26669
		628.295	2.37028	2.65699			628.295	4.05062	3.64127	4.14849			628.295	1.0729	1.06054	1.05552			628.295	1.25734	1.25966	1.26912
		628.492	2.37396	2.65899			628.492	4.06564	3.62678	4.17449			628.492	1.07389	1.06147	1.05552			628.492	1.26028	1.26186	1.27097
		628.69	2.37579	2.66331			628.69	4.08507	3.6153	4.20298			628.69	1.07511	1.06181	1.05601			628.69	1.26389	1.26461	1.27328
		628.887	2.37518	2.66612			628.887	4.10462	3.60186	4.23102			628.887	1.0758	1.06273	1.05655			628.887	1.26715	1.26844	1.27418
		629.085	2.37767	2.67032			629.085	4.12272	3.58603	4.25901			629.085	1.07655	1.06357	1.0571			629.085	1.27114	1.27223	1.27577
		629.283	2.37716	2.67294			629.283	4.13881	3.56949	4.28131			629.283	1.07715	1.0642	1.05768			629.283	1.27423	1.2747	1.27687
		629.48	2.37704	2.67583			629.48	4.15742	3.55586	4.30653			629.48	1.07762	1.06575	1.05826			629.48	1.27696	1.27779	1.27811
		629.678	2.37722	2.67871			629.678	4.17539	3.54028	4.3361			629.678	1.07832	1.06638	1.05942			629.678	1.27985	1.28149	1.27925
		629.875	2.37874	2.68299			629.875	4.19361	3.52498	4.36636			629.875	1.0793	1.06734	1.05979			629.875	1.28294	1.2839	1.28034
		630.072	2.37888	2.6872			630.072	4.21377	3.51072	4.39246			630.072	1.07915	1.06784	1.06034			630.072	1.28632	1.28669	1.28148
		630.27	2.37919	2.69043			630.27	4.23405	3.49236	4.42302			630.27	1.07847	1.06861	1.06064			630.27	1.28869	1.28893	1.28255
		630.467	2.37877	2.69304			630.467	4.2533	3.47519	4.45557			630.467	1.07895	1.06967	1.06085			630.467	1.29197	1.29203	1.28392
		630.665	2.37858	2.69636			630.665	4.27358	3.46378	4.4874			630.665	1.0793	1.07101	1.06163			630.665	1.29492	1.29557	1.28554
		630.862	2.37729	2.69789			630.862	4.29627	3.44946	4.51616			630.862	1.0795	1.07199	1.06193			630.862	1.29828	1.29811	1.28684
		631.06	2.37825	2.70048			631.06	4.317	3.43342	4.54772			631.06	1.07969	1.07296	1.06304			631.06	1.30095	1.30052	1.28768
		631.257	2.37883	2.70471			631.257	4.34438	3.42332	4.58633			631.257	1.08067	1.07385	1.06393			631.257	1.30555	1.30373	1.29004
		631.454	2.37881	2.70718			631.454	4.36106	3.4042	4.61677			631.454	1.08056	1.07432	1.06436			631.454	1.30802	1.30574	1.29077
		631.652	2.37788	2.70946			631.652	4.38301	3.39019	4.64885			631.652	1.08147	1.07531	1.06502			631.652	1.31114	1.30901	1.29202
		631.849	2.37697	2.71036			631.849	4.40143	3.37491	4.67825			631.849	1.08092	1.07601	1.06518			631.849	1.31386	1.31187	1.29308
		632.046	2.37675	2.71013			632.046	4.4241	3.36322	4.71041			632.046	1.08095	1.07724	1.06624			632.046	1.31588	1.31433	1.29434
		632.244	2.37392	2.71148			632.244	4.44489	3.35113	4.7424			632.244	1.0809	1.07781	1.06749			632.244	1.31847	1.31699	1.29441
		632.441	2.37083	2.71007			632.441	4.46553	3.33511	4.7722			632.441	1.08118	1.07796	1.06764			632.441	1.32097	1.3199	1.29422
		632.638	2.36697	2.71314			632.638	4.48999	3.31938	4.80439			632.638	1.08177	1.07893	1.06923			632.638	1.3237	1.32202	1.29532
		632.836	2.36384	2.71266			632.836	4.51361	3.30837	4.83397			632.836	1.082	1.07983	1.07043			632.836	1.32727	1.32467	1.29609
		633.033	2.36135	2.71026			633.033	4.53702	3.29215	4.85981			633.033	1.08227	1.0801	1.07128			633.033	1.33033	1.32595	1.29627
		633.23	2.36029	2.71197			633.23	4.56399	3.27912	4.89232			633.23	1.0834	1.08087	1.07197			633.23	1.33403	1.32876	1.29791
		633.427	2.3577	2.71513			633.427	4.58902	3.26937	4.92696			633.427	1.08412	1.08247	1.07327			633.427	1.33779	1.33179	1.29862
		633.625	2.3557	2.71603			633.625	4.61363	3.25967	4.95688			633.625	1.08333	1.08395	1.07355			633.625	1.34086	1.33471	1.29895
		633.822	2.35219	2.71392			633.822	4.63486	3.24827	4.98892			633.822	1.08368	1.08472	1.07367			633.822	1.34403	1.33691	1.29823
		634.019	2.34964	2.71611			634.019	4.66509	3.24029	5.02412			634.019	1.08499	1.08553	1.07495			634.019	1.34774	1.33974	1.29859
		634.216	2.34848	2.71861			634.216	4.69273	3.23801	5.05912			634.216	1.08599	1.08688	1.07612			634.216	1.35219	1.34328	1.29834
		634.413	2.34684	2.7201			634.413	4.71844	3.2303	5.08937			634.413	1.08685	1.08794	1.07638			634.413	1.35579	1.34656	1.29859
		634.61	2.34407	2.71949			634.61	4.74361	3.22512	5.11634			634.61	1.08736	1.08951	1.07667			634.61	1.35943	1.34881	1.2979
		634.808	2.34122	2.71919			634.808	4.77485	3.21968	5.14316			634.808	1.08808	1.09129	1.07722			634.808	1.36253	1.35136	1.29731
		635.005	2.34076	2.72173			635.005	4.81154	3.21992	5.17836			635.005	1.08908	1.09262	1.07807			635.005	1.36636	1.3549	1.29726
		635.202	2.34004	2.7205			635.202	4.83743	3.21291	5.2031			635.202	1.0888	1.09408	1.07819			635.202	1.36934	1.35599	1.29686
		635.399	2.34057	2.72381			635.399	4.87232	3.21288	5.23902			635.399	1.09028	1.0955	1.07901			635.399	1.37411	1.35932	1.29799
		635.596	2.33786	2.72528			635.596	4.90442	3.20818	5.26371			635.596	1.09131	1.09679	1.07879			635.596	1.37765	1.36259	1.29787
		635.793	2.33595	2.72565			635.793	4.93403	3.20821	5.28746			635.793	1.09238	1.09774	1.07918			635.793	1.3812	1.36496	1.29774
		635.99	2.33523	2.72863			635.99	4.9717	3.2113	5.31626			635.99	1.09376	1.09882	1.07949			635.99	1.38497	1.36809	1.29699
		636.187	2.33566	2.73278			636.187	5.01037	3.21625	5.34725			636.187	1.09468	1.1005	1.07997			636.187	1.38874	1.37043	1.29787
		636.384	2.33492	2.73647			636.384	5.04726	3.22103	5.37418			636.384	1.09593	1.10133	1.08005			636.384	1.39192	1.37253	1.29762
		636.581	2.3346	2.73689			636.581	5.08276	3.22678	5.39621			636.581	1.09708	1.1021	1.07989			636.581	1.39505	1.37461	1.29729
		636.778	2.33394	2.73678			636.778	5.11481	3.22829	5.412			636.778	1.09831	1.1028	1.08006			636.778	1.39726	1.37666	1.29606
		636.975	2.33585	2.74011			636.975	5.15246	3.2357	5.43252			636.975	1.10006	1.10431	1.08023			636.975	1.39961	1.37928	1.29486
		637.172	2.33986	2.74343			637.172	5.18651	3.24279	5.45409			637.172	1.10202	1.10549	1.08065			637.172	1.40214	1.38245	1.29482
		637.369	2.34286	2.74734			637.369	5.22657	3.25235	5.47842			637.369	1.10363	1.10531	1.08134			637.369	1.40618	1.38509	1.2949
		637.566	2.34526	2.74939			637.566	5.2633	3.26099	5.49637			637.566	1.10496	1.10573	1.08126			637.566	1.4084	1.38697	1.29378
		637.763	2.34678	2.75168			637.763	5.29974	3.2726	5.5162			637.763	1.10567	1.10695	1.08145			637.763	1.41098	1.38915	1.29323
		637.96	2.34874	2.75624			637.96	5.33527	3.28408	5.53033			637.96	1.10756	1.10772	1.08111			637.96	1.41307	1.39095	1.29302
		638.157	2.35083	2.75657			638.157	5.36877	3.2934	5.54538			638.157	1.10918	1.10766	1.08084			638.157	1.41475	1.3923	1.29247
		638.354	2.35458	2.7596			638.354	5.40922	3.30861	5.56456			638.354	1.11046	1.1084	1.08102			638.354	1.41717	1.39436	1.29194
		638.551	2.35981	2.76288			638.551	5.45028	3.32298	5.58313			638.551	1.11203	1.10882	1.08068			638.551	1.41965	1.39613	1.29065
		638.747	2.36417	2.76459			638.747	5.49179	3.33836	5.59446			638.747	1.11311	1.10905	1.08078			638.747	1.42172	1.39734	1.29035
		638.944	2.36898	2.76677			638.944	5.53094	3.35088	5.61081			638.944	1.11415	1.10936	1.08026			638.944	1.42347	1.39872	1.28936
		639.141	2.37229	2.76968			639.141	5.57384	3.36394	5.62458			639.141	1.1155	1.10897	1.08041			639.141	1.42534	1.40037	1.28789
		639.338	2.37729	2.77598			639.338	5.61564	3.38311	5.64186			639.338	1.11673	1.10879	1.07991			639.338	1.42734	1.40161	1.2874
		639.535	2.38332	2.7793			639.535	5.66482	3.40354	5.66104			639.535	1.11832	1.10908	1.08038			639.535	1.42877	1.40346	1.28629
		639.731	2.38618	2.78365			639.731	5.70591	3.42556	5.67337			639.731	1.11974	1.10952	1.07915			639.731	1.43104	1.40407	1.2846
		639.928	2.39043	2.78486			639.928	5.74717	3.44228	5.68297			639.928	1.12065	1.10957	1.07899			639.928	1.43306	1.40435	1.28318
		640.125	2.3939	2.78539			640.125	5.79163	3.46208	5.69487			640.125	1.1221	1.10925	1.07865			640.125	1.43426	1.40472	1.28265
		640.322	2.39816	2.78689			640.322	5.83003	3.48152	5.69793			640.322	1.12282	1.10946	1.07854			640.322	1.43423	1.4049	1.28062
		640.518	2.40186	2.79104			640.518	5.87207	3.50022	5.70307			640.518	1.12443	1.10939	1.07821			640.518	1.43464	1.40553	1.27862
		640.715	2.40862	2.795			640.715	5.92132	3.52412	5.71147			640.715	1.12565	1.10937	1.07817			640.715	1.43527	1.40657	1.27762
		640.912	2.41622	2.79973			640.912	5.97094	3.54837	5.71994			640.912	1.12767	1.10933	1.07809			640.912	1.43611	1.40689	1.27654
		641.109	2.42168	2.80123			641.109	6.01274	3.57083	5.72388			641.109	1.12897	1.10899	1.07769			641.109	1.43632	1.40644	1.27478
		641.305	2.42796	2.80397			641.305	6.05705	3.59488	5.73032			641.305	1.12996	1.10914	1.07723			641.305	1.43685	1.40692	1.27319
		641.502	2.43381	2.80566			641.502	6.10206	3.61444	5.737			641.502	1.13079	1.10815	1.07674			641.502	1.43651	1.4065	1.27151
		641.699	2.4391	2.80754			641.699	6.14549	3.63647	5.73907			641.699	1.13217	1.10832	1.07604			641.699	1.43559	1.40576	1.27031
		641.895	2.44526	2.80947			641.895	6.19412	3.66279	5.74055			641.895	1.13319	1.10801	1.07637			641.895	1.43519	1.40631	1.26873
		642.092	2.452	2.81331			642.092	6.24189	3.68627	5.75006			642.092	1.13507	1.10803	1.07582			642.092	1.4347	1.40598	1.2678
		642.288	2.45872	2.81393			642.288	6.29363	3.71006	5.75102			642.288	1.1369	1.10795	1.07658			642.288	1.43492	1.40564	1.26639
		642.485	2.46451	2.8163			642.485	6.34681	3.73397	5.75107			642.485	1.13848	1.10827	1.0765			642.485	1.43404	1.40443	1.26504
		642.682	2.47093	2.8169			642.682	6.38883	3.75334	5.74464			642.682	1.14001	1.10746	1.07627			642.682	1.43244	1.40243	1.26279
		642.878	2.4806	2.82014			642.878	6.44472	3.78025	5.7521			642.878	1.14165	1.10783	1.07668			642.878	1.43227	1.40224	1.26107
		643.075	2.48621	2.82055			643.075	6.49001	3.80069	5.74487			643.075	1.14337	1.10716	1.07637			643.075	1.43115	1.3997	1.25919
		643.271	2.49268	2.82329			643.271	6.53689	3.82086	5.73947			643.271	1.14464	1.1062	1.07552			643.271	1.42929	1.39794	1.2565
		643.468	2.49592	2.82298			643.468	6.58464	3.84303	5.73297			643.468	1.14539	1.10613	1.07593			643.468	1.42707	1.39625	1.25464
		643.664	2.50215	2.82437			643.664	6.63244	3.86391	5.73111			643.664	1.14657	1.1056	1.07647			643.664	1.42591	1.39323	1.25258
		643.861	2.5078	2.82462			643.861	6.68648	3.88396	5.72853			643.861	1.14803	1.10509	1.07703			643.861	1.42427	1.39164	1.2507
		644.057	2.51555	2.82904			644.057	6.74286	3.90532	5.72842			644.057	1.15036	1.10446	1.07709			644.057	1.42417	1.39085	1.24888
		644.254	2.52387	2.83365			644.254	6.80872	3.93041	5.73581			644.254	1.15193	1.10499	1.07708			644.254	1.42398	1.39021	1.2488
		644.45	2.53243	2.83829			644.45	6.86151	3.95586	5.73332			644.45	1.15416	1.10557	1.07803			644.45	1.42285	1.38853	1.24861
		644.647	2.54225	2.84026			644.647	6.91263	3.9797	5.72823			644.647	1.156	1.10537	1.07754			644.647	1.42179	1.38678	1.24683
		644.843	2.54993	2.84504			644.843	6.96931	3.99849	5.72259			644.843	1.157	1.10573	1.0779			644.843	1.41978	1.38479	1.24518
		645.039	2.55903	2.85237			645.039	7.02986	4.02422	5.72441			645.039	1.15857	1.10629	1.07825			645.039	1.41846	1.38397	1.24326
		645.236	2.56646	2.85643			645.236	7.08755	4.04906	5.71998			645.236	1.15962	1.10684	1.07858			645.236	1.41745	1.38208	1.24185
		645.432	2.57354	2.8597			645.432	7.14674	4.07032	5.71414			645.432	1.16106	1.10713	1.07932			645.432	1.41598	1.37972	1.2403
		645.629	2.58313	2.86752			645.629	7.20343	4.09278	5.71275			645.629	1.16326	1.10692	1.07962			645.629	1.41497	1.37785	1.23909
		645.825	2.59261	2.87314			645.825	7.25702	4.11375	5.70798			645.825	1.16459	1.10673	1.08			645.825	1.41275	1.37588	1.23758
		646.021	2.60221	2.88016			646.021	7.30835	4.13555	5.70028			646.021	1.16585	1.107	1.07996			646.021	1.41045	1.37336	1.23609
		646.218	2.61139	2.88543			646.218	7.36484	4.15287	5.6909			646.218	1.16667	1.1067	1.07991			646.218	1.40779	1.37042	1.23452
		646.414	2.621	2.89256			646.414	7.43028	4.17688	5.68519			646.414	1.16796	1.10598	1.08051			646.414	1.4065	1.36773	1.23307
		646.61	2.63104	2.90273			646.61	7.50024	4.19671	5.67939			646.61	1.1705	1.10547	1.08086			646.61	1.40448	1.36652	1.23226
		646.806	2.64211	2.91201			646.806	7.56348	4.2173	5.6731			646.806	1.17229	1.10568	1.08084			646.806	1.40273	1.36428	1.23094
		647.003	2.65019	2.91926			647.003	7.62464	4.23174	5.66411			647.003	1.17345	1.10553	1.08014			647.003	1.40035	1.36251	1.22962
		647.199	2.66026	2.93024			647.199	7.69132	4.24757	5.65689			647.199	1.17541	1.10516	1.08089			647.199	1.39717	1.36071	1.22774
		647.395	2.66974	2.93964			647.395	7.75417	4.26464	5.6469			647.395	1.17644	1.10488	1.08083			647.395	1.39416	1.3578	1.22617
		647.591	2.68149	2.94852			647.591	7.82078	4.28522	5.64241			647.591	1.17819	1.1048	1.08075			647.591	1.3907	1.35603	1.22508
		647.788	2.69201	2.95962			647.788	7.89612	4.30363	5.63672			647.788	1.17947	1.10421	1.08107			647.788	1.38771	1.35296	1.2241
		647.984	2.70313	2.97009			647.984	7.95642	4.31724	5.62657			647.984	1.17996	1.10353	1.08153			647.984	1.38519	1.34927	1.22247
		648.18	2.71266	2.97954			648.18	8.01467	4.33019	5.61149			648.18	1.18154	1.10335	1.08186			648.18	1.38174	1.34621	1.22044
		648.376	2.72594	2.98903			648.376	8.08707	4.3442	5.60164			648.376	1.18353	1.10389	1.08181			648.376	1.37952	1.34425	1.21903
		648.572	2.73668	3.00081			648.572	8.14917	4.35675	5.59192			648.572	1.18553	1.10398	1.08194			648.572	1.37619	1.34202	1.21787
		648.769	2.7475	3.01243			648.769	8.21245	4.37369	5.58538			648.769	1.18749	1.10444	1.08184			648.769	1.37363	1.339	1.21658
		648.965	2.75976	3.02458			648.965	8.27777	4.38786	5.57998			648.965	1.18919	1.10383	1.08208			648.965	1.36993	1.33627	1.2153
		649.161	2.77071	3.03673			649.161	8.34786	4.40237	5.57495			649.161	1.19121	1.10313	1.08231			649.161	1.36772	1.33334	1.21379
		649.357	2.78028	3.04689			649.357	8.40834	4.41353	5.5623			649.357	1.19232	1.10391	1.08276			649.357	1.36353	1.32988	1.21235
		649.553	2.79265	3.05858			649.553	8.46849	4.42396	5.54902			649.553	1.19311	1.10402	1.0827			649.553	1.36	1.32654	1.2111
		649.749	2.80552	3.07107			649.749	8.53256	4.43538	5.53817			649.749	1.19575	1.10379	1.08266			649.749	1.35663	1.32283	1.20975
		649.945	2.81736	3.07962			649.945	8.58512	4.44012	5.52325			649.945	1.1964	1.10285	1.08254			649.945	1.35287	1.3196	1.20817
		650.141	2.83192	3.09426			650.141	8.65256	4.45183	5.51849			650.141	1.19741	1.10271	1.08294			650.141	1.35004	1.31641	1.20672
		650.337	2.84603	3.10719			650.337	8.711	4.45717	5.50888			650.337	1.19893	1.10245	1.08252			650.337	1.34686	1.31267	1.20472
		650.533	2.85986	3.11952			650.533	8.77344	4.4666	5.50211			650.533	1.2003	1.10225	1.08293			650.533	1.34348	1.31015	1.2034
		650.729	2.87223	3.13294			650.729	8.83841	4.47443	5.49523			650.729	1.20259	1.10167	1.08329			650.729	1.34076	1.30795	1.20127
		650.925	2.88462	3.14648			650.925	8.90542	4.48326	5.48676			650.925	1.20439	1.10089	1.08416			650.925	1.3374	1.30478	1.20036
		651.121	2.8992	3.16204			651.121	8.96909	4.49392	5.47895			651.121	1.20658	1.10143	1.08389			651.121	1.33334	1.30177	1.19974
		651.317	2.91088	3.17297			651.317	9.02732	4.50096	5.47205			651.317	1.20915	1.10151	1.08432			651.317	1.33008	1.29879	1.19849
		651.513	2.92325	3.18788			651.513	9.08325	4.50511	5.46278			651.513	1.21098	1.10076	1.08411			651.513	1.32606	1.29631	1.19777
		651.709	2.93874	3.2002			651.709	9.14085	4.50657	5.45213			651.709	1.21268	1.10059	1.08491			651.709	1.32264	1.29357	1.19704
		651.905	2.95125	3.21382			651.905	9.19651	4.51072	5.43999			651.905	1.21486	1.10039	1.08496			651.905	1.31864	1.29116	1.19521
		652.101	2.96474	3.2295			652.101	9.24245	4.51083	5.42737			652.101	1.21594	1.10071	1.08547			652.101	1.31531	1.28863	1.19394
		652.297	2.9794	3.24394			652.297	9.30267	4.51332	5.42139			652.297	1.21807	1.10003	1.08547			652.297	1.31245	1.28623	1.19322
		652.493	2.9947	3.25907			652.493	9.36811	4.52167	5.42029			652.493	1.22051	1.09975	1.08554			652.493	1.31059	1.28463	1.19291
		652.688	3.00777	3.27119			652.688	9.40877	4.51686	5.41093			652.688	1.22221	1.10009	1.0854			652.688	1.30772	1.28187	1.19161
		652.884	3.02209	3.28507			652.884	9.45809	4.51714	5.40176			652.884	1.2243	1.10058	1.08547			652.884	1.30505	1.27963	1.1908
		653.08	3.03641	3.29979			653.08	9.507	4.51794	5.39763			653.08	1.22642	1.10097	1.08613			653.08	1.30205	1.27766	1.19009
		653.276	3.05047	3.31455			653.276	9.55358	4.51528	5.39289			653.276	1.22843	1.10124	1.08641			653.276	1.29911	1.27582	1.18999
		653.472	3.06535	3.32862			653.472	9.60117	4.51527	5.38245			653.472	1.2316	1.10162	1.08685			653.472	1.29699	1.27405	1.1893
		653.667	3.0807	3.34307			653.667	9.64308	4.51129	5.37118			653.667	1.23458	1.10096	1.08719			653.667	1.29425	1.27208	1.18846
		653.863	3.09427	3.35855			653.863	9.6774	4.50451	5.36108			653.863	1.23837	1.10127	1.08691			653.863	1.29161	1.2694	1.18847
		654.059	3.10782	3.36977			654.059	9.70489	4.49594	5.34475			654.059	1.24036	1.10098	1.08793			654.059	1.28914	1.26689	1.18823
		654.255	3.12157	3.38357			654.255	9.7274	4.4962	5.33478			654.255	1.2431	1.10091	1.08869			654.255	1.28656	1.26432	1.18804
		654.451	3.13522	3.39571			654.451	9.75165	4.49094	5.32394			654.451	1.24665	1.10068	1.08984			654.451	1.28446	1.26187	1.18742
		654.646	3.14884	3.40897			654.646	9.78346	4.48384	5.32041			654.646	1.24978	1.10134	1.09022			654.646	1.28283	1.26007	1.18787
		654.842	3.16111	3.41983			654.842	9.79997	4.47271	5.30543			654.842	1.25222	1.1012	1.09013			654.842	1.28058	1.25738	1.18809
		655.038	3.17592	3.43655			655.038	9.83168	4.47182	5.305			655.038	1.25551	1.10181	1.09098			655.038	1.27966	1.25694	1.18879
		655.233	3.18933	3.45017			655.233	9.84604	4.46301	5.2969			655.233	1.25783	1.10223	1.09275			655.233	1.27748	1.2553	1.18954
		655.429	3.20628	3.46534			655.429	9.8737	4.45995	5.29228			655.429	1.26181	1.10262	1.09316			655.429	1.27598	1.25477	1.19065
		655.625	3.21945	3.47502			655.625	9.88247	4.45232	5.28184			655.625	1.2644	1.10258	1.09344			655.625	1.27319	1.25356	1.19089
		655.82	3.23601	3.49008			655.82	9.90758	4.45421	5.27747			655.82	1.26817	1.10269	1.09413			655.82	1.27269	1.25279	1.19204
		656.016	3.25017	3.50194			656.016	9.91267	4.44698	5.269			656.016	1.2704	1.10327	1.09489			656.016	1.27087	1.25171	1.19329
		656.211	3.26157	3.51197			656.211	9.90018	4.43405	5.25342			656.211	1.27257	1.10336	1.09556			656.211	1.26894	1.2493	1.19311
		656.407	3.2752	3.52482			656.407	9.90665	4.4259	5.24051			656.407	1.27498	1.10324	1.09605			656.407	1.26752	1.24785	1.19392
		656.603	3.28718	3.5363			656.603	9.90475	4.41499	5.22635			656.603	1.27696	1.10301	1.09696			656.603	1.26559	1.24606	1.19447
		656.798	3.3016	3.54655			656.798	9.89899	4.40698	5.21836			656.798	1.2806	1.10239	1.09769			656.798	1.264	1.2453	1.19454
		656.994	3.31371	3.55539			656.994	9.88579	4.39881	5.20819			656.994	1.28343	1.10211	1.09863			656.994	1.26257	1.24446	1.19579
		657.189	3.32627	3.56305			657.189	9.86667	4.3866	5.19249			657.189	1.28515	1.10161	1.09885			657.189	1.26081	1.24238	1.19538
		657.385	3.33937	3.57272			657.385	9.84797	4.3795	5.18163			657.385	1.28826	1.10099	1.09874			657.385	1.25952	1.24148	1.19619
		657.58	3.34984	3.58167			657.58	9.82736	4.36891	5.16508			657.58	1.29064	1.10073	1.09915			657.58	1.25768	1.24061	1.19639
		657.776	3.36234	3.59337			657.776	9.81451	4.36015	5.15335			657.776	1.29439	1.1007	1.09939			657.776	1.25688	1.23963	1.19758
		657.971	3.37506	3.6011			657.971	9.79934	4.34989	5.13856			657.971	1.29657	1.0999	1.09962			657.971	1.25543	1.23848	1.19833
		658.167	3.38781	3.61319			658.167	9.79279	4.34623	5.1293			658.167	1.30086	1.09956	1.10031			658.167	1.25464	1.23848	1.20011
		658.362	3.40042	3.62437			658.362	9.77348	4.33597	5.11491			658.362	1.30318	1.09985	1.10052			658.362	1.25346	1.23707	1.20096
		658.558	3.41526	3.63192			658.558	9.75564	4.32992	5.10684			658.558	1.30525	1.09932	1.1011			658.558	1.25171	1.23611	1.20149
		658.753	3.42686	3.64196			658.753	9.73741	4.32653	5.09846			658.753	1.3081	1.09922	1.10162			658.753	1.24984	1.23541	1.20295
		658.949	3.43827	3.65047			658.949	9.71027	4.31859	5.08493			658.949	1.30978	1.09895	1.1023			658.949	1.24801	1.23326	1.20416
		659.144	3.44922	3.65733			659.144	9.68174	4.31269	5.07087			659.144	1.31255	1.09901	1.10184			659.144	1.2467	1.23191	1.20506
		659.339	3.45865	3.66426			659.339	9.65	4.30407	5.05151			659.339	1.31501	1.09865	1.1016			659.339	1.24523	1.23087	1.20565
		659.535	3.46742	3.67316			659.535	9.62014	4.2958	5.03875			659.535	1.31707	1.09854	1.10194			659.535	1.24494	1.22975	1.2066
		659.73	3.47759	3.68107			659.73	9.58332	4.28858	5.024			659.73	1.31964	1.09926	1.1022			659.73	1.24387	1.22906	1.20702
		659.925	3.48632	3.68611			659.925	9.54819	4.28143	5.01183			659.925	1.32248	1.09987	1.10198			659.925	1.24152	1.22796	1.20778
		660.121	3.49842	3.69389			660.121	9.51958	4.27976	5.00328			660.121	1.32532	1.09991	1.10149			660.121	1.24049	1.22742	1.20862
		660.316	3.50674	3.6998			660.316	9.46928	4.27207	4.98526			660.316	1.32666	1.09985	1.10141			660.316	1.23761	1.22593	1.20901
		660.511	3.51827	3.70639			660.511	9.43157	4.26603	4.97197			660.511	1.32812	1.09993	1.10184			660.511	1.23623	1.22422	1.21001
		660.707	3.53144	3.71357			660.707	9.38822	4.25749	4.95681			660.707	1.3307	1.09938	1.1013			660.707	1.23413	1.22327	1.21106
		660.902	3.54269	3.72054			660.902	9.34205	4.25015	4.94117			660.902	1.33277	1.09951	1.10127			660.902	1.23381	1.2222	1.21188
		661.097	3.55156	3.72618			661.097	9.29071	4.23881	4.92013			661.097	1.33441	1.09939	1.10125			661.097	1.23208	1.22131	1.2123
		661.292	3.56386	3.73326			661.292	9.23397	4.22726	4.89709			661.292	1.33558	1.09883	1.10035			661.292	1.23078	1.22107	1.21262
		661.488	3.56983	3.73814			661.488	9.18203	4.22177	4.87956			661.488	1.3378	1.09868	1.10046			661.488	1.2288	1.22071	1.21379
		661.683	3.58281	3.74334			661.683	9.13872	4.21232	4.86599			661.683	1.33877	1.09845	1.1002			661.683	1.22768	1.22031	1.21509
		661.878	3.59531	3.7521			661.878	9.09545	4.20907	4.85512			661.878	1.34127	1.09831	1.09974			661.878	1.22635	1.22028	1.21654
		662.073	3.60784	3.75801			662.073	9.05553	4.20282	4.8395			662.073	1.34401	1.09849	1.09945			662.073	1.2252	1.22057	1.21791
		662.268	3.61568	3.76347			662.268	9.00021	4.19646	4.81948			662.268	1.34484	1.09843	1.09972			662.268	1.22358	1.21983	1.21938
		662.464	3.62316	3.77098			662.464	8.94121	4.18648	4.79879			662.464	1.34504	1.09803	1.09937			662.464	1.22208	1.21926	1.22065
		662.659	3.63436	3.77532			662.659	8.88759	4.1775	4.78255			662.659	1.34626	1.09817	1.0989			662.659	1.22092	1.21828	1.22259
		662.854	3.64488	3.78251			662.854	8.82654	4.16834	4.76387			662.854	1.34812	1.09845	1.09848			662.854	1.22017	1.21803	1.22375
		663.049	3.65581	3.7865			663.049	8.76525	4.15952	4.74633			663.049	1.34879	1.09759	1.09864			663.049	1.21963	1.21752	1.22523
		663.244	3.66529	3.79314			663.244	8.69339	4.14789	4.72431			663.244	1.34876	1.09777	1.09849			663.244	1.21843	1.21704	1.22585
		663.439	3.67316	3.79427			663.439	8.62632	4.13659	4.69988			663.439	1.34887	1.09796	1.0978			663.439	1.21806	1.2162	1.22649
		663.634	3.68355	3.80102			663.634	8.54972	4.12956	4.68137			663.634	1.34954	1.09826	1.09741			663.634	1.21819	1.21667	1.22839
		663.829	3.69694	3.80715			663.829	8.4826	4.11859	4.6627			663.829	1.35105	1.09819	1.09723			663.829	1.21829	1.21669	1.23077
		664.024	3.70833	3.81396			664.024	8.4197	4.11194	4.64385			664.024	1.35342	1.09771	1.0965			664.024	1.2179	1.21691	1.23247
		664.219	3.72105	3.82282			664.219	8.35353	4.10753	4.62705			664.219	1.35533	1.09884	1.09636			664.219	1.21877	1.21703	1.23368
		664.414	3.73069	3.82498			664.414	8.27437	4.09752	4.60423			664.414	1.35527	1.09943	1.09656			664.414	1.21917	1.21645	1.23465
		664.609	3.74465	3.83312			664.609	8.20963	4.09141	4.58469			664.609	1.35733	1.09966	1.09668			664.609	1.21883	1.21667	1.23586
		664.804	3.75617	3.84167			664.804	8.13019	4.07997	4.56409			664.804	1.35835	1.09897	1.09668			664.804	1.21853	1.2163	1.23727
		664.999	3.77038	3.84952			664.999	8.06085	4.07137	4.54273			664.999	1.35991	1.099	1.09635			664.999	1.21887	1.21734	1.23888
		665.194	3.78197	3.85562			665.194	7.98234	4.06124	4.51742			665.194	1.36113	1.09869	1.09567			665.194	1.21878	1.21711	1.2402
		665.389	3.79385	3.86137			665.389	7.89279	4.04937	4.49498			665.389	1.36057	1.09877	1.09516			665.389	1.21851	1.21698	1.24112
		665.584	3.8045	3.86943			665.584	7.81853	4.04265	4.47276			665.584	1.36	1.09889	1.09523			665.584	1.21935	1.21716	1.24255
		665.779	3.81833	3.87445			665.779	7.74158	4.03506	4.4519			665.779	1.35925	1.09882	1.09545			665.779	1.21986	1.21768	1.24396
		665.974	3.83441	3.88148			665.974	7.66841	4.02894	4.43015			665.974	1.35971	1.09913	1.09536			665.974	1.22048	1.21872	1.24444
		666.169	3.84943	3.89025			666.169	7.59882	4.01759	4.41171			666.169	1.36103	1.09929	1.09468			666.169	1.22132	1.21983	1.24514
		666.364	3.8668	3.90154			666.364	7.5335	4.01403	4.39621			666.364	1.36225	1.09978	1.09418			666.364	1.22283	1.22133	1.24718
		666.559	3.88431	3.91055			666.559	7.4563	4.00662	4.37384			666.559	1.36168	1.09967	1.09388			666.559	1.22396	1.22292	1.24845
		666.753	3.90211	3.9213			666.753	7.385	4.00002	4.35435			666.753	1.36108	1.10001	1.09414			666.753	1.22584	1.22432	1.24966
		666.948	3.91691	3.92819			666.948	7.30714	3.98799	4.32742			666.948	1.35952	1.09953	1.0931			666.948	1.22618	1.22468	1.25133
		667.143	3.9335	3.93446			667.143	7.23775	3.98123	4.3088			667.143	1.35984	1.09933	1.09181			667.143	1.22704	1.22605	1.25215
		667.338	3.95018	3.94105			667.338	7.1584	3.96876	4.28563			667.338	1.35869	1.09869	1.09171			667.338	1.22787	1.22696	1.25316
		667.533	3.96952	3.95285			667.533	7.08869	3.96308	4.26625			667.533	1.35901	1.0983	1.09119			667.533	1.23	1.22835	1.25527
		667.727	3.98862	3.96206			667.727	7.00433	3.94974	4.24127			667.727	1.35834	1.09856	1.09103			667.727	1.23198	1.23013	1.25645
		667.922	4.00624	3.97107			667.922	6.93061	3.93743	4.21624			667.922	1.35723	1.09772	1.09082			667.922	1.23329	1.23111	1.25735
		668.117	4.02946	3.98455			668.117	6.86282	3.92994	4.19464			668.117	1.35665	1.09718	1.0906			668.117	1.23538	1.23317	1.25908
		668.312	4.04935	3.99645			668.312	6.78955	3.92069	4.17237			668.312	1.35652	1.09692	1.09011			668.312	1.23677	1.23527	1.26003
		668.506	4.07292	4.00664			668.506	6.72006	3.91126	4.15312			668.506	1.35628	1.09716	1.08955			668.506	1.23893	1.23711	1.26085
		668.701	4.09562	4.02029			668.701	6.65582	3.90551	4.13535			668.701	1.35587	1.09726	1.08884			668.701	1.24097	1.23945	1.26295
		668.896	4.11867	4.03084			668.896	6.58867	3.89437	4.11319			668.896	1.35648	1.09684	1.08734			668.896	1.24318	1.24067	1.26418
		669.09	4.14238	4.04658			669.09	6.52795	3.88981	4.09506			669.09	1.35706	1.09686	1.08661			669.09	1.24532	1.24321	1.26644
		669.285	4.16943	4.06512			669.285	6.47161	3.88228	4.07399			669.285	1.35713	1.09654	1.08626			669.285	1.24777	1.24508	1.26813
		669.48	4.19718	4.08026			669.48	6.41825	3.87733	4.05674			669.48	1.35791	1.09602	1.0857			669.48	1.2493	1.2471	1.27001
		669.674	4.227	4.09744			669.674	6.36444	3.87169	4.03672			669.674	1.35812	1.0958	1.08518			669.674	1.25134	1.24926	1.27212
		669.869	4.25766	4.11476			669.869	6.31219	3.86774	4.02036			669.869	1.3589	1.09587	1.08428			669.869	1.25354	1.2518	1.27397
		670.064	4.28465	4.1272			670.064	6.25205	3.85798	3.99942			670.064	1.35771	1.09573	1.0833			670.064	1.25517	1.25324	1.27436
		670.258	4.31105	4.13957			670.258	6.19667	3.85132	3.97796			670.258	1.35742	1.0953	1.08228			670.258	1.25633	1.2559	1.27559
		670.453	4.33197	4.15335			670.453	6.13187	3.84009	3.95403			670.453	1.35629	1.0958	1.08065			670.453	1.25715	1.25715	1.27655
		670.647	4.35865	4.1703			670.647	6.07828	3.82746	3.93217			670.647	1.35527	1.09489	1.07973			670.647	1.25909	1.25899	1.27799
		670.842	4.38738	4.18624			670.842	6.02163	3.8167	3.91151			670.842	1.35505	1.09533	1.07839			670.842	1.26094	1.26168	1.27874
		671.036	4.41572	4.20666			671.036	5.96857	3.80651	3.89157			671.036	1.35549	1.09524	1.07737			671.036	1.26258	1.26414	1.28004
		671.231	4.44713	4.22567			671.231	5.91751	3.79653	3.87456			671.231	1.35498	1.09541	1.07661			671.231	1.26521	1.26666	1.28118
		671.426	4.47713	4.24635			671.426	5.86787	3.78566	3.85183			671.426	1.35471	1.09517	1.07505			671.426	1.26643	1.26873	1.2812
		671.62	4.50853	4.26649			671.62	5.81919	3.77402	3.83463			671.62	1.35476	1.095	1.07378			671.62	1.26873	1.27137	1.28272
		671.814	4.53765	4.28455			671.814	5.77071	3.76126	3.81091			671.814	1.35391	1.09393	1.07249			671.814	1.27086	1.27344	1.2829
		672.009	4.56489	4.30084			672.009	5.71728	3.74131	3.78503			672.009	1.35238	1.09304	1.07176			672.009	1.27249	1.27421	1.28279
		672.203	4.59739	4.32363			672.203	5.67088	3.72683	3.76164			672.203	1.35243	1.09268	1.07113			672.203	1.27542	1.27653	1.28375
		672.398	4.62916	4.34758			672.398	5.62285	3.71083	3.73662			672.398	1.35208	1.09177	1.06937			672.398	1.27697	1.2794	1.28423
		672.592	4.65626	4.36698			672.592	5.57654	3.69445	3.71111			672.592	1.35016	1.09054	1.06822			672.592	1.2789	1.28136	1.28354
		672.787	4.68644	4.38884			672.787	5.53837	3.67943	3.68752			672.787	1.35008	1.0898	1.06715			672.787	1.28049	1.28392	1.28476
		672.981	4.71518	4.41072			672.981	5.48826	3.66034	3.66269			672.981	1.34845	1.08859	1.06553			672.981	1.28177	1.28639	1.28515
		673.175	4.743	4.42939			673.175	5.44872	3.64555	3.64088			673.175	1.3474	1.08786	1.0643			673.175	1.28333	1.28882	1.2859
		673.37	4.7822	4.45241			673.37	5.41198	3.62793	3.61858			673.37	1.34576	1.08728	1.06326			673.37	1.28619	1.29126	1.28647
		673.564	4.81282	4.4754			673.564	5.36725	3.60797	3.59189			673.564	1.34385	1.08624	1.06226			673.564	1.28766	1.29292	1.28609
		673.759	4.84479	4.49876			673.759	5.32648	3.59144	3.56583			673.759	1.34161	1.08579	1.06135			673.759	1.28972	1.29471	1.28659
		673.953	4.87469	4.52242			673.953	5.28131	3.57297	3.53847			673.953	1.3397	1.08463	1.0601			673.953	1.29157	1.29589	1.28667
		674.147	4.9093	4.54886			674.147	5.24943	3.55497	3.51854			674.147	1.33927	1.08318	1.05933			674.147	1.29459	1.29884	1.28703
		674.341	4.94357	4.57187			674.341	5.21347	3.5371	3.49543			674.341	1.33902	1.08243	1.05846			674.341	1.29708	1.30054	1.28737
		674.536	4.97995	4.60501			674.536	5.18231	3.52392	3.47452			674.536	1.33879	1.08186	1.05765			674.536	1.29938	1.30334	1.28822
		674.73	5.01234	4.63027			674.73	5.14544	3.50309	3.44974			674.73	1.33722	1.0809	1.05715			674.73	1.30106	1.30441	1.28854
		674.924	5.04717	4.65681			674.924	5.10959	3.48496	3.42372			674.924	1.33607	1.08077	1.05599			674.924	1.30332	1.30574	1.28856
		675.118	5.08581	4.68526			675.118	5.07959	3.46847	3.39872			675.118	1.33536	1.07945	1.05446			675.118	1.30602	1.30678	1.28929
		675.313	5.12454	4.71705			675.313	5.04697	3.45153	3.37408			675.313	1.33423	1.07858	1.05337			675.313	1.30764	1.30867	1.29003
		675.507	5.16379	4.74816			675.507	5.02501	3.4331	3.34872			675.507	1.33335	1.07699	1.05244			675.507	1.30906	1.31004	1.28928
		675.701	5.19787	4.78138			675.701	4.99736	3.4162	3.32274			675.701	1.33089	1.07616	1.05127			675.701	1.31125	1.31197	1.28898
		675.895	5.23625	4.81319			675.895	4.96723	3.39636	3.30098			675.895	1.32862	1.07522	1.0507			675.895	1.31375	1.31276	1.28854
		676.089	5.27753	4.84803			676.089	4.94473	3.37927	3.27711			676.089	1.32649	1.07351	1.04963			676.089	1.31602	1.31437	1.28828
		676.284	5.31743	4.88697			676.284	4.92164	3.36226	3.2527			676.284	1.32531	1.07218	1.04829			676.284	1.31737	1.31518	1.28801
		676.478	5.35227	4.92115			676.478	4.89595	3.34462	3.22816			676.478	1.32305	1.07118	1.04734			676.478	1.31904	1.31727	1.28767
		676.672	5.39124	4.95341			676.672	4.87746	3.3245	3.20243			676.672	1.32029	1.07054	1.04602			676.672	1.32134	1.31909	1.28782
		676.866	5.42517	4.98759			676.866	4.85473	3.30716	3.17378			676.866	1.31781	1.06952	1.04481			676.866	1.32328	1.31984	1.2875
		677.06	5.46618	5.02559			677.06	4.8363	3.29192	3.1494			677.06	1.31607	1.06877	1.04441			677.06	1.32535	1.32165	1.28761
		677.254	5.50141	5.06163			677.254	4.82052	3.27476	3.12227			677.254	1.31504	1.06753	1.04378			677.254	1.32723	1.3235	1.2874
		677.448	5.54181	5.1013			677.448	4.80233	3.25712	3.09763			677.448	1.31351	1.06621	1.04265			677.448	1.32898	1.3244	1.28795
		677.642	5.58191	5.14375			677.642	4.78916	3.23993	3.07383			677.642	1.31236	1.06562	1.04167			677.642	1.33081	1.32604	1.28781
		677.836	5.61926	5.18104			677.836	4.77343	3.22448	3.04981			677.836	1.31122	1.06484	1.04067			677.836	1.33292	1.3275	1.28838
		678.03	5.66241	5.22266			678.03	4.76289	3.21053	3.02436			678.03	1.30873	1.06435	1.03961			678.03	1.33451	1.32838	1.28959
		678.224	5.70196	5.26381			678.224	4.74807	3.19103	2.99764			678.224	1.30513	1.06245	1.03854			678.224	1.3356	1.32887	1.28875
		678.418	5.74656	5.31231			678.418	4.74739	3.1798	2.9748			678.418	1.30363	1.06096	1.03794			678.418	1.33775	1.32999	1.28955
		678.612	5.78466	5.35495			678.612	4.7369	3.16096	2.94977			678.612	1.30072	1.05961	1.03739			678.612	1.33824	1.33057	1.2892
		678.806	5.82667	5.39933			678.806	4.73597	3.14788	2.92865			678.806	1.29921	1.05896	1.03725			678.806	1.34025	1.33247	1.28861
		679	5.86879	5.44491			679	4.731	3.13135	2.90194			679	1.29675	1.05798	1.03741			679	1.34211	1.33341	1.28897
		679.194	5.91464	5.49467			679.194	4.73316	3.11986	2.88145			679.194	1.29518	1.0572	1.03643			679.194	1.34446	1.33469	1.28917
		679.388	5.96137	5.54472			679.388	4.73388	3.10351	2.85759			679.388	1.2928	1.05637	1.03638			679.388	1.34633	1.33615	1.28941
		679.582	6.00457	5.59275			679.582	4.74053	3.09125	2.83542			679.582	1.29105	1.05549	1.03537			679.582	1.34755	1.33708	1.28956
		679.776	6.04884	5.64653			679.776	4.74429	3.07815	2.81327			679.776	1.28993	1.05545	1.03426			679.776	1.3484	1.33839	1.28995
		679.97	6.0922	5.69508			679.97	4.74648	3.06542	2.79026			679.97	1.28804	1.05495	1.03317			679.97	1.34939	1.3394	1.29044
		680.164	6.1405	5.74406			680.164	4.75608	3.05395	2.76855			680.164	1.28574	1.05438	1.03243			680.164	1.35123	1.33988	1.29052
		680.358	6.185	5.79384			680.358	4.76221	3.0411	2.74588			680.358	1.28366	1.0535	1.03178			680.358	1.35263	1.34129	1.29161
		680.551	6.22708	5.84505			680.551	4.76955	3.0263	2.72143			680.551	1.28121	1.05252	1.03108			680.551	1.35383	1.34109	1.29188
		680.745	6.27238	5.89889			680.745	4.78366	3.01591	2.69875			680.745	1.27867	1.0519	1.03103			680.745	1.35455	1.3421	1.29217
		680.939	6.31807	5.95095			680.939	4.79543	3.00107	2.67417			680.939	1.27634	1.05128	1.0305			680.939	1.355	1.34289	1.29221
		681.133	6.36555	6.00058			681.133	4.80749	2.98975	2.65316			681.133	1.2743	1.05074	1.02975			681.133	1.35512	1.34401	1.29262
		681.327	6.40802	6.04686			681.327	4.81571	2.975	2.62964			681.327	1.2715	1.04985	1.02911			681.327	1.35607	1.34442	1.29201
		681.52	6.45174	6.09278			681.52	4.82574	2.96078	2.60815			681.52	1.26813	1.04889	1.02865			681.52	1.3561	1.34454	1.29106
		681.714	6.48736	6.13953			681.714	4.83737	2.9459	2.5856			681.714	1.26508	1.04856	1.02848			681.714	1.35665	1.34472	1.29044
		681.908	6.5256	6.19286			681.908	4.8523	2.931	2.56308			681.908	1.26216	1.04739	1.02767			681.908	1.35658	1.34498	1.29
		682.102	6.56801	6.24316			682.102	4.86566	2.91666	2.54226			682.102	1.25959	1.04708	1.02724			682.102	1.35639	1.34529	1.28976
		682.295	6.61723	6.29848			682.295	4.88786	2.90479	2.52238			682.295	1.25644	1.04575	1.027			682.295	1.35809	1.34652	1.28969
		682.489	6.65456	6.34334			682.489	4.89592	2.88899	2.50077			682.489	1.25302	1.04529	1.02669			682.489	1.35781	1.34592	1.28843
		682.683	6.69542	6.39524			682.683	4.91104	2.87296	2.48101			682.683	1.25033	1.04455	1.02636			682.683	1.35814	1.34626	1.28796
		682.876	6.7327	6.43889			682.876	4.92687	2.8581	2.46033			682.876	1.24567	1.04418	1.02555			682.876	1.35875	1.34542	1.28663
		683.07	6.7705	6.48397			683.07	4.94316	2.84206	2.43955			683.07	1.24281	1.04315	1.02505			683.07	1.35929	1.34526	1.28529
		683.264	6.811	6.52842			683.264	4.9583	2.82441	2.42027			683.264	1.23916	1.04237	1.02479			683.264	1.35942	1.34446	1.28493
		683.457	6.85413	6.56912			683.457	4.97899	2.81032	2.3998			683.457	1.23628	1.04055	1.0247			683.457	1.35907	1.34439	1.28341
		683.651	6.89476	6.61674			683.651	4.99798	2.79572	2.3805			683.651	1.23345	1.04026	1.02452			683.651	1.35921	1.34449	1.28302
		683.845	6.9414	6.66031			683.845	5.0167	2.78039	2.36114			683.845	1.23077	1.04007	1.02418			683.845	1.35926	1.34544	1.28276
		684.038	6.97893	6.6987			684.038	5.0337	2.76191	2.34289			684.038	1.22745	1.03871	1.02341			684.038	1.35941	1.34477	1.28194
		684.232	7.02342	6.73999			684.232	5.055	2.74692	2.32682			684.232	1.22441	1.03807	1.02327			684.232	1.35985	1.34458	1.28102
		684.425	7.07256	6.78513			684.425	5.0803	2.73205	2.31151			684.425	1.22244	1.0378	1.02255			684.425	1.36072	1.34492	1.28042
		684.619	7.11981	6.82158			684.619	5.09659	2.7142	2.29466			684.619	1.21888	1.03754	1.022			684.619	1.36014	1.34516	1.27876
		684.812	7.16832	6.86057			684.812	5.12484	2.70015	2.28022			684.812	1.21559	1.03731	1.02171			684.812	1.36138	1.34453	1.27811
		685.006	7.22289	6.90156			685.006	5.14812	2.68453	2.26674			685.006	1.21346	1.03718	1.02168			685.006	1.36226	1.34437	1.27694
		685.199	7.26457	6.94091			685.199	5.16765	2.66525	2.25117			685.199	1.21097	1.03603	1.02104			685.199	1.36214	1.34362	1.27593
		685.393	7.31099	6.97623			685.393	5.18985	2.65059	2.2376			685.393	1.20784	1.03574	1.02074			685.393	1.36242	1.34353	1.27488
		685.586	7.36038	7.01478			685.586	5.21555	2.63276	2.22597			685.586	1.20589	1.03487	1.01991			685.586	1.36293	1.34274	1.27331
		685.78	7.4084	7.04919			685.78	5.23752	2.61695	2.21334			685.78	1.20333	1.03411	1.01991			685.78	1.36281	1.34271	1.27268
		685.973	7.45972	7.08543			685.973	5.25688	2.60012	2.20048			685.973	1.20116	1.03414	1.01912			685.973	1.36247	1.34157	1.27177
		686.167	7.51003	7.11904			686.167	5.28011	2.58107	2.18764			686.167	1.1976	1.03379	1.01828			686.167	1.36257	1.34118	1.27083
		686.36	7.55843	7.14759			686.36	5.29906	2.56217	2.17361			686.36	1.19479	1.033	1.01762			686.36	1.36291	1.33976	1.26914
		686.554	7.62039	7.18566			686.554	5.32699	2.54904	2.16269			686.554	1.19272	1.03258	1.01657			686.554	1.3638	1.34009	1.2687
		686.747	7.66966	7.21657			686.747	5.34793	2.5315	2.1522			686.747	1.19023	1.03173	1.01614			686.747	1.36309	1.33917	1.26697
		686.94	7.7292	7.25882			686.94	5.37748	2.51704	2.14326			686.94	1.18908	1.03179	1.0157			686.94	1.36288	1.34027	1.2659
		687.134	7.78604	7.29785			687.134	5.40116	2.50096	2.13366			687.134	1.18716	1.03139	1.01545			687.134	1.36399	1.34054	1.26394
		687.327	7.83917	7.3299			687.327	5.42034	2.48339	2.12452			687.327	1.18548	1.03126	1.01481			687.327	1.36511	1.34052	1.262
		687.52	7.90172	7.36866			687.52	5.44449	2.4664	2.11776			687.52	1.18442	1.03091	1.01448			687.52	1.36578	1.34048	1.26039
		687.714	7.9662	7.41316			687.714	5.47898	2.45433	2.10927			687.714	1.18361	1.03054	1.01354			687.714	1.36646	1.34178	1.25985
		687.907	8.02363	7.44705			687.907	5.50233	2.4368	2.10041			687.907	1.18184	1.0309	1.01295			687.907	1.36644	1.34127	1.25851
		688.1	8.08698	7.48335			688.1	5.52765	2.42103	2.09239			688.1	1.18117	1.03087	1.01268			688.1	1.36663	1.34231	1.25772
		688.294	8.156	7.52699			688.294	5.55615	2.40515	2.08591			688.294	1.18012	1.03073	1.01225			688.294	1.36781	1.34216	1.2575
		688.487	8.21886	7.56661			688.487	5.57586	2.39066	2.07947			688.487	1.17956	1.02994	1.01159			688.487	1.36765	1.34246	1.25576
		688.68	8.28893	7.61197			688.68	5.60472	2.37526	2.07549			688.68	1.17883	1.02943	1.01081			688.68	1.36801	1.34343	1.25528
		688.873	8.3526	7.65056			688.873	5.63068	2.35861	2.06936			688.873	1.17864	1.02929	1.01077			688.873	1.36794	1.34326	1.2541
		689.067	8.42784	7.69877			689.067	5.65721	2.34378	2.0634			689.067	1.17689	1.02876	1.01001			689.067	1.36868	1.34323	1.25308
		689.26	8.50911	7.75302			689.26	5.68979	2.33059	2.05959			689.26	1.17638	1.02835	1.00976			689.26	1.36966	1.34421	1.25197
		689.453	8.57857	7.79756			689.453	5.71155	2.31433	2.0518			689.453	1.17518	1.02747	1.00913			689.453	1.3696	1.34385	1.25039
		689.646	8.65613	7.85106			689.646	5.73844	2.29783	2.04767			689.646	1.17334	1.02712	1.00839			689.646	1.36962	1.3436	1.24869
		689.839	8.72737	7.90388			689.839	5.76505	2.27993	2.04248			689.839	1.17189	1.02667	1.00766			689.839	1.37002	1.34391	1.24658
		690.032	8.80141	7.95924			690.032	5.79456	2.26381	2.03632			690.032	1.17066	1.02709	1.0072			690.032	1.36997	1.3447	1.24531
		690.226	8.87496	8.01134			690.226	5.81486	2.24572	2.03205			690.226	1.16913	1.02747	1.00707			690.226	1.37032	1.34406	1.2437
		690.419	8.95255	8.07212			690.419	5.84517	2.23119	2.02889			690.419	1.16818	1.02775	1.0057			690.419	1.37112	1.34457	1.24289
		690.612	9.0308	8.12845			690.612	5.86499	2.2136	2.02511			690.612	1.16673	1.02705	1.00504			690.612	1.371	1.3447	1.24147
		690.805	9.1091	8.18454			690.805	5.88507	2.19855	2.02148			690.805	1.16544	1.02723	1.00409			690.805	1.37046	1.34505	1.24029
		690.998	9.1828	8.24078			690.998	5.90381	2.18259	2.01621			690.998	1.1637	1.02703	1.00316			690.998	1.37075	1.34533	1.23871
		691.191	9.25721	8.29605			691.191	5.92473	2.16803	2.01295			691.191	1.16292	1.02694	1.00161			691.191	1.37018	1.34562	1.23679
		691.384	9.33541	8.36034			691.384	5.94621	2.15188	2.00934			691.384	1.161	1.02636	1.00166			691.384	1.36969	1.34615	1.2358
		691.577	9.41635	8.42018			691.577	5.95947	2.13744	2.00461			691.577	1.15934	1.02644	1.00117			691.577	1.36985	1.34586	1.23395
		691.77	9.49519	8.48012			691.77	5.97885	2.12036	2.00049			691.77	1.15814	1.02627	1.00072			691.77	1.36925	1.3456	1.23233
		691.963	9.57	8.5412			691.963	5.99151	2.10476	1.99755			691.963	1.15655	1.02568	1.00031			691.963	1.36833	1.34531	1.23113
		692.156	9.64535	8.60609			692.156	6.01203	2.0903	1.99301			692.156	1.15629	1.0255	0.999707			692.156	1.36721	1.34474	1.22959
		692.349	9.72487	8.6704			692.349	6.02725	2.07676	1.99028			692.349	1.15533	1.02493	0.99893			692.349	1.36653	1.34409	1.228
		692.542	9.80506	8.74381			692.542	6.04318	2.06187	1.98686			692.542	1.15441	1.02412	0.998488			692.542	1.36569	1.3438	1.22651
		692.735	9.8837	8.81233			692.735	6.05636	2.04816	1.98391			692.735	1.15255	1.02343	0.997823			692.735	1.36471	1.34263	1.22464
		692.928	9.96141	8.88137			692.928	6.06535	2.03254	1.97966			692.928	1.15105	1.02284	0.997507			692.928	1.3641	1.34172	1.22252
		693.121	10.0502	8.95907			693.121	6.08676	2.01913	1.97864			693.121	1.14988	1.02231	0.996848			693.121	1.36304	1.34075	1.22209
		693.314	10.123	9.03264			693.314	6.09692	2.00525	1.97534			693.314	1.1487	1.02208	0.995903			693.314	1.36139	1.33996	1.22044
		693.507	10.2172	9.11932			693.507	6.11392	1.99115	1.97256			693.507	1.14821	1.02115	0.994681			693.507	1.36021	1.33952	1.21966
		693.7	10.2962	9.18875			693.7	6.11877	1.97582	1.96771			693.7	1.14707	1.02111	0.994385			693.7	1.35853	1.33797	1.2181
		693.892	10.3744	9.27443			693.892	6.12977	1.96272	1.96418			693.892	1.14582	1.02009	0.993793			693.892	1.35698	1.33641	1.21689
		694.085	10.4471	9.34416			694.085	6.12784	1.94763	1.95954			694.085	1.14489	1.01975	0.993764			694.085	1.35483	1.33431	1.21506
		694.278	10.5328	9.42535			694.278	6.14128	1.934	1.95562			694.278	1.14338	1.019	0.992658			694.278	1.35299	1.3332	1.21312
		694.471	10.6028	9.49908			694.471	6.14597	1.92027	1.94968			694.471	1.14232	1.01834	0.99191			694.471	1.35029	1.33018	1.2112
		694.664	10.6852	9.58219			694.664	6.15076	1.90572	1.94563			694.664	1.14168	1.01696	0.991392			694.664	1.34811	1.32837	1.21028
		694.857	10.7632	9.66081			694.857	6.15263	1.89144	1.94025			694.857	1.14029	1.01597	0.990136			694.857	1.34481	1.3254	1.20905
		695.049	10.8405	9.73736			695.049	6.16038	1.8805	1.93562			695.049	1.14008	1.01485	0.990025			695.049	1.34253	1.32335	1.20744
		695.242	10.9049	9.81752			695.242	6.15241	1.86549	1.92978			695.242	1.13877	1.01491	0.989287			695.242	1.33983	1.32024	1.20513
		695.435	10.9769	9.89539			695.435	6.14872	1.85185	1.92425			695.435	1.13794	1.01394	0.988812			695.435	1.33793	1.31763	1.20295
		695.628	11.0481	9.9767			695.628	6.15314	1.83913	1.9196			695.628	1.13679	1.01254	0.988036			695.628	1.33576	1.31494	1.2009
		695.82	11.1213	10.0653			695.82	6.15953	1.8267	1.91725			695.82	1.13585	1.0117	0.98724			695.82	1.33411	1.31328	1.19879
		696.013	11.1817	10.1456			696.013	6.15931	1.81349	1.91337			696.013	1.13531	1.01053	0.985869			696.013	1.33151	1.31038	1.19647
		696.206	11.243	10.2249			696.206	6.15506	1.80211	1.91025			696.206	1.13442	1.00961	0.985226			696.206	1.32946	1.30871	1.19511
		696.398	11.3029	10.3039			696.398	6.15006	1.79044	1.90547			696.398	1.13423	1.00818	0.98471			696.398	1.32782	1.30596	1.19312
		696.591	11.3637	10.3883			696.591	6.14872	1.781	1.90147			696.591	1.13385	1.00698	0.984169			696.591	1.32536	1.30424	1.1917
		696.784	11.4067	10.4669			696.784	6.14178	1.76917	1.89386			696.784	1.13237	1.00596	0.983088			696.784	1.32261	1.30119	1.19002
		696.976	11.4639	10.5504			696.976	6.14296	1.76063	1.88933			696.976	1.13221	1.0053	0.98249			696.976	1.32038	1.29898	1.18802
		697.169	11.5138	10.6359			697.169	6.13872	1.75071	1.88409			697.169	1.13213	1.00416	0.981812			697.169	1.31857	1.29726	1.18676
		697.362	11.5623	10.7215			697.362	6.14187	1.74202	1.87937			697.362	1.13209	1.00383	0.981399			697.362	1.31626	1.29541	1.1858
		697.554	11.6126	10.8069			697.554	6.14565	1.73313	1.87477			697.554	1.13236	1.00341	0.980238			697.554	1.31493	1.29292	1.1841
		697.747	11.6588	10.8799			697.747	6.14209	1.72564	1.87102			697.747	1.13168	1.00262	0.979541			697.747	1.31291	1.29069	1.18254
		697.939	11.7078	10.9702			697.939	6.14667	1.7183	1.86811			697.939	1.1331	1.00156	0.979574			697.939	1.31135	1.28862	1.18142
		698.132	11.7497	11.05			698.132	6.14427	1.71094	1.86612			698.132	1.13331	1.00128	0.979341			698.132	1.30882	1.28674	1.17985
		698.324	11.7798	11.1198			698.324	6.14263	1.70348	1.86148			698.324	1.13333	1.00048	0.978671			698.324	1.3063	1.28399	1.17788
		698.517	11.8204	11.201			698.517	6.14596	1.69669	1.85739			698.517	1.13413	1.00009	0.978253			698.517	1.30486	1.28279	1.1763
		698.709	11.8495	11.2759			698.709	6.14171	1.68879	1.85336			698.709	1.13368	0.999269	0.977564			698.709	1.30334	1.28091	1.17457
		698.902	11.8795	11.345			698.902	6.14217	1.68237	1.85028			698.902	1.13426	0.998773	0.977226			698.902	1.30155	1.27869	1.17306
		699.094	11.911	11.4305			699.094	6.14867	1.67713	1.84818			699.094	1.1345	0.998213	0.97662			699.094	1.299	1.27765	1.17305
		699.287	11.9317	11.4952			699.287	6.14532	1.67157	1.84492			699.287	1.13474	0.997575	0.976286			699.287	1.29633	1.27576	1.17212
		699.479	11.9525	11.5603			699.479	6.14173	1.66455	1.84004			699.479	1.13478	0.996886	0.975521			699.479	1.29406	1.2737	1.17007
		699.672	11.9786	11.6319			699.672	6.14646	1.65915	1.83824			699.672	1.13666	0.99602	0.975319			699.672	1.29238	1.27226	1.16939
		699.864	12.0013	11.698			699.864	6.14728	1.65309	1.83548			699.864	1.13722	0.995432	0.974999			699.864	1.29103	1.27004	1.16831
		700.057	12.0209	11.7631			700.057	6.15134	1.64704	1.83198			700.057	1.13772	0.994093	0.974498			700.057	1.28963	1.26832	1.16707
		700.249	12.0356	11.8252			700.249	6.15834	1.64231	1.82927			700.249	1.13882	0.993559	0.974228			700.249	1.28806	1.2661	1.1664
		700.441	12.0396	11.8805			700.441	6.15603	1.63678	1.82482			700.441	1.13971	0.992973	0.974508			700.441	1.28631	1.26373	1.16548
		700.634	12.048	11.9417			700.634	6.1586	1.63201	1.82172			700.634	1.14013	0.992033	0.973236			700.634	1.28514	1.2618	1.16411
		700.826	12.0527	11.9985			700.826	6.15964	1.62767	1.82009			700.826	1.14079	0.991541	0.972906			700.826	1.28281	1.26008	1.16321
		701.019	12.031	12.0223			701.018	6.15484	1.62219	1.81631			701.018	1.1405	0.991539	0.972342			701.018	1.28059	1.25754	1.16148
		701.211	12.0346	12.0647			701.211	6.15826	1.61812	1.81726			701.211	1.1409	0.991526	0.971884			701.211	1.27912	1.25507	1.15996
		701.403	12.0184	12.0931			701.403	6.15495	1.61463	1.8144			701.403	1.14139	0.990909	0.971378			701.403	1.27737	1.25282	1.15902
		701.595	12.003	12.1133			701.595	6.1552	1.61242	1.81333			701.595	1.14282	0.990081	0.971398			701.595	1.27556	1.25137	1.15784
		701.788	11.9861	12.1308			701.788	6.15185	1.60916	1.81398			701.788	1.14342	0.989121	0.971263			701.788	1.27467	1.24917	1.15667
		701.98	11.9711	12.14			701.98	6.15217	1.60589	1.8118			701.98	1.14425	0.988576	0.970477			701.98	1.27298	1.24806	1.15505
		702.172	11.955	12.1496			702.172	6.1542	1.60384	1.81059			702.172	1.14552	0.988001	0.971254			702.172	1.27131	1.24743	1.15402
		702.364	11.9376	12.1754			702.364	6.16274	1.60194	1.81003			702.364	1.14742	0.987326	0.97085			702.364	1.27048	1.24618	1.1527
		702.557	11.9107	12.1859			702.557	6.16628	1.59942	1.80919			702.557	1.14849	0.986884	0.970386			702.557	1.26932	1.24476	1.15213
		702.749	11.8805	12.1837			702.749	6.16194	1.59733	1.80952			702.749	1.15074	0.985821	0.970656			702.749	1.26762	1.24315	1.15154
		702.941	11.847	12.1723			702.941	6.15777	1.59452	1.80709			702.941	1.1513	0.985733	0.971463			702.941	1.26511	1.24077	1.15013
		703.133	11.8087	12.158			703.133	6.14956	1.58997	1.80715			703.133	1.15297	0.985605	0.970791			703.133	1.26305	1.23853	1.14895
		703.325	11.7734	12.1483			703.325	6.15337	1.58712	1.80916			703.325	1.1552	0.984772	0.970616			703.325	1.26154	1.23694	1.14895
		703.518	11.7343	12.1316			703.518	6.15773	1.58563	1.81006			703.518	1.1567	0.983774	0.970378			703.518	1.25965	1.23536	1.14801
		703.71	11.6971	12.112			703.71	6.1552	1.5826	1.80953			703.71	1.15898	0.983247	0.970574			703.71	1.25798	1.23328	1.14649
		703.902	11.6629	12.0947			703.902	6.16111	1.58066	1.8118			703.902	1.16057	0.982465	0.970918			703.902	1.25669	1.2316	1.14551
		704.094	11.6324	12.0813			704.094	6.16562	1.57864	1.81233			704.094	1.16254	0.982203	0.970571			704.094	1.25502	1.23075	1.14422
		704.286	11.5997	12.0544			704.286	6.16609	1.57737	1.81245			704.286	1.16424	0.9819	0.970044			704.286	1.25376	1.22896	1.14356
		704.478	11.5689	12.0269			704.478	6.16813	1.57575	1.81405			704.478	1.16745	0.980759	0.970068			704.478	1.25187	1.22789	1.14285
		704.67	11.531	11.9888			704.67	6.17025	1.57199	1.81571			704.67	1.17036	0.980325	0.969843			704.67	1.24972	1.22648	1.14262
		704.862	11.4825	11.9429			704.862	6.16102	1.5687	1.81579			704.862	1.1718	0.98002	0.970076			704.862	1.24733	1.22498	1.14115
		705.054	11.4352	11.9025			705.054	6.15944	1.56601	1.81682			705.054	1.1738	0.979424	0.969632			705.054	1.24515	1.2231	1.13972
		705.246	11.3741	11.8393			705.246	6.14778	1.56337	1.81568			705.246	1.17451	0.978947	0.970045			705.246	1.24281	1.22024	1.13774
		705.438	11.3251	11.7932			705.438	6.14128	1.56097	1.81855			705.438	1.1754	0.978313	0.970105			705.438	1.24022	1.21827	1.13593
		705.63	11.2748	11.7276			705.63	6.13409	1.5576	1.82115			705.63	1.176	0.978015	0.970106			705.63	1.23834	1.2163	1.13345
		705.822	11.228	11.6696			705.822	6.13001	1.55438	1.82331			705.822	1.17711	0.977974	0.969405			705.822	1.2362	1.21416	1.13197
		706.014	11.1722	11.6077			706.014	6.12177	1.54992	1.82542			706.014	1.17941	0.978226	0.968915			706.014	1.23319	1.2123	1.13084
		706.206	11.1351	11.5592			706.206	6.12056	1.54621	1.82916			706.206	1.18073	0.977108	0.968909			706.206	1.23098	1.21098	1.1296
		706.398	11.0841	11.5005			706.398	6.11541	1.54366	1.83081			706.398	1.18228	0.977585	0.968965			706.398	1.22957	1.20954	1.12798
		706.59	11.0448	11.4477			706.59	6.11583	1.54136	1.83483			706.59	1.18465	0.977392	0.969404			706.59	1.22821	1.20878	1.1261
		706.782	10.9964	11.3875			706.782	6.10743	1.53648	1.83654			706.782	1.18624	0.977262	0.969243			706.782	1.22663	1.20721	1.12493
		706.974	10.9572	11.327			706.974	6.10588	1.53325	1.83917			706.974	1.18858	0.976542	0.969025			706.974	1.225	1.2055	1.12377
		707.166	10.9224	11.2755			707.166	6.10692	1.52992	1.84385			707.166	1.19087	0.976424	0.96869			707.166	1.22346	1.20354	1.12302
		707.358	10.8783	11.224			707.358	6.10955	1.52792	1.84794			707.358	1.19318	0.976208	0.967768			707.358	1.22238	1.20213	1.1217
		707.55	10.8316	11.1675			707.55	6.10153	1.52552	1.85021			707.55	1.19433	0.976407	0.967944			707.55	1.22	1.20065	1.12087
		707.741	10.7912	11.1103			707.741	6.09403	1.52199	1.85193			707.741	1.19568	0.976159	0.967857			707.741	1.21893	1.2001	1.12007
		707.933	10.7528	11.0601			707.933	6.08867	1.5174	1.85386			707.933	1.19747	0.976191	0.968284			707.933	1.21609	1.19874	1.1181
		708.125	10.71	11.0077			708.125	6.08188	1.51443	1.85732			708.125	1.19934	0.976422	0.968363			708.125	1.21428	1.19718	1.11716
		708.317	10.6689	10.9429			708.317	6.07192	1.50952	1.85806			708.317	1.20101	0.976681	0.967684			708.317	1.21159	1.19529	1.11577
		708.509	10.6494	10.8993			708.509	6.06943	1.50644	1.86225			708.509	1.2032	0.976577	0.967402			708.509	1.21004	1.19432	1.11442
		708.7	10.6165	10.8542			708.7	6.05734	1.50219	1.86588			708.7	1.20447	0.976985	0.967447			708.7	1.20799	1.19305	1.11322
		708.892	10.5889	10.8159			708.892	6.05461	1.49796	1.86968			708.892	1.20637	0.97726	0.966877			708.892	1.20619	1.19105	1.11183
		709.084	10.5585	10.7683			709.084	6.0412	1.49443	1.87354			709.084	1.20736	0.976769	0.967017			709.084	1.20472	1.18902	1.11001
		709.276	10.5375	10.7398			709.276	6.03192	1.4901	1.87647			709.276	1.20926	0.977208	0.967063			709.276	1.20237	1.18817	1.10882
		709.467	10.5112	10.7143			709.467	6.02423	1.48523	1.87983			709.467	1.21038	0.977236	0.966513			709.467	1.20004	1.18694	1.10812
		709.659	10.4935	10.6817			709.659	6.01404	1.48182	1.88193			709.659	1.21206	0.977566	0.966022			709.659	1.19793	1.18561	1.1062
		709.851	10.4853	10.6642			709.851	6.01104	1.47846	1.88581			709.851	1.2136	0.977457	0.965636			709.851	1.19642	1.18428	1.10526
		710.042	10.4764	10.6491			710.042	6.00429	1.47449	1.89125			710.042	1.21577	0.977485	0.965842			710.042	1.19426	1.18372	1.10433
		710.234	10.4699	10.6364			710.234	5.99492	1.47136	1.89554			710.234	1.2174	0.977584	0.965554			710.234	1.19231	1.18178	1.10386
		710.426	10.4642	10.6148			710.426	5.98718	1.46768	1.89874			710.426	1.21877	0.976675	0.965538			710.426	1.19027	1.18039	1.10298
		710.617	10.4659	10.6136			710.617	5.98299	1.46389	1.90292			710.617	1.22014	0.976281	0.965087			710.617	1.18853	1.17977	1.10223
		710.809	10.473	10.6067			710.809	5.97544	1.45978	1.90764			710.809	1.22237	0.975949	0.964846			710.809	1.18717	1.17817	1.10133
		711.001	10.4806	10.6093			711.001	5.97723	1.45554	1.91054			711.001	1.22516	0.976008	0.964408			711.001	1.18637	1.17637	1.10015
		711.192	10.4901	10.6125			711.192	5.97523	1.4533	1.91624			711.192	1.22759	0.976038	0.964507			711.192	1.18486	1.17505	1.09982
		711.384	10.5016	10.6159			711.384	5.9712	1.44973	1.91868			711.384	1.22853	0.976044	0.963735			711.384	1.18271	1.17319	1.099
		711.575	10.5124	10.6237			711.575	5.9672	1.44595	1.92379			711.575	1.22969	0.975659	0.963127			711.575	1.18099	1.17192	1.09811
		711.767	10.5093	10.6234			711.767	5.9551	1.44331	1.9263			711.767	1.23154	0.97592	0.962397			711.767	1.17841	1.17009	1.09697
		711.958	10.5233	10.6401			711.958	5.95139	1.44086	1.92932			711.958	1.23303	0.975194	0.962107			711.958	1.17716	1.16924	1.09617
		712.15	10.5341	10.6494			712.15	5.9451	1.43867	1.93382			712.15	1.23483	0.975301	0.961263			712.15	1.17536	1.16756	1.09491
		712.341	10.5491	10.6557			712.341	5.93438	1.43622	1.93784			712.341	1.23512	0.975453	0.960831			712.341	1.17367	1.16595	1.09332
		712.533	10.5651	10.6645			712.533	5.92771	1.43298	1.94194			712.533	1.23738	0.97516	0.96007			712.533	1.17179	1.16392	1.09179
		712.724	10.5925	10.6876			712.724	5.92036	1.431	1.94501			712.724	1.23939	0.974851	0.959822			712.724	1.17041	1.16289	1.09108
		712.916	10.609	10.6944			712.916	5.91567	1.42882	1.94556			712.916	1.23976	0.974348	0.959802			712.916	1.16913	1.16201	1.09029
		713.107	10.6381	10.7251			713.107	5.91724	1.42794	1.95058			713.107	1.24173	0.973841	0.960111			713.107	1.16747	1.16174	1.08957
		713.299	10.6674	10.7578			713.299	5.9152	1.42575	1.95355			713.299	1.24269	0.973345	0.960527			713.299	1.16639	1.16061	1.08901
		713.49	10.7066	10.7866			713.49	5.91628	1.42462	1.9568			713.49	1.24478	0.97342	0.960133			713.49	1.16456	1.15971	1.08848
		713.681	10.7347	10.8226			713.681	5.91219	1.42507	1.96183			713.681	1.246	0.973093	0.960402			713.681	1.16313	1.15833	1.08743
		713.873	10.7616	10.8513			713.873	5.90556	1.42184	1.9656			713.873	1.24665	0.972439	0.959292			713.873	1.16197	1.15636	1.08598
		714.064	10.7974	10.8845			714.064	5.90119	1.42126	1.96997			714.064	1.24763	0.972653	0.959216			714.064	1.16047	1.15511	1.08595
		714.255	10.8222	10.9141			714.256	5.88866	1.41983	1.97355			714.256	1.24849	0.971999	0.959112			714.256	1.15901	1.15334	1.08422
		714.447	10.8505	10.9482			714.447	5.88553	1.41883	1.97647			714.447	1.24978	0.972172	0.958548			714.447	1.15708	1.15171	1.08244
		714.638	10.8802	10.991			714.638	5.88177	1.41704	1.98096			714.638	1.2507	0.971355	0.957917			714.638	1.15669	1.15013	1.08178
		714.829	10.9068	11.0355			714.829	5.87965	1.41739	1.98466			714.829	1.25187	0.971164	0.957634			714.829	1.15505	1.1487	1.08059
		715.021	10.9313	11.0786			715.021	5.87484	1.41636	1.98881			715.021	1.252	0.970614	0.957386			715.021	1.15332	1.14704	1.07959
		715.212	10.9634	11.1198			715.212	5.8676	1.41672	1.99119			715.212	1.25174	0.97068	0.958008			715.212	1.15174	1.14545	1.07863
		715.403	10.9964	11.1648			715.403	5.86658	1.41767	1.99568			715.403	1.25231	0.970497	0.957677			715.403	1.15056	1.14406	1.078
		715.595	11.0221	11.1972			715.595	5.85333	1.41701	1.99812			715.595	1.25229	0.96995	0.957403			715.595	1.14896	1.14276	1.07657
		715.786	11.0446	11.2203			715.786	5.83817	1.41554	2.00134			715.786	1.25258	0.96924	0.957346			715.786	1.14749	1.14172	1.07589
		715.977	11.0679	11.2506			715.977	5.8241	1.41402	2.00454			715.977	1.25251	0.968955	0.957031			715.977	1.14517	1.14011	1.07495
		716.168	11.1007	11.2829			716.168	5.8126	1.41313	2.00773			716.168	1.25273	0.969782	0.95719			716.168	1.14459	1.13899	1.07416
		716.359	11.128	11.3212			716.359	5.80272	1.41537	2.00979			716.359	1.2516	0.9696	0.957108			716.359	1.1434	1.13732	1.07248
		716.551	11.1465	11.3503			716.551	5.78721	1.41422	2.01206			716.551	1.2511	0.969824	0.956646			716.551	1.1424	1.13585	1.07103
		716.742	11.1743	11.3784			716.742	5.77634	1.41378	2.01562			716.742	1.2498	0.969481	0.957035			716.742	1.14146	1.13429	1.07019
		716.933	11.205	11.4094			716.933	5.76146	1.41227	2.01905			716.933	1.2492	0.969748	0.956863			716.933	1.13999	1.13328	1.06879
		717.124	11.2347	11.4397			717.124	5.75025	1.41301	2.01998			717.124	1.24951	0.969743	0.956852			717.124	1.13864	1.13226	1.06828
		717.315	11.2557	11.4614			717.315	5.73158	1.41176	2.02058			717.315	1.2492	0.969705	0.95682			717.315	1.13702	1.13054	1.0676
		717.506	11.2752	11.4966			717.506	5.72197	1.41171	2.0234			717.506	1.2491	0.969068	0.957218			717.506	1.1355	1.12943	1.06622
		717.697	11.3017	11.5374			717.697	5.71249	1.41251	2.02563			717.697	1.2478	0.968496	0.957459			717.697	1.13443	1.1278	1.06556
		717.889	11.3216	11.5625			717.889	5.69775	1.41336	2.02683			717.889	1.24701	0.968387	0.957522			717.889	1.13338	1.12612	1.06483
		718.08	11.3381	11.5839			718.08	5.67779	1.41155	2.02928			718.08	1.24667	0.967517	0.957012			718.08	1.13149	1.12365	1.06396
		718.271	11.35	11.6036			718.271	5.66047	1.41078	2.03056			718.271	1.24585	0.967214	0.957307			718.271	1.13009	1.12208	1.06364
		718.462	11.3612	11.6208			718.462	5.64162	1.4123	2.03264			718.462	1.24511	0.96664	0.956947			718.462	1.12903	1.1204	1.06253
		718.653	11.367	11.6426			718.653	5.62451	1.41351	2.03466			718.653	1.24436	0.966395	0.957218			718.653	1.12811	1.11897	1.06192
		718.844	11.3682	11.6487			718.844	5.59953	1.41186	2.03506			718.844	1.2429	0.966217	0.957173			718.844	1.12609	1.11828	1.05977
		719.035	11.3634	11.6559			719.035	5.56419	1.41008	2.03528			719.035	1.24154	0.966529	0.957421			719.035	1.12491	1.11705	1.05871
		719.226	11.3628	11.6631			719.226	5.53506	1.40892	2.03526			719.226	1.2407	0.966014	0.95678			719.226	1.12369	1.11536	1.05717
		719.417	11.3584	11.67			719.417	5.51177	1.40845	2.03595			719.417	1.23997	0.966089	0.95751			719.417	1.12122	1.11436	1.0554
		719.608	11.3615	11.6697			719.608	5.48557	1.40874	2.03705			719.608	1.23866	0.965362	0.957643			719.608	1.12065	1.11367	1.05502
		719.799	11.3547	11.6709			719.799	5.46025	1.40778	2.03641			719.799	1.23632	0.964901	0.957406			719.799	1.11901	1.11275	1.05419
		719.99	11.3462	11.6867			719.99	5.43749	1.40822	2.03786			719.99	1.23522	0.964712	0.957564			719.99	1.11841	1.11201	1.05286
		720.18	11.3278	11.6922			720.18	5.40825	1.40873	2.03934			720.18	1.23435	0.964257	0.958053			720.18	1.11732	1.1107	1.05125
		720.371	11.3122	11.6852			720.371	5.38185	1.40774	2.03889			720.371	1.23358	0.964415	0.957818			720.371	1.11608	1.10941	1.05004
		720.562	11.2908	11.6734			720.562	5.34805	1.40904	2.03929			720.562	1.23217	0.963788	0.958171			720.562	1.11458	1.10801	1.04919
		720.753	11.2737	11.6684			720.753	5.31518	1.4087	2.03991			720.753	1.23159	0.963912	0.957958			720.753	1.11318	1.10777	1.04935
		720.944	11.2465	11.6457			720.944	5.28257	1.40804	2.04139			720.944	1.23018	0.963888	0.95785			720.944	1.11212	1.10607	1.04871
		721.135	11.2297	11.6328			721.135	5.25826	1.40796	2.04268			721.135	1.23049	0.96348	0.958036			721.135	1.11092	1.10516	1.04794
		721.326	11.2027	11.6113			721.326	5.22645	1.40827	2.04431			721.326	1.22874	0.963135	0.958645			721.326	1.10991	1.10373	1.04805
		721.516	11.1721	11.5923			721.516	5.1991	1.40837	2.04573			721.516	1.22847	0.963386	0.95865			721.516	1.10826	1.10295	1.04767
		721.707	11.1312	11.5604			721.707	5.1668	1.4076	2.04526			721.707	1.2274	0.963126	0.958746			721.707	1.10705	1.10138	1.04736
		721.898	11.0969	11.5401			721.898	5.13746	1.4067	2.04477			721.898	1.22631	0.962416	0.958622			721.898	1.1055	1.10095	1.04657
		722.089	11.0558	11.514			722.089	5.10224	1.40602	2.04445			722.089	1.2254	0.962985	0.958367			722.089	1.10412	1.09975	1.04619
		722.28	11.0231	11.4867			722.28	5.07266	1.40567	2.04405			722.28	1.22557	0.963233	0.958184			722.28	1.10275	1.09881	1.04534
		722.47	10.9746	11.4491			722.47	5.04203	1.40549	2.0429			722.47	1.22485	0.963205	0.957716			722.47	1.1016	1.09746	1.04419
		722.661	10.926	11.4124			722.661	5.00468	1.40692	2.04399			722.661	1.22385	0.963042	0.957664			722.661	1.09971	1.09617	1.04332
		722.852	10.8756	11.3738			722.852	4.96894	1.40645	2.04249			722.852	1.2222	0.963408	0.957465			722.852	1.09862	1.09418	1.0423
		723.042	10.8244	11.339			723.042	4.93595	1.40591	2.04302			723.042	1.22229	0.962943	0.95707			723.042	1.09783	1.09357	1.04133
		723.233	10.7664	11.2994			723.233	4.90108	1.40704	2.04237			723.233	1.22131	0.963013	0.956802			723.233	1.09704	1.09204	1.0403
		723.424	10.7222	11.2712			723.424	4.87061	1.40653	2.04389			723.424	1.22048	0.962749	0.956972			723.424	1.09595	1.09168	1.03918
		723.614	10.6666	11.2281			723.614	4.84023	1.40633	2.04376			723.614	1.21982	0.963545	0.956286			723.614	1.09437	1.0898	1.03829
		723.805	10.6133	11.1819			723.805	4.80805	1.40564	2.04425			723.805	1.21782	0.963635	0.955771			723.805	1.09355	1.0889	1.03737
		723.996	10.5462	11.1318			723.996	4.77778	1.40645	2.04341			723.996	1.21717	0.962938	0.956305			723.996	1.09203	1.0879	1.03701
		724.186	10.499	11.0947			724.186	4.76028	1.40811	2.04433			724.186	1.21608	0.962517	0.956535			724.186	1.09158	1.0874	1.03669
		724.377	10.4416	11.0525			724.377	4.73147	1.40843	2.04719			724.377	1.21525	0.962971	0.955745			724.377	1.09046	1.08634	1.03601
		724.567	10.3799	11.0122			724.567	4.7008	1.40922	2.04805			724.567	1.21454	0.96255	0.955508			724.567	1.0893	1.08572	1.03537
		724.758	10.3143	10.9662			724.758	4.67653	1.40934	2.0487			724.758	1.2137	0.962723	0.955175			724.758	1.0885	1.0846	1.03463
		724.949	10.2526	10.9175			724.949	4.65071	1.40979	2.05027			724.949	1.21296	0.96312	0.954392			724.949	1.08704	1.08369	1.03372
		725.139	10.181	10.8703			725.139	4.62316	1.41173	2.05144			725.139	1.2111	0.963271	0.954497			725.139	1.08648	1.08278	1.03313
		725.33	10.1121	10.8297			725.33	4.59812	1.40965	2.0512			725.33	1.211	0.963136	0.953956			725.33	1.08587	1.0819	1.03261
		725.52	10.0388	10.7877			725.52	4.56959	1.41157	2.05129			725.52	1.21069	0.963358	0.954034			725.52	1.08508	1.08163	1.03256
		725.711	9.94817	10.7235			725.711	4.53626	1.41142	2.05033			725.711	1.20923	0.963678	0.953643			725.711	1.08366	1.08043	1.03172
		725.901	9.87255	10.6754			725.901	4.51664	1.41184	2.05163			725.901	1.20881	0.964198	0.953438			725.901	1.08246	1.0799	1.03148
		726.092	9.79496	10.6191			726.092	4.49021	1.41129	2.05161			726.092	1.2068	0.963682	0.953655			726.092	1.08142	1.0793	1.0318
		726.282	9.71806	10.5669			726.282	4.46119	1.41173	2.05041			726.282	1.20627	0.964199	0.953461			726.282	1.08073	1.07885	1.03168
		726.473	9.64196	10.5106			726.473	4.43391	1.41237	2.05016			726.473	1.20508	0.964347	0.953361			726.473	1.08039	1.07823	1.03163
		726.663	9.56362	10.4355			726.663	4.4048	1.41339	2.04717			726.663	1.20458	0.964655	0.953325			726.663	1.08009	1.07754	1.0311
		726.853	9.48058	10.3652			726.853	4.37319	1.41327	2.04616			726.853	1.20437	0.964557	0.952621			726.853	1.07954	1.0769	1.03093
		727.044	9.39754	10.293			727.044	4.34118	1.41264	2.04424			727.044	1.20401	0.964776	0.952652			727.044	1.07941	1.0763	1.03083
		727.234	9.31859	10.2208			727.234	4.3116	1.41252	2.04284			727.234	1.20342	0.964717	0.952711			727.234	1.07856	1.07599	1.03073
		727.424	9.24085	10.1577			727.424	4.28603	1.41445	2.04077			727.424	1.2028	0.964637	0.952886			727.424	1.07755	1.07505	1.03057
		727.615	9.16434	10.0973			727.615	4.26458	1.41637	2.03976			727.615	1.20211	0.964963	0.953463			727.615	1.07735	1.07448	1.02974
		727.805	9.07305	10.0262			727.805	4.23418	1.41719	2.03682			727.805	1.19997	0.964936	0.953535			727.805	1.07634	1.0731	1.02939
		727.996	8.99496	9.95715			727.996	4.20821	1.41519	2.03679			727.996	1.19897	0.964226	0.952974			727.996	1.07518	1.07152	1.02858
		728.186	8.91123	9.88341			728.186	4.18418	1.41577	2.03472			728.186	1.19765	0.963844	0.952918			728.186	1.07386	1.07037	1.02767
		728.376	8.82343	9.80605			728.376	4.15128	1.41498	2.0321			728.376	1.19732	0.964139	0.953075			728.376	1.07246	1.06944	1.02653
		728.566	8.7287	9.72548			728.566	4.12614	1.41599	2.02991			728.566	1.19628	0.963996	0.953313			728.566	1.0715	1.06901	1.02638
		728.757	8.63399	9.64583			728.757	4.103	1.41583	2.02866			728.757	1.19457	0.963807	0.953105			728.757	1.07085	1.06792	1.02571
		728.947	8.54232	9.58024			728.947	4.07778	1.41599	2.02795			728.947	1.19315	0.963537	0.95344			728.947	1.06991	1.06742	1.02597
		729.137	8.45085	9.50278			729.137	4.0482	1.41541	2.02657			729.137	1.19125	0.963582	0.952972			729.137	1.06896	1.06619	1.02567
		729.327	8.35355	9.41586			729.327	4.01802	1.41397	2.02316			729.327	1.18998	0.963175	0.953864			729.327	1.06829	1.06486	1.02527
		729.518	8.25521	9.32664			729.518	3.98588	1.41262	2.02162			729.518	1.18879	0.963459	0.953905			729.518	1.06786	1.06408	1.02472
		729.708	8.16698	9.24293			729.708	3.95956	1.41255	2.01787			729.708	1.18643	0.963453	0.9543			729.708	1.06732	1.06379	1.02423
		729.898	8.07175	9.15769			729.898	3.92874	1.41204	2.01451			729.898	1.18473	0.963157	0.954073			729.898	1.06668	1.06275	1.02417
		730.088	7.97321	9.07423			730.088	3.89853	1.41159	2.0127			730.088	1.18306	0.963577	0.954555			730.088	1.06537	1.06222	1.02393
		730.278	7.88263	8.98601			730.278	3.86869	1.40982	2.00852			730.278	1.18126	0.963283	0.954073			730.278	1.06464	1.06179	1.02328
		730.468	7.78774	8.89756			730.468	3.83962	1.40985	2.00475			730.468	1.17983	0.963431	0.954772			730.468	1.06449	1.06105	1.0239
		730.659	7.69172	8.80748			730.659	3.81159	1.4085	2.00111			730.659	1.17791	0.963196	0.955594			730.659	1.06342	1.06082	1.02334
		730.849	7.60162	8.71616			730.849	3.78176	1.40846	1.997			730.849	1.1764	0.963182	0.956516			730.849	1.06238	1.06092	1.02287
		731.039	7.51694	8.63088			731.039	3.74962	1.40917	1.99516			731.039	1.17471	0.963207	0.95675			731.039	1.06171	1.06081	1.02249
		731.229	7.42112	8.53865			731.229	3.72093	1.40913	1.99017			731.229	1.17331	0.963573	0.956694			731.229	1.06117	1.05973	1.02234
		731.419	7.33284	8.45558			731.419	3.69309	1.41054	1.9875			731.419	1.17267	0.964496	0.956723			731.419	1.06043	1.05902	1.02166
		731.609	7.24304	8.3604			731.609	3.65828	1.40806	1.98308			731.609	1.17175	0.964751	0.95758			731.609	1.05979	1.05829	1.02158
		731.799	7.15263	8.27183			731.799	3.62782	1.406	1.97946			731.799	1.17045	0.964589	0.957684			731.799	1.0589	1.05771	1.02228
		731.989	7.062	8.18128			731.989	3.59556	1.40561	1.97626			731.989	1.16816	0.964877	0.9584			731.989	1.0586	1.05719	1.02195
		732.179	6.97963	8.09493			732.179	3.56798	1.40336	1.97402			732.179	1.16672	0.965221	0.958595			732.179	1.05791	1.05698	1.02189
		732.369	6.89192	8.00277			732.369	3.53691	1.40143	1.96924			732.369	1.16551	0.965074	0.958677			732.369	1.05703	1.05616	1.02087
		732.559	6.81087	7.92076			732.559	3.5076	1.40122	1.96768			732.559	1.16379	0.964782	0.958992			732.559	1.05574	1.05528	1.02134
		732.749	6.72927	7.83196			732.749	3.47795	1.40144	1.96503			732.749	1.16201	0.964663	0.959813			732.749	1.05524	1.0542	1.02086
		732.939	6.64349	7.74842			732.939	3.44586	1.40051	1.96213			732.939	1.16071	0.964487	0.959334			732.939	1.05432	1.05325	1.02022
		733.129	6.55029	7.64828			733.129	3.40854	1.39872	1.95606			733.129	1.15894	0.964109	0.959551			733.129	1.05333	1.05207	1.01935
		733.319	6.46853	7.55987			733.319	3.37558	1.39783	1.95137			733.319	1.15691	0.964146	0.958884			733.319	1.05233	1.05139	1.01837
		733.509	6.38433	7.47145			733.509	3.34299	1.39716	1.94829			733.509	1.15482	0.9642	0.958606			733.509	1.05211	1.04963	1.01691
		733.699	6.30485	7.38701			733.699	3.31329	1.39727	1.94451			733.699	1.15369	0.964428	0.958581			733.699	1.05068	1.04907	1.01572
		733.888	6.22024	7.30271			733.888	3.27985	1.39645	1.94095			733.888	1.15155	0.964517	0.957993			733.888	1.04979	1.04796	1.01521
		734.078	6.1427	7.2231			734.078	3.24739	1.39598	1.93789			734.078	1.14932	0.964297	0.958309			734.078	1.04863	1.04724	1.01444
		734.268	6.06648	7.14171			734.268	3.22011	1.3943	1.93458			734.268	1.14765	0.96397	0.958043			734.268	1.04796	1.04696	1.01389
		734.458	5.99755	7.07152			734.458	3.19304	1.39273	1.93327			734.458	1.14629	0.963322	0.957942			734.458	1.04745	1.04649	1.01363
		734.648	5.9219	6.99057			734.648	3.15973	1.39227	1.93166			734.648	1.14448	0.96367	0.958331			734.648	1.04642	1.04577	1.01293
		734.838	5.85407	6.92477			734.838	3.13454	1.39027	1.93044			734.838	1.14368	0.96347	0.958525			734.838	1.04475	1.04523	1.01234
		735.027	5.78415	6.84829			735.027	3.10827	1.39001	1.92833			735.027	1.14263	0.963766	0.958073			735.027	1.04461	1.04484	1.01215
		735.217	5.72088	6.78379			735.217	3.08413	1.38908	1.92753			735.217	1.14068	0.963505	0.958131			735.217	1.04441	1.04487	1.01104
		735.407	5.65538	6.71545			735.407	3.058	1.38764	1.9245			735.407	1.14014	0.963366	0.958305			735.407	1.0435	1.04448	1.01051
		735.597	5.59832	6.65301			735.597	3.03449	1.38596	1.92457			735.597	1.13871	0.963353	0.957515			735.597	1.04324	1.04399	1.00983
		735.787	5.53414	6.58455			735.787	3.00538	1.38462	1.92296			735.787	1.13786	0.963526	0.957834			735.787	1.04303	1.04347	1.0091
		735.976	5.47202	6.51321			735.976	2.98067	1.38398	1.91942			735.976	1.13662	0.963349	0.958268			735.976	1.04234	1.0432	1.00877
		736.166	5.40888	6.44775			736.166	2.95596	1.38273	1.91837			736.166	1.13608	0.964001	0.958646			736.166	1.04175	1.04257	1.00842
		736.356	5.35079	6.38296			736.356	2.92856	1.38113	1.91433			736.356	1.13503	0.964664	0.958871			736.356	1.04107	1.04205	1.00791
		736.545	5.2937	6.32201			736.545	2.90135	1.37998	1.91189			736.545	1.13419	0.965154	0.958925			736.545	1.04132	1.0417	1.00734
		736.735	5.23436	6.25633			736.735	2.87295	1.3762	1.90655			736.735	1.13339	0.9651	0.958863			736.735	1.04014	1.04093	1.00686
		736.925	5.17721	6.19132			736.925	2.8494	1.37626	1.90491			736.925	1.13196	0.965473	0.958823			736.925	1.03927	1.04072	1.00627
		737.114	5.1248	6.1349			737.114	2.82914	1.376	1.90442			737.114	1.13176	0.964859	0.959025			737.114	1.03836	1.04057	1.00557
		737.304	5.07356	6.07433			737.304	2.8041	1.37388	1.90096			737.304	1.13132	0.964476	0.95888			737.304	1.03825	1.04023	1.00546
		737.493	5.02017	6.00577			737.493	2.77879	1.37266	1.89687			737.493	1.13027	0.964144	0.958881			737.493	1.03789	1.03946	1.00472
		737.683	4.97045	5.94711			737.683	2.75677	1.37193	1.89443			737.683	1.12996	0.964682	0.958616			737.683	1.03754	1.03865	1.00429
		737.873	4.92214	5.88954			737.873	2.73401	1.37222	1.89235			737.873	1.12927	0.964681	0.95872			737.873	1.03637	1.03811	1.00444
		738.062	4.87863	5.83002			738.062	2.71268	1.37169	1.89209			738.062	1.12926	0.964611	0.958803			738.062	1.03541	1.03735	1.00419
		738.252	4.8339	5.77769			738.252	2.69153	1.37144	1.89138			738.252	1.12799	0.964418	0.959456			738.252	1.0349	1.03654	1.00347
		738.441	4.7914	5.72158			738.441	2.66942	1.36971	1.88935			738.441	1.1268	0.964555	0.96085			738.441	1.03423	1.03603	1.00334
		738.631	4.75037	5.67022			738.631	2.64968	1.36841	1.88818			738.631	1.12589	0.963864	0.961191			738.631	1.03297	1.03556	1.00212
		738.82	4.71141	5.62428			738.82	2.6307	1.36855	1.88665			738.82	1.12533	0.963751	0.960999			738.82	1.03246	1.03435	1.00131
		739.01	4.6726	5.57864			739.01	2.61454	1.36651	1.88526			739.01	1.12399	0.963583	0.961228			739.01	1.03199	1.03363	1.00074
		739.199	4.63073	5.52003			739.199	2.59307	1.36414	1.88396			739.199	1.12299	0.96284	0.961491			739.199	1.03163	1.03232	1.00029
		739.389	4.59332	5.47404			739.389	2.57801	1.36177	1.88298			739.389	1.12248	0.962422	0.961098			739.389	1.03081	1.03151	0.999708
		739.578	4.54465	5.41649			739.578	2.55545	1.35896	1.87835			739.578	1.12079	0.963495	0.961824			739.578	1.03008	1.03095	0.999925
		739.768	4.50515	5.36961			739.768	2.53758	1.35626	1.87581			739.768	1.1201	0.963199	0.961901			739.768	1.02927	1.03016	1.00038
		739.957	4.46616	5.32514			739.957	2.52303	1.35551	1.87404			739.957	1.11851	0.963154	0.961575			739.957	1.02897	1.03019	1.00066
		740.146	4.43302	5.28491			740.146	2.50768	1.35558	1.87364			740.146	1.11777	0.96282	0.961268			740.146	1.02853	1.02914	1.00104
		740.336	4.39987	5.24179			740.336	2.49056	1.35456	1.87129			740.336	1.1162	0.962642	0.961669			740.336	1.02789	1.02782	1.00115
		740.525	4.36826	5.19572			740.525	2.47481	1.35396	1.86943			740.525	1.11456	0.962232	0.96196			740.525	1.02729	1.02739	1.00086
		740.715	4.33827	5.15418			740.715	2.46175	1.35239	1.86657			740.715	1.11374	0.962036	0.96286			740.715	1.02677	1.02648	1.00078
		740.904	4.30842	5.1085			740.904	2.44403	1.35046	1.86341			740.904	1.11248	0.962747	0.962636			740.904	1.02618	1.0262	1.00067
		741.093	4.27868	5.06351			741.093	2.42796	1.34804	1.85897			741.093	1.11139	0.96274	0.962625			741.093	1.02533	1.02625	1.00076
		741.283	4.24858	5.02383			741.283	2.41312	1.34746	1.85674			741.283	1.11171	0.963364	0.963156			741.283	1.02471	1.02592	1.00009
		741.472	4.21893	4.97979			741.472	2.39988	1.34661	1.85259			741.472	1.11035	0.963537	0.963641			741.472	1.02364	1.02602	0.999341
		741.661	4.19484	4.93871			741.661	2.38534	1.34413	1.84917			741.661	1.1099	0.962917	0.963908			741.661	1.02331	1.02596	0.99836
		741.85	4.16499	4.89668			741.85	2.37073	1.34217	1.84798			741.85	1.10918	0.964161	0.964375			741.85	1.02222	1.02548	0.998531
		742.04	4.13921	4.85767			742.04	2.35732	1.34029	1.84436			742.04	1.10819	0.964089	0.964035			742.04	1.02192	1.02565	0.998283
		742.229	4.11583	4.82024			742.229	2.34219	1.33938	1.84194			742.229	1.10761	0.964322	0.964255			742.229	1.02078	1.02503	0.998263
		742.418	4.09087	4.7838			742.418	2.33238	1.33789	1.84084			742.418	1.10638	0.965046	0.964142			742.418	1.02107	1.02489	0.997706
		742.607	4.06328	4.74466			742.607	2.32112	1.33639	1.83923			742.607	1.10569	0.965259	0.96405			742.607	1.02079	1.02425	0.997862
		742.797	4.03518	4.70408			742.797	2.30579	1.33474	1.83688			742.797	1.10422	0.965061	0.964162			742.797	1.02026	1.02422	0.997739
		742.986	4.00741	4.66176			742.986	2.29187	1.33146	1.83549			742.986	1.1029	0.964222	0.964898			742.986	1.01997	1.02399	0.997692
		743.175	3.98341	4.62733			743.175	2.27991	1.33136	1.83442			743.175	1.10155	0.964143	0.964643			743.175	1.01926	1.02357	0.997094
		743.364	3.96061	4.58834			743.364	2.26811	1.32919	1.83314			743.364	1.10033	0.964688	0.964818			743.364	1.01881	1.02366	0.99595
		743.553	3.9382	4.55228			743.553	2.25388	1.32699	1.83278			743.553	1.09927	0.964441	0.964526			743.553	1.01816	1.02313	0.995823
		743.742	3.91175	4.51399			743.742	2.2394	1.32563	1.83002			743.742	1.09867	0.964202	0.964611			743.742	1.01827	1.02255	0.995517
		743.932	3.88654	4.4788			743.932	2.22692	1.32532	1.82815			743.932	1.09786	0.964545	0.965151			743.932	1.01754	1.02186	0.995842
		744.121	3.86094	4.43895			744.121	2.21514	1.32221	1.82421			744.121	1.09703	0.964374	0.965062			744.121	1.01773	1.02167	0.994207
		744.31	3.83678	4.40695			744.31	2.20301	1.31967	1.82087			744.31	1.09611	0.964551	0.964662			744.31	1.01715	1.02164	0.993556
		744.499	3.81304	4.37019			744.499	2.18992	1.31688	1.81718			744.499	1.09532	0.964973	0.964769			744.499	1.01645	1.02142	0.993577
		744.688	3.79478	4.34284			744.688	2.17888	1.31582	1.81598			744.688	1.0943	0.96508	0.964525			744.688	1.01622	1.02136	0.992988
		744.877	3.77558	4.31287			744.877	2.16589	1.31466	1.81344			744.877	1.09404	0.965073	0.9649			744.877	1.01612	1.02081	0.991931
		745.066	3.76033	4.28402			745.066	2.15453	1.3125	1.81199			745.066	1.09352	0.965288	0.964811			745.066	1.01574	1.02147	0.992609
		745.255	3.74773	4.25976			745.255	2.14262	1.30996	1.81185			745.255	1.09347	0.965331	0.964839			745.255	1.01611	1.02074	0.991721
		745.444	3.73304	4.23237			745.444	2.1312	1.30742	1.80969			745.444	1.09344	0.965383	0.965091			745.444	1.01588	1.02055	0.991186
		745.633	3.71833	4.2089			745.633	2.12027	1.30547	1.80927			745.633	1.09392	0.965468	0.965198			745.633	1.01565	1.02018	0.99044
		745.822	3.70664	4.18899			745.822	2.10835	1.30371	1.80758			745.822	1.09337	0.96525	0.964877			745.822	1.01558	1.01937	0.990414
		746.011	3.68821	4.15486			746.011	2.095	1.30059	1.80515			746.011	1.09353	0.965127	0.964643			746.011	1.01486	1.01944	0.989895
		746.2	3.67706	4.13505			746.2	2.08482	1.29701	1.80354			746.2	1.09324	0.965579	0.964582			746.2	1.01501	1.01876	0.989949
		746.389	3.66331	4.10738			746.389	2.07285	1.29372	1.80047			746.389	1.09241	0.965874	0.964388			746.389	1.01504	1.01881	0.989649
		746.578	3.65384	4.08728			746.578	2.06124	1.29065	1.79635			746.578	1.09166	0.966043	0.96479			746.578	1.01436	1.0175	0.989169
		746.767	3.63677	4.05803			746.767	2.04595	1.28694	1.79323			746.767	1.09115	0.966311	0.964421			746.767	1.01435	1.01795	0.989424
		746.956	3.6252	4.03499			746.956	2.03418	1.28477	1.79029			746.956	1.08993	0.96605	0.964603			746.956	1.01421	1.01732	0.989315
		747.144	3.61441	4.01556			747.144	2.02213	1.28296	1.78664			747.144	1.09015	0.966077	0.965256			747.144	1.01324	1.01731	0.989691
		747.333	3.60341	3.99671			747.333	2.00915	1.28028	1.7842			747.333	1.08924	0.966715	0.965382			747.333	1.01249	1.01693	0.989571
		747.522	3.59302	3.97556			747.522	1.99688	1.27706	1.78213			747.522	1.08846	0.966637	0.965817			747.522	1.01196	1.01651	0.989346
		747.711	3.58445	3.95697			747.711	1.98381	1.27492	1.78001			747.711	1.08757	0.966795	0.965728			747.711	1.01135	1.01605	0.989053
		747.9	3.57814	3.93778			747.9	1.97096	1.27263	1.77705			747.9	1.08659	0.966598	0.965652			747.9	1.01083	1.01616	0.988935
		748.089	3.57026	3.92056			748.089	1.95877	1.27129	1.77389			748.089	1.08545	0.966249	0.965823			748.089	1.01028	1.0157	0.989169
		748.277	3.56573	3.90451			748.277	1.94808	1.27021	1.77331			748.277	1.08547	0.965979	0.965757			748.277	1.01044	1.01583	0.989253
		748.466	3.5604	3.88963			748.466	1.93587	1.26776	1.77041			748.466	1.08441	0.966106	0.965876			748.466	1.01052	1.01575	0.989422
		748.655	3.55675	3.87369			748.655	1.92313	1.26483	1.76733			748.655	1.0834	0.966508	0.965475			748.655	1.00971	1.01494	0.989513
		748.844	3.55626	3.8601			748.844	1.91334	1.26253	1.76598			748.844	1.08261	0.966766	0.965452			748.844	1.00833	1.01434	0.989392
		749.032	3.55726	3.85128			749.032	1.90217	1.25988	1.76442			749.032	1.08219	0.966711	0.965853			749.032	1.00732	1.01454	0.989609
		749.221	3.55676	3.84127			749.221	1.8894	1.25725	1.76001			749.221	1.0808	0.966922	0.966552			749.221	1.00682	1.01474	0.989667
		749.41	3.55896	3.83271			749.41	1.87915	1.25363	1.7578			749.41	1.08031	0.966316	0.967549			749.41	1.00638	1.01455	0.98929
		749.598	3.56276	3.82506			749.598	1.86848	1.25144	1.75344			749.598	1.07941	0.965825	0.967706			749.598	1.00636	1.01417	0.989086
		749.787	3.56496	3.81418			749.787	1.85797	1.24811	1.74916			749.787	1.07808	0.965545	0.968192			749.787	1.00574	1.01396	0.989048
		749.976	3.56674	3.80782			749.976	1.84876	1.24697	1.74566			749.976	1.07798	0.965514	0.967824			749.976	1.00544	1.01308	0.988725
[truncated: 1,650 more rows]

## Sheet: Figure4
		X-Axis	Y-Axis	Y-Axis			X-Axis	Y-Axis	Y-Axis			X-Axis	Y-Axis	Y-Axis			X-Axis	Y-Axis	Y-Axis			X-Axis	Y-Axis	Y-Axis
Figure 4 a		Wavelength (nm)	LH_buffer	RH_buffe		Figure 4 b	Wavelength (nm)	LH_streptavidin	RH_streptavidin		Figure 4 c	Wavelength (nm)	LH_anti-streptavidin	RH_anti-streptavidin		Figure 4 d	Wavelength (nm)	LH_buffer	RH_buffe		Figure 4 e	Wavelength (nm)	LH_streptavidin	RH_streptavidin		Figure 4 f	Wavelength (nm)	LH_anti-streptavidin	RH_anti-streptavidin		Figure 4 g	Wavelength (nm)	LH_buffer	RH_buffer		Figure 4h	Wavelength (nm)	LH_streptavidin	RH_streptavidin		Figure 4 i	Wavelength (nm)	LH_anti-streptavidin	RH_anti-streptavidin
		700	376.541	406.423			700	-1422.14	-1039.49			700	1156.9	1308.28			700	-323.847	279.977			700	48.9826	-126.369			700	-209.094	-53.3991			700	-109.2	2.7579			700	13.0463	26.5821			700	-129.107	122.112
		699	512.32	383.047			699	-1374.36	-839.981			699	1226.9	1498.05			699	-451.983	207.805			699	-86.8225	-136.949			699	69.3655	77.1602			699	-64.0505	25.7365			699	36.4933	59.2512			699	-111.169	61.7095
		698	539.672	399.013			698	-1634.16	-1064.54			698	1243.22	1043.22			698	-452.454	319.239			698	-33.543	-162.195			698	-88.7622	-159.055			698	-27.055	44.5714			698	52.4322	81.6869			698	-94.7514	13.5274
		697	564.581	447.957			697	-1601.13	-977.809			697	1087	1081.49			697	-348.527	224.153			697	189.995	-69.776			697	-57.6854	-118.635			697	1.78658	59.2624			697	60.8631	93.8893			697	-79.8537	-22.4345
		696	590.359	581.687			696	-1768.07	-1292.89			696	810.656	1012.05			696	-361.889	320.392			696	-74.9148	-188.115			696	13.47	-42.7559			696	22.4741	69.8097			696	61.786	95.8583			696	-66.476	-46.1763
		695	799.395	699.114			695	-1857.96	-1258.26			695	592.969	972.986			695	-409.109	214.517			695	61.3531	-79.3406			695	-66.1852	-187.001			695	35.0077	76.2131			695	55.2009	87.594			695	-54.6182	-57.6979
		694	956.006	653.838			694	-1852.17	-1451.38			694	360.48	647.202			694	-314.609	272.4			694	-104.978	-128.439			694	-145.259	-319.607			694	35.5859	71.87			694	51.2563	61.5908			694	-47.8539	-32.3841
		693	761.821	406.045			693	-2399.42	-1850.76			693	3.24171	282.646			693	-354.995	162.07			693	-29.5551	-123.289			693	-35.2736	-245.271			693	6.92352	69.3598			693	28.0718	40.0804			693	-49.7019	-33.3259
		692	811.931	460.418			692	-2040.26	-1717.24			692	-90.4153	242.728			692	-278.479	88.1185			692	-56.0483	-136.28			692	24.1682	-194.91			692	-3.31964	53.8397			692	-14.8611	7.46229			692	-39.1801	9.70738
		691	1246.76	771.879			691	-2350.14	-1888.82			691	-792.554	-140.847			691	-197.29	-84.385			691	-112.471	-81.459			691	-56.3842	-407.637			691	-20.5985	24.1047			691	-45.1993	-32.9158			691	5.13581	56.9933
		690	1450.48	983.757			690	-2428.56	-2095.38			690	-875.683	-215.022			690	42.1577	-114.54			690	-22.6196	39.18			690	0.3783	-228.773			690	2.64045	-11.5824			690	-42.1465	-50.0512			690	-17.1344	28.6312
		689	1676.95	1094.37			689	-2466.7	-2210.97			689	-853.424	-641.162			689	89.5428	-362.573			689	-80.7562	-98.6735			689	201.734	-30.3479			689	49.628	-47.0848			689	-34.1085	-22.2573			689	-42.3418	15.9416
		688	1778.93	1271.04			688	-2444.95	-2331.4			688	-1315.4	-794.235			688	283.02	-397.145			688	-50.549	2.35624			688	76.5429	-248.443			688	87.9396	-135.841			688	-42.8443	0.09648			688	-48.3109	10.4737
		687	2268.18	1291.34			687	-2440.54	-2152.19			687	-1499.3	-1068.58			687	528.266	-838.398			687	-166.86	24.071			687	-28.0654	-340.91			687	171.079	-202.373			687	-17.5942	31.4652			687	-48.9025	-14.3812
		686	2420.84	1709.38			686	-2322.62	-2176.24			686	-1625.41	-1362.56			686	556.513	-1169.43			686	-190.358	113.306			686	44.1935	-296.75			686	245.342	-271.638			686	-26.5168	35.4838			686	-43.7216	-62.9011
		685	2958.46	1806.78			685	-2422.37	-2362.56			685	-1974.57	-1613.11			685	963.337	-1413.97			685	-198.883	108.489			685	-6.10029	-282.071			685	313.177	-333.024			685	-18.3625	36.8229			685	-46.4525	-94.7674
		684	3004.23	1955.3			684	-2242.88	-2279.96			684	-2126.42	-1686.71			684	1166.17	-1744.32			684	-358.155	140.074			684	51.0517	-197.886			684	400.565	-349.736			684	-44.8066	20.32			684	-62.2618	-113.927
		683	3443.37	2697.47			683	-2183.57	-2279.65			683	-2181.07	-1866.14			683	1580.93	-1762.07			683	-218.556	307.869			683	-30.4925	-189.15			683	452.522	-358.134			683	-48.8592	39.5453			683	-72.9196	-95.7233
		682	3978.63	3074.68			682	-1957.77	-2149.92			682	-2452.4	-2225.89			682	1816.5	-1881.49			682	-417.463	218.588			682	-83.1118	-182.759			682	484.729	-340.974			682	-34.0595	41.4422			682	-67.519	-68.0945
		681	4420.07	3372.31			681	-1869.66	-2106.79			681	-2460.92	-2307.27			681	1955.73	-1969.16			681	-292.134	393.629			681	-98.2384	-190.903			681	483.646	-297.981			681	-33.668	35.7957			681	-63.7142	-32.1911
		680	4670.01	3657.48			680	-1558.92	-1843.66			680	-2420.03	-2161.28			680	2074.92	-1972.6			680	-361.344	303.566			680	-89.0609	-93.6147			680	448.703	-254.038			680	-48.0415	24.7453			680	-104.164	-49.297
		679	5025.07	4217.45			679	-1543.06	-1660.79			679	-2337.37	-2037.84			679	2100.77	-1684.99			679	-487.374	381.877			679	-76.787	-98.7133			679	387.138	-174.674			679	-30.0178	41.4737			679	-111.835	-24.356
		678	5346.75	4540.22			678	-1265.82	-1643.59			678	-2379.41	-2112.63			678	2104.42	-1425.37			678	-469.189	341.9			678	-269.604	-161.798			678	323.931	-77.7064			678	-49.4082	28.4478			678	-93.5181	7.85472
		677	5895.72	5114.81			677	-1224.69	-1626.69			677	-2128.9	-2045.23			677	1892.37	-1083.56			677	-350.332	352.018			677	-285.965	8.15999			677	268.303	15.9562			677	-5.98008	76.225			677	-75.248	9.73403
		676	5967.86	5446.39			676	-1098.91	-1667.83			676	-1941.96	-2026.05			676	1732.04	-785.956			676	-301.39	380.105			676	-388.184	56.5528			676	226.279	100.476			676	1.72663	80.6062			676	-77.7832	3.86915
		675	6104.25	5613.06			675	-885.253	-1484.3			675	-1851.38	-2038.96			675	1451.88	-585.53			675	-335.231	346.063			675	-431.228	192.637			675	182.562	158.801			675	30.1703	85.657			675	-67.325	11.954
		674	6150.84	5910.39			674	-699.158	-1345.37			674	-1891.41	-1749.17			674	1312.14	-338.543			674	-252.262	225.584			674	-453.885	216.425			674	159.694	202.069			674	26.8144	60.8896			674	-70.5923	30.543
		673	5917.69	5727.64			673	-508.438	-1085.71			673	-1664.16	-1735.55			673	1067.38	-63.0798			673	-97.8216	137.698			673	-521.378	390.82			673	132.597	209.446			673	51.4195	41.0613			673	-64.0933	51.3208
		672	5839.32	6022.34			672	-448.305	-1058.76			672	-1424.71	-1569.57			672	812.417	150.559			672	-26.6527	76.0456			672	-477.993	485.734			672	97.5852	184.007			672	76.9235	-2.41642			672	-58.9044	50.7418
		671	5283.77	5369.76			671	-15.5484	-881.076			671	-1129.04	-1318.05			671	653.58	259.335			671	-0.24005	-121.103			671	-443.226	523.292			671	107.614	158.95			671	104.862	-60.0702			671	-56.4347	67.3039
		670	5103.73	5386.77			670	376.091	-572.257			670	-931.135	-986.914			670	451.158	279.536			670	349.626	-164.201			670	-670.607	395.272			670	94.2119	103.994			670	160.541	-122.01			670	-73.4241	59.7756
		669	4715.59	5007.64			669	730.985	-408.977			669	-765.853	-851.441			669	290.414	399.608			669	460.848	-304.39			669	-648.411	431.985			669	87.2158	72.9098			669	235.074	-156.107			669	-79.3082	77.1308
		668	4319.33	4726.06			668	1138.49	-149.185			668	-464.309	-792.604			668	175.851	329.995			668	694.44	-523.25			668	-593.392	389.689			668	114.217	51.4734			668	283.668	-214.024			668	-51.8027	76.003
		667	4238.33	4719.35			667	1495.16	91.0699			667	-142.117	-542.835			667	69.1253	328.035			667	902.659	-612.748			667	-582.891	300.643			667	143.027	33.4042			667	348.141	-225.495			667	-38.0634	66.2081
		666	3965.8	4272.04			666	1925.17	386.057			666	192.729	-307.795			666	-50.6754	288.75			666	1045.18	-758.818			666	-533.941	311.551			666	165.522	9.17185			666	381.228	-246.027			666	-16.2882	60.7998
		665	3442.22	3874.24			665	2391.92	707.511			665	394.559	14.6957			665	-188.439	291.629			665	1179.31	-753.603			665	-483.918	258.146			665	173.349	-3.19509			665	378.172	-250.204			665	29.1754	38.3365
		664	3331.61	3830.01			664	2675.7	1135.53			664	845.191	314.128			664	-310.928	341.199			664	1202.95	-860.917			664	-441.335	-63.6829			664	168.838	-38.5737			664	363.242	-242.567			664	67.9159	15.6943
		663	3165.84	3600.59			663	3002.13	1307.82			663	1205.75	648.503			663	-464.26	428.278			663	1245.7	-860.814			663	-190.283	-173.262			663	120.4	-100.638			663	323.217	-211.884			663	104.1	-44.8644
		662	3238.6	3738.93			662	3393.49	1580.92			662	1677.99	1169.32			662	-655.671	437.931			662	1217.83	-758.84			662	-79.8569	-287.067			662	98.628	-123.624			662	244.442	-182.779			662	158.462	-103.439
		661	3259.33	3436.13			661	3687.44	1811.4			661	2154.21	1435.36			661	-772.074	636.812			661	1179.69	-605.761			661	140.278	-414.615			661	71.6663	-132.923			661	173.169	-138.938			661	224.114	-155.551
		660	3155.41	3370.58			660	3940.47	2260.47			660	2839.27	1925.14			660	-878.821	886.981			660	1048.51	-577.331			660	324.343	-632.132			660	39.8183	-119.752			660	109.438	-83.2378			660	276.434	-218.676
		659	3061.82	3297.28			659	4008.22	2322.24			659	3232.49	2603.45			659	-1128.68	1098.11			659	878.508	-510.879			659	448.06	-727.641			659	5.78676	-82.3775			659	61.0664	-6.29949			659	320.74	-270.907
		658	3120.47	3512.25			658	4080.82	2606.6			658	3503.41	2704.64			658	-1169.49	1373.9			658	894.995	-174.772			658	648.368	-764.02			658	-29.322	-32.2166			658	23.6164	37.5221			658	388.869	-296.656
		657	2852.65	3185.94			657	4286.91	2671.74			657	4132.97	3353.62			657	-1294.01	1538.78			657	765.088	-94.1998			657	814.117	-901.698			657	-76.6144	21.1131			657	0.03954	74.7998			657	411.154	-304.653
		656	2777.23	3198.35			656	4108.87	2856.94			656	4195.37	3657.7			656	-1552.49	1771.29			656	528.778	-99.5015			656	1009.23	-875.393			656	-127.917	75.3419			656	6.54658	114.71			656	425.774	-285.734
		655	2564.42	2984.64			655	3927.54	2814.23			655	4575.66	4046.72			655	-1737.74	1940.76			655	385.577	-3.256			655	999.472	-838.428			655	-165.395	138.55			655	9.23899	123.054			655	427.369	-246.66
		654	2452.24	2716.49			654	3873	2664.69			654	4871.98	4236.9			654	-1825.68	2090.86			654	248.38	48.8378			654	1002.2	-801.265			654	-207.432	142.775			654	40.5231	115.912			654	398.569	-204.618
		653	2182.32	2563.67			653	3766.99	2737.32			653	4949.15	4586.39			653	-1947.41	2230.08			653	244.967	144.704			653	1048.58	-650.601			653	-258.959	130.104			653	81.5475	109.745			653	354.649	-153.069
		652	2072.68	2288.85			652	3561.26	2781.66			652	5176.54	4827.27			652	-2022.83	2306.67			652	95.8187	139.252			652	940.823	-641.72			652	-248.134	144.628			652	92.2428	89.3666			652	328.395	-83.3794
		651	1706.54	1998.08			651	3537.37	2642.15			651	4866.95	4940.12			651	-2203.21	2141.77			651	35.2877	224.251			651	837.52	-499.341			651	-232.11	145.669			651	104.321	68.2698			651	279.972	-42.8274
		650	1531.68	1838.78			650	3417.72	2579.78			650	4837.53	4901.28			650	-2127.39	2095.65			650	-35.6904	290.278			650	811.423	-401.766			650	-179.936	136.947			650	113.998	64.4312			650	228.286	4.05564
		649	1588.2	1831.09			649	3391.96	2584			649	4848.45	4814.51			649	-2015.4	1961.85			649	-158.594	321.844			649	781.18	-191.549			649	-126.571	123.63			649	116.074	49.5009			649	201.385	29.4385
		648	1517.23	1702.63			648	3173.62	2321.82			648	4705.1	4891.17			648	-1836.18	1795.31			648	-228.269	412.299			648	589.552	-194.928			648	-68.2719	79.0111			648	91.6767	54.3486			648	189.149	56.0213
		647	1343.37	1456.45			647	3180.07	2289.27			647	4539.86	4797.72			647	-1688.55	1692.35			647	-334.369	547.319			647	452.337	-135.95			647	-13.8116	28.2275			647	72.3381	65.4762			647	173.235	59.2171
		646	1688.14	1878.4			646	3047.99	2184.06			646	4625.17	4881.36			646	-1556.93	1591.4			646	-560.21	552.88			646	348.916	-60.4647			646	54.1509	-26.7022			646	40.7642	83.5176			646	165.809	69.972
		645	1821.41	1880.5			645	3138.87	2160.7			645	4439.25	4677.36			645	-1438.79	1522.24			645	-625.856	788.852			645	300.348	-49.0663			645	129.685	-99.2697			645	3.99811	101.846			645	152.392	57.0702
		644	1830.85	1940.05			644	3031.62	2146.25			644	4299.09	4491.32			644	-1316.69	1464.64			644	-848.179	845.063			644	136.309	18.5913			644	192.403	-186.011			644	-51.3603	124.861			644	138.496	43.2023
		643	2084.07	2326.53			643	2927.34	2176.71			643	4013.73	4289.65			643	-1281.79	1345.28			643	-1034.37	883.422			643	76.6381	68.7102			643	241.894	-250.706			643	-97.133	149.258			643	122.635	39.2952
		642	2032.41	2132.92			642	2973.17	1991.81			642	4032.49	4324.28			642	-1230.12	1381.33			642	-1156.73	1092.17			642	8.39075	151.789			642	299.579	-280.983			642	-154.774	173.392			642	106.133	39.171
		641	2193.45	2208.11			641	2719.78	1973.05			641	3954.85	4164.5			641	-1092.04	1397.35			641	-1315.56	1193.8			641	0.92879	336.052			641	343.147	-289.228			641	-189.497	193.537			641	82.1187	50.5772
		640	2409.46	2273.27			640	2566.95	1882.63			640	3912.48	4124.03			640	-1177.46	1343.06			640	-1351.54	1271.13			640	-267.365	353.943			640	381.972	-278.467			640	-213.541	207.63			640	54.7201	79.2331
		639	2606.27	2295.27			639	2398.18	1794.17			639	3695.38	4097.49			639	-1130.99	1410.95			639	-1512.73	1420.23			639	-300.046	574.148			639	389.227	-248.637			639	-230.367	193.786			639	31.3826	90.3297
		638	2555.81	2517.39			638	2404.44	1889.06			638	3856.59	4151.71			638	-1154.07	1433.38			638	-1501.75	1403.13			638	-485.071	657.859			638	368.391	-227.957			638	-239.387	179.452			638	-1.0862	112.608
		637	2683.17	2577.22			637	2256.74	1774.62			637	3654.51	3992.09			637	-1152.43	1403.07			637	-1596.29	1316.62			637	-673.341	851.036			637	336.617	-181.063			637	-224.877	144.101			637	-47.1385	129.139
		636	2751.66	2496.69			636	2237.64	1662.36			636	3729.28	4080.13			636	-1111.34	1325.49			636	-1555.54	1241.27			636	-774.616	1003.99			636	307.25	-140.524			636	-209.419	96.3877			636	-106.224	158.957
		635	2847.37	2770.88			635	2109.89	1528.11			635	3375.4	3831.64			635	-1071.03	1305.51			635	-1467.95	1282.06			635	-953.714	1234.25			635	284.269	-109.626			635	-156.442	56.2518			635	-145.318	180.952
		634	2848.68	2765.24			634	2022.03	1569.1			634	3229.65	3805.73			634	-1028.49	1251.03			634	-1350.93	1191.14			634	-1219.4	1298.21			634	242.751	-81.0129			634	-117.026	12.7048			634	-196.501	208.576
		633	2891.5	2658.24			633	2117.98	1363.72			633	3435.11	3677.1			633	-929.704	1262.87			633	-1272.09	1084.52			633	-1396.24	1399.55			633	206.794	-52.3249			633	-63.1423	-37.4653			633	-232.197	212.932
		632	2861.16	2817.12			632	1890.55	1262.77			632	3294.37	3534.8			632	-883.917	1143.75			632	-1164.94	975.638			632	-1552.28	1490.03			632	173.784	-28.8912			632	3.70606	-67.3019			632	-245.275	235.831
		631	2854.48	2566.88			631	2041.08	1390.23			631	3060.83	3375.16			631	-755.381	1026.77			631	-1051.85	887.326			631	-1590.59	1518.79			631	156.955	-13.6587			631	69.7625	-81.3158			631	-240.016	248.241
		630	2750.43	2624.23			630	2010.34	1280.51			630	2940.94	3349			630	-738.881	848.467			630	-933.202	875.825			630	-1585.25	1599.88			630	150.458	-8.38727			630	117.133	-90.7761			630	-233.884	226.05
		629	2817.87	2516.66			629	1928.27	1213.15			629	2860.61	3179.34			629	-577.986	852.662			629	-896.497	790.65			629	-1623.68	1578.71			629	156.018	-12.8122			629	158.936	-109.41			629	-217.873	191.84
		628	2815.43	2607.42			628	2051.97	1228.25			628	2778.78	3162.19			628	-584.676	732.273			628	-845.074	797.933			628	-1530.02	1512.69			628	144.617	-26.7895			628	170.992	-144.518			628	-193.981	140.045
		627	2649.46	2533.13			627	2201.93	1315.22			627	2740.46	2978.97			627	-421.178	648.832			627	-789.936	719.245			627	-1519.44	1386.56			627	140.933	-42.4589			627	178.109	-179.999			627	-165.472	77.3824
		626	2620.02	2426.49			626	2117.86	1311.57			626	2785.67	2934.13			626	-416.26	517.051			626	-745.511	735.494			626	-1456.48	1329.79			626	140.393	-42.6444			626	183.705	-205			626	-124.854	19.2805
		625	2474.2	2383.58			625	2037.71	1296.24			625	2649.18	3010.23			625	-266.085	442.306			625	-775.454	728.673			625	-1397.51	1181.67			625	147.388	-37.7056			625	190.466	-221.227			625	-67.0465	-36.3099
		624	2549.32	2359.77			624	2152.52	1414.85			624	2585.04	2871.59			624	-282.675	324.135			624	-728.22	767.592			624	-1299.56	1119.62			624	136.412	-21.8113			624	183.671	-227.566			624	-17.9403	-86.7658
		623	2476.62	2245.72			623	2242.23	1398.89			623	2590.06	2793.96			623	-156.045	296.954			623	-702.625	754.689			623	-1181.96	1041.23			623	116.809	-8.54677			623	176.341	-240.741			623	27.3048	-149.442
		622	2402.71	2197.7			622	2142.88	1342.33			622	2655.47	2767.45			622	-86.7534	211.531			622	-718.478	755.658			622	-1053.29	910.013			622	95.8938	19.7868			622	178.11	-218.062			622	82.1009	-165.692
		621	2339.5	2167.91			621	2119.88	1468.04			621	2668.39	2782.69			621	-16.1712	146.628			621	-680.579	744.542			621	-955.963	891.359			621	70.844	36.2946			621	168.111	-200.286			621	110.973	-200.34
		620	2299.68	2278.8			620	2004.12	1379.99			620	2625.15	2714.72			620	11.1296	126.381			620	-710.579	719.528			620	-889.643	835.506			620	54.1709	46.0077			620	162.05	-159.524			620	150.861	-214.533
		619	2278.34	2115.48			619	2134.9	1342.38			619	2778.62	2848.7			619	53.1847	109.883			619	-662.499	718.976			619	-927.448	776.452			619	46.8691	56.8264			619	153.957	-142.694			619	166.575	-216.772
		618	2259.08	2216.47			618	2064.19	1408.29			618	2718.38	2736.6			618	71.5152	96.1042			618	-605.912	663.796			618	-837.35	721.347			618	32.4954	63.7204			618	134.933	-128.736			618	171.85	-216.365
		617	2231.59	2152.67			617	1925.76	1194.18			617	2826.86	2792.25			617	92.6213	106.83			617	-569.861	691.831			617	-781.763	734.738			617	25.2509	58.2168			617	127.726	-115.314			617	178.6	-222.491
		616	2147.78	2054.17			616	1951.84	1286.12			616	2696.05	2732.86			616	95.9483	97.8632			616	-577.597	613.899			616	-856.803	672.931			616	12.2073	61.0832			616	122.355	-107.1			616	192.358	-208.549
		615	2063.32	1901.84			615	2135.28	1423.38			615	2750.4	2737.74			615	51.6778	121.956			615	-517.361	558.027			615	-775.993	700.033			615	1.45604	77.0345			615	111.92	-104.437			615	194.58	-190.26
		614	1974.83	2020.48			614	1895.74	1220.23			614	2812.73	2806.08			614	59.0312	118.697			614	-434.93	555.627			614	-756.894	744.974			614	-1.59466	87.9877			614	104.801	-91.1449			614	191.469	-177.424
		613	1800.25	1801.05			613	1918.91	1262.04			613	2708.33	2699.14			613	16.2228	145.8			613	-416.444	530.1			613	-754.237	717.325			613	-8.98898	99.7089			613	92.3881	-90.572			613	183.755	-181.433
[truncated: 213 more rows]

## Sheet: Figure 5
		X-Axis	Y-Axis	Y-Axis			X-Axis	Y-Axis	Y-Axis			X-Axis	Y-Axis	Y-Axis			X-Axis	Y-Axis	Y-Axis			X-Axis	Y-Axis	Y-Axis			X-Axis	Y-Axis	Y-Axis			X-Axis	Y-Axis	Y-Axis			X-Axis	Y-Axis	Y-Axis
[truncated: 3,649 more rows]

[truncated: 6 more sheets: Supp. Figure 1, Supp. Figure 2, Supp. Figure 3, Supp. Figure 4, Supp. Figure. 14, Supp. Figure 17]
